# Supplementary material for: Rotational Barriers in N-Benzhydrylformamides: An NMR and DFT Study
Source: Molecules. 2023 Jan 5;28(2):535. doi: 10.3390/molecules28020535 (PMC9863877; doi:10.3390/molecules28020535)
Supplement: Supplementary file 1 [file molecules-28-00535-s001.zip › Supplementary_Materials/Quantum_chemistry_output_files/Gaussian_output_files/Conformations/BHFA_oBr/BHFA_oBr_conf4.log]

 Entering Gaussian System, Link 0=g16
 Initial command:
 /usr/local/gaussian/g16/l1.exe "/home/gauss/GAUSS_SCRDIR/Gau-30499.inp" -scrdir="/home/gauss/GAUSS_SCRDIR/"
 Entering Link 1 = /usr/local/gaussian/g16/l1.exe PID=     30501.
  
 Copyright (c) 1988,1990,1992,1993,1995,1998,2003,2009,2016,
            Gaussian, Inc.  All Rights Reserved.
  
 This is part of the Gaussian(R) 16 program.  It is based on
 the Gaussian(R) 09 system (copyright 2009, Gaussian, Inc.),
 the Gaussian(R) 03 system (copyright 2003, Gaussian, Inc.),
 the Gaussian(R) 98 system (copyright 1998, Gaussian, Inc.),
 the Gaussian(R) 94 system (copyright 1995, Gaussian, Inc.),
 the Gaussian 92(TM) system (copyright 1992, Gaussian, Inc.),
 the Gaussian 90(TM) system (copyright 1990, Gaussian, Inc.),
 the Gaussian 88(TM) system (copyright 1988, Gaussian, Inc.),
 the Gaussian 86(TM) system (copyright 1986, Carnegie Mellon
 University), and the Gaussian 82(TM) system (copyright 1983,
 Carnegie Mellon University). Gaussian is a federally registered
 trademark of Gaussian, Inc.
  
 This software contains proprietary and confidential information,
 including trade secrets, belonging to Gaussian, Inc.
  
 This software is provided under written license and may be
 used, copied, transmitted, or stored only in accord with that
 written license.
  
 The following legend is applicable only to US Government
 contracts under FAR:
  
                    RESTRICTED RIGHTS LEGEND
  
 Use, reproduction and disclosure by the US Government is
 subject to restrictions as set forth in subparagraphs (a)
 and (c) of the Commercial Computer Software - Restricted
 Rights clause in FAR 52.227-19.
  
 Gaussian, Inc.
 340 Quinnipiac St., Bldg. 40, Wallingford CT 06492
  
  
 ---------------------------------------------------------------
 Warning -- This program may not be used in any manner that
 competes with the business of Gaussian, Inc. or will provide
 assistance to any competitor of Gaussian, Inc.  The licensee
 of this program is prohibited from giving any competitor of
 Gaussian, Inc. access to this program.  By using this program,
 the user acknowledges that Gaussian, Inc. is engaged in the
 business of creating and licensing software in the field of
 computational chemistry and represents and warrants to the
 licensee that it is not a competitor of Gaussian, Inc. and that
 it will not use this program in any manner prohibited above.
 ---------------------------------------------------------------
  

 Cite this work as:
 Gaussian 16, Revision A.03,
 M. J. Frisch, G. W. Trucks, H. B. Schlegel, G. E. Scuseria, 
 M. A. Robb, J. R. Cheeseman, G. Scalmani, V. Barone, 
 G. A. Petersson, H. Nakatsuji, X. Li, M. Caricato, A. V. Marenich, 
 J. Bloino, B. G. Janesko, R. Gomperts, B. Mennucci, H. P. Hratchian, 
 J. V. Ortiz, A. F. Izmaylov, J. L. Sonnenberg, D. Williams-Young, 
 F. Ding, F. Lipparini, F. Egidi, J. Goings, B. Peng, A. Petrone, 
 T. Henderson, D. Ranasinghe, V. G. Zakrzewski, J. Gao, N. Rega, 
 G. Zheng, W. Liang, M. Hada, M. Ehara, K. Toyota, R. Fukuda, 
 J. Hasegawa, M. Ishida, T. Nakajima, Y. Honda, O. Kitao, H. Nakai, 
 T. Vreven, K. Throssell, J. A. Montgomery, Jr., J. E. Peralta, 
 F. Ogliaro, M. J. Bearpark, J. J. Heyd, E. N. Brothers, K. N. Kudin, 
 V. N. Staroverov, T. A. Keith, R. Kobayashi, J. Normand, 
 K. Raghavachari, A. P. Rendell, J. C. Burant, S. S. Iyengar, 
 J. Tomasi, M. Cossi, J. M. Millam, M. Klene, C. Adamo, R. Cammi, 
 J. W. Ochterski, R. L. Martin, K. Morokuma, O. Farkas, 
 J. B. Foresman, and D. J. Fox, Gaussian, Inc., Wallingford CT, 2016.
 
 ******************************************
 Gaussian 16:  ES64L-G16RevA.03 25-Dec-2016
                13-Dec-2022 
 ******************************************
 %chk=BHFA_oBr_conf4.chk
 %nprocshared=4
 Will use up to    4 processors via shared memory.
 %mem=2GB
 ----------------------------------------------------------------------
 # opt freq M062X/gen pseudo=read nosymm Integral(Grid=SuperFine) scrf=
 (IEFPCM, solvent=dimethylsulfoxide) pop=(nboread,mkuff,dipole)
 ----------------------------------------------------------------------
 1/18=20,19=15,26=6,38=1/1,3;
 2/9=110,12=2,15=1,17=6,18=5,40=1/2;
 3/5=7,11=2,16=1,17=8,25=1,30=1,70=2201,71=1,72=21,74=-55,75=-7/1,2,3;
 4//1;
 5/5=2,38=5,53=21/2;
 6/7=2,8=2,9=2,10=2,15=24,20=4,28=1,40=2/1,2,7;
 7/30=1/1,2,3,16;
 1/18=20,19=15,26=6/3(2);
 2/9=110,15=1/2;
 99//99;
 2/9=110,15=1/2;
 3/5=7,6=1,11=2,16=1,17=8,25=1,30=1,70=2205,71=1,72=21,74=-55,75=-7,82=7/1,2,3;
 4/5=5,16=3,69=1/1;
 5/5=2,38=5,53=21/2;
 7/30=1/1,2,3,16;
 1/18=20,19=15,26=6/3(-5);
 2/9=110,15=1/2;
 6/7=2,8=2,9=2,10=2,15=24,19=2,20=4,28=1,40=2/1,2,7;
 99/9=1/99;
 --------------
 BHFA_oBr_conf4
 --------------
 Symbolic Z-matrix:
 Charge =  0 Multiplicity = 1
 C                     3.682     3.4557   -1.8104 
 C                     2.759     3.1505   -2.8234 
 C                     1.889     2.0578   -2.6771 
 C                     1.9327    1.2439   -1.5213 
 C                     2.8587    1.5738   -0.5068 
 C                     3.73      2.6667   -0.6495 
 C                     1.0131    0.0867   -1.3214 
 C                     1.7345   -1.2062   -1.1104 
 N                     0.0675   -0.0872   -2.3801 
 C                     2.5363   -1.856    -2.0909 
 C                     3.1761   -3.0746   -1.7833 
 C                     3.0296   -3.6604   -0.517 
 C                     2.239    -3.0326    0.4545 
 C                     1.6001   -1.8202    0.1568 
 C                    -1.2655    0.0138   -2.2176 
 O                    -2.0122   -0.1544   -3.206 
 Br                    2.809    -1.1976   -3.8172 
 H                     4.3129    4.2495   -1.9151 
 H                     2.7204    3.7251   -3.6668 
 H                     1.2237    1.8552   -3.4233 
 H                     2.9017    1.0136    0.3457 
 H                     4.3964    2.8886    0.0908 
 H                     0.4533    0.3323   -0.4125 
 H                     0.3992   -0.2905   -3.2667 
 H                     3.7545   -3.5493   -2.479 
 H                     3.4954   -4.5425   -0.3047 
 H                     2.1289   -3.4567    1.3758 
 H                     1.0295   -1.3773    0.8788 
 H                    -1.6689    0.2255   -1.3047 
 

 GradGradGradGradGradGradGradGradGradGradGradGradGradGradGradGradGradGrad
 Berny optimization.
 Initialization pass.
                           ----------------------------
                           !    Initial Parameters    !
                           ! (Angstroms and Degrees)  !
 --------------------------                            --------------------------
 ! Name  Definition              Value          Derivative Info.                !
 --------------------------------------------------------------------------------
 ! R1    R(1,2)                  1.404          estimate D2E/DX2                !
 ! R2    R(1,6)                  1.4045         estimate D2E/DX2                !
 ! R3    R(1,18)                 1.0194         estimate D2E/DX2                !
 ! R4    R(2,3)                  1.4044         estimate D2E/DX2                !
 ! R5    R(2,19)                 1.0213         estimate D2E/DX2                !
 ! R6    R(3,4)                  1.4143         estimate D2E/DX2                !
 ! R7    R(3,20)                 1.02           estimate D2E/DX2                !
 ! R8    R(4,5)                  1.4126         estimate D2E/DX2                !
 ! R9    R(4,7)                  1.4916         estimate D2E/DX2                !
 ! R10   R(5,6)                  1.405          estimate D2E/DX2                !
 ! R11   R(5,21)                 1.021          estimate D2E/DX2                !
 ! R12   R(6,22)                 1.0205         estimate D2E/DX2                !
 ! R13   R(7,8)                  1.4955         estimate D2E/DX2                !
 ! R14   R(7,9)                  1.4301         estimate D2E/DX2                !
 ! R15   R(7,23)                 1.0954         estimate D2E/DX2                !
 ! R16   R(8,10)                 1.4236         estimate D2E/DX2                !
 ! R17   R(8,14)                 1.4145         estimate D2E/DX2                !
 ! R18   R(9,15)                 1.3467         estimate D2E/DX2                !
 ! R19   R(9,24)                 0.9682         estimate D2E/DX2                !
 ! R20   R(10,11)                1.4103         estimate D2E/DX2                !
 ! R21   R(10,17)                1.8676         estimate D2E/DX2                !
 ! R22   R(11,12)                1.4029         estimate D2E/DX2                !
 ! R23   R(11,25)                1.0217         estimate D2E/DX2                !
 ! R24   R(12,13)                1.4011         estimate D2E/DX2                !
 ! R25   R(12,26)                1.0199         estimate D2E/DX2                !
 ! R26   R(13,14)                1.4024         estimate D2E/DX2                !
 ! R27   R(13,27)                1.0202         estimate D2E/DX2                !
 ! R28   R(14,28)                1.0213         estimate D2E/DX2                !
 ! R29   R(15,16)                1.2501         estimate D2E/DX2                !
 ! R30   R(15,29)                1.0203         estimate D2E/DX2                !
 ! A1    A(2,1,6)              119.7839         estimate D2E/DX2                !
 ! A2    A(2,1,18)             120.1353         estimate D2E/DX2                !
 ! A3    A(6,1,18)             120.0803         estimate D2E/DX2                !
 ! A4    A(1,2,3)              120.0811         estimate D2E/DX2                !
 ! A5    A(1,2,19)             119.8936         estimate D2E/DX2                !
 ! A6    A(3,2,19)             120.0253         estimate D2E/DX2                !
 ! A7    A(2,3,4)              120.9142         estimate D2E/DX2                !
 ! A8    A(2,3,20)             118.8409         estimate D2E/DX2                !
 ! A9    A(4,3,20)             120.2442         estimate D2E/DX2                !
 ! A10   A(3,4,5)              118.2139         estimate D2E/DX2                !
 ! A11   A(3,4,7)              122.4766         estimate D2E/DX2                !
 ! A12   A(5,4,7)              119.2805         estimate D2E/DX2                !
 ! A13   A(4,5,6)              121.0135         estimate D2E/DX2                !
 ! A14   A(4,5,21)             119.9416         estimate D2E/DX2                !
 ! A15   A(6,5,21)             119.0449         estimate D2E/DX2                !
 ! A16   A(1,6,5)              119.9839         estimate D2E/DX2                !
 ! A17   A(1,6,22)             119.9867         estimate D2E/DX2                !
 ! A18   A(5,6,22)             120.0293         estimate D2E/DX2                !
 ! A19   A(4,7,8)              113.0935         estimate D2E/DX2                !
 ! A20   A(4,7,9)              113.7522         estimate D2E/DX2                !
 ! A21   A(4,7,23)             104.6162         estimate D2E/DX2                !
 ! A22   A(8,7,9)              108.5585         estimate D2E/DX2                !
 ! A23   A(8,7,23)             108.8626         estimate D2E/DX2                !
 ! A24   A(9,7,23)             107.6751         estimate D2E/DX2                !
 ! A25   A(7,8,10)             124.6903         estimate D2E/DX2                !
 ! A26   A(7,8,14)             117.1182         estimate D2E/DX2                !
 ! A27   A(10,8,14)            118.1912         estimate D2E/DX2                !
 ! A28   A(7,9,15)             123.7828         estimate D2E/DX2                !
 ! A29   A(7,9,24)             118.4833         estimate D2E/DX2                !
 ! A30   A(15,9,24)            117.7339         estimate D2E/DX2                !
 ! A31   A(8,10,11)            119.9808         estimate D2E/DX2                !
 ! A32   A(8,10,17)            123.916          estimate D2E/DX2                !
 ! A33   A(11,10,17)           116.1027         estimate D2E/DX2                !
 ! A34   A(10,11,12)           120.6839         estimate D2E/DX2                !
 ! A35   A(10,11,25)           120.6484         estimate D2E/DX2                !
 ! A36   A(12,11,25)           118.6676         estimate D2E/DX2                !
 ! A37   A(11,12,13)           119.8482         estimate D2E/DX2                !
 ! A38   A(11,12,26)           120.0896         estimate D2E/DX2                !
 ! A39   A(13,12,26)           120.062          estimate D2E/DX2                !
 ! A40   A(12,13,14)           119.8188         estimate D2E/DX2                !
 ! A41   A(12,13,27)           120.0539         estimate D2E/DX2                !
 ! A42   A(14,13,27)           120.1274         estimate D2E/DX2                !
 ! A43   A(8,14,13)            121.4763         estimate D2E/DX2                !
 ! A44   A(8,14,28)            119.8788         estimate D2E/DX2                !
 ! A45   A(13,14,28)           118.6446         estimate D2E/DX2                !
 ! A46   A(9,15,16)            119.0615         estimate D2E/DX2                !
 ! A47   A(9,15,29)            120.9915         estimate D2E/DX2                !
 ! A48   A(16,15,29)           119.947          estimate D2E/DX2                !
 ! D1    D(6,1,2,3)             -0.1494         estimate D2E/DX2                !
 ! D2    D(6,1,2,19)           179.7837         estimate D2E/DX2                !
 ! D3    D(18,1,2,3)          -179.9062         estimate D2E/DX2                !
 ! D4    D(18,1,2,19)            0.0269         estimate D2E/DX2                !
 ! D5    D(2,1,6,5)              0.1871         estimate D2E/DX2                !
 ! D6    D(2,1,6,22)          -179.689          estimate D2E/DX2                !
 ! D7    D(18,1,6,5)           179.9441         estimate D2E/DX2                !
 ! D8    D(18,1,6,22)            0.068          estimate D2E/DX2                !
 ! D9    D(1,2,3,4)             -0.5182         estimate D2E/DX2                !
 ! D10   D(1,2,3,20)           179.7834         estimate D2E/DX2                !
 ! D11   D(19,2,3,4)           179.5488         estimate D2E/DX2                !
 ! D12   D(19,2,3,20)           -0.1496         estimate D2E/DX2                !
 ! D13   D(2,3,4,5)              1.1189         estimate D2E/DX2                !
 ! D14   D(2,3,4,7)            179.1454         estimate D2E/DX2                !
 ! D15   D(20,3,4,5)          -179.1869         estimate D2E/DX2                !
 ! D16   D(20,3,4,7)            -1.1603         estimate D2E/DX2                !
 ! D17   D(3,4,5,6)             -1.0817         estimate D2E/DX2                !
 ! D18   D(3,4,5,21)           178.9639         estimate D2E/DX2                !
 ! D19   D(7,4,5,6)           -179.173          estimate D2E/DX2                !
 ! D20   D(7,4,5,21)             0.8726         estimate D2E/DX2                !
 ! D21   D(3,4,7,8)            122.5146         estimate D2E/DX2                !
 ! D22   D(3,4,7,9)             -1.9335         estimate D2E/DX2                !
 ! D23   D(3,4,7,23)          -119.164          estimate D2E/DX2                !
 ! D24   D(5,4,7,8)            -59.4791         estimate D2E/DX2                !
 ! D25   D(5,4,7,9)            176.0728         estimate D2E/DX2                !
 ! D26   D(5,4,7,23)            58.8423         estimate D2E/DX2                !
 ! D27   D(4,5,6,1)              0.4428         estimate D2E/DX2                !
 ! D28   D(4,5,6,22)          -179.6811         estimate D2E/DX2                !
 ! D29   D(21,5,6,1)          -179.6024         estimate D2E/DX2                !
 ! D30   D(21,5,6,22)            0.2737         estimate D2E/DX2                !
 ! D31   D(4,7,8,10)           -65.9148         estimate D2E/DX2                !
 ! D32   D(4,7,8,14)           114.2766         estimate D2E/DX2                !
 ! D33   D(9,7,8,10)            61.3173         estimate D2E/DX2                !
 ! D34   D(9,7,8,14)          -118.4912         estimate D2E/DX2                !
 ! D35   D(23,7,8,10)          178.2634         estimate D2E/DX2                !
 ! D36   D(23,7,8,14)           -1.5452         estimate D2E/DX2                !
 ! D37   D(4,7,9,15)          -116.9095         estimate D2E/DX2                !
 ! D38   D(4,7,9,24)            63.1685         estimate D2E/DX2                !
 ! D39   D(8,7,9,15)           116.2365         estimate D2E/DX2                !
 ! D40   D(8,7,9,24)           -63.6855         estimate D2E/DX2                !
 ! D41   D(23,7,9,15)           -1.4683         estimate D2E/DX2                !
 ! D42   D(23,7,9,24)          178.6097         estimate D2E/DX2                !
 ! D43   D(7,8,10,11)          179.8566         estimate D2E/DX2                !
 ! D44   D(7,8,10,17)           -0.4256         estimate D2E/DX2                !
 ! D45   D(14,8,10,11)          -0.3367         estimate D2E/DX2                !
 ! D46   D(14,8,10,17)         179.3811         estimate D2E/DX2                !
 ! D47   D(7,8,14,13)         -179.8762         estimate D2E/DX2                !
 ! D48   D(7,8,14,28)           -0.061          estimate D2E/DX2                !
 ! D49   D(10,8,14,13)           0.3024         estimate D2E/DX2                !
 ! D50   D(10,8,14,28)        -179.8824         estimate D2E/DX2                !
 ! D51   D(7,9,15,16)          179.949          estimate D2E/DX2                !
 ! D52   D(7,9,15,29)            0.0307         estimate D2E/DX2                !
 ! D53   D(24,9,15,16)          -0.1284         estimate D2E/DX2                !
 ! D54   D(24,9,15,29)         179.9533         estimate D2E/DX2                !
 ! D55   D(8,10,11,12)           0.1495         estimate D2E/DX2                !
 ! D56   D(8,10,11,25)        -179.9506         estimate D2E/DX2                !
 ! D57   D(17,10,11,12)       -179.5897         estimate D2E/DX2                !
 ! D58   D(17,10,11,25)          0.3102         estimate D2E/DX2                !
 ! D59   D(10,11,12,13)          0.0846         estimate D2E/DX2                !
 ! D60   D(10,11,12,26)        179.9202         estimate D2E/DX2                !
 ! D61   D(25,11,12,13)       -179.8172         estimate D2E/DX2                !
 ! D62   D(25,11,12,26)          0.0184         estimate D2E/DX2                !
 ! D63   D(11,12,13,14)         -0.123          estimate D2E/DX2                !
 ! D64   D(11,12,13,27)        179.8862         estimate D2E/DX2                !
 ! D65   D(26,12,13,14)       -179.9586         estimate D2E/DX2                !
 ! D66   D(26,12,13,27)          0.0506         estimate D2E/DX2                !
 ! D67   D(12,13,14,8)          -0.0745         estimate D2E/DX2                !
 ! D68   D(12,13,14,28)       -179.8919         estimate D2E/DX2                !
 ! D69   D(27,13,14,8)         179.9163         estimate D2E/DX2                !
 ! D70   D(27,13,14,28)          0.0988         estimate D2E/DX2                !
 --------------------------------------------------------------------------------
 Trust Radius=3.00D-01 FncErr=5.00D-06 GrdErr=5.00D-06 EigMax=2.50D+02 EigMin=1.00D-04
 Number of steps in this run=    158 maximum allowed number of steps=    174.
 GradGradGradGradGradGradGradGradGradGradGradGradGradGradGradGradGradGrad

                          Input orientation:                          
 ---------------------------------------------------------------------
 Center     Atomic      Atomic             Coordinates (Angstroms)
 Number     Number       Type             X           Y           Z
 ---------------------------------------------------------------------
      1          6           0        3.682000    3.455700   -1.810400
      2          6           0        2.759000    3.150500   -2.823400
      3          6           0        1.889000    2.057800   -2.677100
      4          6           0        1.932700    1.243900   -1.521300
      5          6           0        2.858700    1.573800   -0.506800
      6          6           0        3.730000    2.666700   -0.649500
      7          6           0        1.013100    0.086700   -1.321400
      8          6           0        1.734500   -1.206200   -1.110400
      9          7           0        0.067500   -0.087200   -2.380100
     10          6           0        2.536300   -1.856000   -2.090900
     11          6           0        3.176100   -3.074600   -1.783300
     12          6           0        3.029600   -3.660400   -0.517000
     13          6           0        2.239000   -3.032600    0.454500
     14          6           0        1.600100   -1.820200    0.156800
     15          6           0       -1.265500    0.013800   -2.217600
     16          8           0       -2.012200   -0.154400   -3.206000
     17         35           0        2.809000   -1.197600   -3.817200
     18          1           0        4.312900    4.249500   -1.915100
     19          1           0        2.720400    3.725100   -3.666800
     20          1           0        1.223700    1.855200   -3.423300
     21          1           0        2.901700    1.013600    0.345700
     22          1           0        4.396400    2.888600    0.090800
     23          1           0        0.453300    0.332300   -0.412500
     24          1           0        0.399200   -0.290500   -3.266700
     25          1           0        3.754500   -3.549300   -2.479000
     26          1           0        3.495400   -4.542500   -0.304700
     27          1           0        2.128900   -3.456700    1.375800
     28          1           0        1.029500   -1.377300    0.878800
     29          1           0       -1.668900    0.225500   -1.304700
 ---------------------------------------------------------------------
                    Distance matrix (angstroms):
                    1          2          3          4          5
     1  C    0.000000
     2  C    1.404010   0.000000
     3  C    2.433134   1.404385   0.000000
     4  C    2.834729   2.452215   1.414290   0.000000
     5  C    2.432847   2.804025   2.425856   1.412629   0.000000
     6  C    1.404462   2.429556   2.805566   2.452485   1.404976
     7  C    4.325773   3.832889   2.547618   1.491555   2.506248
     8  C    5.100595   4.792161   3.623826   2.492210   3.058849
     9  N    5.093261   4.233602   2.829681   2.447108   3.749529
    10  C    5.441090   5.064701   4.010045   3.209074   3.791681
    11  C    6.549923   6.325160   5.366287   4.501570   4.830923
    12  C    7.262051   7.195906   6.218104   5.124838   5.236999
    13  C    7.022112   7.017532   5.986785   4.720811   4.746267
    14  C    6.003274   5.910372   4.811791   3.509323   3.680173
    15  C    6.040715   5.138334   3.786812   3.496636   4.729637
    16  O    6.885088   5.816622   4.515853   4.511728   5.830782
    17  Br   5.142235   4.460506   3.569854   3.464099   4.317624
    18  H    1.019370   2.108890   3.355515   3.854097   3.355201
    19  H    2.107954   1.021263   2.109650   3.373425   3.825287
    20  H    3.347579   2.096385   1.020042   2.119899   3.355351
    21  H    3.349849   3.824905   3.354584   2.116055   1.020994
    22  H    2.108680   3.352944   3.826036   3.372495   2.109584
    23  H    4.704706   4.367029   3.188573   2.061329   2.708535
    24  H    5.189566   4.195909   2.842823   2.784318   4.140266
    25  H    7.037209   6.782105   5.912606   5.216408   5.562210
    26  H    8.140833   8.128246   7.195329   6.115928   6.152671
    27  H    7.768221   7.854005   6.847865   5.525154   5.420583
    28  H    6.133958   6.099051   5.018274   3.667007   3.738295
    29  H    6.270730   5.519816   4.230775   3.749077   4.791004
                    6          7          8          9         10
     6  C    0.000000
     7  C    3.806494   0.000000
     8  C    4.381073   1.495503   0.000000
     9  N    4.898249   1.430121   2.375540   0.000000
    10  C    4.894627   2.585798   1.423553   3.050781   0.000000
    11  C    5.878336   3.858204   2.453961   4.352485   1.410301
    12  C    6.367127   4.330599   2.837694   5.001293   2.444661
    13  C    5.993656   3.792978   2.457472   4.628796   2.819900
    14  C    5.031785   2.483125   1.414516   3.433368   2.435140
    15  C    5.869569   2.449593   3.422615   1.346661   4.238619
    16  O    6.889641   3.572434   4.419908   2.238700   4.982745
    17  Br   5.080884   3.332222   2.912283   3.288475   1.867610
    18  H    2.108737   5.345097   6.087721   6.086593   6.361159
    19  H    3.353148   4.653357   5.641356   4.819451   5.802244
    20  H    3.825446   2.754982   3.870735   2.489575   4.155865
    21  H    2.099820   2.684246   2.900016   4.083434   3.782214
    22  H    1.020477   4.614290   5.029511   5.805179   5.543556
    23  H    4.030181   1.095351   2.120264   2.048480   3.456092
    24  H    5.166139   2.074451   2.696509   0.968202   2.898360
    25  H    6.479686   4.698490   3.382837   5.058645   2.121768
    26  H    7.221253   5.350232   3.857566   5.992285   3.365660
    27  H    6.645404   4.590815   3.376610   5.450659   3.840081
    28  H    5.097287   2.642810   2.117361   3.634588   3.364330
    29  H    5.961281   2.685641   3.697384   2.066241   4.757569
                   11         12         13         14         15
    11  C    0.000000
    12  C    1.402904   0.000000
    13  C    2.426452   1.401069   0.000000
    14  C    2.796656   2.425657   1.402402   0.000000
    15  C    5.427213   5.902514   5.357443   4.148855   0.000000
    16  O    6.121283   6.703917   6.305236   5.208841   1.250115
    17  Br   2.791888   4.123757   4.683967   4.200208   4.541779
    18  H    7.412970   8.134375   7.933791   6.963714   7.010792
    19  H    7.070442   8.035077   7.929903   6.828275   5.635719
    20  H    5.550171   6.490739   6.321294   5.144644   3.322737
    21  H    4.617501   4.754670   4.101554   3.124143   4.993562
    22  H    6.368763   6.717661   6.312469   5.476901   6.756500
    23  H    4.571619   4.752883   3.906785   2.504498   2.512788
    24  H    4.202721   5.082920   4.975068   3.937321   1.991089
    25  H    1.021707   2.094580   3.342027   3.818202   6.161527
    26  H    2.107828   1.019873   2.105878   3.349039   6.861867
    27  H    3.350006   2.106050   1.020185   2.108014   6.039772
    28  H    3.817787   3.340839   2.093547   1.021288   4.097545
    29  H    5.881645   6.147893   5.383464   4.123983   1.020262
                   16         17         18         19         20
    16  O    0.000000
    17  Br   4.970493   0.000000
    18  H    7.814579   5.962432   0.000000
    19  H    6.136804   4.925794   2.424769   0.000000
    20  H    3.815332   3.462358   4.189331   2.407474   0.000000
    21  H    6.174562   4.714630   4.192106   4.846159   4.210622
    22  H    7.822972   5.872762   2.425419   4.198603   4.845910
    23  H    3.757554   4.413830   5.700770   5.219320   3.460875
    24  H    2.416000   2.633062   6.144548   4.655437   2.303986
    25  H    6.731174   2.866224   7.839074   7.442925   6.041959
    26  H    7.616208   4.898689   8.975576   8.958658   7.471068
    27  H    7.003341   5.703799   8.659411   8.795222   7.215749
    28  H    5.237654   5.025070   7.088545   7.039610   5.384685
    29  H    1.969041   5.328176   7.235129   6.090375   3.938467
                   21         22         23         24         25
    21  H    0.000000
    22  H    2.411375   0.000000
    23  H    2.652112   4.726100   0.000000
    24  H    4.583952   6.112045   2.921860   0.000000
    25  H    5.433807   6.961499   5.498651   4.743236   0.000000
    26  H    5.625455   7.495963   5.747144   6.036506   2.404404
    27  H    4.652086   6.859709   4.512446   5.879583   4.184571
    28  H    3.083137   5.491344   2.218602   4.331695   4.839218
    29  H    4.922937   6.769593   2.304595   2.897022   6.711286
                   26         27         28         29
    26  H    0.000000
    27  H    2.422883   0.000000
    28  H    4.183279   2.404079   0.000000
    29  H    7.099565   5.930174   3.823350   0.000000
 Symmetry turned off by external request.
 Stoichiometry    C14H12BrNO
 Framework group  C1[X(C14H12BrNO)]
 Deg. of freedom    81
 Full point group                 C1      NOp   1
 Rotational constants (GHZ):           0.4157743           0.3063710           0.2848688
 General basis read from cards:  (5D, 7F)
 ======================================================================================================
                                       Pseudopotential Parameters
 ======================================================================================================
  Center     Atomic      Valence      Angular      Power
  Number     Number     Electrons     Momentum     of R      Exponent        Coefficient   SO-Coeffient
 ======================================================================================================
    1          6
                                   No pseudopotential on this center.
    2          6
                                   No pseudopotential on this center.
    3          6
                                   No pseudopotential on this center.
    4          6
                                   No pseudopotential on this center.
    5          6
                                   No pseudopotential on this center.
    6          6
                                   No pseudopotential on this center.
    7          6
                                   No pseudopotential on this center.
    8          6
                                   No pseudopotential on this center.
    9          7
                                   No pseudopotential on this center.
   10          6
                                   No pseudopotential on this center.
   11          6
                                   No pseudopotential on this center.
   12          6
                                   No pseudopotential on this center.
   13          6
                                   No pseudopotential on this center.
   14          6
                                   No pseudopotential on this center.
   15          6
                                   No pseudopotential on this center.
   16          8
                                   No pseudopotential on this center.
   17         35            7
                                      F and up 
                                                     1      213.6143969      -28.00000000    0.00000000
                                                     2       41.0585380     -134.92688520    0.00000000
                                                     2        8.7086530      -41.92719130    0.00000000
                                                     2        2.6074661       -5.93364200    0.00000000
                                      S - F
                                                     0       54.1980682        3.00000000    0.00000000
                                                     1       32.9053558       27.34306420    0.00000000
                                                     2       13.6744890      118.80288470    0.00000000
                                                     2        3.0341152       43.43548760    0.00000000
                                      P - F
                                                     0       54.2563340        5.00000000    0.00000000
                                                     1       26.0095593       25.05042520    0.00000000
                                                     2       28.2012995       92.61574630    0.00000000
                                                     2        9.4341061       95.82490160    0.00000000
                                                     2        2.5321764       26.26849830    0.00000000
                                      D - F
                                                     0       87.6328721        3.00000000    0.00000000
                                                     1       61.7373377       22.55335570    0.00000000
                                                     2       32.4385104      178.12419880    0.00000000
                                                     2        8.7537199       76.99241620    0.00000000
                                                     2        1.6633189        9.48182700    0.00000000
   18          1
                                   No pseudopotential on this center.
   19          1
                                   No pseudopotential on this center.
   20          1
                                   No pseudopotential on this center.
   21          1
                                   No pseudopotential on this center.
   22          1
                                   No pseudopotential on this center.
   23          1
                                   No pseudopotential on this center.
   24          1
                                   No pseudopotential on this center.
   25          1
                                   No pseudopotential on this center.
   26          1
                                   No pseudopotential on this center.
   27          1
                                   No pseudopotential on this center.
   28          1
                                   No pseudopotential on this center.
   29          1
                                   No pseudopotential on this center.
 ======================================================================================================
   396 basis functions,   648 primitive gaussians,   412 cartesian basis functions
    59 alpha electrons       59 beta electrons
       nuclear repulsion energy      1090.9073179853 Hartrees.
 NAtoms=   29 NActive=   29 NUniq=   29 SFac= 1.00D+00 NAtFMM=   60 NAOKFM=F Big=F
 Integral buffers will be    131072 words long.
 Raffenetti 2 integral format.
 Two-electron integral symmetry is turned off.
 ------------------------------------------------------------------------------
 Polarizable Continuum Model (PCM)
 =================================
 Model                : PCM.
 Atomic radii         : UFF (Universal Force Field).
 Polarization charges : Total charges.
 Charge compensation  : None.
 Solution method      : On-the-fly selection.
 Cavity type          : Scaled VdW (van der Waals Surface) (Alpha=1.100).
 Cavity algorithm     : GePol (No added spheres)
                        Default sphere list used, NSphG=   29.
                        Lebedev-Laikov grids with approx.  5.0 points / Ang**2.
                        Smoothing algorithm: York/Karplus (Gamma=1.0000).
                        Polarization charges: spherical gaussians, with
                                              point-specific exponents (IZeta= 3).
                        Self-potential: point-specific (ISelfS= 7).
                        Self-field    : sphere-specific E.n sum rule (ISelfD= 2).
 1st derivatives      : Analytical E(r).r(x)/FMM algorithm (CHGder, D1EAlg=3).
                        Cavity 1st derivative terms included.
 Solvent              : DiMethylSulfoxide, Eps=  46.826000 Eps(inf)=   2.007889
 ------------------------------------------------------------------------------
 One-electron integrals computed using PRISM.
   1 Symmetry operations used in ECPInt.
 ECPInt:  NShTT=    9316 NPrTT=   38001 LenC2=    8700 LenP2D=   23800.
 LDataN:  DoStor=T MaxTD1= 5 Len=  102
 NBasis=   396 RedAO= T EigKep=  1.30D-06  NBF=   396
 NBsUse=   395 1.00D-06 EigRej=  8.71D-07 NBFU=   395
 ExpMin= 4.38D-02 ExpMax= 8.59D+03 ExpMxC= 1.30D+03 IAcc=3 IRadAn=         7 AccDes= 0.00D+00
 Harris functional with IExCor= 1009 and IRadAn=       7 diagonalized for initial guess.
 HarFok:  IExCor= 1009 AccDes= 0.00D+00 IRadAn=         7 IDoV= 1 UseB2=F ITyADJ=14
 ICtDFT=  3500011 ScaDFX=  1.000000  1.000000  1.000000  1.000000
 FoFCou: FMM=F IPFlag=           0 FMFlag=      100000 FMFlg1=           0
         NFxFlg=           0 DoJE=T BraDBF=F KetDBF=T FulRan=T
         wScrn=  0.000000 ICntrl=       500 IOpCl=  0 I1Cent=   200000004 NGrid=           0
         NMat0=    1 NMatS0=      1 NMatT0=    0 NMatD0=    1 NMtDS0=    0 NMtDT0=    0
 Symmetry not used in FoFCou.
 Requested convergence on RMS density matrix=1.00D-08 within 128 cycles.
 Requested convergence on MAX density matrix=1.00D-06.
 Requested convergence on             energy=1.00D-06.
 No special actions if energy rises.
 Inv3:  Mode=1 IEnd=    16822272.
 Iteration    1 A*A^-1 deviation from unit magnitude is 4.66D-15 for   2350.
 Iteration    1 A*A^-1 deviation from orthogonality  is 1.78D-15 for   1494    735.
 Iteration    1 A^-1*A deviation from unit magnitude is 4.44D-15 for   2350.
 Iteration    1 A^-1*A deviation from orthogonality  is 2.00D-15 for   1264    460.
 Error on total polarization charges =  0.01747
 SCF Done:  E(RM062X) =  -683.666460830     A.U. after   16 cycles
            NFock= 16  Conv=0.92D-08     -V/T= 2.0159

 **********************************************************************

            Population analysis using the SCF density.

 **********************************************************************

 Alpha  occ. eigenvalues --  -19.60315 -14.78645 -10.65334 -10.62012 -10.60927
 Alpha  occ. eigenvalues --  -10.58322 -10.56678 -10.56253 -10.55885 -10.55521
 Alpha  occ. eigenvalues --  -10.55316 -10.54851 -10.54825 -10.54698 -10.54642
 Alpha  occ. eigenvalues --  -10.54439  -1.16547  -1.07057  -0.98970  -0.96765
 Alpha  occ. eigenvalues --   -0.91361  -0.90386  -0.86024  -0.85519  -0.82723
 Alpha  occ. eigenvalues --   -0.79112  -0.75367  -0.71563  -0.70865  -0.70044
 Alpha  occ. eigenvalues --   -0.68057  -0.62276  -0.61474  -0.61411  -0.57824
 Alpha  occ. eigenvalues --   -0.56560  -0.55788  -0.53344  -0.52797  -0.51935
 Alpha  occ. eigenvalues --   -0.50476  -0.50271  -0.50055  -0.49137  -0.47756
 Alpha  occ. eigenvalues --   -0.46348  -0.44497  -0.43370  -0.42932  -0.42078
 Alpha  occ. eigenvalues --   -0.41355  -0.38958  -0.36451  -0.35288  -0.33888
 Alpha  occ. eigenvalues --   -0.32044  -0.31478  -0.30569  -0.30051
 Alpha virt. eigenvalues --   -0.00869  -0.00562   0.00217   0.00807   0.01430
 Alpha virt. eigenvalues --    0.01914   0.02475   0.02612   0.02918   0.03771
 Alpha virt. eigenvalues --    0.03945   0.04506   0.04604   0.04991   0.05661
 Alpha virt. eigenvalues --    0.06158   0.06345   0.06984   0.07634   0.07949
 Alpha virt. eigenvalues --    0.08603   0.09213   0.10172   0.10644   0.10806
 Alpha virt. eigenvalues --    0.10972   0.11656   0.12470   0.12862   0.13070
 Alpha virt. eigenvalues --    0.13666   0.14126   0.15086   0.15144   0.15539
 Alpha virt. eigenvalues --    0.15977   0.16287   0.16665   0.16956   0.17287
 Alpha virt. eigenvalues --    0.17398   0.18593   0.18891   0.19327   0.19653
 Alpha virt. eigenvalues --    0.19796   0.20422   0.20742   0.20903   0.21037
 Alpha virt. eigenvalues --    0.21346   0.21572   0.22160   0.22337   0.22988
 Alpha virt. eigenvalues --    0.23135   0.23478   0.23904   0.24250   0.24649
 Alpha virt. eigenvalues --    0.24892   0.25203   0.25782   0.26368   0.26555
 Alpha virt. eigenvalues --    0.26912   0.27136   0.27631   0.27956   0.28454
 Alpha virt. eigenvalues --    0.28697   0.29239   0.29786   0.30240   0.30297
 Alpha virt. eigenvalues --    0.30927   0.31065   0.31682   0.32634   0.33394
 Alpha virt. eigenvalues --    0.33631   0.34471   0.34713   0.34812   0.35651
 Alpha virt. eigenvalues --    0.36289   0.37041   0.37899   0.38828   0.39595
 Alpha virt. eigenvalues --    0.39969   0.41922   0.43216   0.45017   0.45660
 Alpha virt. eigenvalues --    0.48065   0.49847   0.52584   0.53227   0.53634
 Alpha virt. eigenvalues --    0.55383   0.55684   0.56547   0.57733   0.58149
 Alpha virt. eigenvalues --    0.58591   0.58850   0.59796   0.60019   0.60700
 Alpha virt. eigenvalues --    0.61158   0.61751   0.62101   0.62653   0.63197
 Alpha virt. eigenvalues --    0.65002   0.65531   0.66054   0.66165   0.67407
 Alpha virt. eigenvalues --    0.68186   0.69540   0.69874   0.70936   0.71258
 Alpha virt. eigenvalues --    0.71678   0.72691   0.73469   0.73867   0.74173
 Alpha virt. eigenvalues --    0.74777   0.75661   0.76251   0.76311   0.76952
 Alpha virt. eigenvalues --    0.77348   0.77837   0.79260   0.79583   0.79710
 Alpha virt. eigenvalues --    0.81308   0.81700   0.83149   0.83386   0.84842
 Alpha virt. eigenvalues --    0.86113   0.86880   0.87091   0.87337   0.89211
 Alpha virt. eigenvalues --    0.89419   0.89792   0.91125   0.92194   0.93047
 Alpha virt. eigenvalues --    0.94787   0.95262   0.95481   0.97261   0.98135
 Alpha virt. eigenvalues --    0.99678   1.00226   1.01316   1.03501   1.04136
 Alpha virt. eigenvalues --    1.05696   1.07232   1.08317   1.09937   1.11678
 Alpha virt. eigenvalues --    1.12399   1.13086   1.14898   1.15636   1.18470
 Alpha virt. eigenvalues --    1.19770   1.21092   1.22218   1.22749   1.24509
 Alpha virt. eigenvalues --    1.25804   1.27137   1.27725   1.28485   1.29416
 Alpha virt. eigenvalues --    1.34873   1.35473   1.36484   1.38032   1.39180
 Alpha virt. eigenvalues --    1.41943   1.44118   1.48730   1.50356   1.51613
 Alpha virt. eigenvalues --    1.54793   1.55823   1.56116   1.57744   1.58930
 Alpha virt. eigenvalues --    1.59966   1.60711   1.62478   1.63402   1.66057
 Alpha virt. eigenvalues --    1.70780   1.74440   1.76110   1.77112   1.78751
 Alpha virt. eigenvalues --    1.79380   1.81159   1.81409   1.82465   1.85476
 Alpha virt. eigenvalues --    1.85822   1.86958   1.87634   1.89670   1.91358
 Alpha virt. eigenvalues --    1.92234   1.93641   1.94254   1.95342   1.96294
 Alpha virt. eigenvalues --    1.97121   1.99891   2.01387   2.01922   2.02970
 Alpha virt. eigenvalues --    2.03495   2.06217   2.11960   2.17070   2.20021
 Alpha virt. eigenvalues --    2.23552   2.26038   2.27904   2.28635   2.29840
 Alpha virt. eigenvalues --    2.30902   2.31940   2.32776   2.33591   2.35247
 Alpha virt. eigenvalues --    2.37065   2.38280   2.46800   2.48658   2.50120
 Alpha virt. eigenvalues --    2.50521   2.51246   2.55405   2.59155   2.61254
 Alpha virt. eigenvalues --    2.66553   2.70573   2.72383   2.73865   2.74855
 Alpha virt. eigenvalues --    2.78010   2.81507   2.82097   2.83659   2.84925
 Alpha virt. eigenvalues --    2.86171   2.87892   2.90107   2.91539   2.95378
 Alpha virt. eigenvalues --    2.96725   2.97452   2.98786   2.99333   3.00968
 Alpha virt. eigenvalues --    3.02642   3.09648   3.10559   3.12434   3.15526
 Alpha virt. eigenvalues --    3.19563   3.21625   3.26034   3.28855   3.35003
 Alpha virt. eigenvalues --    3.36147   3.36664   3.38536   3.39209   3.39436
 Alpha virt. eigenvalues --    3.40801   3.43781   3.44476   3.44905   3.47982
 Alpha virt. eigenvalues --    3.55705   3.57863   3.62665   3.69534   3.70694
 Alpha virt. eigenvalues --    3.71256   3.72282   3.72838   3.79534   3.95863
 Alpha virt. eigenvalues --    3.99185   4.02516   4.05009   4.08165   4.11767
 Alpha virt. eigenvalues --    4.19456   4.36859   4.61240   4.77399   4.79002
 Alpha virt. eigenvalues --    5.00059   5.17025   5.26425   5.81115  20.72941
 Alpha virt. eigenvalues --   23.44686  23.48475  23.83170  23.87842  23.90445
 Alpha virt. eigenvalues --   23.93044  23.94585  23.94909  24.04104  24.06879
 Alpha virt. eigenvalues --   24.07479  24.08382  24.15931  24.17553  35.62363
 Alpha virt. eigenvalues --   50.06994
          Condensed to atoms (all electrons):
               1          2          3          4          5          6
     1  C    6.646068  -0.711591   1.236332  -1.911362   1.767623  -0.957480
     2  C   -0.711591  12.191834  -5.876576   0.474338  -1.090497   1.727809
     3  C    1.236332  -5.876576  28.496772   7.055003 -15.575564  -0.534608
     4  C   -1.911362   0.474338   7.055003  41.211615 -24.402232   2.712921
     5  C    1.767623  -1.090497 -15.575564 -24.402232  39.038777  -6.438509
     6  C   -0.957480   1.727809  -0.534608   2.712921  -6.438509  11.144873
     7  C   -0.243739   0.233589 -14.129014 -25.776530  18.648474  -1.089445
     8  C    0.067823  -0.558451   5.055521   7.826452  -8.399832   0.118338
     9  N    0.019634   0.032341   1.408190   0.818056  -1.276175  -0.027787
    10  C    0.052634  -0.212608   2.465413   1.572568  -2.767185  -0.385632
    11  C    0.024672  -0.063372   0.294600   0.305276  -0.532115   0.033995
    12  C   -0.004458   0.046338  -0.392263  -0.742498   0.774475  -0.021408
    13  C    0.024269  -0.141415   1.186769   2.929850  -2.521620  -0.006524
    14  C   -0.004412   0.380890  -4.336015  -7.433122   8.643248   0.085147
    15  C   -0.008421   0.023498  -0.122700   0.227575   0.035803  -0.041716
    16  O   -0.000480   0.011583  -0.029532   0.033666   0.014960   0.002098
    17  Br  -0.013573  -0.015645   0.118170   0.027829  -0.067716   0.013290
    18  H    0.245160   0.096073  -0.076119   0.053157  -0.102926   0.111595
    19  H    0.068693   0.253336  -0.005671   0.012324   0.032291  -0.041394
    20  H   -0.013035   0.081153   0.233606   0.032119  -0.028318   0.007901
    21  H   -0.033762   0.019526  -0.060872  -0.023860   0.314423  -0.020098
    22  H    0.093016  -0.029568   0.013360  -0.020723  -0.032198   0.300611
    23  H    0.005075  -0.011184   0.143269   0.255198  -0.164054  -0.001059
    24  H   -0.001806   0.003186  -0.134042   0.029506   0.085975   0.002924
    25  H    0.000079   0.000116  -0.002588  -0.007180   0.006742  -0.000311
    26  H   -0.000016  -0.000005   0.000127   0.001429  -0.001568   0.000009
    27  H   -0.000024   0.000035  -0.000118   0.000083   0.000005  -0.000079
    28  H    0.000044   0.000413   0.001953  -0.012933   0.007998   0.003958
    29  H    0.000332  -0.003781   0.009584   0.062055  -0.007083  -0.000599
               7          8          9         10         11         12
     1  C   -0.243739   0.067823   0.019634   0.052634   0.024672  -0.004458
     2  C    0.233589  -0.558451   0.032341  -0.212608  -0.063372   0.046338
     3  C  -14.129014   5.055521   1.408190   2.465413   0.294600  -0.392263
     4  C  -25.776530   7.826452   0.818056   1.572568   0.305276  -0.742498
     5  C   18.648474  -8.399832  -1.276175  -2.767185  -0.532115   0.774475
     6  C   -1.089445   0.118338  -0.027787  -0.385632   0.033995  -0.021408
     7  C   47.040113 -19.138025  -2.108157  -1.507006  -0.904028   1.744401
     8  C  -19.138025  37.658842   0.142033  -6.617274   0.821349  -4.057668
     9  N   -2.108157   0.142033   7.940802   1.203112   0.134834  -0.092402
    10  C   -1.507006  -6.617274   1.203112  26.724101  -3.458676  -1.283431
    11  C   -0.904028   0.821349   0.134834  -3.458676  10.445470  -0.570660
    12  C    1.744401  -4.057668  -0.092402  -1.283431  -0.570660   8.539548
    13  C   -7.061613  10.914870   0.190579  -0.367619   2.157977  -3.217777
    14  C   10.849823 -18.650758  -1.142185  -9.210628  -2.520768   5.025207
    15  C   -0.310688  -0.317377   0.074643   0.138868  -0.062845   0.018603
    16  O   -0.021393   0.035574  -0.157007  -0.058967  -0.021477  -0.000470
    17  Br  -0.320322   0.428732   0.083985   0.340517  -0.158078  -0.064078
    18  H    0.008584  -0.000667  -0.000064  -0.000477  -0.000085   0.000006
    19  H    0.011833  -0.000819  -0.000346   0.001412   0.000450   0.000004
    20  H    0.019039  -0.025416   0.010166  -0.000485   0.004752   0.001116
    21  H    0.131439  -0.023912  -0.002765   0.008129  -0.003233   0.006377
    22  H    0.006230   0.001960   0.000256  -0.001038   0.000051  -0.000188
    23  H   -0.095884   0.226051  -0.052309  -0.113603  -0.031098  -0.008650
    24  H    0.155063  -0.008847   0.181963  -0.081624  -0.014390   0.006982
    25  H    0.024725  -0.026979   0.000289   0.006325   0.265883   0.085886
    26  H    0.004110   0.059728  -0.000060  -0.088137   0.086142   0.259301
    27  H    0.003681  -0.001862   0.000343   0.052368  -0.049816   0.079397
    28  H    0.105140  -0.063479   0.003179  -0.083722   0.012981  -0.009385
    29  H   -0.122549   0.098845  -0.180679  -0.050947  -0.008390   0.000647
              13         14         15         16         17         18
     1  C    0.024269  -0.004412  -0.008421  -0.000480  -0.013573   0.245160
     2  C   -0.141415   0.380890   0.023498   0.011583  -0.015645   0.096073
     3  C    1.186769  -4.336015  -0.122700  -0.029532   0.118170  -0.076119
     4  C    2.929850  -7.433122   0.227575   0.033666   0.027829   0.053157
     5  C   -2.521620   8.643248   0.035803   0.014960  -0.067716  -0.102926
     6  C   -0.006524   0.085147  -0.041716   0.002098   0.013290   0.111595
     7  C   -7.061613  10.849823  -0.310688  -0.021393  -0.320322   0.008584
     8  C   10.914870 -18.650758  -0.317377   0.035574   0.428732  -0.000667
     9  N    0.190579  -1.142185   0.074643  -0.157007   0.083985  -0.000064
    10  C   -0.367619  -9.210628   0.138868  -0.058967   0.340517  -0.000477
    11  C    2.157977  -2.520768  -0.062845  -0.021477  -0.158078  -0.000085
    12  C   -3.217777   5.025207   0.018603  -0.000470  -0.064078   0.000006
    13  C   17.452184 -15.126014  -0.080959   0.003266   0.166285  -0.000028
    14  C  -15.126014  39.406773   0.232122   0.039781  -0.315441   0.000070
    15  C   -0.080959   0.232122   5.145957   0.448111   0.027560  -0.000015
    16  O    0.003266   0.039781   0.448111   8.181238   0.001614  -0.000000
    17  Br   0.166285  -0.315441   0.027560   0.001614   6.490413  -0.000003
    18  H   -0.000028   0.000070  -0.000015  -0.000000  -0.000003   0.392428
    19  H   -0.000009  -0.000683   0.000231  -0.000004  -0.000223  -0.004307
    20  H   -0.002021   0.005622   0.007241   0.000292  -0.006823  -0.000277
    21  H   -0.020293   0.039519   0.001192  -0.000008  -0.000049  -0.000279
    22  H    0.000757  -0.001042   0.000044   0.000000  -0.000006  -0.004194
    23  H    0.101609   0.012644   0.014895   0.003503   0.001418  -0.000003
    24  H   -0.021237   0.059188  -0.000282   0.030023   0.003350  -0.000000
    25  H   -0.052711   0.034148   0.000406   0.000005  -0.007593   0.000000
    26  H    0.094924  -0.082527  -0.000053  -0.000000  -0.000015   0.000000
    27  H    0.215913   0.031365   0.000199   0.000001   0.000030   0.000000
    28  H    0.061464   0.319438   0.000698  -0.000090  -0.000115   0.000000
    29  H    0.008444   0.051138   0.429424  -0.030562   0.000076  -0.000000
              19         20         21         22         23         24
     1  C    0.068693  -0.013035  -0.033762   0.093016   0.005075  -0.001806
     2  C    0.253336   0.081153   0.019526  -0.029568  -0.011184   0.003186
     3  C   -0.005671   0.233606  -0.060872   0.013360   0.143269  -0.134042
     4  C    0.012324   0.032119  -0.023860  -0.020723   0.255198   0.029506
     5  C    0.032291  -0.028318   0.314423  -0.032198  -0.164054   0.085975
     6  C   -0.041394   0.007901  -0.020098   0.300611  -0.001059   0.002924
     7  C    0.011833   0.019039   0.131439   0.006230  -0.095884   0.155063
     8  C   -0.000819  -0.025416  -0.023912   0.001960   0.226051  -0.008847
     9  N   -0.000346   0.010166  -0.002765   0.000256  -0.052309   0.181963
    10  C    0.001412  -0.000485   0.008129  -0.001038  -0.113603  -0.081624
    11  C    0.000450   0.004752  -0.003233   0.000051  -0.031098  -0.014390
    12  C    0.000004   0.001116   0.006377  -0.000188  -0.008650   0.006982
    13  C   -0.000009  -0.002021  -0.020293   0.000757   0.101609  -0.021237
    14  C   -0.000683   0.005622   0.039519  -0.001042   0.012644   0.059188
    15  C    0.000231   0.007241   0.001192   0.000044   0.014895  -0.000282
    16  O   -0.000004   0.000292  -0.000008   0.000000   0.003503   0.030023
    17  Br  -0.000223  -0.006823  -0.000049  -0.000006   0.001418   0.003350
    18  H   -0.004307  -0.000277  -0.000279  -0.004194  -0.000003  -0.000000
    19  H    0.391745  -0.002900   0.000066  -0.000195   0.000020   0.000027
    20  H   -0.002900   0.396195  -0.000100   0.000064  -0.000802   0.001948
    21  H    0.000066  -0.000100   0.384125  -0.003331  -0.000378   0.000088
    22  H   -0.000195   0.000064  -0.003331   0.390539   0.000014  -0.000001
    23  H    0.000020  -0.000802  -0.000378   0.000014   0.399839   0.001485
    24  H    0.000027   0.001948   0.000088  -0.000001   0.001485   0.294587
    25  H   -0.000000  -0.000001  -0.000005   0.000000   0.000012   0.000027
    26  H    0.000000   0.000000   0.000003  -0.000000  -0.000007  -0.000001
    27  H   -0.000000  -0.000000  -0.000010  -0.000000   0.000012   0.000000
    28  H   -0.000000   0.000002  -0.000760   0.000006   0.002887  -0.000026
    29  H    0.000000  -0.000341  -0.000002   0.000000   0.013199   0.004334
              25         26         27         28         29
     1  C    0.000079  -0.000016  -0.000024   0.000044   0.000332
     2  C    0.000116  -0.000005   0.000035   0.000413  -0.003781
     3  C   -0.002588   0.000127  -0.000118   0.001953   0.009584
     4  C   -0.007180   0.001429   0.000083  -0.012933   0.062055
     5  C    0.006742  -0.001568   0.000005   0.007998  -0.007083
     6  C   -0.000311   0.000009  -0.000079   0.003958  -0.000599
     7  C    0.024725   0.004110   0.003681   0.105140  -0.122549
     8  C   -0.026979   0.059728  -0.001862  -0.063479   0.098845
     9  N    0.000289  -0.000060   0.000343   0.003179  -0.180679
    10  C    0.006325  -0.088137   0.052368  -0.083722  -0.050947
    11  C    0.265883   0.086142  -0.049816   0.012981  -0.008390
    12  C    0.085886   0.259301   0.079397  -0.009385   0.000647
    13  C   -0.052711   0.094924   0.215913   0.061464   0.008444
    14  C    0.034148  -0.082527   0.031365   0.319438   0.051138
    15  C    0.000406  -0.000053   0.000199   0.000698   0.429424
    16  O    0.000005  -0.000000   0.000001  -0.000090  -0.030562
    17  Br  -0.007593  -0.000015   0.000030  -0.000115   0.000076
    18  H    0.000000   0.000000   0.000000   0.000000  -0.000000
    19  H   -0.000000   0.000000  -0.000000  -0.000000   0.000000
    20  H   -0.000001   0.000000  -0.000000   0.000002  -0.000341
    21  H   -0.000005   0.000003  -0.000010  -0.000760  -0.000002
    22  H    0.000000  -0.000000  -0.000000   0.000006   0.000000
    23  H    0.000012  -0.000007   0.000012   0.002887   0.013199
    24  H    0.000027  -0.000001   0.000000  -0.000026   0.004334
    25  H    0.375103  -0.004754  -0.000148   0.000044   0.000000
    26  H   -0.004754   0.385552  -0.004629  -0.000243  -0.000000
    27  H   -0.000148  -0.004629   0.386277  -0.003416   0.000003
    28  H    0.000044  -0.000243  -0.003416   0.389125  -0.000359
    29  H    0.000000  -0.000000   0.000003  -0.000359   0.472425
 Mulliken charges:
               1
     1  C   -0.347297
     2  C   -0.861365
     3  C   -0.442988
     4  C    0.689420
     5  C    0.036799
     6  C   -0.698821
     7  C   -0.157852
     8  C    0.435248
     9  N   -0.204470
    10  C   -0.276390
    11  C   -0.189404
    12  C   -0.122952
    13  C   -0.889319
    14  C   -0.392528
    15  C    0.117988
    16  O   -0.485725
    17  Br   0.266409
    18  H    0.282375
    19  H    0.284120
    20  H    0.279303
    21  H    0.288828
    22  H    0.285576
    23  H    0.297902
    24  H    0.401601
    25  H    0.302480
    26  H    0.290689
    27  H    0.290390
    28  H    0.265198
    29  H    0.254785
 Sum of Mulliken charges =  -0.00000
 Mulliken charges with hydrogens summed into heavy atoms:
               1
     1  C   -0.064922
     2  C   -0.577246
     3  C   -0.163685
     4  C    0.689420
     5  C    0.325627
     6  C   -0.413245
     7  C    0.140050
     8  C    0.435248
     9  N    0.197131
    10  C   -0.276390
    11  C    0.113076
    12  C    0.167737
    13  C   -0.598929
    14  C   -0.127330
    15  C    0.372774
    16  O   -0.485725
    17  Br   0.266409
 Electronic spatial extent (au):  <R**2>=           6604.7428
 Charge=             -0.0000 electrons
 Dipole moment (field-independent basis, Debye):
    X=              4.5062    Y=             -0.4558    Z=              5.2535  Tot=              6.9363
 Quadrupole moment (field-independent basis, Debye-Ang):
   XX=           -113.0865   YY=            -96.8461   ZZ=           -121.1997
   XY=             -3.8522   XZ=            -11.9454   YZ=             -6.6959
 Traceless Quadrupole moment (field-independent basis, Debye-Ang):
   XX=             -2.7090   YY=             13.5313   ZZ=            -10.8223
   XY=             -3.8522   XZ=            -11.9454   YZ=             -6.6959
 Octapole moment (field-independent basis, Debye-Ang**2):
  XXX=           -603.2987  YYY=             36.4645  ZZZ=            632.3664  XYY=           -141.6383
  XXY=             23.0304  XXZ=            239.2712  XZZ=           -152.8807  YZZ=             41.2375
  YYZ=            184.2908  XYZ=             -1.6811
 Hexadecapole moment (field-independent basis, Debye-Ang**3):
 XXXX=          -4210.8910 YYYY=          -2809.3388 ZZZZ=          -3470.5325 XXXY=             85.7539
 XXXZ=           1004.2888 YYYX=            -23.1558 YYYZ=            -36.5022 ZZZX=            815.8154
 ZZZY=            -62.9060 XXYY=           -906.5121 XXZZ=          -1380.9432 YYZZ=           -989.0899
 XXYZ=             20.6288 YYXZ=            255.7061 ZZXY=             32.8710
 N-N= 1.090907317985D+03 E-N=-3.766496649729D+03  KE= 6.729427186455D+02
 UFF atomic radii scaled by 1 / 1.20 used.

 **********************************************************************

            Electrostatic Properties Using The SCF Density

 **********************************************************************

       Atomic Center    1 is at   3.682000  3.455700 -1.810400
       Atomic Center    2 is at   2.759000  3.150500 -2.823400
       Atomic Center    3 is at   1.889000  2.057800 -2.677100
       Atomic Center    4 is at   1.932700  1.243900 -1.521300
       Atomic Center    5 is at   2.858700  1.573800 -0.506800
       Atomic Center    6 is at   3.730000  2.666700 -0.649500
       Atomic Center    7 is at   1.013100  0.086700 -1.321400
       Atomic Center    8 is at   1.734500 -1.206200 -1.110400
       Atomic Center    9 is at   0.067500 -0.087200 -2.380100
       Atomic Center   10 is at   2.536300 -1.856000 -2.090900
       Atomic Center   11 is at   3.176100 -3.074600 -1.783300
       Atomic Center   12 is at   3.029600 -3.660400 -0.517000
       Atomic Center   13 is at   2.239000 -3.032600  0.454500
       Atomic Center   14 is at   1.600100 -1.820200  0.156800
       Atomic Center   15 is at  -1.265500  0.013800 -2.217600
       Atomic Center   16 is at  -2.012200 -0.154400 -3.206000
       Atomic Center   17 is at   2.809000 -1.197600 -3.817200
       Atomic Center   18 is at   4.312900  4.249500 -1.915100
       Atomic Center   19 is at   2.720400  3.725100 -3.666800
       Atomic Center   20 is at   1.223700  1.855200 -3.423300
       Atomic Center   21 is at   2.901700  1.013600  0.345700
       Atomic Center   22 is at   4.396400  2.888600  0.090800
       Atomic Center   23 is at   0.453300  0.332300 -0.412500
       Atomic Center   24 is at   0.399200 -0.290500 -3.266700
       Atomic Center   25 is at   3.754500 -3.549300 -2.479000
       Atomic Center   26 is at   3.495400 -4.542500 -0.304700
       Atomic Center   27 is at   2.128900 -3.456700  1.375800
       Atomic Center   28 is at   1.029500 -1.377300  0.878800
       Atomic Center   29 is at  -1.668900  0.225500 -1.304700
    1410 points will be used for fitting atomic charges
 Fitting point charges to electrostatic potential
 The dipole moment will be constrained to the correct value
 Charges from ESP fit, RMS=   0.00164 RRMS=   0.07754:
 ESP charges:
               1
     1  C   -0.208453
     2  C   -0.186324
     3  C   -0.325593
     4  C    0.446731
     5  C   -0.327445
     6  C   -0.151890
     7  C   -0.686047
     8  C    0.577519
     9  N   -0.162830
    10  C   -0.360467
    11  C    0.049588
    12  C   -0.275916
    13  C   -0.098204
    14  C   -0.396263
    15  C    0.415564
    16  O   -0.668566
    17  Br   0.007387
    18  H    0.186161
    19  H    0.194831
    20  H    0.211341
    21  H    0.192435
    22  H    0.182560
    23  H    0.250337
    24  H    0.269241
    25  H    0.135275
    26  H    0.201362
    27  H    0.179992
    28  H    0.221111
    29  H    0.126562
 Sum of ESP charges =  -0.00000
 ESP charges with hydrogens summed into heavy atoms:
               1
     1  C   -0.022292
     2  C    0.008507
     3  C   -0.114251
     4  C    0.446731
     5  C   -0.135010
     6  C    0.030670
     7  C   -0.435710
     8  C    0.577519
     9  N    0.106411
    10  C   -0.360467
    11  C    0.184863
    12  C   -0.074555
    13  C    0.081788
    14  C   -0.175152
    15  C    0.542126
    16  O   -0.668566
    17  Br   0.007387
 Charge=  -0.00000 Dipole=     4.5062    -0.4558     5.2535 Tot=     6.9363
 -----------------------------------------------------------------

              Electrostatic Properties (Atomic Units)

 -----------------------------------------------------------------
    Center     Electric         -------- Electric Field --------
               Potential          X             Y             Z
 -----------------------------------------------------------------
    1 Atom    -14.769483
    2 Atom    -14.769192
    3 Atom    -14.767878
    4 Atom    -14.743505
    5 Atom    -14.761250
    6 Atom    -14.764775
    7 Atom    -14.687338
    8 Atom    -14.722688
    9 Atom    -18.352938
   10 Atom    -14.691376
   11 Atom    -14.746937
   12 Atom    -14.748534
   13 Atom    -14.747413
   14 Atom    -14.740696
   15 Atom    -14.670568
   16 Atom    -22.424978
   17 Atom     -4.034633
   18 Atom     -1.097617
   19 Atom     -1.098728
   20 Atom     -1.100878
   21 Atom     -1.086742
   22 Atom     -1.093001
   23 Atom     -1.050950
   24 Atom     -1.003155
   25 Atom     -1.078993
   26 Atom     -1.077043
   27 Atom     -1.075522
   28 Atom     -1.064806
   29 Atom     -1.060034
 -----------------------------------------------------------------
 ******************************Gaussian NBO Version 3.1******************************
             N A T U R A L   A T O M I C   O R B I T A L   A N D
          N A T U R A L   B O N D   O R B I T A L   A N A L Y S I S
 ******************************Gaussian NBO Version 3.1******************************

       /RESON  / : Allow strongly delocalized NBO set
       /BNDIDX / : Print bond indices based on the NAO density matrix

 Analyzing the SCF density

 Job title: BHFA_oBr_conf4                                                  

 Storage needed:    473396 in NPA,    629315 in NBO ( 268430961 available)
 GSVD:  LWork=       61776 too small for GESVD, short by      126360 words or      126360 for optimal perf.


 NATURAL POPULATIONS:  Natural atomic orbital occupancies 
                                                          
   NAO  Atom  No  lang   Type(AO)    Occupancy      Energy
 ----------------------------------------------------------
     1    C    1  S      Cor( 1S)     1.99929     -10.39153
     2    C    1  S      Val( 2S)     0.95004      -0.17355
     3    C    1  S      Ryd( 3S)     0.00110       0.76183
     4    C    1  S      Ryd( 4S)     0.00014       0.89974
     5    C    1  S      Ryd( 5S)     0.00000      23.00957
     6    C    1  px     Val( 2p)     1.07594      -0.08257
     7    C    1  px     Ryd( 4p)     0.00370       0.80869
     8    C    1  px     Ryd( 3p)     0.00034       0.32413
     9    C    1  px     Ryd( 5p)     0.00005       2.93445
    10    C    1  py     Val( 2p)     1.10816      -0.07427
    11    C    1  py     Ryd( 4p)     0.00436       0.89120
    12    C    1  py     Ryd( 3p)     0.00035       0.30968
    13    C    1  py     Ryd( 5p)     0.00005       2.99226
    14    C    1  pz     Val( 2p)     1.04885      -0.07044
    15    C    1  pz     Ryd( 4p)     0.00357       0.79667
    16    C    1  pz     Ryd( 3p)     0.00053       0.38703
    17    C    1  pz     Ryd( 5p)     0.00013       3.00671
    18    C    1  dxy    Ryd( 3d)     0.00076       2.00944
    19    C    1  dxz    Ryd( 3d)     0.00045       2.13292
    20    C    1  dyz    Ryd( 3d)     0.00043       2.17877
    21    C    1  dx2y2  Ryd( 3d)     0.00038       1.69935
    22    C    1  dz2    Ryd( 3d)     0.00066       2.06716

    23    C    2  S      Cor( 1S)     1.99929     -10.39319
    24    C    2  S      Val( 2S)     0.94727      -0.17316
    25    C    2  S      Ryd( 3S)     0.00115       0.82917
    26    C    2  S      Ryd( 4S)     0.00014       0.85782
    27    C    2  S      Ryd( 5S)     0.00000      22.96308
    28    C    2  px     Val( 2p)     1.02791      -0.08592
    29    C    2  px     Ryd( 4p)     0.00285       0.72940
    30    C    2  px     Ryd( 3p)     0.00037       0.34774
    31    C    2  px     Ryd( 5p)     0.00009       2.93811
    32    C    2  py     Val( 2p)     1.07020      -0.07623
    33    C    2  py     Ryd( 4p)     0.00376       0.82521
    34    C    2  py     Ryd( 3p)     0.00037       0.31973
    35    C    2  py     Ryd( 5p)     0.00007       2.99300
    36    C    2  pz     Val( 2p)     1.12793      -0.06609
    37    C    2  pz     Ryd( 4p)     0.00517       0.96246
    38    C    2  pz     Ryd( 3p)     0.00033       0.30339
    39    C    2  pz     Ryd( 5p)     0.00006       3.05842
    40    C    2  dxy    Ryd( 3d)     0.00041       2.14475
    41    C    2  dxz    Ryd( 3d)     0.00039       2.10020
    42    C    2  dyz    Ryd( 3d)     0.00079       2.03884
    43    C    2  dx2y2  Ryd( 3d)     0.00053       1.82382
    44    C    2  dz2    Ryd( 3d)     0.00057       1.97972

    45    C    3  S      Cor( 1S)     1.99916     -10.39149
    46    C    3  S      Val( 2S)     0.93461      -0.16540
    47    C    3  S      Ryd( 4S)     0.00102       0.89615
    48    C    3  S      Ryd( 3S)     0.00015       0.57726
    49    C    3  S      Ryd( 5S)     0.00001      23.27363
    50    C    3  px     Val( 2p)     1.08593      -0.08718
    51    C    3  px     Ryd( 4p)     0.00338       0.87171
    52    C    3  px     Ryd( 3p)     0.00035       0.45804
    53    C    3  px     Ryd( 5p)     0.00005       2.96758
    54    C    3  py     Val( 2p)     1.05106      -0.08608
    55    C    3  py     Ryd( 4p)     0.00272       0.83762
    56    C    3  py     Ryd( 3p)     0.00037       0.45242
    57    C    3  py     Ryd( 5p)     0.00010       3.07039
    58    C    3  pz     Val( 2p)     1.10940      -0.06715
    59    C    3  pz     Ryd( 4p)     0.00454       0.88763
    60    C    3  pz     Ryd( 3p)     0.00035       0.34088
    61    C    3  pz     Ryd( 5p)     0.00008       3.13870
    62    C    3  dxy    Ryd( 3d)     0.00044       2.16628
    63    C    3  dxz    Ryd( 3d)     0.00085       2.00889
    64    C    3  dyz    Ryd( 3d)     0.00046       2.14933
    65    C    3  dx2y2  Ryd( 3d)     0.00052       1.78453
    66    C    3  dz2    Ryd( 3d)     0.00046       2.04681

    67    C    4  S      Cor( 1S)     1.99911     -10.41661
    68    C    4  S      Val( 2S)     0.88399      -0.15734
    69    C    4  S      Ryd( 4S)     0.00143       0.81864
    70    C    4  S      Ryd( 3S)     0.00024       0.74701
    71    C    4  S      Ryd( 5S)     0.00001      23.37924
    72    C    4  px     Val( 2p)     1.03250      -0.09324
    73    C    4  px     Ryd( 4p)     0.00390       0.90678
    74    C    4  px     Ryd( 3p)     0.00033       0.61334
    75    C    4  px     Ryd( 5p)     0.00009       3.18413
    76    C    4  py     Val( 2p)     1.03093      -0.08894
    77    C    4  py     Ryd( 4p)     0.00592       1.00331
    78    C    4  py     Ryd( 3p)     0.00022       0.52292
    79    C    4  py     Ryd( 5p)     0.00008       3.27750
    80    C    4  pz     Val( 2p)     1.07535      -0.08951
    81    C    4  pz     Ryd( 4p)     0.00330       0.94247
    82    C    4  pz     Ryd( 3p)     0.00024       0.77234
    83    C    4  pz     Ryd( 5p)     0.00014       3.32884
    84    C    4  dxy    Ryd( 3d)     0.00046       2.19034
    85    C    4  dxz    Ryd( 3d)     0.00055       2.17097
    86    C    4  dyz    Ryd( 3d)     0.00049       2.25795
    87    C    4  dx2y2  Ryd( 3d)     0.00051       1.94909
    88    C    4  dz2    Ryd( 3d)     0.00055       2.11515

    89    C    5  S      Cor( 1S)     1.99917     -10.39185
    90    C    5  S      Val( 2S)     0.93498      -0.16677
    91    C    5  S      Ryd( 4S)     0.00101       0.90062
    92    C    5  S      Ryd( 3S)     0.00018       0.60195
    93    C    5  S      Ryd( 5S)     0.00001      23.26317
    94    C    5  px     Val( 2p)     1.03431      -0.09134
    95    C    5  px     Ryd( 4p)     0.00223       0.75822
    96    C    5  px     Ryd( 3p)     0.00041       0.43684
    97    C    5  px     Ryd( 5p)     0.00008       3.01086
    98    C    5  py     Val( 2p)     1.08113      -0.08506
    99    C    5  py     Ryd( 4p)     0.00305       0.92293
   100    C    5  py     Ryd( 3p)     0.00030       0.51302
   101    C    5  py     Ryd( 5p)     0.00007       3.06660
   102    C    5  pz     Val( 2p)     1.13070      -0.06821
   103    C    5  pz     Ryd( 4p)     0.00491       0.94264
   104    C    5  pz     Ryd( 3p)     0.00037       0.41816
   105    C    5  pz     Ryd( 5p)     0.00006       3.11839
   106    C    5  dxy    Ryd( 3d)     0.00041       2.17539
   107    C    5  dxz    Ryd( 3d)     0.00037       2.09903
   108    C    5  dyz    Ryd( 3d)     0.00083       2.05084
   109    C    5  dx2y2  Ryd( 3d)     0.00052       1.82285
   110    C    5  dz2    Ryd( 3d)     0.00057       2.01294

   111    C    6  S      Cor( 1S)     1.99929     -10.39399
   112    C    6  S      Val( 2S)     0.94823      -0.17412
   113    C    6  S      Ryd( 4S)     0.00113       0.82448
   114    C    6  S      Ryd( 3S)     0.00016       0.76315
   115    C    6  S      Ryd( 5S)     0.00000      23.06758
   116    C    6  px     Val( 2p)     1.07530      -0.08186
   117    C    6  px     Ryd( 4p)     0.00375       0.82554
   118    C    6  px     Ryd( 3p)     0.00032       0.30450
   119    C    6  px     Ryd( 5p)     0.00004       2.94638
   120    C    6  py     Val( 2p)     1.03809      -0.07909
   121    C    6  py     Ryd( 4p)     0.00311       0.76975
   122    C    6  py     Ryd( 3p)     0.00039       0.34972
   123    C    6  py     Ryd( 5p)     0.00010       2.98162
   124    C    6  pz     Val( 2p)     1.11009      -0.06735
   125    C    6  pz     Ryd( 4p)     0.00478       0.93055
   126    C    6  pz     Ryd( 3p)     0.00033       0.32464
   127    C    6  pz     Ryd( 5p)     0.00008       3.05159
   128    C    6  dxy    Ryd( 3d)     0.00040       2.14091
   129    C    6  dxz    Ryd( 3d)     0.00081       1.99341
   130    C    6  dyz    Ryd( 3d)     0.00048       2.13397
   131    C    6  dx2y2  Ryd( 3d)     0.00055       1.77064
   132    C    6  dz2    Ryd( 3d)     0.00045       2.04209

   133    C    7  S      Cor( 1S)     1.99905     -10.45576
   134    C    7  S      Val( 2S)     0.89839      -0.19550
   135    C    7  S      Ryd( 4S)     0.00225       1.22733
   136    C    7  S      Ryd( 3S)     0.00027       0.82396
   137    C    7  S      Ryd( 5S)     0.00001      23.38957
   138    C    7  px     Val( 2p)     1.02547      -0.11985
   139    C    7  px     Ryd( 4p)     0.00653       0.74283
   140    C    7  px     Ryd( 3p)     0.00202       0.42606
   141    C    7  px     Ryd( 5p)     0.00024       2.59361
   142    C    7  py     Val( 2p)     1.07590      -0.12608
   143    C    7  py     Ryd( 4p)     0.00198       0.66528
   144    C    7  py     Ryd( 3p)     0.00217       0.31388
   145    C    7  py     Ryd( 5p)     0.00020       2.64057
   146    C    7  pz     Val( 2p)     1.04348      -0.12331
   147    C    7  pz     Ryd( 4p)     0.01045       0.95267
   148    C    7  pz     Ryd( 3p)     0.00122       0.55836
   149    C    7  pz     Ryd( 5p)     0.00017       2.41267
   150    C    7  dxy    Ryd( 3d)     0.00102       2.30109
   151    C    7  dxz    Ryd( 3d)     0.00131       2.16012
   152    C    7  dyz    Ryd( 3d)     0.00085       1.88524
   153    C    7  dx2y2  Ryd( 3d)     0.00095       1.95257
   154    C    7  dz2    Ryd( 3d)     0.00072       2.05861

   155    C    8  S      Cor( 1S)     1.99895     -10.42973
   156    C    8  S      Val( 2S)     0.87533      -0.16820
   157    C    8  S      Ryd( 4S)     0.00160       1.02554
   158    C    8  S      Ryd( 3S)     0.00029       0.85344
   159    C    8  S      Ryd( 5S)     0.00001      23.28965
   160    C    8  px     Val( 2p)     1.03187      -0.12195
   161    C    8  px     Ryd( 4p)     0.00366       0.79801
   162    C    8  px     Ryd( 3p)     0.00032       0.54391
   163    C    8  px     Ryd( 5p)     0.00010       3.12439
   164    C    8  py     Val( 2p)     1.04370      -0.09983
   165    C    8  py     Ryd( 4p)     0.00667       1.26530
   166    C    8  py     Ryd( 3p)     0.00023       0.57319
   167    C    8  py     Ryd( 5p)     0.00011       3.38108
   168    C    8  pz     Val( 2p)     1.08118      -0.10690
   169    C    8  pz     Ryd( 4p)     0.00501       0.98665
   170    C    8  pz     Ryd( 3p)     0.00039       0.71747
   171    C    8  pz     Ryd( 5p)     0.00015       3.46765
   172    C    8  dxy    Ryd( 3d)     0.00051       2.13120
   173    C    8  dxz    Ryd( 3d)     0.00058       2.00859
   174    C    8  dyz    Ryd( 3d)     0.00060       2.28937
   175    C    8  dx2y2  Ryd( 3d)     0.00057       1.87546
   176    C    8  dz2    Ryd( 3d)     0.00051       2.22894

   177    N    9  S      Cor( 1S)     1.99939     -14.60771
   178    N    9  S      Val( 2S)     1.24347      -0.59212
   179    N    9  S      Ryd( 4S)     0.00155       1.25836
   180    N    9  S      Ryd( 3S)     0.00026       1.03386
   181    N    9  S      Ryd( 5S)     0.00000      35.31464
   182    N    9  px     Val( 2p)     1.30000      -0.28915
   183    N    9  px     Ryd( 3p)     0.00315       0.96514
   184    N    9  px     Ryd( 4p)     0.00041       0.98507
   185    N    9  px     Ryd( 5p)     0.00011       4.46869
   186    N    9  py     Val( 2p)     1.67219      -0.32071
   187    N    9  py     Ryd( 3p)     0.00667       0.70147
   188    N    9  py     Ryd( 4p)     0.00030       0.78679
   189    N    9  py     Ryd( 5p)     0.00001       3.98545
   190    N    9  pz     Val( 2p)     1.38866      -0.28305
   191    N    9  pz     Ryd( 4p)     0.00409       1.03731
   192    N    9  pz     Ryd( 3p)     0.00024       0.91415
   193    N    9  pz     Ryd( 5p)     0.00003       4.15722
   194    N    9  dxy    Ryd( 3d)     0.00048       2.33379
   195    N    9  dxz    Ryd( 3d)     0.00052       2.78116
   196    N    9  dyz    Ryd( 3d)     0.00030       2.21287
   197    N    9  dx2y2  Ryd( 3d)     0.00076       2.76519
   198    N    9  dz2    Ryd( 3d)     0.00090       2.62463

   199    C   10  S      Cor( 1S)     1.99876     -10.48289
   200    C   10  S      Val( 2S)     0.95503      -0.25815
   201    C   10  S      Ryd( 4S)     0.00137       0.92047
   202    C   10  S      Ryd( 3S)     0.00032       0.58576
   203    C   10  S      Ryd( 5S)     0.00001      23.42854
   204    C   10  px     Val( 2p)     1.09215      -0.15699
   205    C   10  px     Ryd( 4p)     0.00354       0.68264
   206    C   10  px     Ryd( 3p)     0.00045       0.47113
   207    C   10  px     Ryd( 5p)     0.00011       2.89817
   208    C   10  py     Val( 2p)     1.08350      -0.14200
   209    C   10  py     Ryd( 4p)     0.00600       0.88684
   210    C   10  py     Ryd( 3p)     0.00064       0.61507
   211    C   10  py     Ryd( 5p)     0.00014       3.12696
   212    C   10  pz     Val( 2p)     1.02573      -0.17576
   213    C   10  pz     Ryd( 4p)     0.00640       2.14392
   214    C   10  pz     Ryd( 3p)     0.00103       0.58889
   215    C   10  pz     Ryd( 5p)     0.00029       2.94489
   216    C   10  dxy    Ryd( 3d)     0.00061       2.00742
   217    C   10  dxz    Ryd( 3d)     0.00109       1.84598
   218    C   10  dyz    Ryd( 3d)     0.00133       1.96113
   219    C   10  dx2y2  Ryd( 3d)     0.00069       1.80025
   220    C   10  dz2    Ryd( 3d)     0.00191       1.83591

   221    C   11  S      Cor( 1S)     1.99913     -10.40441
   222    C   11  S      Val( 2S)     0.93990      -0.18160
   223    C   11  S      Ryd( 3S)     0.00180       0.91040
   224    C   11  S      Ryd( 4S)     0.00023       1.05434
   225    C   11  S      Ryd( 5S)     0.00001      22.75666
   226    C   11  px     Val( 2p)     1.05309      -0.11272
   227    C   11  px     Ryd( 4p)     0.00306       0.74056
   228    C   11  px     Ryd( 3p)     0.00038       0.30049
   229    C   11  px     Ryd( 5p)     0.00003       2.90268
   230    C   11  py     Val( 2p)     1.06705      -0.09688
   231    C   11  py     Ryd( 4p)     0.00375       0.79114
   232    C   11  py     Ryd( 3p)     0.00047       0.32812
   233    C   11  py     Ryd( 5p)     0.00007       3.07119
   234    C   11  pz     Val( 2p)     1.12039      -0.08286
   235    C   11  pz     Ryd( 4p)     0.00679       1.12973
   236    C   11  pz     Ryd( 3p)     0.00050       0.33167
   237    C   11  pz     Ryd( 5p)     0.00010       3.13552
   238    C   11  dxy    Ryd( 3d)     0.00053       2.00521
   239    C   11  dxz    Ryd( 3d)     0.00070       1.87784
   240    C   11  dyz    Ryd( 3d)     0.00064       2.15775
   241    C   11  dx2y2  Ryd( 3d)     0.00047       1.74038
   242    C   11  dz2    Ryd( 3d)     0.00049       2.16088

   243    C   12  S      Cor( 1S)     1.99927     -10.40185
   244    C   12  S      Val( 2S)     0.94802      -0.18037
   245    C   12  S      Ryd( 3S)     0.00106       0.76563
   246    C   12  S      Ryd( 4S)     0.00017       0.84037
   247    C   12  S      Ryd( 5S)     0.00000      23.07625
   248    C   12  px     Val( 2p)     1.03804      -0.10390
   249    C   12  px     Ryd( 4p)     0.00267       0.73341
   250    C   12  px     Ryd( 3p)     0.00030       0.32393
   251    C   12  px     Ryd( 5p)     0.00005       2.82549
   252    C   12  py     Val( 2p)     1.13089      -0.07711
   253    C   12  py     Ryd( 4p)     0.00500       0.96054
   254    C   12  py     Ryd( 3p)     0.00035       0.28816
   255    C   12  py     Ryd( 5p)     0.00005       3.01832
   256    C   12  pz     Val( 2p)     1.04744      -0.07075
   257    C   12  pz     Ryd( 4p)     0.00369       0.85774
   258    C   12  pz     Ryd( 3p)     0.00051       0.37224
   259    C   12  pz     Ryd( 5p)     0.00014       3.00578
   260    C   12  dxy    Ryd( 3d)     0.00061       1.94622
   261    C   12  dxz    Ryd( 3d)     0.00048       2.01034
   262    C   12  dyz    Ryd( 3d)     0.00048       2.23115
   263    C   12  dx2y2  Ryd( 3d)     0.00049       1.67717
   264    C   12  dz2    Ryd( 3d)     0.00061       2.18223

   265    C   13  S      Cor( 1S)     1.99928     -10.39962
   266    C   13  S      Val( 2S)     0.94745      -0.17939
   267    C   13  S      Ryd( 3S)     0.00099       0.84667
   268    C   13  S      Ryd( 4S)     0.00016       0.92362
   269    C   13  S      Ryd( 5S)     0.00000      22.86440
   270    C   13  px     Val( 2p)     1.00939      -0.10275
   271    C   13  px     Ryd( 4p)     0.00230       0.69098
   272    C   13  px     Ryd( 3p)     0.00027       0.34906
   273    C   13  px     Ryd( 5p)     0.00006       2.82648
   274    C   13  py     Val( 2p)     1.05718      -0.07757
   275    C   13  py     Ryd( 4p)     0.00362       0.83677
   276    C   13  py     Ryd( 3p)     0.00040       0.35961
   277    C   13  py     Ryd( 5p)     0.00010       2.97793
   278    C   13  pz     Val( 2p)     1.15022      -0.06713
   279    C   13  pz     Ryd( 4p)     0.00547       1.03096
   280    C   13  pz     Ryd( 3p)     0.00030       0.28590
   281    C   13  pz     Ryd( 5p)     0.00006       3.08153
   282    C   13  dxy    Ryd( 3d)     0.00044       2.07560
   283    C   13  dxz    Ryd( 3d)     0.00040       1.93811
   284    C   13  dyz    Ryd( 3d)     0.00068       2.15263
   285    C   13  dx2y2  Ryd( 3d)     0.00047       1.84773
   286    C   13  dz2    Ryd( 3d)     0.00073       2.05753

   287    C   14  S      Cor( 1S)     1.99916     -10.40231
   288    C   14  S      Val( 2S)     0.93628      -0.17604
   289    C   14  S      Ryd( 4S)     0.00102       0.96489
   290    C   14  S      Ryd( 3S)     0.00021       0.60220
   291    C   14  S      Ryd( 5S)     0.00001      23.26010
   292    C   14  px     Val( 2p)     1.05446      -0.10729
   293    C   14  px     Ryd( 4p)     0.00297       0.78444
   294    C   14  px     Ryd( 3p)     0.00029       0.43878
   295    C   14  px     Ryd( 5p)     0.00003       2.88724
   296    C   14  py     Val( 2p)     1.07056      -0.08814
   297    C   14  py     Ryd( 4p)     0.00336       0.91636
   298    C   14  py     Ryd( 3p)     0.00029       0.44724
   299    C   14  py     Ryd( 5p)     0.00009       3.05324
   300    C   14  pz     Val( 2p)     1.10054      -0.07095
   301    C   14  pz     Ryd( 4p)     0.00459       0.92559
   302    C   14  pz     Ryd( 3p)     0.00031       0.42163
   303    C   14  pz     Ryd( 5p)     0.00009       3.12321
   304    C   14  dxy    Ryd( 3d)     0.00053       2.05630
   305    C   14  dxz    Ryd( 3d)     0.00071       1.90410
   306    C   14  dyz    Ryd( 3d)     0.00064       2.16929
   307    C   14  dx2y2  Ryd( 3d)     0.00042       1.78823
   308    C   14  dz2    Ryd( 3d)     0.00044       2.15773

   309    C   15  S      Cor( 1S)     1.99946     -10.52196
   310    C   15  S      Val( 2S)     0.86194      -0.17781
   311    C   15  S      Ryd( 4S)     0.00799       0.72338
   312    C   15  S      Ryd( 3S)     0.00020       0.52715
   313    C   15  S      Ryd( 5S)     0.00004      23.05464
   314    C   15  px     Val( 2p)     0.81234      -0.01358
   315    C   15  px     Ryd( 4p)     0.00690       1.10993
   316    C   15  px     Ryd( 3p)     0.00045       0.39207
   317    C   15  px     Ryd( 5p)     0.00014       2.54836
   318    C   15  py     Val( 2p)     0.74659      -0.11925
   319    C   15  py     Ryd( 4p)     0.00191       0.86285
   320    C   15  py     Ryd( 3p)     0.00038       0.33974
   321    C   15  py     Ryd( 5p)     0.00005       2.43766
   322    C   15  pz     Val( 2p)     0.96839      -0.05928
   323    C   15  pz     Ryd( 4p)     0.00701       1.30205
   324    C   15  pz     Ryd( 3p)     0.00035       0.43599
   325    C   15  pz     Ryd( 5p)     0.00028       2.39784
   326    C   15  dxy    Ryd( 3d)     0.00366       1.67329
   327    C   15  dxz    Ryd( 3d)     0.00183       2.41655
   328    C   15  dyz    Ryd( 3d)     0.00208       1.58882
   329    C   15  dx2y2  Ryd( 3d)     0.00146       2.14447
   330    C   15  dz2    Ryd( 3d)     0.00342       2.16444

   331    O   16  S      Cor( 1S)     1.99981     -19.36515
   332    O   16  S      Val( 2S)     1.72670      -0.98317
   333    O   16  S      Ryd( 3S)     0.00429       0.73183
   334    O   16  S      Ryd( 4S)     0.00019       1.58563
   335    O   16  S      Ryd( 5S)     0.00000      49.84496
   336    O   16  px     Val( 2p)     1.77445      -0.33838
   337    O   16  px     Ryd( 3p)     0.00217       0.83189
   338    O   16  px     Ryd( 4p)     0.00007       1.72509
   339    O   16  px     Ryd( 5p)     0.00003       4.34966
   340    O   16  py     Val( 2p)     1.54622      -0.29774
   341    O   16  py     Ryd( 3p)     0.00090       0.70642
   342    O   16  py     Ryd( 4p)     0.00003       1.72850
   343    O   16  py     Ryd( 5p)     0.00001       4.17639
   344    O   16  pz     Val( 2p)     1.65107      -0.33225
   345    O   16  pz     Ryd( 3p)     0.00139       0.79318
   346    O   16  pz     Ryd( 4p)     0.00006       1.54535
   347    O   16  pz     Ryd( 5p)     0.00005       4.54137
   348    O   16  dxy    Ryd( 3d)     0.00058       3.02374
   349    O   16  dxz    Ryd( 3d)     0.00121       3.55222
   350    O   16  dyz    Ryd( 3d)     0.00103       3.09743
   351    O   16  dx2y2  Ryd( 3d)     0.00046       3.08977
   352    O   16  dz2    Ryd( 3d)     0.00116       3.29635

   353   Br   17  S      Val( 4S)     1.83488      -0.73326
   354   Br   17  S      Ryd( 5S)     0.00051      17.41980
   355   Br   17  px     Val( 4p)     1.91961      -0.35424
   356   Br   17  px     Ryd( 5p)     0.00141       0.60134
   357   Br   17  py     Val( 4p)     1.85919      -0.34241
   358   Br   17  py     Ryd( 5p)     0.00200       0.62950
   359   Br   17  pz     Val( 4p)     1.24247      -0.26647
   360   Br   17  pz     Ryd( 5p)     0.00345       0.56172

   361    H   18  S      Val( 1S)     0.79545       0.11077
   362    H   18  S      Ryd( 2S)     0.00040       0.84688
   363    H   18  S      Ryd( 3S)     0.00022       1.89633

   364    H   19  S      Val( 1S)     0.79349       0.10818
   365    H   19  S      Ryd( 2S)     0.00046       0.78844
   366    H   19  S      Ryd( 3S)     0.00022       1.96908

   367    H   20  S      Val( 1S)     0.79318       0.10902
   368    H   20  S      Ryd( 2S)     0.00078       1.39137
   369    H   20  S      Ryd( 3S)     0.00021       1.43344

   370    H   21  S      Val( 1S)     0.79251       0.10603
   371    H   21  S      Ryd( 3S)     0.00065       1.43629
   372    H   21  S      Ryd( 2S)     0.00021       1.39618

   373    H   22  S      Val( 1S)     0.79368       0.10896
   374    H   22  S      Ryd( 2S)     0.00047       0.79587
   375    H   22  S      Ryd( 3S)     0.00022       1.95444

   376    H   23  S      Val( 1S)     0.75324       0.03359
   377    H   23  S      Ryd( 2S)     0.00219       0.59012
   378    H   23  S      Ryd( 3S)     0.00018       2.39260

   379    H   24  S      Val( 1S)     0.58970       0.13803
   380    H   24  S      Ryd( 2S)     0.00318       0.65272
   381    H   24  S      Ryd( 3S)     0.00052       2.18763

   382    H   25  S      Val( 1S)     0.78077       0.09865
   383    H   25  S      Ryd( 2S)     0.00062       1.20364
   384    H   25  S      Ryd( 3S)     0.00023       1.54497

   385    H   26  S      Val( 1S)     0.78768       0.10575
   386    H   26  S      Ryd( 2S)     0.00042       0.84386
   387    H   26  S      Ryd( 3S)     0.00023       1.88290

   388    H   27  S      Val( 1S)     0.78937       0.10567
   389    H   27  S      Ryd( 2S)     0.00045       0.84963
   390    H   27  S      Ryd( 3S)     0.00022       1.89668

   391    H   28  S      Val( 1S)     0.78783       0.10177
   392    H   28  S      Ryd( 3S)     0.00052       1.67947
   393    H   28  S      Ryd( 2S)     0.00027       1.15037

   394    H   29  S      Val( 1S)     0.84963       0.02756
   395    H   29  S      Ryd( 2S)     0.00077       1.15757
   396    H   29  S      Ryd( 3S)     0.00016       1.62868

 [ 28 electrons found in the effective core potential]

 WARNING:  1 low occupancy (<1.9990e) core orbital  found on  C    8
           1 low occupancy (<1.9990e) core orbital  found on  C   10

 WARNING:  Population inversion found on atom  C    1
           Population inversion found on atom  C    2
           Population inversion found on atom  C    3
           Population inversion found on atom  C    4
           Population inversion found on atom  C    5
           Population inversion found on atom  C    6
           Population inversion found on atom  C    7
           Population inversion found on atom  C    8
           Population inversion found on atom  N    9
           Population inversion found on atom  C   10
           Population inversion found on atom  C   11
           Population inversion found on atom  C   12
           Population inversion found on atom  C   13
           Population inversion found on atom  C   14
           Population inversion found on atom  C   15
           Population inversion found on atom  H   21
           Population inversion found on atom  H   28


 Summary of Natural Population Analysis:                  
                                                          
                                       Natural Population 
                Natural  -----------------------------------------------
    Atom  No    Charge         Core      Valence    Rydberg      Total
 -----------------------------------------------------------------------
      C    1   -0.19927      1.99929     4.18299    0.01699     6.19927
      C    2   -0.18966      1.99929     4.17331    0.01706     6.18966
      C    3   -0.19600      1.99916     4.18099    0.01585     6.19600
      C    4   -0.04036      1.99911     4.02277    0.01848     6.04036
      C    5   -0.19567      1.99917     4.18111    0.01538     6.19567
      C    6   -0.18792      1.99929     4.17172    0.01691     6.18792
      C    7   -0.07464      1.99905     4.04324    0.03235     6.07464
      C    8   -0.05234      1.99895     4.03208    0.02131     6.05234
      N    9   -0.62349      1.99939     5.60432    0.01978     7.62349
      C   10   -0.18111      1.99876     4.15640    0.02594     6.18111
      C   11   -0.19958      1.99913     4.18042    0.02003     6.19958
      C   12   -0.18033      1.99927     4.16439    0.01666     6.18033
      C   13   -0.17998      1.99928     4.16425    0.01645     6.17998
      C   14   -0.17700      1.99916     4.16183    0.01601     6.17700
      C   15    0.57312      1.99946     3.38927    0.03815     5.42688
      O   16   -0.71193      1.99981     6.69846    0.01366     8.71193
     Br   17    0.13648     28.00000     6.85615    0.00737    34.86352
      H   18    0.20394      0.00000     0.79545    0.00061     0.79606
      H   19    0.20582      0.00000     0.79349    0.00068     0.79418
      H   20    0.20583      0.00000     0.79318    0.00099     0.79417
      H   21    0.20663      0.00000     0.79251    0.00086     0.79337
      H   22    0.20563      0.00000     0.79368    0.00069     0.79437
      H   23    0.24438      0.00000     0.75324    0.00238     0.75562
      H   24    0.40660      0.00000     0.58970    0.00370     0.59340
      H   25    0.21838      0.00000     0.78077    0.00085     0.78162
      H   26    0.21168      0.00000     0.78768    0.00064     0.78832
      H   27    0.20995      0.00000     0.78937    0.00068     0.79005
      H   28    0.21139      0.00000     0.78783    0.00078     0.78861
      H   29    0.14944      0.00000     0.84963    0.00093     0.85056
 =======================================================================
   * Total *   -0.00000     59.98759    85.67025    0.34216   146.00000

                                 Natural Population      
 --------------------------------------------------------
   Effective Core            28.00000
   Core                      31.98759 ( 99.9612% of  32)
   Valence                   85.67025 ( 99.6166% of  86)
   Natural Minimal Basis    145.65784 ( 99.7656% of 146)
   Natural Rydberg Basis      0.34216 (  0.2344% of 146)
 --------------------------------------------------------

    Atom  No          Natural Electron Configuration
 ----------------------------------------------------------------------------
      C    1      [core]2S( 0.95)2p( 3.23)4p( 0.01)
      C    2      [core]2S( 0.95)2p( 3.23)4p( 0.01)
      C    3      [core]2S( 0.93)2p( 3.25)4p( 0.01)
      C    4      [core]2S( 0.88)2p( 3.14)4p( 0.01)
      C    5      [core]2S( 0.93)2p( 3.25)4p( 0.01)
      C    6      [core]2S( 0.95)2p( 3.22)4p( 0.01)
      C    7      [core]2S( 0.90)2p( 3.14)3p( 0.01)4p( 0.02)
      C    8      [core]2S( 0.88)2p( 3.16)4p( 0.02)
      N    9      [core]2S( 1.24)2p( 4.36)3p( 0.01)
      C   10      [core]2S( 0.96)2p( 3.20)3d( 0.01)4p( 0.02)
      C   11      [core]2S( 0.94)2p( 3.24)4p( 0.01)
      C   12      [core]2S( 0.95)2p( 3.22)4p( 0.01)
      C   13      [core]2S( 0.95)2p( 3.22)4p( 0.01)
      C   14      [core]2S( 0.94)2p( 3.23)4p( 0.01)
      C   15      [core]2S( 0.86)2p( 2.53)4S( 0.01)3d( 0.01)4p( 0.02)
      O   16      [core]2S( 1.73)2p( 4.97)
     Br   17      [core]4S( 1.83)4p( 5.02)5p( 0.01)
      H   18            1S( 0.80)
      H   19            1S( 0.79)
      H   20            1S( 0.79)
      H   21            1S( 0.79)
      H   22            1S( 0.79)
      H   23            1S( 0.75)
      H   24            1S( 0.59)
      H   25            1S( 0.78)
      H   26            1S( 0.79)
      H   27            1S( 0.79)
      H   28            1S( 0.79)
      H   29            1S( 0.85)


 Wiberg bond index matrix in the NAO basis:                                    

     Atom    1       2       3       4       5       6       7       8       9
     ---- ------  ------  ------  ------  ------  ------  ------  ------  ------
   1.  C  0.0000  1.4387  0.0114  0.1096  0.0112  1.4298  0.0013  0.0026  0.0003
   2.  C  1.4387  0.0000  1.4306  0.0130  0.1131  0.0114  0.0077  0.0002  0.0006
   3.  C  0.0114  1.4306  0.0000  1.4054  0.0126  0.1100  0.0099  0.0093  0.0034
   4.  C  0.1096  0.0130  1.4054  0.0000  1.3965  0.0127  0.9866  0.0137  0.0170
   5.  C  0.0112  0.1131  0.0126  1.3965  0.0000  1.4428  0.0106  0.0057  0.0068
   6.  C  1.4298  0.0114  0.1100  0.0127  1.4428  0.0000  0.0083  0.0005  0.0007
   7.  C  0.0013  0.0077  0.0099  0.9866  0.0106  0.0083  0.0000  0.9811  0.9633
   8.  C  0.0026  0.0002  0.0093  0.0137  0.0057  0.0005  0.9811  0.0000  0.0191
   9.  N  0.0003  0.0006  0.0034  0.0170  0.0068  0.0007  0.9633  0.0191  0.0000
  10.  C  0.0005  0.0003  0.0014  0.0052  0.0010  0.0003  0.0110  1.3636  0.0071
  11.  C  0.0001  0.0001  0.0002  0.0006  0.0004  0.0001  0.0081  0.0148  0.0005
  12.  C  0.0004  0.0002  0.0007  0.0021  0.0005  0.0001  0.0013  0.1053  0.0037
  13.  C  0.0001  0.0001  0.0003  0.0003  0.0004  0.0001  0.0076  0.0121  0.0005
  14.  C  0.0007  0.0005  0.0012  0.0082  0.0014  0.0002  0.0114  1.4002  0.0110
  15.  C  0.0002  0.0001  0.0008  0.0076  0.0006  0.0003  0.0113  0.0081  1.2445
  16.  O  0.0001  0.0001  0.0007  0.0041  0.0006  0.0002  0.0146  0.0040  0.1664
  17. Br  0.0005  0.0021  0.0015  0.0024  0.0021  0.0008  0.0057  0.0488  0.0066
  18.  H  0.9305  0.0037  0.0076  0.0003  0.0076  0.0037  0.0004  0.0000  0.0000
  19.  H  0.0037  0.9296  0.0037  0.0070  0.0003  0.0076  0.0003  0.0001  0.0001
  20.  H  0.0076  0.0039  0.9270  0.0038  0.0087  0.0004  0.0022  0.0002  0.0010
  21.  H  0.0076  0.0004  0.0090  0.0037  0.9268  0.0039  0.0020  0.0003  0.0004
  22.  H  0.0037  0.0076  0.0004  0.0069  0.0036  0.9302  0.0003  0.0000  0.0002
  23.  H  0.0041  0.0001  0.0129  0.0032  0.0065  0.0003  0.8842  0.0033  0.0012
  24.  H  0.0001  0.0000  0.0005  0.0004  0.0003  0.0000  0.0059  0.0003  0.7900
  25.  H  0.0000  0.0000  0.0000  0.0000  0.0000  0.0000  0.0004  0.0069  0.0001
  26.  H  0.0000  0.0000  0.0000  0.0000  0.0000  0.0000  0.0004  0.0003  0.0000
  27.  H  0.0000  0.0000  0.0000  0.0001  0.0000  0.0000  0.0002  0.0069  0.0001
  28.  H  0.0000  0.0000  0.0001  0.0002  0.0001  0.0000  0.0021  0.0040  0.0004
  29.  H  0.0000  0.0000  0.0001  0.0001  0.0000  0.0000  0.0005  0.0002  0.0031

     Atom   10      11      12      13      14      15      16      17      18
     ---- ------  ------  ------  ------  ------  ------  ------  ------  ------
   1.  C  0.0005  0.0001  0.0004  0.0001  0.0007  0.0002  0.0001  0.0005  0.9305
   2.  C  0.0003  0.0001  0.0002  0.0001  0.0005  0.0001  0.0001  0.0021  0.0037
   3.  C  0.0014  0.0002  0.0007  0.0003  0.0012  0.0008  0.0007  0.0015  0.0076
   4.  C  0.0052  0.0006  0.0021  0.0003  0.0082  0.0076  0.0041  0.0024  0.0003
   5.  C  0.0010  0.0004  0.0005  0.0004  0.0014  0.0006  0.0006  0.0021  0.0076
   6.  C  0.0003  0.0001  0.0001  0.0001  0.0002  0.0003  0.0002  0.0008  0.0037
   7.  C  0.0110  0.0081  0.0013  0.0076  0.0114  0.0113  0.0146  0.0057  0.0004
   8.  C  1.3636  0.0148  0.1053  0.0121  1.4002  0.0081  0.0040  0.0488  0.0000
   9.  N  0.0071  0.0005  0.0037  0.0005  0.0110  1.2445  0.1664  0.0066  0.0000
  10.  C  0.0000  1.4101  0.0147  0.1043  0.0160  0.0012  0.0012  1.0533  0.0000
  11.  C  1.4101  0.0000  1.4256  0.0112  0.1082  0.0002  0.0001  0.0453  0.0000
  12.  C  0.0147  1.4256  0.0000  1.4342  0.0115  0.0005  0.0008  0.0167  0.0000
  13.  C  0.1043  0.0112  1.4342  0.0000  1.4301  0.0003  0.0002  0.0156  0.0000
  14.  C  0.0160  0.1082  0.0115  1.4301  0.0000  0.0010  0.0013  0.0168  0.0000
  15.  C  0.0012  0.0002  0.0005  0.0003  0.0010  0.0000  1.6071  0.0010  0.0000
  16.  O  0.0012  0.0001  0.0008  0.0002  0.0013  1.6071  0.0000  0.0004  0.0000
  17. Br  1.0533  0.0453  0.0167  0.0156  0.0168  0.0010  0.0004  0.0000  0.0000
  18.  H  0.0000  0.0000  0.0000  0.0000  0.0000  0.0000  0.0000  0.0000  0.0000
  19.  H  0.0000  0.0000  0.0000  0.0000  0.0000  0.0000  0.0000  0.0000  0.0026
  20.  H  0.0001  0.0000  0.0000  0.0000  0.0001  0.0001  0.0001  0.0002  0.0002
  21.  H  0.0002  0.0000  0.0000  0.0001  0.0004  0.0001  0.0001  0.0000  0.0002
  22.  H  0.0000  0.0000  0.0000  0.0000  0.0000  0.0000  0.0000  0.0000  0.0026
  23.  H  0.0076  0.0002  0.0001  0.0008  0.0028  0.0018  0.0018  0.0006  0.0000
  24.  H  0.0006  0.0004  0.0001  0.0001  0.0002  0.0049  0.0047  0.0105  0.0000
  25.  H  0.0036  0.9231  0.0043  0.0074  0.0005  0.0000  0.0000  0.0036  0.0000
  26.  H  0.0065  0.0038  0.9273  0.0038  0.0075  0.0000  0.0000  0.0008  0.0000
  27.  H  0.0003  0.0074  0.0038  0.9280  0.0038  0.0000  0.0000  0.0008  0.0000
  28.  H  0.0074  0.0004  0.0075  0.0037  0.9258  0.0001  0.0001  0.0010  0.0000
  29.  H  0.0001  0.0000  0.0000  0.0000  0.0001  0.9254  0.0380  0.0003  0.0000

     Atom   19      20      21      22      23      24      25      26      27
     ---- ------  ------  ------  ------  ------  ------  ------  ------  ------
   1.  C  0.0037  0.0076  0.0076  0.0037  0.0041  0.0001  0.0000  0.0000  0.0000
   2.  C  0.9296  0.0039  0.0004  0.0076  0.0001  0.0000  0.0000  0.0000  0.0000
   3.  C  0.0037  0.9270  0.0090  0.0004  0.0129  0.0005  0.0000  0.0000  0.0000
   4.  C  0.0070  0.0038  0.0037  0.0069  0.0032  0.0004  0.0000  0.0000  0.0001
   5.  C  0.0003  0.0087  0.9268  0.0036  0.0065  0.0003  0.0000  0.0000  0.0000
   6.  C  0.0076  0.0004  0.0039  0.9302  0.0003  0.0000  0.0000  0.0000  0.0000
   7.  C  0.0003  0.0022  0.0020  0.0003  0.8842  0.0059  0.0004  0.0004  0.0002
   8.  C  0.0001  0.0002  0.0003  0.0000  0.0033  0.0003  0.0069  0.0003  0.0069
   9.  N  0.0001  0.0010  0.0004  0.0002  0.0012  0.7900  0.0001  0.0000  0.0001
  10.  C  0.0000  0.0001  0.0002  0.0000  0.0076  0.0006  0.0036  0.0065  0.0003
  11.  C  0.0000  0.0000  0.0000  0.0000  0.0002  0.0004  0.9231  0.0038  0.0074
  12.  C  0.0000  0.0000  0.0000  0.0000  0.0001  0.0001  0.0043  0.9273  0.0038
  13.  C  0.0000  0.0000  0.0001  0.0000  0.0008  0.0001  0.0074  0.0038  0.9280
  14.  C  0.0000  0.0001  0.0004  0.0000  0.0028  0.0002  0.0005  0.0075  0.0038
  15.  C  0.0000  0.0001  0.0001  0.0000  0.0018  0.0049  0.0000  0.0000  0.0000
  16.  O  0.0000  0.0001  0.0001  0.0000  0.0018  0.0047  0.0000  0.0000  0.0000
  17. Br  0.0000  0.0002  0.0000  0.0000  0.0006  0.0105  0.0036  0.0008  0.0008
  18.  H  0.0026  0.0002  0.0002  0.0026  0.0000  0.0000  0.0000  0.0000  0.0000
  19.  H  0.0000  0.0026  0.0004  0.0002  0.0001  0.0000  0.0000  0.0000  0.0000
  20.  H  0.0026  0.0000  0.0002  0.0004  0.0001  0.0002  0.0000  0.0000  0.0000
  21.  H  0.0004  0.0002  0.0000  0.0026  0.0002  0.0000  0.0000  0.0000  0.0000
  22.  H  0.0002  0.0004  0.0026  0.0000  0.0000  0.0000  0.0000  0.0000  0.0000
  23.  H  0.0001  0.0001  0.0002  0.0000  0.0000  0.0100  0.0004  0.0000  0.0001
  24.  H  0.0000  0.0002  0.0000  0.0000  0.0100  0.0000  0.0001  0.0000  0.0000
  25.  H  0.0000  0.0000  0.0000  0.0000  0.0004  0.0001  0.0000  0.0028  0.0002
  26.  H  0.0000  0.0000  0.0000  0.0000  0.0000  0.0000  0.0028  0.0000  0.0026
  27.  H  0.0000  0.0000  0.0000  0.0000  0.0001  0.0000  0.0002  0.0026  0.0000
  28.  H  0.0000  0.0000  0.0000  0.0000  0.0003  0.0000  0.0003  0.0002  0.0026
  29.  H  0.0000  0.0000  0.0000  0.0000  0.0011  0.0099  0.0000  0.0000  0.0000

     Atom   28      29
     ---- ------  ------
   1.  C  0.0000  0.0000
   2.  C  0.0000  0.0000
   3.  C  0.0001  0.0001
   4.  C  0.0002  0.0001
   5.  C  0.0001  0.0000
   6.  C  0.0000  0.0000
   7.  C  0.0021  0.0005
   8.  C  0.0040  0.0002
   9.  N  0.0004  0.0031
  10.  C  0.0074  0.0001
  11.  C  0.0004  0.0000
  12.  C  0.0075  0.0000
  13.  C  0.0037  0.0000
  14.  C  0.9258  0.0001
  15.  C  0.0001  0.9254
  16.  O  0.0001  0.0380
  17. Br  0.0010  0.0003
  18.  H  0.0000  0.0000
  19.  H  0.0000  0.0000
  20.  H  0.0000  0.0000
  21.  H  0.0000  0.0000
  22.  H  0.0000  0.0000
  23.  H  0.0003  0.0011
  24.  H  0.0000  0.0099
  25.  H  0.0003  0.0000
  26.  H  0.0002  0.0000
  27.  H  0.0026  0.0000
  28.  H  0.0000  0.0000
  29.  H  0.0000  0.0000


 Wiberg bond index, Totals by atom:                                            

     Atom    1
     ---- ------
   1.  C  3.9647
   2.  C  3.9642
   3.  C  3.9609
   4.  C  4.0109
   5.  C  3.9601
   6.  C  3.9643
   7.  C  3.9386
   8.  C  4.0117
   9.  N  3.2482
  10.  C  4.0175
  11.  C  3.9611
  12.  C  3.9616
  13.  C  3.9612
  14.  C  3.9607
  15.  C  3.8173
  16.  O  1.8469
  17. Br  1.2373
  18.  H  0.9594
  19.  H  0.9587
  20.  H  0.9592
  21.  H  0.9587
  22.  H  0.9588
  23.  H  0.9439
  24.  H  0.8390
  25.  H  0.9536
  26.  H  0.9562
  27.  H  0.9570
  28.  H  0.9565
  29.  H  0.9793


 Atom-atom overlap-weighted NAO bond order:                                    

     Atom    1       2       3       4       5       6       7       8       9
     ---- ------  ------  ------  ------  ------  ------  ------  ------  ------
   1.  C  0.0000  1.1485  0.0147 -0.0453  0.0142  1.1448  0.0010 -0.0008 -0.0008
   2.  C  1.1485  0.0000  1.1428  0.0245 -0.0404  0.0157  0.0105 -0.0015 -0.0006
   3.  C  0.0147  1.1428  0.0000  1.1288  0.0140 -0.0412  0.0135  0.0038 -0.0060
   4.  C -0.0453  0.0245  1.1288  0.0000  1.1256  0.0253  0.8656  0.0217 -0.0013
   5.  C  0.0142 -0.0404  0.0140  1.1256  0.0000  1.1454  0.0190 -0.0096  0.0035
   6.  C  1.1448  0.0157 -0.0412  0.0253  1.1454  0.0000  0.0091  0.0002 -0.0015
   7.  C  0.0010  0.0105  0.0135  0.8656  0.0190  0.0091  0.0000  0.8607  0.8202
   8.  C -0.0008 -0.0015  0.0038  0.0217 -0.0096  0.0002  0.8607  0.0000  0.0102
   9.  N -0.0008 -0.0006 -0.0060 -0.0013  0.0035 -0.0015  0.8202  0.0102  0.0000
  10.  C  0.0001  0.0002  0.0013 -0.0136 -0.0024  0.0001  0.0148  1.1365 -0.0114
  11.  C -0.0000 -0.0000  0.0005 -0.0001 -0.0003 -0.0002  0.0070  0.0236 -0.0008
  12.  C -0.0000 -0.0000 -0.0000 -0.0005  0.0004  0.0000  0.0006 -0.0401 -0.0002
  13.  C -0.0000 -0.0000  0.0001 -0.0010  0.0010  0.0001  0.0094  0.0226 -0.0012
  14.  C -0.0001 -0.0001  0.0002  0.0005 -0.0021  0.0004  0.0290  1.1239  0.0014
  15.  C -0.0000 -0.0002  0.0012  0.0023  0.0005 -0.0002  0.0133  0.0021  1.0333
  16.  O  0.0000 -0.0001 -0.0007 -0.0007  0.0000 -0.0000  0.0055 -0.0005 -0.0348
  17. Br  0.0011  0.0002  0.0050  0.0062 -0.0002  0.0001  0.0039 -0.0240  0.0033
  18.  H  0.8061  0.0179  0.0022  0.0005  0.0019  0.0180 -0.0002  0.0000  0.0000
  19.  H  0.0182  0.8071  0.0166  0.0014 -0.0006  0.0028 -0.0005  0.0000  0.0000
  20.  H  0.0030  0.0180  0.8008  0.0143  0.0028  0.0017 -0.0042 -0.0002 -0.0020
  21.  H  0.0028  0.0015  0.0030  0.0152  0.7993  0.0177 -0.0012 -0.0004 -0.0000
  22.  H  0.0182  0.0028 -0.0005  0.0013  0.0160  0.8075 -0.0006  0.0001  0.0000
  23.  H  0.0001 -0.0007  0.0024  0.0067 -0.0037 -0.0001  0.7517  0.0074 -0.0013
  24.  H -0.0001 -0.0003 -0.0014  0.0009 -0.0004 -0.0000  0.0042 -0.0003  0.7087
  25.  H  0.0000 -0.0000  0.0000  0.0000  0.0000  0.0000 -0.0005  0.0023  0.0000
  26.  H  0.0000 -0.0000  0.0000  0.0000 -0.0000 -0.0000 -0.0002  0.0001  0.0000
  27.  H  0.0000 -0.0000  0.0000  0.0000 -0.0000 -0.0000 -0.0006  0.0017  0.0000
  28.  H  0.0000 -0.0000 -0.0000  0.0009  0.0000  0.0000 -0.0042  0.0156  0.0005
  29.  H  0.0000 -0.0000  0.0002  0.0013  0.0002 -0.0000 -0.0032  0.0010 -0.0062

     Atom   10      11      12      13      14      15      16      17      18
     ---- ------  ------  ------  ------  ------  ------  ------  ------  ------
   1.  C  0.0001 -0.0000 -0.0000 -0.0000 -0.0001 -0.0000  0.0000  0.0011  0.8061
   2.  C  0.0002 -0.0000 -0.0000 -0.0000 -0.0001 -0.0002 -0.0001  0.0002  0.0179
   3.  C  0.0013  0.0005 -0.0000  0.0001  0.0002  0.0012 -0.0007  0.0050  0.0022
   4.  C -0.0136 -0.0001 -0.0005 -0.0010  0.0005  0.0023 -0.0007  0.0062  0.0005
   5.  C -0.0024 -0.0003  0.0004  0.0010 -0.0021  0.0005  0.0000 -0.0002  0.0019
   6.  C  0.0001 -0.0002  0.0000  0.0001  0.0004 -0.0002 -0.0000  0.0001  0.0180
   7.  C  0.0148  0.0070  0.0006  0.0094  0.0290  0.0133  0.0055  0.0039 -0.0002
   8.  C  1.1365  0.0236 -0.0401  0.0226  1.1239  0.0021 -0.0005 -0.0240  0.0000
   9.  N -0.0114 -0.0008 -0.0002 -0.0012  0.0014  1.0333 -0.0348  0.0033  0.0000
  10.  C  0.0000  1.1607  0.0326 -0.0372  0.0264  0.0022 -0.0000  0.8086  0.0000
  11.  C  1.1607  0.0000  1.1417  0.0192 -0.0394 -0.0003  0.0000 -0.0248 -0.0000
  12.  C  0.0326  1.1417  0.0000  1.1451  0.0153 -0.0000  0.0000  0.0050  0.0000
  13.  C -0.0372  0.0192  1.1451  0.0000  1.1394  0.0002  0.0000  0.0004  0.0000
  14.  C  0.0264 -0.0394  0.0153  1.1394  0.0000  0.0024  0.0000  0.0062 -0.0000
  15.  C  0.0022 -0.0003 -0.0000  0.0002  0.0024  0.0000  1.2219  0.0001 -0.0000
  16.  O -0.0000  0.0000  0.0000  0.0000  0.0000  1.2219  0.0000 -0.0001 -0.0000
  17. Br  0.8086 -0.0248  0.0050  0.0004  0.0062  0.0001 -0.0001  0.0000 -0.0000
  18.  H  0.0000 -0.0000  0.0000  0.0000 -0.0000 -0.0000 -0.0000 -0.0000  0.0000
  19.  H -0.0000 -0.0000  0.0000  0.0000  0.0000 -0.0001  0.0000  0.0000 -0.0034
  20.  H  0.0000 -0.0000  0.0000  0.0000  0.0000  0.0002  0.0001 -0.0013  0.0000
  21.  H -0.0000  0.0001  0.0002  0.0004 -0.0004 -0.0000  0.0000  0.0001  0.0000
  22.  H  0.0000  0.0000 -0.0000 -0.0000  0.0000 -0.0000 -0.0000 -0.0000 -0.0034
  23.  H  0.0059 -0.0006 -0.0002  0.0002 -0.0009  0.0009  0.0005 -0.0004  0.0000
  24.  H  0.0049 -0.0001  0.0000 -0.0000  0.0004  0.0097 -0.0003  0.0068 -0.0000
  25.  H  0.0186  0.8028  0.0197  0.0031 -0.0004 -0.0000 -0.0000 -0.0036 -0.0000
  26.  H  0.0011  0.0180  0.8044  0.0179  0.0015 -0.0000  0.0000  0.0000 -0.0000
  27.  H -0.0000  0.0027  0.0183  0.8046  0.0168 -0.0000  0.0000 -0.0000 -0.0000
  28.  H  0.0015  0.0012  0.0033  0.0165  0.7981 -0.0002  0.0000 -0.0000 -0.0000
  29.  H  0.0002 -0.0000  0.0000  0.0000  0.0004  0.8073 -0.0122  0.0000 -0.0000

     Atom   19      20      21      22      23      24      25      26      27
     ---- ------  ------  ------  ------  ------  ------  ------  ------  ------
   1.  C  0.0182  0.0030  0.0028  0.0182  0.0001 -0.0001  0.0000  0.0000  0.0000
   2.  C  0.8071  0.0180  0.0015  0.0028 -0.0007 -0.0003 -0.0000 -0.0000 -0.0000
   3.  C  0.0166  0.8008  0.0030 -0.0005  0.0024 -0.0014  0.0000  0.0000  0.0000
   4.  C  0.0014  0.0143  0.0152  0.0013  0.0067  0.0009  0.0000  0.0000  0.0000
   5.  C -0.0006  0.0028  0.7993  0.0160 -0.0037 -0.0004  0.0000 -0.0000 -0.0000
   6.  C  0.0028  0.0017  0.0177  0.8075 -0.0001 -0.0000  0.0000 -0.0000 -0.0000
   7.  C -0.0005 -0.0042 -0.0012 -0.0006  0.7517  0.0042 -0.0005 -0.0002 -0.0006
   8.  C  0.0000 -0.0002 -0.0004  0.0001  0.0074 -0.0003  0.0023  0.0001  0.0017
   9.  N  0.0000 -0.0020 -0.0000  0.0000 -0.0013  0.7087  0.0000  0.0000  0.0000
  10.  C -0.0000  0.0000 -0.0000  0.0000  0.0059  0.0049  0.0186  0.0011 -0.0000
  11.  C -0.0000 -0.0000  0.0001  0.0000 -0.0006 -0.0001  0.8028  0.0180  0.0027
  12.  C  0.0000  0.0000  0.0002 -0.0000 -0.0002  0.0000  0.0197  0.8044  0.0183
  13.  C  0.0000  0.0000  0.0004 -0.0000  0.0002 -0.0000  0.0031  0.0179  0.8046
  14.  C  0.0000  0.0000 -0.0004  0.0000 -0.0009  0.0004 -0.0004  0.0015  0.0168
  15.  C -0.0001  0.0002 -0.0000 -0.0000  0.0009  0.0097 -0.0000 -0.0000 -0.0000
  16.  O  0.0000  0.0001  0.0000 -0.0000  0.0005 -0.0003 -0.0000  0.0000  0.0000
  17. Br  0.0000 -0.0013  0.0001 -0.0000 -0.0004  0.0068 -0.0036  0.0000 -0.0000
  18.  H -0.0034  0.0000  0.0000 -0.0034  0.0000 -0.0000 -0.0000 -0.0000 -0.0000
  19.  H  0.0000 -0.0037 -0.0000  0.0000  0.0000  0.0000 -0.0000 -0.0000 -0.0000
  20.  H -0.0037  0.0000  0.0000 -0.0000  0.0001 -0.0017 -0.0000  0.0000 -0.0000
  21.  H -0.0000  0.0000  0.0000 -0.0035  0.0008 -0.0000  0.0000 -0.0000 -0.0000
  22.  H  0.0000 -0.0000 -0.0035  0.0000  0.0000  0.0000 -0.0000 -0.0000 -0.0000
  23.  H  0.0000  0.0001  0.0008  0.0000  0.0000  0.0002 -0.0000  0.0000  0.0000
  24.  H  0.0000 -0.0017 -0.0000  0.0000  0.0002  0.0000 -0.0000  0.0000 -0.0000
  25.  H -0.0000 -0.0000  0.0000 -0.0000 -0.0000 -0.0000  0.0000 -0.0036  0.0000
  26.  H -0.0000  0.0000 -0.0000 -0.0000  0.0000  0.0000 -0.0036  0.0000 -0.0034
  27.  H -0.0000 -0.0000 -0.0000 -0.0000  0.0000 -0.0000  0.0000 -0.0034  0.0000
  28.  H -0.0000 -0.0000 -0.0005 -0.0000  0.0019 -0.0000 -0.0000  0.0000 -0.0033
  29.  H -0.0000 -0.0001 -0.0000 -0.0000  0.0039 -0.0024 -0.0000 -0.0000 -0.0000

     Atom   28      29
     ---- ------  ------
   1.  C  0.0000  0.0000
   2.  C -0.0000 -0.0000
   3.  C -0.0000  0.0002
   4.  C  0.0009  0.0013
   5.  C  0.0000  0.0002
   6.  C  0.0000 -0.0000
   7.  C -0.0042 -0.0032
   8.  C  0.0156  0.0010
   9.  N  0.0005 -0.0062
  10.  C  0.0015  0.0002
  11.  C  0.0012 -0.0000
  12.  C  0.0033  0.0000
  13.  C  0.0165  0.0000
  14.  C  0.7981  0.0004
  15.  C -0.0002  0.8073
  16.  O  0.0000 -0.0122
  17. Br -0.0000  0.0000
  18.  H -0.0000 -0.0000
  19.  H -0.0000 -0.0000
  20.  H -0.0000 -0.0001
  21.  H -0.0005 -0.0000
  22.  H -0.0000 -0.0000
  23.  H  0.0019  0.0039
  24.  H -0.0000 -0.0024
  25.  H -0.0000 -0.0000
  26.  H  0.0000 -0.0000
  27.  H -0.0033 -0.0000
  28.  H  0.0000 -0.0001
  29.  H -0.0001  0.0000


 Atom-atom overlap-weighted NAO bond order, Totals by atom:                    

     Atom    1
     ---- ------
   1.  C  3.1258
   2.  C  3.1460
   3.  C  3.1012
   4.  C  3.1804
   5.  C  3.0841
   6.  C  3.1456
   7.  C  3.4238
   8.  C  3.1561
   9.  N  2.5129
  10.  C  3.1512
  11.  C  3.1111
  12.  C  3.1457
  13.  C  3.1409
  14.  C  3.1189
  15.  C  3.0964
  16.  O  1.1788
  17. Br  0.7925
  18.  H  0.8398
  19.  H  0.8380
  20.  H  0.8280
  21.  H  0.8351
  22.  H  0.8381
  23.  H  0.7749
  24.  H  0.7287
  25.  H  0.8384
  26.  H  0.8360
  27.  H  0.8368
  28.  H  0.8313
  29.  H  0.7901


 MO bond order:                                                                

     Atom    1       2       3       4       5       6       7       8       9
     ---- ------  ------  ------  ------  ------  ------  ------  ------  ------
   1.  C  0.0000 -0.9162  0.0928  0.0509  0.2748  0.5417  0.0390 -0.0058  0.0043
   2.  C -0.9162  0.0000 -0.5784 -0.0150 -0.0287  0.3238 -0.0711  0.0011  0.0052
   3.  C  0.0928 -0.5784  0.0000  0.3449  0.0212  0.0299  0.1893  0.0864 -0.0692
   4.  C  0.0509 -0.0150  0.3449  0.0000 -1.0989  0.2204 -0.8120 -0.0651  0.0800
   5.  C  0.2748 -0.0287  0.0212 -1.0989  0.0000 -0.4974  0.0073  0.0221 -0.1276
   6.  C  0.5417  0.3238  0.0299  0.2204 -0.4974  0.0000 -0.0538 -0.0004  0.0686
   7.  C  0.0390 -0.0711  0.1893 -0.8120  0.0073 -0.0538  0.0000  0.5285 -1.2112
   8.  C -0.0058  0.0011  0.0864 -0.0651  0.0221 -0.0004  0.5285  0.0000  0.3814
   9.  N  0.0043  0.0052 -0.0692  0.0800 -0.1276  0.0686 -1.2112  0.3814  0.0000
  10.  C -0.0094  0.0131  0.0201  0.0854 -0.0312  0.0039  0.0488  1.6465  0.1908
  11.  C  0.0010  0.0030  0.0144  0.0089  0.0245 -0.0062 -0.1016 -0.2207 -0.0472
  12.  C  0.0170  0.0002 -0.0215 -0.0381  0.0099 -0.0067 -0.0448 -0.9356 -0.1015
  13.  C -0.0009  0.0012 -0.0161  0.0135 -0.0191  0.0003  0.0305  0.0701 -0.0060
  14.  C -0.0309 -0.0096  0.0253  0.0719 -0.0159 -0.0133  0.0546  1.9647  0.2232
  15.  C  0.0052  0.0014 -0.0080  0.0175 -0.0295  0.0149 -0.1630  0.0647  0.4681
  16.  O -0.0026  0.0114 -0.0192  0.0154 -0.0177  0.0027 -0.0644 -0.0534 -0.1320
  17. Br -0.0266  0.0105 -0.0263 -0.0520 -0.0185 -0.0323  0.0179 -0.4786 -0.0458
  18.  H  1.5903  0.1234  0.1306  0.0392  0.1194 -0.0410  0.0273  0.0041  0.0030
  19.  H -0.0848  0.2672  0.1016  0.0309  0.0001 -0.0011 -0.0017  0.0111 -0.0050
  20.  H -0.0673 -0.0158 -0.7592  0.0362 -0.0634  0.0036 -0.0510  0.0122  0.0275
  21.  H  0.0497  0.0176  0.0654  0.1106  0.7373 -0.1005 -0.0143  0.0280  0.0394
  22.  H  0.0232  0.1463  0.0288  0.1457  0.0896  1.8936  0.0027  0.0034  0.0276
  23.  H  0.0351  0.0024 -0.0124 -0.0830 -0.0054 -0.0119  0.8004 -0.0113  0.0259
  24.  H  0.0030  0.0015 -0.0040 -0.0120 -0.0090 -0.0010 -0.0103 -0.0013 -0.0832
  25.  H  0.0008 -0.0004 -0.0058 -0.0057 -0.0053 -0.0008 -0.0023  0.0046  0.0034
  26.  H -0.0000 -0.0000  0.0009 -0.0010 -0.0003 -0.0005  0.0070  0.0039 -0.0002
  27.  H  0.0011 -0.0010 -0.0007 -0.0050 -0.0044  0.0000  0.0048  0.0590  0.0065
  28.  H -0.0015 -0.0004 -0.0056 -0.0098 -0.0174 -0.0012 -0.0059  0.0249  0.0222
  29.  H  0.0022 -0.0007  0.0017 -0.0111  0.0012 -0.0008 -0.0385  0.0045 -0.1100

     Atom   10      11      12      13      14      15      16      17      18
     ---- ------  ------  ------  ------  ------  ------  ------  ------  ------
   1.  C -0.0094  0.0010  0.0170 -0.0009 -0.0309  0.0052 -0.0026 -0.0266  1.5903
   2.  C  0.0131  0.0030  0.0002  0.0012 -0.0096  0.0014  0.0114  0.0105  0.1234
   3.  C  0.0201  0.0144 -0.0215 -0.0161  0.0253 -0.0080 -0.0192 -0.0263  0.1306
   4.  C  0.0854  0.0089 -0.0381  0.0135  0.0719  0.0175  0.0154 -0.0520  0.0392
   5.  C -0.0312  0.0245  0.0099 -0.0191 -0.0159 -0.0295 -0.0177 -0.0185  0.1194
   6.  C  0.0039 -0.0062 -0.0067  0.0003 -0.0133  0.0149  0.0027 -0.0323 -0.0410
   7.  C  0.0488 -0.1016 -0.0448  0.0305  0.0546 -0.1630 -0.0644  0.0179  0.0273
   8.  C  1.6465 -0.2207 -0.9356  0.0701  1.9647  0.0647 -0.0534 -0.4786  0.0041
   9.  N  0.1908 -0.0472 -0.1015 -0.0060  0.2232  0.4681 -0.1320 -0.0458  0.0030
  10.  C  0.0000  2.0241 -0.0829 -0.9283 -0.1492 -0.0488  0.0810  0.7664  0.0015
  11.  C  2.0241  0.0000  2.0368  0.0221 -1.0255  0.0218  0.0019 -0.2902 -0.0008
  12.  C -0.0829  2.0368  0.0000  1.8757  0.1173  0.0483 -0.0706 -0.0959  0.0011
  13.  C -0.9283  0.0221  1.8757  0.0000  2.0644  0.0268 -0.0136  0.3271  0.0025
  14.  C -0.1492 -1.0255  0.1173  2.0644  0.0000 -0.0306  0.0769 -0.0050 -0.0030
  15.  C -0.0488  0.0218  0.0483  0.0268 -0.0306  0.0000 -0.4866 -0.0148  0.0025
  16.  O  0.0810  0.0019 -0.0706 -0.0136  0.0769 -0.4866  0.0000  0.0009 -0.0018
  17. Br  0.7664 -0.2902 -0.0959  0.3271 -0.0050 -0.0148  0.0009  0.0000 -0.0017
  18.  H  0.0015 -0.0008  0.0011  0.0025 -0.0030  0.0025 -0.0018 -0.0017  0.0000
  19.  H  0.0112  0.0010 -0.0056  0.0025  0.0075  0.0019 -0.0041 -0.0047 -0.0559
  20.  H  0.0112 -0.0037 -0.0048  0.0042  0.0091 -0.0070  0.0226 -0.0178 -0.0099
  21.  H  0.0007  0.0078  0.0028 -0.0064  0.0206  0.0027  0.0059  0.0045 -0.0096
  22.  H  0.0050 -0.0040 -0.0022  0.0041 -0.0023  0.0050  0.0023 -0.0019 -0.0556
  23.  H  0.1285 -0.0131 -0.0036  0.0055  0.0034 -0.0202  0.0433  0.0231  0.0053
  24.  H  0.0003  0.0105 -0.0057 -0.0033  0.0001  0.0686 -0.0409 -0.0092  0.0010
  25.  H -0.0024  0.0472  0.0257  0.0017  0.0000  0.0019  0.0058 -0.0236 -0.0002
  26.  H  0.0288  0.0381  0.3274 -0.0182  0.0107  0.0030  0.0019 -0.0088 -0.0001
  27.  H  0.0164  0.0732  0.0587  0.8383 -0.0199 -0.0032  0.0082  0.0171  0.0001
  28.  H  0.0764  0.0281  0.0948  0.0046  0.9615 -0.0046  0.0107 -0.0148  0.0010
  29.  H -0.0001  0.0013 -0.0017  0.0061 -0.0005  1.2097  0.0600  0.0032  0.0006

     Atom   19      20      21      22      23      24      25      26      27
     ---- ------  ------  ------  ------  ------  ------  ------  ------  ------
   1.  C -0.0848 -0.0673  0.0497  0.0232  0.0351  0.0030  0.0008 -0.0000  0.0011
   2.  C  0.2672 -0.0158  0.0176  0.1463  0.0024  0.0015 -0.0004 -0.0000 -0.0010
   3.  C  0.1016 -0.7592  0.0654  0.0288 -0.0124 -0.0040 -0.0058  0.0009 -0.0007
   4.  C  0.0309  0.0362  0.1106  0.1457 -0.0830 -0.0120 -0.0057 -0.0010 -0.0050
   5.  C  0.0001 -0.0634  0.7373  0.0896 -0.0054 -0.0090 -0.0053 -0.0003 -0.0044
   6.  C -0.0011  0.0036 -0.1005  1.8936 -0.0119 -0.0010 -0.0008 -0.0005  0.0000
   7.  C -0.0017 -0.0510 -0.0143  0.0027  0.8004 -0.0103 -0.0023  0.0070  0.0048
   8.  C  0.0111  0.0122  0.0280  0.0034 -0.0113 -0.0013  0.0046  0.0039  0.0590
   9.  N -0.0050  0.0275  0.0394  0.0276  0.0259 -0.0832  0.0034 -0.0002  0.0065
  10.  C  0.0112  0.0112  0.0007  0.0050  0.1285  0.0003 -0.0024  0.0288  0.0164
  11.  C  0.0010 -0.0037  0.0078 -0.0040 -0.0131  0.0105  0.0472  0.0381  0.0732
  12.  C -0.0056 -0.0048  0.0028 -0.0022 -0.0036 -0.0057  0.0257  0.3274  0.0587
  13.  C  0.0025  0.0042 -0.0064  0.0041  0.0055 -0.0033  0.0017 -0.0182  0.8383
  14.  C  0.0075  0.0091  0.0206 -0.0023  0.0034  0.0001  0.0000  0.0107 -0.0199
  15.  C  0.0019 -0.0070  0.0027  0.0050 -0.0202  0.0686  0.0019  0.0030 -0.0032
  16.  O -0.0041  0.0226  0.0059  0.0023  0.0433 -0.0409  0.0058  0.0019  0.0082
  17. Br -0.0047 -0.0178  0.0045 -0.0019  0.0231 -0.0092 -0.0236 -0.0088  0.0171
  18.  H -0.0559 -0.0099 -0.0096 -0.0556  0.0053  0.0010 -0.0002 -0.0001  0.0001
  19.  H  0.0000 -0.0555  0.0103 -0.0097  0.0145  0.0025 -0.0006  0.0000 -0.0005
  20.  H -0.0555  0.0000 -0.0135  0.0096  0.0119  0.0022 -0.0011 -0.0006 -0.0009
  21.  H  0.0103 -0.0135  0.0000 -0.0550  0.0083 -0.0014 -0.0011 -0.0005 -0.0020
  22.  H -0.0097  0.0096 -0.0550  0.0000  0.0010  0.0008 -0.0002 -0.0004 -0.0002
  23.  H  0.0145  0.0119  0.0083  0.0010  0.0000  0.0872  0.0232  0.0040 -0.0063
  24.  H  0.0025  0.0022 -0.0014  0.0008  0.0872  0.0000 -0.0004  0.0003  0.0013
  25.  H -0.0006 -0.0011 -0.0011 -0.0002  0.0232 -0.0004  0.0000 -0.0569 -0.0089
  26.  H  0.0000 -0.0006 -0.0005 -0.0004  0.0040  0.0003 -0.0569  0.0000 -0.0559
  27.  H -0.0005 -0.0009 -0.0020 -0.0002 -0.0063  0.0013 -0.0089 -0.0559  0.0000
  28.  H -0.0019  0.0007 -0.0050  0.0008  0.0137 -0.0033  0.0099 -0.0116 -0.0539
  29.  H  0.0001 -0.0059  0.0010 -0.0004  0.0339  0.0632 -0.0014  0.0005  0.0006

     Atom   28      29
     ---- ------  ------
   1.  C -0.0015  0.0022
   2.  C -0.0004 -0.0007
   3.  C -0.0056  0.0017
   4.  C -0.0098 -0.0111
   5.  C -0.0174  0.0012
   6.  C -0.0012 -0.0008
   7.  C -0.0059 -0.0385
   8.  C  0.0249  0.0045
   9.  N  0.0222 -0.1100
  10.  C  0.0764 -0.0001
  11.  C  0.0281  0.0013
  12.  C  0.0948 -0.0017
  13.  C  0.0046  0.0061
  14.  C  0.9615 -0.0005
  15.  C -0.0046  1.2097
  16.  O  0.0107  0.0600
  17. Br -0.0148  0.0032
  18.  H  0.0010  0.0006
  19.  H -0.0019  0.0001
  20.  H  0.0007 -0.0059
  21.  H -0.0050  0.0010
  22.  H  0.0008 -0.0004
  23.  H  0.0137  0.0339
  24.  H -0.0033  0.0632
  25.  H  0.0099 -0.0014
  26.  H -0.0116  0.0005
  27.  H -0.0539  0.0006
  28.  H  0.0000 -0.0027
  29.  H -0.0027  0.0000


 MO atomic valencies:                                                          

     Atom    1
     ---- ------
   1.  C  1.5860
   2.  C -0.7081
   3.  C -0.3729
   4.  C -0.9373
   5.  C -0.6824
   6.  C  2.3346
   7.  C -0.8878
   8.  C  3.1490
   9.  N -0.3619
  10.  C  3.9076
  11.  C  2.6527
  12.  C  3.1942
  13.  C  4.2895
  14.  C  4.3057
  15.  C  1.1478
  16.  O -0.5558
  17. Br  0.0021
  18.  H  1.8734
  19.  H  0.2314
  20.  H -0.9264
  21.  H  0.9034
  22.  H  2.2575
  23.  H  1.1035
  24.  H  0.0577
  25.  H  0.0073
  26.  H  0.2715
  27.  H  0.9226
  28.  H  1.1098
  29.  H  1.2160


 NATURAL BOND ORBITAL ANALYSIS:

                       Occupancies       Lewis Structure    Low   High
           Occ.    -------------------  -----------------   occ   occ
  Cycle   Thresh.   Lewis   Non-Lewis     CR  BD  3C  LP    (L)   (NL)   Dev
 =============================================================================
   1(1)    1.90   138.93228   7.06772     16  31   0  12     7      7    0.44
   2(2)    1.90   138.93228   7.06772     16  31   0  12     7      7    0.44
   3(1)    1.80   138.93228   7.06772     16  31   0  12     7      7    0.44
   4(2)    1.80   138.93228   7.06772     16  31   0  12     7      7    0.44
   5(1)    1.70   138.52921   7.47079     16  32   0  11     6      8    0.44
   6(2)    1.70   138.52921   7.47079     16  32   0  11     6      8    0.44
   7(1)    1.60   142.78395   3.21605     16  37   0   6     0      7    0.44
   8(2)    1.60   142.80763   3.19237     16  37   0   6     0      7    0.43
   9(3)    1.60   142.15654   3.84346     16  36   0   7     1      7    0.44
  10(4)    1.60   142.80763   3.19237     16  37   0   6     0      7    0.43
  11(1)    1.50   142.34902   3.65098     16  36   0   7     0      7    0.61
  12(2)    1.50   142.34902   3.65098     16  36   0   7     0      7    0.61
  13(1)    1.60   142.80763   3.19237     16  37   0   6     0      7    0.43
 -----------------------------------------------------------------------------

 Structure accepted: RESONANCE keyword permits strongly delocalized structure

 WARNING:  1 low occupancy (<1.9990e) core orbital  found on  C    8
           1 low occupancy (<1.9990e) core orbital  found on  C   10

 --------------------------------------------------------
   Effective Core           28.00000
   Core                     31.98757 ( 99.961% of  32)
   Valence Lewis            82.82005 ( 96.302% of  86)
  ==================       ============================
   Total Lewis             142.80763 ( 97.813% of 146)
  -----------------------------------------------------
   Valence non-Lewis         2.95143 (  2.022% of 146)
   Rydberg non-Lewis         0.24094 (  0.165% of 146)
  ==================       ============================
   Total non-Lewis           3.19237 (  2.187% of 146)
 --------------------------------------------------------


       (Occupancy)   Bond orbital/ Coefficients/ Hybrids
 ---------------------------------------------------------------------------------
     1. (1.98151) BD ( 1) C   1 - C   2  
                ( 49.92%)   0.7065* C   1 s( 34.69%)p 1.88( 65.28%)d 0.00(  0.03%)
                                            0.0000  0.5889 -0.0109  0.0004 -0.0000
                                           -0.5236 -0.0009  0.0107 -0.0001 -0.1638
                                           -0.0254  0.0067 -0.0000 -0.5915  0.0333
                                            0.0074 -0.0001  0.0076  0.0145  0.0032
                                            0.0049  0.0040
                ( 50.08%)   0.7077* C   2 s( 34.64%)p 1.89( 65.33%)d 0.00(  0.03%)
                                            0.0000  0.5884 -0.0128 -0.0017 -0.0004
                                            0.5372 -0.0245 -0.0068  0.0003  0.1876
                                           -0.0339  0.0010 -0.0001  0.5723  0.0083
                                           -0.0117  0.0006  0.0056  0.0148  0.0016
                                            0.0047  0.0063
     2. (1.66286) BD ( 2) C   1 - C   2  
                ( 50.24%)   0.7088* C   1 s(  0.00%)p 1.00( 99.96%)d 0.00(  0.04%)
                                           -0.0000  0.0007  0.0003  0.0000  0.0000
                                           -0.6758 -0.0183 -0.0088  0.0003  0.5945
                                            0.0157  0.0075 -0.0005  0.4343  0.0117
                                            0.0058 -0.0002 -0.0007 -0.0020 -0.0088
                                            0.0167 -0.0048
                ( 49.76%)   0.7054* C   2 s(  0.00%)p 1.00( 99.96%)d 0.00(  0.04%)
                                            0.0000  0.0002  0.0001  0.0003 -0.0000
                                           -0.6731 -0.0171 -0.0087  0.0009  0.5961
                                            0.0150  0.0078 -0.0008  0.4364  0.0108
                                            0.0058 -0.0006  0.0073 -0.0086  0.0085
                                           -0.0023  0.0132
     3. (1.98158) BD ( 1) C   1 - C   6  
                ( 49.92%)   0.7065* C   1 s( 34.63%)p 1.89( 65.33%)d 0.00(  0.03%)
                                            0.0000  0.5884 -0.0116  0.0000 -0.0000
                                            0.0410 -0.0287  0.0027 -0.0001 -0.4451
                                           -0.0118  0.0103 -0.0000  0.6720 -0.0286
                                           -0.0100 -0.0001  0.0030  0.0017 -0.0148
                                           -0.0052  0.0081
                ( 50.08%)   0.7077* C   6 s( 34.70%)p 1.88( 65.27%)d 0.00(  0.03%)
                                            0.0000  0.5889 -0.0136 -0.0025 -0.0005
                                           -0.0137 -0.0278  0.0040 -0.0003  0.4611
                                           -0.0320 -0.0043  0.0001 -0.6617  0.0004
                                            0.0122 -0.0006  0.0016  0.0038 -0.0136
                                           -0.0039  0.0097
     4. (1.98172) BD ( 1) C   1 - H  18  
                ( 60.21%)   0.7759* C   1 s( 30.59%)p 2.27( 69.34%)d 0.00(  0.07%)
                                           -0.0003  0.5528  0.0179 -0.0005  0.0001
                                            0.5156  0.0026  0.0051  0.0012  0.6482
                                            0.0031  0.0064  0.0014 -0.0859 -0.0003
                                           -0.0008 -0.0001  0.0208 -0.0041 -0.0026
                                           -0.0050 -0.0136
                ( 39.79%)   0.6308* H  18 s(100.00%)
                                            1.0000  0.0005  0.0012
     5. (1.97910) BD ( 1) C   2 - C   3  
                ( 49.57%)   0.7040* C   2 s( 34.81%)p 1.87( 65.16%)d 0.00(  0.03%)
                                            0.0000  0.5899 -0.0103  0.0011  0.0003
                                           -0.5052  0.0251  0.0073 -0.0001 -0.6238
                                            0.0035  0.0113 -0.0007  0.0727  0.0329
                                           -0.0053  0.0004  0.0155 -0.0008 -0.0055
                                           -0.0040 -0.0063
                ( 50.43%)   0.7102* C   3 s( 34.85%)p 1.87( 65.12%)d 0.00(  0.03%)
                                           -0.0001  0.5902  0.0147 -0.0012 -0.0001
                                            0.4961  0.0068 -0.0073 -0.0000  0.6287
                                           -0.0182 -0.0051  0.0004 -0.0899  0.0369
                                           -0.0031 -0.0006  0.0158  0.0014 -0.0026
                                           -0.0026 -0.0067
     6. (1.98137) BD ( 1) C   2 - H  19  
                ( 60.30%)   0.7765* C   2 s( 30.46%)p 2.28( 69.47%)d 0.00(  0.07%)
                                            0.0003 -0.5516 -0.0183 -0.0005 -0.0002
                                            0.0327  0.0005  0.0000 -0.0001 -0.4674
                                           -0.0024 -0.0049 -0.0008  0.6893  0.0040
                                            0.0065  0.0010  0.0028 -0.0006  0.0206
                                            0.0071 -0.0137
                ( 39.70%)   0.6301* H  19 s(100.00%)
                                           -1.0000 -0.0006 -0.0012
     7. (1.97405) BD ( 1) C   3 - C   4  
                ( 49.03%)   0.7002* C   3 s( 34.85%)p 1.87( 65.12%)d 0.00(  0.03%)
                                            0.0001  0.5903  0.0061  0.0036  0.0004
                                            0.0164  0.0175 -0.0013  0.0009 -0.4738
                                            0.0156  0.0066  0.0007  0.6525  0.0036
                                           -0.0089  0.0012  0.0021  0.0035 -0.0132
                                           -0.0040  0.0085
                ( 50.97%)   0.7139* C   4 s( 34.14%)p 1.93( 65.83%)d 0.00(  0.03%)
                                            0.0000  0.5843  0.0070  0.0026  0.0002
                                           -0.0377  0.0076 -0.0006 -0.0004  0.4506
                                            0.0006 -0.0003  0.0009 -0.6735  0.0139
                                            0.0024 -0.0030  0.0015  0.0018 -0.0142
                                           -0.0047  0.0079
     8. (1.66388) BD ( 2) C   3 - C   4  
                ( 49.40%)   0.7028* C   3 s(  0.00%)p 1.00( 99.96%)d 0.00(  0.04%)
                                            0.0001  0.0043  0.0010  0.0023 -0.0001
                                           -0.6741 -0.0063 -0.0044  0.0018  0.5912
                                            0.0097  0.0043  0.0001  0.4422  0.0045
                                            0.0013 -0.0006  0.0077 -0.0084  0.0087
                                           -0.0029  0.0133
                ( 50.60%)   0.7113* C   4 s(  0.01%)p 1.00( 99.96%)d 0.00(  0.03%)
                                           -0.0002 -0.0018  0.0072  0.0004 -0.0002
                                           -0.6743 -0.0030 -0.0046  0.0038  0.5961
                                            0.0101  0.0054 -0.0027  0.4351  0.0035
                                            0.0041 -0.0018 -0.0066  0.0089  0.0006
                                           -0.0114 -0.0083
     9. (1.98022) BD ( 1) C   3 - H  20  
                ( 60.33%)   0.7767* C   3 s( 30.21%)p 2.31( 69.72%)d 0.00(  0.07%)
                                            0.0003 -0.5494  0.0163  0.0022  0.0002
                                            0.5460  0.0030  0.0008  0.0002  0.1719
                                            0.0086 -0.0017 -0.0009  0.6078 -0.0028
                                            0.0053  0.0023 -0.0055 -0.0214 -0.0076
                                           -0.0091 -0.0073
                ( 39.67%)   0.6298* H  20 s(100.00%)
                                           -1.0000 -0.0017 -0.0008
    10. (1.97330) BD ( 1) C   4 - C   5  
                ( 50.86%)   0.7132* C   4 s( 33.84%)p 1.95( 66.13%)d 0.00(  0.03%)
                                           -0.0000  0.5817  0.0048  0.0007  0.0002
                                            0.5319 -0.0035 -0.0006  0.0022  0.1727
                                            0.0023  0.0007  0.0002  0.5901 -0.0138
                                           -0.0013  0.0029  0.0064  0.0150  0.0033
                                            0.0051  0.0054
                ( 49.14%)   0.7010* C   5 s( 35.03%)p 1.85( 64.94%)d 0.00(  0.03%)
                                            0.0001  0.5918  0.0057  0.0043  0.0003
                                           -0.5287  0.0117  0.0071 -0.0001 -0.2011
                                            0.0171  0.0029  0.0010 -0.5734 -0.0094
                                            0.0085 -0.0018  0.0063  0.0139  0.0020
                                            0.0041  0.0056
    11. (1.96729) BD ( 1) C   4 - C   7  
                ( 48.63%)   0.6974* C   4 s( 31.99%)p 2.13( 67.99%)d 0.00(  0.03%)
                                            0.0001  0.5655 -0.0080 -0.0047 -0.0004
                                           -0.5103  0.0006  0.0015 -0.0011 -0.6410
                                           -0.0214  0.0044 -0.0023  0.0902 -0.0002
                                           -0.0003  0.0002  0.0137 -0.0011 -0.0028
                                           -0.0030 -0.0069
                ( 51.37%)   0.7167* C   7 s( 29.03%)p 2.44( 70.94%)d 0.00(  0.03%)
                                            0.0001  0.5388  0.0090  0.0000  0.0000
                                            0.5097  0.0155 -0.0039  0.0035  0.6519
                                           -0.0174 -0.0028  0.0006 -0.1548 -0.0089
                                           -0.0009 -0.0023  0.0131 -0.0052 -0.0046
                                           -0.0025 -0.0059
    12. (1.97925) BD ( 1) C   5 - C   6  
                ( 50.50%)   0.7106* C   5 s( 34.87%)p 1.87( 65.10%)d 0.00(  0.03%)
                                           -0.0001  0.5904  0.0146 -0.0016 -0.0001
                                            0.5024 -0.0239 -0.0037  0.0006  0.6256
                                           -0.0017 -0.0073  0.0003 -0.0730 -0.0336
                                            0.0060  0.0002  0.0150 -0.0005 -0.0052
                                           -0.0041 -0.0059
                ( 49.50%)   0.7036* C   6 s( 34.64%)p 1.89( 65.33%)d 0.00(  0.03%)
                                            0.0000  0.5885 -0.0094  0.0018  0.0004
                                           -0.4954 -0.0055  0.0104 -0.0007 -0.6301
                                            0.0194  0.0096 -0.0004  0.0944 -0.0364
                                            0.0022 -0.0006  0.0158  0.0014 -0.0025
                                           -0.0023 -0.0068
    13. (1.66767) BD ( 2) C   5 - C   6  
                ( 50.25%)   0.7089* C   5 s(  0.00%)p 1.00( 99.96%)d 0.00(  0.04%)
                                            0.0000 -0.0025 -0.0016  0.0001 -0.0000
                                            0.6825  0.0117  0.0111 -0.0010 -0.5951
                                           -0.0126 -0.0084  0.0013 -0.4232 -0.0084
                                           -0.0085  0.0009  0.0061 -0.0096 -0.0004
                                            0.0132  0.0072
                ( 49.75%)   0.7053* C   6 s(  0.00%)p 1.00( 99.96%)d 0.00(  0.04%)
                                            0.0000  0.0007 -0.0003 -0.0002 -0.0001
                                            0.6776  0.0158  0.0074 -0.0004 -0.5964
                                           -0.0144 -0.0074  0.0002 -0.4291 -0.0104
                                           -0.0049  0.0002  0.0010  0.0014  0.0093
                                           -0.0171  0.0054
    14. (1.97983) BD ( 1) C   5 - H  21  
                ( 60.35%)   0.7768* C   5 s( 30.00%)p 2.33( 69.93%)d 0.00(  0.07%)
                                           -0.0003  0.5475 -0.0163 -0.0025 -0.0001
                                            0.0320 -0.0068  0.0028  0.0013 -0.4611
                                           -0.0073  0.0009  0.0003  0.6968 -0.0026
                                            0.0044  0.0018 -0.0016  0.0003 -0.0208
                                           -0.0070  0.0139
                ( 39.65%)   0.6297* H  21 s(100.00%)
                                            1.0000  0.0015  0.0008
    15. (1.98165) BD ( 1) C   6 - H  22  
                ( 60.29%)   0.7764* C   6 s( 30.57%)p 2.27( 69.36%)d 0.00(  0.07%)
                                           -0.0003  0.5526  0.0182  0.0005  0.0002
                                            0.5420  0.0025  0.0053  0.0009  0.1805
                                            0.0007  0.0022  0.0004  0.6059  0.0035
                                            0.0055  0.0010  0.0050  0.0210  0.0083
                                            0.0090  0.0075
                ( 39.71%)   0.6302* H  22 s(100.00%)
                                            1.0000  0.0006  0.0012
    16. (1.96370) BD ( 1) C   7 - C   8  
                ( 50.30%)   0.7092* C   7 s( 28.19%)p 2.55( 71.78%)d 0.00(  0.03%)
                                            0.0001  0.5309  0.0052  0.0005  0.0000
                                            0.4097  0.0174 -0.0053  0.0037 -0.7326
                                            0.0092  0.0059 -0.0019  0.1124 -0.0070
                                           -0.0026 -0.0014 -0.0127  0.0001 -0.0003
                                           -0.0086 -0.0075
                ( 49.70%)   0.7050* C   8 s( 31.79%)p 2.15( 68.19%)d 0.00(  0.03%)
                                            0.0002  0.5636 -0.0130 -0.0031 -0.0005
                                           -0.3828  0.0035  0.0004 -0.0012  0.7176
                                            0.0242 -0.0055  0.0029 -0.1399 -0.0163
                                            0.0020 -0.0003 -0.0123  0.0008 -0.0037
                                           -0.0073 -0.0056
    17. (1.98208) BD ( 1) C   7 - N   9  
                ( 38.74%)   0.6224* C   7 s( 21.87%)p 3.57( 78.04%)d 0.00(  0.09%)
                                           -0.0000  0.4670  0.0242  0.0017 -0.0002
                                           -0.5819  0.0243 -0.0032 -0.0013 -0.0877
                                            0.0020  0.0000 -0.0004 -0.6582  0.0155
                                           -0.0019  0.0012  0.0038  0.0249  0.0061
                                            0.0110  0.0114
                ( 61.26%)   0.7827* N   9 s( 35.08%)p 1.85( 64.89%)d 0.00(  0.03%)
                                           -0.0000  0.5923 -0.0027 -0.0045  0.0001
                                            0.5320 -0.0011 -0.0036  0.0006  0.0999
                                           -0.0007 -0.0011 -0.0002  0.5965  0.0010
                                           -0.0047  0.0012  0.0015  0.0105  0.0049
                                            0.0089  0.0081
    18. (1.96007) BD ( 1) C   7 - H  23  
                ( 62.24%)   0.7889* C   7 s( 20.95%)p 3.77( 78.97%)d 0.00(  0.08%)
                                           -0.0002  0.4570 -0.0263 -0.0012  0.0002
                                           -0.4817 -0.0105 -0.0007  0.0004  0.1724
                                           -0.0006  0.0020  0.0004  0.7261  0.0253
                                            0.0037 -0.0019 -0.0059 -0.0212  0.0081
                                            0.0067  0.0137
                ( 37.76%)   0.6145* H  23 s(100.00%)
                                            1.0000 -0.0040  0.0001
    19. (1.97549) BD ( 1) C   8 - C  10  
                ( 49.86%)   0.7061* C   8 s( 34.20%)p 1.92( 65.77%)d 0.00(  0.03%)
                                            0.0000 -0.5846 -0.0142 -0.0026  0.0001
                                           -0.4471  0.0028  0.0008 -0.0018  0.3345
                                            0.0063  0.0006  0.0014  0.5878 -0.0151
                                           -0.0011  0.0022  0.0093  0.0122 -0.0085
                                           -0.0013 -0.0051
                ( 50.14%)   0.7081* C  10 s( 39.23%)p 1.55( 60.74%)d 0.00(  0.03%)
                                           -0.0000 -0.6262 -0.0103 -0.0074 -0.0003
                                            0.4521 -0.0033 -0.0008  0.0055 -0.4099
                                            0.0073  0.0010 -0.0031 -0.4845 -0.0044
                                            0.0017 -0.0091  0.0098  0.0114 -0.0047
                                            0.0005 -0.0056
    20. (1.96513) BD ( 1) C   8 - C  14  
                ( 51.40%)   0.7169* C   8 s( 34.00%)p 1.94( 65.97%)d 0.00(  0.03%)
                                           -0.0003  0.5831  0.0032 -0.0010  0.0004
                                           -0.0739  0.0102 -0.0010 -0.0011 -0.3560
                                           -0.0063  0.0011 -0.0005  0.7260 -0.0139
                                           -0.0018  0.0039 -0.0014 -0.0028 -0.0125
                                           -0.0041  0.0114
                ( 48.60%)   0.6971* C  14 s( 34.96%)p 1.86( 65.01%)d 0.00(  0.03%)
                                            0.0002  0.5912  0.0042  0.0046  0.0004
                                            0.0758  0.0153 -0.0017  0.0010  0.3522
                                           -0.0217 -0.0057 -0.0013 -0.7207 -0.0044
                                            0.0105 -0.0015 -0.0015 -0.0050 -0.0092
                                           -0.0026  0.0117
    21. (1.66171) BD ( 2) C   8 - C  14  
                ( 50.94%)   0.7137* C   8 s(  0.00%)p 1.00( 99.96%)d 0.00(  0.04%)
                                           -0.0000 -0.0030 -0.0037 -0.0009 -0.0001
                                            0.8045  0.0033  0.0042 -0.0051  0.4951
                                            0.0047  0.0035 -0.0026  0.3272  0.0039
                                            0.0030 -0.0020 -0.0097  0.0114  0.0022
                                            0.0096  0.0074
                ( 49.06%)   0.7004* C  14 s(  0.00%)p 1.00( 99.96%)d 0.00(  0.04%)
                                           -0.0000 -0.0018 -0.0001 -0.0019 -0.0001
                                            0.8014  0.0084  0.0065 -0.0013  0.5001
                                            0.0080  0.0027 -0.0004  0.3271  0.0039
                                            0.0023 -0.0006  0.0041 -0.0128 -0.0093
                                            0.0063 -0.0110
    22. (1.99072) BD ( 1) N   9 - C  15  
                ( 63.18%)   0.7949* N   9 s( 35.39%)p 1.82( 64.56%)d 0.00(  0.05%)
                                           -0.0000 -0.5948 -0.0103 -0.0055  0.0000
                                            0.7933 -0.0220  0.0034  0.0021 -0.0653
                                           -0.0015  0.0013 -0.0004 -0.1060 -0.0159
                                            0.0041 -0.0007  0.0031  0.0045 -0.0019
                                           -0.0198  0.0070
                ( 36.82%)   0.6068* C  15 s( 32.62%)p 2.06( 67.31%)d 0.00(  0.08%)
                                           -0.0001 -0.5708  0.0183 -0.0033  0.0021
                                           -0.8101  0.0293  0.0093 -0.0037  0.0618
                                           -0.0026  0.0006  0.0007  0.1096 -0.0054
                                            0.0050  0.0014  0.0036  0.0073  0.0007
                                           -0.0213  0.0152
    23. (1.98528) BD ( 1) N   9 - H  24  
                ( 71.17%)   0.8436* N   9 s( 29.42%)p 2.40( 70.51%)d 0.00(  0.06%)
                                            0.0002 -0.5424  0.0033  0.0026  0.0001
                                           -0.2898  0.0039  0.0002 -0.0009  0.1768
                                           -0.0050 -0.0006 -0.0004  0.7677 -0.0207
                                           -0.0024 -0.0021  0.0031  0.0109 -0.0091
                                           -0.0059 -0.0194
                ( 28.83%)   0.5370* H  24 s(100.00%)
                                           -1.0000 -0.0095 -0.0029
    24. (1.98053) BD ( 1) C  10 - C  11  
                ( 51.21%)   0.7156* C  10 s( 37.97%)p 1.63( 61.99%)d 0.00(  0.03%)
                                           -0.0001  0.6161  0.0135 -0.0033 -0.0003
                                            0.3716 -0.0143  0.0032  0.0017 -0.6819
                                            0.0128 -0.0054 -0.0064  0.1270  0.0164
                                           -0.0007  0.0066 -0.0136 -0.0005 -0.0069
                                           -0.0090 -0.0033
                ( 48.79%)   0.6985* C  11 s( 34.70%)p 1.88( 65.27%)d 0.00(  0.03%)
                                            0.0000  0.5888 -0.0179  0.0032  0.0001
                                           -0.3607 -0.0087  0.0080  0.0001  0.6947
                                           -0.0113 -0.0121 -0.0017 -0.1951  0.0386
                                           -0.0004  0.0021 -0.0138  0.0009 -0.0053
                                           -0.0083 -0.0062
    25. (1.69171) BD ( 2) C  10 - C  11  
                ( 53.99%)   0.7348* C  10 s(  0.00%)p 1.00( 99.98%)d 0.00(  0.02%)
                                           -0.0000  0.0026  0.0005 -0.0005  0.0000
                                            0.8031 -0.0062  0.0164 -0.0036  0.5001
                                           -0.0038  0.0105 -0.0025  0.3228 -0.0022
                                            0.0062 -0.0013 -0.0066  0.0047 -0.0021
                                            0.0104  0.0021
                ( 46.01%)   0.6783* C  11 s(  0.00%)p 1.00( 99.95%)d 0.00(  0.05%)
                                            0.0000  0.0020 -0.0002  0.0009  0.0001
                                            0.8005  0.0087  0.0139 -0.0001  0.5044
                                            0.0053  0.0090 -0.0002  0.3223  0.0033
                                            0.0060 -0.0000  0.0071 -0.0002  0.0079
                                           -0.0185  0.0027
    26. (1.98441) BD ( 1) C  10 -Br  17  
                ( 51.36%)   0.7166* C  10 s( 22.74%)p 3.39( 77.07%)d 0.01(  0.19%)
                                           -0.0001  0.4761 -0.0265 -0.0053 -0.0001
                                            0.1088 -0.0046  0.0003 -0.0027  0.3400
                                            0.0161 -0.0185 -0.0010 -0.8011 -0.0182
                                            0.0207  0.0083  0.0006 -0.0112 -0.0247
                                           -0.0047  0.0344
                ( 48.64%)   0.6974*Br  17 s( 15.53%)p 5.44( 84.47%)
                                            0.3935  0.0212 -0.1393 -0.0057 -0.3086
                                           -0.0242  0.8523  0.0560
    27. (1.97321) BD ( 1) C  11 - C  12  
                ( 50.71%)   0.7121* C  11 s( 34.91%)p 1.86( 65.06%)d 0.00(  0.03%)
                                            0.0002 -0.5907  0.0107  0.0059 -0.0001
                                            0.0805  0.0233 -0.0046  0.0005  0.3384
                                           -0.0373 -0.0011  0.0002 -0.7262 -0.0001
                                            0.0130 -0.0017  0.0015  0.0064  0.0094
                                            0.0025 -0.0141
                ( 49.29%)   0.7021* C  12 s( 34.43%)p 1.90( 65.54%)d 0.00(  0.03%)
                                           -0.0001 -0.5866  0.0106 -0.0000  0.0001
                                           -0.0924  0.0243  0.0009 -0.0001 -0.3290
                                           -0.0227 -0.0094  0.0000  0.7326 -0.0247
                                            0.0125  0.0002  0.0020  0.0028  0.0126
                                            0.0045 -0.0112
    28. (1.98014) BD ( 1) C  11 - H  25  
                ( 60.92%)   0.7805* C  11 s( 30.31%)p 2.30( 69.62%)d 0.00(  0.07%)
                                           -0.0003  0.5502  0.0200  0.0026 -0.0003
                                            0.4703  0.0011  0.0040  0.0010 -0.3821
                                            0.0049 -0.0043 -0.0009 -0.5735 -0.0107
                                           -0.0034 -0.0012 -0.0113 -0.0171  0.0146
                                            0.0027  0.0047
                ( 39.08%)   0.6251* H  25 s(100.00%)
                                            1.0000  0.0014  0.0012
    29. (1.98140) BD ( 1) C  12 - C  13  
                ( 50.05%)   0.7074* C  12 s( 34.67%)p 1.88( 65.30%)d 0.00(  0.03%)
                                            0.0000  0.5887 -0.0126  0.0000 -0.0001
                                           -0.4513  0.0012 -0.0086 -0.0002  0.3488
                                            0.0220  0.0089  0.0005  0.5707 -0.0368
                                            0.0073 -0.0002 -0.0107 -0.0118  0.0076
                                           -0.0002  0.0031
                ( 49.95%)   0.7068* C  13 s( 34.56%)p 1.89( 65.41%)d 0.00(  0.03%)
                                            0.0000  0.5877 -0.0129 -0.0018 -0.0005
                                            0.4593 -0.0175  0.0064 -0.0000 -0.3744
                                            0.0368 -0.0027  0.0001 -0.5485 -0.0136
                                           -0.0117 -0.0002 -0.0085 -0.0127  0.0068
                                            0.0007  0.0063
    30. (1.64878) BD ( 2) C  12 - C  13  
                ( 50.17%)   0.7083* C  12 s(  0.00%)p 1.00( 99.96%)d 0.00(  0.04%)
                                            0.0000  0.0001  0.0003  0.0004  0.0000
                                            0.8004  0.0180 -0.0097 -0.0008  0.5018
                                            0.0113 -0.0063 -0.0006  0.3263  0.0073
                                           -0.0038 -0.0003  0.0068 -0.0003  0.0075
                                           -0.0175  0.0026
                ( 49.83%)   0.7059* C  13 s(  0.00%)p 1.00( 99.96%)d 0.00(  0.04%)
                                           -0.0000  0.0001 -0.0003 -0.0005 -0.0001
                                            0.7997  0.0187 -0.0098 -0.0009  0.5026
                                            0.0117 -0.0064 -0.0005  0.3266  0.0076
                                           -0.0040 -0.0003  0.0043 -0.0129 -0.0093
                                            0.0055 -0.0108
    31. (1.98070) BD ( 1) C  12 - H  26  
                ( 60.56%)   0.7782* C  12 s( 30.81%)p 2.24( 69.13%)d 0.00(  0.07%)
                                            0.0004 -0.5548 -0.0181  0.0001 -0.0002
                                           -0.3816 -0.0025  0.0038 -0.0007  0.7189
                                            0.0037 -0.0076  0.0014 -0.1692  0.0003
                                            0.0022 -0.0004  0.0167 -0.0052  0.0076
                                            0.0117  0.0122
                ( 39.44%)   0.6280* H  26 s(100.00%)
                                           -1.0000 -0.0005 -0.0012
    32. (1.97954) BD ( 1) C  13 - C  14  
                ( 49.55%)   0.7040* C  13 s( 34.66%)p 1.88( 65.30%)d 0.00(  0.03%)
                                           -0.0000 -0.5887  0.0094 -0.0013 -0.0003
                                            0.3736 -0.0221  0.0049 -0.0002 -0.6974
                                            0.0133 -0.0113  0.0000  0.1586  0.0334
                                            0.0059  0.0005  0.0127 -0.0016  0.0079
                                            0.0089  0.0045
                ( 50.45%)   0.7102* C  14 s( 34.61%)p 1.89( 65.36%)d 0.00(  0.03%)
                                            0.0000 -0.5881 -0.0158  0.0005  0.0002
                                           -0.3635 -0.0102  0.0059 -0.0004  0.6979
                                           -0.0102 -0.0075  0.0006 -0.1798  0.0408
                                           -0.0023 -0.0002  0.0140  0.0003  0.0044
                                            0.0082  0.0057
    33. (1.98111) BD ( 1) C  13 - H  27  
                ( 60.49%)   0.7778* C  13 s( 30.68%)p 2.26( 69.26%)d 0.00(  0.07%)
                                           -0.0003  0.5536  0.0177  0.0004  0.0003
                                           -0.0907 -0.0008  0.0006 -0.0002 -0.3446
                                           -0.0016  0.0041 -0.0007  0.7520  0.0047
                                           -0.0077  0.0016  0.0038 -0.0036 -0.0166
                                           -0.0029  0.0186
                ( 39.51%)   0.6285* H  27 s(100.00%)
                                            1.0000  0.0006  0.0012
    34. (1.97941) BD ( 1) C  14 - H  28  
                ( 60.54%)   0.7781* C  14 s( 30.32%)p 2.30( 69.62%)d 0.00(  0.07%)
                                            0.0004 -0.5504  0.0159  0.0032  0.0001
                                            0.4679  0.0032  0.0024  0.0007 -0.3704
                                           -0.0093 -0.0003  0.0006 -0.5830  0.0055
                                           -0.0054 -0.0021  0.0107  0.0173 -0.0146
                                           -0.0031 -0.0058
                ( 39.46%)   0.6281* H  28 s(100.00%)
                                           -1.0000 -0.0016 -0.0006
    35. (1.99740) BD ( 1) C  15 - O  16  
                ( 26.66%)   0.5163* C  15 s(  0.03%)p99.99( 99.37%)d20.24(  0.60%)
                                            0.0000 -0.0172  0.0015 -0.0001  0.0001
                                            0.0617  0.0008  0.0010 -0.0006  0.9763
                                            0.0465  0.0214 -0.0056 -0.1841 -0.0112
                                           -0.0049  0.0019 -0.0467  0.0058 -0.0575
                                            0.0073  0.0209
                ( 73.34%)   0.8564* O  16 s(  0.03%)p99.99( 99.86%)d 3.78(  0.11%)
                                           -0.0000 -0.0170  0.0013 -0.0001  0.0000
                                            0.0345  0.0006  0.0004  0.0000  0.9740
                                            0.0018  0.0029 -0.0024 -0.2210  0.0003
                                           -0.0004  0.0006  0.0192 -0.0035  0.0247
                                           -0.0037 -0.0096
    36. (1.99380) BD ( 2) C  15 - O  16  
                ( 36.12%)   0.6010* C  15 s( 31.90%)p 2.13( 67.95%)d 0.00(  0.16%)
                                           -0.0001  0.5614 -0.0615 -0.0019 -0.0015
                                           -0.4899  0.0505 -0.0027 -0.0045 -0.0826
                                            0.0058  0.0018 -0.0007 -0.6549  0.0334
                                            0.0066 -0.0031  0.0040  0.0306  0.0068
                                            0.0115  0.0210
                ( 63.88%)   0.7992* O  16 s( 36.88%)p 1.71( 63.01%)d 0.00(  0.11%)
                                            0.0000  0.6057 -0.0440 -0.0021 -0.0000
                                            0.4654 -0.0144 -0.0026 -0.0012  0.1366
                                           -0.0034 -0.0000 -0.0000  0.6279 -0.0202
                                           -0.0008  0.0000  0.0054  0.0277  0.0063
                                            0.0087  0.0136
    37. (1.98773) BD ( 1) C  15 - H  29  
                ( 58.36%)   0.7639* C  15 s( 35.81%)p 1.79( 64.11%)d 0.00(  0.09%)
                                           -0.0002  0.5967  0.0445 -0.0012  0.0020
                                           -0.3092  0.0071 -0.0069 -0.0013  0.1657
                                            0.0042 -0.0010 -0.0010  0.7193  0.0216
                                           -0.0059 -0.0051 -0.0036 -0.0185  0.0082
                                           -0.0042  0.0210
                ( 41.64%)   0.6453* H  29 s(100.00%)
                                            1.0000  0.0042 -0.0003
    38. (1.99929) CR ( 1) C   1           s(100.00%)p 0.00(  0.00%)
                                            1.0000  0.0002  0.0000 -0.0000  0.0000
                                            0.0002  0.0000  0.0000  0.0000  0.0002
                                            0.0000  0.0000  0.0000 -0.0000  0.0000
                                           -0.0000 -0.0000  0.0000 -0.0000 -0.0000
                                           -0.0000 -0.0000
    39. (1.99929) CR ( 1) C   2           s(100.00%)p 0.00(  0.00%)
                                            1.0000  0.0001  0.0000  0.0000  0.0000
                                            0.0000  0.0000  0.0000  0.0000  0.0002
                                            0.0000  0.0000  0.0000 -0.0003 -0.0000
                                           -0.0000 -0.0000 -0.0000 -0.0000 -0.0000
                                           -0.0000  0.0000
    40. (1.99916) CR ( 1) C   3           s(100.00%)p 0.00(  0.00%)
                                            1.0000  0.0002 -0.0000 -0.0000 -0.0000
                                           -0.0001 -0.0000 -0.0000 -0.0000 -0.0000
                                           -0.0000 -0.0000  0.0000 -0.0003  0.0000
                                           -0.0000 -0.0000  0.0000  0.0000  0.0000
                                            0.0000  0.0000
    41. (1.99911) CR ( 1) C   4           s(100.00%)p 0.00(  0.00%)
                                            1.0000 -0.0001  0.0000  0.0000  0.0000
                                           -0.0000 -0.0000 -0.0000  0.0000  0.0002
                                            0.0000  0.0000 -0.0000  0.0001  0.0000
                                            0.0000 -0.0000 -0.0000  0.0000  0.0000
                                           -0.0000 -0.0000
    42. (1.99917) CR ( 1) C   5           s(100.00%)p 0.00(  0.00%)
                                            1.0000  0.0001 -0.0000 -0.0000 -0.0000
                                            0.0001 -0.0000 -0.0000  0.0000 -0.0001
                                           -0.0000 -0.0000 -0.0000  0.0003 -0.0000
                                            0.0000  0.0000 -0.0000 -0.0000 -0.0000
                                           -0.0000  0.0000
    43. (1.99929) CR ( 1) C   6           s(100.00%)p 0.00(  0.00%)
                                            1.0000  0.0001  0.0000  0.0000  0.0000
                                            0.0002  0.0000  0.0000  0.0000  0.0001
                                            0.0000  0.0000  0.0000  0.0002  0.0000
                                            0.0000  0.0000  0.0000  0.0000  0.0000
                                            0.0000  0.0000
    44. (1.99905) CR ( 1) C   7           s(100.00%)p 0.00(  0.00%)
                                            1.0000 -0.0000 -0.0000 -0.0000  0.0000
                                           -0.0003 -0.0000  0.0000 -0.0000  0.0000
                                            0.0000  0.0000  0.0000  0.0002  0.0000
                                            0.0000  0.0000 -0.0000 -0.0000  0.0000
                                            0.0000  0.0000
    45. (1.99894) CR ( 1) C   8           s(100.00%)p 0.00(  0.00%)
                                            1.0000  0.0001  0.0000  0.0000  0.0000
                                            0.0001  0.0000 -0.0000 -0.0000 -0.0003
                                           -0.0000  0.0000 -0.0000  0.0003 -0.0000
                                           -0.0000  0.0000  0.0000 -0.0000 -0.0000
                                            0.0000  0.0000
    46. (1.99939) CR ( 1) N   9           s(100.00%)p 0.00(  0.00%)
                                            1.0000  0.0001 -0.0000 -0.0000 -0.0000
                                            0.0001 -0.0000 -0.0000  0.0000  0.0000
                                            0.0000  0.0000  0.0000 -0.0001  0.0000
                                            0.0000  0.0000 -0.0000 -0.0000  0.0000
                                            0.0000  0.0000
    47. (1.99876) CR ( 1) C  10           s(100.00%)
                                            1.0000  0.0001 -0.0000 -0.0000 -0.0000
                                            0.0001 -0.0000  0.0000  0.0000 -0.0000
                                            0.0000 -0.0000 -0.0000 -0.0001 -0.0000
                                            0.0000  0.0000 -0.0000 -0.0000 -0.0000
                                           -0.0000  0.0000
    48. (1.99913) CR ( 1) C  11           s(100.00%)p 0.00(  0.00%)
                                            1.0000  0.0003  0.0000 -0.0000 -0.0000
                                            0.0001 -0.0000  0.0000  0.0000 -0.0002
                                            0.0000 -0.0000 -0.0000 -0.0001 -0.0000
                                           -0.0000 -0.0000 -0.0000 -0.0000  0.0000
                                            0.0000  0.0000
    49. (1.99927) CR ( 1) C  12           s(100.00%)p 0.00(  0.00%)
                                            1.0000  0.0001  0.0000 -0.0000  0.0000
                                            0.0001  0.0000 -0.0000  0.0000 -0.0003
                                           -0.0000  0.0000 -0.0000  0.0001 -0.0000
                                            0.0000  0.0000 -0.0000  0.0000 -0.0000
                                           -0.0000 -0.0000
    50. (1.99928) CR ( 1) C  13           s(100.00%)p 0.00(  0.00%)
                                            1.0000  0.0001  0.0000  0.0000  0.0000
                                           -0.0000 -0.0000  0.0000 -0.0000 -0.0001
                                           -0.0000  0.0000 -0.0000  0.0003  0.0000
                                           -0.0000  0.0000  0.0000 -0.0000 -0.0000
                                           -0.0000  0.0000
    51. (1.99916) CR ( 1) C  14           s(100.00%)p 0.00(  0.00%)
                                            1.0000  0.0001 -0.0000 -0.0000 -0.0000
                                           -0.0002 -0.0000 -0.0000 -0.0000  0.0001
                                            0.0000  0.0000 -0.0000  0.0004 -0.0000
                                            0.0000  0.0000 -0.0000 -0.0000  0.0000
                                            0.0000 -0.0000
    52. (1.99946) CR ( 1) C  15           s(100.00%)p 0.00(  0.00%)
                                            1.0000  0.0001  0.0000 -0.0000  0.0000
                                           -0.0002  0.0000 -0.0000 -0.0000  0.0000
                                            0.0000 -0.0000 -0.0000  0.0001  0.0000
                                           -0.0000 -0.0000  0.0000 -0.0000  0.0000
                                           -0.0000  0.0000
    53. (1.99981) CR ( 1) O  16           s(100.00%)p 0.00(  0.00%)
                                            1.0000  0.0002  0.0000 -0.0000  0.0000
                                           -0.0002  0.0000  0.0000 -0.0000 -0.0000
                                            0.0000  0.0000 -0.0000 -0.0001  0.0000
                                            0.0000 -0.0000 -0.0000 -0.0000 -0.0000
                                           -0.0000 -0.0000
    54. (1.68715) LP ( 1) N   9           s(  0.00%)p 1.00( 99.99%)d 0.00(  0.01%)
                                           -0.0001 -0.0020  0.0021 -0.0001 -0.0000
                                            0.0511  0.0003  0.0012 -0.0003  0.9765
                                            0.0290  0.0037 -0.0003 -0.2071 -0.0069
                                           -0.0002 -0.0002 -0.0106  0.0024  0.0033
                                           -0.0023 -0.0015
    55. (1.98855) LP ( 1) O  16           s( 63.30%)p 0.58( 36.69%)d 0.00(  0.01%)
                                           -0.0003  0.7953  0.0214  0.0010  0.0000
                                           -0.3528  0.0051  0.0019 -0.0028 -0.0837
                                            0.0012  0.0007 -0.0005 -0.4851  0.0070
                                            0.0038 -0.0029 -0.0010 -0.0066 -0.0020
                                           -0.0034 -0.0042
    56. (1.90489) LP ( 2) O  16           s(  0.00%)p 1.00( 99.93%)d 0.00(  0.06%)
                                            0.0001 -0.0017  0.0003  0.0056 -0.0001
                                            0.8099  0.0111  0.0009 -0.0013 -0.1568
                                           -0.0019 -0.0004 -0.0002 -0.5645 -0.0072
                                           -0.0020 -0.0014  0.0003  0.0078 -0.0049
                                            0.0129 -0.0194
    57. (1.99069) LP ( 1)Br  17           s( 84.18%)p 0.19( 15.82%)
                                            0.9175 -0.0043  0.1059 -0.0019  0.0944
                                            0.0054 -0.3714 -0.0063
    58. (1.96167) LP ( 2)Br  17           s(  0.28%)p99.99( 99.72%)
                                            0.0527 -0.0009 -0.5457  0.0083  0.8162
                                           -0.0109  0.1820 -0.0036
    59. (1.92778) LP ( 3)Br  17           s(  0.03%)p99.99( 99.97%)
                                            0.0164  0.0002 -0.8193  0.0134 -0.4787
                                            0.0080 -0.3148  0.0045
    60. (0.00554) RY*( 1) C   1           s(  1.28%)p72.86( 93.35%)d 4.19(  5.37%)
                                            0.0000 -0.0241  0.1088  0.0126  0.0156
                                            0.0152 -0.5941  0.0603 -0.0335  0.0187
                                           -0.7453  0.0887 -0.0439 -0.0028  0.0989
                                           -0.0129  0.0060 -0.1487  0.0854 -0.0110
                                            0.0399  0.1502
    61. (0.00194) RY*( 2) C   1           s(  0.01%)p 1.00( 98.11%)d 0.02(  1.88%)
                                           -0.0000 -0.0001  0.0064  0.0034  0.0003
                                            0.0165  0.3784 -0.0608 -0.0948 -0.0086
                                           -0.1868  0.0357  0.0480  0.0374  0.8478
                                           -0.1447 -0.2131 -0.0270 -0.0698 -0.0988
                                           -0.0555  0.0199
    62. (0.00089) RY*( 3) C   1           s(  0.01%)p99.99( 91.21%)d99.99(  8.78%)
                                           -0.0000  0.0001  0.0114  0.0033 -0.0008
                                            0.0143 -0.6231 -0.1352 -0.0766 -0.0132
                                            0.5554  0.1302  0.0678 -0.0096  0.3990
                                            0.0891  0.0446 -0.0098  0.0536  0.1186
                                           -0.2623  0.0441
    63. (0.00055) RY*( 4) C   1           s(  1.13%)p 1.01(  1.14%)d86.87( 97.74%)
                                           -0.0000  0.0013  0.1012  0.0318  0.0013
                                            0.0060 -0.0540 -0.0446 -0.0026 -0.0085
                                            0.0615 -0.0251  0.0221 -0.0048  0.0345
                                            0.0032  0.0143 -0.3720  0.4435 -0.4410
                                            0.1322 -0.6561
    64. (0.00042) RY*( 5) C   1           s(  0.01%)p 1.00( 95.39%)d 0.05(  4.60%)
                                           -0.0000  0.0000  0.0084 -0.0038 -0.0001
                                            0.0089  0.0448  0.3618 -0.1154 -0.0049
                                           -0.0273 -0.1779  0.0533  0.0198  0.1020
                                            0.8333 -0.2594  0.0359  0.1161  0.1489
                                            0.0855 -0.0417
    65. (0.00042) RY*( 6) C   1           s( 91.00%)p 0.06(  5.78%)d 0.04(  3.23%)
                                           -0.0000  0.0050  0.9508  0.0648 -0.0405
                                           -0.0151  0.0835  0.0035  0.1307 -0.0171
                                            0.0830 -0.0040  0.1570  0.0028 -0.0291
                                           -0.0068 -0.0269  0.0418  0.0441 -0.0145
                                           -0.0036  0.1684
    66. (0.00017) RY*( 7) C   1           s( 78.89%)p 0.03(  2.60%)d 0.23( 18.52%)
                                            0.0000 -0.0051 -0.1647  0.8727 -0.0095
                                            0.0054  0.0265  0.0246  0.0921  0.0077
                                            0.0296  0.0117  0.1217 -0.0008 -0.0078
                                            0.0019 -0.0139  0.0943  0.2697 -0.1784
                                            0.0036  0.2678
    67. (0.00007) RY*( 8) C   1           s(  0.06%)p99.99( 20.74%)d99.99( 79.20%)
    68. (0.00007) RY*( 9) C   1           s(  5.36%)p14.44( 77.43%)d 3.21( 17.20%)
    69. (0.00002) RY*(10) C   1           s(  7.71%)p 2.26( 17.39%)d 9.71( 74.90%)
    70. (0.00000) RY*(11) C   1           s( 98.58%)p 0.01(  1.18%)d 0.00(  0.24%)
    71. (0.00000) RY*(12) C   1           s(  0.42%)p99.99( 85.59%)d32.92( 13.98%)
    72. (0.00000) RY*(13) C   1           s( 11.06%)p 2.41( 26.61%)d 5.64( 62.34%)
    73. (0.00001) RY*(14) C   1           s(  0.03%)p99.99( 89.13%)d99.99( 10.84%)
    74. (0.00001) RY*(15) C   1           s(  2.65%)p34.35( 91.14%)d 2.34(  6.21%)
    75. (0.00000) RY*(16) C   1           s(  0.47%)p24.16( 11.38%)d99.99( 88.15%)
    76. (0.00000) RY*(17) C   1           s(  1.42%)p64.83( 91.92%)d 4.70(  6.66%)
    77. (0.00582) RY*( 1) C   2           s(  0.45%)p99.99( 94.68%)d10.81(  4.87%)
                                            0.0000 -0.0258  0.0542 -0.0286  0.0092
                                            0.0008  0.0617  0.0227 -0.0075  0.0169
                                           -0.5273  0.0711 -0.0364 -0.0214  0.8083
                                           -0.0479  0.0407  0.0786  0.0382  0.1586
                                            0.0608 -0.1106
    78. (0.00204) RY*( 2) C   2           s(  0.39%)p99.99( 97.73%)d 4.84(  1.88%)
                                            0.0000 -0.0014  0.0604 -0.0148 -0.0037
                                           -0.0293 -0.7142  0.1289  0.1588 -0.0235
                                           -0.5408  0.0843  0.1189 -0.0145 -0.3115
                                            0.0765  0.0850  0.0552 -0.0804 -0.0242
                                           -0.0436 -0.0823
    79. (0.00087) RY*( 3) C   2           s(  0.19%)p99.99( 86.05%)d72.73( 13.76%)
                                            0.0000 -0.0001  0.0395  0.0180  0.0032
                                           -0.0158  0.5823  0.1907  0.0511  0.0134
                                           -0.5362 -0.1549 -0.0530  0.0108 -0.3941
                                           -0.1056 -0.0335  0.0935 -0.1662 -0.0536
                                            0.2977  0.0985
    80. (0.00057) RY*( 4) C   2           s(  0.12%)p57.89(  6.89%)d99.99( 92.99%)
                                           -0.0000  0.0008 -0.0236  0.0247 -0.0047
                                           -0.0039 -0.1592 -0.0453 -0.0513  0.0026
                                            0.1338 -0.0542  0.0597  0.0010  0.1082
                                            0.0327  0.0414 -0.0953 -0.0149 -0.4614
                                            0.7779 -0.3201
    81. (0.00050) RY*( 5) C   2           s( 93.06%)p 0.05(  4.59%)d 0.03(  2.36%)
                                           -0.0000  0.0052  0.9643  0.0086 -0.0243
                                            0.0050  0.0083  0.0571 -0.0592 -0.0098
                                            0.1030  0.0334  0.0384  0.0201 -0.0271
                                            0.0055 -0.1567  0.0923  0.0739  0.0496
                                            0.0340 -0.0771
    82. (0.00029) RY*( 6) C   2           s(  2.79%)p32.19( 89.66%)d 2.71(  7.56%)
                                            0.0000 -0.0010 -0.1069  0.1282 -0.0010
                                            0.0155  0.0596  0.6347 -0.2682  0.0134
                                            0.0917  0.5014 -0.2133  0.0053  0.0114
                                            0.3096 -0.1287  0.1495 -0.1257 -0.0999
                                           -0.0556 -0.1561
    83. (0.00015) RY*( 7) C   2           s( 79.60%)p 0.06(  5.11%)d 0.19( 15.29%)
                                            0.0000 -0.0036 -0.0728  0.8891 -0.0116
                                           -0.0014 -0.0360 -0.0661  0.0195  0.0025
                                           -0.0070 -0.1326  0.1171 -0.0065 -0.0040
                                           -0.0491 -0.1061  0.3204  0.2114  0.0603
                                            0.0124 -0.0425
    84. (0.00008) RY*( 8) C   2           s(  4.46%)p12.99( 57.98%)d 8.41( 37.56%)
    85. (0.00007) RY*( 9) C   2           s(  1.25%)p36.45( 45.57%)d42.53( 53.18%)
    86. (0.00003) RY*(10) C   2           s(  4.33%)p10.03( 43.48%)d12.04( 52.18%)
    87. (0.00000) RY*(11) C   2           s(  0.54%)p99.99( 97.93%)d 2.82(  1.53%)
    88. (0.00001) RY*(12) C   2           s(  2.91%)p31.67( 92.17%)d 1.69(  4.92%)
    89. (0.00001) RY*(13) C   2           s(  8.03%)p 5.25( 42.14%)d 6.20( 49.83%)
    90. (0.00001) RY*(14) C   2           s(  2.96%)p25.68( 76.05%)d 7.09( 20.99%)
    91. (0.00001) RY*(15) C   2           s(  0.48%)p51.33( 24.43%)d99.99( 75.10%)
    92. (0.00000) RY*(16) C   2           s( 98.11%)p 0.01(  1.21%)d 0.01(  0.68%)
    93. (0.00001) RY*(17) C   2           s(  0.43%)p80.31( 34.40%)d99.99( 65.17%)
    94. (0.00574) RY*( 1) C   3           s(  0.10%)p99.99( 94.88%)d49.04(  5.01%)
                                           -0.0000  0.0219 -0.0117 -0.0190 -0.0069
                                            0.0155 -0.6521  0.0110 -0.0241  0.0081
                                           -0.2975 -0.0483 -0.0151  0.0168 -0.6545
                                            0.0465 -0.0251 -0.0083  0.1531  0.1172
                                            0.1002  0.0535
    95. (0.00201) RY*( 2) C   3           s(  0.53%)p99.99( 96.61%)d 5.37(  2.86%)
                                            0.0000  0.0158  0.0696 -0.0033 -0.0148
                                            0.0104  0.2149 -0.0585 -0.0637  0.0192
                                            0.7587 -0.1212 -0.1118 -0.0177 -0.5415
                                            0.1110  0.0583  0.1301 -0.0107  0.0424
                                            0.0245 -0.0956
    96. (0.00124) RY*( 3) C   3           s(  0.60%)p99.99( 79.04%)d33.80( 20.36%)
                                           -0.0000 -0.0003  0.0768 -0.0111 -0.0029
                                           -0.0002 -0.5851 -0.2432 -0.0300 -0.0063
                                            0.4270  0.1494  0.0456 -0.0015  0.3852
                                            0.1808  0.0135 -0.1721  0.2643 -0.0904
                                           -0.1738 -0.2564
    97. (0.00062) RY*( 4) C   3           s( 28.73%)p 0.84( 23.99%)d 1.65( 47.28%)
                                           -0.0000 -0.0047  0.5311 -0.0719 -0.0081
                                           -0.0055 -0.2477 -0.0127  0.0452 -0.0148
                                            0.1283 -0.2957  0.0901 -0.0064  0.2124
                                           -0.1375 -0.0035  0.2248 -0.2949 -0.0223
                                            0.5434  0.1988
    98. (0.00050) RY*( 5) C   3           s( 47.07%)p 0.58( 27.15%)d 0.55( 25.78%)
                                           -0.0000 -0.0047  0.6624 -0.1778  0.0178
                                           -0.0164  0.2215 -0.3165  0.1331 -0.0085
                                           -0.2446 -0.1830  0.0183 -0.0013 -0.0965
                                            0.0340  0.0069 -0.0852  0.2123  0.1985
                                           -0.3557 -0.1990
    99. (0.00026) RY*( 6) C   3           s( 31.25%)p 2.12( 66.09%)d 0.09(  2.67%)
                                            0.0000 -0.0031  0.4244  0.3619 -0.0370
                                           -0.0017 -0.0312  0.2222 -0.1060  0.0047
                                            0.0293  0.5988 -0.2424 -0.0136 -0.0906
                                           -0.3740  0.1810  0.0174  0.0198 -0.1191
                                           -0.0900  0.0605
   100. (0.00020) RY*( 7) C   3           s(  8.74%)p 9.77( 85.44%)d 0.67(  5.82%)
                                            0.0000  0.0065  0.2551 -0.1404  0.0510
                                            0.0004  0.0674  0.5870  0.1073  0.0033
                                            0.0291  0.2004  0.2000 -0.0024 -0.0007
                                            0.6371 -0.0828 -0.1192  0.1102 -0.0141
                                            0.0439  0.1723
   101. (0.00013) RY*( 8) C   3           s(  1.13%)p42.04( 47.42%)d45.61( 51.45%)
                                           -0.0000  0.0110 -0.0290 -0.0292  0.0973
                                           -0.0087 -0.0886  0.2697  0.0077 -0.0092
                                           -0.0981 -0.0769 -0.3017  0.0068  0.0925
                                            0.1549  0.5042  0.0180 -0.3153  0.3326
                                            0.0641 -0.5478
   102. (0.00011) RY*( 9) C   3           s( 53.57%)p 0.78( 41.75%)d 0.09(  4.68%)
                                           -0.0000  0.0046  0.0224  0.7276  0.0762
                                           -0.0007  0.0531 -0.3577  0.1829 -0.0033
                                           -0.0951  0.0064  0.2241 -0.0054 -0.0593
                                            0.3972  0.1808 -0.0441 -0.1830 -0.0314
                                            0.0896  0.0483
   103. (0.00006) RY*(10) C   3           s(  1.91%)p17.43( 33.24%)d34.01( 64.85%)
   104. (0.00007) RY*(11) C   3           s( 10.02%)p 6.29( 62.97%)d 2.70( 27.01%)
   105. (0.00004) RY*(12) C   3           s( 14.71%)p 2.65( 38.95%)d 3.15( 46.34%)
   106. (0.00003) RY*(13) C   3           s(  1.74%)p13.71( 23.90%)d42.66( 74.36%)
   107. (0.00001) RY*(14) C   3           s(  1.37%)p59.51( 81.78%)d12.26( 16.85%)
   108. (0.00000) RY*(15) C   3           s( 93.49%)p 0.05(  5.06%)d 0.02(  1.45%)
   109. (0.00001) RY*(16) C   3           s(  3.17%)p18.00( 57.13%)d12.51( 39.69%)
   110. (0.00001) RY*(17) C   3           s(  1.95%)p17.74( 34.67%)d32.44( 63.38%)
   111. (0.00650) RY*( 1) C   4           s(  1.84%)p51.36( 94.44%)d 2.02(  3.72%)
                                            0.0000 -0.0081  0.1227 -0.0572  0.0001
                                            0.0066 -0.4899 -0.0129 -0.0264  0.0183
                                           -0.8367  0.0154 -0.0311 -0.0007  0.0422
                                            0.0135 -0.0000  0.1256 -0.0878  0.0037
                                           -0.0249 -0.1144
   112. (0.00398) RY*( 2) C   4           s(  7.40%)p12.09( 89.47%)d 0.42(  3.13%)
                                           -0.0000  0.0062  0.2715  0.0137 -0.0061
                                           -0.0055 -0.6939 -0.0118  0.0220 -0.0103
                                            0.4266 -0.0583  0.0083 -0.0139 -0.4738
                                            0.0263  0.0399 -0.0442 -0.0383 -0.0614
                                           -0.1500 -0.0405
   113. (0.00284) RY*( 3) C   4           s(  9.05%)p 9.61( 87.00%)d 0.44(  3.94%)
                                            0.0000  0.0025  0.2936  0.0655  0.0013
                                            0.0085 -0.2876 -0.0029 -0.0261 -0.0155
                                            0.2581 -0.0016  0.0431  0.0078  0.8447
                                            0.0513 -0.0403  0.0179  0.1127  0.0684
                                           -0.1018 -0.1067
   114. (0.00084) RY*( 4) C   4           s( 66.27%)p 0.39( 26.09%)d 0.12(  7.63%)
                                           -0.0000 -0.0012  0.8019 -0.1401  0.0002
                                           -0.0067  0.3117 -0.0662  0.0355 -0.0051
                                           -0.0635 -0.3151  0.0386  0.0023 -0.0953
                                           -0.2037 -0.0512  0.0715 -0.1503  0.1301
                                            0.1370  0.1137
   115. (0.00068) RY*( 5) C   4           s(  3.54%)p 1.51(  5.35%)d25.76( 91.11%)
                                            0.0000 -0.0017  0.1745  0.0701  0.0013
                                            0.0067  0.1443 -0.1187  0.0074 -0.0077
                                           -0.0843 -0.0273  0.0348 -0.0045 -0.0918
                                           -0.0179 -0.0240 -0.3603  0.4519 -0.3867
                                            0.0442 -0.6524
   116. (0.00043) RY*( 6) C   4           s(  8.34%)p 7.71( 64.30%)d 3.28( 27.36%)
                                            0.0000  0.0017  0.1102  0.2666  0.0128
                                           -0.0055 -0.0326  0.7790  0.1030  0.0025
                                           -0.0033  0.0668  0.0494  0.0057  0.0298
                                            0.0701  0.1078 -0.1104 -0.1961 -0.2183
                                            0.4184 -0.0168
   117. (0.00029) RY*( 7) C   4           s( 11.40%)p 4.83( 55.03%)d 2.95( 33.58%)
                                           -0.0000  0.0030 -0.2321  0.2444 -0.0188
                                           -0.0097 -0.2098 -0.1743  0.1779  0.0056
                                            0.0492 -0.2403 -0.0113 -0.0065  0.0326
                                           -0.6186  0.0071  0.0830  0.1463  0.2115
                                            0.5079 -0.0689
   118. (0.00024) RY*( 8) C   4           s( 30.44%)p 1.38( 42.11%)d 0.90( 27.45%)
                                            0.0000  0.0004  0.0343  0.5506 -0.0070
                                            0.0030  0.0365 -0.2057  0.0192 -0.0039
                                           -0.0505  0.1426  0.2952  0.0109  0.0091
                                           -0.1976 -0.4773 -0.0708 -0.3352 -0.3089
                                           -0.2130  0.1277
   119. (0.00015) RY*( 9) C   4           s( 22.33%)p 2.17( 48.43%)d 1.31( 29.25%)
                                           -0.0000 -0.0022  0.1526  0.4448  0.0466
                                           -0.0001  0.1069  0.0046  0.4338 -0.0041
                                           -0.0933  0.2548  0.1882 -0.0100 -0.1024
                                            0.0769  0.3988  0.0692  0.2304  0.4036
                                           -0.2676 -0.0104
   120. (0.00013) RY*(10) C   4           s(  5.51%)p11.39( 62.76%)d 5.76( 31.73%)
                                            0.0000 -0.0057 -0.0233  0.2294 -0.0436
                                           -0.0047 -0.0231 -0.3333  0.2106 -0.0035
                                           -0.0278 -0.4227 -0.0406  0.0064  0.0643
                                            0.4680  0.2594  0.1646  0.0494 -0.4144
                                            0.2114  0.2671
   121. (0.00008) RY*(11) C   4           s(  6.68%)p 5.27( 35.24%)d 8.69( 58.08%)
   122. (0.00008) RY*(12) C   4           s(  5.80%)p 4.76( 27.58%)d11.49( 66.63%)
   123. (0.00006) RY*(13) C   4           s(  3.63%)p12.54( 45.47%)d14.04( 50.90%)
   124. (0.00004) RY*(14) C   4           s(  7.98%)p 7.76( 61.97%)d 3.76( 30.04%)
   125. (0.00003) RY*(15) C   4           s( 13.61%)p 4.23( 57.63%)d 2.11( 28.75%)
   126. (0.00001) RY*(16) C   4           s(  1.74%)p54.84( 95.65%)d 1.49(  2.61%)
   127. (0.00001) RY*(17) C   4           s( 94.46%)p 0.02(  1.58%)d 0.04(  3.96%)
   128. (0.00555) RY*( 1) C   5           s(  0.09%)p99.99( 94.68%)d59.34(  5.23%)
                                           -0.0000  0.0225 -0.0124 -0.0141 -0.0047
                                            0.0020 -0.0229 -0.0320  0.0057  0.0162
                                           -0.5739 -0.0201 -0.0215 -0.0182  0.7815
                                           -0.0538  0.0299 -0.0829 -0.0417 -0.1633
                                           -0.0642  0.1135
   129. (0.00192) RY*( 2) C   5           s(  0.30%)p99.99( 96.62%)d10.18(  3.08%)
                                            0.0000  0.0156  0.0501  0.0082 -0.0144
                                            0.0200  0.7413 -0.1062 -0.1063  0.0138
                                            0.4844 -0.0966 -0.0971  0.0118  0.3682
                                           -0.0620 -0.0222  0.0870 -0.0720 -0.0771
                                           -0.0273 -0.1065
   130. (0.00114) RY*( 3) C   5           s(  0.50%)p99.99( 73.48%)d52.07( 26.02%)
                                            0.0000  0.0009  0.0589 -0.0391 -0.0004
                                            0.0153 -0.4724 -0.2672 -0.0432 -0.0149
                                            0.4919  0.1948  0.0509 -0.0087  0.3512
                                            0.1783  0.0146  0.0854 -0.0810  0.2501
                                           -0.3750  0.2078
   131. (0.00054) RY*( 4) C   5           s( 38.49%)p 0.58( 22.39%)d 1.02( 39.12%)
                                            0.0000 -0.0033  0.6169 -0.0652  0.0051
                                           -0.0079 -0.2917  0.0056 -0.0003 -0.0109
                                            0.1999 -0.2613  0.1180  0.0081  0.1281
                                           -0.0006  0.0045 -0.0030 -0.1624 -0.2962
                                            0.5195 -0.0845
   132. (0.00047) RY*( 5) C   5           s( 50.51%)p 0.45( 22.72%)d 0.53( 26.77%)
                                            0.0000 -0.0049  0.6944 -0.1511  0.0079
                                           -0.0030  0.2419 -0.1621  0.1109 -0.0140
                                           -0.2619 -0.0127  0.0747  0.0066 -0.1977
                                            0.1170 -0.0527 -0.0601  0.0665  0.0997
                                           -0.4994  0.0194
   133. (0.00024) RY*( 6) C   5           s( 15.65%)p 5.15( 80.64%)d 0.24(  3.71%)
                                            0.0000 -0.0054  0.2234  0.3212 -0.0579
                                            0.0088  0.0093  0.5680 -0.3236  0.0012
                                           -0.0065  0.2203 -0.3002  0.0092  0.0969
                                            0.4603 -0.1371  0.0809  0.1603  0.0659
                                            0.0227  0.0053
   134. (0.00017) RY*( 7) C   5           s( 27.97%)p 2.15( 60.11%)d 0.43( 11.92%)
                                           -0.0000 -0.0061 -0.0819  0.5223 -0.0144
                                            0.0076  0.0752 -0.4826  0.0996 -0.0023
                                           -0.0360 -0.1102  0.1454 -0.0035 -0.0411
                                            0.5248  0.2019 -0.1711  0.2180 -0.1642
                                            0.1222  0.0230
   135. (0.00013) RY*( 8) C   5           s(  2.25%)p38.83( 87.31%)d 4.65( 10.45%)
                                            0.0000  0.0043  0.1488  0.0027  0.0175
                                            0.0074  0.0973 -0.2583 -0.1422  0.0017
                                           -0.0393  0.8480  0.0902  0.0013 -0.0319
                                           -0.2163 -0.0007 -0.0574  0.0944 -0.1179
                                            0.2775  0.0364
   136. (0.00013) RY*( 9) C   5           s( 33.51%)p 1.19( 39.78%)d 0.80( 26.71%)
                                            0.0000  0.0081  0.0472  0.5653  0.1150
                                           -0.0077 -0.1088 -0.1796 -0.2512 -0.0081
                                           -0.0766 -0.0675 -0.0359 -0.0006 -0.0552
                                           -0.3051 -0.4274 -0.0991 -0.3946  0.0544
                                           -0.1618 -0.2692
   137. (0.00009) RY*(10) C   5           s( 17.57%)p 2.00( 35.13%)d 2.69( 47.30%)
   138. (0.00006) RY*(11) C   5           s( 14.09%)p 1.73( 24.42%)d 4.36( 61.49%)
   139. (0.00004) RY*(12) C   5           s(  0.94%)p27.55( 25.94%)d77.65( 73.11%)
   140. (0.00001) RY*(13) C   5           s(  1.11%)p80.72( 89.52%)d 8.45(  9.37%)
   141. (0.00001) RY*(14) C   5           s(  9.02%)p 3.67( 33.13%)d 6.41( 57.85%)
   142. (0.00001) RY*(15) C   5           s(  2.22%)p 5.19( 11.53%)d38.82( 86.25%)
   143. (0.00001) RY*(16) C   5           s(  0.55%)p99.99( 90.80%)d15.61(  8.64%)
   144. (0.00000) RY*(17) C   5           s( 85.32%)p 0.14( 11.87%)d 0.03(  2.82%)
   145. (0.00572) RY*( 1) C   6           s(  0.39%)p99.99( 94.72%)d12.37(  4.88%)
                                            0.0000 -0.0257  0.0487 -0.0291  0.0085
                                            0.0180 -0.6221  0.0604 -0.0397  0.0076
                                           -0.1974  0.0501 -0.0215  0.0186 -0.7137
                                            0.0422 -0.0337  0.0069 -0.1576 -0.1118
                                           -0.0932 -0.0524
   146. (0.00202) RY*( 2) C   6           s(  0.24%)p99.99( 97.75%)d 8.24(  2.01%)
                                           -0.0000 -0.0013  0.0397 -0.0290 -0.0043
                                           -0.0136 -0.3418  0.0558  0.0690 -0.0314
                                           -0.7219  0.1231  0.1704  0.0214  0.5105
                                           -0.0997 -0.1233  0.0824 -0.0240  0.0557
                                           -0.0018 -0.0980
   147. (0.00087) RY*( 3) C   6           s(  0.33%)p99.99( 80.70%)d57.63( 18.97%)
                                           -0.0000  0.0000  0.0061  0.0567  0.0063
                                           -0.0104  0.5679  0.1600  0.0433  0.0086
                                           -0.5260 -0.1802 -0.0365  0.0070 -0.3595
                                           -0.1254 -0.0357  0.0440 -0.1089 -0.1492
                                            0.3916 -0.0172
   148. (0.00058) RY*( 4) C   6           s(  1.29%)p 8.56( 11.04%)d67.98( 87.67%)
                                           -0.0000  0.0001  0.1128  0.0129 -0.0007
                                            0.0094 -0.2029 -0.0156 -0.0506 -0.0091
                                            0.1970  0.0406  0.0633 -0.0093  0.1337
                                            0.0239  0.0567  0.3389 -0.4976  0.0213
                                            0.5782  0.4237
   149. (0.00049) RY*( 5) C   6           s( 90.68%)p 0.06(  5.82%)d 0.04(  3.50%)
                                           -0.0000  0.0044  0.9518 -0.0108 -0.0277
                                           -0.0128  0.0881  0.0771  0.0858  0.0018
                                            0.0359  0.0969 -0.0304 -0.0193  0.0131
                                           -0.0600  0.1456  0.0439  0.0090 -0.0972
                                           -0.1288 -0.0835
   150. (0.00028) RY*( 6) C   6           s(  5.81%)p15.00( 87.13%)d 1.21(  7.06%)
                                            0.0000 -0.0023 -0.1704  0.1705  0.0007
                                            0.0097  0.0545  0.3241 -0.1147  0.0162
                                            0.0780  0.6614 -0.2696 -0.0081 -0.0301
                                           -0.4440  0.1885  0.1999 -0.0057  0.0662
                                            0.0046 -0.1617
   151. (0.00016) RY*( 7) C   6           s( 81.89%)p 0.08(  6.76%)d 0.14( 11.35%)
                                            0.0000 -0.0007 -0.0265  0.9044 -0.0183
                                            0.0033 -0.0433 -0.1581  0.0700 -0.0010
                                           -0.0193 -0.1511  0.0471  0.0050  0.0435
                                            0.0447  0.0803  0.1817 -0.0438 -0.2292
                                           -0.1606 -0.0154
   152. (0.00009) RY*( 8) C   6           s(  3.60%)p14.88( 53.57%)d11.90( 42.83%)
   153. (0.00006) RY*( 9) C   6           s(  1.45%)p27.27( 39.49%)d40.79( 59.06%)
   154. (0.00001) RY*(10) C   6           s(  3.16%)p 2.82(  8.89%)d27.87( 87.96%)
   155. (0.00002) RY*(11) C   6           s(  4.99%)p17.36( 86.64%)d 1.68(  8.37%)
   156. (0.00001) RY*(12) C   6           s(  2.00%)p45.70( 91.26%)d 3.37(  6.74%)
   157. (0.00001) RY*(13) C   6           s(  8.40%)p 3.09( 25.99%)d 7.81( 65.61%)
   158. (0.00001) RY*(14) C   6           s(  4.82%)p 2.08( 10.02%)d17.67( 85.16%)
   159. (0.00000) RY*(15) C   6           s( 90.46%)p 0.04(  3.87%)d 0.06(  5.67%)
   160. (0.00001) RY*(16) C   6           s(  0.04%)p99.99( 99.28%)d15.38(  0.68%)
   161. (0.00000) RY*(17) C   6           s(  0.53%)p99.99( 97.15%)d 4.33(  2.31%)
   162. (0.01126) RY*( 1) C   7           s(  2.84%)p33.59( 95.42%)d 0.61(  1.74%)
                                            0.0000 -0.0023  0.1681 -0.0112 -0.0033
                                           -0.0289  0.4140 -0.1091  0.0349  0.0080
                                            0.0840  0.0380 -0.0191  0.0273 -0.8713
                                            0.0066 -0.0001  0.0308  0.1019 -0.0532
                                            0.0134 -0.0554
   163. (0.00503) RY*( 2) C   7           s(  2.33%)p41.05( 95.49%)d 0.94(  2.19%)
                                            0.0000 -0.0260  0.1498  0.0122  0.0018
                                            0.0011  0.8466 -0.0433 -0.0037  0.0005
                                           -0.2418 -0.0538  0.0020  0.0216  0.4169
                                            0.0067 -0.0215 -0.0107 -0.0499 -0.0735
                                           -0.0092 -0.1174
   164. (0.00331) RY*( 3) C   7           s(  0.70%)p99.99( 71.71%)d39.43( 27.59%)
                                           -0.0000  0.0034  0.0214  0.0808 -0.0028
                                           -0.0053 -0.0891  0.0552  0.0210 -0.0183
                                           -0.3971 -0.7194  0.0253  0.0032 -0.1214
                                            0.1210 -0.0091  0.3996 -0.0731  0.3155
                                            0.0036 -0.1063
   165. (0.00202) RY*( 4) C   7           s(  3.45%)p26.70( 92.22%)d 1.25(  4.33%)
                                           -0.0000  0.0046 -0.1055  0.1529  0.0037
                                            0.0048  0.1289  0.9146 -0.0058  0.0006
                                            0.0736 -0.0142  0.0109 -0.0004 -0.0631
                                            0.2383  0.0498 -0.0614  0.0711 -0.0761
                                            0.1177  0.1217
   166. (0.00149) RY*( 5) C   7           s(  4.78%)p18.94( 90.57%)d 0.97(  4.65%)
                                            0.0000 -0.0002  0.1808 -0.1229  0.0052
                                            0.0053  0.0317 -0.1840 -0.0309  0.0071
                                            0.5615 -0.3183 -0.1229  0.0023  0.1197
                                            0.6503  0.0303  0.0303 -0.0493 -0.1674
                                           -0.0841  0.0896
   167. (0.00108) RY*( 6) C   7           s( 22.75%)p 1.87( 42.64%)d 1.52( 34.62%)
                                            0.0000 -0.0007  0.4751 -0.0421  0.0045
                                           -0.0098 -0.1367  0.1222  0.1657  0.0004
                                           -0.2723  0.3979  0.0190  0.0131  0.0124
                                            0.3541 -0.0813  0.0804  0.0925  0.2225
                                           -0.5172 -0.1190
   168. (0.00086) RY*( 7) C   7           s(  0.67%)p82.47( 54.98%)d66.54( 44.36%)
                                            0.0000  0.0015  0.0131  0.0806  0.0013
                                           -0.0099  0.0836  0.1887  0.1227  0.0085
                                            0.4367 -0.2151 -0.0245 -0.0021  0.0304
                                           -0.4989 -0.0673  0.0985 -0.1532  0.0442
                                           -0.6344 -0.0777
   169. (0.00046) RY*( 8) C   7           s( 28.66%)p 1.11( 31.92%)d 1.38( 39.42%)
                                           -0.0000 -0.0025  0.5287 -0.0806  0.0248
                                            0.0094 -0.0528  0.1241 -0.2732  0.0095
                                            0.2666 -0.0645 -0.1065  0.0265  0.1083
                                           -0.2379 -0.2658 -0.0413  0.3036  0.3359
                                            0.3774 -0.2123
   170. (0.00035) RY*( 9) C   7           s( 37.89%)p 0.76( 28.82%)d 0.88( 33.29%)
                                           -0.0000 -0.0007  0.4363  0.4335  0.0243
                                           -0.0015 -0.1547 -0.0556  0.3841  0.0033
                                           -0.1438 -0.2697  0.0112  0.0149  0.0168
                                           -0.1286  0.0549 -0.3708  0.1340 -0.3813
                                            0.0522  0.1713
   171. (0.00029) RY*(10) C   7           s( 23.42%)p 1.63( 38.14%)d 1.64( 38.44%)
                                            0.0000 -0.0053 -0.2096  0.4361  0.0035
                                            0.0095  0.1230 -0.1470  0.4152  0.0091
                                            0.2657  0.1026  0.1259 -0.0012  0.0687
                                            0.1275  0.2328 -0.0658  0.1807  0.5654
                                            0.1244 -0.1105
   172. (0.00023) RY*(11) C   7           s( 13.06%)p 2.51( 32.75%)d 4.15( 54.20%)
                                           -0.0000 -0.0007  0.3583 -0.0367  0.0288
                                           -0.0027 -0.0482  0.0800  0.1493 -0.0078
                                            0.1344  0.1673  0.3438 -0.0015  0.0132
                                           -0.0916  0.3516  0.3418 -0.5701 -0.0704
                                            0.3011 -0.0673
   173. (0.00018) RY*(12) C   7           s(  3.32%)p21.21( 70.45%)d 7.89( 26.22%)
                                           -0.0000 -0.0034  0.0348  0.1772  0.0244
                                            0.0044  0.0126 -0.0081  0.1571 -0.0059
                                           -0.0114  0.1817 -0.7952  0.0058  0.0472
                                           -0.0815  0.0717  0.4505 -0.0082 -0.0410
                                            0.1161  0.2100
   174. (0.00010) RY*(13) C   7           s(  6.35%)p 7.97( 50.62%)d 6.78( 43.03%)
                                            0.0000 -0.0075  0.0030  0.0715  0.2415
                                            0.0089  0.0804 -0.0439  0.1469 -0.0041
                                            0.0264  0.0559  0.1546 -0.0103 -0.0305
                                            0.0385 -0.6678  0.0106 -0.3022  0.2035
                                            0.0908  0.5378
   175. (0.00007) RY*(14) C   7           s(  1.80%)p12.78( 22.95%)d41.90( 75.26%)
   176. (0.00007) RY*(15) C   7           s( 45.51%)p 0.63( 28.81%)d 0.56( 25.68%)
   177. (0.00002) RY*(16) C   7           s( 14.80%)p 2.82( 41.72%)d 2.94( 43.49%)
   178. (0.00001) RY*(17) C   7           s( 87.63%)p 0.13( 11.09%)d 0.01(  1.28%)
   179. (0.00769) RY*( 1) C   8           s(  0.51%)p99.99( 96.91%)d 5.13(  2.59%)
                                           -0.0000  0.0095  0.0086  0.0696 -0.0061
                                           -0.0160  0.1386 -0.0269  0.0046  0.0272
                                           -0.8228  0.0197 -0.0042  0.0033  0.5189
                                            0.0346  0.0150  0.1082 -0.0274 -0.0208
                                            0.0500  0.1024
   180. (0.00379) RY*( 2) C   8           s(  3.92%)p23.10( 90.48%)d 1.43(  5.60%)
                                            0.0000  0.0069  0.1965 -0.0218 -0.0072
                                           -0.0004 -0.9381 -0.0416  0.0002  0.0087
                                           -0.0985  0.0233 -0.0119  0.0104  0.1049
                                           -0.0379  0.0015  0.0738 -0.0146 -0.1351
                                           -0.1496 -0.0985
   181. (0.00326) RY*( 3) C   8           s(  0.69%)p99.99( 96.43%)d 4.20(  2.88%)
                                           -0.0000 -0.0032  0.0745  0.0346  0.0105
                                            0.0099 -0.0266 -0.0135  0.0041  0.0074
                                           -0.5215  0.0169 -0.0197 -0.0110 -0.8303
                                           -0.0019  0.0321  0.0498 -0.1151  0.0959
                                            0.0173 -0.0599
   182. (0.00129) RY*( 4) C   8           s( 80.24%)p 0.19( 14.95%)d 0.06(  4.81%)
                                           -0.0000 -0.0013  0.8918 -0.0842  0.0024
                                           -0.0085  0.1951 -0.0448  0.0871  0.0133
                                            0.0461  0.1866 -0.1251  0.0002  0.0195
                                           -0.2178  0.0345  0.0071  0.2068 -0.0362
                                            0.0628  0.0065
   183. (0.00070) RY*( 5) C   8           s(  1.63%)p 9.99( 16.30%)d50.30( 82.07%)
                                           -0.0000  0.0000  0.1041 -0.0738 -0.0062
                                            0.0043  0.0874  0.3171 -0.0148  0.0047
                                            0.0534  0.1301 -0.0115  0.0034  0.0518
                                            0.1768 -0.0254  0.1691 -0.5841 -0.3902
                                            0.2881 -0.4644
   184. (0.00039) RY*( 6) C   8           s(  5.74%)p13.45( 77.22%)d 2.97( 17.04%)
                                            0.0000  0.0024 -0.1112  0.2121  0.0077
                                           -0.0056 -0.0893  0.2927  0.2908  0.0015
                                           -0.0173 -0.0357 -0.1604  0.0074  0.0478
                                           -0.6637 -0.3518 -0.1395 -0.1468  0.2432
                                            0.2636 -0.0281
   185. (0.00033) RY*( 7) C   8           s( 26.02%)p 1.14( 29.60%)d 1.71( 44.38%)
                                            0.0000 -0.0040  0.3007  0.4104 -0.0366
                                           -0.0026  0.0137  0.2165 -0.0064  0.0074
                                            0.0762 -0.3695 -0.0767  0.0138  0.0817
                                            0.3028  0.0453  0.0250 -0.3401  0.4713
                                           -0.3238  0.0226
   186. (0.00030) RY*( 8) C   8           s(  8.63%)p 3.60( 31.06%)d 6.99( 60.32%)
                                            0.0000  0.0011  0.0629  0.2866  0.0127
                                           -0.0139 -0.1662  0.3406 -0.0607 -0.0065
                                           -0.0225  0.0286  0.0857 -0.0016 -0.0276
                                            0.3563  0.1633 -0.3783  0.3137  0.0031
                                            0.5876  0.1279
   187. (0.00020) RY*( 9) C   8           s( 34.73%)p 0.45( 15.49%)d 1.43( 49.79%)
                                           -0.0000  0.0048 -0.1216  0.5689  0.0941
                                            0.0094  0.0977  0.2357  0.0951 -0.0036
                                           -0.0004  0.1220 -0.1489 -0.0082 -0.0450
                                           -0.1068  0.1734  0.2211  0.3796 -0.3423
                                           -0.3337 -0.2763
   188. (0.00020) RY*(10) C   8           s( 16.74%)p 3.79( 63.41%)d 1.19( 19.85%)
                                            0.0000 -0.0012  0.0056  0.4082 -0.0277
                                            0.0014  0.0026 -0.6944 -0.0844  0.0020
                                            0.0533 -0.1796 -0.1042  0.0045  0.0374
                                           -0.1483  0.2747 -0.1414 -0.1805 -0.0572
                                            0.2940 -0.2371
   189. (0.00012) RY*(11) C   8           s( 11.47%)p 3.22( 36.89%)d 4.50( 51.64%)
                                           -0.0000 -0.0033  0.0624  0.3232 -0.0794
                                           -0.0006 -0.0114 -0.1959  0.1971  0.0060
                                            0.0913  0.0148 -0.0274 -0.0064 -0.1001
                                            0.1992 -0.4822  0.2544 -0.1214 -0.3672
                                            0.0960  0.5412
   190. (0.00009) RY*(12) C   8           s(  2.86%)p27.36( 78.32%)d 6.57( 18.81%)
   191. (0.00009) RY*(13) C   8           s(  5.72%)p10.88( 62.17%)d 5.62( 32.12%)
   192. (0.00005) RY*(14) C   8           s(  3.46%)p15.36( 53.17%)d12.53( 43.37%)
   193. (0.00002) RY*(15) C   8           s(  1.69%)p24.91( 42.20%)d33.12( 56.10%)
   194. (0.00001) RY*(16) C   8           s(  0.74%)p99.99( 93.81%)d 7.36(  5.45%)
   195. (0.00001) RY*(17) C   8           s( 95.23%)p 0.02(  1.72%)d 0.03(  3.04%)
   196. (0.00560) RY*( 1) N   9           s(  0.14%)p99.99( 96.93%)d21.14(  2.93%)
                                            0.0000  0.0034  0.0367 -0.0053 -0.0010
                                           -0.0033 -0.0268 -0.0007 -0.0067 -0.0295
                                            0.9424 -0.0149  0.0095  0.0065 -0.2814
                                            0.0085  0.0022 -0.1288  0.0176 -0.1050
                                            0.0012  0.0368
   197. (0.00407) RY*( 2) N   9           s(  4.81%)p19.44( 93.49%)d 0.35(  1.70%)
                                           -0.0000 -0.0228  0.2168  0.0233  0.0048
                                            0.0187  0.5952 -0.0112 -0.0111 -0.0021
                                            0.2228  0.0066 -0.0094  0.0052  0.7222
                                           -0.0915 -0.0166  0.0123  0.1161 -0.0313
                                            0.0280 -0.0398
   198. (0.00198) RY*( 3) N   9           s( 36.25%)p 1.63( 58.98%)d 0.13(  4.78%)
                                           -0.0000 -0.0016  0.5969  0.0786  0.0006
                                           -0.0016 -0.6380 -0.2730 -0.0766  0.0002
                                            0.0390 -0.0563  0.0408  0.0002  0.2734
                                           -0.1385  0.0446  0.0204  0.1658 -0.0473
                                            0.0510 -0.1226
   199. (0.00113) RY*( 4) N   9           s( 52.64%)p 0.70( 36.99%)d 0.20( 10.37%)
                                            0.0000  0.0035  0.6701 -0.2781 -0.0017
                                            0.0029  0.3365  0.1447 -0.1572 -0.0020
                                           -0.1471 -0.0030  0.0262 -0.0068 -0.4206
                                           -0.0674  0.0848  0.0216  0.0792  0.0579
                                           -0.1416  0.2712
   200. (0.00045) RY*( 5) N   9           s(  2.58%)p30.21( 77.90%)d 7.57( 19.52%)
                                            0.0000 -0.0025 -0.0782  0.1399  0.0090
                                            0.0000  0.1602 -0.5120 -0.0126  0.0032
                                            0.0337 -0.6802  0.0437 -0.0040 -0.1210
                                           -0.0997 -0.0281  0.3313 -0.0206  0.2624
                                           -0.1009  0.0775
   201. (0.00030) RY*( 6) N   9           s(  6.83%)p 8.07( 55.11%)d 5.57( 38.06%)
                                           -0.0000 -0.0009 -0.1786  0.1896  0.0212
                                           -0.0072  0.0561 -0.4610 -0.1172 -0.0018
                                           -0.0714  0.3514 -0.0482 -0.0000 -0.0385
                                           -0.4317  0.0526 -0.3273  0.1707 -0.1327
                                           -0.2553  0.4019
   202. (0.00020) RY*( 7) N   9           s(  1.86%)p20.23( 37.71%)d32.42( 60.43%)
                                            0.0000  0.0043  0.0739  0.1146  0.0040
                                            0.0157  0.2615 -0.3519 -0.0962 -0.0053
                                           -0.1388 -0.0429  0.0327 -0.0143 -0.2521
                                            0.2986 -0.0159 -0.3895  0.2677 -0.2256
                                            0.2776 -0.5030
   203. (0.00013) RY*( 8) N   9           s(  6.85%)p 6.99( 47.87%)d 6.61( 45.28%)
                                           -0.0000 -0.0043  0.1923  0.1748 -0.0310
                                            0.0031 -0.0003  0.0868  0.5860  0.0003
                                           -0.0796 -0.3261 -0.0119  0.0079  0.0369
                                           -0.0399 -0.1091 -0.5537 -0.3283 -0.0629
                                           -0.0027  0.1858
   204. (0.00007) RY*( 9) N   9           s(  5.45%)p 9.06( 49.32%)d 8.31( 45.24%)
   205. (0.00008) RY*(10) N   9           s( 71.82%)p 0.19( 13.60%)d 0.20( 14.58%)
   206. (0.00004) RY*(11) N   9           s(  0.58%)p12.40(  7.21%)d99.99( 92.21%)
   207. (0.00003) RY*(12) N   9           s(  6.21%)p10.82( 67.17%)d 4.29( 26.62%)
   208. (0.00001) RY*(13) N   9           s(  0.92%)p21.84( 20.04%)d86.14( 79.04%)
   209. (0.00001) RY*(14) N   9           s(  1.30%)p36.53( 47.66%)d39.10( 51.03%)
   210. (0.00000) RY*(15) N   9           s( 99.17%)p 0.00(  0.45%)d 0.00(  0.38%)
   211. (0.00000) RY*(16) N   9           s(  0.66%)p99.99( 96.00%)d 5.01(  3.33%)
   212. (0.00001) RY*(17) N   9           s(  2.04%)p45.95( 93.62%)d 2.13(  4.35%)
   213. (0.00786) RY*( 1) C  10           s(  0.02%)p99.99( 95.45%)d99.99(  4.53%)
                                           -0.0000  0.0115  0.0060 -0.0057  0.0003
                                            0.0120  0.3570  0.0022 -0.0244 -0.0006
                                           -0.7975 -0.0174  0.0120 -0.0271  0.4278
                                           -0.0408  0.0660 -0.0433 -0.0803  0.1739
                                            0.0455 -0.0682
   214. (0.00667) RY*( 2) C  10           s(  0.21%)p99.99( 95.67%)d19.16(  4.12%)
                                            0.0000  0.0088  0.0411 -0.0084 -0.0176
                                            0.0089  0.4619 -0.0056 -0.0167 -0.0213
                                           -0.2368  0.0426  0.0391  0.0119 -0.8202
                                           -0.1004 -0.0088  0.0644 -0.0789 -0.0057
                                            0.0486  0.1685
   215. (0.00263) RY*( 3) C  10           s(  0.02%)p99.99( 55.53%)d99.99( 44.46%)
                                            0.0000  0.0009 -0.0061  0.0123 -0.0006
                                           -0.0050 -0.5926 -0.0951  0.0032 -0.0029
                                           -0.3730 -0.0188  0.0051 -0.0038 -0.2092
                                           -0.1071  0.0162 -0.2141  0.4593  0.2797
                                           -0.0083  0.3308
   216. (0.00094) RY*( 4) C  10           s(  4.45%)p 4.33( 19.28%)d17.13( 76.27%)
                                            0.0000  0.0063 -0.0559  0.2029 -0.0136
                                           -0.0124  0.0543  0.3294 -0.0349 -0.0063
                                            0.0441  0.2629 -0.0263 -0.0160  0.0004
                                           -0.0888  0.0058 -0.3863  0.1933 -0.1612
                                            0.7275 -0.1442
   217. (0.00076) RY*( 5) C  10           s(  9.98%)p 5.76( 57.51%)d 3.26( 32.51%)
                                           -0.0000  0.0138 -0.2178  0.2265 -0.0288
                                            0.0098 -0.0143  0.1470 -0.0712  0.0102
                                            0.1307  0.0084  0.0834 -0.0199 -0.0390
                                           -0.7167  0.0913  0.0648 -0.0603  0.4155
                                           -0.1707 -0.3398
   218. (0.00055) RY*( 6) C  10           s( 12.40%)p 1.52( 18.83%)d 5.55( 68.76%)
                                            0.0000 -0.0113  0.3236 -0.1379 -0.0116
                                            0.0034 -0.0969  0.1437 -0.1590 -0.0065
                                            0.1429 -0.2087  0.1831 -0.0022  0.0862
                                           -0.0607  0.1560  0.1169 -0.4331  0.3823
                                            0.4070  0.4179
   219. (0.00048) RY*( 7) C  10           s( 72.93%)p 0.15( 10.69%)d 0.22( 16.38%)
                                           -0.0000  0.0030  0.7784 -0.3514  0.0064
                                           -0.0017  0.0311  0.0713  0.0662  0.0218
                                            0.0133 -0.0267 -0.1288 -0.0294 -0.0167
                                           -0.2686  0.0722 -0.1307  0.2131 -0.0977
                                           -0.1071 -0.2833
   220. (0.00018) RY*( 8) C  10           s( 11.73%)p 6.21( 72.88%)d 1.31( 15.39%)
                                            0.0000 -0.0069  0.1414  0.3116 -0.0126
                                           -0.0035  0.1051  0.5386 -0.2560 -0.0040
                                            0.0140 -0.3361  0.3726 -0.0015 -0.0375
                                            0.3295 -0.0129 -0.1095  0.2362  0.0636
                                           -0.2824 -0.0486
   221. (0.00016) RY*( 9) C  10           s( 34.42%)p 1.14( 39.27%)d 0.76( 26.31%)
                                           -0.0000  0.0111  0.3179  0.4805  0.1104
                                            0.0053 -0.0523 -0.2113 -0.0729  0.0025
                                           -0.0038  0.3613 -0.1467 -0.0192 -0.0645
                                            0.3077  0.2978  0.3651  0.0797  0.2730
                                            0.0801 -0.2060
   222. (0.00011) RY*(10) C  10           s(  0.63%)p84.25( 52.74%)d74.49( 46.63%)
                                            0.0000 -0.0040  0.0195  0.0763  0.0061
                                            0.0022 -0.4119 -0.1814 -0.2602 -0.0004
                                           -0.2712 -0.3112  0.2124  0.0027 -0.1918
                                           -0.0175  0.0677  0.0586 -0.3258 -0.3809
                                            0.1629 -0.4303
   223. (0.00008) RY*(11) C  10           s(  2.34%)p33.33( 78.10%)d 8.35( 19.56%)
   224. (0.00006) RY*(12) C  10           s( 24.35%)p 1.15( 28.06%)d 1.95( 47.60%)
   225. (0.00006) RY*(13) C  10           s( 11.66%)p 4.68( 54.57%)d 2.90( 33.77%)
   226. (0.00002) RY*(14) C  10           s(  0.77%)p80.06( 61.32%)d49.50( 37.91%)
   227. (0.00003) RY*(15) C  10           s( 17.90%)p 3.33( 59.56%)d 1.26( 22.54%)
   228. (0.00000) RY*(16) C  10           s(  0.07%)p99.99( 99.01%)d12.74(  0.92%)
   229. (0.00000) RY*(17) C  10           s( 96.16%)p 0.02(  1.77%)d 0.02(  2.07%)
   230. (0.00685) RY*( 1) C  11           s(  1.04%)p92.48( 95.74%)d 3.11(  3.22%)
                                           -0.0000  0.0248  0.0925  0.0345 -0.0001
                                           -0.0224  0.4241 -0.0469  0.0117  0.0270
                                           -0.1397  0.0685 -0.0235  0.0133 -0.8652
                                           -0.0197 -0.0043 -0.0412 -0.0988  0.1372
                                            0.0438  0.0009
   231. (0.00267) RY*( 2) C  11           s(  1.94%)p48.97( 95.03%)d 1.56(  3.03%)
                                           -0.0000 -0.0150  0.1374  0.0122  0.0126
                                           -0.0068 -0.3780  0.0420 -0.0020  0.0264
                                            0.8065 -0.1445 -0.0648 -0.0235 -0.3301
                                            0.0990  0.1000 -0.0475  0.0925 -0.0276
                                           -0.0489 -0.1280
   232. (0.00136) RY*( 3) C  11           s(  0.04%)p99.99( 74.52%)d99.99( 25.44%)
                                           -0.0000  0.0001 -0.0069  0.0173  0.0026
                                           -0.0001  0.6876 -0.0722  0.0108  0.0007
                                            0.4386 -0.0146  0.0081 -0.0007  0.2688
                                           -0.0457  0.0110 -0.2467  0.2444 -0.0140
                                            0.3388  0.1375
   233. (0.00117) RY*( 4) C  11           s( 76.28%)p 0.28( 21.13%)d 0.03(  2.59%)
                                           -0.0000  0.0079  0.8686 -0.0910  0.0093
                                           -0.0116  0.0594 -0.0528  0.0356  0.0032
                                           -0.1336 -0.1510  0.0316  0.0237  0.1340
                                            0.3513 -0.1412 -0.1157 -0.0022  0.0404
                                           -0.0415 -0.0957
   234. (0.00044) RY*( 5) C  11           s(  0.61%)p44.05( 26.95%)d99.99( 72.43%)
                                           -0.0000  0.0004 -0.0034  0.0778  0.0071
                                           -0.0115  0.3638  0.1631  0.0923 -0.0073
                                            0.2327  0.1271  0.0438 -0.0044  0.1437
                                            0.0866  0.0382  0.3807 -0.5600 -0.1901
                                           -0.2800 -0.3889
   235. (0.00027) RY*( 6) C  11           s( 49.34%)p 0.69( 33.85%)d 0.34( 16.80%)
                                            0.0000  0.0006 -0.1819  0.6785  0.0056
                                            0.0073  0.0696 -0.0051 -0.0280 -0.0151
                                           -0.0807 -0.4087  0.2018  0.0066 -0.0458
                                            0.2309 -0.2509 -0.1691  0.1615 -0.2228
                                           -0.2424 -0.0703
   236. (0.00020) RY*( 7) C  11           s(  1.52%)p46.42( 70.68%)d18.26( 27.80%)
                                           -0.0000 -0.0005  0.1207  0.0206  0.0155
                                           -0.0013  0.0800 -0.6150  0.0228  0.0059
                                            0.0894 -0.2926  0.0130 -0.0012  0.0607
                                           -0.4730  0.0217  0.2430  0.0139  0.2181
                                           -0.4005  0.1038
   237. (0.00017) RY*( 8) C  11           s( 26.84%)p 2.12( 56.84%)d 0.61( 16.33%)
                                           -0.0000 -0.0014  0.3768  0.3484 -0.0710
                                           -0.0049 -0.0797  0.3007  0.0079  0.0119
                                            0.0338  0.2857  0.0962 -0.0068 -0.0355
                                           -0.5803 -0.2032  0.1697  0.1208 -0.2975
                                            0.1048  0.1428
   238. (0.00011) RY*( 9) C  11           s( 14.22%)p 4.71( 66.96%)d 1.32( 18.82%)
                                           -0.0000  0.0165  0.0446  0.3372  0.1620
                                           -0.0010 -0.0690 -0.3951 -0.2393 -0.0005
                                            0.0080  0.5744  0.2095  0.0020  0.0380
                                            0.1965  0.1937  0.1201  0.2240  0.1813
                                            0.0948 -0.2858
   239. (0.00007) RY*(10) C  11           s(  5.77%)p13.00( 75.00%)d 3.33( 19.23%)
   240. (0.00005) RY*(11) C  11           s(  2.19%)p12.07( 26.45%)d32.58( 71.36%)
   241. (0.00003) RY*(12) C  11           s(  9.62%)p 2.30( 22.12%)d 7.10( 68.26%)
   242. (0.00000) RY*(13) C  11           s(  0.23%)p99.99( 26.55%)d99.99( 73.23%)
   243. (0.00000) RY*(14) C  11           s(  0.77%)p99.99( 91.29%)d10.31(  7.94%)
   244. (0.00000) RY*(15) C  11           s( 95.43%)p 0.03(  2.58%)d 0.02(  2.00%)
   245. (0.00000) RY*(16) C  11           s(  4.56%)p 7.94( 36.20%)d12.99( 59.24%)
   246. (0.00001) RY*(17) C  11           s(  9.69%)p 8.07( 78.20%)d 1.25( 12.10%)
   247. (0.00560) RY*( 1) C  12           s(  0.62%)p99.99( 94.47%)d 7.97(  4.91%)
                                            0.0000 -0.0263  0.0717 -0.0121  0.0134
                                            0.0120 -0.4433 -0.0391 -0.0228 -0.0229
                                            0.8356  0.0812  0.0520  0.0057 -0.1922
                                           -0.0215 -0.0230  0.1069 -0.0852  0.0456
                                            0.0836  0.1463
   248. (0.00199) RY*( 2) C  12           s(  0.14%)p99.99( 98.23%)d11.73(  1.63%)
                                            0.0000 -0.0012  0.0368  0.0059  0.0003
                                            0.0154  0.3674  0.0535 -0.1019  0.0002
                                           -0.0137 -0.0160  0.0205 -0.0379 -0.8788
                                           -0.1070  0.2184  0.0499  0.0299 -0.0981
                                           -0.0124  0.0565
   249. (0.00073) RY*( 3) C  12           s(  0.45%)p99.99( 65.31%)d76.63( 34.24%)
                                           -0.0000  0.0007  0.0615  0.0260  0.0028
                                           -0.0094  0.6190 -0.1497  0.0816 -0.0041
                                            0.3842 -0.1225  0.0538 -0.0031  0.2614
                                           -0.0750  0.0362 -0.0172 -0.2535 -0.2946
                                            0.3660 -0.2391
   250. (0.00053) RY*( 4) C  12           s(  0.14%)p99.99( 26.56%)d99.99( 73.30%)
                                           -0.0000  0.0001  0.0367 -0.0079 -0.0009
                                           -0.0125  0.4114  0.0396  0.0262 -0.0066
                                            0.2535  0.0252  0.0093 -0.0045  0.1693
                                           -0.0097  0.0090 -0.2425  0.5717  0.3534
                                           -0.1050  0.4599
   251. (0.00041) RY*( 5) C  12           s( 87.36%)p 0.08(  6.73%)d 0.07(  5.91%)
                                           -0.0000  0.0045  0.9255  0.1236 -0.0425
                                           -0.0115 -0.0354  0.0685  0.0841  0.0185
                                           -0.1148 -0.0123 -0.1537  0.0024  0.0469
                                           -0.1209  0.0084 -0.0014 -0.1377 -0.0421
                                           -0.0169  0.1951
   252. (0.00036) RY*( 6) C  12           s(  5.04%)p17.68( 89.16%)d 1.15(  5.79%)
                                           -0.0000  0.0009  0.1668 -0.1495 -0.0159
                                            0.0059  0.0434 -0.3634 -0.0796  0.0029
                                           -0.0044  0.0415 -0.0301 -0.0203 -0.0603
                                            0.8249  0.2533 -0.0797 -0.0889  0.1964
                                            0.0449 -0.0557
   253. (0.00019) RY*( 7) C  12           s( 82.30%)p 0.07(  5.54%)d 0.15( 12.16%)
                                            0.0000 -0.0022 -0.1953  0.8859  0.0093
                                            0.0054 -0.0005 -0.0168  0.0308 -0.0085
                                            0.0010 -0.1311 -0.0842 -0.0024 -0.0196
                                            0.1691  0.0285 -0.1259 -0.2168  0.0085
                                           -0.0216  0.2412
   254. (0.00009) RY*( 8) C  12           s(  2.49%)p27.77( 69.12%)d11.41( 28.39%)
   255. (0.00005) RY*( 9) C  12           s(  1.88%)p20.36( 38.18%)d31.97( 59.94%)
   256. (0.00001) RY*(10) C  12           s(  0.36%)p99.99( 92.95%)d18.54(  6.69%)
   257. (0.00002) RY*(11) C  12           s(  1.13%)p 6.21(  6.99%)d81.67( 91.89%)
   258. (0.00001) RY*(12) C  12           s(  0.18%)p99.99( 85.65%)d77.91( 14.17%)
   259. (0.00000) RY*(13) C  12           s( 97.79%)p 0.02(  1.90%)d 0.00(  0.31%)
   260. (0.00001) RY*(14) C  12           s(  0.38%)p99.99( 95.02%)d12.15(  4.60%)
   261. (0.00001) RY*(15) C  12           s(  1.28%)p74.59( 95.31%)d 2.67(  3.41%)
   262. (0.00000) RY*(16) C  12           s(  0.70%)p15.87( 11.03%)d99.99( 88.27%)
   263. (0.00001) RY*(17) C  12           s( 17.87%)p 1.00( 17.92%)d 3.59( 64.21%)
   264. (0.00542) RY*( 1) C  13           s(  0.46%)p99.99( 94.34%)d11.41(  5.20%)
                                            0.0000 -0.0262  0.0544 -0.0286  0.0100
                                           -0.0018  0.1092 -0.0158 -0.0027 -0.0132
                                            0.3896  0.0632  0.0309  0.0248 -0.8768
                                           -0.0538 -0.0459 -0.0930 -0.0002  0.1388
                                            0.0012 -0.1552
   265. (0.00204) RY*( 2) C  13           s(  0.12%)p99.99( 97.92%)d16.20(  1.96%)
                                           -0.0000 -0.0013  0.0304 -0.0160 -0.0053
                                           -0.0239 -0.5701 -0.0801  0.1334  0.0311
                                            0.7201  0.0968 -0.1669  0.0114  0.2583
                                            0.0379 -0.0667 -0.0239  0.0792 -0.0715
                                           -0.0506 -0.0712
   266. (0.00078) RY*( 3) C  13           s(  0.17%)p99.99( 87.63%)d72.17( 12.20%)
                                            0.0000  0.0002 -0.0070  0.0405  0.0012
                                           -0.0163  0.7261 -0.1015  0.0789 -0.0093
                                            0.4756 -0.1131  0.0502 -0.0057  0.2968
                                           -0.0376  0.0318 -0.1688  0.1964  0.0189
                                            0.2040  0.1141
   267. (0.00056) RY*( 4) C  13           s(  0.86%)p 4.88(  4.19%)d99.99( 94.95%)
                                           -0.0000  0.0007  0.0718  0.0584  0.0050
                                           -0.0049 -0.1433 -0.0248 -0.0780 -0.0030
                                           -0.0934 -0.0297 -0.0390 -0.0035 -0.0538
                                            0.0109 -0.0231 -0.2886 -0.0925 -0.3940
                                            0.8132 -0.2029
   268. (0.00040) RY*( 5) C  13           s( 69.20%)p 0.37( 25.85%)d 0.07(  4.95%)
                                           -0.0000  0.0027  0.8289  0.0599 -0.0364
                                            0.0097  0.0441 -0.2669 -0.1086 -0.0013
                                           -0.0698  0.3366  0.0651 -0.0202  0.0743
                                            0.0533  0.2056 -0.1591  0.0145  0.0235
                                           -0.1330 -0.0758
   269. (0.00028) RY*( 6) C  13           s( 26.71%)p 2.50( 66.89%)d 0.24(  6.41%)
                                           -0.0000  0.0029  0.4737 -0.2022 -0.0418
                                           -0.0082 -0.0433  0.4238  0.1615  0.0165
                                            0.0277 -0.5861 -0.2600 -0.0043  0.0109
                                           -0.2201 -0.0211  0.0343 -0.1276  0.1898
                                            0.0736  0.0719
   270. (0.00016) RY*( 7) C  13           s( 79.72%)p 0.09(  7.32%)d 0.16( 12.96%)
                                            0.0000 -0.0032 -0.0554  0.8908 -0.0221
                                           -0.0015 -0.0349  0.1271  0.0299  0.0000
                                            0.0093 -0.1413 -0.1261  0.0068  0.0053
                                           -0.0623  0.1227 -0.2577 -0.1636  0.1127
                                           -0.1368 -0.0705
   271. (0.00008) RY*( 8) C  13           s(  3.57%)p 9.68( 34.61%)d17.29( 61.82%)
   272. (0.00005) RY*( 9) C  13           s(  7.12%)p 8.65( 61.61%)d 4.39( 31.27%)
   273. (0.00003) RY*(10) C  13           s(  4.63%)p 7.84( 36.34%)d12.74( 59.02%)
   274. (0.00002) RY*(11) C  13           s(  3.94%)p15.81( 62.34%)d 8.55( 33.72%)
   275. (0.00001) RY*(12) C  13           s(  5.14%)p17.70( 91.00%)d 0.75(  3.86%)
   276. (0.00001) RY*(13) C  13           s(  0.82%)p99.99( 84.01%)d18.61( 15.18%)
   277. (0.00000) RY*(14) C  13           s(  0.96%)p14.96( 14.43%)d87.69( 84.60%)
   278. (0.00000) RY*(15) C  13           s( 95.73%)p 0.04(  4.00%)d 0.00(  0.26%)
   279. (0.00000) RY*(16) C  13           s(  0.47%)p99.99( 93.01%)d13.99(  6.53%)
   280. (0.00001) RY*(17) C  13           s(  0.48%)p72.79( 34.59%)d99.99( 64.94%)
   281. (0.00610) RY*( 1) C  14           s(  0.35%)p99.99( 95.12%)d13.02(  4.53%)
                                            0.0000 -0.0244  0.0465 -0.0257  0.0081
                                           -0.0142  0.5892 -0.0039  0.0197  0.0134
                                           -0.5258 -0.0216 -0.0058  0.0189 -0.5680
                                            0.0472 -0.0335  0.0288  0.1225 -0.1587
                                           -0.0617 -0.0226
   282. (0.00194) RY*( 2) C  14           s(  0.12%)p99.99( 97.22%)d21.32(  2.66%)
                                            0.0000  0.0177  0.0255 -0.0160 -0.0055
                                            0.0067  0.1468 -0.0482 -0.0584 -0.0206
                                           -0.6240  0.1019  0.1314  0.0193  0.7211
                                           -0.0456 -0.0696 -0.1156  0.0241  0.0409
                                           -0.0370 -0.0980
   283. (0.00095) RY*( 3) C  14           s(  2.14%)p26.83( 57.29%)d19.00( 40.57%)
                                            0.0000 -0.0006  0.1187 -0.0851 -0.0047
                                           -0.0009 -0.5408 -0.2716 -0.0380  0.0018
                                           -0.3732 -0.1276 -0.0006  0.0018 -0.2112
                                           -0.0700 -0.0145  0.2896 -0.4232 -0.1172
                                           -0.2066 -0.2938
   284. (0.00053) RY*( 4) C  14           s( 16.62%)p 2.55( 42.33%)d 2.47( 41.05%)
                                            0.0000 -0.0013  0.3895 -0.1205  0.0016
                                           -0.0136  0.4815 -0.1066  0.0889  0.0030
                                            0.3574 -0.0014 -0.0134 -0.0033  0.1913
                                           -0.0828  0.0252  0.2687 -0.2857  0.0731
                                           -0.4538 -0.2130
   285. (0.00051) RY*( 5) C  14           s( 71.08%)p 0.14( 10.01%)d 0.27( 18.92%)
                                            0.0000 -0.0028  0.8182 -0.2032  0.0088
                                           -0.0069 -0.1667 -0.0268  0.0462  0.0187
                                           -0.0513  0.1830 -0.1293  0.0029 -0.0879
                                           -0.0917  0.0000 -0.2618  0.1980  0.1004
                                            0.2667  0.0152
   286. (0.00029) RY*( 6) C  14           s( 33.54%)p 1.88( 62.92%)d 0.11(  3.53%)
                                            0.0000 -0.0075  0.3277  0.4760 -0.0382
                                           -0.0016  0.0023 -0.1140 -0.1277 -0.0021
                                            0.0182 -0.4820  0.1788  0.0126  0.0677
                                            0.5610 -0.1259 -0.0739 -0.0330 -0.0882
                                           -0.0161  0.1441
   287. (0.00018) RY*( 7) C  14           s(  3.86%)p19.56( 75.58%)d 5.32( 20.56%)
                                           -0.0000 -0.0087 -0.0307  0.1920 -0.0278
                                            0.0062  0.0669 -0.4931 -0.0145 -0.0039
                                           -0.0741  0.3988 -0.3186  0.0024  0.0285
                                            0.2215  0.4381  0.1399 -0.1679  0.1032
                                            0.0813  0.3750
   288. (0.00012) RY*( 8) C  14           s( 43.64%)p 0.89( 38.69%)d 0.41( 17.68%)
                                            0.0000 -0.0032  0.0437  0.6557  0.0667
                                           -0.0077 -0.0726  0.1760  0.0886  0.0103
                                            0.0175  0.5500  0.0679 -0.0053 -0.1210
                                           -0.0111 -0.1428 -0.1257 -0.0292  0.0428
                                           -0.1626 -0.3631
   289. (0.00010) RY*( 9) C  14           s( 12.54%)p 4.05( 50.82%)d 2.92( 36.64%)
   290. (0.00010) RY*(10) C  14           s(  6.17%)p 3.87( 23.89%)d11.33( 69.94%)
   291. (0.00007) RY*(11) C  14           s( 10.57%)p 7.15( 75.60%)d 1.31( 13.83%)
   292. (0.00001) RY*(12) C  14           s(  0.77%)p13.06( 10.06%)d99.99( 89.17%)
   293. (0.00002) RY*(13) C  14           s( 14.67%)p 4.27( 62.65%)d 1.55( 22.68%)
   294. (0.00001) RY*(14) C  14           s(  6.90%)p 7.73( 53.31%)d 5.77( 39.80%)
   295. (0.00002) RY*(15) C  14           s(  4.37%)p 4.95( 21.63%)d16.93( 74.00%)
   296. (0.00001) RY*(16) C  14           s(  0.48%)p99.99( 96.64%)d 5.94(  2.88%)
   297. (0.00000) RY*(17) C  14           s( 72.28%)p 0.36( 26.30%)d 0.02(  1.41%)
   298. (0.00944) RY*( 1) C  15           s(  9.37%)p 9.09( 85.11%)d 0.59(  5.52%)
                                            0.0000  0.0415  0.3004 -0.0137 -0.0389
                                           -0.0494 -0.6122  0.0225 -0.0627 -0.0042
                                           -0.1066  0.0062 -0.0026 -0.0370 -0.6732
                                            0.0504 -0.0291  0.0287  0.0890 -0.0464
                                            0.0945 -0.1880
   299. (0.00684) RY*( 2) C  15           s(  1.53%)p 5.06(  7.74%)d59.31( 90.73%)
                                           -0.0000  0.0013  0.1235 -0.0063  0.0015
                                            0.0107  0.0658  0.0119  0.0085  0.0718
                                           -0.1274 -0.2131 -0.0009 -0.0259 -0.0037
                                            0.0637 -0.0351  0.8290 -0.2011  0.4166
                                           -0.0744 -0.0250
   300. (0.00664) RY*( 3) C  15           s( 25.66%)p 0.72( 18.46%)d 2.18( 55.88%)
                                           -0.0000  0.0119  0.5062 -0.0156 -0.0062
                                            0.0272  0.2543  0.1888  0.0313 -0.0268
                                           -0.0319  0.0455 -0.0300 -0.0425 -0.2380
                                            0.0292 -0.1361 -0.1848 -0.1559  0.0597
                                           -0.3832  0.5916
   301. (0.00247) RY*( 4) C  15           s( 17.38%)p 3.92( 68.11%)d 0.83( 14.50%)
                                           -0.0000 -0.0046  0.3839  0.1610 -0.0233
                                           -0.0238 -0.5154 -0.0803 -0.0281 -0.0100
                                            0.1425 -0.0435 -0.0385 -0.0523  0.5642
                                           -0.1877 -0.1663 -0.0777 -0.3568 -0.0242
                                           -0.0936 -0.0482
   302. (0.00078) RY*( 5) C  15           s( 32.77%)p 1.01( 33.23%)d 1.04( 34.00%)
                                           -0.0000  0.0026  0.5671 -0.0508 -0.0595
                                            0.0010  0.4647 -0.2706  0.1919 -0.0078
                                           -0.0206  0.0252 -0.0201 -0.0276 -0.0162
                                            0.0321 -0.0517 -0.0714 -0.0730 -0.0955
                                            0.3647 -0.4329
   303. (0.00039) RY*( 6) C  15           s(  0.09%)p99.99( 97.07%)d31.81(  2.84%)
                                            0.0000  0.0003 -0.0132  0.0194  0.0186
                                           -0.0026  0.0552 -0.0065 -0.0158 -0.0395
                                            0.9432  0.1250 -0.1140  0.0078 -0.2084
                                           -0.0482  0.0423  0.1506 -0.0657  0.0317
                                           -0.0005 -0.0199
   304. (0.00016) RY*( 7) C  15           s( 26.28%)p 2.52( 66.12%)d 0.29(  7.60%)
                                            0.0000  0.0056 -0.0306  0.5049  0.0831
                                           -0.0036 -0.0179 -0.1272  0.0317  0.0003
                                            0.0120  0.0580  0.0624 -0.0011 -0.0033
                                            0.7654  0.2244 -0.0677 -0.2182 -0.0409
                                           -0.1349 -0.0630
   305. (0.00013) RY*( 8) C  15           s( 50.86%)p 0.83( 42.31%)d 0.13(  6.83%)
                                            0.0000  0.0109  0.0432  0.7090  0.0627
                                           -0.0009  0.1891  0.2654 -0.1226  0.0020
                                           -0.0647 -0.1608  0.0016 -0.0017 -0.1280
                                           -0.4775  0.1655  0.0189  0.0650 -0.0933
                                           -0.1183 -0.2024
   306. (0.00005) RY*( 9) C  15           s( 20.34%)p 3.09( 62.81%)d 0.83( 16.85%)
   307. (0.00005) RY*(10) C  15           s(  2.66%)p33.09( 88.06%)d 3.49(  9.28%)
   308. (0.00003) RY*(11) C  15           s( 10.72%)p 2.95( 31.60%)d 5.38( 57.67%)
   309. (0.00003) RY*(12) C  15           s(  7.54%)p11.71( 88.23%)d 0.56(  4.23%)
   310. (0.00001) RY*(13) C  15           s(  2.43%)p24.93( 60.53%)d15.26( 37.04%)
   311. (0.00000) RY*(14) C  15           s( 87.73%)p 0.13( 11.04%)d 0.01(  1.23%)
   312. (0.00000) RY*(15) C  15           s(  1.83%)p10.54( 19.31%)d43.04( 78.86%)
   313. (0.00001) RY*(16) C  15           s(  0.86%)p99.99( 98.32%)d 0.95(  0.82%)
   314. (0.00001) RY*(17) C  15           s(  1.58%)p14.66( 23.22%)d47.48( 75.20%)
   315. (0.00233) RY*( 1) O  16           s(  2.57%)p37.33( 96.08%)d 0.52(  1.35%)
                                           -0.0000  0.0014  0.1248  0.1008 -0.0017
                                           -0.0046  0.8242 -0.0820 -0.0195  0.0027
                                           -0.1307  0.0061 -0.0111  0.0118 -0.5020
                                           -0.0123 -0.0699 -0.0039 -0.0295  0.0271
                                           -0.0463  0.0986
   316. (0.00098) RY*( 2) O  16           s( 93.85%)p 0.06(  5.21%)d 0.01(  0.94%)
                                           -0.0000  0.0091  0.9447 -0.2145 -0.0041
                                            0.0263 -0.1332 -0.0454 -0.0439  0.0057
                                           -0.1320 -0.0073 -0.0176  0.0355  0.0136
                                           -0.0783 -0.0655  0.0047 -0.0520 -0.0074
                                            0.0447 -0.0681
   317. (0.00086) RY*( 3) O  16           s(  2.05%)p46.72( 95.68%)d 1.11(  2.28%)
                                           -0.0000  0.0016  0.1430 -0.0049 -0.0007
                                            0.0046  0.0393 -0.0115 -0.0081  0.0035
                                            0.9594 -0.0993  0.0279  0.0057 -0.1519
                                            0.0271 -0.0070 -0.1437  0.0284 -0.0359
                                           -0.0012  0.0014
   318. (0.00013) RY*( 4) O  16           s( 27.29%)p 2.61( 71.23%)d 0.05(  1.48%)
                                           -0.0000  0.0094  0.1619  0.4965  0.0006
                                            0.0193  0.3690  0.0207 -0.0136  0.0040
                                            0.0906  0.0693  0.0065  0.0260  0.7450
                                            0.0023 -0.0800  0.0122 -0.0687 -0.0142
                                           -0.0986  0.0055
   319. (0.00004) RY*( 5) O  16           s( 54.74%)p 0.60( 32.74%)d 0.23( 12.52%)
   320. (0.00004) RY*( 6) O  16           s(  1.96%)p48.42( 95.13%)d 1.48(  2.91%)
   321. (0.00001) RY*( 7) O  16           s(  0.05%)p99.99( 99.88%)d 1.51(  0.07%)
   322. (0.00002) RY*( 8) O  16           s(  0.99%)p91.26( 90.47%)d 8.61(  8.54%)
   323. (0.00000) RY*( 9) O  16           s(  0.02%)p99.99( 99.96%)d 1.18(  0.02%)
   324. (0.00000) RY*(10) O  16           s(  2.17%)p45.06( 97.60%)d 0.11(  0.24%)
   325. (0.00000) RY*(11) O  16           s( 99.93%)p 0.00(  0.07%)d 0.00(  0.00%)
   326. (0.00001) RY*(12) O  16           s(  5.05%)p18.79( 94.81%)d 0.03(  0.14%)
   327. (0.00000) RY*(13) O  16           s(  0.23%)p15.63(  3.66%)d99.99( 96.11%)
   328. (0.00001) RY*(14) O  16           s(  5.36%)p 1.02(  5.48%)d16.63( 89.16%)
   329. (0.00000) RY*(15) O  16           s(  0.29%)p 4.47(  1.29%)d99.99( 98.42%)
   330. (0.00000) RY*(16) O  16           s(  0.25%)p17.38(  4.29%)d99.99( 95.46%)
   331. (0.00000) RY*(17) O  16           s(  3.01%)p 2.30(  6.92%)d29.95( 90.07%)
   332. (0.00112) RY*( 1)Br  17           s(  0.48%)p99.99( 99.52%)
                                           -0.0027  0.0694  0.0097  0.4610 -0.0053
                                           -0.8837 -0.0206 -0.0335
   333. (0.00086) RY*( 2)Br  17           s(  0.00%)p 1.00(100.00%)
                                           -0.0010  0.0046 -0.0139 -0.8622 -0.0061
                                           -0.4399 -0.0059 -0.2505
   334. (0.00037) RY*( 3)Br  17           s(  9.47%)p 9.56( 90.53%)
                                           -0.0175  0.3073  0.0077 -0.2058  0.0234
                                           -0.1168 -0.0549  0.9196
   335. (0.00002) RY*( 4)Br  17           s( 90.03%)p 0.11(  9.97%)
   336. (0.00040) RY*( 1) H  18           s(100.00%)
                                           -0.0005  1.0000  0.0026
   337. (0.00022) RY*( 2) H  18           s(100.00%)
                                           -0.0012 -0.0026  1.0000
   338. (0.00046) RY*( 1) H  19           s(100.00%)
                                           -0.0006  1.0000  0.0022
   339. (0.00022) RY*( 2) H  19           s(100.00%)
                                           -0.0012 -0.0022  1.0000
   340. (0.00078) RY*( 1) H  20           s(100.00%)
                                           -0.0017  1.0000  0.0018
   341. (0.00021) RY*( 2) H  20           s(100.00%)
                                           -0.0008 -0.0018  1.0000
   342. (0.00065) RY*( 1) H  21           s(100.00%)
                                           -0.0015  1.0000  0.0022
   343. (0.00021) RY*( 2) H  21           s(100.00%)
                                           -0.0008 -0.0022  1.0000
   344. (0.00047) RY*( 1) H  22           s(100.00%)
                                           -0.0006  1.0000  0.0022
   345. (0.00022) RY*( 2) H  22           s(100.00%)
                                           -0.0012 -0.0022  1.0000
   346. (0.00221) RY*( 1) H  23           s(100.00%)
                                            0.0040  1.0000 -0.0001
   347. (0.00018) RY*( 2) H  23           s(100.00%)
                                           -0.0001  0.0001  1.0000
   348. (0.00323) RY*( 1) H  24           s(100.00%)
                                           -0.0095  0.9999  0.0059
   349. (0.00052) RY*( 2) H  24           s(100.00%)
                                           -0.0028 -0.0060  1.0000
   350. (0.00063) RY*( 1) H  25           s(100.00%)
                                           -0.0014  1.0000  0.0032
   351. (0.00023) RY*( 2) H  25           s(100.00%)
                                           -0.0012 -0.0032  1.0000
   352. (0.00042) RY*( 1) H  26           s(100.00%)
                                           -0.0005  1.0000  0.0027
   353. (0.00023) RY*( 2) H  26           s(100.00%)
                                           -0.0012 -0.0027  1.0000
   354. (0.00045) RY*( 1) H  27           s(100.00%)
                                           -0.0006  1.0000  0.0027
   355. (0.00023) RY*( 2) H  27           s(100.00%)
                                           -0.0012 -0.0027  1.0000
   356. (0.00052) RY*( 1) H  28           s(100.00%)
                                           -0.0016  1.0000  0.0029
   357. (0.00027) RY*( 2) H  28           s(100.00%)
                                           -0.0006 -0.0029  1.0000
   358. (0.00078) RY*( 1) H  29           s(100.00%)
                                           -0.0042  1.0000 -0.0019
   359. (0.00016) RY*( 2) H  29           s(100.00%)
                                            0.0003  0.0019  1.0000
   360. (0.01564) BD*( 1) C   1 - C   2  
                ( 50.08%)   0.7077* C   1 s( 34.69%)p 1.88( 65.28%)d 0.00(  0.03%)
                                            0.0000  0.5889 -0.0109  0.0004 -0.0000
                                           -0.5236 -0.0009  0.0107 -0.0001 -0.1638
                                           -0.0254  0.0067 -0.0000 -0.5915  0.0333
                                            0.0074 -0.0001  0.0076  0.0145  0.0032
                                            0.0049  0.0040
                ( 49.92%)  -0.7065* C   2 s( 34.64%)p 1.89( 65.33%)d 0.00(  0.03%)
                                            0.0000  0.5884 -0.0128 -0.0017 -0.0004
                                            0.5372 -0.0245 -0.0068  0.0003  0.1876
                                           -0.0339  0.0010 -0.0001  0.5723  0.0083
                                           -0.0117  0.0006  0.0056  0.0148  0.0016
                                            0.0047  0.0063
   361. (0.32719) BD*( 2) C   1 - C   2  
                ( 49.76%)   0.7054* C   1 s(  0.00%)p 1.00( 99.96%)d 0.00(  0.04%)
                                            0.0000 -0.0007 -0.0003 -0.0000 -0.0000
                                            0.6758  0.0183  0.0088 -0.0003 -0.5945
                                           -0.0157 -0.0075  0.0005 -0.4343 -0.0117
                                           -0.0058  0.0002  0.0007  0.0020  0.0088
                                           -0.0167  0.0048
                ( 50.24%)  -0.7088* C   2 s(  0.00%)p 1.00( 99.96%)d 0.00(  0.04%)
                                           -0.0000 -0.0002 -0.0001 -0.0003  0.0000
                                            0.6731  0.0171  0.0087 -0.0009 -0.5961
                                           -0.0150 -0.0078  0.0008 -0.4364 -0.0108
                                           -0.0058  0.0006 -0.0073  0.0086 -0.0085
                                            0.0023 -0.0132
   362. (0.01548) BD*( 1) C   1 - C   6  
                ( 50.08%)   0.7077* C   1 s( 34.63%)p 1.89( 65.33%)d 0.00(  0.03%)
                                            0.0000  0.5884 -0.0116  0.0000 -0.0000
                                            0.0410 -0.0287  0.0027 -0.0001 -0.4451
                                           -0.0118  0.0103 -0.0000  0.6720 -0.0286
                                           -0.0100 -0.0001  0.0030  0.0017 -0.0148
                                           -0.0052  0.0081
                ( 49.92%)  -0.7065* C   6 s( 34.70%)p 1.88( 65.27%)d 0.00(  0.03%)
                                            0.0000  0.5889 -0.0136 -0.0025 -0.0005
                                           -0.0137 -0.0278  0.0040 -0.0003  0.4611
                                           -0.0320 -0.0043  0.0001 -0.6617  0.0004
                                            0.0122 -0.0006  0.0016  0.0038 -0.0136
                                           -0.0039  0.0097
   363. (0.01148) BD*( 1) C   1 - H  18  
                ( 39.79%)   0.6308* C   1 s( 30.59%)p 2.27( 69.34%)d 0.00(  0.07%)
                                            0.0003 -0.5528 -0.0179  0.0005 -0.0001
                                           -0.5156 -0.0026 -0.0051 -0.0012 -0.6482
                                           -0.0031 -0.0064 -0.0014  0.0859  0.0003
                                            0.0008  0.0001 -0.0208  0.0041  0.0026
                                            0.0050  0.0136
                ( 60.21%)  -0.7759* H  18 s(100.00%)
                                           -1.0000 -0.0005 -0.0012
   364. (0.01520) BD*( 1) C   2 - C   3  
                ( 50.43%)   0.7102* C   2 s( 34.81%)p 1.87( 65.16%)d 0.00(  0.03%)
                                            0.0000  0.5899 -0.0103  0.0011  0.0003
                                           -0.5052  0.0251  0.0073 -0.0001 -0.6238
                                            0.0035  0.0113 -0.0007  0.0727  0.0329
                                           -0.0053  0.0004  0.0155 -0.0008 -0.0055
                                           -0.0040 -0.0063
                ( 49.57%)  -0.7040* C   3 s( 34.85%)p 1.87( 65.12%)d 0.00(  0.03%)
                                           -0.0001  0.5902  0.0147 -0.0012 -0.0001
                                            0.4961  0.0068 -0.0073 -0.0000  0.6287
                                           -0.0182 -0.0051  0.0004 -0.0899  0.0369
                                           -0.0031 -0.0006  0.0158  0.0014 -0.0026
                                           -0.0026 -0.0067
   365. (0.01134) BD*( 1) C   2 - H  19  
                ( 39.70%)   0.6301* C   2 s( 30.46%)p 2.28( 69.47%)d 0.00(  0.07%)
                                           -0.0003  0.5516  0.0183  0.0005  0.0002
                                           -0.0327 -0.0005 -0.0000  0.0001  0.4674
                                            0.0024  0.0049  0.0008 -0.6893 -0.0040
                                           -0.0065 -0.0010 -0.0028  0.0006 -0.0206
                                           -0.0071  0.0137
                ( 60.30%)  -0.7765* H  19 s(100.00%)
                                            1.0000  0.0006  0.0012
   366. (0.02409) BD*( 1) C   3 - C   4  
                ( 50.97%)   0.7139* C   3 s( 34.85%)p 1.87( 65.12%)d 0.00(  0.03%)
                                            0.0001  0.5903  0.0061  0.0036  0.0004
                                            0.0164  0.0175 -0.0013  0.0009 -0.4738
                                            0.0156  0.0066  0.0007  0.6525  0.0036
                                           -0.0089  0.0012  0.0021  0.0035 -0.0132
                                           -0.0040  0.0085
                ( 49.03%)  -0.7002* C   4 s( 34.14%)p 1.93( 65.83%)d 0.00(  0.03%)
                                            0.0000  0.5843  0.0070  0.0026  0.0002
                                           -0.0377  0.0076 -0.0006 -0.0004  0.4506
                                            0.0006 -0.0003  0.0009 -0.6735  0.0139
                                            0.0024 -0.0030  0.0015  0.0018 -0.0142
                                           -0.0047  0.0079
   367. (0.35260) BD*( 2) C   3 - C   4  
                ( 50.60%)   0.7113* C   3 s(  0.00%)p 1.00( 99.96%)d 0.00(  0.04%)
                                            0.0001  0.0043  0.0010  0.0023 -0.0001
                                           -0.6741 -0.0063 -0.0044  0.0018  0.5912
                                            0.0097  0.0043  0.0001  0.4422  0.0045
                                            0.0013 -0.0006  0.0077 -0.0084  0.0087
                                           -0.0029  0.0133
                ( 49.40%)  -0.7028* C   4 s(  0.01%)p 1.00( 99.96%)d 0.00(  0.03%)
                                           -0.0002 -0.0018  0.0072  0.0004 -0.0002
                                           -0.6743 -0.0030 -0.0046  0.0038  0.5961
                                            0.0101  0.0054 -0.0027  0.4351  0.0035
                                            0.0041 -0.0018 -0.0066  0.0089  0.0006
                                           -0.0114 -0.0083
   368. (0.01262) BD*( 1) C   3 - H  20  
                ( 39.67%)   0.6298* C   3 s( 30.21%)p 2.31( 69.72%)d 0.00(  0.07%)
                                           -0.0003  0.5494 -0.0163 -0.0022 -0.0002
                                           -0.5460 -0.0030 -0.0008 -0.0002 -0.1719
                                           -0.0086  0.0017  0.0009 -0.6078  0.0028
                                           -0.0053 -0.0023  0.0055  0.0214  0.0076
                                            0.0091  0.0073
                ( 60.33%)  -0.7767* H  20 s(100.00%)
                                            1.0000  0.0017  0.0008
   369. (0.02222) BD*( 1) C   4 - C   5  
                ( 49.14%)   0.7010* C   4 s( 33.84%)p 1.95( 66.13%)d 0.00(  0.03%)
                                            0.0000 -0.5817 -0.0048 -0.0007 -0.0002
                                           -0.5319  0.0035  0.0006 -0.0022 -0.1727
                                           -0.0023 -0.0007 -0.0002 -0.5901  0.0138
                                            0.0013 -0.0029 -0.0064 -0.0150 -0.0033
                                           -0.0051 -0.0054
                ( 50.86%)  -0.7132* C   5 s( 35.03%)p 1.85( 64.94%)d 0.00(  0.03%)
                                           -0.0001 -0.5918 -0.0057 -0.0043 -0.0003
                                            0.5287 -0.0117 -0.0071  0.0001  0.2011
                                           -0.0171 -0.0029 -0.0010  0.5734  0.0094
                                           -0.0085  0.0018 -0.0063 -0.0139 -0.0020
                                           -0.0041 -0.0056
   370. (0.03789) BD*( 1) C   4 - C   7  
                ( 51.37%)   0.7167* C   4 s( 31.99%)p 2.13( 67.99%)d 0.00(  0.03%)
                                            0.0001  0.5655 -0.0080 -0.0047 -0.0004
                                           -0.5103  0.0006  0.0015 -0.0011 -0.6410
                                           -0.0214  0.0044 -0.0023  0.0902 -0.0002
                                           -0.0003  0.0002  0.0137 -0.0011 -0.0028
                                           -0.0030 -0.0069
                ( 48.63%)  -0.6974* C   7 s( 29.03%)p 2.44( 70.94%)d 0.00(  0.03%)
                                            0.0001  0.5388  0.0090  0.0000  0.0000
                                            0.5097  0.0155 -0.0039  0.0035  0.6519
                                           -0.0174 -0.0028  0.0006 -0.1548 -0.0089
                                           -0.0009 -0.0023  0.0131 -0.0052 -0.0046
                                           -0.0025 -0.0059
   371. (0.01492) BD*( 1) C   5 - C   6  
                ( 49.50%)   0.7036* C   5 s( 34.87%)p 1.87( 65.10%)d 0.00(  0.03%)
                                            0.0001 -0.5904 -0.0146  0.0016  0.0001
                                           -0.5024  0.0239  0.0037 -0.0006 -0.6256
                                            0.0017  0.0073 -0.0003  0.0730  0.0336
                                           -0.0060 -0.0002 -0.0150  0.0005  0.0052
                                            0.0041  0.0059
                ( 50.50%)  -0.7106* C   6 s( 34.64%)p 1.89( 65.33%)d 0.00(  0.03%)
                                           -0.0000 -0.5885  0.0094 -0.0018 -0.0004
                                            0.4954  0.0055 -0.0104  0.0007  0.6301
                                           -0.0194 -0.0096  0.0004 -0.0944  0.0364
                                           -0.0022  0.0006 -0.0158 -0.0014  0.0025
                                            0.0023  0.0068
   372. (0.32262) BD*( 2) C   5 - C   6  
                ( 49.75%)   0.7053* C   5 s(  0.00%)p 1.00( 99.96%)d 0.00(  0.04%)
                                           -0.0000  0.0025  0.0016 -0.0001  0.0000
                                           -0.6825 -0.0117 -0.0111  0.0010  0.5951
                                            0.0126  0.0084 -0.0013  0.4232  0.0084
                                            0.0085 -0.0009 -0.0061  0.0096  0.0004
                                           -0.0132 -0.0072
                ( 50.25%)  -0.7089* C   6 s(  0.00%)p 1.00( 99.96%)d 0.00(  0.04%)
                                           -0.0000 -0.0007  0.0003  0.0002  0.0001
                                           -0.6776 -0.0158 -0.0074  0.0004  0.5964
                                            0.0144  0.0074 -0.0002  0.4291  0.0104
                                            0.0049 -0.0002 -0.0010 -0.0014 -0.0093
                                            0.0171 -0.0054
   373. (0.01230) BD*( 1) C   5 - H  21  
                ( 39.65%)   0.6297* C   5 s( 30.00%)p 2.33( 69.93%)d 0.00(  0.07%)
                                            0.0003 -0.5475  0.0163  0.0025  0.0001
                                           -0.0320  0.0068 -0.0028 -0.0013  0.4611
                                            0.0073 -0.0009 -0.0003 -0.6968  0.0026
                                           -0.0044 -0.0018  0.0016 -0.0003  0.0208
                                            0.0070 -0.0139
                ( 60.35%)  -0.7768* H  21 s(100.00%)
                                           -1.0000 -0.0015 -0.0008
   374. (0.01109) BD*( 1) C   6 - H  22  
                ( 39.71%)   0.6302* C   6 s( 30.57%)p 2.27( 69.36%)d 0.00(  0.07%)
                                            0.0003 -0.5526 -0.0182 -0.0005 -0.0002
                                           -0.5420 -0.0025 -0.0053 -0.0009 -0.1805
                                           -0.0007 -0.0022 -0.0004 -0.6059 -0.0035
                                           -0.0055 -0.0010 -0.0050 -0.0210 -0.0083
                                           -0.0090 -0.0075
                ( 60.29%)  -0.7764* H  22 s(100.00%)
                                           -1.0000 -0.0006 -0.0012
   375. (0.03541) BD*( 1) C   7 - C   8  
                ( 49.70%)   0.7050* C   7 s( 28.19%)p 2.55( 71.78%)d 0.00(  0.03%)
                                           -0.0001 -0.5309 -0.0052 -0.0005 -0.0000
                                           -0.4097 -0.0174  0.0053 -0.0037  0.7326
                                           -0.0092 -0.0059  0.0019 -0.1124  0.0070
                                            0.0026  0.0014  0.0127 -0.0001  0.0003
                                            0.0086  0.0075
                ( 50.30%)  -0.7092* C   8 s( 31.79%)p 2.15( 68.19%)d 0.00(  0.03%)
                                           -0.0002 -0.5636  0.0130  0.0031  0.0005
                                            0.3828 -0.0035 -0.0004  0.0012 -0.7176
                                           -0.0242  0.0055 -0.0029  0.1399  0.0163
                                           -0.0020  0.0003  0.0123 -0.0008  0.0037
                                            0.0073  0.0056
   376. (0.03040) BD*( 1) C   7 - N   9  
                ( 61.26%)   0.7827* C   7 s( 21.87%)p 3.57( 78.04%)d 0.00(  0.09%)
                                           -0.0000  0.4670  0.0242  0.0017 -0.0002
                                           -0.5819  0.0243 -0.0032 -0.0013 -0.0877
                                            0.0020  0.0000 -0.0004 -0.6582  0.0155
                                           -0.0019  0.0012  0.0038  0.0249  0.0061
                                            0.0110  0.0114
                ( 38.74%)  -0.6224* N   9 s( 35.08%)p 1.85( 64.89%)d 0.00(  0.03%)
                                           -0.0000  0.5923 -0.0027 -0.0045  0.0001
                                            0.5320 -0.0011 -0.0036  0.0006  0.0999
                                           -0.0007 -0.0011 -0.0002  0.5965  0.0010
                                           -0.0047  0.0012  0.0015  0.0105  0.0049
                                            0.0089  0.0081
   377. (0.02114) BD*( 1) C   7 - H  23  
                ( 37.76%)   0.6145* C   7 s( 20.95%)p 3.77( 78.97%)d 0.00(  0.08%)
                                            0.0002 -0.4570  0.0263  0.0012 -0.0002
                                            0.4817  0.0105  0.0007 -0.0004 -0.1724
                                            0.0006 -0.0020 -0.0004 -0.7261 -0.0253
                                           -0.0037  0.0019  0.0059  0.0212 -0.0081
                                           -0.0067 -0.0137
                ( 62.24%)  -0.7889* H  23 s(100.00%)
                                           -1.0000  0.0040 -0.0001
   378. (0.03773) BD*( 1) C   8 - C  10  
                ( 50.14%)   0.7081* C   8 s( 34.20%)p 1.92( 65.77%)d 0.00(  0.03%)
                                            0.0000 -0.5846 -0.0142 -0.0026  0.0001
                                           -0.4471  0.0028  0.0008 -0.0018  0.3345
                                            0.0063  0.0006  0.0014  0.5878 -0.0151
                                           -0.0011  0.0022  0.0093  0.0122 -0.0085
                                           -0.0013 -0.0051
                ( 49.86%)  -0.7061* C  10 s( 39.23%)p 1.55( 60.74%)d 0.00(  0.03%)
                                           -0.0000 -0.6262 -0.0103 -0.0074 -0.0003
                                            0.4521 -0.0033 -0.0008  0.0055 -0.4099
                                            0.0073  0.0010 -0.0031 -0.4845 -0.0044
                                            0.0017 -0.0091  0.0098  0.0114 -0.0047
                                            0.0005 -0.0056
   379. (0.02239) BD*( 1) C   8 - C  14  
                ( 48.60%)   0.6971* C   8 s( 34.00%)p 1.94( 65.97%)d 0.00(  0.03%)
                                            0.0003 -0.5831 -0.0032  0.0010 -0.0004
                                            0.0739 -0.0102  0.0010  0.0011  0.3560
                                            0.0063 -0.0011  0.0005 -0.7260  0.0139
                                            0.0018 -0.0039  0.0014  0.0028  0.0125
                                            0.0041 -0.0114
                ( 51.40%)  -0.7169* C  14 s( 34.96%)p 1.86( 65.01%)d 0.00(  0.03%)
                                           -0.0002 -0.5912 -0.0042 -0.0046 -0.0004
                                           -0.0758 -0.0153  0.0017 -0.0010 -0.3522
                                            0.0217  0.0057  0.0013  0.7207  0.0044
                                           -0.0105  0.0015  0.0015  0.0050  0.0092
                                            0.0026 -0.0117
   380. (0.34592) BD*( 2) C   8 - C  14  
                ( 49.06%)   0.7004* C   8 s(  0.00%)p 1.00( 99.96%)d 0.00(  0.04%)
                                            0.0000  0.0030  0.0037  0.0009  0.0001
                                           -0.8045 -0.0033 -0.0042  0.0051 -0.4951
                                           -0.0047 -0.0035  0.0026 -0.3272 -0.0039
                                           -0.0030  0.0020  0.0097 -0.0114 -0.0022
                                           -0.0096 -0.0074
                ( 50.94%)  -0.7137* C  14 s(  0.00%)p 1.00( 99.96%)d 0.00(  0.04%)
                                            0.0000  0.0018  0.0001  0.0019  0.0001
                                           -0.8014 -0.0084 -0.0065  0.0013 -0.5001
                                           -0.0080 -0.0027  0.0004 -0.3271 -0.0039
                                           -0.0023  0.0006 -0.0041  0.0128  0.0093
                                           -0.0063  0.0110
   381. (0.05225) BD*( 1) N   9 - C  15  
                ( 36.82%)   0.6068* N   9 s( 35.39%)p 1.82( 64.56%)d 0.00(  0.05%)
                                            0.0000  0.5948  0.0103  0.0055 -0.0000
                                           -0.7933  0.0220 -0.0034 -0.0021  0.0653
                                            0.0015 -0.0013  0.0004  0.1060  0.0159
                                           -0.0041  0.0007 -0.0031 -0.0045  0.0019
                                            0.0198 -0.0070
                ( 63.18%)  -0.7949* C  15 s( 32.62%)p 2.06( 67.31%)d 0.00(  0.08%)
                                            0.0001  0.5708 -0.0183  0.0033 -0.0021
                                            0.8101 -0.0293 -0.0093  0.0037 -0.0618
                                            0.0026 -0.0006 -0.0007 -0.1096  0.0054
                                           -0.0050 -0.0014 -0.0036 -0.0073 -0.0007
                                            0.0213 -0.0152
   382. (0.02421) BD*( 1) N   9 - H  24  
                ( 28.83%)   0.5370* N   9 s( 29.42%)p 2.40( 70.51%)d 0.00(  0.06%)
                                           -0.0002  0.5424 -0.0033 -0.0026 -0.0001
                                            0.2898 -0.0039 -0.0002  0.0009 -0.1768
                                            0.0050  0.0006  0.0004 -0.7677  0.0207
                                            0.0024  0.0021 -0.0031 -0.0109  0.0091
                                            0.0059  0.0194
                ( 71.17%)  -0.8436* H  24 s(100.00%)
                                            1.0000  0.0095  0.0029
   383. (0.02562) BD*( 1) C  10 - C  11  
                ( 48.79%)   0.6985* C  10 s( 37.97%)p 1.63( 61.99%)d 0.00(  0.03%)
                                            0.0001 -0.6161 -0.0135  0.0033  0.0003
                                           -0.3716  0.0143 -0.0032 -0.0017  0.6819
                                           -0.0128  0.0054  0.0064 -0.1270 -0.0164
                                            0.0007 -0.0066  0.0136  0.0005  0.0069
                                            0.0090  0.0033
                ( 51.21%)  -0.7156* C  11 s( 34.70%)p 1.88( 65.27%)d 0.00(  0.03%)
                                           -0.0000 -0.5888  0.0179 -0.0032 -0.0001
                                            0.3607  0.0087 -0.0080 -0.0001 -0.6947
                                            0.0113  0.0121  0.0017  0.1951 -0.0386
                                            0.0004 -0.0021  0.0138 -0.0009  0.0053
                                            0.0083  0.0062
   384. (0.38737) BD*( 2) C  10 - C  11  
                ( 46.01%)   0.6783* C  10 s(  0.00%)p 1.00( 99.98%)d 0.00(  0.02%)
                                            0.0000 -0.0026 -0.0005  0.0005 -0.0000
                                           -0.8031  0.0062 -0.0164  0.0036 -0.5001
                                            0.0038 -0.0105  0.0025 -0.3228  0.0022
                                           -0.0062  0.0013  0.0066 -0.0047  0.0021
                                           -0.0104 -0.0021
                ( 53.99%)  -0.7348* C  11 s(  0.00%)p 1.00( 99.95%)d 0.00(  0.05%)
                                           -0.0000 -0.0020  0.0002 -0.0009 -0.0001
                                           -0.8005 -0.0087 -0.0139  0.0001 -0.5044
                                           -0.0053 -0.0090  0.0002 -0.3223 -0.0033
                                           -0.0060  0.0000 -0.0071  0.0002 -0.0079
                                            0.0185 -0.0027
   385. (0.03070) BD*( 1) C  10 -Br  17  
                ( 48.64%)   0.6974* C  10 s( 22.74%)p 3.39( 77.07%)d 0.01(  0.19%)
                                            0.0001 -0.4761  0.0265  0.0053  0.0001
                                           -0.1088  0.0046 -0.0003  0.0027 -0.3400
                                           -0.0161  0.0185  0.0010  0.8011  0.0182
                                           -0.0207 -0.0083 -0.0006  0.0112  0.0247
                                            0.0047 -0.0344
                ( 51.36%)  -0.7166*Br  17 s( 15.53%)p 5.44( 84.47%)
                                           -0.3935 -0.0212  0.1393  0.0057  0.3086
                                            0.0242 -0.8523 -0.0560
   386. (0.01742) BD*( 1) C  11 - C  12  
                ( 49.29%)   0.7021* C  11 s( 34.91%)p 1.86( 65.06%)d 0.00(  0.03%)
                                           -0.0002  0.5907 -0.0107 -0.0059  0.0001
                                           -0.0805 -0.0233  0.0046 -0.0005 -0.3384
                                            0.0373  0.0011 -0.0002  0.7262  0.0001
                                           -0.0130  0.0017 -0.0015 -0.0064 -0.0094
                                           -0.0025  0.0141
                ( 50.71%)  -0.7121* C  12 s( 34.43%)p 1.90( 65.54%)d 0.00(  0.03%)
                                            0.0001  0.5866 -0.0106  0.0000 -0.0001
                                            0.0924 -0.0243 -0.0009  0.0001  0.3290
                                            0.0227  0.0094 -0.0000 -0.7326  0.0247
                                           -0.0125 -0.0002 -0.0020 -0.0028 -0.0126
                                           -0.0045  0.0112
   387. (0.01154) BD*( 1) C  11 - H  25  
                ( 39.08%)   0.6251* C  11 s( 30.31%)p 2.30( 69.62%)d 0.00(  0.07%)
                                            0.0003 -0.5502 -0.0200 -0.0026  0.0003
                                           -0.4703 -0.0011 -0.0040 -0.0010  0.3821
                                           -0.0049  0.0043  0.0009  0.5735  0.0107
                                            0.0034  0.0012  0.0113  0.0171 -0.0146
                                           -0.0027 -0.0047
                ( 60.92%)  -0.7805* H  25 s(100.00%)
                                           -1.0000 -0.0014 -0.0012
   388. (0.01508) BD*( 1) C  12 - C  13  
                ( 49.95%)   0.7068* C  12 s( 34.67%)p 1.88( 65.30%)d 0.00(  0.03%)
                                           -0.0000 -0.5887  0.0126 -0.0000  0.0001
                                            0.4513 -0.0012  0.0086  0.0002 -0.3488
                                           -0.0220 -0.0089 -0.0005 -0.5707  0.0368
                                           -0.0073  0.0002  0.0107  0.0118 -0.0076
                                            0.0002 -0.0031
                ( 50.05%)  -0.7074* C  13 s( 34.56%)p 1.89( 65.41%)d 0.00(  0.03%)
                                           -0.0000 -0.5877  0.0129  0.0018  0.0005
                                           -0.4593  0.0175 -0.0064  0.0000  0.3744
                                           -0.0368  0.0027 -0.0001  0.5485  0.0136
                                            0.0117  0.0002  0.0085  0.0127 -0.0068
                                           -0.0007 -0.0063
   389. (0.32005) BD*( 2) C  12 - C  13  
                ( 49.83%)   0.7059* C  12 s(  0.00%)p 1.00( 99.96%)d 0.00(  0.04%)
                                           -0.0000 -0.0001 -0.0003 -0.0004 -0.0000
                                           -0.8004 -0.0180  0.0097  0.0008 -0.5018
                                           -0.0113  0.0063  0.0006 -0.3263 -0.0073
                                            0.0038  0.0003 -0.0068  0.0003 -0.0075
                                            0.0175 -0.0026
                ( 50.17%)  -0.7083* C  13 s(  0.00%)p 1.00( 99.96%)d 0.00(  0.04%)
                                            0.0000 -0.0001  0.0003  0.0005  0.0001
                                           -0.7997 -0.0187  0.0098  0.0009 -0.5026
                                           -0.0117  0.0064  0.0005 -0.3266 -0.0076
                                            0.0040  0.0003 -0.0043  0.0129  0.0093
                                           -0.0055  0.0108
   390. (0.01080) BD*( 1) C  12 - H  26  
                ( 39.44%)   0.6280* C  12 s( 30.81%)p 2.24( 69.13%)d 0.00(  0.07%)
                                           -0.0004  0.5548  0.0181 -0.0001  0.0002
                                            0.3816  0.0025 -0.0038  0.0007 -0.7189
                                           -0.0037  0.0076 -0.0014  0.1692 -0.0003
                                           -0.0022  0.0004 -0.0167  0.0052 -0.0076
                                           -0.0117 -0.0122
                ( 60.56%)  -0.7782* H  26 s(100.00%)
                                            1.0000  0.0005  0.0012
   391. (0.01499) BD*( 1) C  13 - C  14  
                ( 50.45%)   0.7102* C  13 s( 34.66%)p 1.88( 65.30%)d 0.00(  0.03%)
                                           -0.0000 -0.5887  0.0094 -0.0013 -0.0003
                                            0.3736 -0.0221  0.0049 -0.0002 -0.6974
                                            0.0133 -0.0113  0.0000  0.1586  0.0334
                                            0.0059  0.0005  0.0127 -0.0016  0.0079
                                            0.0089  0.0045
                ( 49.55%)  -0.7040* C  14 s( 34.61%)p 1.89( 65.36%)d 0.00(  0.03%)
                                            0.0000 -0.5881 -0.0158  0.0005  0.0002
                                           -0.3635 -0.0102  0.0059 -0.0004  0.6979
                                           -0.0102 -0.0075  0.0006 -0.1798  0.0408
                                           -0.0023 -0.0002  0.0140  0.0003  0.0044
                                            0.0082  0.0057
   392. (0.01111) BD*( 1) C  13 - H  27  
                ( 39.51%)   0.6285* C  13 s( 30.68%)p 2.26( 69.26%)d 0.00(  0.07%)
                                            0.0003 -0.5536 -0.0177 -0.0004 -0.0003
                                            0.0907  0.0008 -0.0006  0.0002  0.3446
                                            0.0016 -0.0041  0.0007 -0.7520 -0.0047
                                            0.0077 -0.0016 -0.0038  0.0036  0.0166
                                            0.0029 -0.0186
                ( 60.49%)  -0.7778* H  27 s(100.00%)
                                           -1.0000 -0.0006 -0.0012
   393. (0.01129) BD*( 1) C  14 - H  28  
                ( 39.46%)   0.6281* C  14 s( 30.32%)p 2.30( 69.62%)d 0.00(  0.07%)
                                           -0.0004  0.5504 -0.0159 -0.0032 -0.0001
                                           -0.4679 -0.0032 -0.0024 -0.0007  0.3704
                                            0.0093  0.0003 -0.0006  0.5830 -0.0055
                                            0.0054  0.0021 -0.0107 -0.0173  0.0146
                                            0.0031  0.0058
                ( 60.54%)  -0.7781* H  28 s(100.00%)
                                            1.0000  0.0016  0.0006
   394. (0.27607) BD*( 1) C  15 - O  16  
                ( 73.34%)   0.8564* C  15 s(  0.03%)p99.99( 99.37%)d20.24(  0.60%)
                                            0.0000 -0.0172  0.0015 -0.0001  0.0001
                                            0.0617  0.0008  0.0010 -0.0006  0.9763
                                            0.0465  0.0214 -0.0056 -0.1841 -0.0112
                                           -0.0049  0.0019 -0.0467  0.0058 -0.0575
                                            0.0073  0.0209
                ( 26.66%)  -0.5163* O  16 s(  0.03%)p99.99( 99.86%)d 3.78(  0.11%)
                                           -0.0000 -0.0170  0.0013 -0.0001  0.0000
                                            0.0345  0.0006  0.0004  0.0000  0.9740
                                            0.0018  0.0029 -0.0024 -0.2210  0.0003
                                           -0.0004  0.0006  0.0192 -0.0035  0.0247
                                           -0.0037 -0.0096
   395. (0.00587) BD*( 2) C  15 - O  16  
                ( 63.88%)   0.7992* C  15 s( 31.90%)p 2.13( 67.95%)d 0.00(  0.16%)
                                           -0.0001  0.5614 -0.0615 -0.0019 -0.0015
                                           -0.4899  0.0505 -0.0027 -0.0045 -0.0826
                                            0.0058  0.0018 -0.0007 -0.6549  0.0334
                                            0.0066 -0.0031  0.0040  0.0306  0.0068
                                            0.0115  0.0210
                ( 36.12%)  -0.6010* O  16 s( 36.88%)p 1.71( 63.01%)d 0.00(  0.11%)
                                            0.0000  0.6057 -0.0440 -0.0021 -0.0000
                                            0.4654 -0.0144 -0.0026 -0.0012  0.1366
                                           -0.0034 -0.0000 -0.0000  0.6279 -0.0202
                                           -0.0008  0.0000  0.0054  0.0277  0.0063
                                            0.0087  0.0136
   396. (0.03742) BD*( 1) C  15 - H  29  
                ( 41.64%)   0.6453* C  15 s( 35.81%)p 1.79( 64.11%)d 0.00(  0.09%)
                                            0.0002 -0.5967 -0.0445  0.0012 -0.0020
                                            0.3092 -0.0071  0.0069  0.0013 -0.1657
                                           -0.0042  0.0010  0.0010 -0.7193 -0.0216
                                            0.0059  0.0051  0.0036  0.0185 -0.0082
                                            0.0042 -0.0210
                ( 58.36%)  -0.7639* H  29 s(100.00%)
                                           -1.0000 -0.0042  0.0003


 NHO Directionality and "Bond Bending" (deviations from line of nuclear centers)

         [Thresholds for printing:  angular deviation  >  1.0 degree]
                                    hybrid p-character > 25.0%
                                    orbital occupancy  >  0.10e

                                Line of Centers        Hybrid 1              Hybrid 2
                                ---------------  -------------------   ------------------
                NBO               Theta   Phi    Theta   Phi    Dev    Theta   Phi    Dev
 ========================================================================================
     1. BD (   1) C   1 - C   2   136.2  198.3   135.3  199.6   1.2     42.9   17.0   1.3
     2. BD (   2) C   1 - C   2   136.2  198.3    64.2  138.7  89.9     64.1  138.5  89.9
     3. BD (   1) C   1 - C   6    34.3  273.5    35.2  271.9   1.3    146.7   95.1   1.3
     5. BD (   1) C   2 - C   3    84.0  231.5    82.6  232.2   1.6     94.1   50.7   2.0
     8. BD (   2) C   3 - C   4    35.2  273.1    63.9  138.5  90.2     64.2  138.1  89.4
    11. BD (   1) C   4 - C   7    82.3  231.5    83.8  232.4   1.8    101.5   50.3   4.0
    12. BD (   1) C   5 - C   6    95.8   51.4    97.4   52.4   1.8     85.6  230.8   1.6
    13. BD (   2) C   5 - C   6    95.8   51.4    64.8  138.9  90.2    115.4  318.6  89.9
    16. BD (   1) C   7 - C   8    81.9  299.2    83.1  300.6   1.9    100.5  117.2   3.1
    17. BD (   1) C   7 - N   9   137.8  190.4   138.5  188.7   1.4      --     --    --
    18. BD (   1) C   7 - H  23    33.9  156.3    34.8  160.5   2.5      --     --    --
    19. BD (   1) C   8 - C  10   133.5  321.0   135.6  322.4   2.3     50.8  138.3   4.8
    20. BD (   1) C   8 - C  14    26.4  257.7    27.2  259.7   1.3    154.9   74.4   1.9
    21. BD (   2) C   8 - C  14    26.4  257.7   109.3  211.8  90.2    109.1  212.1  90.1
    22. BD (   1) N   9 - C  15    83.1  175.7    81.4  175.2   1.8     98.1  355.5   1.2
    24. BD (   1) C  10 - C  11    77.4  297.7    79.0  298.0   1.7    101.5  118.3   1.3
    25. BD (   2) C  10 - C  11    77.4  297.7    71.2   31.9  89.9     71.2   32.2  89.9
    26. BD (   1) C  10 -Br  17   157.6   67.5   156.0   73.2   2.7      --     --    --
    27. BD (   1) C  11 - C  12    25.5  256.0    23.9  251.6   2.4    153.0   79.4   2.2
    28. BD (   1) C  11 - H  25   132.9  320.6   133.9  321.2   1.1      --     --    --
    29. BD (   1) C  12 - C  13    46.1  141.5    47.8  140.4   1.9    135.6  322.8   1.9
    30. BD (   2) C  12 - C  13    46.1  141.5    70.9   32.1  90.0    109.1  212.1  90.0
    32. BD (   1) C  13 - C  14   102.3  117.8   104.3  117.1   2.1     79.6  298.4   2.0
    34. BD (   1) C  14 - H  28    45.0  142.2    46.1  141.3   1.2      --     --    --
    35. BD (   1) C  15 - O  16   142.2  192.7    79.2  266.5  88.9     77.3  267.9  88.8
    36. BD (   2) C  15 - O  16   142.2  192.7   143.8  189.6   2.4     37.6   16.6   2.4
    54. LP (   1) N   9             --     --    102.0   87.0   --       --     --    --
    55. LP (   1) O  16             --     --    143.1  193.3   --       --     --    --
    56. LP (   2) O  16             --     --    124.5  349.0   --       --     --    --
    58. LP (   2)Br  17             --     --     79.6  123.7   --       --     --    --
    59. LP (   3)Br  17             --     --    108.4  210.3   --       --     --    --
   361. BD*(   2) C   1 - C   2   136.2  198.3    64.2  138.7  89.9     64.1  138.5  89.9
   367. BD*(   2) C   3 - C   4    35.2  273.1    63.9  138.5  90.2     64.2  138.1  89.4
   372. BD*(   2) C   5 - C   6    95.8   51.4    64.8  138.9  90.2    115.4  318.6  89.9
   380. BD*(   2) C   8 - C  14    26.4  257.7   109.3  211.8  90.2    109.1  212.1  90.1
   384. BD*(   2) C  10 - C  11    77.4  297.7    71.2   31.9  89.9     71.2   32.2  89.9
   389. BD*(   2) C  12 - C  13    46.1  141.5    70.9   32.1  90.0    109.1  212.1  90.0
   394. BD*(   1) C  15 - O  16   142.2  192.7    79.2  266.5  88.9     77.3  267.9  88.8


 Second Order Perturbation Theory Analysis of Fock Matrix in NBO Basis

     Threshold for printing:   0.50 kcal/mol
                                                                              E(2)  E(j)-E(i) F(i,j)
         Donor NBO (i)                     Acceptor NBO (j)                 kcal/mol   a.u.    a.u. 
 ===================================================================================================

 within unit  1
   1. BD (   1) C   1 - C   2        / 94. RY*(   1) C   3                    0.90    1.85    0.037
   1. BD (   1) C   1 - C   2        / 95. RY*(   2) C   3                    1.56    1.99    0.050
   1. BD (   1) C   1 - C   2        /145. RY*(   1) C   6                    1.03    1.86    0.039
   1. BD (   1) C   1 - C   2        /146. RY*(   2) C   6                    1.45    2.17    0.050
   1. BD (   1) C   1 - C   2        /362. BD*(   1) C   1 - C   6            2.52    1.39    0.053
   1. BD (   1) C   1 - C   2        /363. BD*(   1) C   1 - H  18            1.35    1.39    0.039
   1. BD (   1) C   1 - C   2        /364. BD*(   1) C   2 - C   3            2.65    1.39    0.054
   1. BD (   1) C   1 - C   2        /365. BD*(   1) C   2 - H  19            1.34    1.38    0.038
   1. BD (   1) C   1 - C   2        /368. BD*(   1) C   3 - H  20            2.47    1.38    0.052
   1. BD (   1) C   1 - C   2        /374. BD*(   1) C   6 - H  22            2.37    1.38    0.051
   2. BD (   2) C   1 - C   2        / 97. RY*(   4) C   3                    0.73    1.51    0.032
   2. BD (   2) C   1 - C   2        / 98. RY*(   5) C   3                    0.53    1.36    0.026
   2. BD (   2) C   1 - C   2        /147. RY*(   3) C   6                    0.58    0.91    0.022
   2. BD (   2) C   1 - C   2        /148. RY*(   4) C   6                    0.71    1.85    0.035
   2. BD (   2) C   1 - C   2        /367. BD*(   2) C   3 - C   4           28.62    0.35    0.089
   2. BD (   2) C   1 - C   2        /372. BD*(   2) C   5 - C   6           28.67    0.35    0.090
   3. BD (   1) C   1 - C   6        / 77. RY*(   1) C   2                    1.02    1.86    0.039
   3. BD (   1) C   1 - C   6        / 78. RY*(   2) C   2                    1.47    2.15    0.050
   3. BD (   1) C   1 - C   6        /128. RY*(   1) C   5                    0.95    1.87    0.038
   3. BD (   1) C   1 - C   6        /129. RY*(   2) C   5                    1.50    2.02    0.049
   3. BD (   1) C   1 - C   6        /360. BD*(   1) C   1 - C   2            2.53    1.39    0.053
   3. BD (   1) C   1 - C   6        /363. BD*(   1) C   1 - H  18            1.35    1.39    0.039
   3. BD (   1) C   1 - C   6        /365. BD*(   1) C   2 - H  19            2.38    1.38    0.051
   3. BD (   1) C   1 - C   6        /371. BD*(   1) C   5 - C   6            2.58    1.38    0.053
   3. BD (   1) C   1 - C   6        /373. BD*(   1) C   5 - H  21            2.45    1.38    0.052
   3. BD (   1) C   1 - C   6        /374. BD*(   1) C   6 - H  22            1.34    1.38    0.039
   4. BD (   1) C   1 - H  18        / 77. RY*(   1) C   2                    1.33    1.71    0.043
   4. BD (   1) C   1 - H  18        /145. RY*(   1) C   6                    1.32    1.71    0.043
   4. BD (   1) C   1 - H  18        /360. BD*(   1) C   1 - C   2            0.97    1.24    0.031
   4. BD (   1) C   1 - H  18        /362. BD*(   1) C   1 - C   6            0.94    1.24    0.031
   4. BD (   1) C   1 - H  18        /364. BD*(   1) C   2 - C   3            3.83    1.24    0.062
   4. BD (   1) C   1 - H  18        /365. BD*(   1) C   2 - H  19            0.56    1.23    0.023
   4. BD (   1) C   1 - H  18        /371. BD*(   1) C   5 - C   6            3.78    1.24    0.061
   4. BD (   1) C   1 - H  18        /374. BD*(   1) C   6 - H  22            0.55    1.23    0.023
   5. BD (   1) C   2 - C   3        / 60. RY*(   1) C   1                    0.97    1.88    0.038
   5. BD (   1) C   2 - C   3        / 61. RY*(   2) C   1                    1.42    2.18    0.050
   5. BD (   1) C   2 - C   3        /111. RY*(   1) C   4                    1.06    1.99    0.041
   5. BD (   1) C   2 - C   3        /112. RY*(   2) C   4                    0.80    1.85    0.034
   5. BD (   1) C   2 - C   3        /360. BD*(   1) C   1 - C   2            2.60    1.39    0.054
   5. BD (   1) C   2 - C   3        /363. BD*(   1) C   1 - H  18            2.31    1.39    0.051
   5. BD (   1) C   2 - C   3        /365. BD*(   1) C   2 - H  19            1.35    1.38    0.039
   5. BD (   1) C   2 - C   3        /366. BD*(   1) C   3 - C   4            3.68    1.37    0.064
   5. BD (   1) C   2 - C   3        /368. BD*(   1) C   3 - H  20            1.50    1.38    0.041
   5. BD (   1) C   2 - C   3        /370. BD*(   1) C   4 - C   7            3.98    1.25    0.063
   6. BD (   1) C   2 - H  19        / 60. RY*(   1) C   1                    1.24    1.73    0.042
   6. BD (   1) C   2 - H  19        / 94. RY*(   1) C   3                    1.18    1.70    0.040
   6. BD (   1) C   2 - H  19        /360. BD*(   1) C   1 - C   2            0.93    1.24    0.030
   6. BD (   1) C   2 - H  19        /362. BD*(   1) C   1 - C   6            3.71    1.24    0.061
   6. BD (   1) C   2 - H  19        /363. BD*(   1) C   1 - H  18            0.57    1.24    0.024
   6. BD (   1) C   2 - H  19        /364. BD*(   1) C   2 - C   3            1.01    1.24    0.032
   6. BD (   1) C   2 - H  19        /366. BD*(   1) C   3 - C   4            4.12    1.23    0.064
   6. BD (   1) C   2 - H  19        /368. BD*(   1) C   3 - H  20            0.57    1.23    0.024
   7. BD (   1) C   3 - C   4        / 77. RY*(   1) C   2                    1.21    1.86    0.043
   7. BD (   1) C   3 - C   4        / 78. RY*(   2) C   2                    1.56    2.15    0.052
   7. BD (   1) C   3 - C   4        /128. RY*(   1) C   5                    0.71    1.87    0.033
   7. BD (   1) C   3 - C   4        /129. RY*(   2) C   5                    0.55    2.02    0.030
   7. BD (   1) C   3 - C   4        /162. RY*(   1) C   7                    0.53    1.71    0.027
   7. BD (   1) C   3 - C   4        /163. RY*(   2) C   7                    1.17    1.62    0.039
   7. BD (   1) C   3 - C   4        /364. BD*(   1) C   2 - C   3            3.16    1.39    0.059
   7. BD (   1) C   3 - C   4        /365. BD*(   1) C   2 - H  19            1.97    1.38    0.047
   7. BD (   1) C   3 - C   4        /368. BD*(   1) C   3 - H  20            1.60    1.38    0.042
   7. BD (   1) C   3 - C   4        /369. BD*(   1) C   4 - C   5            3.51    1.38    0.062
   7. BD (   1) C   3 - C   4        /370. BD*(   1) C   4 - C   7            2.07    1.26    0.046
   7. BD (   1) C   3 - C   4        /373. BD*(   1) C   5 - H  21            2.46    1.38    0.052
   7. BD (   1) C   3 - C   4        /375. BD*(   1) C   7 - C   8            0.83    1.24    0.029
   8. BD (   2) C   3 - C   4        / 79. RY*(   3) C   2                    2.02    0.84    0.040
   8. BD (   2) C   3 - C   4        /130. RY*(   3) C   5                    1.82    1.06    0.043
   8. BD (   2) C   3 - C   4        /361. BD*(   2) C   1 - C   2           28.17    0.35    0.089
   8. BD (   2) C   3 - C   4        /372. BD*(   2) C   5 - C   6           27.19    0.35    0.088
   8. BD (   2) C   3 - C   4        /375. BD*(   1) C   7 - C   8            3.02    0.76    0.046
   8. BD (   2) C   3 - C   4        /377. BD*(   1) C   7 - H  23            3.27    0.73    0.047
   8. BD (   2) C   3 - C   4        /380. BD*(   2) C   8 - C  14            0.57    0.34    0.012
   9. BD (   1) C   3 - H  20        / 77. RY*(   1) C   2                    1.18    1.71    0.040
   9. BD (   1) C   3 - H  20        /111. RY*(   1) C   4                    1.79    1.85    0.051
   9. BD (   1) C   3 - H  20        /360. BD*(   1) C   1 - C   2            3.69    1.24    0.060
   9. BD (   1) C   3 - H  20        /364. BD*(   1) C   2 - C   3            1.10    1.24    0.033
   9. BD (   1) C   3 - H  20        /365. BD*(   1) C   2 - H  19            0.57    1.23    0.024
   9. BD (   1) C   3 - H  20        /366. BD*(   1) C   3 - C   4            1.31    1.23    0.036
   9. BD (   1) C   3 - H  20        /369. BD*(   1) C   4 - C   5            4.72    1.23    0.068
  10. BD (   1) C   4 - C   5        / 94. RY*(   1) C   3                    0.81    1.85    0.035
  10. BD (   1) C   4 - C   5        / 95. RY*(   2) C   3                    0.59    1.99    0.031
  10. BD (   1) C   4 - C   5        /145. RY*(   1) C   6                    1.16    1.86    0.042
  10. BD (   1) C   4 - C   5        /146. RY*(   2) C   6                    1.60    2.17    0.053
  10. BD (   1) C   4 - C   5        /162. RY*(   1) C   7                    1.26    1.71    0.042
  10. BD (   1) C   4 - C   5        /163. RY*(   2) C   7                    0.98    1.62    0.036
  10. BD (   1) C   4 - C   5        /366. BD*(   1) C   3 - C   4            3.48    1.37    0.062
  10. BD (   1) C   4 - C   5        /368. BD*(   1) C   3 - H  20            2.55    1.38    0.053
  10. BD (   1) C   4 - C   5        /370. BD*(   1) C   4 - C   7            1.94    1.25    0.044
  10. BD (   1) C   4 - C   5        /371. BD*(   1) C   5 - C   6            3.12    1.38    0.059
  10. BD (   1) C   4 - C   5        /373. BD*(   1) C   5 - H  21            1.61    1.38    0.042
  10. BD (   1) C   4 - C   5        /374. BD*(   1) C   6 - H  22            1.95    1.38    0.046
  10. BD (   1) C   4 - C   5        /376. BD*(   1) C   7 - N   9            2.22    1.19    0.046
  11. BD (   1) C   4 - C   7        / 94. RY*(   1) C   3                    1.51    1.81    0.047
  11. BD (   1) C   4 - C   7        /128. RY*(   1) C   5                    1.49    1.83    0.047
  11. BD (   1) C   4 - C   7        /180. RY*(   2) C   8                    1.34    1.61    0.042
  11. BD (   1) C   4 - C   7        /196. RY*(   1) N   9                    1.03    1.47    0.035
  11. BD (   1) C   4 - C   7        /364. BD*(   1) C   2 - C   3            2.07    1.35    0.047
  11. BD (   1) C   4 - C   7        /366. BD*(   1) C   3 - C   4            2.15    1.34    0.048
  11. BD (   1) C   4 - C   7        /369. BD*(   1) C   4 - C   5            1.89    1.34    0.045
  11. BD (   1) C   4 - C   7        /371. BD*(   1) C   5 - C   6            2.15    1.35    0.048
  11. BD (   1) C   4 - C   7        /375. BD*(   1) C   7 - C   8            2.59    1.20    0.050
  11. BD (   1) C   4 - C   7        /376. BD*(   1) C   7 - N   9            0.86    1.15    0.028
  11. BD (   1) C   4 - C   7        /377. BD*(   1) C   7 - H  23            1.01    1.17    0.031
  11. BD (   1) C   4 - C   7        /379. BD*(   1) C   8 - C  14            1.57    1.33    0.041
  11. BD (   1) C   4 - C   7        /380. BD*(   2) C   8 - C  14            1.67    0.78    0.035
  11. BD (   1) C   4 - C   7        /381. BD*(   1) N   9 - C  15            1.58    1.27    0.040
  12. BD (   1) C   5 - C   6        / 60. RY*(   1) C   1                    0.97    1.88    0.038
  12. BD (   1) C   5 - C   6        / 61. RY*(   2) C   1                    1.44    2.18    0.050
  12. BD (   1) C   5 - C   6        /111. RY*(   1) C   4                    1.04    1.99    0.041
  12. BD (   1) C   5 - C   6        /112. RY*(   2) C   4                    0.79    1.84    0.034
  12. BD (   1) C   5 - C   6        /113. RY*(   3) C   4                    0.57    1.62    0.027
  12. BD (   1) C   5 - C   6        /362. BD*(   1) C   1 - C   6            2.52    1.39    0.053
  12. BD (   1) C   5 - C   6        /363. BD*(   1) C   1 - H  18            2.31    1.39    0.051
  12. BD (   1) C   5 - C   6        /369. BD*(   1) C   4 - C   5            3.67    1.38    0.063
  12. BD (   1) C   5 - C   6        /370. BD*(   1) C   4 - C   7            3.74    1.25    0.061
  12. BD (   1) C   5 - C   6        /373. BD*(   1) C   5 - H  21            1.49    1.38    0.041
  12. BD (   1) C   5 - C   6        /374. BD*(   1) C   6 - H  22            1.30    1.38    0.038
  13. BD (   2) C   5 - C   6        / 62. RY*(   3) C   1                    1.32    0.78    0.031
  13. BD (   2) C   5 - C   6        /361. BD*(   2) C   1 - C   2           27.98    0.35    0.089
  13. BD (   2) C   5 - C   6        /367. BD*(   2) C   3 - C   4           28.99    0.35    0.090
  14. BD (   1) C   5 - H  21        /111. RY*(   1) C   4                    1.78    1.85    0.051
  14. BD (   1) C   5 - H  21        /145. RY*(   1) C   6                    1.14    1.71    0.040
  14. BD (   1) C   5 - H  21        /362. BD*(   1) C   1 - C   6            3.64    1.24    0.060
  14. BD (   1) C   5 - H  21        /366. BD*(   1) C   3 - C   4            4.81    1.23    0.069
  14. BD (   1) C   5 - H  21        /369. BD*(   1) C   4 - C   5            1.27    1.23    0.035
  14. BD (   1) C   5 - H  21        /371. BD*(   1) C   5 - C   6            1.08    1.24    0.033
  14. BD (   1) C   5 - H  21        /374. BD*(   1) C   6 - H  22            0.56    1.23    0.023
  15. BD (   1) C   6 - H  22        / 60. RY*(   1) C   1                    1.24    1.73    0.041
  15. BD (   1) C   6 - H  22        /128. RY*(   1) C   5                    1.17    1.72    0.040
  15. BD (   1) C   6 - H  22        /360. BD*(   1) C   1 - C   2            3.67    1.24    0.060
  15. BD (   1) C   6 - H  22        /362. BD*(   1) C   1 - C   6            0.94    1.24    0.030
  15. BD (   1) C   6 - H  22        /363. BD*(   1) C   1 - H  18            0.56    1.24    0.023
  15. BD (   1) C   6 - H  22        /369. BD*(   1) C   4 - C   5            4.01    1.23    0.063
  15. BD (   1) C   6 - H  22        /371. BD*(   1) C   5 - C   6            0.98    1.24    0.031
  15. BD (   1) C   6 - H  22        /373. BD*(   1) C   5 - H  21            0.56    1.23    0.024
  16. BD (   1) C   7 - C   8        /112. RY*(   2) C   4                    1.33    1.81    0.044
  16. BD (   1) C   7 - C   8        /196. RY*(   1) N   9                    1.28    1.47    0.039
  16. BD (   1) C   7 - C   8        /213. RY*(   1) C  10                    1.57    2.13    0.052
  16. BD (   1) C   7 - C   8        /214. RY*(   2) C  10                    1.15    2.34    0.047
  16. BD (   1) C   7 - C   8        /281. RY*(   1) C  14                    1.83    1.82    0.052
  16. BD (   1) C   7 - C   8        /366. BD*(   1) C   3 - C   4            2.16    1.34    0.048
  16. BD (   1) C   7 - C   8        /367. BD*(   2) C   3 - C   4            1.66    0.79    0.035
  16. BD (   1) C   7 - C   8        /370. BD*(   1) C   4 - C   7            2.54    1.22    0.050
  16. BD (   1) C   7 - C   8        /376. BD*(   1) C   7 - N   9            0.76    1.15    0.027
  16. BD (   1) C   7 - C   8        /377. BD*(   1) C   7 - H  23            0.88    1.17    0.029
  16. BD (   1) C   7 - C   8        /378. BD*(   1) C   8 - C  10            2.74    1.30    0.053
  16. BD (   1) C   7 - C   8        /379. BD*(   1) C   8 - C  14            1.98    1.33    0.046
  16. BD (   1) C   7 - C   8        /381. BD*(   1) N   9 - C  15            1.73    1.27    0.042
  16. BD (   1) C   7 - C   8        /383. BD*(   1) C  10 - C  11            2.30    1.31    0.049
  16. BD (   1) C   7 - C   8        /391. BD*(   1) C  13 - C  14            2.41    1.34    0.051
  17. BD (   1) C   7 - N   9        /112. RY*(   2) C   4                    0.77    1.94    0.035
  17. BD (   1) C   7 - N   9        /181. RY*(   3) C   8                    0.66    1.81    0.031
  17. BD (   1) C   7 - N   9        /301. RY*(   4) C  15                    1.73    1.90    0.051
  17. BD (   1) C   7 - N   9        /302. RY*(   5) C  15                    0.55    3.22    0.038
  17. BD (   1) C   7 - N   9        /369. BD*(   1) C   4 - C   5            2.31    1.48    0.052
  17. BD (   1) C   7 - N   9        /370. BD*(   1) C   4 - C   7            0.99    1.35    0.033
  17. BD (   1) C   7 - N   9        /375. BD*(   1) C   7 - C   8            0.97    1.33    0.032
  17. BD (   1) C   7 - N   9        /379. BD*(   1) C   8 - C  14            1.20    1.46    0.037
  17. BD (   1) C   7 - N   9        /380. BD*(   2) C   8 - C  14            1.69    0.91    0.038
  17. BD (   1) C   7 - N   9        /381. BD*(   1) N   9 - C  15            0.94    1.40    0.033
  17. BD (   1) C   7 - N   9        /382. BD*(   1) N   9 - H  24            0.72    1.40    0.028
  17. BD (   1) C   7 - N   9        /395. BD*(   2) C  15 - O  16            1.72    1.49    0.045
  18. BD (   1) C   7 - H  23        /366. BD*(   1) C   3 - C   4            2.44    1.19    0.048
  18. BD (   1) C   7 - H  23        /367. BD*(   2) C   3 - C   4            4.77    0.64    0.054
  18. BD (   1) C   7 - H  23        /370. BD*(   1) C   4 - C   7            0.98    1.07    0.029
  18. BD (   1) C   7 - H  23        /375. BD*(   1) C   7 - C   8            0.72    1.05    0.025
  18. BD (   1) C   7 - H  23        /378. BD*(   1) C   8 - C  10            5.45    1.15    0.071
  18. BD (   1) C   7 - H  23        /382. BD*(   1) N   9 - H  24            4.90    1.12    0.066
  19. BD (   1) C   8 - C  10        /162. RY*(   1) C   7                    1.86    1.75    0.051
  19. BD (   1) C   8 - C  10        /214. RY*(   2) C  10                    0.51    2.42    0.031
  19. BD (   1) C   8 - C  10        /230. RY*(   1) C  11                    2.24    2.03    0.060
  19. BD (   1) C   8 - C  10        /231. RY*(   2) C  11                    0.71    1.93    0.033
  19. BD (   1) C   8 - C  10        /281. RY*(   1) C  14                    0.68    1.89    0.032
  19. BD (   1) C   8 - C  10        /375. BD*(   1) C   7 - C   8            3.24    1.28    0.058
  19. BD (   1) C   8 - C  10        /377. BD*(   1) C   7 - H  23            0.80    1.24    0.028
  19. BD (   1) C   8 - C  10        /379. BD*(   1) C   8 - C  14            3.51    1.40    0.063
  19. BD (   1) C   8 - C  10        /383. BD*(   1) C  10 - C  11            3.54    1.39    0.063
  19. BD (   1) C   8 - C  10        /387. BD*(   1) C  11 - H  25            1.92    1.40    0.046
  19. BD (   1) C   8 - C  10        /393. BD*(   1) C  14 - H  28            1.71    1.41    0.044
  20. BD (   1) C   8 - C  14        /162. RY*(   1) C   7                    1.64    1.72    0.048
  20. BD (   1) C   8 - C  14        /213. RY*(   1) C  10                    1.11    2.17    0.044
  20. BD (   1) C   8 - C  14        /264. RY*(   1) C  13                    1.10    1.88    0.041
  20. BD (   1) C   8 - C  14        /265. RY*(   2) C  13                    1.63    2.19    0.054
  20. BD (   1) C   8 - C  14        /370. BD*(   1) C   4 - C   7            0.85    1.26    0.029
  20. BD (   1) C   8 - C  14        /375. BD*(   1) C   7 - C   8            1.98    1.24    0.044
  20. BD (   1) C   8 - C  14        /376. BD*(   1) C   7 - N   9            0.58    1.19    0.024
  20. BD (   1) C   8 - C  14        /377. BD*(   1) C   7 - H  23            0.58    1.21    0.024
  20. BD (   1) C   8 - C  14        /378. BD*(   1) C   8 - C  10            4.66    1.34    0.071
  20. BD (   1) C   8 - C  14        /385. BD*(   1) C  10 -Br  17            5.83    0.93    0.066
  20. BD (   1) C   8 - C  14        /391. BD*(   1) C  13 - C  14            2.93    1.39    0.057
  20. BD (   1) C   8 - C  14        /392. BD*(   1) C  13 - H  27            1.86    1.38    0.046
  20. BD (   1) C   8 - C  14        /393. BD*(   1) C  14 - H  28            1.51    1.38    0.041
  21. BD (   2) C   8 - C  14        /215. RY*(   3) C  10                    1.23    1.25    0.038
  21. BD (   2) C   8 - C  14        /266. RY*(   3) C  13                    1.89    0.87    0.040
  21. BD (   2) C   8 - C  14        /370. BD*(   1) C   4 - C   7            3.09    0.79    0.048
  21. BD (   2) C   8 - C  14        /376. BD*(   1) C   7 - N   9            4.65    0.73    0.056
  21. BD (   2) C   8 - C  14        /384. BD*(   2) C  10 - C  11           26.91    0.33    0.085
  21. BD (   2) C   8 - C  14        /389. BD*(   2) C  12 - C  13           27.45    0.36    0.089
  22. BD (   1) N   9 - C  15        /162. RY*(   1) C   7                    2.09    1.88    0.056
  22. BD (   1) N   9 - C  15        /316. RY*(   2) O  16                    0.56    1.50    0.026
  22. BD (   1) N   9 - C  15        /370. BD*(   1) C   4 - C   7            0.61    1.43    0.027
  22. BD (   1) N   9 - C  15        /376. BD*(   1) C   7 - N   9            1.84    1.36    0.045
  22. BD (   1) N   9 - C  15        /377. BD*(   1) C   7 - H  23            0.63    1.37    0.026
  22. BD (   1) N   9 - C  15        /382. BD*(   1) N   9 - H  24            0.79    1.47    0.031
  23. BD (   1) N   9 - H  24        /162. RY*(   1) C   7                    0.58    1.73    0.028
  23. BD (   1) N   9 - H  24        /163. RY*(   2) C   7                    1.20    1.63    0.040
  23. BD (   1) N   9 - H  24        /298. RY*(   1) C  15                    0.97    2.11    0.040
  23. BD (   1) N   9 - H  24        /302. RY*(   5) C  15                    0.74    3.13    0.043
  23. BD (   1) N   9 - H  24        /376. BD*(   1) C   7 - N   9            0.50    1.20    0.022
  23. BD (   1) N   9 - H  24        /377. BD*(   1) C   7 - H  23            1.66    1.22    0.040
  23. BD (   1) N   9 - H  24        /381. BD*(   1) N   9 - C  15            0.62    1.32    0.026
  23. BD (   1) N   9 - H  24        /395. BD*(   2) C  15 - O  16            1.04    1.40    0.034
  23. BD (   1) N   9 - H  24        /396. BD*(   1) C  15 - H  29            2.37    1.32    0.050
  24. BD (   1) C  10 - C  11        /179. RY*(   1) C   8                    2.63    2.33    0.070
  24. BD (   1) C  10 - C  11        /213. RY*(   1) C  10                    0.68    2.21    0.035
  24. BD (   1) C  10 - C  11        /247. RY*(   1) C  12                    0.97    1.90    0.038
  24. BD (   1) C  10 - C  11        /248. RY*(   2) C  12                    1.58    2.26    0.054
  24. BD (   1) C  10 - C  11        /334. RY*(   3)Br  17                    0.56    2.42    0.033
  24. BD (   1) C  10 - C  11        /335. RY*(   4)Br  17                    0.84   17.12    0.108
  24. BD (   1) C  10 - C  11        /375. BD*(   1) C   7 - C   8            4.20    1.27    0.066
  24. BD (   1) C  10 - C  11        /378. BD*(   1) C   8 - C  10            4.32    1.37    0.069
  24. BD (   1) C  10 - C  11        /386. BD*(   1) C  11 - C  12            2.86    1.42    0.057
  24. BD (   1) C  10 - C  11        /387. BD*(   1) C  11 - H  25            1.82    1.40    0.045
  24. BD (   1) C  10 - C  11        /390. BD*(   1) C  12 - H  26            1.67    1.42    0.043
  25. BD (   2) C  10 - C  11        /180. RY*(   2) C   8                    0.74    1.20    0.029
  25. BD (   2) C  10 - C  11        /250. RY*(   4) C  12                    0.98    1.70    0.040
  25. BD (   2) C  10 - C  11        /380. BD*(   2) C   8 - C  14           27.30    0.37    0.091
  25. BD (   2) C  10 - C  11        /389. BD*(   2) C  12 - C  13           24.21    0.38    0.085
  26. BD (   1) C  10 -Br  17        /179. RY*(   1) C   8                    3.89    2.20    0.083
  26. BD (   1) C  10 -Br  17        /182. RY*(   4) C   8                    0.57    1.77    0.028
  26. BD (   1) C  10 -Br  17        /213. RY*(   1) C  10                    1.33    2.08    0.047
  26. BD (   1) C  10 -Br  17        /214. RY*(   2) C  10                    1.84    2.29    0.058
  26. BD (   1) C  10 -Br  17        /230. RY*(   1) C  11                    3.17    1.90    0.069
  26. BD (   1) C  10 -Br  17        /334. RY*(   3)Br  17                    1.72    2.29    0.056
  26. BD (   1) C  10 -Br  17        /335. RY*(   4)Br  17                    2.69   16.99    0.192
  26. BD (   1) C  10 -Br  17        /379. BD*(   1) C   8 - C  14            3.71    1.27    0.061
  26. BD (   1) C  10 -Br  17        /386. BD*(   1) C  11 - C  12            3.33    1.29    0.058
  27. BD (   1) C  11 - C  12        /214. RY*(   2) C  10                    2.08    2.39    0.063
  27. BD (   1) C  11 - C  12        /264. RY*(   1) C  13                    0.97    1.88    0.038
  27. BD (   1) C  11 - C  12        /265. RY*(   2) C  13                    1.51    2.19    0.052
  27. BD (   1) C  11 - C  12        /383. BD*(   1) C  10 - C  11            3.78    1.36    0.064
  27. BD (   1) C  11 - C  12        /385. BD*(   1) C  10 -Br  17            4.60    0.94    0.059
  27. BD (   1) C  11 - C  12        /387. BD*(   1) C  11 - H  25            1.43    1.37    0.040
  27. BD (   1) C  11 - C  12        /388. BD*(   1) C  12 - C  13            2.39    1.39    0.052
  27. BD (   1) C  11 - C  12        /390. BD*(   1) C  12 - H  26            1.31    1.39    0.038
  27. BD (   1) C  11 - C  12        /392. BD*(   1) C  13 - H  27            2.30    1.39    0.051
  28. BD (   1) C  11 - H  25        /213. RY*(   1) C  10                    1.11    2.03    0.042
  28. BD (   1) C  11 - H  25        /247. RY*(   1) C  12                    1.18    1.72    0.040
  28. BD (   1) C  11 - H  25        /378. BD*(   1) C   8 - C  10            4.54    1.20    0.066
  28. BD (   1) C  11 - H  25        /383. BD*(   1) C  10 - C  11            1.43    1.21    0.037
  28. BD (   1) C  11 - H  25        /386. BD*(   1) C  11 - C  12            1.10    1.24    0.033
  28. BD (   1) C  11 - H  25        /388. BD*(   1) C  12 - C  13            3.61    1.24    0.060
  28. BD (   1) C  11 - H  25        /390. BD*(   1) C  12 - H  26            0.59    1.24    0.024
  29. BD (   1) C  12 - C  13        /231. RY*(   2) C  11                    2.23    1.90    0.058
  29. BD (   1) C  12 - C  13        /281. RY*(   1) C  14                    0.78    1.86    0.034
  29. BD (   1) C  12 - C  13        /282. RY*(   2) C  14                    1.68    2.03    0.052
  29. BD (   1) C  12 - C  13        /386. BD*(   1) C  11 - C  12            2.47    1.39    0.052
  29. BD (   1) C  12 - C  13        /387. BD*(   1) C  11 - H  25            2.29    1.37    0.050
  29. BD (   1) C  12 - C  13        /390. BD*(   1) C  12 - H  26            1.42    1.39    0.040
  29. BD (   1) C  12 - C  13        /391. BD*(   1) C  13 - C  14            2.55    1.39    0.053
  29. BD (   1) C  12 - C  13        /392. BD*(   1) C  13 - H  27            1.37    1.39    0.039
  29. BD (   1) C  12 - C  13        /393. BD*(   1) C  14 - H  28            2.45    1.38    0.052
  30. BD (   2) C  12 - C  13        /234. RY*(   5) C  11                    0.98    1.59    0.039
  30. BD (   2) C  12 - C  13        /284. RY*(   4) C  14                    1.19    1.42    0.040
  30. BD (   2) C  12 - C  13        /380. BD*(   2) C   8 - C  14           29.37    0.35    0.090
  30. BD (   2) C  12 - C  13        /384. BD*(   2) C  10 - C  11           32.88    0.32    0.093
  31. BD (   1) C  12 - H  26        /230. RY*(   1) C  11                    1.00    1.85    0.038
  31. BD (   1) C  12 - H  26        /264. RY*(   1) C  13                    1.25    1.73    0.042
  31. BD (   1) C  12 - H  26        /383. BD*(   1) C  10 - C  11            4.03    1.21    0.062
  31. BD (   1) C  12 - H  26        /386. BD*(   1) C  11 - C  12            1.02    1.24    0.032
  31. BD (   1) C  12 - H  26        /387. BD*(   1) C  11 - H  25            0.60    1.22    0.024
  31. BD (   1) C  12 - H  26        /388. BD*(   1) C  12 - C  13            1.01    1.24    0.032
  31. BD (   1) C  12 - H  26        /391. BD*(   1) C  13 - C  14            3.69    1.24    0.060
  31. BD (   1) C  12 - H  26        /392. BD*(   1) C  13 - H  27            0.56    1.24    0.024
  32. BD (   1) C  13 - C  14        /179. RY*(   1) C   8                    0.51    2.30    0.031
  32. BD (   1) C  13 - C  14        /180. RY*(   2) C   8                    0.92    1.66    0.035
  32. BD (   1) C  13 - C  14        /181. RY*(   3) C   8                    1.50    1.72    0.045
  32. BD (   1) C  13 - C  14        /247. RY*(   1) C  12                    0.97    1.87    0.038
  32. BD (   1) C  13 - C  14        /248. RY*(   2) C  12                    1.37    2.23    0.050
  32. BD (   1) C  13 - C  14        /375. BD*(   1) C   7 - C   8            3.38    1.24    0.058
  32. BD (   1) C  13 - C  14        /379. BD*(   1) C   8 - C  14            3.37    1.37    0.061
  32. BD (   1) C  13 - C  14        /388. BD*(   1) C  12 - C  13            2.51    1.39    0.053
  32. BD (   1) C  13 - C  14        /390. BD*(   1) C  12 - H  26            2.35    1.39    0.051
  32. BD (   1) C  13 - C  14        /392. BD*(   1) C  13 - H  27            1.37    1.39    0.039
  32. BD (   1) C  13 - C  14        /393. BD*(   1) C  14 - H  28            1.43    1.38    0.040
  33. BD (   1) C  13 - H  27        /247. RY*(   1) C  12                    1.22    1.71    0.041
  33. BD (   1) C  13 - H  27        /281. RY*(   1) C  14                    1.15    1.71    0.040
  33. BD (   1) C  13 - H  27        /379. BD*(   1) C   8 - C  14            4.07    1.22    0.063
  33. BD (   1) C  13 - H  27        /386. BD*(   1) C  11 - C  12            3.68    1.24    0.060
  33. BD (   1) C  13 - H  27        /388. BD*(   1) C  12 - C  13            0.99    1.24    0.031
  33. BD (   1) C  13 - H  27        /390. BD*(   1) C  12 - H  26            0.57    1.23    0.024
  33. BD (   1) C  13 - H  27        /391. BD*(   1) C  13 - C  14            1.04    1.24    0.032
  33. BD (   1) C  13 - H  27        /393. BD*(   1) C  14 - H  28            0.58    1.23    0.024
  34. BD (   1) C  14 - H  28        /179. RY*(   1) C   8                    1.49    2.16    0.051
  34. BD (   1) C  14 - H  28        /264. RY*(   1) C  13                    1.07    1.73    0.039
  34. BD (   1) C  14 - H  28        /378. BD*(   1) C   8 - C  10            5.00    1.20    0.069
  34. BD (   1) C  14 - H  28        /379. BD*(   1) C   8 - C  14            1.30    1.22    0.036
  34. BD (   1) C  14 - H  28        /388. BD*(   1) C  12 - C  13            3.58    1.24    0.060
  34. BD (   1) C  14 - H  28        /391. BD*(   1) C  13 - C  14            1.08    1.24    0.033
  34. BD (   1) C  14 - H  28        /392. BD*(   1) C  13 - H  27            0.55    1.24    0.023
  35. BD (   1) C  15 - O  16        /196. RY*(   1) N   9                    0.61    1.18    0.024
  35. BD (   1) C  15 - O  16        /394. BD*(   1) C  15 - O  16            1.26    0.47    0.023
  36. BD (   2) C  15 - O  16        /197. RY*(   2) N   9                    1.48    2.12    0.050
  36. BD (   2) C  15 - O  16        /298. RY*(   1) C  15                    0.87    2.43    0.041
  36. BD (   2) C  15 - O  16        /376. BD*(   1) C   7 - N   9            2.68    1.53    0.057
  36. BD (   2) C  15 - O  16        /381. BD*(   1) N   9 - C  15            0.58    1.64    0.028
  37. BD (   1) C  15 - H  29        /197. RY*(   2) N   9                    1.35    1.69    0.043
  37. BD (   1) C  15 - H  29        /315. RY*(   1) O  16                    0.88    1.52    0.033
  37. BD (   1) C  15 - H  29        /382. BD*(   1) N   9 - H  24            3.89    1.21    0.061
  38. CR (   1) C   1                / 78. RY*(   2) C   2                    1.24   11.77    0.108
  38. CR (   1) C   1                /146. RY*(   2) C   6                    1.25   11.79    0.109
  38. CR (   1) C   1                /337. RY*(   2) H  18                    0.59   12.28    0.076
  38. CR (   1) C   1                /364. BD*(   1) C   2 - C   3            0.67   11.01    0.077
  38. CR (   1) C   1                /371. BD*(   1) C   5 - C   6            0.65   11.01    0.076
  39. CR (   1) C   2                / 61. RY*(   2) C   1                    1.31   11.80    0.111
  39. CR (   1) C   2                / 95. RY*(   2) C   3                    1.11   11.62    0.101
  39. CR (   1) C   2                /339. RY*(   2) H  19                    0.63   12.36    0.079
  39. CR (   1) C   2                /362. BD*(   1) C   1 - C   6            0.64   11.01    0.075
  39. CR (   1) C   2                /366. BD*(   1) C   3 - C   4            0.80   11.00    0.084
  40. CR (   1) C   3                / 78. RY*(   2) C   2                    1.38   11.77    0.114
  40. CR (   1) C   3                /111. RY*(   1) C   4                    0.52   11.62    0.070
  40. CR (   1) C   3                /112. RY*(   2) C   4                    0.69   11.47    0.080
  40. CR (   1) C   3                /113. RY*(   3) C   4                    1.04   11.24    0.096
  40. CR (   1) C   3                /340. RY*(   1) H  20                    0.66   11.78    0.079
  40. CR (   1) C   3                /360. BD*(   1) C   1 - C   2            0.66   11.01    0.076
  40. CR (   1) C   3                /369. BD*(   1) C   4 - C   5            0.77   11.00    0.083
  40. CR (   1) C   3                /370. BD*(   1) C   4 - C   7            0.85   10.88    0.087
  41. CR (   1) C   4                / 95. RY*(   2) C   3                    1.26   11.64    0.108
  41. CR (   1) C   4                /129. RY*(   2) C   5                    1.17   11.66    0.104
  41. CR (   1) C   4                /364. BD*(   1) C   2 - C   3            0.62   11.03    0.074
  41. CR (   1) C   4                /371. BD*(   1) C   5 - C   6            0.62   11.03    0.074
  42. CR (   1) C   5                /111. RY*(   1) C   4                    0.52   11.62    0.069
  42. CR (   1) C   5                /112. RY*(   2) C   4                    1.47   11.47    0.116
  42. CR (   1) C   5                /146. RY*(   2) C   6                    1.35   11.79    0.113
  42. CR (   1) C   5                /342. RY*(   1) H  21                    0.65   11.83    0.078
  42. CR (   1) C   5                /362. BD*(   1) C   1 - C   6            0.65   11.01    0.076
  42. CR (   1) C   5                /366. BD*(   1) C   3 - C   4            0.80   11.00    0.084
  42. CR (   1) C   5                /370. BD*(   1) C   4 - C   7            0.79   10.88    0.083
  43. CR (   1) C   6                / 61. RY*(   2) C   1                    1.32   11.80    0.111
  43. CR (   1) C   6                /129. RY*(   2) C   5                    1.13   11.64    0.102
  43. CR (   1) C   6                /345. RY*(   2) H  22                    0.63   12.35    0.079
  43. CR (   1) C   6                /360. BD*(   1) C   1 - C   2            0.63   11.01    0.075
  43. CR (   1) C   6                /369. BD*(   1) C   4 - C   5            0.79   11.00    0.083
  44. CR (   1) C   7                /111. RY*(   1) C   4                    1.05   11.68    0.099
  44. CR (   1) C   7                /179. RY*(   1) C   8                    0.83   11.98    0.089
  44. CR (   1) C   7                /347. RY*(   2) H  23                    0.52   12.85    0.073
  44. CR (   1) C   7                /366. BD*(   1) C   3 - C   4            0.69   11.06    0.079
  44. CR (   1) C   7                /369. BD*(   1) C   4 - C   5            0.53   11.06    0.069
  44. CR (   1) C   7                /378. BD*(   1) C   8 - C  10            0.74   11.02    0.081
  44. CR (   1) C   7                /381. BD*(   1) N   9 - C  15            0.69   10.99    0.079
  45. CR (   1) C   8                /166. RY*(   5) C   7                    0.51   11.22    0.068
  45. CR (   1) C   8                /214. RY*(   2) C  10                    2.07   12.04    0.141
  45. CR (   1) C   8                /282. RY*(   2) C  14                    1.22   11.68    0.107
  45. CR (   1) C   8                /383. BD*(   1) C  10 - C  11            0.73   11.01    0.081
  45. CR (   1) C   8                /385. BD*(   1) C  10 -Br  17            1.24   10.59    0.103
  45. CR (   1) C   8                /391. BD*(   1) C  13 - C  14            0.65   11.04    0.076
  46. CR (   1) N   9                /163. RY*(   2) C   7                    1.47   15.45    0.135
  46. CR (   1) N   9                /300. RY*(   3) C  15                    0.65   16.24    0.092
  46. CR (   1) N   9                /302. RY*(   5) C  15                    0.95   16.96    0.113
  46. CR (   1) N   9                /349. RY*(   2) H  24                    0.80   16.79    0.103
  47. CR (   1) C  10                /180. RY*(   2) C   8                    1.00   11.36    0.095
  47. CR (   1) C  10                /181. RY*(   3) C   8                    1.39   11.42    0.112
  47. CR (   1) C  10                /231. RY*(   2) C  11                    1.75   11.60    0.127
  47. CR (   1) C  10                /375. BD*(   1) C   7 - C   8            1.03   10.95    0.095
  47. CR (   1) C  10                /378. BD*(   1) C   8 - C  10            0.62   11.05    0.074
  47. CR (   1) C  10                /379. BD*(   1) C   8 - C  14            0.63   11.08    0.075
  47. CR (   1) C  10                /383. BD*(   1) C  10 - C  11            0.52   11.06    0.068
  47. CR (   1) C  10                /385. BD*(   1) C  10 -Br  17            1.87   10.64    0.127
  47. CR (   1) C  10                /386. BD*(   1) C  11 - C  12            0.62   11.09    0.074
  48. CR (   1) C  11                /213. RY*(   1) C  10                    2.15   11.80    0.142
  48. CR (   1) C  11                /248. RY*(   2) C  12                    1.31   11.86    0.111
  48. CR (   1) C  11                /350. RY*(   1) H  25                    0.53   11.61    0.070
  48. CR (   1) C  11                /378. BD*(   1) C   8 - C  10            1.00   10.97    0.094
  48. CR (   1) C  11                /385. BD*(   1) C  10 -Br  17            0.92   10.56    0.088
  48. CR (   1) C  11                /388. BD*(   1) C  12 - C  13            0.64   11.02    0.075
  49. CR (   1) C  12                /230. RY*(   1) C  11                    0.58   11.62    0.073
  49. CR (   1) C  12                /231. RY*(   2) C  11                    0.78   11.52    0.085
  49. CR (   1) C  12                /233. RY*(   4) C  11                    0.55   11.31    0.071
  49. CR (   1) C  12                /265. RY*(   2) C  13                    1.28   11.82    0.110
  49. CR (   1) C  12                /353. RY*(   2) H  26                    0.60   12.28    0.076
  49. CR (   1) C  12                /383. BD*(   1) C  10 - C  11            0.79   10.98    0.084
  49. CR (   1) C  12                /391. BD*(   1) C  13 - C  14            0.65   11.01    0.076
  50. CR (   1) C  13                /248. RY*(   2) C  12                    1.29   11.85    0.111
  50. CR (   1) C  13                /282. RY*(   2) C  14                    1.15   11.65    0.103
  50. CR (   1) C  13                /355. RY*(   2) H  27                    0.60   12.29    0.077
  50. CR (   1) C  13                /379. BD*(   1) C   8 - C  14            0.76   10.99    0.082
  50. CR (   1) C  13                /386. BD*(   1) C  11 - C  12            0.62   11.01    0.074
  51. CR (   1) C  14                /179. RY*(   1) C   8                    1.30   11.93    0.111
  51. CR (   1) C  14                /181. RY*(   3) C   8                    0.76   11.34    0.083
  51. CR (   1) C  14                /265. RY*(   2) C  13                    1.33   11.82    0.112
  51. CR (   1) C  14                /356. RY*(   1) H  28                    0.76   12.09    0.086
  51. CR (   1) C  14                /375. BD*(   1) C   7 - C   8            0.68   10.87    0.078
  51. CR (   1) C  14                /378. BD*(   1) C   8 - C  10            0.96   10.97    0.092
  51. CR (   1) C  14                /388. BD*(   1) C  12 - C  13            0.64   11.01    0.075
  52. CR (   1) C  15                /376. BD*(   1) C   7 - N   9            1.32   10.94    0.108
  53. CR (   1) O  16                /298. RY*(   1) C  15                    4.28   20.69    0.266
  54. LP (   1) N   9                /164. RY*(   3) C   7                    0.88    1.06    0.030
  54. LP (   1) N   9                /299. RY*(   2) C  15                    2.88    1.86    0.071
  54. LP (   1) N   9                /303. RY*(   6) C  15                    0.76    1.01    0.027
  54. LP (   1) N   9                /369. BD*(   1) C   4 - C   5            0.53    0.93    0.022
  54. LP (   1) N   9                /370. BD*(   1) C   4 - C   7            6.31    0.81    0.069
  54. LP (   1) N   9                /375. BD*(   1) C   7 - C   8            5.31    0.79    0.062
  54. LP (   1) N   9                /380. BD*(   2) C   8 - C  14            2.20    0.37    0.026
  54. LP (   1) N   9                /394. BD*(   1) C  15 - O  16           85.93    0.35    0.157
  55. LP (   1) O  16                /298. RY*(   1) C  15                   11.12    2.14    0.138
  55. LP (   1) O  16                /300. RY*(   3) C  15                    0.91    2.46    0.042
  55. LP (   1) O  16                /309. RY*(  12) C  15                    1.11    2.30    0.045
  55. LP (   1) O  16                /310. RY*(  13) C  15                    0.62    2.49    0.035
  55. LP (   1) O  16                /396. BD*(   1) C  15 - H  29            0.58    1.35    0.025
  56. LP (   2) O  16                /300. RY*(   3) C  15                    2.98    1.98    0.070
  56. LP (   2) O  16                /376. BD*(   1) C   7 - N   9            0.99    0.76    0.025
  56. LP (   2) O  16                /381. BD*(   1) N   9 - C  15           23.04    0.88    0.128
  56. LP (   2) O  16                /396. BD*(   1) C  15 - H  29           17.24    0.87    0.111
  57. LP (   1)Br  17                /213. RY*(   1) C  10                    0.91    2.12    0.039
  57. LP (   1)Br  17                /214. RY*(   2) C  10                    1.62    2.33    0.055
  57. LP (   1)Br  17                /335. RY*(   4)Br  17                    0.56   17.03    0.087
  57. LP (   1)Br  17                /378. BD*(   1) C   8 - C  10            1.70    1.28    0.042
  57. LP (   1)Br  17                /383. BD*(   1) C  10 - C  11            0.66    1.30    0.026
  58. LP (   2)Br  17                /378. BD*(   1) C   8 - C  10            4.48    0.92    0.057
  58. LP (   2)Br  17                /382. BD*(   1) N   9 - H  24            1.56    0.89    0.033
  58. LP (   2)Br  17                /383. BD*(   1) C  10 - C  11            4.25    0.94    0.057
  58. LP (   2)Br  17                /386. BD*(   1) C  11 - C  12            0.71    0.97    0.023
  59. LP (   3)Br  17                /215. RY*(   3) C  10                    0.69    1.30    0.027
  59. LP (   3)Br  17                /382. BD*(   1) N   9 - H  24            0.82    0.89    0.024
  59. LP (   3)Br  17                /384. BD*(   2) C  10 - C  11           12.98    0.38    0.068
 361. BD*(   2) C   1 - C   2        / 62. RY*(   3) C   1                    3.37    0.43    0.084
 361. BD*(   2) C   1 - C   2        / 79. RY*(   3) C   2                    1.64    0.49    0.063
 361. BD*(   2) C   1 - C   2        / 80. RY*(   4) C   2                    0.57    1.56    0.066
 367. BD*(   2) C   3 - C   4        / 79. RY*(   3) C   2                    0.71    0.49    0.040
 367. BD*(   2) C   3 - C   4        / 96. RY*(   3) C   3                    3.01    0.64    0.093
 367. BD*(   2) C   3 - C   4        /115. RY*(   5) C   4                    0.51    1.59    0.061
 367. BD*(   2) C   3 - C   4        /130. RY*(   3) C   5                    0.66    0.71    0.046
 367. BD*(   2) C   3 - C   4        /375. BD*(   1) C   7 - C   8            1.28    0.41    0.047
 367. BD*(   2) C   3 - C   4        /377. BD*(   1) C   7 - H  23            1.22    0.38    0.045
 372. BD*(   2) C   5 - C   6        /131. RY*(   4) C   5                    0.78    1.14    0.066
 372. BD*(   2) C   5 - C   6        /132. RY*(   5) C   5                    0.81    1.03    0.064
 372. BD*(   2) C   5 - C   6        /147. RY*(   3) C   6                    2.84    0.56    0.089
 372. BD*(   2) C   5 - C   6        /160. RY*(  16) C   6                    0.98    0.39    0.043
 380. BD*(   2) C   8 - C  14        /266. RY*(   3) C  13                    0.69    0.52    0.041
 380. BD*(   2) C   8 - C  14        /283. RY*(   3) C  14                    2.05    0.91    0.093
 380. BD*(   2) C   8 - C  14        /370. BD*(   1) C   4 - C   7            1.04    0.44    0.044
 380. BD*(   2) C   8 - C  14        /376. BD*(   1) C   7 - N   9            1.48    0.37    0.048
 384. BD*(   2) C  10 - C  11        /215. RY*(   3) C  10                    1.27    0.92    0.069
 384. BD*(   2) C  10 - C  11        /216. RY*(   4) C  10                    0.51    1.32    0.053
 384. BD*(   2) C  10 - C  11        /232. RY*(   3) C  11                    3.48    0.82    0.108
 384. BD*(   2) C  10 - C  11        /380. BD*(   2) C   8 - C  14          168.28    0.02    0.090
 384. BD*(   2) C  10 - C  11        /389. BD*(   2) C  12 - C  13          155.24    0.03    0.097
 389. BD*(   2) C  12 - C  13        /249. RY*(   3) C  12                    2.22    0.76    0.092
 389. BD*(   2) C  12 - C  13        /260. RY*(  14) C  12                    0.65    0.38    0.035
 389. BD*(   2) C  12 - C  13        /266. RY*(   3) C  13                    2.03    0.52    0.072
 394. BD*(   1) C  15 - O  16        /299. RY*(   2) C  15                    1.97    1.51    0.129
 394. BD*(   1) C  15 - O  16        /303. RY*(   6) C  15                    2.20    0.66    0.092
 394. BD*(   1) C  15 - O  16        /317. RY*(   3) O  16                    1.76    0.73    0.086


 Natural Bond Orbitals (Summary):

                                                            Principal Delocalizations
           NBO                        Occupancy    Energy   (geminal,vicinal,remote)
 ====================================================================================
 Molecular unit  1  (C14H12NOBr)
     1. BD (   1) C   1 - C   2          1.98151    -0.76936  364(g),362(g),368(v),374(v)
                                                    95(v),146(v),363(g),365(g)
                                                    145(v),94(v)
     2. BD (   2) C   1 - C   2          1.66286    -0.29511  372(v),367(v),97(v),148(v)
                                                    147(v),98(v)
     3. BD (   1) C   1 - C   6          1.98158    -0.76968  371(g),360(g),373(v),365(v)
                                                    129(v),78(v),363(g),374(g)
                                                    77(v),128(v)
     4. BD (   1) C   1 - H  18          1.98172    -0.62177  364(v),371(v),77(v),145(v)
                                                    360(g),362(g),365(v),374(v)
     5. BD (   1) C   2 - C   3          1.97910    -0.77000  370(v),366(g),360(g),363(v)
                                                    368(g),61(v),365(g),111(v)
                                                    60(v),112(v)
     6. BD (   1) C   2 - H  19          1.98137    -0.62107  366(v),362(v),60(v),94(v)
                                                    364(g),360(g),368(v),363(v)
     7. BD (   1) C   3 - C   4          1.97405    -0.77025  369(g),364(g),373(v),370(g)
                                                    365(v),368(g),78(v),77(v)
                                                    163(v),375(v),128(v),129(v)
                                                    162(v)
     8. BD (   2) C   3 - C   4          1.66388    -0.29836  361(v),372(v),377(v),375(v)
                                                    79(v),130(v)
     9. BD (   1) C   3 - H  20          1.98022    -0.62265  369(v),360(v),111(v),366(g)
                                                    77(v),364(g),365(v)
    10. BD (   1) C   4 - C   5          1.97330    -0.76949  366(g),371(g),368(v),376(v)
                                                    374(v),370(g),146(v),373(g)
                                                    162(v),145(v),163(v),94(v)
                                                    95(v)
    11. BD (   1) C   4 - C   7          1.96729    -0.73570  375(g),371(v),366(g),364(v)
                                                    380(v),369(g),381(v),379(v)
                                                    94(v),128(v),180(v),196(v)
                                                    377(g),376(g)
    12. BD (   1) C   5 - C   6          1.97925    -0.76929  370(v),369(g),362(g),363(v)
                                                    373(g),61(v),374(g),111(v)
                                                    60(v),112(v),113(v)
    13. BD (   2) C   5 - C   6          1.66767    -0.29672  367(v),361(v),62(v)
    14. BD (   1) C   5 - H  21          1.97983    -0.62208  366(v),362(v),111(v),369(g)
                                                    145(v),371(g),374(v)
    15. BD (   1) C   6 - H  22          1.98165    -0.62235  369(v),360(v),60(v),128(v)
                                                    371(g),362(g),373(v),363(v)
    16. BD (   1) C   7 - C   8          1.96370    -0.73457  378(g),370(g),391(v),383(v)
                                                    366(v),379(g),367(v),281(v)
                                                    381(v),213(v),112(v),196(v)
                                                    214(v),377(g),376(g)
    17. BD (   1) C   7 - N   9          1.98208    -0.86855  369(v),380(v),301(v),395(v)
                                                    379(v),370(g),375(g),381(g)
                                                    112(v),382(g),181(v),302(v)
    18. BD (   1) C   7 - H  23          1.96007    -0.58693  367(v),378(v),382(v),366(v)
                                                    370(g),375(g)
    19. BD (   1) C   8 - C  10          1.97549    -0.81033  383(g),379(g),375(g),230(v)
                                                    387(v),162(v),393(v),377(v)
                                                    231(v),281(v),214(g)
    20. BD (   1) C   8 - C  14          1.96513    -0.77680  385(v),378(g),391(g),375(g)
                                                    392(v),162(v),265(v),393(g)
                                                    213(v),264(v),370(v),377(v)
                                                    376(v)
    21. BD (   2) C   8 - C  14          1.66171    -0.30690  389(v),384(v),376(v),370(v)
                                                    266(v),215(v)
    22. BD (   1) N   9 - C  15          1.99072    -0.94143  162(v),376(g),382(g),377(v)
                                                    370(v),316(v)
    23. BD (   1) N   9 - H  24          1.98528    -0.78594  396(v),377(v),163(v),395(v)
                                                    298(v),302(v),381(g),162(v)
                                                    376(g)
    24. BD (   1) C  10 - C  11          1.98053    -0.80908  378(g),375(v),386(g),179(v)
                                                    387(g),390(v),248(v),247(v)
                                                    335(v),213(g),334(v)
    25. BD (   2) C  10 - C  11          1.69171    -0.32675  380(v),389(v),250(v),180(v)
    26. BD (   1) C  10 -Br  17          1.98441    -0.67908  179(v),379(v),386(v),230(v)
                                                    335(g),214(g),334(g),213(g)
                                                    182(v)
    27. BD (   1) C  11 - C  12          1.97321    -0.78006  385(v),383(g),388(g),392(v)
                                                    214(v),265(v),387(g),390(g)
                                                    264(v)
    28. BD (   1) C  11 - H  25          1.98014    -0.63226  378(v),388(v),383(g),247(v)
                                                    213(v),386(g),390(v)
    29. BD (   1) C  12 - C  13          1.98140    -0.77929  391(g),386(g),393(v),387(v)
                                                    231(v),282(v),390(g),392(g)
                                                    281(v)
    30. BD (   2) C  12 - C  13          1.64878    -0.30192  384(v),380(v),284(v),234(v)
    31. BD (   1) C  12 - H  26          1.98070    -0.62960  383(v),391(v),264(v),386(g)
                                                    388(g),230(v),387(v),392(v)
    32. BD (   1) C  13 - C  14          1.97954    -0.77884  375(v),379(g),388(g),390(v)
                                                    181(v),393(g),248(v),392(g)
                                                    247(v),180(v),179(v)
    33. BD (   1) C  13 - H  27          1.98111    -0.62789  379(v),386(v),247(v),281(v)
                                                    391(g),388(g),393(v),390(v)
    34. BD (   1) C  14 - H  28          1.97941    -0.62999  378(v),388(v),179(v),379(g)
                                                    391(g),264(v),392(v)
    35. BD (   1) C  15 - O  16          1.99740    -0.44255  394(g),196(v)
    36. BD (   2) C  15 - O  16          1.99380    -1.10722  376(v),197(v),298(g),381(g)
    37. BD (   1) C  15 - H  29          1.98773    -0.68084  382(v),197(v),315(v)
    38. CR (   1) C   1                  1.99929   -10.39178  146(v),78(v),364(v),371(v)
                                                    337(v)
    39. CR (   1) C   2                  1.99929   -10.39342  61(v),95(v),366(v),362(v)
                                                    339(v)
    40. CR (   1) C   3                  1.99916   -10.39176  78(v),113(v),370(v),369(v)
                                                    112(v),360(v),340(v),111(v)
    41. CR (   1) C   4                  1.99911   -10.41650  95(v),129(v),364(v),371(v)
    42. CR (   1) C   5                  1.99917   -10.39209  112(v),146(v),366(v),370(v)
                                                    362(v),342(v),111(v)
    43. CR (   1) C   6                  1.99929   -10.39422  61(v),129(v),369(v),360(v)
                                                    345(v)
    44. CR (   1) C   7                  1.99905   -10.45575  111(v),179(v),378(v),381(v)
                                                    366(v),369(v),347(v)
    45. CR (   1) C   8                  1.99894   -10.42985  214(v),385(v),282(v),383(v)
                                                    391(v),166(v)
    46. CR (   1) N   9                  1.99939   -14.60796  163(v),302(v),349(v),300(v)
    47. CR (   1) C  10                  1.99876   -10.48299  385(g),231(v),181(v),375(v)
                                                    180(v),379(v),378(g),386(v)
                                                    383(g)
    48. CR (   1) C  11                  1.99913   -10.40490  213(v),248(v),378(v),385(v)
                                                    388(v),350(v)
    49. CR (   1) C  12                  1.99927   -10.40205  265(v),383(v),231(v),391(v)
                                                    353(v),230(v),233(v)
    50. CR (   1) C  13                  1.99928   -10.39983  248(v),282(v),379(v),386(v)
                                                    355(v)
    51. CR (   1) C  14                  1.99916   -10.40252  265(v),179(v),378(v),181(v)
                                                    356(v),375(v),388(v)
    52. CR (   1) C  15                  1.99946   -10.52206  376(v)
    53. CR (   1) O  16                  1.99981   -19.36602  298(v)
    54. LP (   1) N   9                  1.68715    -0.32342  394(v),370(v),375(v),299(v)
                                                    380(r),164(v),303(v),369(r)
    55. LP (   1) O  16                  1.98855    -0.82075  298(v),309(v),300(v),310(v)
                                                    396(v)
    56. LP (   2) O  16                  1.90489    -0.34328  381(v),396(v),300(v),376(r)
    57. LP (   1)Br  17                  1.99069    -0.71897  378(v),214(v),213(v),383(v)
                                                    335(g)
    58. LP (   2)Br  17                  1.96167    -0.35883  378(v),383(v),382(r),386(r)
    59. LP (   3)Br  17                  1.92778    -0.35424  384(v),382(r),215(v)
    60. RY*(   1) C   1                  0.00554     1.10706   
    61. RY*(   2) C   1                  0.00194     1.41029   
    62. RY*(   3) C   1                  0.00089     0.48194   
    63. RY*(   4) C   1                  0.00055     1.67117   
    64. RY*(   5) C   1                  0.00042     0.89153   
    65. RY*(   6) C   1                  0.00042     1.07960   
    66. RY*(   7) C   1                  0.00017     1.29541   
    67. RY*(   8) C   1                  0.00007     2.83581   
    68. RY*(   9) C   1                  0.00007     1.32308   
    69. RY*(  10) C   1                  0.00002     1.95370   
    70. RY*(  11) C   1                  0.00000    22.63812   
    71. RY*(  12) C   1                  0.00000     1.82952   
    72. RY*(  13) C   1                  0.00000     1.42427   
    73. RY*(  14) C   1                  0.00001     0.56960   
    74. RY*(  15) C   1                  0.00001     2.65586   
    75. RY*(  16) C   1                  0.00000     1.50884   
    76. RY*(  17) C   1                  0.00000     2.52126   
    77. RY*(   1) C   2                  0.00582     1.08765   
    78. RY*(   2) C   2                  0.00204     1.37564   
    79. RY*(   3) C   2                  0.00087     0.54340   
    80. RY*(   4) C   2                  0.00057     1.61711   
    81. RY*(   5) C   2                  0.00050     1.07837   
    82. RY*(   6) C   2                  0.00029     1.03975   
    83. RY*(   7) C   2                  0.00015     1.26165   
    84. RY*(   8) C   2                  0.00008     1.74717   
    85. RY*(   9) C   2                  0.00007     2.75602   
    86. RY*(  10) C   2                  0.00003     1.45238   
    87. RY*(  11) C   2                  0.00000     2.70236   
    88. RY*(  12) C   2                  0.00001     2.50094   
    89. RY*(  13) C   2                  0.00001     1.45661   
    90. RY*(  14) C   2                  0.00001     1.13945   
    91. RY*(  15) C   2                  0.00001     1.59562   
    92. RY*(  16) C   2                  0.00000    22.49345   
    93. RY*(  17) C   2                  0.00001     1.35551   
    94. RY*(   1) C   3                  0.00574     1.07914   
    95. RY*(   2) C   3                  0.00201     1.22493   
    96. RY*(   3) C   3                  0.00124     0.69166   
    97. RY*(   4) C   3                  0.00062     1.21309   
    98. RY*(   5) C   3                  0.00050     1.06518   
    99. RY*(   6) C   3                  0.00026     1.03594   
   100. RY*(   7) C   3                  0.00020     0.88633   
   101. RY*(   8) C   3                  0.00013     2.87180   
   102. RY*(   9) C   3                  0.00011     1.03886   
   103. RY*(  10) C   3                  0.00006     2.47199   
   104. RY*(  11) C   3                  0.00007     1.65787   
   105. RY*(  12) C   3                  0.00004     1.71826   
   106. RY*(  13) C   3                  0.00003     2.08136   
   107. RY*(  14) C   3                  0.00001     2.61121   
   108. RY*(  15) C   3                  0.00000    21.68302   
   109. RY*(  16) C   3                  0.00001     2.80094   
   110. RY*(  17) C   3                  0.00001     1.78402   
   111. RY*(   1) C   4                  0.00650     1.22425   
   112. RY*(   2) C   4                  0.00398     1.07549   
   113. RY*(   3) C   4                  0.00284     0.85264   
   114. RY*(   4) C   4                  0.00084     0.83230   
   115. RY*(   5) C   4                  0.00068     1.63758   
   116. RY*(   6) C   4                  0.00043     1.03200   
   117. RY*(   7) C   4                  0.00029     1.36265   
   118. RY*(   8) C   4                  0.00024     1.87055   
   119. RY*(   9) C   4                  0.00015     1.97997   
   120. RY*(  10) C   4                  0.00013     1.52274   
   121. RY*(  11) C   4                  0.00008     2.67150   
   122. RY*(  12) C   4                  0.00008     3.05331   
   123. RY*(  13) C   4                  0.00006     2.51316   
   124. RY*(  14) C   4                  0.00004     1.13328   
   125. RY*(  15) C   4                  0.00003     2.67844   
   126. RY*(  16) C   4                  0.00001     2.85051   
   127. RY*(  17) C   4                  0.00001    21.88242   
   128. RY*(   1) C   5                  0.00555     1.09608   
   129. RY*(   2) C   5                  0.00192     1.24743   
   130. RY*(   3) C   5                  0.00114     0.76383   
   131. RY*(   4) C   5                  0.00054     1.18835   
   132. RY*(   5) C   5                  0.00047     1.08158   
   133. RY*(   6) C   5                  0.00024     1.31161   
   134. RY*(   7) C   5                  0.00017     0.90941   
   135. RY*(   8) C   5                  0.00013     0.71082   
   136. RY*(   9) C   5                  0.00013     2.23583   
   137. RY*(  10) C   5                  0.00009     1.81276   
   138. RY*(  11) C   5                  0.00006     2.78474   
   139. RY*(  12) C   5                  0.00004     2.29686   
   140. RY*(  13) C   5                  0.00001     2.31086   
   141. RY*(  14) C   5                  0.00001     3.78994   
   142. RY*(  15) C   5                  0.00001     1.85455   
   143. RY*(  16) C   5                  0.00001     2.66868   
   144. RY*(  17) C   5                  0.00000    20.03993   
   145. RY*(   1) C   6                  0.00572     1.08786   
   146. RY*(   2) C   6                  0.00202     1.40193   
   147. RY*(   3) C   6                  0.00087     0.61321   
   148. RY*(   4) C   6                  0.00058     1.55144   
   149. RY*(   5) C   6                  0.00049     1.09269   
   150. RY*(   6) C   6                  0.00028     0.99839   
   151. RY*(   7) C   6                  0.00016     1.10347   
   152. RY*(   8) C   6                  0.00009     1.95270   
   153. RY*(   9) C   6                  0.00006     2.79197   
   154. RY*(  10) C   6                  0.00001     2.49606   
   155. RY*(  11) C   6                  0.00002     2.25756   
   156. RY*(  12) C   6                  0.00001     2.41485   
   157. RY*(  13) C   6                  0.00001     1.56264   
   158. RY*(  14) C   6                  0.00001     1.93577   
   159. RY*(  15) C   6                  0.00000    20.81588   
   160. RY*(  16) C   6                  0.00001     0.44085   
   161. RY*(  17) C   6                  0.00000     2.69119   
   162. RY*(   1) C   7                  0.01126     0.94300   
   163. RY*(   2) C   7                  0.00503     0.84601   
   164. RY*(   3) C   7                  0.00331     0.74011   
   165. RY*(   4) C   7                  0.00202     0.52266   
   166. RY*(   5) C   7                  0.00149     0.79247   
   167. RY*(   6) C   7                  0.00108     1.19250   
   168. RY*(   7) C   7                  0.00086     1.30278   
   169. RY*(   8) C   7                  0.00046     1.66363   
   170. RY*(   9) C   7                  0.00035     1.59517   
   171. RY*(  10) C   7                  0.00029     1.60860   
   172. RY*(  11) C   7                  0.00023     1.77339   
   173. RY*(  12) C   7                  0.00018     2.69341   
   174. RY*(  13) C   7                  0.00010     3.56819   
   175. RY*(  14) C   7                  0.00007     2.27235   
   176. RY*(  15) C   7                  0.00007     1.99703   
   177. RY*(  16) C   7                  0.00002     3.41550   
   178. RY*(  17) C   7                  0.00001    20.16058   
   179. RY*(   1) C   8                  0.00769     1.52569   
   180. RY*(   2) C   8                  0.00379     0.87804   
   181. RY*(   3) C   8                  0.00326     0.93694   
   182. RY*(   4) C   8                  0.00129     1.08817   
   183. RY*(   5) C   8                  0.00070     1.48139   
   184. RY*(   6) C   8                  0.00039     1.50554   
   185. RY*(   7) C   8                  0.00033     1.46035   
   186. RY*(   8) C   8                  0.00030     1.45734   
   187. RY*(   9) C   8                  0.00020     1.70680   
   188. RY*(  10) C   8                  0.00020     1.17867   
   189. RY*(  11) C   8                  0.00012     2.94558   
   190. RY*(  12) C   8                  0.00009     1.01816   
   191. RY*(  13) C   8                  0.00009     3.15898   
   192. RY*(  14) C   8                  0.00005     2.90717   
   193. RY*(  15) C   8                  0.00002     2.67395   
   194. RY*(  16) C   8                  0.00001     2.76916   
   195. RY*(  17) C   8                  0.00001    21.86339   
   196. RY*(   1) N   9                  0.00560     0.73846   
   197. RY*(   2) N   9                  0.00407     1.01174   
   198. RY*(   3) N   9                  0.00198     1.12990   
   199. RY*(   4) N   9                  0.00113     1.37417   
   200. RY*(   5) N   9                  0.00045     1.32377   
   201. RY*(   6) N   9                  0.00030     1.87506   
   202. RY*(   7) N   9                  0.00020     1.96432   
   203. RY*(   8) N   9                  0.00013     3.04964   
   204. RY*(   9) N   9                  0.00007     1.83536   
   205. RY*(  10) N   9                  0.00008     1.45986   
   206. RY*(  11) N   9                  0.00004     2.85967   
   207. RY*(  12) N   9                  0.00003     1.65301   
   208. RY*(  13) N   9                  0.00001     2.04461   
   209. RY*(  14) N   9                  0.00001     3.33196   
   210. RY*(  15) N   9                  0.00000    34.93609   
   211. RY*(  16) N   9                  0.00000     3.81707   
   212. RY*(  17) N   9                  0.00001     3.91398   
   213. RY*(   1) C  10                  0.00786     1.39707   
   214. RY*(   2) C  10                  0.00667     1.60737   
   215. RY*(   3) C  10                  0.00263     0.94181   
   216. RY*(   4) C  10                  0.00094     1.33955   
   217. RY*(   5) C  10                  0.00076     0.99011   
   218. RY*(   6) C  10                  0.00055     1.75334   
   219. RY*(   7) C  10                  0.00048     1.01933   
   220. RY*(   8) C  10                  0.00018     1.27854   
   221. RY*(   9) C  10                  0.00016     1.80261   
   222. RY*(  10) C  10                  0.00011     1.29167   
   223. RY*(  11) C  10                  0.00008     1.23754   
   224. RY*(  12) C  10                  0.00006     2.23039   
   225. RY*(  13) C  10                  0.00006     2.25583   
   226. RY*(  14) C  10                  0.00002     2.49342   
   227. RY*(  15) C  10                  0.00003     1.82735   
   228. RY*(  16) C  10                  0.00000     2.80310   
   229. RY*(  17) C  10                  0.00000    22.46501   
   230. RY*(   1) C  11                  0.00685     1.21729   
   231. RY*(   2) C  11                  0.00267     1.11676   
   232. RY*(   3) C  11                  0.00136     0.83789   
   233. RY*(   4) C  11                  0.00117     0.91272   
   234. RY*(   5) C  11                  0.00044     1.28707   
   235. RY*(   6) C  11                  0.00027     1.52256   
   236. RY*(   7) C  11                  0.00020     0.72875   
   237. RY*(   8) C  11                  0.00017     1.34731   
   238. RY*(   9) C  11                  0.00011     1.47376   
   239. RY*(  10) C  11                  0.00007     3.15845   
   240. RY*(  11) C  11                  0.00005     2.06916   
   241. RY*(  12) C  11                  0.00003     1.97285   
   242. RY*(  13) C  11                  0.00000     1.60510   
   243. RY*(  14) C  11                  0.00000     2.73352   
   244. RY*(  15) C  11                  0.00000    21.68684   
   245. RY*(  16) C  11                  0.00000     1.43021   
   246. RY*(  17) C  11                  0.00001     2.28073   
   247. RY*(   1) C  12                  0.00560     1.08643   
   248. RY*(   2) C  12                  0.00199     1.45064   
   249. RY*(   3) C  12                  0.00073     0.81334   
   250. RY*(   4) C  12                  0.00053     1.37523   
   251. RY*(   5) C  12                  0.00041     1.11775   
   252. RY*(   6) C  12                  0.00036     0.88253   
   253. RY*(   7) C  12                  0.00019     1.03289   
   254. RY*(   8) C  12                  0.00009     2.11620   
   255. RY*(   9) C  12                  0.00005     2.36320   
   256. RY*(  10) C  12                  0.00001     2.38421   
   257. RY*(  11) C  12                  0.00002     2.13777   
   258. RY*(  12) C  12                  0.00001     1.83377   
   259. RY*(  13) C  12                  0.00000    22.49642   
   260. RY*(  14) C  12                  0.00001     0.43353   
   261. RY*(  15) C  12                  0.00001     2.58645   
   262. RY*(  16) C  12                  0.00000     1.46677   
   263. RY*(  17) C  12                  0.00001     1.52517   
   264. RY*(   1) C  13                  0.00542     1.10243   
   265. RY*(   2) C  13                  0.00204     1.41360   
   266. RY*(   3) C  13                  0.00078     0.56582   
   267. RY*(   4) C  13                  0.00056     1.64365   
   268. RY*(   5) C  13                  0.00040     1.23486   
   269. RY*(   6) C  13                  0.00028     1.09386   
   270. RY*(   7) C  13                  0.00016     1.36077   
   271. RY*(   8) C  13                  0.00008     2.16311   
   272. RY*(   9) C  13                  0.00005     2.27243   
   273. RY*(  10) C  13                  0.00003     1.56527   
   274. RY*(  11) C  13                  0.00002     1.55908   
   275. RY*(  12) C  13                  0.00001     2.22704   
   276. RY*(  13) C  13                  0.00001     2.08292   
   277. RY*(  14) C  13                  0.00000     1.62713   
   278. RY*(  15) C  13                  0.00000    21.67817   
   279. RY*(  16) C  13                  0.00000     2.18559   
   280. RY*(  17) C  13                  0.00001     1.35774   
   281. RY*(   1) C  14                  0.00610     1.08178   
   282. RY*(   2) C  14                  0.00194     1.25444   
   283. RY*(   3) C  14                  0.00095     0.95774   
   284. RY*(   4) C  14                  0.00053     1.11981   
   285. RY*(   5) C  14                  0.00051     1.13641   
   286. RY*(   6) C  14                  0.00029     0.86270   
   287. RY*(   7) C  14                  0.00018     1.92157   
   288. RY*(   8) C  14                  0.00012     1.01926   
   289. RY*(   9) C  14                  0.00010     2.04514   
   290. RY*(  10) C  14                  0.00010     3.24319   
   291. RY*(  11) C  14                  0.00007     0.79505   
   292. RY*(  12) C  14                  0.00001     2.12907   
   293. RY*(  13) C  14                  0.00002     5.09264   
   294. RY*(  14) C  14                  0.00001     2.82580   
   295. RY*(  15) C  14                  0.00002     2.35978   
   296. RY*(  16) C  14                  0.00001     2.76177   
   297. RY*(  17) C  14                  0.00000    17.28327   
   298. RY*(   1) C  15                  0.00944     1.32055   
   299. RY*(   2) C  15                  0.00684     1.53988   
   300. RY*(   3) C  15                  0.00664     1.63475   
   301. RY*(   4) C  15                  0.00247     1.02991   
   302. RY*(   5) C  15                  0.00078     2.34868   
   303. RY*(   6) C  15                  0.00039     0.68987   
   304. RY*(   7) C  15                  0.00016     0.96510   
   305. RY*(   8) C  15                  0.00013     0.75741   
   306. RY*(   9) C  15                  0.00005     3.28575   
   307. RY*(  10) C  15                  0.00005     0.76990   
   308. RY*(  11) C  15                  0.00003     2.07500   
   309. RY*(  12) C  15                  0.00003     1.47857   
   310. RY*(  13) C  15                  0.00001     1.66449   
   311. RY*(  14) C  15                  0.00000    20.32378   
   312. RY*(  15) C  15                  0.00000     1.56788   
   313. RY*(  16) C  15                  0.00001     2.64762   
   314. RY*(  17) C  15                  0.00001     1.97332   
   315. RY*(   1) O  16                  0.00233     0.83938   
   316. RY*(   2) O  16                  0.00098     0.56275   
   317. RY*(   3) O  16                  0.00086     0.75932   
   318. RY*(   4) O  16                  0.00013     1.31898   
   319. RY*(   5) O  16                  0.00004     1.83450   
   320. RY*(   6) O  16                  0.00004     1.13657   
   321. RY*(   7) O  16                  0.00001     1.70799   
   322. RY*(   8) O  16                  0.00002     1.71214   
   323. RY*(   9) O  16                  0.00000     4.18831   
   324. RY*(  10) O  16                  0.00000     5.14223   
   325. RY*(  11) O  16                  0.00000    49.79657   
   326. RY*(  12) O  16                  0.00001     4.17648   
   327. RY*(  13) O  16                  0.00000     2.95421   
   328. RY*(  14) O  16                  0.00001     3.21001   
   329. RY*(  15) O  16                  0.00000     3.07282   
   330. RY*(  16) O  16                  0.00000     3.03200   
   331. RY*(  17) O  16                  0.00000     3.16929   
   332. RY*(   1)Br  17                  0.00112     0.67581   
   333. RY*(   2)Br  17                  0.00086     0.58440   
   334. RY*(   3)Br  17                  0.00037     1.61301   
   335. RY*(   4)Br  17                  0.00002    16.31133   
   336. RY*(   1) H  18                  0.00040     0.84977   
   337. RY*(   2) H  18                  0.00022     1.89262   
   338. RY*(   1) H  19                  0.00046     0.79054   
   339. RY*(   2) H  19                  0.00022     1.96609   
   340. RY*(   1) H  20                  0.00078     1.39304   
   341. RY*(   2) H  20                  0.00021     1.43042   
   342. RY*(   1) H  21                  0.00065     1.43860   
   343. RY*(   2) H  21                  0.00021     1.39266   
   344. RY*(   1) H  22                  0.00047     0.79799   
   345. RY*(   2) H  22                  0.00022     1.95144   
   346. RY*(   1) H  23                  0.00221     0.58878   
   347. RY*(   2) H  23                  0.00018     2.39249   
   348. RY*(   1) H  24                  0.00323     0.65247   
   349. RY*(   2) H  24                  0.00052     2.18023   
   350. RY*(   1) H  25                  0.00063     1.20787   
   351. RY*(   2) H  25                  0.00023     1.53949   
   352. RY*(   1) H  26                  0.00042     0.84692   
   353. RY*(   2) H  26                  0.00023     1.87898   
   354. RY*(   1) H  27                  0.00045     0.85252   
   355. RY*(   2) H  27                  0.00023     1.89288   
   356. RY*(   1) H  28                  0.00052     1.68251   
   357. RY*(   2) H  28                  0.00027     1.14615   
   358. RY*(   1) H  29                  0.00078     1.15198   
   359. RY*(   2) H  29                  0.00016     1.63188   
   360. BD*(   1) C   1 - C   2          0.01564     0.61710   
   361. BD*(   2) C   1 - C   2          0.32719     0.05382  372(v),367(v),62(g),79(g)
                                                    80(g)
   362. BD*(   1) C   1 - C   6          0.01548     0.61596   
   363. BD*(   1) C   1 - H  18          0.01148     0.61666   
   364. BD*(   1) C   2 - C   3          0.01520     0.61787   
   365. BD*(   1) C   2 - H  19          0.01134     0.60996   
   366. BD*(   1) C   3 - C   4          0.02409     0.60460   
   367. BD*(   2) C   3 - C   4          0.35260     0.05197  372(v),361(v),380(r),96(g)
                                                    375(v),377(v),79(v),130(v)
                                                    115(g)
   368. BD*(   1) C   3 - H  20          0.01262     0.61320   
   369. BD*(   1) C   4 - C   5          0.02222     0.60767   
   370. BD*(   1) C   4 - C   7          0.03789     0.48493   
   371. BD*(   1) C   5 - C   6          0.01492     0.61425   
   372. BD*(   2) C   5 - C   6          0.32262     0.05301  361(v),367(v),147(g),380(r)
                                                    160(g),132(g),131(g)
   373. BD*(   1) C   5 - H  21          0.01230     0.60691   
   374. BD*(   1) C   6 - H  22          0.01109     0.61247   
   375. BD*(   1) C   7 - C   8          0.03541     0.46512   
   376. BD*(   1) C   7 - N   9          0.03040     0.41816   
   377. BD*(   1) C   7 - H  23          0.02114     0.43180   
   378. BD*(   1) C   8 - C  10          0.03773     0.56517   
   379. BD*(   1) C   8 - C  14          0.02239     0.59256   
   380. BD*(   2) C   8 - C  14          0.34592     0.04372  389(v),384(v),367(r),283(g)
                                                    376(v),372(r),370(v),266(v)
   381. BD*(   1) N   9 - C  15          0.05225     0.53630   
   382. BD*(   1) N   9 - H  24          0.02421     0.53232   
   383. BD*(   1) C  10 - C  11          0.02562     0.57905   
   384. BD*(   2) C  10 - C  11          0.38737     0.02140  380(v),389(v),232(g),215(g)
                                                    216(g)
   385. BD*(   1) C  10 -Br  17          0.03070     0.15578   
   386. BD*(   1) C  11 - C  12          0.01742     0.60888   
   387. BD*(   1) C  11 - H  25          0.01154     0.59046   
   388. BD*(   1) C  12 - C  13          0.01508     0.61184   
   389. BD*(   2) C  12 - C  13          0.32005     0.04855  380(v),384(v),249(g),266(g)
                                                    260(g)
   390. BD*(   1) C  12 - H  26          0.01080     0.60704   
   391. BD*(   1) C  13 - C  14          0.01499     0.60965   
   392. BD*(   1) C  13 - H  27          0.01111     0.60705   
   393. BD*(   1) C  14 - H  28          0.01129     0.60028   
   394. BD*(   1) C  15 - O  16          0.27607     0.02801  303(g),299(g),317(g)
   395. BD*(   2) C  15 - O  16          0.00587     0.61684   
   396. BD*(   1) C  15 - H  29          0.03742     0.53046   
       -------------------------------
              Total Lewis  142.80763  ( 97.8134%)
        Valence non-Lewis    2.95143  (  2.0215%)
        Rydberg non-Lewis    0.24094  (  0.1650%)
       -------------------------------
            Total unit  1  146.00000  (100.0000%)
           Charge unit  1    0.00000
   1 Symmetry operations used in ECPInt.
 ECPInt:  NShTT=    9316 NPrTT=   38001 LenC2=    8700 LenP2D=   23800.
 LDataN:  DoStor=T MaxTD1= 6 Len=  172
 D1PCM: PCM CHGder 1st derivatives, ID1Alg=3 FixD1E=F DoIter=F DoCFld=F I1PDM=0.
 Calling FoFJK, ICntrl=      2127 FMM=F ISym2X=0 I1Cent= 0 IOpClX= 0 NMat=1 NMatS=1 NMatT=0.
 -------------------------------------------------------------------
 Center     Atomic                   Forces (Hartrees/Bohr)
 Number     Number              X              Y              Z
 -------------------------------------------------------------------
      1        6          -0.039486117   -0.049382919    0.005802047
      2        6           0.003809959   -0.035342403    0.054706195
      3        6           0.040078476    0.008934682    0.049151837
      4        6           0.023936196    0.033085757   -0.009547664
      5        6          -0.002268398    0.033469604   -0.053812220
      6        6          -0.043610303   -0.014880882   -0.047416024
      7        6          -0.002833820    0.000128146    0.004898215
      8        6           0.016492204   -0.024111349    0.011528561
      9        7          -0.031680378    0.017799217    0.047897428
     10        6          -0.004870589   -0.019752401    0.046957534
     11        6          -0.035912855    0.028548438    0.042876113
     12        6          -0.030865948    0.057375957   -0.012079395
     13        6           0.007023323    0.025661271   -0.057320407
     14        6           0.039991197   -0.031178236   -0.047919418
     15        6           0.004291512   -0.021694784   -0.106460336
     16        8           0.010125654    0.005040277    0.028945745
     17       35           0.003069917    0.012511967   -0.024238381
     18        1           0.033433644    0.041923780   -0.005611297
     19        1          -0.002658014    0.028743076   -0.043188696
     20        1          -0.035009786   -0.010849953   -0.038352509
     21        1           0.001905574   -0.030349975    0.044378862
     22        1           0.033977379    0.010961369    0.038764052
     23        1          -0.002444082   -0.006189122   -0.001273136
     24        1           0.010422963   -0.009609715   -0.041950811
     25        1           0.028291232   -0.021380301   -0.037036101
     26        1           0.024871232   -0.045814962    0.009603173
     27        1          -0.006155899   -0.021420666    0.047880649
     28        1          -0.029934514    0.025019584    0.034955822
     29        1          -0.013989757    0.012754543    0.057860164
 -------------------------------------------------------------------
 Cartesian Forces:  Max     0.106460336 RMS     0.032395994

 GradGradGradGradGradGradGradGradGradGradGradGradGradGradGradGradGradGrad
 Berny optimization.
 FormGI is forming the generalized inverse of G from B-inverse, IUseBI=4.
 Internal  Forces:  Max     0.059951523 RMS     0.015937246
 Search for a local minimum.
 Step number   1 out of a maximum of  158
 All quantities printed in internal units (Hartrees-Bohrs-Radians)
 Mixed Optimization -- RFO/linear search
 Second derivative matrix not updated -- first step.
 ITU=  0
     Eigenvalues ---    0.00825   0.00878   0.01293   0.01427   0.01494
     Eigenvalues ---    0.01731   0.01841   0.01870   0.01925   0.01962
     Eigenvalues ---    0.01973   0.01974   0.01986   0.01999   0.02005
     Eigenvalues ---    0.02026   0.02031   0.02032   0.02034   0.02055
     Eigenvalues ---    0.02060   0.02067   0.02397   0.02397   0.04936
     Eigenvalues ---    0.06522   0.06899   0.16000   0.16000   0.16000
     Eigenvalues ---    0.16000   0.16000   0.16000   0.16000   0.16000
     Eigenvalues ---    0.16000   0.16000   0.16000   0.18703   0.19373
     Eigenvalues ---    0.19929   0.21999   0.22000   0.22000   0.22000
     Eigenvalues ---    0.22000   0.22486   0.23463   0.24471   0.24984
     Eigenvalues ---    0.25000   0.25000   0.32854   0.33280   0.34201
     Eigenvalues ---    0.39845   0.40390   0.40417   0.40556   0.40972
     Eigenvalues ---    0.43111   0.43771   0.44067   0.44133   0.44137
     Eigenvalues ---    0.44180   0.44262   0.44296   0.44309   0.44314
     Eigenvalues ---    0.44331   0.44358   0.44368   0.44439   0.44625
     Eigenvalues ---    0.44848   0.44919   0.45284   0.53746   0.55738
     Eigenvalues ---    0.83194
 RFO step:  Lambda=-7.62272717D-02 EMin= 8.25433564D-03
 Linear search not attempted -- first point.
 Maximum step size (   0.300) exceeded in Quadratic search.
    -- Step size scaled by   0.751
 Iteration  1 RMS(Cart)=  0.04079111 RMS(Int)=  0.00079306
 Iteration  2 RMS(Cart)=  0.00101842 RMS(Int)=  0.00004938
 Iteration  3 RMS(Cart)=  0.00000141 RMS(Int)=  0.00004936
 Iteration  4 RMS(Cart)=  0.00000000 RMS(Int)=  0.00004936
 Variable       Old X    -DE/DX   Delta X   Delta X   Delta X     New X
                                 (Linear)    (Quad)   (Total)
    R1        2.65320  -0.01132   0.00000  -0.01598  -0.01598   2.63721
    R2        2.65405  -0.01056   0.00000  -0.01493  -0.01494   2.63911
    R3        1.92633   0.05392   0.00000   0.07777   0.07777   2.00410
    R4        2.65390  -0.01050   0.00000  -0.01500  -0.01500   2.63891
    R5        1.92991   0.05194   0.00000   0.07536   0.07536   2.00526
    R6        2.67262  -0.01704   0.00000  -0.02529  -0.02528   2.64734
    R7        1.92760   0.05305   0.00000   0.07667   0.07667   2.00427
    R8        2.66948  -0.01400   0.00000  -0.02071  -0.02070   2.64878
    R9        2.81863   0.02205   0.00000   0.04048   0.04048   2.85911
   R10        2.65502  -0.01281   0.00000  -0.01837  -0.01837   2.63665
   R11        1.92940   0.05379   0.00000   0.07797   0.07797   2.00737
   R12        1.92842   0.05269   0.00000   0.07627   0.07627   2.00469
   R13        2.82609   0.02050   0.00000   0.03804   0.03804   2.86413
   R14        2.70254   0.02339   0.00000   0.03615   0.03615   2.73869
   R15        2.06991  -0.00119   0.00000  -0.00214  -0.00214   2.06777
   R16        2.69013  -0.02079   0.00000  -0.03193  -0.03191   2.65821
   R17        2.67305  -0.01493   0.00000  -0.02222  -0.02222   2.65083
   R18        2.54482  -0.00308   0.00000  -0.00366  -0.00366   2.54116
   R19        1.82964   0.04400   0.00000   0.05384   0.05384   1.88348
   R20        2.66508  -0.01617   0.00000  -0.02375  -0.02374   2.64135
   R21        3.52927   0.02726   0.00000   0.07431   0.07431   3.60358
   R22        2.65110  -0.01197   0.00000  -0.01685  -0.01685   2.63426
   R23        1.93075   0.05117   0.00000   0.07434   0.07434   2.00508
   R24        2.64764  -0.01111   0.00000  -0.01532  -0.01534   2.63230
   R25        1.92728   0.05298   0.00000   0.07654   0.07654   2.00383
   R26        2.65016  -0.01079   0.00000  -0.01513  -0.01514   2.63501
   R27        1.92787   0.05281   0.00000   0.07636   0.07636   2.00423
   R28        1.92995   0.05229   0.00000   0.07587   0.07587   2.00582
   R29        2.36237  -0.02961   0.00000  -0.02449  -0.02449   2.33789
   R30        1.92802   0.05995   0.00000   0.08671   0.08671   2.01473
    A1        2.09062  -0.00151   0.00000  -0.00309  -0.00310   2.08752
    A2        2.09676   0.00073   0.00000   0.00146   0.00147   2.09822
    A3        2.09580   0.00078   0.00000   0.00163   0.00164   2.09744
    A4        2.09581   0.00070   0.00000   0.00225   0.00224   2.09805
    A5        2.09254   0.00051   0.00000   0.00161   0.00162   2.09416
    A6        2.09484  -0.00121   0.00000  -0.00386  -0.00386   2.09098
    A7        2.11035  -0.00155   0.00000  -0.00409  -0.00408   2.10627
    A8        2.07416   0.00138   0.00000   0.00396   0.00396   2.07812
    A9        2.09866   0.00018   0.00000   0.00014   0.00014   2.09879
   A10        2.06322   0.00306   0.00000   0.00659   0.00660   2.06982
   A11        2.13762   0.00094   0.00000   0.00241   0.00241   2.14003
   A12        2.08184  -0.00399   0.00000  -0.00894  -0.00895   2.07289
   A13        2.11208  -0.00093   0.00000  -0.00261  -0.00260   2.10948
   A14        2.09338  -0.00044   0.00000  -0.00157  -0.00158   2.09180
   A15        2.07773   0.00137   0.00000   0.00418   0.00418   2.08190
   A16        2.09411   0.00024   0.00000   0.00098   0.00098   2.09509
   A17        2.09416   0.00067   0.00000   0.00202   0.00202   2.09618
   A18        2.09491  -0.00091   0.00000  -0.00300  -0.00300   2.09191
   A19        1.97385  -0.00608   0.00000  -0.01213  -0.01235   1.96150
   A20        1.98535  -0.00317   0.00000  -0.00321  -0.00331   1.98204
   A21        1.82590   0.00590   0.00000   0.01675   0.01660   1.84250
   A22        1.89470   0.01317   0.00000   0.03996   0.04008   1.93478
   A23        1.90001  -0.00530   0.00000  -0.02384  -0.02362   1.87639
   A24        1.87929  -0.00538   0.00000  -0.02156  -0.02132   1.85797
   A25        2.17626  -0.00179   0.00000  -0.00367  -0.00368   2.17258
   A26        2.04410   0.00444   0.00000   0.01068   0.01067   2.05477
   A27        2.06283  -0.00264   0.00000  -0.00700  -0.00699   2.05584
   A28        2.16042   0.00211   0.00000   0.00535   0.00535   2.16577
   A29        2.06792   0.00347   0.00000   0.01171   0.01171   2.07963
   A30        2.05484  -0.00558   0.00000  -0.01706  -0.01706   2.03778
   A31        2.09406   0.00541   0.00000   0.01155   0.01157   2.10563
   A32        2.16274  -0.00803   0.00000  -0.01801  -0.01803   2.14471
   A33        2.02637   0.00261   0.00000   0.00648   0.00647   2.03284
   A34        2.10633  -0.00160   0.00000  -0.00398  -0.00397   2.10236
   A35        2.10571  -0.00240   0.00000  -0.00819  -0.00819   2.09752
   A36        2.07114   0.00400   0.00000   0.01217   0.01217   2.08331
   A37        2.09175  -0.00128   0.00000  -0.00210  -0.00211   2.08963
   A38        2.09596  -0.00088   0.00000  -0.00377  -0.00377   2.09219
   A39        2.09548   0.00216   0.00000   0.00587   0.00588   2.10136
   A40        2.09123  -0.00181   0.00000  -0.00343  -0.00345   2.08778
   A41        2.09534   0.00161   0.00000   0.00394   0.00395   2.09929
   A42        2.09662   0.00021   0.00000  -0.00051  -0.00050   2.09612
   A43        2.12016   0.00193   0.00000   0.00499   0.00497   2.12513
   A44        2.09228  -0.00402   0.00000  -0.01221  -0.01221   2.08007
   A45        2.07074   0.00210   0.00000   0.00723   0.00724   2.07798
   A46        2.07802   0.02165   0.00000   0.05487   0.05487   2.13289
   A47        2.11170  -0.02104   0.00000  -0.05991  -0.05991   2.05179
   A48        2.09347  -0.00061   0.00000   0.00504   0.00503   2.09850
    D1       -0.00261  -0.00004   0.00000  -0.00035  -0.00035  -0.00296
    D2        3.13782  -0.00004   0.00000  -0.00028  -0.00029   3.13753
    D3       -3.13996  -0.00005   0.00000  -0.00038  -0.00038  -3.14034
    D4        0.00047  -0.00004   0.00000  -0.00032  -0.00032   0.00015
    D5        0.00327   0.00007   0.00000   0.00056   0.00056   0.00382
    D6       -3.13617   0.00001   0.00000   0.00015   0.00016  -3.13601
    D7        3.14062   0.00008   0.00000   0.00059   0.00059   3.14120
    D8        0.00119   0.00002   0.00000   0.00019   0.00019   0.00137
    D9       -0.00904   0.00014   0.00000   0.00108   0.00108  -0.00797
   D10        3.13781  -0.00012   0.00000  -0.00085  -0.00085   3.13696
   D11        3.13372   0.00013   0.00000   0.00101   0.00101   3.13473
   D12       -0.00261  -0.00012   0.00000  -0.00092  -0.00092  -0.00353
   D13        0.01953  -0.00022   0.00000  -0.00186  -0.00187   0.01766
   D14        3.12668  -0.00006   0.00000  -0.00003  -0.00002   3.12666
   D15       -3.12740   0.00004   0.00000   0.00010   0.00009  -3.12731
   D16       -0.02025   0.00020   0.00000   0.00194   0.00194  -0.01831
   D17       -0.01888   0.00024   0.00000   0.00206   0.00206  -0.01682
   D18        3.12351   0.00030   0.00000   0.00247   0.00247   3.12598
   D19       -3.12716  -0.00001   0.00000   0.00006   0.00007  -3.12709
   D20        0.01523   0.00005   0.00000   0.00047   0.00048   0.01570
   D21        2.13828   0.00624   0.00000   0.02963   0.02962   2.16790
   D22       -0.03375  -0.00412   0.00000  -0.01228  -0.01223  -0.04598
   D23       -2.07980   0.00033   0.00000   0.00493   0.00490  -2.07490
   D24       -1.03811   0.00653   0.00000   0.03179   0.03177  -1.00634
   D25        3.07305  -0.00382   0.00000  -0.01013  -0.01008   3.06297
   D26        1.02699   0.00062   0.00000   0.00709   0.00705   1.03405
   D27        0.00773  -0.00021   0.00000  -0.00151  -0.00150   0.00623
   D28       -3.13603  -0.00015   0.00000  -0.00110  -0.00110  -3.13712
   D29       -3.13465  -0.00026   0.00000  -0.00192  -0.00191  -3.13656
   D30        0.00478  -0.00020   0.00000  -0.00151  -0.00151   0.00327
   D31       -1.15043   0.00082   0.00000   0.00445   0.00452  -1.14591
   D32        1.99450   0.00032   0.00000   0.00039   0.00045   1.99495
   D33        1.07019   0.00251   0.00000   0.02277   0.02287   1.09306
   D34       -2.06806   0.00202   0.00000   0.01871   0.01880  -2.04927
   D35        3.11128   0.00048   0.00000   0.00610   0.00595   3.11724
   D36       -0.02697  -0.00001   0.00000   0.00204   0.00188  -0.02509
   D37       -2.04046  -0.00058   0.00000   0.00340   0.00348  -2.03698
   D38        1.10250  -0.00042   0.00000   0.00468   0.00476   1.10726
   D39        2.02871  -0.00070   0.00000  -0.01016  -0.01031   2.01840
   D40       -1.11152  -0.00053   0.00000  -0.00888  -0.00902  -1.12055
   D41       -0.02563   0.00145   0.00000   0.00840   0.00846  -0.01716
   D42        3.11733   0.00161   0.00000   0.00968   0.00975   3.12708
   D43        3.13909   0.00006   0.00000   0.00049   0.00052   3.13961
   D44       -0.00743   0.00066   0.00000   0.00511   0.00510  -0.00233
   D45       -0.00588   0.00057   0.00000   0.00463   0.00462  -0.00125
   D46        3.13079   0.00117   0.00000   0.00925   0.00920   3.14000
   D47       -3.13943  -0.00011   0.00000  -0.00076  -0.00075  -3.14019
   D48       -0.00106   0.00020   0.00000   0.00168   0.00167   0.00061
   D49        0.00528  -0.00057   0.00000  -0.00456  -0.00455   0.00072
   D50       -3.13954  -0.00026   0.00000  -0.00212  -0.00213   3.14152
   D51        3.14070   0.00056   0.00000   0.00422   0.00421  -3.13827
   D52        0.00054   0.00001   0.00000   0.00015   0.00014   0.00068
   D53       -0.00224   0.00040   0.00000   0.00297   0.00297   0.00073
   D54        3.14078  -0.00014   0.00000  -0.00110  -0.00110   3.13968
   D55        0.00261  -0.00026   0.00000  -0.00211  -0.00211   0.00050
   D56       -3.14073  -0.00000   0.00000  -0.00009  -0.00010  -3.14083
   D57       -3.13443  -0.00078   0.00000  -0.00631  -0.00634  -3.14077
   D58        0.00541  -0.00053   0.00000  -0.00429  -0.00433   0.00109
   D59        0.00148  -0.00007   0.00000  -0.00064  -0.00065   0.00082
   D60        3.14020   0.00011   0.00000   0.00088   0.00087   3.14107
   D61       -3.13840  -0.00032   0.00000  -0.00260  -0.00263  -3.14103
   D62        0.00032  -0.00013   0.00000  -0.00109  -0.00111  -0.00079
   D63       -0.00215   0.00010   0.00000   0.00080   0.00080  -0.00135
   D64        3.13961   0.00012   0.00000   0.00099   0.00100   3.14061
   D65       -3.14087  -0.00008   0.00000  -0.00070  -0.00072  -3.14159
   D66        0.00088  -0.00006   0.00000  -0.00051  -0.00051   0.00037
   D67       -0.00130   0.00023   0.00000   0.00186   0.00187   0.00057
   D68       -3.13971  -0.00007   0.00000  -0.00052  -0.00052  -3.14022
   D69        3.14013   0.00021   0.00000   0.00166   0.00167  -3.14138
   D70        0.00173  -0.00009   0.00000  -0.00071  -0.00072   0.00101
         Item               Value     Threshold  Converged?
 Maximum Force            0.059952     0.000450     NO 
 RMS     Force            0.015937     0.000300     NO 
 Maximum Displacement     0.174221     0.001800     NO 
 RMS     Displacement     0.040997     0.001200     NO 
 Predicted change in Energy=-3.932447D-02
 GradGradGradGradGradGradGradGradGradGradGradGradGradGradGradGradGradGrad

                          Input orientation:                          
 ---------------------------------------------------------------------
 Center     Atomic      Atomic             Coordinates (Angstroms)
 Number     Number       Type             X           Y           Z
 ---------------------------------------------------------------------
      1          6           0        3.686343    3.432499   -1.806080
      2          6           0        2.764123    3.146824   -2.813783
      3          6           0        1.891312    2.064820   -2.681350
      4          6           0        1.933809    1.247127   -1.544633
      5          6           0        2.856109    1.550981   -0.533828
      6          6           0        3.728873    2.631931   -0.662552
      7          6           0        0.996867    0.075684   -1.347280
      8          6           0        1.739662   -1.223667   -1.108363
      9          7           0        0.024440   -0.074065   -2.411373
     10          6           0        2.558232   -1.859467   -2.059366
     11          6           0        3.209061   -3.057619   -1.751909
     12          6           0        3.056305   -3.642564   -0.495839
     13          6           0        2.248483   -3.028504    0.458452
     14          6           0        1.601638   -1.832981    0.147592
     15          6           0       -1.304603    0.036258   -2.238857
     16          8           0       -2.104394   -0.101785   -3.172579
     17         35           0        2.845667   -1.160969   -3.810330
     18          1           0        4.348497    4.254863   -1.905983
     19          1           0        2.724079    3.753374   -3.683561
     20          1           0        1.194851    1.866733   -3.456340
     21          1           0        2.895691    0.952770    0.343078
     22          1           0        4.423309    2.845004    0.110577
     23          1           0        0.430137    0.302682   -0.439205
     24          1           0        0.342016   -0.273592   -3.334810
     25          1           0        3.825352   -3.530554   -2.474636
     26          1           0        3.553964   -4.551915   -0.272638
     27          1           0        2.125358   -3.466345    1.416574
     28          1           0        0.989229   -1.372085    0.881876
     29          1           0       -1.658509    0.247761   -1.255653
 ---------------------------------------------------------------------
                    Distance matrix (angstroms):
                    1          2          3          4          5
     1  C    0.000000
     2  C    1.395552   0.000000
     3  C    2.420491   1.396449   0.000000
     4  C    2.813464   2.430847   1.400912   0.000000
     5  C    2.418269   2.784488   2.409712   1.401674   0.000000
     6  C    1.396558   2.413225   2.788152   2.432695   1.395257
     7  C    4.325735   3.834806   2.556646   1.512973   2.508981
     8  C    5.094728   4.801997   3.648484   2.516514   3.045523
     9  N    5.106065   4.247579   2.851829   2.478402   3.766204
    10  C    5.416796   5.067000   4.028855   3.210261   3.747952
    11  C    6.507869   6.310361   5.370261   4.494448   4.779904
    12  C    7.222894   7.180114   6.221568   5.125333   5.197541
    13  C    6.995720   7.007716   5.993987   4.732059   4.724987
    14  C    5.990668   5.909279   4.824902   3.530017   3.672768
    15  C    6.052378   5.153707   3.811133   3.526395   4.744789
    16  O    6.920340   5.863843   4.571777   4.558163   5.856724
    17  Br   5.081703   4.422312   3.548395   3.429839   4.253263
    18  H    1.060525   2.135906   3.381603   3.873986   3.379499
    19  H    2.133974   1.061140   2.132871   3.388335   3.845619
    20  H    3.373797   2.124648   1.060616   2.141167   3.376470
    21  H    3.375362   3.846682   3.375293   2.138999   1.062256
    22  H    2.135848   3.375779   3.848968   3.389770   2.132105
    23  H    4.718790   4.378956   3.204275   2.091644   2.729934
    24  H    5.220790   4.223426   2.880192   2.837451   4.182730
    25  H    6.996456   6.769683   5.923804   5.221980   5.525230
    26  H    8.131410   8.145665   7.235157   6.154003   6.148216
    27  H    7.772787   7.876417   6.887782   5.569762   5.432460
    28  H    6.130543   6.101532   5.032162   3.693297   3.746168
    29  H    6.246036   5.512895   4.235038   3.739919   4.754070
                    6          7          8          9         10
     6  C    0.000000
     7  C    3.803566   0.000000
     8  C    4.361347   1.515631   0.000000
     9  N    4.909543   1.449252   2.441598   0.000000
    10  C    4.847076   2.586452   1.406665   3.119562   0.000000
    11  C    5.816174   3.856827   2.436527   4.413422   1.397740
    12  C    6.312641   4.334928   2.821311   5.059215   2.423247
    13  C    5.957242   3.803050   2.443613   4.680915   2.793206
    14  C    5.011677   2.498677   1.402760   3.482763   2.405501
    15  C    5.878617   2.468446   3.483242   1.344726   4.306679
    16  O    6.913786   3.602919   4.505149   2.261004   5.105758
    17  Br   5.007460   3.318733   2.920241   3.331330   1.906933
    18  H    2.136343   5.386197   6.120173   6.139422   6.372880
    19  H    3.375461   4.686884   5.689610   4.853432   5.845468
    20  H    3.848642   2.774021   3.919233   2.495699   4.206532
    21  H    2.127221   2.689261   2.860063   4.109193   3.714066
    22  H    1.060835   4.640581   5.024128   5.850747   5.506288
    23  H    4.044373   1.094216   2.119520   2.048407   3.439272
    24  H    5.201330   2.121580   2.795197   0.996696   3.008882
    25  H    6.424109   4.719768   3.396842   5.137922   2.137890
    26  H    7.196546   5.395208   3.881671   6.089570   3.381295
    27  H    6.639503   4.632315   3.399069   5.529429   3.853777
    28  H    5.091469   2.658049   2.132188   3.668945   3.369008
    29  H    5.921142   2.662523   3.705990   2.066780   4.781973
                   11         12         13         14         15
    11  C    0.000000
    12  C    1.393990   0.000000
    13  C    2.410240   1.392953   0.000000
    14  C    2.773383   2.409284   1.394388   0.000000
    15  C    5.493847   5.965682   5.412270   4.199456   0.000000
    16  O    6.244042   6.806971   6.379468   5.268324   1.237157
    17  Br   2.822487   4.145905   4.697533   4.202898   4.596479
    18  H    7.402327   8.125738   7.940280   6.987435   7.061513
    19  H    7.096204   8.060511   7.960925   6.866219   5.668721
    20  H    5.586713   6.525483   6.356027   5.180896   3.328689
    21  H    4.535459   4.674042   4.035186   3.077855   5.014863
    22  H    6.307472   6.657701   6.272876   5.463217   6.798373
    23  H    4.553815   4.739718   3.899868   2.505554   2.513772
    24  H    4.298410   5.174659   5.060928   4.018142   2.002117
    25  H    1.061045   2.125939   3.367726   3.834415   6.252534
    26  H    2.130757   1.060379   2.135312   3.373540   6.965847
    27  H    3.373537   2.134254   1.060595   2.133653   6.115148
    28  H    3.834776   3.365409   2.123378   1.061435   4.121173
    29  H    5.904663   6.159660   5.379280   4.114261   1.066149
                   16         17         18         19         20
    16  O    0.000000
    17  Br   5.102127   0.000000
    18  H    7.888247   5.934331   0.000000
    19  H    6.199798   4.917482   2.459677   0.000000
    20  H    3.852350   3.466624   4.248795   2.439176   0.000000
    21  H    6.202643   4.660600   4.251205   4.907816   4.261896
    22  H    7.878679   5.823255   2.461669   4.255350   4.909466
    23  H    3.749502   4.397902   5.755408   5.262631   3.483410
    24  H    2.457795   2.698486   6.212918   4.691728   2.307182
    25  H    6.885163   2.891158   7.823667   7.465247   6.083912
    26  H    7.760820   4.951309   8.992132   9.016703   7.543236
    27  H    7.090231   5.757962   8.694756   8.859694   7.283739
    28  H    5.255736   5.050518   7.121754   7.079777   5.417780
    29  H    1.998900   5.366423   7.250098   6.114829   3.950412
                   21         22         23         24         25
    21  H    0.000000
    22  H    2.442995   0.000000
    23  H    2.667122   4.765615   0.000000
    24  H    4.642422   6.184925   2.953707   0.000000
    25  H    5.376242   6.905695   5.510368   4.845754   0.000000
    26  H    5.577991   7.457682   5.775219   6.164216   2.442463
    27  H    4.612416   6.842465   4.530259   5.995801   4.246836
    28  H    3.054481   5.492872   2.205149   4.405226   4.895790
    29  H    4.877881   6.752834   2.243222   2.932031   6.770104
                   26         27         28         29
    26  H    0.000000
    27  H    2.464308   0.000000
    28  H    4.245243   2.441847   0.000000
    29  H    7.153537   5.937426   3.768746   0.000000
 Symmetry turned off by external request.
 Stoichiometry    C14H12BrNO
 Framework group  C1[X(C14H12BrNO)]
 Deg. of freedom    81
 Full point group                 C1      NOp   1
 Rotational constants (GHZ):           0.4089294           0.3087172           0.2827331
 Basis read from rwf:  (5D, 7F)
 Pseudo-potential data read from rwf file.
   396 basis functions,   648 primitive gaussians,   412 cartesian basis functions
    59 alpha electrons       59 beta electrons
       nuclear repulsion energy      1087.9090609995 Hartrees.
 NAtoms=   29 NActive=   29 NUniq=   29 SFac= 1.00D+00 NAtFMM=   60 NAOKFM=F Big=F
 Integral buffers will be    131072 words long.
 Raffenetti 2 integral format.
 Two-electron integral symmetry is turned off.
 ------------------------------------------------------------------------------
 Polarizable Continuum Model (PCM)
 =================================
 Model                : PCM.
 Atomic radii         : UFF (Universal Force Field).
 Polarization charges : Total charges.
 Charge compensation  : None.
 Solution method      : On-the-fly selection.
 Cavity type          : Scaled VdW (van der Waals Surface) (Alpha=1.100).
 Cavity algorithm     : GePol (No added spheres)
                        Default sphere list used, NSphG=   29.
                        Lebedev-Laikov grids with approx.  5.0 points / Ang**2.
                        Smoothing algorithm: York/Karplus (Gamma=1.0000).
                        Polarization charges: spherical gaussians, with
                                              point-specific exponents (IZeta= 3).
                        Self-potential: point-specific (ISelfS= 7).
                        Self-field    : sphere-specific E.n sum rule (ISelfD= 2).
 1st derivatives      : Analytical E(r).r(x)/FMM algorithm (CHGder, D1EAlg=3).
                        Cavity 1st derivative terms included.
 Solvent              : DiMethylSulfoxide, Eps=  46.826000 Eps(inf)=   2.007889
 ------------------------------------------------------------------------------
 One-electron integrals computed using PRISM.
   1 Symmetry operations used in ECPInt.
 ECPInt:  NShTT=    9316 NPrTT=   38001 LenC2=    8694 LenP2D=   23747.
 LDataN:  DoStor=T MaxTD1= 5 Len=  102
 NBasis=   396 RedAO= T EigKep=  1.29D-06  NBF=   396
 NBsUse=   395 1.00D-06 EigRej=  8.54D-07 NBFU=   395
 Initial guess from the checkpoint file:  "BHFA_oBr_conf4.chk"
 B after Tr=    -0.001532    0.006980   -0.005114
         Rot=    0.999999   -0.000803    0.001101   -0.000653 Ang=  -0.17 deg.
 ExpMin= 4.38D-02 ExpMax= 8.59D+03 ExpMxC= 1.30D+03 IAcc=3 IRadAn=         5 AccDes= 0.00D+00
 Harris functional with IExCor= 1009 and IRadAn=       5 diagonalized for initial guess.
 HarFok:  IExCor= 1009 AccDes= 0.00D+00 IRadAn=         5 IDoV= 1 UseB2=F ITyADJ=14
 ICtDFT=  3500011 ScaDFX=  1.000000  1.000000  1.000000  1.000000
 FoFCou: FMM=F IPFlag=           0 FMFlag=      100000 FMFlg1=           0
         NFxFlg=           0 DoJE=T BraDBF=F KetDBF=T FulRan=T
         wScrn=  0.000000 ICntrl=       500 IOpCl=  0 I1Cent=   200000004 NGrid=           0
         NMat0=    1 NMatS0=      1 NMatT0=    0 NMatD0=    1 NMtDS0=    0 NMtDT0=    0
 Symmetry not used in FoFCou.
 Requested convergence on RMS density matrix=1.00D-08 within 128 cycles.
 Requested convergence on MAX density matrix=1.00D-06.
 Requested convergence on             energy=1.00D-06.
 No special actions if energy rises.
 Inv3:  Mode=1 IEnd=    16921875.
 Iteration    1 A*A^-1 deviation from unit magnitude is 5.33D-15 for   2362.
 Iteration    1 A*A^-1 deviation from orthogonality  is 2.55D-15 for   2354   2271.
 Iteration    1 A^-1*A deviation from unit magnitude is 5.33D-15 for   2362.
 Iteration    1 A^-1*A deviation from orthogonality  is 7.12D-12 for   2365   2257.
 Error on total polarization charges =  0.01772
 SCF Done:  E(RM062X) =  -683.704460128     A.U. after   14 cycles
            NFock= 14  Conv=0.71D-08     -V/T= 2.0168
   1 Symmetry operations used in ECPInt.
 ECPInt:  NShTT=    9316 NPrTT=   38001 LenC2=    8694 LenP2D=   23747.
 LDataN:  DoStor=T MaxTD1= 6 Len=  172
 D1PCM: PCM CHGder 1st derivatives, ID1Alg=3 FixD1E=F DoIter=F DoCFld=F I1PDM=0.
 Calling FoFJK, ICntrl=      2127 FMM=F ISym2X=0 I1Cent= 0 IOpClX= 0 NMat=1 NMatS=1 NMatT=0.
 -------------------------------------------------------------------
 Center     Atomic                   Forces (Hartrees/Bohr)
 Number     Number              X              Y              Z
 -------------------------------------------------------------------
      1        6          -0.012985746   -0.015931963    0.001344775
      2        6           0.001683884   -0.011416467    0.018269623
      3        6           0.012374277    0.002015234    0.016609827
      4        6           0.008673463    0.013786230   -0.004643984
      5        6          -0.000084547    0.010305235   -0.017205949
      6        6          -0.014424007   -0.004509171   -0.015551325
      7        6          -0.001395295   -0.000179768   -0.000783500
      8        6           0.003943211   -0.006663033    0.002687114
      9        7          -0.008079804    0.006534673    0.019238078
     10        6          -0.001654959   -0.010007233    0.022680775
     11        6          -0.011115582    0.008909117    0.011390369
     12        6          -0.011014692    0.019142435   -0.003162434
     13        6           0.002495439    0.008448084   -0.018688801
     14        6           0.014024287   -0.011106778   -0.015143136
     15        6          -0.009879374   -0.008713966   -0.046371387
     16        8           0.010513404    0.002612220    0.016464518
     17       35           0.000941747    0.005591202   -0.010105140
     18        1           0.010923369    0.013441175   -0.001696792
     19        1          -0.000981375    0.009433829   -0.014030575
     20        1          -0.011503178   -0.003241249   -0.012309155
     21        1           0.000536065   -0.010475804    0.014142539
     22        1           0.010961372    0.003284563    0.012769155
     23        1          -0.001395219   -0.003339203   -0.001037671
     24        1           0.003513583   -0.003518376   -0.013883266
     25        1           0.009201195   -0.006160388   -0.012370295
     26        1           0.008390178   -0.014631181    0.002790425
     27        1          -0.002254736   -0.006627152    0.015436161
     28        1          -0.010336741    0.008513712    0.010956893
     29        1          -0.001070221    0.004504023    0.022203159
 -------------------------------------------------------------------
 Cartesian Forces:  Max     0.046371387 RMS     0.011592022

 GradGradGradGradGradGradGradGradGradGradGradGradGradGradGradGradGradGrad
 Berny optimization.
 Using GEDIIS/GDIIS optimizer.
 FormGI is forming the generalized inverse of G from B-inverse, IUseBI=4.
 Internal  Forces:  Max     0.021722505 RMS     0.005605459
 Search for a local minimum.
 Step number   2 out of a maximum of  158
 All quantities printed in internal units (Hartrees-Bohrs-Radians)
 Mixed Optimization -- RFO/linear search
 Update second derivatives using D2CorX and points    1    2
 DE= -3.80D-02 DEPred=-3.93D-02 R= 9.66D-01
 TightC=F SS=  1.41D+00  RLast= 3.06D-01 DXNew= 5.0454D-01 9.1875D-01
 Trust test= 9.66D-01 RLast= 3.06D-01 DXMaxT set to 5.05D-01
 ITU=  1  0
 Use linear search instead of GDIIS.
     Eigenvalues ---    0.00827   0.00877   0.01293   0.01425   0.01496
     Eigenvalues ---    0.01723   0.01843   0.01871   0.01925   0.01962
     Eigenvalues ---    0.01974   0.01974   0.01986   0.01999   0.02005
     Eigenvalues ---    0.02026   0.02031   0.02032   0.02034   0.02055
     Eigenvalues ---    0.02060   0.02067   0.02397   0.02398   0.04791
     Eigenvalues ---    0.06633   0.06868   0.15886   0.16000   0.16000
     Eigenvalues ---    0.16000   0.16000   0.16000   0.16000   0.16000
     Eigenvalues ---    0.16000   0.16000   0.16026   0.19101   0.19511
     Eigenvalues ---    0.19992   0.21951   0.21999   0.22000   0.22000
     Eigenvalues ---    0.22099   0.22502   0.23461   0.24396   0.24959
     Eigenvalues ---    0.24993   0.25002   0.32932   0.33254   0.34199
     Eigenvalues ---    0.39637   0.40316   0.40362   0.40514   0.41016
     Eigenvalues ---    0.43102   0.43740   0.44064   0.44102   0.44138
     Eigenvalues ---    0.44159   0.44212   0.44278   0.44313   0.44321
     Eigenvalues ---    0.44347   0.44364   0.44420   0.44586   0.44842
     Eigenvalues ---    0.44913   0.45283   0.46543   0.53710   0.55743
     Eigenvalues ---    0.82639
 RFO step:  Lambda=-2.73112222D-03 EMin= 8.26605382D-03
 Quartic linear search produced a step of  0.62967.
 Iteration  1 RMS(Cart)=  0.10384488 RMS(Int)=  0.00319396
 Iteration  2 RMS(Cart)=  0.00586045 RMS(Int)=  0.00012567
 Iteration  3 RMS(Cart)=  0.00001530 RMS(Int)=  0.00012538
 Iteration  4 RMS(Cart)=  0.00000000 RMS(Int)=  0.00012538
 Variable       Old X    -DE/DX   Delta X   Delta X   Delta X     New X
                                 (Linear)    (Quad)   (Total)
    R1        2.63721  -0.00390  -0.01007   0.00023  -0.00985   2.62736
    R2        2.63911  -0.00329  -0.00941   0.00151  -0.00790   2.63121
    R3        2.00410   0.01740   0.04897  -0.00508   0.04389   2.04799
    R4        2.63891  -0.00318  -0.00944   0.00172  -0.00772   2.63118
    R5        2.00526   0.01693   0.04745  -0.00429   0.04316   2.04843
    R6        2.64734  -0.00666  -0.01592  -0.00283  -0.01874   2.62860
    R7        2.00427   0.01715   0.04828  -0.00489   0.04339   2.04767
    R8        2.64878  -0.00475  -0.01304   0.00039  -0.01264   2.63614
    R9        2.85911   0.00869   0.02549   0.00581   0.03130   2.89040
   R10        2.63665  -0.00435  -0.01156   0.00044  -0.01112   2.62553
   R11        2.00737   0.01759   0.04910  -0.00422   0.04488   2.05225
   R12        2.00469   0.01714   0.04802  -0.00448   0.04354   2.04823
   R13        2.86413   0.00624   0.02395  -0.00354   0.02041   2.88454
   R14        2.73869   0.00494   0.02276  -0.01249   0.01027   2.74896
   R15        2.06777  -0.00083  -0.00135  -0.00201  -0.00336   2.06441
   R16        2.65821  -0.00873  -0.02010  -0.00620  -0.02625   2.63196
   R17        2.65083  -0.00514  -0.01399   0.00003  -0.01396   2.63688
   R18        2.54116  -0.00069  -0.00230   0.00117  -0.00113   2.54003
   R19        1.88348   0.01469   0.03390  -0.00263   0.03127   1.91476
   R20        2.64135  -0.00707  -0.01495  -0.00543  -0.02034   2.62101
   R21        3.60358   0.01147   0.04679   0.02221   0.06900   3.67258
   R22        2.63426  -0.00356  -0.01061   0.00241  -0.00821   2.62605
   R23        2.00508   0.01651   0.04681  -0.00483   0.04198   2.04707
   R24        2.63230  -0.00321  -0.00966   0.00270  -0.00699   2.62531
   R25        2.00383   0.01707   0.04820  -0.00510   0.04309   2.04692
   R26        2.63501  -0.00373  -0.00954   0.00026  -0.00931   2.62570
   R27        2.00423   0.01694   0.04808  -0.00535   0.04273   2.04697
   R28        2.00582   0.01724   0.04777  -0.00359   0.04418   2.05000
   R29        2.33789  -0.01951  -0.01542  -0.01712  -0.03254   2.30535
   R30        2.01473   0.02172   0.05460   0.00301   0.05762   2.07235
    A1        2.08752  -0.00055  -0.00195   0.00004  -0.00194   2.08558
    A2        2.09822   0.00026   0.00092  -0.00011   0.00083   2.09905
    A3        2.09744   0.00029   0.00103   0.00007   0.00111   2.09854
    A4        2.09805   0.00033   0.00141   0.00101   0.00241   2.10046
    A5        2.09416   0.00028   0.00102   0.00131   0.00234   2.09649
    A6        2.09098  -0.00062  -0.00243  -0.00232  -0.00475   2.08623
    A7        2.10627  -0.00087  -0.00257  -0.00284  -0.00542   2.10085
    A8        2.07812   0.00066   0.00249   0.00186   0.00433   2.08245
    A9        2.09879   0.00021   0.00009   0.00101   0.00107   2.09986
   A10        2.06982   0.00168   0.00416   0.00419   0.00835   2.07817
   A11        2.14003   0.00087   0.00151   0.00384   0.00533   2.14536
   A12        2.07289  -0.00255  -0.00564  -0.00776  -0.01342   2.05946
   A13        2.10948  -0.00057  -0.00164  -0.00196  -0.00360   2.10588
   A14        2.09180  -0.00027  -0.00099  -0.00174  -0.00274   2.08906
   A15        2.08190   0.00084   0.00263   0.00370   0.00633   2.08823
   A16        2.09509  -0.00002   0.00062  -0.00030   0.00029   2.09539
   A17        2.09618   0.00037   0.00127   0.00130   0.00258   2.09876
   A18        2.09191  -0.00035  -0.00189  -0.00099  -0.00287   2.08904
   A19        1.96150  -0.00158  -0.00778   0.01254   0.00400   1.96550
   A20        1.98204  -0.00089  -0.00208   0.01217   0.00947   1.99151
   A21        1.84250   0.00245   0.01045   0.00958   0.02002   1.86252
   A22        1.93478   0.00439   0.02524   0.00666   0.03167   1.96645
   A23        1.87639  -0.00259  -0.01487  -0.02807  -0.04253   1.83386
   A24        1.85797  -0.00211  -0.01342  -0.01742  -0.03042   1.82755
   A25        2.17258  -0.00040  -0.00232   0.00163  -0.00078   2.17180
   A26        2.05477   0.00223   0.00672   0.00535   0.01197   2.06673
   A27        2.05584  -0.00183  -0.00440  -0.00699  -0.01144   2.04440
   A28        2.16577  -0.00049   0.00337  -0.00861  -0.00528   2.16049
   A29        2.07963   0.00137   0.00737   0.00155   0.00887   2.08850
   A30        2.03778  -0.00088  -0.01074   0.00702  -0.00377   2.03401
   A31        2.10563   0.00450   0.00728   0.01681   0.02416   2.12979
   A32        2.14471  -0.00519  -0.01135  -0.01610  -0.02749   2.11723
   A33        2.03284   0.00070   0.00407  -0.00071   0.00332   2.03617
   A34        2.10236  -0.00227  -0.00250  -0.01243  -0.01492   2.08744
   A35        2.09752  -0.00056  -0.00516  -0.00078  -0.00595   2.09156
   A36        2.08331   0.00282   0.00766   0.01321   0.02085   2.10416
   A37        2.08963  -0.00031  -0.00133   0.00218   0.00080   2.09043
   A38        2.09219  -0.00073  -0.00237  -0.00525  -0.00760   2.08460
   A39        2.10136   0.00104   0.00370   0.00307   0.00680   2.10816
   A40        2.08778  -0.00050  -0.00217   0.00189  -0.00037   2.08741
   A41        2.09929   0.00074   0.00249   0.00178   0.00431   2.10359
   A42        2.09612  -0.00024  -0.00031  -0.00367  -0.00394   2.09218
   A43        2.12513   0.00041   0.00313  -0.00143   0.00166   2.12679
   A44        2.08007  -0.00167  -0.00769  -0.00450  -0.01217   2.06790
   A45        2.07798   0.00126   0.00456   0.00593   0.01051   2.08849
   A46        2.13289   0.00867   0.03455   0.01217   0.04671   2.17959
   A47        2.05179  -0.01090  -0.03772  -0.04013  -0.07786   1.97393
   A48        2.09850   0.00222   0.00317   0.02798   0.03114   2.12964
    D1       -0.00296  -0.00004  -0.00022  -0.00214  -0.00238  -0.00534
    D2        3.13753  -0.00003  -0.00018  -0.00136  -0.00156   3.13598
    D3       -3.14034  -0.00004  -0.00024  -0.00205  -0.00229   3.14055
    D4        0.00015  -0.00003  -0.00020  -0.00127  -0.00146  -0.00131
    D5        0.00382   0.00008   0.00035   0.00422   0.00458   0.00840
    D6       -3.13601   0.00003   0.00010   0.00178   0.00190  -3.13411
    D7        3.14120   0.00007   0.00037   0.00412   0.00449  -3.13750
    D8        0.00137   0.00003   0.00012   0.00168   0.00181   0.00318
    D9       -0.00797   0.00008   0.00068   0.00436   0.00504  -0.00293
   D10        3.13696  -0.00010  -0.00053  -0.00508  -0.00561   3.13136
   D11        3.13473   0.00007   0.00063   0.00358   0.00421   3.13894
   D12       -0.00353  -0.00011  -0.00058  -0.00586  -0.00643  -0.00996
   D13        0.01766  -0.00014  -0.00118  -0.00842  -0.00962   0.00804
   D14        3.12666  -0.00004  -0.00001   0.00112   0.00119   3.12785
   D15       -3.12731   0.00005   0.00006   0.00113   0.00114  -3.12617
   D16       -0.01831   0.00015   0.00122   0.01067   0.01195  -0.00636
   D17       -0.01682   0.00017   0.00130   0.01053   0.01185  -0.00497
   D18        3.12598   0.00024   0.00156   0.01431   0.01588  -3.14133
   D19       -3.12709   0.00001   0.00004   0.00115   0.00124  -3.12586
   D20        0.01570   0.00008   0.00030   0.00494   0.00527   0.02097
   D21        2.16790   0.00304   0.01865   0.12820   0.14684   2.31474
   D22       -0.04598  -0.00091  -0.00770   0.09807   0.09049   0.04451
   D23       -2.07490   0.00058   0.00309   0.10681   0.10984  -1.96506
   D24       -1.00634   0.00322   0.02000   0.13797   0.15793  -0.84841
   D25        3.06297  -0.00074  -0.00635   0.10785   0.10158  -3.11864
   D26        1.03405   0.00076   0.00444   0.11658   0.12093   1.15497
   D27        0.00623  -0.00016  -0.00095  -0.00857  -0.00948  -0.00325
   D28       -3.13712  -0.00011  -0.00069  -0.00614  -0.00681   3.13925
   D29       -3.13656  -0.00023  -0.00120  -0.01234  -0.01352   3.13310
   D30        0.00327  -0.00018  -0.00095  -0.00991  -0.01085  -0.00758
   D31       -1.14591   0.00037   0.00285   0.03509   0.03793  -1.10798
   D32        1.99495   0.00005   0.00028   0.01353   0.01370   2.00865
   D33        1.09306   0.00152   0.01440   0.06719   0.08191   1.17496
   D34       -2.04927   0.00120   0.01183   0.04564   0.05768  -1.99159
   D35        3.11724  -0.00015   0.00375   0.03370   0.03731  -3.12864
   D36       -0.02509  -0.00048   0.00119   0.01214   0.01307  -0.01201
   D37       -2.03698  -0.00008   0.00219   0.01297   0.01541  -2.02157
   D38        1.10726   0.00017   0.00300   0.03103   0.03434   1.14160
   D39        2.01840  -0.00092  -0.00649  -0.01970  -0.02654   1.99186
   D40       -1.12055  -0.00067  -0.00568  -0.00164  -0.00761  -1.12816
   D41       -0.01716   0.00109   0.00533   0.02024   0.02559   0.00842
   D42        3.12708   0.00135   0.00614   0.03831   0.04452  -3.11159
   D43        3.13961  -0.00003   0.00033  -0.00608  -0.00554   3.13407
   D44       -0.00233   0.00002   0.00321  -0.01183  -0.00850  -0.01083
   D45       -0.00125   0.00029   0.00291   0.01549   0.01840   0.01715
   D46        3.14000   0.00034   0.00580   0.00973   0.01544  -3.12775
   D47       -3.14019   0.00010  -0.00048   0.01148   0.01114  -3.12905
   D48        0.00061   0.00019   0.00105   0.01387   0.01496   0.01557
   D49        0.00072  -0.00020  -0.00287  -0.00860  -0.01131  -0.01059
   D50        3.14152  -0.00011  -0.00134  -0.00622  -0.00749   3.13403
[truncated: 1,331,289 more chars]
