# Supplementary material for: Rotational Barriers in N-Benzhydrylformamides: An NMR and DFT Study
Source: Molecules. 2023 Jan 5;28(2):535. doi: 10.3390/molecules28020535 (PMC9863877; doi:10.3390/molecules28020535)
Supplement: Supplementary file 1 [file molecules-28-00535-s001.zip › Supplementary_Materials/Quantum_chemistry_output_files/Gaussian_output_files/Conformations/BHFA_oBr/BHFA_oBr_conf5.log]

 Entering Gaussian System, Link 0=g16
 Initial command:
 /usr/local/gaussian/g16/l1.exe "/home/gauss/GAUSS_SCRDIR/Gau-7854.inp" -scrdir="/home/gauss/GAUSS_SCRDIR/"
 Entering Link 1 = /usr/local/gaussian/g16/l1.exe PID=      7856.
  
 Copyright (c) 1988,1990,1992,1993,1995,1998,2003,2009,2016,
            Gaussian, Inc.  All Rights Reserved.
  
 This is part of the Gaussian(R) 16 program.  It is based on
 the Gaussian(R) 09 system (copyright 2009, Gaussian, Inc.),
 the Gaussian(R) 03 system (copyright 2003, Gaussian, Inc.),
 the Gaussian(R) 98 system (copyright 1998, Gaussian, Inc.),
 the Gaussian(R) 94 system (copyright 1995, Gaussian, Inc.),
 the Gaussian 92(TM) system (copyright 1992, Gaussian, Inc.),
 the Gaussian 90(TM) system (copyright 1990, Gaussian, Inc.),
 the Gaussian 88(TM) system (copyright 1988, Gaussian, Inc.),
 the Gaussian 86(TM) system (copyright 1986, Carnegie Mellon
 University), and the Gaussian 82(TM) system (copyright 1983,
 Carnegie Mellon University). Gaussian is a federally registered
 trademark of Gaussian, Inc.
  
 This software contains proprietary and confidential information,
 including trade secrets, belonging to Gaussian, Inc.
  
 This software is provided under written license and may be
 used, copied, transmitted, or stored only in accord with that
 written license.
  
 The following legend is applicable only to US Government
 contracts under FAR:
  
                    RESTRICTED RIGHTS LEGEND
  
 Use, reproduction and disclosure by the US Government is
 subject to restrictions as set forth in subparagraphs (a)
 and (c) of the Commercial Computer Software - Restricted
 Rights clause in FAR 52.227-19.
  
 Gaussian, Inc.
 340 Quinnipiac St., Bldg. 40, Wallingford CT 06492
  
  
 ---------------------------------------------------------------
 Warning -- This program may not be used in any manner that
 competes with the business of Gaussian, Inc. or will provide
 assistance to any competitor of Gaussian, Inc.  The licensee
 of this program is prohibited from giving any competitor of
 Gaussian, Inc. access to this program.  By using this program,
 the user acknowledges that Gaussian, Inc. is engaged in the
 business of creating and licensing software in the field of
 computational chemistry and represents and warrants to the
 licensee that it is not a competitor of Gaussian, Inc. and that
 it will not use this program in any manner prohibited above.
 ---------------------------------------------------------------
  

 Cite this work as:
 Gaussian 16, Revision A.03,
 M. J. Frisch, G. W. Trucks, H. B. Schlegel, G. E. Scuseria, 
 M. A. Robb, J. R. Cheeseman, G. Scalmani, V. Barone, 
 G. A. Petersson, H. Nakatsuji, X. Li, M. Caricato, A. V. Marenich, 
 J. Bloino, B. G. Janesko, R. Gomperts, B. Mennucci, H. P. Hratchian, 
 J. V. Ortiz, A. F. Izmaylov, J. L. Sonnenberg, D. Williams-Young, 
 F. Ding, F. Lipparini, F. Egidi, J. Goings, B. Peng, A. Petrone, 
 T. Henderson, D. Ranasinghe, V. G. Zakrzewski, J. Gao, N. Rega, 
 G. Zheng, W. Liang, M. Hada, M. Ehara, K. Toyota, R. Fukuda, 
 J. Hasegawa, M. Ishida, T. Nakajima, Y. Honda, O. Kitao, H. Nakai, 
 T. Vreven, K. Throssell, J. A. Montgomery, Jr., J. E. Peralta, 
 F. Ogliaro, M. J. Bearpark, J. J. Heyd, E. N. Brothers, K. N. Kudin, 
 V. N. Staroverov, T. A. Keith, R. Kobayashi, J. Normand, 
 K. Raghavachari, A. P. Rendell, J. C. Burant, S. S. Iyengar, 
 J. Tomasi, M. Cossi, J. M. Millam, M. Klene, C. Adamo, R. Cammi, 
 J. W. Ochterski, R. L. Martin, K. Morokuma, O. Farkas, 
 J. B. Foresman, and D. J. Fox, Gaussian, Inc., Wallingford CT, 2016.
 
 ******************************************
 Gaussian 16:  ES64L-G16RevA.03 25-Dec-2016
                13-Dec-2022 
 ******************************************
 %chk=BHFA_oBr_conf5.chk
 %nprocshared=4
 Will use up to    4 processors via shared memory.
 %mem=2GB
 ----------------------------------------------------------------------
 # opt freq M062X/gen pseudo=read nosymm Integral(Grid=SuperFine) scrf=
 (IEFPCM, solvent=dimethylsulfoxide) pop=(nboread,mkuff,dipole)
 ----------------------------------------------------------------------
 1/18=20,19=15,26=6,38=1/1,3;
 2/9=110,12=2,15=1,17=6,18=5,40=1/2;
 3/5=7,11=2,16=1,17=8,25=1,30=1,70=2201,71=1,72=21,74=-55,75=-7/1,2,3;
 4//1;
 5/5=2,38=5,53=21/2;
 6/7=2,8=2,9=2,10=2,15=24,20=4,28=1,40=2/1,2,7;
 7/30=1/1,2,3,16;
 1/18=20,19=15,26=6/3(2);
 2/9=110,15=1/2;
 99//99;
 2/9=110,15=1/2;
 3/5=7,6=1,11=2,16=1,17=8,25=1,30=1,70=2205,71=1,72=21,74=-55,75=-7,82=7/1,2,3;
 4/5=5,16=3,69=1/1;
 5/5=2,38=5,53=21/2;
 7/30=1/1,2,3,16;
 1/18=20,19=15,26=6/3(-5);
 2/9=110,15=1/2;
 6/7=2,8=2,9=2,10=2,15=24,19=2,20=4,28=1,40=2/1,2,7;
 99/9=1/99;
 --------------
 BHFA_oBr_conf5
 --------------
 Symbolic Z-matrix:
 Charge =  0 Multiplicity = 1
 C                     3.4252    3.2943   -2.4043 
 C                     2.8992    2.3298   -3.2793 
 C                     2.148     1.2569   -2.7717 
 C                     1.9153    1.1287   -1.3837 
 C                     2.4439    2.1126   -0.5187 
 C                     3.1961    3.1864   -1.0237 
 C                     1.1145    0.0026   -0.8291 
 C                     1.8404   -1.2967   -0.975 
 N                    -0.193    -0.0612   -1.405 
 C                     2.6792   -1.8342    0.0417 
 C                     3.3379   -3.0644   -0.1605 
 C                     3.1819   -3.7698   -1.3627 
 C                     2.368    -3.2488   -2.3758 
 C                     1.7079   -2.0255   -2.1818 
 C                    -1.1168    0.9107   -1.2624 
 O                    -2.2412    0.7635   -1.7863 
 Br                    2.9996   -0.985     1.6751 
 H                     3.9711    4.0743   -2.7723 
 H                     3.0611    2.4098   -4.2841 
 H                     1.7634    0.5694   -3.4198 
 H                     2.2829    2.0455    0.4869 
 H                     3.5745    3.888    -0.3871 
 H                     0.9408    0.1795    0.2334 
 H                    -0.4479   -0.8542   -1.8999 
 H                     3.9415   -3.4574    0.565 
 H                     3.6632   -4.659    -1.5001 
 H                     2.2546   -3.7578   -3.2537 
 H                     1.1223   -1.6633   -2.934 
 H                    -0.9076    1.7582   -0.734 
 

 GradGradGradGradGradGradGradGradGradGradGradGradGradGradGradGradGradGrad
 Berny optimization.
 Initialization pass.
                           ----------------------------
                           !    Initial Parameters    !
                           ! (Angstroms and Degrees)  !
 --------------------------                            --------------------------
 ! Name  Definition              Value          Derivative Info.                !
 --------------------------------------------------------------------------------
 ! R1    R(1,2)                  1.4045         estimate D2E/DX2                !
 ! R2    R(1,6)                  1.4036         estimate D2E/DX2                !
 ! R3    R(1,18)                 1.0207         estimate D2E/DX2                !
 ! R4    R(2,3)                  1.4047         estimate D2E/DX2                !
 ! R5    R(2,19)                 1.0209         estimate D2E/DX2                !
 ! R6    R(3,4)                  1.4132         estimate D2E/DX2                !
 ! R7    R(3,20)                 1.0201         estimate D2E/DX2                !
 ! R8    R(4,5)                  1.4127         estimate D2E/DX2                !
 ! R9    R(4,7)                  1.4889         estimate D2E/DX2                !
 ! R10   R(5,6)                  1.4049         estimate D2E/DX2                !
 ! R11   R(5,21)                 1.0206         estimate D2E/DX2                !
 ! R12   R(6,22)                 1.0201         estimate D2E/DX2                !
 ! R13   R(7,8)                  1.4955         estimate D2E/DX2                !
 ! R14   R(7,9)                  1.4301         estimate D2E/DX2                !
 ! R15   R(7,23)                 1.091          estimate D2E/DX2                !
 ! R16   R(8,10)                 1.4234         estimate D2E/DX2                !
 ! R17   R(8,14)                 1.416          estimate D2E/DX2                !
 ! R18   R(9,15)                 1.3485         estimate D2E/DX2                !
 ! R19   R(9,24)                 0.9689         estimate D2E/DX2                !
 ! R20   R(10,11)                1.41           estimate D2E/DX2                !
 ! R21   R(10,17)                1.8686         estimate D2E/DX2                !
 ! R22   R(11,12)                1.4026         estimate D2E/DX2                !
 ! R23   R(11,25)                1.0223         estimate D2E/DX2                !
 ! R24   R(12,13)                1.4001         estimate D2E/DX2                !
 ! R25   R(12,26)                1.0204         estimate D2E/DX2                !
 ! R26   R(13,14)                1.4035         estimate D2E/DX2                !
 ! R27   R(13,27)                1.0211         estimate D2E/DX2                !
 ! R28   R(14,28)                1.0198         estimate D2E/DX2                !
 ! R29   R(15,16)                1.2492         estimate D2E/DX2                !
 ! R30   R(15,29)                1.0204         estimate D2E/DX2                !
 ! A1    A(2,1,6)              119.9249         estimate D2E/DX2                !
 ! A2    A(2,1,18)             120.0312         estimate D2E/DX2                !
 ! A3    A(6,1,18)             120.0436         estimate D2E/DX2                !
 ! A4    A(1,2,3)              119.9794         estimate D2E/DX2                !
 ! A5    A(1,2,19)             119.9984         estimate D2E/DX2                !
 ! A6    A(3,2,19)             120.0221         estimate D2E/DX2                !
 ! A7    A(2,3,4)              120.8155         estimate D2E/DX2                !
 ! A8    A(2,3,20)             119.1314         estimate D2E/DX2                !
 ! A9    A(4,3,20)             120.0517         estimate D2E/DX2                !
 ! A10   A(3,4,5)              118.4632         estimate D2E/DX2                !
 ! A11   A(3,4,7)              121.5341         estimate D2E/DX2                !
 ! A12   A(5,4,7)              119.9947         estimate D2E/DX2                !
 ! A13   A(4,5,6)              120.8342         estimate D2E/DX2                !
 ! A14   A(4,5,21)             119.8996         estimate D2E/DX2                !
 ! A15   A(6,5,21)             119.2658         estimate D2E/DX2                !
 ! A16   A(1,6,5)              119.9792         estimate D2E/DX2                !
 ! A17   A(1,6,22)             120.0251         estimate D2E/DX2                !
 ! A18   A(5,6,22)             119.9956         estimate D2E/DX2                !
 ! A19   A(4,7,8)              111.0816         estimate D2E/DX2                !
 ! A20   A(4,7,9)              112.0526         estimate D2E/DX2                !
 ! A21   A(4,7,23)             109.01           estimate D2E/DX2                !
 ! A22   A(8,7,9)              111.4527         estimate D2E/DX2                !
 ! A23   A(8,7,23)             108.2497         estimate D2E/DX2                !
 ! A24   A(9,7,23)             104.7045         estimate D2E/DX2                !
 ! A25   A(7,8,10)             122.9857         estimate D2E/DX2                !
 ! A26   A(7,8,14)             119.0061         estimate D2E/DX2                !
 ! A27   A(10,8,14)            118.0032         estimate D2E/DX2                !
 ! A28   A(7,9,15)             123.4766         estimate D2E/DX2                !
 ! A29   A(7,9,24)             118.8637         estimate D2E/DX2                !
 ! A30   A(15,9,24)            117.6254         estimate D2E/DX2                !
 ! A31   A(8,10,11)            120.1529         estimate D2E/DX2                !
 ! A32   A(8,10,17)            123.6266         estimate D2E/DX2                !
 ! A33   A(11,10,17)           116.2152         estimate D2E/DX2                !
 ! A34   A(10,11,12)           120.6472         estimate D2E/DX2                !
 ! A35   A(10,11,25)           120.6271         estimate D2E/DX2                !
 ! A36   A(12,11,25)           118.7253         estimate D2E/DX2                !
 ! A37   A(11,12,13)           119.8499         estimate D2E/DX2                !
 ! A38   A(11,12,26)           120.081          estimate D2E/DX2                !
 ! A39   A(13,12,26)           120.0687         estimate D2E/DX2                !
 ! A40   A(12,13,14)           119.8499         estimate D2E/DX2                !
 ! A41   A(12,13,27)           120.0783         estimate D2E/DX2                !
 ! A42   A(14,13,27)           120.0718         estimate D2E/DX2                !
 ! A43   A(8,14,13)            121.4931         estimate D2E/DX2                !
 ! A44   A(8,14,28)            119.9716         estimate D2E/DX2                !
 ! A45   A(13,14,28)           118.5353         estimate D2E/DX2                !
 ! A46   A(9,15,16)            119.1679         estimate D2E/DX2                !
 ! A47   A(9,15,29)            120.8592         estimate D2E/DX2                !
 ! A48   A(16,15,29)           119.9729         estimate D2E/DX2                !
 ! D1    D(6,1,2,3)             -0.1751         estimate D2E/DX2                !
 ! D2    D(6,1,2,19)           179.6866         estimate D2E/DX2                !
 ! D3    D(18,1,2,3)          -179.9941         estimate D2E/DX2                !
 ! D4    D(18,1,2,19)           -0.1324         estimate D2E/DX2                !
 ! D5    D(2,1,6,5)              0.147          estimate D2E/DX2                !
 ! D6    D(2,1,6,22)          -179.7719         estimate D2E/DX2                !
 ! D7    D(18,1,6,5)           179.966          estimate D2E/DX2                !
 ! D8    D(18,1,6,22)            0.0471         estimate D2E/DX2                !
 ! D9    D(1,2,3,4)             -0.2335         estimate D2E/DX2                !
 ! D10   D(1,2,3,20)           179.3335         estimate D2E/DX2                !
 ! D11   D(19,2,3,4)           179.9048         estimate D2E/DX2                !
 ! D12   D(19,2,3,20)           -0.5282         estimate D2E/DX2                !
 ! D13   D(2,3,4,5)              0.6554         estimate D2E/DX2                !
 ! D14   D(2,3,4,7)            179.6228         estimate D2E/DX2                !
 ! D15   D(20,3,4,5)          -178.9076         estimate D2E/DX2                !
 ! D16   D(20,3,4,7)             0.0598         estimate D2E/DX2                !
 ! D17   D(3,4,5,6)             -0.684          estimate D2E/DX2                !
 ! D18   D(3,4,5,21)           179.5241         estimate D2E/DX2                !
 ! D19   D(7,4,5,6)           -179.6677         estimate D2E/DX2                !
 ! D20   D(7,4,5,21)             0.5404         estimate D2E/DX2                !
 ! D21   D(3,4,7,8)             68.9959         estimate D2E/DX2                !
 ! D22   D(3,4,7,9)            -56.3894         estimate D2E/DX2                !
 ! D23   D(3,4,7,23)          -171.8082         estimate D2E/DX2                !
 ! D24   D(5,4,7,8)           -112.0523         estimate D2E/DX2                !
 ! D25   D(5,4,7,9)            122.5625         estimate D2E/DX2                !
 ! D26   D(5,4,7,23)             7.1436         estimate D2E/DX2                !
 ! D27   D(4,5,6,1)              0.2904         estimate D2E/DX2                !
 ! D28   D(4,5,6,22)          -179.7906         estimate D2E/DX2                !
 ! D29   D(21,5,6,1)          -179.9164         estimate D2E/DX2                !
 ! D30   D(21,5,6,22)            0.0026         estimate D2E/DX2                !
 ! D31   D(4,7,8,10)            92.8467         estimate D2E/DX2                !
 ! D32   D(4,7,8,14)           -86.3269         estimate D2E/DX2                !
 ! D33   D(9,7,8,10)          -141.4331         estimate D2E/DX2                !
 ! D34   D(9,7,8,14)            39.3932         estimate D2E/DX2                !
 ! D35   D(23,7,8,10)          -26.8036         estimate D2E/DX2                !
 ! D36   D(23,7,8,14)          154.0228         estimate D2E/DX2                !
 ! D37   D(4,7,9,15)           -63.5486         estimate D2E/DX2                !
 ! D38   D(4,7,9,24)           118.636          estimate D2E/DX2                !
 ! D39   D(8,7,9,15)           171.2702         estimate D2E/DX2                !
 ! D40   D(8,7,9,24)            -6.5452         estimate D2E/DX2                !
 ! D41   D(23,7,9,15)           54.4632         estimate D2E/DX2                !
 ! D42   D(23,7,9,24)         -123.3522         estimate D2E/DX2                !
 ! D43   D(7,8,10,11)         -179.8735         estimate D2E/DX2                !
 ! D44   D(7,8,10,17)           -0.7459         estimate D2E/DX2                !
 ! D45   D(14,8,10,11)          -0.6921         estimate D2E/DX2                !
 ! D46   D(14,8,10,17)         178.4355         estimate D2E/DX2                !
 ! D47   D(7,8,14,13)          179.8553         estimate D2E/DX2                !
 ! D48   D(7,8,14,28)           -0.1477         estimate D2E/DX2                !
 ! D49   D(10,8,14,13)           0.6404         estimate D2E/DX2                !
 ! D50   D(10,8,14,28)        -179.3626         estimate D2E/DX2                !
 ! D51   D(7,9,15,16)         -179.0776         estimate D2E/DX2                !
 ! D52   D(7,9,15,29)            0.8734         estimate D2E/DX2                !
 ! D53   D(24,9,15,16)          -1.2369         estimate D2E/DX2                !
 ! D54   D(24,9,15,29)         178.714          estimate D2E/DX2                !
 ! D55   D(8,10,11,12)           0.295          estimate D2E/DX2                !
 ! D56   D(8,10,11,25)        -179.9598         estimate D2E/DX2                !
 ! D57   D(17,10,11,12)       -178.8953         estimate D2E/DX2                !
 ! D58   D(17,10,11,25)          0.8499         estimate D2E/DX2                !
 ! D59   D(10,11,12,13)          0.1814         estimate D2E/DX2                !
 ! D60   D(10,11,12,26)        179.9549         estimate D2E/DX2                !
 ! D61   D(25,11,12,13)       -179.5685         estimate D2E/DX2                !
 ! D62   D(25,11,12,26)          0.205          estimate D2E/DX2                !
 ! D63   D(11,12,13,14)         -0.2406         estimate D2E/DX2                !
 ! D64   D(11,12,13,27)        179.7826         estimate D2E/DX2                !
 ! D65   D(26,12,13,14)        179.9859         estimate D2E/DX2                !
 ! D66   D(26,12,13,27)          0.009          estimate D2E/DX2                !
 ! D67   D(12,13,14,8)          -0.1796         estimate D2E/DX2                !
 ! D68   D(12,13,14,28)        179.8234         estimate D2E/DX2                !
 ! D69   D(27,13,14,8)         179.7973         estimate D2E/DX2                !
 ! D70   D(27,13,14,28)         -0.1997         estimate D2E/DX2                !
 --------------------------------------------------------------------------------
 Trust Radius=3.00D-01 FncErr=5.00D-06 GrdErr=5.00D-06 EigMax=2.50D+02 EigMin=1.00D-04
 Number of steps in this run=    158 maximum allowed number of steps=    174.
 GradGradGradGradGradGradGradGradGradGradGradGradGradGradGradGradGradGrad

                          Input orientation:                          
 ---------------------------------------------------------------------
 Center     Atomic      Atomic             Coordinates (Angstroms)
 Number     Number       Type             X           Y           Z
 ---------------------------------------------------------------------
      1          6           0        3.425200    3.294300   -2.404300
      2          6           0        2.899200    2.329800   -3.279300
      3          6           0        2.148000    1.256900   -2.771700
      4          6           0        1.915300    1.128700   -1.383700
      5          6           0        2.443900    2.112600   -0.518700
      6          6           0        3.196100    3.186400   -1.023700
      7          6           0        1.114500    0.002600   -0.829100
      8          6           0        1.840400   -1.296700   -0.975000
      9          7           0       -0.193000   -0.061200   -1.405000
     10          6           0        2.679200   -1.834200    0.041700
     11          6           0        3.337900   -3.064400   -0.160500
     12          6           0        3.181900   -3.769800   -1.362700
     13          6           0        2.368000   -3.248800   -2.375800
     14          6           0        1.707900   -2.025500   -2.181800
     15          6           0       -1.116800    0.910700   -1.262400
     16          8           0       -2.241200    0.763500   -1.786300
     17         35           0        2.999600   -0.985000    1.675100
     18          1           0        3.971100    4.074300   -2.772300
     19          1           0        3.061100    2.409800   -4.284100
     20          1           0        1.763400    0.569400   -3.419800
     21          1           0        2.282900    2.045500    0.486900
     22          1           0        3.574500    3.888000   -0.387100
     23          1           0        0.940800    0.179500    0.233400
     24          1           0       -0.447900   -0.854200   -1.899900
     25          1           0        3.941500   -3.457400    0.565000
     26          1           0        3.663200   -4.659000   -1.500100
     27          1           0        2.254600   -3.757800   -3.253700
     28          1           0        1.122300   -1.663300   -2.934000
     29          1           0       -0.907600    1.758200   -0.734000
 ---------------------------------------------------------------------
                    Distance matrix (angstroms):
                    1          2          3          4          5
     1  C    0.000000
     2  C    1.404479   0.000000
     3  C    2.432534   1.404661   0.000000
     4  C    2.830414   2.450306   1.413198   0.000000
     5  C    2.432047   2.806312   2.428124   1.412693   0.000000
     6  C    1.403633   2.430976   2.806597   2.450342   1.404947
     7  C    4.319245   3.821583   2.532802   1.488947   2.513116
     8  C    5.062783   4.425196   3.137455   2.460734   3.492241
     9  N    5.034814   4.334926   3.014223   2.421001   3.530464
    10  C    5.730702   5.330698   4.213347   3.375513   3.993325
    11  C    6.743540   6.246340   5.187279   4.593702   5.265821
    12  C    7.144623   6.399875   5.321836   5.059646   5.988289
    13  C    6.628019   5.676202   4.528407   4.511287   5.674433
    14  C    5.594542   4.646756   3.363899   3.260208   4.520118
    15  C    5.255021   4.712747   3.613414   3.042346   3.830958
    16  O    6.236583   5.577280   4.525432   4.191891   5.037563
    17  Br   5.927482   5.961884   5.052264   3.872944   3.836233
    18  H    1.020701   2.109336   3.355806   3.851115   3.355491
    19  H    2.109160   1.020899   2.109570   3.371408   3.827205
    20  H    3.349313   2.099712   1.020101   2.116977   3.355731
    21  H    3.350133   3.826867   3.355378   2.115371   1.020615
    22  H    2.108048   3.353929   3.826736   3.370444   2.108938
    23  H    4.778251   4.560502   3.413026   2.113207   2.561609
    24  H    5.697840   4.821170   3.457669   3.127790   4.367164
    25  H    7.393833   7.025433   6.047713   5.379148   5.868740
    26  H    8.008071   7.252074   6.237842   6.046997   6.950137
    27  H    7.198882   6.121686   5.038939   5.243082   6.479017
    28  H    5.491969   4.384228   3.099350   3.290523   4.673085
    29  H    4.891080   4.614868   3.706780   2.964312   3.377056
                    6          7          8          9         10
     6  C    0.000000
     7  C    3.808873   0.000000
     8  C    4.683853   1.495459   0.000000
     9  N    4.709384   1.430135   2.417866   0.000000
    10  C    5.158361   2.565232   1.423436   3.672329   0.000000
    11  C    6.311713   3.846690   2.455744   4.799505   1.410022
    12  C    6.964470   4.334729   2.840098   5.014524   2.443685
    13  C    6.627648   3.812499   2.459938   4.202614   2.818199
    14  C    5.542548   2.509006   1.416006   2.841710   2.433921
    15  C    4.882304   2.447671   3.701384   1.348455   4.862589
    16  O    6.001353   3.571544   4.643500   2.240679   5.856617
    17  Br   4.972194   3.286331   2.909284   4.531348   1.868634
    18  H    2.108695   5.339937   6.051265   6.025911   6.670680
    19  H    3.354332   4.639061   5.116483   4.998422   6.072061
    20  H    3.826567   2.730212   3.076574   2.878294   4.312536
    21  H    2.101785   2.696378   3.674678   3.761323   3.925217
    22  H    1.020141   4.619881   5.498531   5.552149   5.807668
    23  H    3.963348   1.091041   2.109189   2.006936   2.667165
    24  H    5.511162   2.078897   2.507501   0.968891   3.809064
    25  H    6.871657   4.680496   3.384501   5.701681   2.121797
    26  H    7.873718   5.355056   3.860491   6.001590   3.365249
    27  H    7.353995   4.617263   3.379504   4.803466   3.839295
    28  H    5.609767   2.684378   2.118430   2.575768   3.362727
    29  H    4.354772   2.679564   4.116066   2.066667   5.135385
                   11         12         13         14         15
    11  C    0.000000
    12  C    1.402573   0.000000
    13  C    2.425338   1.400088   0.000000
    14  C    2.796760   2.426146   1.403507   0.000000
    15  C    6.071240   6.355782   5.539398   4.176781   0.000000
    16  O    6.958621   7.080979   6.139282   4.850807   1.249165
    17  Br   2.794240   4.125115   4.683321   4.198429   5.400679
    18  H    7.627810   8.008727   7.506992   6.532865   6.178583
    19  H    6.859122   6.836419   6.011801   5.091434   5.369620
    20  H    5.128995   5.007241   4.004264   2.875627   3.614749
    21  H    5.257683   6.168220   6.019294   4.901594   3.988205
    22  H    6.960114   7.729672   7.506296   6.455589   5.624834
    23  H    4.052670   4.813215   4.538509   3.359116   2.646845
    24  H    4.716225   4.686657   3.726913   2.469592   1.992161
    25  H    1.022317   2.095379   3.341814   3.818929   6.928643
    26  H    2.107866   1.020395   2.105483   3.350110   7.343464
    27  H    3.349960   2.106160   1.021102   2.109197   6.093152
    28  H    3.816316   3.338904   2.092168   1.019765   3.799117
    29  H    6.450631   6.904930   6.204443   4.822173   1.020406
                   16         17         18         19         20
    16  O    0.000000
    17  Br   6.519550   0.000000
    18  H    7.108183   6.805857   0.000000
    19  H    6.087996   6.858609   2.425737   0.000000
    20  H    4.329298   5.468305   4.192555   2.412076   0.000000
    21  H    5.222877   3.333078   4.193857   4.847757   4.208451
    22  H    6.748528   5.322528   2.425114   4.199436   4.846696
    23  H    3.813839   2.770057   5.778098   5.466051   3.764912
    24  H    2.417805   4.968198   6.676732   5.352680   3.037529
    25  H    7.846680   2.869191   8.238019   7.662435   6.069421
    26  H    8.021680   4.901075   8.830845   7.621097   5.884782
    27  H    6.542754   5.704079   8.032429   6.304876   4.358156
    28  H    4.303453   5.022763   6.407953   4.708700   2.373175
    29  H    1.968566   5.347441   5.772408   5.364548   3.970014
                   21         22         23         24         25
    21  H    0.000000
    22  H    2.413900   0.000000
    23  H    2.312456   4.590683   0.000000
    24  H    4.643527   6.399744   2.747361   0.000000
    25  H    5.747953   7.415935   4.726648   5.667382   0.000000
    26  H    7.127673   8.619620   5.816147   5.615825   2.405396
    27  H    6.904432   8.271505   5.421095   4.191321   4.185492
    28  H    5.177330   6.581559   3.668961   2.046835   4.838356
    29  H    3.428181   4.974496   2.616245   2.897461   7.239037
                   26         27         28         29
    26  H    0.000000
    27  H    2.423103   0.000000
    28  H    4.181682   2.402341   0.000000
    29  H    7.915780   6.839200   4.546114   0.000000
 Symmetry turned off by external request.
 Stoichiometry    C14H12BrNO
 Framework group  C1[X(C14H12BrNO)]
 Deg. of freedom    81
 Full point group                 C1      NOp   1
 Rotational constants (GHZ):           0.4217849           0.2772773           0.2424688
 General basis read from cards:  (5D, 7F)
 ======================================================================================================
                                       Pseudopotential Parameters
 ======================================================================================================
  Center     Atomic      Valence      Angular      Power
  Number     Number     Electrons     Momentum     of R      Exponent        Coefficient   SO-Coeffient
 ======================================================================================================
    1          6
                                   No pseudopotential on this center.
    2          6
                                   No pseudopotential on this center.
    3          6
                                   No pseudopotential on this center.
    4          6
                                   No pseudopotential on this center.
    5          6
                                   No pseudopotential on this center.
    6          6
                                   No pseudopotential on this center.
    7          6
                                   No pseudopotential on this center.
    8          6
                                   No pseudopotential on this center.
    9          7
                                   No pseudopotential on this center.
   10          6
                                   No pseudopotential on this center.
   11          6
                                   No pseudopotential on this center.
   12          6
                                   No pseudopotential on this center.
   13          6
                                   No pseudopotential on this center.
   14          6
                                   No pseudopotential on this center.
   15          6
                                   No pseudopotential on this center.
   16          8
                                   No pseudopotential on this center.
   17         35            7
                                      F and up 
                                                     1      213.6143969      -28.00000000    0.00000000
                                                     2       41.0585380     -134.92688520    0.00000000
                                                     2        8.7086530      -41.92719130    0.00000000
                                                     2        2.6074661       -5.93364200    0.00000000
                                      S - F
                                                     0       54.1980682        3.00000000    0.00000000
                                                     1       32.9053558       27.34306420    0.00000000
                                                     2       13.6744890      118.80288470    0.00000000
                                                     2        3.0341152       43.43548760    0.00000000
                                      P - F
                                                     0       54.2563340        5.00000000    0.00000000
                                                     1       26.0095593       25.05042520    0.00000000
                                                     2       28.2012995       92.61574630    0.00000000
                                                     2        9.4341061       95.82490160    0.00000000
                                                     2        2.5321764       26.26849830    0.00000000
                                      D - F
                                                     0       87.6328721        3.00000000    0.00000000
                                                     1       61.7373377       22.55335570    0.00000000
                                                     2       32.4385104      178.12419880    0.00000000
                                                     2        8.7537199       76.99241620    0.00000000
                                                     2        1.6633189        9.48182700    0.00000000
   18          1
                                   No pseudopotential on this center.
   19          1
                                   No pseudopotential on this center.
   20          1
                                   No pseudopotential on this center.
   21          1
                                   No pseudopotential on this center.
   22          1
                                   No pseudopotential on this center.
   23          1
                                   No pseudopotential on this center.
   24          1
                                   No pseudopotential on this center.
   25          1
                                   No pseudopotential on this center.
   26          1
                                   No pseudopotential on this center.
   27          1
                                   No pseudopotential on this center.
   28          1
                                   No pseudopotential on this center.
   29          1
                                   No pseudopotential on this center.
 ======================================================================================================
   396 basis functions,   648 primitive gaussians,   412 cartesian basis functions
    59 alpha electrons       59 beta electrons
       nuclear repulsion energy      1088.8793236095 Hartrees.
 NAtoms=   29 NActive=   29 NUniq=   29 SFac= 1.00D+00 NAtFMM=   60 NAOKFM=F Big=F
 Integral buffers will be    131072 words long.
 Raffenetti 2 integral format.
 Two-electron integral symmetry is turned off.
 ------------------------------------------------------------------------------
 Polarizable Continuum Model (PCM)
 =================================
 Model                : PCM.
 Atomic radii         : UFF (Universal Force Field).
 Polarization charges : Total charges.
 Charge compensation  : None.
 Solution method      : On-the-fly selection.
 Cavity type          : Scaled VdW (van der Waals Surface) (Alpha=1.100).
 Cavity algorithm     : GePol (No added spheres)
                        Default sphere list used, NSphG=   29.
                        Lebedev-Laikov grids with approx.  5.0 points / Ang**2.
                        Smoothing algorithm: York/Karplus (Gamma=1.0000).
                        Polarization charges: spherical gaussians, with
                                              point-specific exponents (IZeta= 3).
                        Self-potential: point-specific (ISelfS= 7).
                        Self-field    : sphere-specific E.n sum rule (ISelfD= 2).
 1st derivatives      : Analytical E(r).r(x)/FMM algorithm (CHGder, D1EAlg=3).
                        Cavity 1st derivative terms included.
 Solvent              : DiMethylSulfoxide, Eps=  46.826000 Eps(inf)=   2.007889
 ------------------------------------------------------------------------------
 One-electron integrals computed using PRISM.
   1 Symmetry operations used in ECPInt.
 ECPInt:  NShTT=    9316 NPrTT=   38001 LenC2=    8726 LenP2D=   23867.
 LDataN:  DoStor=T MaxTD1= 5 Len=  102
 NBasis=   396 RedAO= T EigKep=  1.19D-06  NBF=   396
 NBsUse=   395 1.00D-06 EigRej=  9.94D-07 NBFU=   395
 ExpMin= 4.38D-02 ExpMax= 8.59D+03 ExpMxC= 1.30D+03 IAcc=3 IRadAn=         7 AccDes= 0.00D+00
 Harris functional with IExCor= 1009 and IRadAn=       7 diagonalized for initial guess.
 HarFok:  IExCor= 1009 AccDes= 0.00D+00 IRadAn=         7 IDoV= 1 UseB2=F ITyADJ=14
 ICtDFT=  3500011 ScaDFX=  1.000000  1.000000  1.000000  1.000000
 FoFCou: FMM=F IPFlag=           0 FMFlag=      100000 FMFlg1=           0
         NFxFlg=           0 DoJE=T BraDBF=F KetDBF=T FulRan=T
         wScrn=  0.000000 ICntrl=       500 IOpCl=  0 I1Cent=   200000004 NGrid=           0
         NMat0=    1 NMatS0=      1 NMatT0=    0 NMatD0=    1 NMtDS0=    0 NMtDT0=    0
 Symmetry not used in FoFCou.
 Requested convergence on RMS density matrix=1.00D-08 within 128 cycles.
 Requested convergence on MAX density matrix=1.00D-06.
 Requested convergence on             energy=1.00D-06.
 No special actions if energy rises.
 Inv3:  Mode=1 IEnd=    16680492.
 Iteration    1 A*A^-1 deviation from unit magnitude is 3.89D-15 for   2353.
 Iteration    1 A*A^-1 deviation from orthogonality  is 1.87D-15 for   1927     63.
 Iteration    1 A^-1*A deviation from unit magnitude is 4.33D-15 for   2353.
 Iteration    1 A^-1*A deviation from orthogonality  is 1.05D-13 for   1923   1900.
 Error on total polarization charges =  0.01783
 SCF Done:  E(RM062X) =  -683.664321221     A.U. after   17 cycles
            NFock= 17  Conv=0.35D-08     -V/T= 2.0159

 **********************************************************************

            Population analysis using the SCF density.

 **********************************************************************

 Alpha  occ. eigenvalues --  -19.60522 -14.78472 -10.65345 -10.62106 -10.60586
 Alpha  occ. eigenvalues --  -10.58884 -10.56651 -10.56337 -10.56317 -10.55669
 Alpha  occ. eigenvalues --  -10.55587 -10.55049 -10.54975 -10.54840 -10.54740
 Alpha  occ. eigenvalues --  -10.54616  -1.16639  -1.07005  -0.99167  -0.96880
 Alpha  occ. eigenvalues --   -0.91410  -0.90254  -0.86261  -0.85659  -0.82734
 Alpha  occ. eigenvalues --   -0.79343  -0.75297  -0.71879  -0.70990  -0.69506
 Alpha  occ. eigenvalues --   -0.68357  -0.62428  -0.61921  -0.60657  -0.57740
 Alpha  occ. eigenvalues --   -0.57582  -0.55875  -0.53841  -0.53164  -0.51613
 Alpha  occ. eigenvalues --   -0.50702  -0.50551  -0.50040  -0.48734  -0.47708
 Alpha  occ. eigenvalues --   -0.46042  -0.44917  -0.43819  -0.42678  -0.42231
 Alpha  occ. eigenvalues --   -0.41405  -0.38937  -0.35905  -0.35699  -0.34017
 Alpha  occ. eigenvalues --   -0.32245  -0.31563  -0.30653  -0.30045
 Alpha virt. eigenvalues --   -0.01468  -0.00729   0.00701   0.00934   0.01462
 Alpha virt. eigenvalues --    0.01824   0.01952   0.02478   0.02716   0.03715
 Alpha virt. eigenvalues --    0.03920   0.04227   0.04776   0.05018   0.05484
 Alpha virt. eigenvalues --    0.06229   0.06563   0.07234   0.07643   0.07777
 Alpha virt. eigenvalues --    0.08394   0.09217   0.10097   0.10731   0.11011
 Alpha virt. eigenvalues --    0.11147   0.11606   0.12622   0.12870   0.13163
 Alpha virt. eigenvalues --    0.13799   0.14452   0.14587   0.15350   0.15429
 Alpha virt. eigenvalues --    0.16163   0.16596   0.16827   0.16910   0.17570
 Alpha virt. eigenvalues --    0.17795   0.18115   0.19189   0.19367   0.19558
 Alpha virt. eigenvalues --    0.19896   0.20296   0.20493   0.20735   0.21547
 Alpha virt. eigenvalues --    0.21719   0.21943   0.22120   0.22387   0.22781
 Alpha virt. eigenvalues --    0.23180   0.23375   0.23943   0.24200   0.24641
 Alpha virt. eigenvalues --    0.24794   0.25106   0.25207   0.25789   0.25917
 Alpha virt. eigenvalues --    0.26731   0.27130   0.27271   0.27715   0.28072
 Alpha virt. eigenvalues --    0.29035   0.29078   0.29572   0.29881   0.30126
 Alpha virt. eigenvalues --    0.30401   0.30934   0.32311   0.32553   0.33019
 Alpha virt. eigenvalues --    0.33645   0.33775   0.34571   0.35085   0.35606
 Alpha virt. eigenvalues --    0.36119   0.36483   0.37663   0.38722   0.39836
 Alpha virt. eigenvalues --    0.40212   0.41329   0.41514   0.44280   0.46192
 Alpha virt. eigenvalues --    0.46552   0.49690   0.51146   0.53651   0.53865
 Alpha virt. eigenvalues --    0.55487   0.55905   0.56433   0.57622   0.58058
 Alpha virt. eigenvalues --    0.58251   0.59251   0.59740   0.59913   0.60475
 Alpha virt. eigenvalues --    0.60853   0.61163   0.62403   0.62786   0.63347
 Alpha virt. eigenvalues --    0.63702   0.64787   0.66280   0.67421   0.68083
 Alpha virt. eigenvalues --    0.68985   0.69461   0.69799   0.70393   0.71872
 Alpha virt. eigenvalues --    0.72462   0.73383   0.73540   0.73962   0.74493
 Alpha virt. eigenvalues --    0.75037   0.75663   0.75893   0.76597   0.77212
 Alpha virt. eigenvalues --    0.77573   0.77908   0.78552   0.79086   0.79368
 Alpha virt. eigenvalues --    0.80412   0.81456   0.83171   0.84400   0.85153
 Alpha virt. eigenvalues --    0.85383   0.86000   0.86804   0.87099   0.87186
 Alpha virt. eigenvalues --    0.89467   0.89828   0.89966   0.91261   0.92538
 Alpha virt. eigenvalues --    0.92908   0.93898   0.95738   0.96724   0.97549
 Alpha virt. eigenvalues --    0.99668   1.01637   1.02328   1.03551   1.05461
 Alpha virt. eigenvalues --    1.06683   1.08637   1.08718   1.09930   1.11315
 Alpha virt. eigenvalues --    1.13322   1.13772   1.15455   1.17571   1.19723
 Alpha virt. eigenvalues --    1.20376   1.21991   1.22363   1.23134   1.23952
 Alpha virt. eigenvalues --    1.24977   1.26069   1.27333   1.27780   1.31054
 Alpha virt. eigenvalues --    1.33213   1.35127   1.36496   1.38206   1.39841
 Alpha virt. eigenvalues --    1.42306   1.45211   1.47857   1.49152   1.51392
 Alpha virt. eigenvalues --    1.55026   1.55338   1.55932   1.57930   1.58603
 Alpha virt. eigenvalues --    1.60731   1.61492   1.63545   1.63872   1.66301
 Alpha virt. eigenvalues --    1.70282   1.74317   1.75284   1.76590   1.77191
 Alpha virt. eigenvalues --    1.79643   1.81213   1.82079   1.82863   1.84039
 Alpha virt. eigenvalues --    1.85342   1.87270   1.89366   1.89770   1.91517
 Alpha virt. eigenvalues --    1.91941   1.92771   1.94831   1.95677   1.96736
 Alpha virt. eigenvalues --    1.97734   1.99297   2.01039   2.02703   2.03190
 Alpha virt. eigenvalues --    2.03957   2.04936   2.12474   2.17330   2.21186
 Alpha virt. eigenvalues --    2.25006   2.26160   2.28523   2.28936   2.29536
 Alpha virt. eigenvalues --    2.30447   2.31936   2.32931   2.34546   2.35558
 Alpha virt. eigenvalues --    2.37245   2.39341   2.47048   2.48448   2.49984
 Alpha virt. eigenvalues --    2.51388   2.51895   2.55711   2.56304   2.59966
 Alpha virt. eigenvalues --    2.65060   2.66650   2.71750   2.72306   2.75624
 Alpha virt. eigenvalues --    2.78291   2.80646   2.82016   2.84506   2.85894
 Alpha virt. eigenvalues --    2.86863   2.88536   2.89613   2.91152   2.95999
 Alpha virt. eigenvalues --    2.96179   2.97420   2.99017   2.99818   3.01667
 Alpha virt. eigenvalues --    3.04042   3.08379   3.11645   3.13330   3.15396
 Alpha virt. eigenvalues --    3.20312   3.23850   3.24842   3.30628   3.34493
 Alpha virt. eigenvalues --    3.35971   3.37687   3.38405   3.39785   3.40243
 Alpha virt. eigenvalues --    3.41342   3.43490   3.44416   3.45208   3.47771
 Alpha virt. eigenvalues --    3.54406   3.58677   3.65590   3.66602   3.69554
 Alpha virt. eigenvalues --    3.71244   3.72322   3.73440   3.78945   3.96854
 Alpha virt. eigenvalues --    3.97760   4.00968   4.06213   4.09706   4.11654
 Alpha virt. eigenvalues --    4.21945   4.31789   4.62285   4.77157   4.79030
 Alpha virt. eigenvalues --    4.98081   5.17818   5.25800   5.81479  20.47503
 Alpha virt. eigenvalues --   23.42221  23.48132  23.85187  23.87529  23.90437
 Alpha virt. eigenvalues --   23.91977  23.93379  23.95823  24.04331  24.06110
 Alpha virt. eigenvalues --   24.08343  24.08867  24.15659  24.17600  35.61474
 Alpha virt. eigenvalues --   50.07079
          Condensed to atoms (all electrons):
               1          2          3          4          5          6
     1  C    7.546764  -1.209191   0.650799  -3.004011   4.026118  -1.475138
     2  C   -1.209191  11.354562  -2.398537  -0.057388  -3.884371   2.110201
     3  C    0.650799  -2.398537  33.341797 -12.316149 -19.186186  -1.776063
     4  C   -3.004011  -0.057388 -12.316149  33.076986  -5.201608   1.912350
     5  C    4.026118  -3.884371 -19.186186  -5.201608  43.363909  -4.166154
     6  C   -1.475138   2.110201  -1.776063   1.912350  -4.166154   9.695248
     7  C   -0.463997   0.093405   4.383962  -6.586548  -5.052642  -0.082504
     8  C   -0.096690   0.653591   4.516436  -8.877535  -2.436526  -0.094148
     9  N    0.016243  -0.132365   0.216246   0.740515  -0.169020  -0.028261
    10  C   -0.192753   0.540475   2.870238   1.709256  -4.552714   0.051181
    11  C   -0.011099  -0.067444   0.478407  -0.626012  -0.778706   0.046176
    12  C    0.001608   0.028452   0.037682   0.064984  -0.046191   0.038084
    13  C    0.073837  -0.227098   0.056579   0.245339   0.302274  -0.148405
    14  C    0.051557  -0.478273  -4.884702   3.766668   3.911174   0.222736
    15  C   -0.017795   0.164263   0.455226  -0.164237  -0.475231  -0.033684
    16  O    0.002892  -0.002989  -0.025344  -0.020269   0.056893  -0.000372
    17  Br  -0.005480   0.004888  -0.131415  -0.050225   0.339751  -0.023022
    18  H    0.235936   0.095286  -0.077056   0.056273  -0.096418   0.115459
    19  H    0.080108   0.257903   0.036245  -0.020657   0.003189  -0.027252
    20  H   -0.042046   0.003565   0.183799   0.149633  -0.043339   0.004818
    21  H   -0.030493   0.016045   0.025073   0.165750  -0.025807   0.135908
    22  H    0.079846  -0.044150   0.027913   0.004782   0.043986   0.216043
    23  H    0.002954  -0.016752  -0.199826  -0.011213   0.233345   0.040196
    24  H    0.002515   0.005419   0.029840  -0.077453   0.016998  -0.003117
    25  H   -0.000112   0.000376   0.000752   0.003242  -0.002675   0.000267
    26  H    0.000014  -0.000127  -0.000354  -0.001179   0.000234  -0.000031
    27  H    0.000035  -0.000004   0.001442   0.004195   0.000354  -0.000052
    28  H   -0.000917  -0.001197   0.055201  -0.045187  -0.022327   0.000277
    29  H   -0.002570   0.022069   0.001035  -0.001083  -0.013827  -0.006231
               7          8          9         10         11         12
     1  C   -0.463997  -0.096690   0.016243  -0.192753  -0.011099   0.001608
     2  C    0.093405   0.653591  -0.132365   0.540475  -0.067444   0.028452
     3  C    4.383962   4.516436   0.216246   2.870238   0.478407   0.037682
     4  C   -6.586548  -8.877535   0.740515   1.709256  -0.626012   0.064984
     5  C   -5.052642  -2.436526  -0.169020  -4.552714  -0.778706  -0.046191
     6  C   -0.082504  -0.094148  -0.028261   0.051181   0.046176   0.038084
     7  C   16.543857   2.048898  -0.984303  -3.893535   0.694381  -0.690522
     8  C    2.048898  23.498808  -1.098542  -5.223164   0.684997  -0.893015
     9  N   -0.984303  -1.098542   7.851969   0.374474  -0.124878   0.027251
    10  C   -3.893535  -5.223164   0.374474  27.890596  -1.503737  -0.836307
    11  C    0.694381   0.684997  -0.124878  -1.503737   8.282353  -0.343617
    12  C   -0.690522  -0.893015   0.027251  -0.836307  -0.343617   7.503553
    13  C    0.529597  -0.303579   0.000287   1.476634   0.422218  -0.845262
    14  C   -0.524629  -7.240165   0.523137 -11.905309  -1.508854   2.180625
    15  C    0.025761   0.113574   0.064096   0.063752  -0.018149  -0.010901
    16  O    0.000627   0.034263  -0.076984  -0.012513   0.000543  -0.001498
    17  Br   0.150372  -0.077413   0.012488   0.208648  -0.179003   0.021816
    18  H    0.004367   0.001113  -0.000017  -0.000021   0.000004   0.000011
    19  H    0.000853   0.002261   0.000323  -0.000561  -0.000068  -0.000036
    20  H    0.029652   0.089728   0.001705   0.029922   0.004825  -0.003740
    21  H    0.023856   0.008862   0.003208   0.006094  -0.001084   0.000734
    22  H    0.002811  -0.000690   0.000142   0.001097   0.000315  -0.000025
    23  H    0.444721  -0.042505  -0.066960  -0.155199  -0.009208   0.006799
    24  H    0.052832   0.072457   0.231002  -0.023117   0.001245  -0.001138
    25  H    0.004326   0.047090   0.000720  -0.073537   0.329166   0.031013
    26  H    0.009841   0.057265  -0.000249  -0.106581   0.081479   0.257913
    27  H   -0.010370  -0.019433   0.001618   0.015654  -0.027656   0.070730
    28  H    0.119600   0.033362   0.031016  -0.069115   0.008756  -0.022607
    29  H    0.108609   0.019662  -0.203336  -0.010564  -0.000111  -0.000682
              13         14         15         16         17         18
     1  C    0.073837   0.051557  -0.017795   0.002892  -0.005480   0.235936
     2  C   -0.227098  -0.478273   0.164263  -0.002989   0.004888   0.095286
     3  C    0.056579  -4.884702   0.455226  -0.025344  -0.131415  -0.077056
     4  C    0.245339   3.766668  -0.164237  -0.020269  -0.050225   0.056273
     5  C    0.302274   3.911174  -0.475231   0.056893   0.339751  -0.096418
     6  C   -0.148405   0.222736  -0.033684  -0.000372  -0.023022   0.115459
     7  C    0.529597  -0.524629   0.025761   0.000627   0.150372   0.004367
     8  C   -0.303579  -7.240165   0.113574   0.034263  -0.077413   0.001113
     9  N    0.000287   0.523137   0.064096  -0.076984   0.012488  -0.000017
    10  C    1.476634 -11.905309   0.063752  -0.012513   0.208648  -0.000021
    11  C    0.422218  -1.508854  -0.018149   0.000543  -0.179003   0.000004
    12  C   -0.845262   2.180625  -0.010901  -0.001498   0.021816   0.000011
    13  C   10.953420  -6.616552   0.022440  -0.006939   0.042747  -0.000088
    14  C   -6.616552  28.837580  -0.220805  -0.028809  -0.063122   0.000145
    15  C    0.022440  -0.220805   5.094597   0.413558   0.002221  -0.000192
    16  O   -0.006939  -0.028809   0.413558   8.152737   0.000080  -0.000000
    17  Br   0.042747  -0.063122   0.002221   0.000080   6.508359   0.000000
    18  H   -0.000088   0.000145  -0.000192  -0.000000   0.000000   0.391779
    19  H    0.000195  -0.001123   0.000129   0.000001  -0.000000  -0.004273
    20  H    0.008584  -0.084142   0.003047   0.000465  -0.000064  -0.000277
    21  H   -0.001596   0.001068   0.005288  -0.000056  -0.004406  -0.000232
    22  H    0.000094  -0.000908  -0.000125   0.000000  -0.000068  -0.004266
    23  H   -0.030708   0.096690   0.002911   0.003041   0.004441  -0.000006
    24  H    0.012951  -0.004835  -0.033551   0.014229  -0.000136   0.000001
    25  H   -0.032004   0.025283   0.000144  -0.000000  -0.010162   0.000000
    26  H    0.065853  -0.032111  -0.000027   0.000000  -0.000010  -0.000000
    27  H    0.281612   0.016035   0.000015  -0.000001   0.000030   0.000000
    28  H   -0.004171   0.248690   0.008408   0.000074  -0.000279  -0.000000
    29  H   -0.003578  -0.027689   0.419459  -0.030744   0.000136  -0.000001
              19         20         21         22         23         24
     1  C    0.080108  -0.042046  -0.030493   0.079846   0.002954   0.002515
     2  C    0.257903   0.003565   0.016045  -0.044150  -0.016752   0.005419
     3  C    0.036245   0.183799   0.025073   0.027913  -0.199826   0.029840
     4  C   -0.020657   0.149633   0.165750   0.004782  -0.011213  -0.077453
     5  C    0.003189  -0.043339  -0.025807   0.043986   0.233345   0.016998
     6  C   -0.027252   0.004818   0.135908   0.216043   0.040196  -0.003117
     7  C    0.000853   0.029652   0.023856   0.002811   0.444721   0.052832
     8  C    0.002261   0.089728   0.008862  -0.000690  -0.042505   0.072457
     9  N    0.000323   0.001705   0.003208   0.000142  -0.066960   0.231002
    10  C   -0.000561   0.029922   0.006094   0.001097  -0.155199  -0.023117
    11  C   -0.000068   0.004825  -0.001084   0.000315  -0.009208   0.001245
    12  C   -0.000036  -0.003740   0.000734  -0.000025   0.006799  -0.001138
    13  C    0.000195   0.008584  -0.001596   0.000094  -0.030708   0.012951
    14  C   -0.001123  -0.084142   0.001068  -0.000908   0.096690  -0.004835
    15  C    0.000129   0.003047   0.005288  -0.000125   0.002911  -0.033551
    16  O    0.000001   0.000465  -0.000056   0.000000   0.003041   0.014229
    17  Br  -0.000000  -0.000064  -0.004406  -0.000068   0.004441  -0.000136
    18  H   -0.004273  -0.000277  -0.000232  -0.004266  -0.000006   0.000001
    19  H    0.390414  -0.003896   0.000077  -0.000202   0.000020   0.000001
    20  H   -0.003896   0.404905  -0.000168   0.000096   0.000075  -0.002763
    21  H    0.000077  -0.000168   0.394487  -0.003380   0.003492  -0.000098
    22  H   -0.000202   0.000096  -0.003380   0.390533   0.000005  -0.000002
    23  H    0.000020   0.000075   0.003492   0.000005   0.391352  -0.001850
    24  H    0.000001  -0.002763  -0.000098  -0.000002  -0.001850   0.302412
    25  H   -0.000000   0.000000   0.000002  -0.000000  -0.000007  -0.000010
    26  H    0.000000   0.000002  -0.000000   0.000000  -0.000003   0.000010
    27  H   -0.000000  -0.000042  -0.000000  -0.000000   0.000022  -0.000085
    28  H    0.000014  -0.000766   0.000012   0.000000   0.000280  -0.005120
    29  H    0.000000  -0.000060  -0.000254  -0.000000   0.001748   0.004280
              25         26         27         28         29
     1  C   -0.000112   0.000014   0.000035  -0.000917  -0.002570
     2  C    0.000376  -0.000127  -0.000004  -0.001197   0.022069
     3  C    0.000752  -0.000354   0.001442   0.055201   0.001035
     4  C    0.003242  -0.001179   0.004195  -0.045187  -0.001083
     5  C   -0.002675   0.000234   0.000354  -0.022327  -0.013827
     6  C    0.000267  -0.000031  -0.000052   0.000277  -0.006231
     7  C    0.004326   0.009841  -0.010370   0.119600   0.108609
     8  C    0.047090   0.057265  -0.019433   0.033362   0.019662
     9  N    0.000720  -0.000249   0.001618   0.031016  -0.203336
    10  C   -0.073537  -0.106581   0.015654  -0.069115  -0.010564
    11  C    0.329166   0.081479  -0.027656   0.008756  -0.000111
    12  C    0.031013   0.257913   0.070730  -0.022607  -0.000682
    13  C   -0.032004   0.065853   0.281612  -0.004171  -0.003578
    14  C    0.025283  -0.032111   0.016035   0.248690  -0.027689
    15  C    0.000144  -0.000027   0.000015   0.008408   0.419459
    16  O   -0.000000   0.000000  -0.000001   0.000074  -0.030744
    17  Br  -0.010162  -0.000010   0.000030  -0.000279   0.000136
    18  H    0.000000  -0.000000   0.000000  -0.000000  -0.000001
    19  H   -0.000000   0.000000  -0.000000   0.000014   0.000000
    20  H    0.000000   0.000002  -0.000042  -0.000766  -0.000060
    21  H    0.000002  -0.000000  -0.000000   0.000012  -0.000254
    22  H   -0.000000   0.000000  -0.000000   0.000000  -0.000000
    23  H   -0.000007  -0.000003   0.000022   0.000280   0.001748
    24  H   -0.000010   0.000010  -0.000085  -0.005120   0.004280
    25  H    0.376956  -0.004716  -0.000165   0.000094   0.000000
    26  H   -0.004716   0.385482  -0.004586  -0.000320   0.000000
    27  H   -0.000165  -0.004586   0.382794  -0.001974   0.000000
    28  H    0.000094  -0.000320  -0.001974   0.389430   0.000110
    29  H    0.000000   0.000000   0.000000   0.000110   0.459464
 Mulliken charges:
               1
     1  C   -0.218935
     2  C   -0.830609
     3  C   -0.373039
     4  C    1.160781
     5  C   -0.144484
     6  C   -0.724510
     7  C   -0.983277
     8  C    0.521040
     9  N   -0.211523
    10  C   -0.679294
    11  C    0.164761
    12  C   -0.575714
    13  C   -0.274677
    14  C   -0.259360
    15  C    0.115805
    16  O   -0.472886
    17  Br   0.248832
    18  H    0.282474
    19  H    0.286333
    20  H    0.266482
    21  H    0.277617
    22  H    0.286153
    23  H    0.302144
    24  H    0.407083
    25  H    0.303958
    26  H    0.292200
    27  H    0.289832
    28  H    0.278655
    29  H    0.264158
 Sum of Mulliken charges =  -0.00000
 Mulliken charges with hydrogens summed into heavy atoms:
               1
     1  C    0.063539
     2  C   -0.544276
     3  C   -0.106557
     4  C    1.160781
     5  C    0.133133
     6  C   -0.438356
     7  C   -0.681133
     8  C    0.521040
     9  N    0.195560
    10  C   -0.679294
    11  C    0.468719
    12  C   -0.283514
    13  C    0.015155
    14  C    0.019296
    15  C    0.379963
    16  O   -0.472886
    17  Br   0.248832
 Electronic spatial extent (au):  <R**2>=           6187.5822
 Charge=              0.0000 electrons
 Dipole moment (field-independent basis, Debye):
    X=              5.3269    Y=             -1.8227    Z=             -0.2676  Tot=              5.6364
 Quadrupole moment (field-independent basis, Debye-Ang):
   XX=           -119.2087   YY=            -91.8310   ZZ=           -101.1688
   XY=              0.4559   XZ=            -12.9572   YZ=              8.9268
 Traceless Quadrupole moment (field-independent basis, Debye-Ang):
   XX=            -15.1392   YY=             12.2385   ZZ=              2.9007
   XY=              0.4559   XZ=            -12.9572   YZ=              8.9268
 Octapole moment (field-independent basis, Debye-Ang**2):
  XXX=           -611.7234  YYY=             21.6163  ZZZ=            297.4992  XYY=           -133.9732
  XXY=             -1.1371  XXZ=            132.9309  XZZ=           -169.1916  YZZ=              3.3118
  YYZ=             82.7298  XYZ=             -6.7590
 Hexadecapole moment (field-independent basis, Debye-Ang**3):
 XXXX=          -4394.5551 YYYY=          -2747.0802 ZZZZ=          -1939.6410 XXXY=            213.3731
 XXXZ=            464.7726 YYYX=            129.3697 YYYZ=            294.5289 ZZZX=            361.2800
 ZZZY=            242.5791 XXYY=           -905.3157 XXZZ=          -1053.0327 YYZZ=           -758.7620
 XXYZ=             58.6850 YYXZ=             45.3660 ZZXY=            122.5460
 N-N= 1.088879323609D+03 E-N=-3.762231041964D+03  KE= 6.729420335082D+02
 UFF atomic radii scaled by 1 / 1.20 used.

 **********************************************************************

            Electrostatic Properties Using The SCF Density

 **********************************************************************

       Atomic Center    1 is at   3.425200  3.294300 -2.404300
       Atomic Center    2 is at   2.899200  2.329800 -3.279300
       Atomic Center    3 is at   2.148000  1.256900 -2.771700
       Atomic Center    4 is at   1.915300  1.128700 -1.383700
       Atomic Center    5 is at   2.443900  2.112600 -0.518700
       Atomic Center    6 is at   3.196100  3.186400 -1.023700
       Atomic Center    7 is at   1.114500  0.002600 -0.829100
       Atomic Center    8 is at   1.840400 -1.296700 -0.975000
       Atomic Center    9 is at  -0.193000 -0.061200 -1.405000
       Atomic Center   10 is at   2.679200 -1.834200  0.041700
       Atomic Center   11 is at   3.337900 -3.064400 -0.160500
       Atomic Center   12 is at   3.181900 -3.769800 -1.362700
       Atomic Center   13 is at   2.368000 -3.248800 -2.375800
       Atomic Center   14 is at   1.707900 -2.025500 -2.181800
       Atomic Center   15 is at  -1.116800  0.910700 -1.262400
       Atomic Center   16 is at  -2.241200  0.763500 -1.786300
       Atomic Center   17 is at   2.999600 -0.985000  1.675100
       Atomic Center   18 is at   3.971100  4.074300 -2.772300
       Atomic Center   19 is at   3.061100  2.409800 -4.284100
       Atomic Center   20 is at   1.763400  0.569400 -3.419800
       Atomic Center   21 is at   2.282900  2.045500  0.486900
       Atomic Center   22 is at   3.574500  3.888000 -0.387100
       Atomic Center   23 is at   0.940800  0.179500  0.233400
       Atomic Center   24 is at  -0.447900 -0.854200 -1.899900
       Atomic Center   25 is at   3.941500 -3.457400  0.565000
       Atomic Center   26 is at   3.663200 -4.659000 -1.500100
       Atomic Center   27 is at   2.254600 -3.757800 -3.253700
       Atomic Center   28 is at   1.122300 -1.663300 -2.934000
       Atomic Center   29 is at  -0.907600  1.758200 -0.734000
    1397 points will be used for fitting atomic charges
 Fitting point charges to electrostatic potential
 The dipole moment will be constrained to the correct value
 Charges from ESP fit, RMS=   0.00184 RRMS=   0.09635:
 ESP charges:
               1
     1  C   -0.178263
     2  C   -0.144354
     3  C   -0.288888
     4  C    0.343900
     5  C   -0.228800
     6  C   -0.206925
     7  C   -0.715051
     8  C    0.616656
     9  N   -0.194057
    10  C   -0.342415
    11  C    0.046901
    12  C   -0.287680
    13  C   -0.083844
    14  C   -0.420538
    15  C    0.481346
    16  O   -0.680377
    17  Br  -0.022363
    18  H    0.174641
    19  H    0.175397
    20  H    0.180796
    21  H    0.171740
    22  H    0.192824
    23  H    0.246548
    24  H    0.281495
    25  H    0.139596
    26  H    0.206356
    27  H    0.177851
    28  H    0.245721
    29  H    0.111786
 Sum of ESP charges =   0.00000
 ESP charges with hydrogens summed into heavy atoms:
               1
     1  C   -0.003622
     2  C    0.031043
     3  C   -0.108092
     4  C    0.343900
     5  C   -0.057060
     6  C   -0.014101
     7  C   -0.468503
     8  C    0.616656
     9  N    0.087439
    10  C   -0.342415
    11  C    0.186497
    12  C   -0.081324
    13  C    0.094007
    14  C   -0.174817
    15  C    0.593132
    16  O   -0.680377
    17  Br  -0.022363
 Charge=   0.00000 Dipole=     5.3269    -1.8227    -0.2676 Tot=     5.6364
 -----------------------------------------------------------------

              Electrostatic Properties (Atomic Units)

 -----------------------------------------------------------------
    Center     Electric         -------- Electric Field --------
               Potential          X             Y             Z
 -----------------------------------------------------------------
    1 Atom    -14.766079
    2 Atom    -14.763955
    3 Atom    -14.762005
    4 Atom    -14.744631
    5 Atom    -14.761809
    6 Atom    -14.764608
    7 Atom    -14.693602
    8 Atom    -14.717357
    9 Atom    -18.351168
   10 Atom    -14.687565
   11 Atom    -14.743786
   12 Atom    -14.746068
   13 Atom    -14.744781
   14 Atom    -14.739189
   15 Atom    -14.671848
   16 Atom    -22.421391
   17 Atom     -4.030684
   18 Atom     -1.094880
   19 Atom     -1.093042
   20 Atom     -1.089123
   21 Atom     -1.090501
   22 Atom     -1.093210
   23 Atom     -1.079910
   24 Atom     -0.993221
   25 Atom     -1.075748
   26 Atom     -1.074531
   27 Atom     -1.074074
   28 Atom     -1.063668
   29 Atom     -1.067832
 -----------------------------------------------------------------
 ******************************Gaussian NBO Version 3.1******************************
             N A T U R A L   A T O M I C   O R B I T A L   A N D
          N A T U R A L   B O N D   O R B I T A L   A N A L Y S I S
 ******************************Gaussian NBO Version 3.1******************************

       /RESON  / : Allow strongly delocalized NBO set
       /BNDIDX / : Print bond indices based on the NAO density matrix

 Analyzing the SCF density

 Job title: BHFA_oBr_conf5                                                  

 Storage needed:    473396 in NPA,    629315 in NBO ( 268430961 available)
 GSVD:  LWork=       62646 too small for GESVD, short by      123759 words or      123759 for optimal perf.


 NATURAL POPULATIONS:  Natural atomic orbital occupancies 
                                                          
   NAO  Atom  No  lang   Type(AO)    Occupancy      Energy
 ----------------------------------------------------------
     1    C    1  S      Cor( 1S)     1.99929     -10.39349
     2    C    1  S      Val( 2S)     0.95076      -0.17570
     3    C    1  S      Ryd( 3S)     0.00108       0.76328
     4    C    1  S      Ryd( 4S)     0.00014       0.90809
     5    C    1  S      Ryd( 5S)     0.00000      22.99619
     6    C    1  px     Val( 2p)     1.04618      -0.09905
     7    C    1  px     Ryd( 4p)     0.00289       0.71881
     8    C    1  px     Ryd( 3p)     0.00028       0.32684
     9    C    1  px     Ryd( 5p)     0.00003       2.82511
    10    C    1  py     Val( 2p)     1.10863      -0.07227
    11    C    1  py     Ryd( 4p)     0.00442       0.90453
    12    C    1  py     Ryd( 3p)     0.00036       0.31201
    13    C    1  py     Ryd( 5p)     0.00006       3.01166
    14    C    1  pz     Val( 2p)     1.07401      -0.05970
    15    C    1  pz     Ryd( 4p)     0.00416       0.87914
    16    C    1  pz     Ryd( 3p)     0.00058       0.38361
    17    C    1  pz     Ryd( 5p)     0.00014       3.08155
    18    C    1  dxy    Ryd( 3d)     0.00060       1.96963
    19    C    1  dxz    Ryd( 3d)     0.00052       1.91059
    20    C    1  dyz    Ryd( 3d)     0.00063       2.20535
    21    C    1  dx2y2  Ryd( 3d)     0.00038       1.62807
    22    C    1  dz2    Ryd( 3d)     0.00054       2.36829

    23    C    2  S      Cor( 1S)     1.99929     -10.39554
    24    C    2  S      Val( 2S)     0.94833      -0.17567
    25    C    2  S      Ryd( 4S)     0.00107       0.83673
    26    C    2  S      Ryd( 3S)     0.00014       0.76907
    27    C    2  S      Ryd( 5S)     0.00000      23.03874
    28    C    2  px     Val( 2p)     1.01174      -0.10112
    29    C    2  px     Ryd( 4p)     0.00222       0.66639
    30    C    2  px     Ryd( 3p)     0.00031       0.32664
    31    C    2  px     Ryd( 5p)     0.00005       2.84801
    32    C    2  py     Val( 2p)     1.03745      -0.07720
    33    C    2  py     Ryd( 4p)     0.00312       0.77704
    34    C    2  py     Ryd( 3p)     0.00038       0.35799
    35    C    2  py     Ryd( 5p)     0.00011       3.00345
    36    C    2  pz     Val( 2p)     1.17366      -0.05395
    37    C    2  pz     Ryd( 4p)     0.00624       1.08417
    38    C    2  pz     Ryd( 3p)     0.00033       0.28954
    39    C    2  pz     Ryd( 5p)     0.00005       3.12988
    40    C    2  dxy    Ryd( 3d)     0.00041       2.11113
    41    C    2  dxz    Ryd( 3d)     0.00041       1.80258
    42    C    2  dyz    Ryd( 3d)     0.00043       2.20797
    43    C    2  dx2y2  Ryd( 3d)     0.00051       1.78237
    44    C    2  dz2    Ryd( 3d)     0.00096       2.17732

    45    C    3  S      Cor( 1S)     1.99916     -10.39353
    46    C    3  S      Val( 2S)     0.93560      -0.16810
    47    C    3  S      Ryd( 4S)     0.00104       0.91418
    48    C    3  S      Ryd( 3S)     0.00014       0.65539
    49    C    3  S      Ryd( 5S)     0.00001      23.25783
    50    C    3  px     Val( 2p)     1.02988      -0.10488
    51    C    3  px     Ryd( 4p)     0.00243       0.73593
    52    C    3  px     Ryd( 3p)     0.00045       0.44896
    53    C    3  px     Ryd( 5p)     0.00005       2.91000
    54    C    3  py     Val( 2p)     1.10115      -0.08158
    55    C    3  py     Ryd( 4p)     0.00394       0.98685
    56    C    3  py     Ryd( 3p)     0.00024       0.50630
    57    C    3  py     Ryd( 5p)     0.00006       3.05802
    58    C    3  pz     Val( 2p)     1.11116      -0.06045
    59    C    3  pz     Ryd( 4p)     0.00442       0.91211
    60    C    3  pz     Ryd( 3p)     0.00041       0.40578
    61    C    3  pz     Ryd( 5p)     0.00012       3.22719
    62    C    3  dxy    Ryd( 3d)     0.00046       2.06272
    63    C    3  dxz    Ryd( 3d)     0.00056       1.87096
    64    C    3  dyz    Ryd( 3d)     0.00083       2.15394
    65    C    3  dx2y2  Ryd( 3d)     0.00044       1.69164
    66    C    3  dz2    Ryd( 3d)     0.00040       2.38021

    67    C    4  S      Cor( 1S)     1.99910     -10.41656
    68    C    4  S      Val( 2S)     0.88459      -0.16002
    69    C    4  S      Ryd( 4S)     0.00121       0.91081
    70    C    4  S      Ryd( 3S)     0.00025       0.77611
    71    C    4  S      Ryd( 5S)     0.00001      23.37696
    72    C    4  px     Val( 2p)     1.03282      -0.10898
    73    C    4  px     Ryd( 4p)     0.00345       0.79917
    74    C    4  px     Ryd( 3p)     0.00032       0.54772
    75    C    4  px     Ryd( 5p)     0.00006       3.07694
    76    C    4  py     Val( 2p)     1.03134      -0.08575
    77    C    4  py     Ryd( 4p)     0.00569       1.02370
    78    C    4  py     Ryd( 3p)     0.00019       0.60818
    79    C    4  py     Ryd( 5p)     0.00010       3.32653
    80    C    4  pz     Val( 2p)     1.07828      -0.07892
    81    C    4  pz     Ryd( 4p)     0.00379       1.04452
    82    C    4  pz     Ryd( 3p)     0.00021       0.75688
    83    C    4  pz     Ryd( 5p)     0.00016       3.45243
    84    C    4  dxy    Ryd( 3d)     0.00043       2.13620
    85    C    4  dxz    Ryd( 3d)     0.00054       1.97976
    86    C    4  dyz    Ryd( 3d)     0.00054       2.30716
    87    C    4  dx2y2  Ryd( 3d)     0.00058       1.85382
    88    C    4  dz2    Ryd( 3d)     0.00055       2.39109

    89    C    5  S      Cor( 1S)     1.99917     -10.39276
    90    C    5  S      Val( 2S)     0.93808      -0.16991
    91    C    5  S      Ryd( 4S)     0.00096       0.91066
    92    C    5  S      Ryd( 3S)     0.00029       0.58655
    93    C    5  S      Ryd( 5S)     0.00001      23.23939
    94    C    5  px     Val( 2p)     1.01928      -0.10519
    95    C    5  px     Ryd( 4p)     0.00217       0.69326
    96    C    5  px     Ryd( 3p)     0.00039       0.37857
    97    C    5  px     Ryd( 5p)     0.00005       2.90405
    98    C    5  py     Val( 2p)     1.04505      -0.08197
    99    C    5  py     Ryd( 4p)     0.00305       0.80229
   100    C    5  py     Ryd( 3p)     0.00035       0.44729
   101    C    5  py     Ryd( 5p)     0.00010       3.09488
   102    C    5  pz     Val( 2p)     1.17495      -0.05723
   103    C    5  pz     Ryd( 4p)     0.00628       1.07242
   104    C    5  pz     Ryd( 3p)     0.00033       0.39745
   105    C    5  pz     Ryd( 5p)     0.00006       3.14977
   106    C    5  dxy    Ryd( 3d)     0.00042       2.12402
   107    C    5  dxz    Ryd( 3d)     0.00041       1.81773
   108    C    5  dyz    Ryd( 3d)     0.00041       2.20135
   109    C    5  dx2y2  Ryd( 3d)     0.00048       1.79847
   110    C    5  dz2    Ryd( 3d)     0.00097       2.18348

   111    C    6  S      Cor( 1S)     1.99929     -10.39419
   112    C    6  S      Val( 2S)     0.94814      -0.17478
   113    C    6  S      Ryd( 3S)     0.00106       0.82111
   114    C    6  S      Ryd( 4S)     0.00016       0.86869
   115    C    6  S      Ryd( 5S)     0.00000      22.94143
   116    C    6  px     Val( 2p)     1.02546      -0.09983
   117    C    6  px     Ryd( 4p)     0.00252       0.68670
   118    C    6  px     Ryd( 3p)     0.00030       0.32004
   119    C    6  px     Ryd( 5p)     0.00004       2.84457
   120    C    6  py     Val( 2p)     1.09334      -0.07236
   121    C    6  py     Ryd( 4p)     0.00433       0.88047
   122    C    6  py     Ryd( 3p)     0.00037       0.31740
   123    C    6  py     Ryd( 5p)     0.00007       3.01565
   124    C    6  pz     Val( 2p)     1.10632      -0.05926
   125    C    6  pz     Ryd( 4p)     0.00487       0.95317
   126    C    6  pz     Ryd( 3p)     0.00036       0.34320
   127    C    6  pz     Ryd( 5p)     0.00012       3.10998
   128    C    6  dxy    Ryd( 3d)     0.00044       2.02993
   129    C    6  dxz    Ryd( 3d)     0.00055       1.85368
   130    C    6  dyz    Ryd( 3d)     0.00083       2.13778
   131    C    6  dx2y2  Ryd( 3d)     0.00045       1.67891
   132    C    6  dz2    Ryd( 3d)     0.00042       2.38088

   133    C    7  S      Cor( 1S)     1.99905     -10.45174
   134    C    7  S      Val( 2S)     0.89641      -0.19084
   135    C    7  S      Ryd( 4S)     0.00229       1.18135
   136    C    7  S      Ryd( 3S)     0.00013       0.78489
   137    C    7  S      Ryd( 5S)     0.00002      23.45038
   138    C    7  px     Val( 2p)     0.90706      -0.09429
   139    C    7  px     Ryd( 4p)     0.00402       0.67949
   140    C    7  px     Ryd( 3p)     0.00185       0.34860
   141    C    7  px     Ryd( 5p)     0.00031       2.73256
   142    C    7  py     Val( 2p)     1.08469      -0.12667
   143    C    7  py     Ryd( 4p)     0.00467       0.78650
   144    C    7  py     Ryd( 3p)     0.00193       0.37650
   145    C    7  py     Ryd( 5p)     0.00017       2.58747
   146    C    7  pz     Val( 2p)     1.16016      -0.14210
   147    C    7  pz     Ryd( 4p)     0.00908       0.92818
   148    C    7  pz     Ryd( 3p)     0.00163       0.51479
   149    C    7  pz     Ryd( 5p)     0.00016       2.50381
   150    C    7  dxy    Ryd( 3d)     0.00079       2.24366
   151    C    7  dxz    Ryd( 3d)     0.00104       1.98725
   152    C    7  dyz    Ryd( 3d)     0.00055       1.94764
   153    C    7  dx2y2  Ryd( 3d)     0.00123       2.09326
   154    C    7  dz2    Ryd( 3d)     0.00143       2.06599

   155    C    8  S      Cor( 1S)     1.99895     -10.43543
   156    C    8  S      Val( 2S)     0.87225      -0.17022
   157    C    8  S      Ryd( 4S)     0.00139       1.01409
   158    C    8  S      Ryd( 3S)     0.00021       0.72393
   159    C    8  S      Ryd( 5S)     0.00001      23.40760
   160    C    8  px     Val( 2p)     1.04514      -0.12766
   161    C    8  px     Ryd( 4p)     0.00400       0.81411
   162    C    8  px     Ryd( 3p)     0.00023       0.54120
   163    C    8  px     Ryd( 5p)     0.00008       3.11896
   164    C    8  py     Val( 2p)     1.03041      -0.09808
   165    C    8  py     Ryd( 4p)     0.00631       1.30813
   166    C    8  py     Ryd( 3p)     0.00016       0.54751
   167    C    8  py     Ryd( 5p)     0.00011       3.36992
   168    C    8  pz     Val( 2p)     1.07952      -0.11353
   169    C    8  pz     Ryd( 4p)     0.00441       0.89005
   170    C    8  pz     Ryd( 3p)     0.00033       0.70237
   171    C    8  pz     Ryd( 5p)     0.00012       3.41372
   172    C    8  dxy    Ryd( 3d)     0.00051       2.11169
   173    C    8  dxz    Ryd( 3d)     0.00052       2.02704
   174    C    8  dyz    Ryd( 3d)     0.00057       2.28676
   175    C    8  dx2y2  Ryd( 3d)     0.00058       1.92064
   176    C    8  dz2    Ryd( 3d)     0.00057       2.14301

   177    N    9  S      Cor( 1S)     1.99939     -14.60652
   178    N    9  S      Val( 2S)     1.24284      -0.58757
   179    N    9  S      Ryd( 4S)     0.00156       1.23906
   180    N    9  S      Ryd( 3S)     0.00020       1.04552
   181    N    9  S      Ryd( 5S)     0.00000      35.34128
   182    N    9  px     Val( 2p)     1.32706      -0.28156
   183    N    9  px     Ryd( 4p)     0.00436       0.96851
   184    N    9  px     Ryd( 3p)     0.00037       0.83074
   185    N    9  px     Ryd( 5p)     0.00005       4.41585
   186    N    9  py     Val( 2p)     1.43282      -0.29477
   187    N    9  py     Ryd( 4p)     0.00265       1.04887
   188    N    9  py     Ryd( 3p)     0.00015       0.86937
   189    N    9  py     Ryd( 5p)     0.00009       4.23014
   190    N    9  pz     Val( 2p)     1.60278      -0.31002
   191    N    9  pz     Ryd( 3p)     0.00533       0.74303
   192    N    9  pz     Ryd( 4p)     0.00030       0.76600
   193    N    9  pz     Ryd( 5p)     0.00002       4.02367
   194    N    9  dxy    Ryd( 3d)     0.00076       2.78207
   195    N    9  dxz    Ryd( 3d)     0.00043       2.52476
   196    N    9  dyz    Ryd( 3d)     0.00070       2.40151
   197    N    9  dx2y2  Ryd( 3d)     0.00045       2.64952
   198    N    9  dz2    Ryd( 3d)     0.00045       2.36228

   199    C   10  S      Cor( 1S)     1.99877     -10.48408
   200    C   10  S      Val( 2S)     0.95582      -0.26026
   201    C   10  S      Ryd( 4S)     0.00138       0.91393
   202    C   10  S      Ryd( 3S)     0.00024       0.57897
   203    C   10  S      Ryd( 5S)     0.00001      23.42392
   204    C   10  px     Val( 2p)     1.09091      -0.15484
   205    C   10  px     Ryd( 4p)     0.00369       0.70049
   206    C   10  px     Ryd( 3p)     0.00040       0.47870
   207    C   10  px     Ryd( 5p)     0.00011       2.90946
   208    C   10  py     Val( 2p)     1.07179      -0.14503
   209    C   10  py     Ryd( 4p)     0.00636       1.00729
   210    C   10  py     Ryd( 3p)     0.00062       0.56991
   211    C   10  py     Ryd( 5p)     0.00015       3.10682
   212    C   10  pz     Val( 2p)     1.02997      -0.17332
   213    C   10  pz     Ryd( 4p)     0.00624       1.95672
   214    C   10  pz     Ryd( 3p)     0.00111       0.61196
   215    C   10  pz     Ryd( 5p)     0.00027       2.93303
   216    C   10  dxy    Ryd( 3d)     0.00068       1.98864
   217    C   10  dxz    Ryd( 3d)     0.00107       1.89236
   218    C   10  dyz    Ryd( 3d)     0.00153       1.89239
   219    C   10  dx2y2  Ryd( 3d)     0.00076       1.81438
   220    C   10  dz2    Ryd( 3d)     0.00162       1.83194

   221    C   11  S      Cor( 1S)     1.99912     -10.40524
   222    C   11  S      Val( 2S)     0.94031      -0.18281
   223    C   11  S      Ryd( 3S)     0.00166       0.93186
   224    C   11  S      Ryd( 4S)     0.00020       1.29764
   225    C   11  S      Ryd( 5S)     0.00001      22.50588
   226    C   11  px     Val( 2p)     1.05721      -0.11194
   227    C   11  px     Ryd( 4p)     0.00317       0.76396
   228    C   11  px     Ryd( 3p)     0.00038       0.30162
   229    C   11  px     Ryd( 5p)     0.00003       2.90732
   230    C   11  py     Val( 2p)     1.06145      -0.09730
   231    C   11  py     Ryd( 4p)     0.00375       0.79046
   232    C   11  py     Ryd( 3p)     0.00047       0.35319
   233    C   11  py     Ryd( 5p)     0.00008       3.06487
   234    C   11  pz     Val( 2p)     1.12123      -0.08575
   235    C   11  pz     Ryd( 4p)     0.00644       1.12105
   236    C   11  pz     Ryd( 3p)     0.00050       0.32118
   237    C   11  pz     Ryd( 5p)     0.00009       3.11379
   238    C   11  dxy    Ryd( 3d)     0.00051       2.01812
   239    C   11  dxz    Ryd( 3d)     0.00072       1.89672
   240    C   11  dyz    Ryd( 3d)     0.00059       2.17054
   241    C   11  dx2y2  Ryd( 3d)     0.00049       1.78016
   242    C   11  dz2    Ryd( 3d)     0.00051       2.07304

   243    C   12  S      Cor( 1S)     1.99927     -10.40304
   244    C   12  S      Val( 2S)     0.94782      -0.18148
   245    C   12  S      Ryd( 3S)     0.00101       0.77502
   246    C   12  S      Ryd( 4S)     0.00014       0.90101
   247    C   12  S      Ryd( 5S)     0.00000      22.99961
   248    C   12  px     Val( 2p)     1.03920      -0.10337
   249    C   12  px     Ryd( 4p)     0.00278       0.74652
   250    C   12  px     Ryd( 3p)     0.00030       0.32958
   251    C   12  px     Ryd( 5p)     0.00005       2.82789
   252    C   12  py     Val( 2p)     1.13256      -0.07718
   253    C   12  py     Ryd( 4p)     0.00506       0.96801
   254    C   12  py     Ryd( 3p)     0.00035       0.29333
   255    C   12  py     Ryd( 5p)     0.00005       3.01998
   256    C   12  pz     Val( 2p)     1.04259      -0.07478
   257    C   12  pz     Ryd( 4p)     0.00348       0.84501
   258    C   12  pz     Ryd( 3p)     0.00051       0.38076
   259    C   12  pz     Ryd( 5p)     0.00014       2.97745
   260    C   12  dxy    Ryd( 3d)     0.00064       1.93816
   261    C   12  dxz    Ryd( 3d)     0.00046       2.04821
   262    C   12  dyz    Ryd( 3d)     0.00045       2.23394
   263    C   12  dx2y2  Ryd( 3d)     0.00050       1.71004
   264    C   12  dz2    Ryd( 3d)     0.00064       2.11544

   265    C   13  S      Cor( 1S)     1.99929     -10.40257
   266    C   13  S      Val( 2S)     0.94630      -0.18111
   267    C   13  S      Ryd( 4S)     0.00098       0.90163
   268    C   13  S      Ryd( 3S)     0.00015       0.81084
   269    C   13  S      Ryd( 5S)     0.00000      22.94242
   270    C   13  px     Val( 2p)     1.00980      -0.10307
   271    C   13  px     Ryd( 4p)     0.00230       0.70126
   272    C   13  px     Ryd( 3p)     0.00029       0.32547
   273    C   13  px     Ryd( 5p)     0.00006       2.84930
   274    C   13  py     Val( 2p)     1.06494      -0.07741
   275    C   13  py     Ryd( 4p)     0.00382       0.85962
   276    C   13  py     Ryd( 3p)     0.00040       0.32551
   277    C   13  py     Ryd( 5p)     0.00009       3.00471
   278    C   13  pz     Val( 2p)     1.13890      -0.07271
   279    C   13  pz     Ryd( 4p)     0.00528       1.00336
   280    C   13  pz     Ryd( 3p)     0.00031       0.29697
   281    C   13  pz     Ryd( 5p)     0.00006       3.05158
   282    C   13  dxy    Ryd( 3d)     0.00043       2.06207
   283    C   13  dxz    Ryd( 3d)     0.00040       1.98174
   284    C   13  dyz    Ryd( 3d)     0.00075       2.12729
   285    C   13  dx2y2  Ryd( 3d)     0.00050       1.87022
   286    C   13  dz2    Ryd( 3d)     0.00064       2.02323

   287    C   14  S      Cor( 1S)     1.99916     -10.40693
   288    C   14  S      Val( 2S)     0.93278      -0.17918
   289    C   14  S      Ryd( 4S)     0.00102       0.95138
   290    C   14  S      Ryd( 3S)     0.00013       0.62908
   291    C   14  S      Ryd( 5S)     0.00001      23.30313
   292    C   14  px     Val( 2p)     1.07174      -0.11495
   293    C   14  px     Ryd( 4p)     0.00270       0.82290
   294    C   14  px     Ryd( 3p)     0.00025       0.45996
   295    C   14  px     Ryd( 5p)     0.00004       2.88615
   296    C   14  py     Val( 2p)     1.07294      -0.09507
   297    C   14  py     Ryd( 4p)     0.00286       0.93154
   298    C   14  py     Ryd( 3p)     0.00032       0.55399
   299    C   14  py     Ryd( 5p)     0.00011       3.07029
   300    C   14  pz     Val( 2p)     1.10308      -0.07695
   301    C   14  pz     Ryd( 4p)     0.00463       0.90149
   302    C   14  pz     Ryd( 3p)     0.00030       0.39548
   303    C   14  pz     Ryd( 5p)     0.00008       3.12510
   304    C   14  dxy    Ryd( 3d)     0.00052       2.07134
   305    C   14  dxz    Ryd( 3d)     0.00073       1.91919
   306    C   14  dyz    Ryd( 3d)     0.00058       2.16689
   307    C   14  dx2y2  Ryd( 3d)     0.00044       1.83107
   308    C   14  dz2    Ryd( 3d)     0.00044       2.10622

   309    C   15  S      Cor( 1S)     1.99947     -10.52227
   310    C   15  S      Val( 2S)     0.86186      -0.17812
   311    C   15  S      Ryd( 4S)     0.00848       0.68460
   312    C   15  S      Ryd( 3S)     0.00020       0.58899
   313    C   15  S      Ryd( 5S)     0.00004      23.06728
   314    C   15  px     Val( 2p)     0.77030      -0.02826
   315    C   15  px     Ryd( 4p)     0.00978       1.14427
   316    C   15  px     Ryd( 3p)     0.00049       0.46268
   317    C   15  px     Ryd( 5p)     0.00018       2.59852
   318    C   15  py     Val( 2p)     0.94736      -0.06099
   319    C   15  py     Ryd( 4p)     0.00257       1.18094
   320    C   15  py     Ryd( 3p)     0.00047       0.36490
   321    C   15  py     Ryd( 5p)     0.00012       2.29255
   322    C   15  pz     Val( 2p)     0.81062      -0.10287
   323    C   15  pz     Ryd( 4p)     0.00306       0.98184
   324    C   15  pz     Ryd( 3p)     0.00041       0.39881
   325    C   15  pz     Ryd( 5p)     0.00012       2.38350
   326    C   15  dxy    Ryd( 3d)     0.00345       2.26786
   327    C   15  dxz    Ryd( 3d)     0.00313       1.98913
   328    C   15  dyz    Ryd( 3d)     0.00179       1.81054
   329    C   15  dx2y2  Ryd( 3d)     0.00241       2.19028
   330    C   15  dz2    Ryd( 3d)     0.00160       1.74155

   331    O   16  S      Cor( 1S)     1.99981     -19.36683
   332    O   16  S      Val( 2S)     1.72644      -0.98458
   333    O   16  S      Ryd( 3S)     0.00397       0.76404
   334    O   16  S      Ryd( 4S)     0.00018       1.57462
   335    O   16  S      Ryd( 5S)     0.00000      49.82447
   336    O   16  px     Val( 2p)     1.56398      -0.32898
   337    O   16  px     Ryd( 3p)     0.00121       0.80294
   338    O   16  px     Ryd( 4p)     0.00011       0.82383
   339    O   16  px     Ryd( 5p)     0.00006       5.37118
   340    O   16  py     Val( 2p)     1.82439      -0.33440
   341    O   16  py     Ryd( 3p)     0.00246       0.71065
   342    O   16  py     Ryd( 4p)     0.00005       0.91824
   343    O   16  py     Ryd( 5p)     0.00001       5.09386
   344    O   16  pz     Val( 2p)     1.57582      -0.30837
   345    O   16  pz     Ryd( 3p)     0.00104       0.68466
   346    O   16  pz     Ryd( 4p)     0.00005       0.88271
   347    O   16  pz     Ryd( 5p)     0.00003       5.12112
   348    O   16  dxy    Ryd( 3d)     0.00109       3.18365
   349    O   16  dxz    Ryd( 3d)     0.00131       3.38244
   350    O   16  dyz    Ryd( 3d)     0.00022       3.00307
   351    O   16  dx2y2  Ryd( 3d)     0.00104       3.40700
   352    O   16  dz2    Ryd( 3d)     0.00078       3.08127

   353   Br   17  S      Val( 4S)     1.83615      -0.73150
   354   Br   17  S      Ryd( 5S)     0.00045      17.39094
   355   Br   17  px     Val( 4p)     1.91206      -0.34922
   356   Br   17  px     Ryd( 5p)     0.00143       0.57036
   357   Br   17  py     Val( 4p)     1.79596      -0.33264
   358   Br   17  py     Ryd( 5p)     0.00213       0.60945
   359   Br   17  pz     Val( 4p)     1.31282      -0.27324
   360   Br   17  pz     Ryd( 5p)     0.00311       0.56021

   361    H   18  S      Val( 1S)     0.79450       0.10927
   362    H   18  S      Ryd( 2S)     0.00039       0.86570
   363    H   18  S      Ryd( 3S)     0.00021       1.87853

   364    H   19  S      Val( 1S)     0.79281       0.10780
   365    H   19  S      Ryd( 2S)     0.00047       0.81874
   366    H   19  S      Ryd( 3S)     0.00022       1.94113

   367    H   20  S      Val( 1S)     0.79415       0.10436
   368    H   20  S      Ryd( 2S)     0.00085       1.39767
   369    H   20  S      Ryd( 3S)     0.00016       1.41648

   370    H   21  S      Val( 1S)     0.79220       0.10802
   371    H   21  S      Ryd( 3S)     0.00066       1.53658
   372    H   21  S      Ryd( 2S)     0.00022       1.27159

   373    H   22  S      Val( 1S)     0.79311       0.10854
   374    H   22  S      Ryd( 2S)     0.00047       0.80936
   375    H   22  S      Ryd( 3S)     0.00022       1.94086

   376    H   23  S      Val( 1S)     0.76561       0.04204
   377    H   23  S      Ryd( 2S)     0.00191       0.58481
   378    H   23  S      Ryd( 3S)     0.00028       2.41331

   379    H   24  S      Val( 1S)     0.59159       0.14141
   380    H   24  S      Ryd( 2S)     0.00267       0.59745
   381    H   24  S      Ryd( 3S)     0.00038       2.22421

   382    H   25  S      Val( 1S)     0.77991       0.09838
   383    H   25  S      Ryd( 2S)     0.00062       1.24932
   384    H   25  S      Ryd( 3S)     0.00022       1.49177

   385    H   26  S      Val( 1S)     0.78670       0.10484
   386    H   26  S      Ryd( 2S)     0.00041       0.82971
   387    H   26  S      Ryd( 3S)     0.00023       1.89568

   388    H   27  S      Val( 1S)     0.78769       0.10398
   389    H   27  S      Ryd( 2S)     0.00046       0.93508
   390    H   27  S      Ryd( 3S)     0.00021       1.82664

   391    H   28  S      Val( 1S)     0.79190       0.09145
   392    H   28  S      Ryd( 2S)     0.00088       1.39488
   393    H   28  S      Ryd( 3S)     0.00017       1.42157

   394    H   29  S      Val( 1S)     0.84851       0.02851
   395    H   29  S      Ryd( 2S)     0.00119       0.56455
   396    H   29  S      Ryd( 3S)     0.00024       2.16667

 [ 28 electrons found in the effective core potential]

 WARNING:  1 low occupancy (<1.9990e) core orbital  found on  C    8
           1 low occupancy (<1.9990e) core orbital  found on  C   10

 WARNING:  Population inversion found on atom  C    1
           Population inversion found on atom  C    2
           Population inversion found on atom  C    3
           Population inversion found on atom  C    4
           Population inversion found on atom  C    5
           Population inversion found on atom  C    6
           Population inversion found on atom  C    7
           Population inversion found on atom  C    8
           Population inversion found on atom  N    9
           Population inversion found on atom  C   10
           Population inversion found on atom  C   11
           Population inversion found on atom  C   12
           Population inversion found on atom  C   13
           Population inversion found on atom  C   14
           Population inversion found on atom  C   15
           Population inversion found on atom  H   21


 Summary of Natural Population Analysis:                  
                                                          
                                       Natural Population 
                Natural  -----------------------------------------------
    Atom  No    Charge         Core      Valence    Rydberg      Total
 -----------------------------------------------------------------------
      C    1   -0.19568      1.99929     4.17958    0.01681     6.19568
      C    2   -0.18722      1.99929     4.17118    0.01675     6.18722
      C    3   -0.19295      1.99916     4.17779    0.01600     6.19295
      C    4   -0.04422      1.99910     4.02704    0.01808     6.04422
      C    5   -0.19326      1.99917     4.17736    0.01673     6.19326
      C    6   -0.18941      1.99929     4.17327    0.01686     6.18941
      C    7   -0.07866      1.99905     4.04832    0.03129     6.07866
      C    8   -0.04637      1.99895     4.02730    0.02011     6.04637
      N    9   -0.62276      1.99939     5.60550    0.01787     7.62276
      C   10   -0.17350      1.99877     4.14850    0.02623     6.17350
      C   11   -0.19889      1.99912     4.18019    0.01958     6.19889
      C   12   -0.17798      1.99927     4.16216    0.01655     6.17798
      C   13   -0.17571      1.99929     4.15994    0.01648     6.17571
      C   14   -0.19487      1.99916     4.18054    0.01517     6.19487
      C   15    0.57208      1.99947     3.39014    0.03831     5.42792
      O   16   -0.70404      1.99981     6.69063    0.01360     8.70404
     Br   17    0.13589     28.00000     6.85699    0.00713    34.86411
      H   18    0.20490      0.00000     0.79450    0.00060     0.79510
      H   19    0.20649      0.00000     0.79281    0.00069     0.79351
      H   20    0.20484      0.00000     0.79415    0.00101     0.79516
      H   21    0.20692      0.00000     0.79220    0.00088     0.79308
      H   22    0.20619      0.00000     0.79311    0.00069     0.79381
      H   23    0.23220      0.00000     0.76561    0.00219     0.76780
      H   24    0.40537      0.00000     0.59159    0.00305     0.59463
      H   25    0.21925      0.00000     0.77991    0.00084     0.78075
      H   26    0.21266      0.00000     0.78670    0.00064     0.78734
      H   27    0.21164      0.00000     0.78769    0.00067     0.78836
      H   28    0.20705      0.00000     0.79190    0.00105     0.79295
      H   29    0.15006      0.00000     0.84851    0.00143     0.84994
 =======================================================================
   * Total *   -0.00000     59.98760    85.67510    0.33730   146.00000

                                 Natural Population      
 --------------------------------------------------------
   Effective Core            28.00000
   Core                      31.98760 ( 99.9613% of  32)
   Valence                   85.67510 ( 99.6222% of  86)
   Natural Minimal Basis    145.66270 ( 99.7690% of 146)
   Natural Rydberg Basis      0.33730 (  0.2310% of 146)
 --------------------------------------------------------

    Atom  No          Natural Electron Configuration
 ----------------------------------------------------------------------------
      C    1      [core]2S( 0.95)2p( 3.23)4p( 0.01)
      C    2      [core]2S( 0.95)2p( 3.22)4p( 0.01)
      C    3      [core]2S( 0.94)2p( 3.24)4p( 0.01)
      C    4      [core]2S( 0.88)2p( 3.14)4p( 0.01)
      C    5      [core]2S( 0.94)2p( 3.24)4p( 0.01)
      C    6      [core]2S( 0.95)2p( 3.23)4p( 0.01)
      C    7      [core]2S( 0.90)2p( 3.15)3p( 0.01)3d( 0.01)4p( 0.02)
      C    8      [core]2S( 0.87)2p( 3.16)4p( 0.01)
      N    9      [core]2S( 1.24)2p( 4.36)3p( 0.01)4p( 0.01)
      C   10      [core]2S( 0.96)2p( 3.19)3d( 0.01)4p( 0.02)
      C   11      [core]2S( 0.94)2p( 3.24)4p( 0.01)
      C   12      [core]2S( 0.95)2p( 3.21)4p( 0.01)
      C   13      [core]2S( 0.95)2p( 3.21)4p( 0.01)
      C   14      [core]2S( 0.93)2p( 3.25)4p( 0.01)
      C   15      [core]2S( 0.86)2p( 2.53)4S( 0.01)3d( 0.01)4p( 0.02)
      O   16      [core]2S( 1.73)2p( 4.96)
     Br   17      [core]4S( 1.84)4p( 5.02)5p( 0.01)
      H   18            1S( 0.79)
      H   19            1S( 0.79)
      H   20            1S( 0.79)
      H   21            1S( 0.79)
      H   22            1S( 0.79)
      H   23            1S( 0.77)
      H   24            1S( 0.59)
      H   25            1S( 0.78)
      H   26            1S( 0.79)
      H   27            1S( 0.79)
      H   28            1S( 0.79)
      H   29            1S( 0.85)


 Wiberg bond index matrix in the NAO basis:                                    

     Atom    1       2       3       4       5       6       7       8       9
     ---- ------  ------  ------  ------  ------  ------  ------  ------  ------
   1.  C  0.0000  1.4243  0.0112  0.1085  0.0113  1.4445  0.0014  0.0029  0.0035
   2.  C  1.4243  0.0000  1.4485  0.0128  0.1092  0.0114  0.0081  0.0009  0.0012
   3.  C  0.0112  1.4485  0.0000  1.3880  0.0127  0.1140  0.0107  0.0066  0.0055
   4.  C  0.1085  0.0128  1.3880  0.0000  1.4125  0.0127  0.9803  0.0184  0.0185
   5.  C  0.0113  0.1092  0.0127  1.4125  0.0000  1.4249  0.0109  0.0088  0.0116
   6.  C  1.4445  0.0114  0.1140  0.0127  1.4249  0.0000  0.0075  0.0003  0.0005
   7.  C  0.0014  0.0081  0.0107  0.9803  0.0109  0.0075  0.0000  0.9882  0.9566
   8.  C  0.0029  0.0009  0.0066  0.0184  0.0088  0.0003  0.9882  0.0000  0.0076
   9.  N  0.0035  0.0012  0.0055  0.0185  0.0116  0.0005  0.9566  0.0076  0.0000
  10.  C  0.0010  0.0002  0.0021  0.0076  0.0017  0.0003  0.0116  1.3708  0.0065
  11.  C  0.0001  0.0002  0.0003  0.0003  0.0002  0.0000  0.0079  0.0142  0.0006
  12.  C  0.0008  0.0001  0.0009  0.0034  0.0012  0.0001  0.0013  0.1057  0.0012
  13.  C  0.0001  0.0001  0.0004  0.0006  0.0003  0.0001  0.0081  0.0124  0.0010
  14.  C  0.0009  0.0003  0.0014  0.0084  0.0025  0.0003  0.0098  1.3922  0.0047
  15.  C  0.0002  0.0003  0.0006  0.0050  0.0009  0.0002  0.0099  0.0068  1.2349
  16.  O  0.0004  0.0002  0.0008  0.0042  0.0009  0.0002  0.0133  0.0009  0.1634
  17. Br  0.0003  0.0004  0.0006  0.0013  0.0026  0.0009  0.0085  0.0490  0.0010
  18.  H  0.9300  0.0036  0.0076  0.0003  0.0076  0.0037  0.0004  0.0000  0.0000
  19.  H  0.0037  0.9296  0.0036  0.0070  0.0003  0.0076  0.0003  0.0000  0.0000
  20.  H  0.0075  0.0039  0.9273  0.0038  0.0089  0.0004  0.0019  0.0001  0.0006
  21.  H  0.0076  0.0004  0.0088  0.0039  0.9271  0.0037  0.0019  0.0001  0.0003
  22.  H  0.0038  0.0076  0.0003  0.0070  0.0037  0.9296  0.0003  0.0001  0.0001
  23.  H  0.0003  0.0003  0.0094  0.0023  0.0026  0.0006  0.8883  0.0026  0.0094
  24.  H  0.0000  0.0001  0.0002  0.0034  0.0002  0.0001  0.0050  0.0026  0.8018
  25.  H  0.0000  0.0000  0.0000  0.0000  0.0000  0.0000  0.0004  0.0069  0.0002
  26.  H  0.0000  0.0000  0.0000  0.0000  0.0000  0.0000  0.0004  0.0003  0.0000
  27.  H  0.0000  0.0000  0.0000  0.0000  0.0000  0.0000  0.0003  0.0069  0.0001
  28.  H  0.0000  0.0000  0.0002  0.0001  0.0001  0.0000  0.0023  0.0036  0.0007
  29.  H  0.0000  0.0001  0.0002  0.0005  0.0003  0.0001  0.0002  0.0003  0.0030

     Atom   10      11      12      13      14      15      16      17      18
     ---- ------  ------  ------  ------  ------  ------  ------  ------  ------
   1.  C  0.0010  0.0001  0.0008  0.0001  0.0009  0.0002  0.0004  0.0003  0.9300
   2.  C  0.0002  0.0002  0.0001  0.0001  0.0003  0.0003  0.0002  0.0004  0.0036
   3.  C  0.0021  0.0003  0.0009  0.0004  0.0014  0.0006  0.0008  0.0006  0.0076
   4.  C  0.0076  0.0003  0.0034  0.0006  0.0084  0.0050  0.0042  0.0013  0.0003
   5.  C  0.0017  0.0002  0.0012  0.0003  0.0025  0.0009  0.0009  0.0026  0.0076
   6.  C  0.0003  0.0000  0.0001  0.0001  0.0003  0.0002  0.0002  0.0009  0.0037
   7.  C  0.0116  0.0079  0.0013  0.0081  0.0098  0.0099  0.0133  0.0085  0.0004
   8.  C  1.3708  0.0142  0.1057  0.0124  1.3922  0.0068  0.0009  0.0490  0.0000
   9.  N  0.0065  0.0006  0.0012  0.0010  0.0047  1.2349  0.1634  0.0010  0.0000
  10.  C  0.0000  1.4046  0.0147  0.1025  0.0158  0.0004  0.0006  1.0563  0.0000
  11.  C  1.4046  0.0000  1.4305  0.0112  0.1090  0.0003  0.0001  0.0452  0.0000
  12.  C  0.0147  1.4305  0.0000  1.4288  0.0115  0.0002  0.0002  0.0169  0.0000
  13.  C  0.1025  0.0112  1.4288  0.0000  1.4353  0.0002  0.0001  0.0160  0.0000
  14.  C  0.0158  0.1090  0.0115  1.4353  0.0000  0.0007  0.0007  0.0162  0.0000
  15.  C  0.0004  0.0003  0.0002  0.0002  0.0007  0.0000  1.6200  0.0003  0.0000
  16.  O  0.0006  0.0001  0.0002  0.0001  0.0007  1.6200  0.0000  0.0002  0.0000
  17. Br  1.0563  0.0452  0.0169  0.0160  0.0162  0.0003  0.0002  0.0000  0.0000
  18.  H  0.0000  0.0000  0.0000  0.0000  0.0000  0.0000  0.0000  0.0000  0.0000
  19.  H  0.0000  0.0000  0.0000  0.0000  0.0000  0.0000  0.0000  0.0000  0.0026
  20.  H  0.0001  0.0000  0.0001  0.0001  0.0007  0.0001  0.0001  0.0000  0.0002
  21.  H  0.0001  0.0000  0.0000  0.0000  0.0001  0.0001  0.0001  0.0005  0.0002
  22.  H  0.0000  0.0000  0.0000  0.0000  0.0000  0.0000  0.0000  0.0000  0.0026
  23.  H  0.0036  0.0007  0.0011  0.0002  0.0095  0.0043  0.0041  0.0044  0.0000
  24.  H  0.0007  0.0001  0.0001  0.0001  0.0011  0.0045  0.0050  0.0002  0.0000
  25.  H  0.0036  0.9228  0.0043  0.0074  0.0005  0.0000  0.0000  0.0037  0.0000
  26.  H  0.0065  0.0039  0.9268  0.0038  0.0076  0.0000  0.0000  0.0008  0.0000
  27.  H  0.0003  0.0074  0.0038  0.9272  0.0037  0.0000  0.0000  0.0008  0.0000
  28.  H  0.0074  0.0004  0.0074  0.0042  0.9264  0.0001  0.0001  0.0011  0.0000
  29.  H  0.0000  0.0000  0.0000  0.0001  0.0001  0.9258  0.0388  0.0000  0.0000

     Atom   19      20      21      22      23      24      25      26      27
     ---- ------  ------  ------  ------  ------  ------  ------  ------  ------
   1.  C  0.0037  0.0075  0.0076  0.0038  0.0003  0.0000  0.0000  0.0000  0.0000
   2.  C  0.9296  0.0039  0.0004  0.0076  0.0003  0.0001  0.0000  0.0000  0.0000
   3.  C  0.0036  0.9273  0.0088  0.0003  0.0094  0.0002  0.0000  0.0000  0.0000
   4.  C  0.0070  0.0038  0.0039  0.0070  0.0023  0.0034  0.0000  0.0000  0.0000
   5.  C  0.0003  0.0089  0.9271  0.0037  0.0026  0.0002  0.0000  0.0000  0.0000
   6.  C  0.0076  0.0004  0.0037  0.9296  0.0006  0.0001  0.0000  0.0000  0.0000
   7.  C  0.0003  0.0019  0.0019  0.0003  0.8883  0.0050  0.0004  0.0004  0.0003
   8.  C  0.0000  0.0001  0.0001  0.0001  0.0026  0.0026  0.0069  0.0003  0.0069
   9.  N  0.0000  0.0006  0.0003  0.0001  0.0094  0.8018  0.0002  0.0000  0.0001
  10.  C  0.0000  0.0001  0.0001  0.0000  0.0036  0.0007  0.0036  0.0065  0.0003
  11.  C  0.0000  0.0000  0.0000  0.0000  0.0007  0.0001  0.9228  0.0039  0.0074
  12.  C  0.0000  0.0001  0.0000  0.0000  0.0011  0.0001  0.0043  0.9268  0.0038
  13.  C  0.0000  0.0001  0.0000  0.0000  0.0002  0.0001  0.0074  0.0038  0.9272
  14.  C  0.0000  0.0007  0.0001  0.0000  0.0095  0.0011  0.0005  0.0076  0.0037
  15.  C  0.0000  0.0001  0.0001  0.0000  0.0043  0.0045  0.0000  0.0000  0.0000
  16.  O  0.0000  0.0001  0.0001  0.0000  0.0041  0.0050  0.0000  0.0000  0.0000
  17. Br  0.0000  0.0000  0.0005  0.0000  0.0044  0.0002  0.0037  0.0008  0.0008
  18.  H  0.0026  0.0002  0.0002  0.0026  0.0000  0.0000  0.0000  0.0000  0.0000
  19.  H  0.0000  0.0026  0.0004  0.0002  0.0004  0.0000  0.0000  0.0000  0.0000
  20.  H  0.0026  0.0000  0.0002  0.0004  0.0004  0.0000  0.0000  0.0000  0.0000
  21.  H  0.0004  0.0002  0.0000  0.0026  0.0004  0.0001  0.0000  0.0000  0.0000
  22.  H  0.0002  0.0004  0.0026  0.0000  0.0000  0.0000  0.0000  0.0000  0.0000
  23.  H  0.0004  0.0004  0.0004  0.0000  0.0000  0.0033  0.0000  0.0000  0.0003
  24.  H  0.0000  0.0000  0.0001  0.0000  0.0033  0.0000  0.0001  0.0000  0.0000
  25.  H  0.0000  0.0000  0.0000  0.0000  0.0000  0.0001  0.0000  0.0028  0.0002
  26.  H  0.0000  0.0000  0.0000  0.0000  0.0000  0.0000  0.0028  0.0000  0.0026
  27.  H  0.0000  0.0000  0.0000  0.0000  0.0003  0.0000  0.0002  0.0026  0.0000
  28.  H  0.0000  0.0002  0.0000  0.0000  0.0006  0.0006  0.0003  0.0002  0.0025
  29.  H  0.0000  0.0000  0.0000  0.0000  0.0003  0.0100  0.0000  0.0000  0.0000

     Atom   28      29
     ---- ------  ------
   1.  C  0.0000  0.0000
   2.  C  0.0000  0.0001
   3.  C  0.0002  0.0002
   4.  C  0.0001  0.0005
   5.  C  0.0001  0.0003
   6.  C  0.0000  0.0001
   7.  C  0.0023  0.0002
   8.  C  0.0036  0.0003
   9.  N  0.0007  0.0030
  10.  C  0.0074  0.0000
  11.  C  0.0004  0.0000
  12.  C  0.0074  0.0000
  13.  C  0.0042  0.0001
  14.  C  0.9264  0.0001
  15.  C  0.0001  0.9258
  16.  O  0.0001  0.0388
  17. Br  0.0011  0.0000
  18.  H  0.0000  0.0000
  19.  H  0.0000  0.0000
  20.  H  0.0002  0.0000
  21.  H  0.0000  0.0000
  22.  H  0.0000  0.0000
  23.  H  0.0006  0.0003
  24.  H  0.0006  0.0100
  25.  H  0.0003  0.0000
  26.  H  0.0002  0.0000
  27.  H  0.0025  0.0000
  28.  H  0.0000  0.0000
  29.  H  0.0000  0.0000


 Wiberg bond index, Totals by atom:                                            

     Atom    1
     ---- ------
   1.  C  3.9643
   2.  C  3.9637
   3.  C  3.9621
   4.  C  4.0105
   5.  C  3.9631
   6.  C  3.9639
   7.  C  3.9360
   8.  C  4.0091
   9.  N  3.2345
  10.  C  4.0194
  11.  C  3.9601
  12.  C  3.9610
  13.  C  3.9604
  14.  C  3.9594
  15.  C  3.8158
  16.  O  1.8542
  17. Br  1.2272
  18.  H  0.9590
  19.  H  0.9585
  20.  H  0.9597
  21.  H  0.9586
  22.  H  0.9586
  23.  H  0.9494
  24.  H  0.8393
  25.  H  0.9532
  26.  H  0.9558
  27.  H  0.9563
  28.  H  0.9588
  29.  H  0.9799


 Atom-atom overlap-weighted NAO bond order:                                    

     Atom    1       2       3       4       5       6       7       8       9
     ---- ------  ------  ------  ------  ------  ------  ------  ------  ------
   1.  C  0.0000  1.1430  0.0159 -0.0454  0.0149  1.1505  0.0005 -0.0004 -0.0004
   2.  C  1.1430  0.0000  1.1471  0.0245 -0.0407  0.0156  0.0092 -0.0000 -0.0009
   3.  C  0.0159  1.1471  0.0000  1.1217  0.0122 -0.0401  0.0148 -0.0109 -0.0035
   4.  C -0.0454  0.0245  1.1217  0.0000  1.1318  0.0232  0.8663  0.0354  0.0011
   5.  C  0.0149 -0.0407  0.0122  1.1318  0.0000  1.1385  0.0245 -0.0003  0.0026
   6.  C  1.1505  0.0156 -0.0401  0.0232  1.1385  0.0000  0.0112 -0.0012 -0.0015
   7.  C  0.0005  0.0092  0.0148  0.8663  0.0245  0.0112  0.0000  0.8626  0.8087
   8.  C -0.0004 -0.0000 -0.0109  0.0354 -0.0003 -0.0012  0.8626  0.0000  0.0105
   9.  N -0.0004 -0.0009 -0.0035  0.0011  0.0026 -0.0015  0.8087  0.0105  0.0000
  10.  C  0.0000 -0.0001  0.0007 -0.0076 -0.0010 -0.0002  0.0189  1.1387  0.0031
  11.  C -0.0000 -0.0001 -0.0001 -0.0007  0.0005 -0.0000  0.0087  0.0229 -0.0015
  12.  C -0.0000  0.0000  0.0001 -0.0002 -0.0001  0.0000  0.0007 -0.0401 -0.0004
  13.  C -0.0000 -0.0001  0.0005 -0.0008 -0.0000 -0.0000  0.0103  0.0233 -0.0004
  14.  C -0.0001  0.0008 -0.0028 -0.0089  0.0016 -0.0001  0.0168  1.1246 -0.0057
  15.  C  0.0001 -0.0002  0.0014  0.0012  0.0020  0.0001  0.0136  0.0088  1.0147
  16.  O  0.0000  0.0000 -0.0004  0.0001  0.0002  0.0000  0.0052 -0.0007 -0.0342
  17. Br -0.0000 -0.0001 -0.0004  0.0037  0.0043 -0.0004 -0.0009 -0.0236 -0.0001
  18.  H  0.8054  0.0176  0.0023  0.0006  0.0021  0.0178 -0.0002  0.0000  0.0000
  19.  H  0.0181  0.8072  0.0162  0.0013 -0.0006  0.0027 -0.0005  0.0001  0.0000
  20.  H  0.0028  0.0181  0.8003  0.0158  0.0030  0.0015 -0.0024  0.0001 -0.0024
  21.  H  0.0029  0.0017  0.0027  0.0161  0.7998  0.0171 -0.0040  0.0004  0.0004
  22.  H  0.0183  0.0027 -0.0005  0.0015  0.0167  0.8072 -0.0006  0.0000  0.0000
  23.  H -0.0002 -0.0006  0.0063  0.0033  0.0006  0.0007  0.7527  0.0103 -0.0140
  24.  H  0.0000  0.0001  0.0004  0.0073 -0.0003  0.0001  0.0049 -0.0084  0.7105
  25.  H -0.0000 -0.0000  0.0000  0.0000  0.0000  0.0000 -0.0008  0.0021  0.0000
  26.  H  0.0000 -0.0000 -0.0000  0.0000  0.0000 -0.0000 -0.0003 -0.0000  0.0000
  27.  H  0.0000  0.0000  0.0000  0.0000  0.0000 -0.0000 -0.0009  0.0012 -0.0000
  28.  H -0.0000  0.0003 -0.0015  0.0013 -0.0000  0.0000 -0.0027  0.0147 -0.0016
  29.  H  0.0000 -0.0002  0.0002  0.0032  0.0028  0.0002  0.0021  0.0009 -0.0077

     Atom   10      11      12      13      14      15      16      17      18
     ---- ------  ------  ------  ------  ------  ------  ------  ------  ------
   1.  C  0.0000 -0.0000 -0.0000 -0.0000 -0.0001  0.0001  0.0000 -0.0000  0.8054
   2.  C -0.0001 -0.0001  0.0000 -0.0001  0.0008 -0.0002  0.0000 -0.0001  0.0176
   3.  C  0.0007 -0.0001  0.0001  0.0005 -0.0028  0.0014 -0.0004 -0.0004  0.0023
   4.  C -0.0076 -0.0007 -0.0002 -0.0008 -0.0089  0.0012  0.0001  0.0037  0.0006
   5.  C -0.0010  0.0005 -0.0001 -0.0000  0.0016  0.0020  0.0002  0.0043  0.0021
   6.  C -0.0002 -0.0000  0.0000 -0.0000 -0.0001  0.0001  0.0000 -0.0004  0.0178
   7.  C  0.0189  0.0087  0.0007  0.0103  0.0168  0.0136  0.0052 -0.0009 -0.0002
   8.  C  1.1387  0.0229 -0.0401  0.0233  1.1246  0.0088 -0.0007 -0.0236  0.0000
   9.  N  0.0031 -0.0015 -0.0004 -0.0004 -0.0057  1.0147 -0.0342 -0.0001  0.0000
  10.  C  0.0000  1.1587  0.0329 -0.0375  0.0279 -0.0001  0.0000  0.8098  0.0000
  11.  C  1.1587  0.0000  1.1428  0.0190 -0.0394 -0.0001 -0.0000 -0.0243 -0.0000
  12.  C  0.0329  1.1428  0.0000  1.1437  0.0159  0.0000  0.0000  0.0052  0.0000
  13.  C -0.0375  0.0190  1.1437  0.0000  1.1404  0.0001 -0.0001  0.0003 -0.0000
  14.  C  0.0279 -0.0394  0.0159  1.1404  0.0000  0.0013 -0.0003  0.0063 -0.0000
  15.  C -0.0001 -0.0001  0.0000  0.0001  0.0013  0.0000  1.0906 -0.0002  0.0000
  16.  O  0.0000 -0.0000  0.0000 -0.0001 -0.0003  1.0906  0.0000 -0.0000 -0.0000
  17. Br  0.8098 -0.0243  0.0052  0.0003  0.0063 -0.0002 -0.0000  0.0000 -0.0000
  18.  H  0.0000 -0.0000  0.0000 -0.0000 -0.0000  0.0000 -0.0000 -0.0000  0.0000
  19.  H  0.0000 -0.0000 -0.0000  0.0000  0.0000 -0.0000  0.0000  0.0000 -0.0034
  20.  H  0.0000  0.0000 -0.0000  0.0001 -0.0006 -0.0007  0.0001  0.0000  0.0000
  21.  H  0.0002 -0.0000  0.0000 -0.0000 -0.0000 -0.0006  0.0000 -0.0018  0.0000
  22.  H  0.0000 -0.0000  0.0000 -0.0000  0.0000 -0.0000  0.0000 -0.0000 -0.0034
  23.  H -0.0056  0.0009 -0.0002 -0.0004  0.0049 -0.0022  0.0006  0.0093  0.0000
  24.  H  0.0011 -0.0005 -0.0001 -0.0004  0.0071  0.0102  0.0077 -0.0001  0.0000
  25.  H  0.0185  0.8021  0.0195  0.0032 -0.0002 -0.0000 -0.0000 -0.0040 -0.0000
  26.  H  0.0008  0.0180  0.8040  0.0180  0.0019  0.0000  0.0000  0.0000 -0.0000
  27.  H  0.0000  0.0026  0.0179  0.8053  0.0167 -0.0000  0.0000 -0.0000 -0.0000
  28.  H  0.0018  0.0013  0.0031  0.0184  0.8003 -0.0003 -0.0000 -0.0000  0.0000
  29.  H -0.0001  0.0000  0.0000 -0.0000  0.0000  0.8028 -0.0180 -0.0000  0.0000

     Atom   19      20      21      22      23      24      25      26      27
     ---- ------  ------  ------  ------  ------  ------  ------  ------  ------
   1.  C  0.0181  0.0028  0.0029  0.0183 -0.0002  0.0000 -0.0000  0.0000  0.0000
   2.  C  0.8072  0.0181  0.0017  0.0027 -0.0006  0.0001 -0.0000 -0.0000  0.0000
   3.  C  0.0162  0.8003  0.0027 -0.0005  0.0063  0.0004  0.0000 -0.0000  0.0000
   4.  C  0.0013  0.0158  0.0161  0.0015  0.0033  0.0073  0.0000  0.0000  0.0000
   5.  C -0.0006  0.0030  0.7998  0.0167  0.0006 -0.0003  0.0000  0.0000  0.0000
   6.  C  0.0027  0.0015  0.0171  0.8072  0.0007  0.0001  0.0000 -0.0000 -0.0000
   7.  C -0.0005 -0.0024 -0.0040 -0.0006  0.7527  0.0049 -0.0008 -0.0003 -0.0009
   8.  C  0.0001  0.0001  0.0004  0.0000  0.0103 -0.0084  0.0021 -0.0000  0.0012
   9.  N  0.0000 -0.0024  0.0004  0.0000 -0.0140  0.7105  0.0000  0.0000 -0.0000
  10.  C  0.0000  0.0000  0.0002  0.0000 -0.0056  0.0011  0.0185  0.0008  0.0000
  11.  C -0.0000  0.0000 -0.0000 -0.0000  0.0009 -0.0005  0.8021  0.0180  0.0026
  12.  C -0.0000 -0.0000  0.0000  0.0000 -0.0002 -0.0001  0.0195  0.8040  0.0179
  13.  C  0.0000  0.0001 -0.0000 -0.0000 -0.0004 -0.0004  0.0032  0.0180  0.8053
  14.  C  0.0000 -0.0006 -0.0000  0.0000  0.0049  0.0071 -0.0002  0.0019  0.0167
  15.  C -0.0000 -0.0007 -0.0006 -0.0000 -0.0022  0.0102 -0.0000  0.0000 -0.0000
  16.  O  0.0000  0.0001  0.0000  0.0000  0.0006  0.0077 -0.0000  0.0000  0.0000
  17. Br  0.0000  0.0000 -0.0018 -0.0000  0.0093 -0.0001 -0.0040  0.0000 -0.0000
  18.  H -0.0034  0.0000  0.0000 -0.0034  0.0000  0.0000 -0.0000 -0.0000 -0.0000
  19.  H  0.0000 -0.0036 -0.0000  0.0000  0.0000  0.0000  0.0000 -0.0000 -0.0000
  20.  H -0.0036  0.0000  0.0000 -0.0000  0.0001 -0.0003  0.0000  0.0000 -0.0000
  21.  H -0.0000  0.0000  0.0000 -0.0034  0.0017  0.0000 -0.0000  0.0000 -0.0000
  22.  H  0.0000 -0.0000 -0.0034  0.0000  0.0000  0.0000  0.0000  0.0000 -0.0000
  23.  H  0.0000  0.0001  0.0017  0.0000  0.0000  0.0036  0.0000  0.0000  0.0000
  24.  H  0.0000 -0.0003  0.0000  0.0000  0.0036  0.0000 -0.0000  0.0000  0.0000
  25.  H  0.0000  0.0000 -0.0000  0.0000  0.0000 -0.0000  0.0000 -0.0036  0.0000
  26.  H -0.0000  0.0000  0.0000  0.0000  0.0000  0.0000 -0.0036  0.0000 -0.0034
  27.  H -0.0000 -0.0000 -0.0000 -0.0000  0.0000  0.0000  0.0000 -0.0034  0.0000
  28.  H  0.0000 -0.0013  0.0000  0.0000 -0.0000  0.0029 -0.0000  0.0000 -0.0037
  29.  H  0.0000 -0.0000  0.0000  0.0000  0.0028  0.0058  0.0000  0.0000  0.0000

     Atom   28      29
     ---- ------  ------
   1.  C -0.0000  0.0000
   2.  C  0.0003 -0.0002
   3.  C -0.0015  0.0002
   4.  C  0.0013  0.0032
   5.  C -0.0000  0.0028
   6.  C  0.0000  0.0002
   7.  C -0.0027  0.0021
   8.  C  0.0147  0.0009
   9.  N -0.0016 -0.0077
  10.  C  0.0018 -0.0001
  11.  C  0.0013  0.0000
  12.  C  0.0031  0.0000
  13.  C  0.0184 -0.0000
  14.  C  0.8003  0.0000
  15.  C -0.0003  0.8028
  16.  O -0.0000 -0.0180
  17. Br -0.0000 -0.0000
  18.  H  0.0000  0.0000
  19.  H  0.0000  0.0000
  20.  H -0.0013 -0.0000
  21.  H  0.0000  0.0000
  22.  H  0.0000  0.0000
  23.  H -0.0000  0.0028
  24.  H  0.0029  0.0058
  25.  H -0.0000  0.0000
  26.  H  0.0000  0.0000
  27.  H -0.0037  0.0000
  28.  H  0.0000 -0.0000
  29.  H -0.0000  0.0000


 Atom-atom overlap-weighted NAO bond order, Totals by atom:                    

     Atom    1
     ---- ------
   1.  C  3.1259
   2.  C  3.1449
   3.  C  3.0827
   4.  C  3.1956
   5.  C  3.1153
   6.  C  3.1429
   7.  C  3.4184
   8.  C  3.1710
   9.  N  2.4774
  10.  C  3.1610
  11.  C  3.1109
  12.  C  3.1449
  13.  C  3.1426
  14.  C  3.1085
  15.  C  2.9424
  16.  O  1.0508
  17. Br  0.7831
  18.  H  0.8388
  19.  H  0.8375
  20.  H  0.8309
  21.  H  0.8333
  22.  H  0.8386
  23.  H  0.7747
  24.  H  0.7516
  25.  H  0.8370
  26.  H  0.8356
  27.  H  0.8357
  28.  H  0.8330
  29.  H  0.7950


 MO bond order:                                                                

     Atom    1       2       3       4       5       6       7       8       9
     ---- ------  ------  ------  ------  ------  ------  ------  ------  ------
   1.  C  0.0000 -1.1197  0.0511  0.0045  0.2913  0.3028  0.0212  0.0318 -0.0310
   2.  C -1.1197  0.0000 -0.0982 -0.0177 -0.0075  0.2990 -0.0477 -0.0065 -0.0075
   3.  C  0.0511 -0.0982  0.0000  0.0795  0.0172  0.0347  0.2924 -0.0099  0.0730
   4.  C  0.0045 -0.0177  0.0795  0.0000 -1.2054  0.2763 -0.3785 -0.0419  0.1257
   5.  C  0.2913 -0.0075  0.0172 -1.2054  0.0000  0.0048 -0.0016 -0.0431  0.0160
   6.  C  0.3028  0.2990  0.0347  0.2763  0.0048  0.0000 -0.0358  0.0093  0.0126
   7.  C  0.0212 -0.0477  0.2924 -0.3785 -0.0016 -0.0358  0.0000  0.1838 -0.9844
   8.  C  0.0318 -0.0065 -0.0099 -0.0419 -0.0431  0.0093  0.1838  0.0000  0.2081
   9.  N -0.0310 -0.0075  0.0730  0.1257  0.0160  0.0126 -0.9844  0.2081  0.0000
  10.  C  0.0217 -0.0012  0.0100  0.0361 -0.0174  0.0170 -0.0804  0.4030  0.1019
  11.  C -0.0037  0.0027 -0.0080  0.0171 -0.0134 -0.0038  0.0129  0.2818  0.0173
  12.  C -0.0057 -0.0032  0.0310 -0.0167  0.0297 -0.0095 -0.0303 -0.2774 -0.0546
  13.  C  0.0025  0.0046 -0.0170 -0.0176 -0.0031  0.0064 -0.0235 -0.0480 -0.0277
  14.  C -0.0058  0.0065 -0.0039  0.0697 -0.0617  0.0208  0.1472 -0.4957  0.0448
  15.  C -0.0136 -0.0063  0.0002  0.0416 -0.0486  0.0069 -0.1531  0.0329  0.5360
  16.  O  0.0099  0.0057 -0.0252 -0.0139  0.0230  0.0089 -0.0038 -0.0083  0.3871
  17. Br -0.0124  0.0034 -0.0253 -0.0178 -0.0018 -0.0106  0.0887  0.0354 -0.0097
  18.  H  1.2807  0.1254  0.1135  0.0312  0.0859 -0.0628  0.0271  0.0068  0.0048
  19.  H -0.0763 -0.0672  0.0883  0.0033 -0.0075 -0.0263  0.0031  0.0077 -0.0012
  20.  H -0.0627  0.0035 -0.8547  0.0114 -0.0785  0.0060 -0.0587 -0.0101  0.0054
  21.  H  0.0856  0.0251  0.0962  0.1186  1.1184 -0.0749 -0.0284  0.0116  0.0210
  22.  H  0.0599  0.1527  0.0304  0.1523  0.0541  1.9491  0.0002  0.0067  0.0132
  23.  H -0.0047  0.0002  0.0704 -0.1016  0.0461 -0.0271  1.2952  0.0271 -0.0001
  24.  H  0.0084 -0.0011  0.0052 -0.0555  0.0041  0.0039  0.1007 -0.0169 -0.6944
  25.  H -0.0021 -0.0000 -0.0020 -0.0031 -0.0016 -0.0017  0.0119  0.1026  0.0157
  26.  H -0.0001  0.0003 -0.0022  0.0006 -0.0016 -0.0005  0.0072  0.0004 -0.0002
  27.  H -0.0014 -0.0016  0.0040  0.0014 -0.0003  0.0002 -0.0016 -0.0509 -0.0061
  28.  H  0.0026 -0.0044 -0.0022 -0.0169  0.0117 -0.0021 -0.0065 -0.0407  0.0079
  29.  H  0.0064  0.0034  0.0088 -0.0093 -0.0110  0.0004 -0.0014  0.0242 -0.1428

     Atom   10      11      12      13      14      15      16      17      18
     ---- ------  ------  ------  ------  ------  ------  ------  ------  ------
   1.  C  0.0217 -0.0037 -0.0057  0.0025 -0.0058 -0.0136  0.0099 -0.0124  1.2807
   2.  C -0.0012  0.0027 -0.0032  0.0046  0.0065 -0.0063  0.0057  0.0034  0.1254
   3.  C  0.0100 -0.0080  0.0310 -0.0170 -0.0039  0.0002 -0.0252 -0.0253  0.1135
   4.  C  0.0361  0.0171 -0.0167 -0.0176  0.0697  0.0416 -0.0139 -0.0178  0.0312
   5.  C -0.0174 -0.0134  0.0297 -0.0031 -0.0617 -0.0486  0.0230 -0.0018  0.0859
   6.  C  0.0170 -0.0038 -0.0095  0.0064  0.0208  0.0069  0.0089 -0.0106 -0.0628
   7.  C -0.0804  0.0129 -0.0303 -0.0235  0.1472 -0.1531 -0.0038  0.0887  0.0271
   8.  C  0.4030  0.2818 -0.2774 -0.0480 -0.4957  0.0329 -0.0083  0.0354  0.0068
   9.  N  0.1019  0.0173 -0.0546 -0.0277  0.0448  0.5360  0.3871 -0.0097  0.0048
  10.  C  0.0000  0.7416  0.0849 -0.1759 -0.0488 -0.0027  0.0004 -1.3881 -0.0003
  11.  C  0.7416  0.0000 -0.3575  0.0706 -0.2853  0.0102  0.0085  0.0797 -0.0015
  12.  C  0.0849 -0.3575  0.0000  0.2868 -0.0428  0.0033 -0.0035 -0.2609  0.0007
  13.  C -0.1759  0.0706  0.2868  0.0000  0.7116  0.0175 -0.0156  0.0323  0.0011
  14.  C -0.0488 -0.2853 -0.0428  0.7116  0.0000 -0.0049  0.0038 -0.2541  0.0004
  15.  C -0.0027  0.0102  0.0033  0.0175 -0.0049  0.0000 -1.0781  0.0148  0.0010
  16.  O  0.0004  0.0085 -0.0035 -0.0156  0.0038 -1.0781  0.0000  0.0049  0.0008
  17. Br -1.3881  0.0797 -0.2609  0.0323 -0.2541  0.0148  0.0049  0.0000  0.0020
  18.  H -0.0003 -0.0015  0.0007  0.0011  0.0004  0.0010  0.0008  0.0020  0.0000
  19.  H  0.0030  0.0009 -0.0021 -0.0019  0.0055  0.0002  0.0019 -0.0007 -0.0558
  20.  H  0.0062  0.0069 -0.0046  0.0031  0.0286 -0.0042  0.0114  0.0022 -0.0099
  21.  H  0.0028 -0.0018  0.0028  0.0038  0.0002 -0.0096  0.0101 -0.0105 -0.0107
  22.  H  0.0048  0.0011 -0.0030  0.0019  0.0106  0.0023  0.0029  0.0013 -0.0559
  23.  H -0.0195  0.0302 -0.0402 -0.0276  0.2029  0.0037 -0.0048  0.0153  0.0026
  24.  H -0.0035  0.0210 -0.0051  0.0084 -0.0408  0.1137 -0.1577  0.0084  0.0034
  25.  H -0.0211  1.3026  0.1181  0.1121  0.0320 -0.0000  0.0035  0.0546  0.0000
  26.  H  0.0054 -0.0916  0.0684  0.0930  0.0187  0.0005 -0.0008  0.0336 -0.0002
  27.  H -0.0178 -0.0598  0.0319 -0.6364 -0.0103 -0.0018  0.0014 -0.0152 -0.0000
  28.  H -0.0103  0.0219  0.0012  0.0889 -0.2709 -0.0037  0.0177  0.0430  0.0010
  29.  H -0.0029  0.0028 -0.0053  0.0058  0.0073  1.8210 -0.2494  0.0067  0.0041

     Atom   19      20      21      22      23      24      25      26      27
     ---- ------  ------  ------  ------  ------  ------  ------  ------  ------
   1.  C -0.0763 -0.0627  0.0856  0.0599 -0.0047  0.0084 -0.0021 -0.0001 -0.0014
   2.  C -0.0672  0.0035  0.0251  0.1527  0.0002 -0.0011 -0.0000  0.0003 -0.0016
   3.  C  0.0883 -0.8547  0.0962  0.0304  0.0704  0.0052 -0.0020 -0.0022  0.0040
   4.  C  0.0033  0.0114  0.1186  0.1523 -0.1016 -0.0555 -0.0031  0.0006  0.0014
   5.  C -0.0075 -0.0785  1.1184  0.0541  0.0461  0.0041 -0.0016 -0.0016 -0.0003
   6.  C -0.0263  0.0060 -0.0749  1.9491 -0.0271  0.0039 -0.0017 -0.0005  0.0002
   7.  C  0.0031 -0.0587 -0.0284  0.0002  1.2952  0.1007  0.0119  0.0072 -0.0016
   8.  C  0.0077 -0.0101  0.0116  0.0067  0.0271 -0.0169  0.1026  0.0004 -0.0509
   9.  N -0.0012  0.0054  0.0210  0.0132 -0.0001 -0.6944  0.0157 -0.0002 -0.0061
  10.  C  0.0030  0.0062  0.0028  0.0048 -0.0195 -0.0035 -0.0211  0.0054 -0.0178
  11.  C  0.0009  0.0069 -0.0018  0.0011  0.0302  0.0210  1.3026 -0.0916 -0.0598
  12.  C -0.0021 -0.0046  0.0028 -0.0030 -0.0402 -0.0051  0.1181  0.0684  0.0319
  13.  C -0.0019  0.0031  0.0038  0.0019 -0.0276  0.0084  0.1121  0.0930 -0.6364
  14.  C  0.0055  0.0286  0.0002  0.0106  0.2029 -0.0408  0.0320  0.0187 -0.0103
  15.  C  0.0002 -0.0042 -0.0096  0.0023  0.0037  0.1137 -0.0000  0.0005 -0.0018
  16.  O  0.0019  0.0114  0.0101  0.0029 -0.0048 -0.1577  0.0035 -0.0008  0.0014
  17. Br -0.0007  0.0022 -0.0105  0.0013  0.0153  0.0084  0.0546  0.0336 -0.0152
  18.  H -0.0558 -0.0099 -0.0107 -0.0559  0.0026  0.0034  0.0000 -0.0002 -0.0000
  19.  H  0.0000 -0.0552  0.0101 -0.0098  0.0220  0.0009 -0.0003 -0.0004 -0.0001
  20.  H -0.0552  0.0000 -0.0132  0.0100  0.0223 -0.0038 -0.0003  0.0005 -0.0010
  21.  H  0.0101 -0.0132  0.0000 -0.0543  0.0154 -0.0005 -0.0016 -0.0002 -0.0006
  22.  H -0.0098  0.0100 -0.0543  0.0000 -0.0038  0.0004 -0.0004 -0.0001 -0.0001
  23.  H  0.0220  0.0223  0.0154 -0.0038  0.0000  0.0698  0.0030  0.0065  0.0188
  24.  H  0.0009 -0.0038 -0.0005  0.0004  0.0698  0.0000  0.0102  0.0003  0.0030
  25.  H -0.0003 -0.0003 -0.0016 -0.0004  0.0030  0.0102  0.0000 -0.0570 -0.0094
  26.  H -0.0004  0.0005 -0.0002 -0.0001  0.0065  0.0003 -0.0570  0.0000 -0.0562
  27.  H -0.0001 -0.0010 -0.0006 -0.0001  0.0188  0.0030 -0.0094 -0.0562  0.0000
  28.  H  0.0010  0.0055  0.0004 -0.0016  0.0230  0.0246  0.0092 -0.0107 -0.0548
  29.  H  0.0045  0.0006  0.0033  0.0024  0.0247  0.1323  0.0022  0.0047  0.0046

     Atom   28      29
     ---- ------  ------
   1.  C  0.0026  0.0064
   2.  C -0.0044  0.0034
   3.  C -0.0022  0.0088
   4.  C -0.0169 -0.0093
   5.  C  0.0117 -0.0110
   6.  C -0.0021  0.0004
   7.  C -0.0065 -0.0014
   8.  C -0.0407  0.0242
   9.  N  0.0079 -0.1428
  10.  C -0.0103 -0.0029
  11.  C  0.0219  0.0028
  12.  C  0.0012 -0.0053
  13.  C  0.0889  0.0058
  14.  C -0.2709  0.0073
  15.  C -0.0037  1.8210
  16.  O  0.0177 -0.2494
  17. Br  0.0430  0.0067
  18.  H  0.0010  0.0041
  19.  H  0.0010  0.0045
  20.  H  0.0055  0.0006
  21.  H  0.0004  0.0033
  22.  H -0.0016  0.0024
  23.  H  0.0230  0.0247
  24.  H  0.0246  0.1323
  25.  H  0.0092  0.0022
  26.  H -0.0107  0.0047
  27.  H -0.0548  0.0046
  28.  H  0.0000 -0.0069
  29.  H -0.0069  0.0000


 MO atomic valencies:                                                          

     Atom    1
     ---- ------
   1.  C  0.8413
   2.  C -0.7570
   3.  C -0.0426
   4.  C -0.9263
   5.  C  0.1981
   6.  C  2.7041
   7.  C  0.3559
   8.  C  0.3240
   9.  N -0.3689
  10.  C -0.3509
  11.  C  1.8036
  12.  C -0.4633
  13.  C  0.4564
  14.  C -0.2144
  15.  C  1.2793
  16.  O -1.0591
  17. Br -1.5804
  18.  H  1.4953
  19.  H -0.1524
  20.  H -1.0334
  21.  H  1.3191
  22.  H  2.3274
  23.  H  1.6698
  24.  H -0.4605
  25.  H  1.6769
  26.  H  0.0183
  27.  H -0.8601
  28.  H -0.1724
  29.  H  1.6413


 NATURAL BOND ORBITAL ANALYSIS:

                       Occupancies       Lewis Structure    Low   High
           Occ.    -------------------  -----------------   occ   occ
  Cycle   Thresh.   Lewis   Non-Lewis     CR  BD  3C  LP    (L)   (NL)   Dev
 =============================================================================
   1(1)    1.90   138.95846   7.04154     16  31   0  12     7      7    0.45
   2(2)    1.90   138.95846   7.04154     16  31   0  12     7      7    0.45
   3(1)    1.80   138.95846   7.04154     16  31   0  12     7      7    0.45
   4(2)    1.80   138.95846   7.04154     16  31   0  12     7      7    0.45
   5(1)    1.70   138.96116   7.03884     16  31   0  12     6      7    0.45
   6(2)    1.70   138.96116   7.03884     16  31   0  12     6      7    0.45
   7(1)    1.60   142.82988   3.17012     16  37   0   6     0      7    0.44
   8(2)    1.60   142.83739   3.16261     16  37   0   6     0      7    0.43
   9(3)    1.60   142.82988   3.17012     16  37   0   6     0      7    0.44
  10(4)    1.60   142.83739   3.16261     16  37   0   6     0      7    0.43
  11(1)    1.50   142.36992   3.63008     16  36   0   7     0      7    0.62
  12(2)    1.50   142.36992   3.63008     16  36   0   7     0      7    0.62
  13(1)    1.60   142.83739   3.16261     16  37   0   6     0      7    0.43
 -----------------------------------------------------------------------------

 Structure accepted: RESONANCE keyword permits strongly delocalized structure

 WARNING:  1 low occupancy (<1.9990e) core orbital  found on  C    8
           1 low occupancy (<1.9990e) core orbital  found on  C   10

 --------------------------------------------------------
   Effective Core           28.00000
   Core                     31.98759 ( 99.961% of  32)
   Valence Lewis            82.84980 ( 96.337% of  86)
  ==================       ============================
   Total Lewis             142.83739 ( 97.834% of 146)
  -----------------------------------------------------
   Valence non-Lewis         2.92612 (  2.004% of 146)
   Rydberg non-Lewis         0.23649 (  0.162% of 146)
  ==================       ============================
   Total non-Lewis           3.16261 (  2.166% of 146)
 --------------------------------------------------------


       (Occupancy)   Bond orbital/ Coefficients/ Hybrids
 ---------------------------------------------------------------------------------
     1. (1.98163) BD ( 1) C   1 - C   2  
                ( 49.91%)   0.7065* C   1 s( 34.66%)p 1.88( 65.30%)d 0.00(  0.03%)
                                            0.0000  0.5887 -0.0111  0.0003  0.0000
                                           -0.2945 -0.0085  0.0071 -0.0000 -0.5473
                                           -0.0061  0.0118 -0.0000 -0.5146  0.0405
                                            0.0053  0.0002  0.0108  0.0057  0.0115
                                           -0.0062  0.0017
                ( 50.09%)   0.7078* C   2 s( 34.69%)p 1.88( 65.28%)d 0.00(  0.03%)
                                            0.0000  0.5888 -0.0132 -0.0021 -0.0005
                                            0.3105 -0.0221 -0.0028  0.0000  0.5607
                                           -0.0309 -0.0061  0.0001  0.4899  0.0194
                                           -0.0118  0.0007  0.0091  0.0058  0.0122
                                           -0.0055  0.0046
     2. (1.98154) BD ( 1) C   1 - C   6  
                ( 49.93%)   0.7066* C   1 s( 34.71%)p 1.88( 65.26%)d 0.00(  0.03%)
                                            0.0000  0.5891 -0.0113  0.0000 -0.0001
                                           -0.1215 -0.0169  0.0046  0.0000 -0.0502
                                           -0.0304  0.0049 -0.0001  0.7958 -0.0231
                                           -0.0129  0.0000  0.0038 -0.0057 -0.0032
                                           -0.0011  0.0161
                ( 50.07%)   0.7076* C   6 s( 34.68%)p 1.88( 65.28%)d 0.00(  0.03%)
                                            0.0000  0.5888 -0.0130 -0.0018 -0.0004
                                            0.1425 -0.0232  0.0002 -0.0001  0.0746
                                           -0.0341  0.0032 -0.0002 -0.7905  0.0113
                                            0.0133 -0.0005  0.0031 -0.0040 -0.0002
                                           -0.0012  0.0170
     3. (1.66449) BD ( 2) C   1 - C   6  
                ( 50.11%)   0.7079* C   1 s(  0.00%)p 1.00( 99.96%)d 0.00(  0.04%)
                                           -0.0000 -0.0010  0.0001  0.0004  0.0000
                                            0.8359  0.0221  0.0107 -0.0005 -0.5396
                                           -0.0142 -0.0070  0.0003  0.0944  0.0026
                                            0.0012  0.0001 -0.0040  0.0117 -0.0089
                                           -0.0123  0.0025
                ( 49.89%)   0.7063* C   6 s(  0.00%)p 1.00( 99.96%)d 0.00(  0.04%)
                                           -0.0000 -0.0020  0.0001  0.0001  0.0001
                                            0.8361  0.0211  0.0105 -0.0013 -0.5386
                                           -0.0137 -0.0069  0.0007  0.0984  0.0025
                                            0.0015 -0.0002 -0.0047 -0.0153  0.0088
                                           -0.0063 -0.0030
     4. (1.98162) BD ( 1) C   1 - H  18  
                ( 60.26%)   0.7762* C   1 s( 30.54%)p 2.27( 69.39%)d 0.00(  0.07%)
                                           -0.0003  0.5523  0.0179 -0.0004  0.0001
                                            0.4455  0.0022  0.0044  0.0010  0.6365
                                            0.0033  0.0064  0.0014 -0.3004 -0.0017
                                           -0.0031 -0.0006  0.0171 -0.0087 -0.0131
                                           -0.0062 -0.0093
                ( 39.74%)   0.6304* H  18 s(100.00%)
                                            1.0000  0.0005  0.0012
     5. (1.97921) BD ( 1) C   2 - C   3  
                ( 49.50%)   0.7035* C   2 s( 34.68%)p 1.88( 65.29%)d 0.00(  0.03%)
                                            0.0000  0.5888 -0.0096  0.0013  0.0003
                                           -0.4349  0.0125  0.0064 -0.0003 -0.6200
                                            0.0246  0.0090 -0.0003  0.2782  0.0310
                                           -0.0086  0.0011  0.0134 -0.0066 -0.0080
                                           -0.0049 -0.0014
                ( 50.50%)   0.7107* C   3 s( 34.84%)p 1.87( 65.13%)d 0.00(  0.03%)
                                           -0.0001  0.5901  0.0148 -0.0020 -0.0002
                                            0.4281 -0.0020 -0.0049  0.0004  0.6131
                                            0.0046 -0.0075  0.0002 -0.3006  0.0403
                                           -0.0026 -0.0010  0.0143 -0.0047 -0.0056
                                           -0.0057 -0.0039
     6. (1.66773) BD ( 2) C   2 - C   3  
                ( 49.94%)   0.7067* C   2 s(  0.00%)p 1.00( 99.96%)d 0.00(  0.04%)
                                            0.0000  0.0013 -0.0006 -0.0017 -0.0001
                                            0.8342  0.0190  0.0093 -0.0004 -0.5430
                                           -0.0122 -0.0055  0.0004  0.0911  0.0021
                                            0.0005  0.0001 -0.0038  0.0126 -0.0096
                                           -0.0122  0.0025
                ( 50.06%)   0.7075* C   3 s(  0.00%)p 1.00( 99.96%)d 0.00(  0.04%)
                                            0.0000  0.0016  0.0001 -0.0015 -0.0002
                                            0.8352  0.0147  0.0137 -0.0017 -0.5422
                                           -0.0113 -0.0063  0.0011  0.0866  0.0015
                                            0.0010 -0.0005  0.0080  0.0028  0.0002
                                            0.0174  0.0003
     7. (1.98155) BD ( 1) C   2 - H  19  
                ( 60.33%)   0.7767* C   2 s( 30.54%)p 2.27( 69.39%)d 0.00(  0.07%)
                                            0.0003 -0.5524 -0.0180 -0.0006 -0.0002
                                           -0.1307 -0.0004 -0.0015 -0.0003 -0.0645
                                           -0.0001 -0.0012 -0.0002  0.8201  0.0046
                                            0.0079  0.0014  0.0013  0.0068  0.0036
                                           -0.0012 -0.0246
                ( 39.67%)   0.6298* H  19 s(100.00%)
                                           -1.0000 -0.0006 -0.0012
     8. (1.97369) BD ( 1) C   3 - C   4  
                ( 49.30%)   0.7021* C   3 s( 34.99%)p 1.86( 64.98%)d 0.00(  0.03%)
                                            0.0001  0.5915  0.0062  0.0044  0.0004
                                           -0.1386  0.0131  0.0014  0.0006 -0.0859
                                            0.0187  0.0014  0.0013  0.7890 -0.0011
                                           -0.0110  0.0012  0.0032 -0.0039 -0.0009
                                           -0.0013  0.0158
                ( 50.70%)   0.7121* C   4 s( 33.88%)p 1.95( 66.09%)d 0.00(  0.03%)
                                           -0.0000  0.5820  0.0063  0.0013  0.0001
                                            0.1265  0.0027  0.0003 -0.0001  0.0537
                                            0.0050  0.0012 -0.0010 -0.8011  0.0148
                                            0.0017 -0.0041  0.0025 -0.0055 -0.0028
                                           -0.0003  0.0168
     9. (1.97967) BD ( 1) C   3 - H  20  
                ( 60.26%)   0.7763* C   3 s( 30.08%)p 2.32( 69.86%)d 0.00(  0.07%)
                                            0.0003 -0.5482  0.0166  0.0022  0.0000
                                            0.3143  0.0046  0.0006  0.0002  0.5668
                                            0.0074  0.0003  0.0003  0.5275 -0.0073
                                            0.0049  0.0025 -0.0108 -0.0111 -0.0195
                                            0.0070 -0.0014
                ( 39.74%)   0.6304* H  20 s(100.00%)
                                           -1.0000 -0.0016 -0.0007
    10. (1.97459) BD ( 1) C   4 - C   5  
                ( 50.85%)   0.7131* C   4 s( 34.15%)p 1.93( 65.82%)d 0.00(  0.03%)
                                           -0.0000  0.5844  0.0059  0.0017  0.0002
                                            0.3042  0.0004  0.0008  0.0007  0.5530
                                           -0.0027 -0.0002  0.0014  0.5093 -0.0195
                                           -0.0008  0.0027  0.0095  0.0063  0.0121
                                           -0.0059  0.0018
                ( 49.15%)   0.7010* C   5 s( 35.12%)p 1.85( 64.86%)d 0.00(  0.03%)
                                            0.0001  0.5925  0.0058  0.0053  0.0004
                                           -0.3007  0.0132  0.0037  0.0004 -0.5689
                                            0.0173  0.0072  0.0003 -0.4833 -0.0166
                                            0.0074 -0.0021  0.0087  0.0049  0.0110
                                           -0.0056  0.0038
    11. (1.66896) BD ( 2) C   4 - C   5  
                ( 51.12%)   0.7150* C   4 s(  0.00%)p 1.00( 99.97%)d 0.00(  0.03%)
                                            0.0001 -0.0006 -0.0001 -0.0002  0.0001
                                            0.8330  0.0079  0.0035 -0.0046 -0.5446
                                           -0.0094 -0.0033  0.0028  0.0946  0.0016
                                            0.0030 -0.0005  0.0074  0.0047 -0.0012
                                            0.0153  0.0010
                ( 48.88%)   0.6991* C   5 s(  0.00%)p 1.00( 99.96%)d 0.00(  0.04%)
                                           -0.0000 -0.0059 -0.0004 -0.0025  0.0001
                                            0.8376  0.0088  0.0058 -0.0015 -0.5360
                                           -0.0087 -0.0027  0.0008  0.1024  0.0029
                                           -0.0006  0.0002 -0.0045 -0.0155  0.0092
                                           -0.0059 -0.0029
    12. (1.96209) BD ( 1) C   4 - C   7  
                ( 48.76%)   0.6983* C   4 s( 31.94%)p 2.13( 68.03%)d 0.00(  0.03%)
                                            0.0002  0.5651 -0.0097 -0.0040 -0.0004
                                           -0.4439 -0.0048  0.0010 -0.0014 -0.6276
                                           -0.0214  0.0024 -0.0026  0.2981 -0.0011
                                           -0.0001  0.0015  0.0120 -0.0059 -0.0068
                                           -0.0035 -0.0042
                ( 51.24%)   0.7158* C   7 s( 29.04%)p 2.44( 70.93%)d 0.00(  0.03%)
                                            0.0002  0.5388  0.0058  0.0004  0.0001
                                            0.4315  0.0019 -0.0028  0.0033  0.6464
                                           -0.0106 -0.0027  0.0004 -0.3242 -0.0095
                                            0.0024 -0.0039  0.0096 -0.0068 -0.0106
                                           -0.0036 -0.0035
    13. (1.97924) BD ( 1) C   5 - C   6  
                ( 50.39%)   0.7099* C   5 s( 34.60%)p 1.89( 65.37%)d 0.00(  0.03%)
                                            0.0001 -0.5881 -0.0141  0.0015  0.0002
                                           -0.4350  0.0123  0.0037 -0.0004 -0.6201
                                            0.0242  0.0045 -0.0007  0.2794  0.0317
                                           -0.0084 -0.0002 -0.0135  0.0065  0.0081
                                            0.0048  0.0016
                ( 49.61%)   0.7043* C   6 s( 34.69%)p 1.88( 65.28%)d 0.00(  0.03%)
                                           -0.0000 -0.5889  0.0093 -0.0012 -0.0004
                                            0.4288 -0.0036 -0.0081  0.0004  0.6124
                                            0.0026 -0.0117  0.0007 -0.3032  0.0414
                                            0.0010  0.0004 -0.0147  0.0048  0.0059
                                            0.0059  0.0040
    14. (1.98040) BD ( 1) C   5 - H  21  
                ( 60.37%)   0.7770* C   5 s( 30.18%)p 2.31( 69.75%)d 0.00(  0.07%)
                                           -0.0004  0.5492 -0.0157 -0.0034 -0.0001
                                           -0.1331 -0.0055 -0.0003  0.0003 -0.0569
                                           -0.0083  0.0022  0.0009  0.8224  0.0011
                                            0.0046  0.0017 -0.0007 -0.0074 -0.0032
                                            0.0010  0.0246
                ( 39.63%)   0.6295* H  21 s(100.00%)
                                            1.0000  0.0017  0.0006
    15. (1.98139) BD ( 1) C   6 - H  22  
                ( 60.31%)   0.7766* C   6 s( 30.53%)p 2.27( 69.40%)d 0.00(  0.07%)
                                           -0.0003  0.5522  0.0176  0.0004  0.0001
                                            0.3088  0.0014  0.0033  0.0006  0.5723
                                            0.0030  0.0061  0.0011  0.5206  0.0032
                                            0.0047  0.0009  0.0099  0.0111  0.0199
                                           -0.0070  0.0014
                ( 39.69%)   0.6300* H  22 s(100.00%)
                                            1.0000  0.0006  0.0012
    16. (1.96372) BD ( 1) C   7 - C   8  
                ( 50.69%)   0.7120* C   7 s( 28.11%)p 2.56( 71.86%)d 0.00(  0.03%)
                                            0.0001  0.5302  0.0078 -0.0016  0.0000
                                            0.3912  0.0179 -0.0022  0.0041 -0.7467
                                            0.0011 -0.0006  0.0002 -0.0864 -0.0153
                                            0.0032 -0.0015 -0.0100 -0.0031  0.0061
                                           -0.0092 -0.0076
                ( 49.31%)   0.7022* C   8 s( 31.61%)p 2.16( 68.36%)d 0.00(  0.03%)
                                            0.0002  0.5620 -0.0135 -0.0038 -0.0002
                                           -0.4053 -0.0027  0.0015 -0.0003  0.7150
                                            0.0235 -0.0038  0.0031  0.0862 -0.0061
                                           -0.0007  0.0007 -0.0134  0.0006  0.0023
                                           -0.0064 -0.0068
    17. (1.98210) BD ( 1) C   7 - N   9  
                ( 38.88%)   0.6236* C   7 s( 21.83%)p 3.58( 78.08%)d 0.00(  0.09%)
                                           -0.0001  0.4665  0.0263  0.0019 -0.0003
                                           -0.7987  0.0353 -0.0012 -0.0008 -0.0431
                                            0.0098 -0.0053  0.0006 -0.3737 -0.0038
                                            0.0016  0.0007  0.0023  0.0215  0.0016
                                            0.0211 -0.0060
                ( 61.12%)   0.7818* N   9 s( 35.28%)p 1.83( 64.69%)d 0.00(  0.03%)
                                           -0.0001  0.5940  0.0002 -0.0037  0.0002
                                            0.7358 -0.0011 -0.0077  0.0010  0.0311
                                            0.0061 -0.0018  0.0001  0.3232 -0.0014
                                           -0.0018  0.0004  0.0008  0.0110  0.0053
                                            0.0091 -0.0064
    18. (1.96776) BD ( 1) C   7 - H  23  
                ( 61.95%)   0.7871* C   7 s( 21.06%)p 3.74( 78.86%)d 0.00(  0.08%)
                                           -0.0003  0.4581 -0.0266 -0.0000  0.0002
                                           -0.1452  0.0069 -0.0010 -0.0011  0.1488
                                            0.0117  0.0031 -0.0012  0.8629  0.0231
                                            0.0003 -0.0011 -0.0025 -0.0093  0.0077
                                            0.0003  0.0254
                ( 38.05%)   0.6168* H  23 s(100.00%)
                                            1.0000 -0.0029  0.0011
    19. (1.97657) BD ( 1) C   8 - C  10  
                ( 50.14%)   0.7081* C   8 s( 34.64%)p 1.89( 65.33%)d 0.00(  0.03%)
                                            0.0000 -0.5884 -0.0136 -0.0023  0.0002
                                           -0.4691 -0.0011  0.0007 -0.0013  0.2686
                                            0.0100  0.0003  0.0009 -0.6006  0.0159
                                           -0.0001 -0.0017  0.0070 -0.0137  0.0060
                                           -0.0023 -0.0051
                ( 49.86%)   0.7061* C  10 s( 39.14%)p 1.55( 60.83%)d 0.00(  0.03%)
                                           -0.0001 -0.6255 -0.0114 -0.0059 -0.0002
                                            0.4693 -0.0052  0.0003  0.0053 -0.3524
                                            0.0109 -0.0001 -0.0017  0.5134  0.0052
                                           -0.0010  0.0093  0.0083 -0.0126  0.0034
                                            0.0003 -0.0059
    20. (1.68312) BD ( 2) C   8 - C  10  
                ( 47.21%)   0.6871* C   8 s(  0.00%)p 1.00( 99.96%)d 0.00(  0.04%)
                                            0.0001 -0.0017 -0.0025  0.0003 -0.0000
                                            0.7800 -0.0060  0.0065 -0.0057  0.4902
                                            0.0013  0.0045 -0.0029 -0.3882  0.0041
                                           -0.0045  0.0026 -0.0038  0.0012  0.0092
                                            0.0156 -0.0047
                ( 52.79%)   0.7265* C  10 s(  0.00%)p 1.00( 99.98%)d 0.00(  0.02%)
                                           -0.0000 -0.0067  0.0002 -0.0007  0.0001
                                            0.7826 -0.0125  0.0097 -0.0030  0.4826
                                           -0.0057  0.0058 -0.0016 -0.3924  0.0063
                                           -0.0049  0.0013 -0.0017 -0.0062 -0.0063
                                           -0.0064  0.0069
    21. (1.96540) BD ( 1) C   8 - C  14  
                ( 51.31%)   0.7163* C   8 s( 33.75%)p 1.96( 66.22%)d 0.00(  0.03%)
                                           -0.0003  0.5809  0.0028  0.0000  0.0003
                                           -0.0806  0.0061 -0.0006 -0.0008 -0.4186
                                           -0.0001  0.0016 -0.0010 -0.6930  0.0114
                                            0.0031 -0.0048 -0.0017  0.0031  0.0139
                                           -0.0048  0.0098
                ( 48.69%)   0.6978* C  14 s( 34.61%)p 1.89( 65.36%)d 0.00(  0.03%)
                                            0.0002  0.5883  0.0035  0.0037  0.0004
                                            0.0695  0.0114 -0.0003  0.0012  0.4189
                                           -0.0163 -0.0081 -0.0015  0.6876  0.0036
                                           -0.0094  0.0012 -0.0020  0.0044  0.0113
                                           -0.0033  0.0102
    22. (1.99098) BD ( 1) N   9 - C  15  
                ( 63.02%)   0.7939* N   9 s( 35.34%)p 1.83( 64.62%)d 0.00(  0.05%)
                                           -0.0000  0.5944  0.0085  0.0049 -0.0000
                                           -0.5436  0.0273 -0.0031 -0.0013  0.5847
                                           -0.0037 -0.0038  0.0015  0.0889  0.0086
                                           -0.0016  0.0003 -0.0174 -0.0001  0.0063
                                           -0.0014 -0.0116
                ( 36.98%)   0.6081* C  15 s( 32.49%)p 2.08( 67.43%)d 0.00(  0.08%)
                                            0.0001  0.5697 -0.0190  0.0054 -0.0016
                                            0.5569  0.0157 -0.0079 -0.0009 -0.5952
                                           -0.0234  0.0025  0.0034 -0.0951 -0.0045
                                           -0.0007  0.0012 -0.0241 -0.0059  0.0025
                                           -0.0020 -0.0122
    23. (1.98568) BD ( 1) N   9 - H  24  
                ( 70.82%)   0.8415* N   9 s( 29.23%)p 2.42( 70.71%)d 0.00(  0.06%)
                                           -0.0002  0.5407 -0.0037 -0.0024 -0.0001
                                           -0.2215  0.0069 -0.0030  0.0016 -0.6916
                                            0.0140  0.0033  0.0012 -0.4234  0.0117
                                           -0.0001  0.0009  0.0073  0.0078  0.0187
                                           -0.0098 -0.0054
                ( 29.18%)   0.5402* H  24 s(100.00%)
                                            1.0000 -0.0073  0.0019
    24. (1.98021) BD ( 1) C  10 - C  11  
                ( 51.16%)   0.7153* C  10 s( 37.92%)p 1.64( 62.05%)d 0.00(  0.03%)
                                           -0.0001  0.6157  0.0129 -0.0030 -0.0002
                                            0.3888 -0.0159  0.0036  0.0016 -0.6806
                                            0.0113 -0.0052 -0.0071 -0.0722 -0.0174
                                            0.0014 -0.0055 -0.0139  0.0016  0.0060
                                           -0.0086 -0.0047
                ( 48.84%)   0.6988* C  11 s( 34.68%)p 1.88( 65.29%)d 0.00(  0.03%)
                                            0.0000  0.5886 -0.0170  0.0032  0.0002
                                           -0.3672 -0.0087  0.0088  0.0003  0.7062
                                           -0.0147 -0.0123 -0.0019  0.1324 -0.0368
                                            0.0018 -0.0019 -0.0141  0.0004  0.0036
                                           -0.0086 -0.0071
    25. (1.98469) BD ( 1) C  10 -Br  17  
                ( 51.56%)   0.7181* C  10 s( 22.89%)p 3.36( 76.92%)d 0.01(  0.19%)
                                           -0.0001  0.4777 -0.0266 -0.0039 -0.0000
                                            0.1238 -0.0015 -0.0015 -0.0024  0.4221
                                            0.0168 -0.0180 -0.0019  0.7578  0.0179
                                           -0.0215 -0.0073  0.0031  0.0130  0.0300
                                           -0.0077  0.0277
                ( 48.44%)   0.6960*Br  17 s( 15.39%)p 5.50( 84.61%)
                                            0.3918  0.0198 -0.1705 -0.0096 -0.4033
                                           -0.0302 -0.8066 -0.0526
    26. (1.97316) BD ( 1) C  11 - C  12  
                ( 50.68%)   0.7119* C  11 s( 34.88%)p 1.87( 65.09%)d 0.00(  0.03%)
                                           -0.0002  0.5905 -0.0105 -0.0059 -0.0000
                                           -0.0895 -0.0243  0.0044 -0.0005 -0.4097
                                            0.0368  0.0031 -0.0002 -0.6876 -0.0029
                                            0.0128 -0.0013 -0.0008  0.0069  0.0115
                                           -0.0032  0.0121
                ( 49.32%)   0.7023* C  12 s( 34.44%)p 1.90( 65.53%)d 0.00(  0.03%)
                                            0.0001  0.5868 -0.0110 -0.0006 -0.0002
                                            0.0952 -0.0254 -0.0007  0.0001  0.3963
                                            0.0203  0.0102 -0.0001  0.6980 -0.0262
                                            0.0117  0.0001 -0.0018  0.0030  0.0138
                                           -0.0056  0.0089
    27. (1.65546) BD ( 2) C  11 - C  12  
                ( 50.10%)   0.7078* C  11 s(  0.00%)p 1.00( 99.96%)d 0.00(  0.04%)
                                           -0.0000 -0.0003 -0.0003  0.0004  0.0000
                                            0.7848  0.0183  0.0106 -0.0006  0.4812
                                            0.0113  0.0071 -0.0003 -0.3891 -0.0093
                                           -0.0052  0.0002 -0.0042 -0.0107 -0.0089
                                           -0.0071  0.0122
                ( 49.90%)   0.7064* C  12 s(  0.00%)p 1.00( 99.96%)d 0.00(  0.04%)
                                            0.0000  0.0008 -0.0000  0.0004  0.0001
                                            0.7857  0.0187 -0.0116 -0.0000  0.4846
                                            0.0116 -0.0072  0.0001 -0.3829 -0.0092
                                            0.0059  0.0002  0.0109  0.0106 -0.0011
                                           -0.0120 -0.0074
    28. (1.98007) BD ( 1) C  11 - H  25  
                ( 60.96%)   0.7808* C  11 s( 30.35%)p 2.29( 69.58%)d 0.00(  0.07%)
                                           -0.0003  0.5506  0.0193  0.0026 -0.0002
                                            0.4897  0.0013  0.0041  0.0011 -0.3154
                                            0.0056 -0.0041 -0.0009  0.5970  0.0099
                                            0.0040  0.0011 -0.0097  0.0184 -0.0126
                                            0.0049  0.0065
                ( 39.04%)   0.6248* H  25 s(100.00%)
                                            1.0000  0.0014  0.0011
    29. (1.98139) BD ( 1) C  12 - C  13  
                ( 49.99%)   0.7070* C  12 s( 34.66%)p 1.88( 65.30%)d 0.00(  0.03%)
                                            0.0000  0.5886 -0.0118  0.0004 -0.0001
                                           -0.4661  0.0013 -0.0090 -0.0002  0.2860
                                            0.0251  0.0084  0.0005 -0.5932  0.0344
                                           -0.0081  0.0002 -0.0096  0.0130 -0.0068
                                            0.0010  0.0039
                ( 50.01%)   0.7072* C  13 s( 34.63%)p 1.89( 65.34%)d 0.00(  0.03%)
                                            0.0000  0.5884 -0.0119 -0.0030 -0.0005
                                            0.4719 -0.0178 -0.0068  0.0001 -0.3142
                                            0.0378  0.0013  0.0002  0.5743  0.0110
                                           -0.0122  0.0006 -0.0073  0.0136 -0.0052
                                            0.0017  0.0070
    30. (1.98059) BD ( 1) C  12 - H  26  
                ( 60.61%)   0.7785* C  12 s( 30.80%)p 2.25( 69.14%)d 0.00(  0.06%)
                                            0.0004 -0.5547 -0.0178  0.0001 -0.0002
                                           -0.3935 -0.0026  0.0041 -0.0008  0.7244
                                            0.0037 -0.0078  0.0014  0.1083 -0.0007
                                           -0.0014  0.0002  0.0175  0.0038 -0.0047
                                            0.0116  0.0130
                ( 39.39%)   0.6276* H  26 s(100.00%)
                                           -1.0000 -0.0005 -0.0012
    31. (1.97925) BD ( 1) C  13 - C  14  
                ( 49.30%)   0.7021* C  13 s( 34.60%)p 1.89( 65.37%)d 0.00(  0.03%)
                                           -0.0001 -0.5881  0.0109 -0.0016 -0.0001
                                            0.3842 -0.0223 -0.0054 -0.0002 -0.7032
                                            0.0096  0.0116 -0.0004 -0.0984 -0.0341
                                            0.0050 -0.0006  0.0128  0.0006 -0.0064
                                            0.0090  0.0055
                ( 50.70%)   0.7121* C  14 s( 35.05%)p 1.85( 64.92%)d 0.00(  0.03%)
                                            0.0000 -0.5918 -0.0163  0.0008  0.0000
                                           -0.3774 -0.0116  0.0057 -0.0001  0.7007
                                           -0.0126 -0.0058  0.0007  0.1178 -0.0387
                                            0.0014  0.0003  0.0139 -0.0016 -0.0027
                                            0.0080  0.0059
    32. (1.66059) BD ( 2) C  13 - C  14  
                ( 49.03%)   0.7002* C  13 s(  0.00%)p 1.00( 99.95%)d 0.00(  0.05%)
                                           -0.0000 -0.0007 -0.0005 -0.0013 -0.0001
                                            0.7870  0.0146  0.0095 -0.0003  0.4840
                                            0.0091  0.0051 -0.0003 -0.3813 -0.0077
                                           -0.0045  0.0000  0.0109  0.0116 -0.0000
                                           -0.0112 -0.0085
                ( 50.97%)   0.7140* C  14 s(  0.00%)p 1.00( 99.97%)d 0.00(  0.03%)
                                           -0.0000  0.0006  0.0020 -0.0008 -0.0001
                                            0.7868  0.0121  0.0110 -0.0018  0.4878
                                            0.0071  0.0065 -0.0006 -0.3772 -0.0052
                                           -0.0038  0.0009 -0.0046  0.0008  0.0083
                                            0.0147 -0.0041
    33. (1.98109) BD ( 1) C  13 - H  27  
                ( 60.58%)   0.7783* C  13 s( 30.68%)p 2.26( 69.26%)d 0.00(  0.07%)
                                            0.0003 -0.5536 -0.0179 -0.0014 -0.0004
                                            0.0927  0.0008  0.0006 -0.0000  0.4130
                                            0.0025  0.0048  0.0009  0.7165  0.0051
                                            0.0073  0.0012 -0.0042 -0.0035 -0.0189
                                            0.0046 -0.0158
                ( 39.42%)   0.6279* H  27 s(100.00%)
                                           -1.0000 -0.0007 -0.0012
    34. (1.97874) BD ( 1) C  14 - H  28  
                ( 60.34%)   0.7768* C  14 s( 30.23%)p 2.31( 69.70%)d 0.00(  0.07%)
                                            0.0004 -0.5496  0.0157  0.0024  0.0002
                                            0.4823  0.0056  0.0009  0.0012 -0.3071
                                           -0.0127  0.0017  0.0002  0.6081 -0.0095
                                            0.0064  0.0027  0.0096 -0.0188  0.0126
                                           -0.0058 -0.0071
                ( 39.66%)   0.6298* H  28 s(100.00%)
                                           -1.0000 -0.0015 -0.0008
    35. (1.99737) BD ( 1) C  15 - O  16  
                ( 27.00%)   0.5196* C  15 s(  0.07%)p99.99( 99.34%)d 8.72(  0.59%)
                                            0.0000 -0.0258  0.0026 -0.0016 -0.0001
                                           -0.2935  0.0204 -0.0103 -0.0030 -0.4345
                                            0.0230 -0.0114 -0.0042  0.8457 -0.0412
                                            0.0197  0.0080  0.0334 -0.0482  0.0061
                                            0.0176 -0.0459
                ( 73.00%)   0.8544* O  16 s(  0.08%)p99.99( 99.81%)d 1.32(  0.11%)
                                           -0.0000 -0.0287  0.0025 -0.0004  0.0000
                                           -0.3620  0.0011  0.0006  0.0010 -0.4478
                                           -0.0002 -0.0006  0.0015  0.8164  0.0010
                                            0.0006 -0.0029 -0.0148  0.0193 -0.0028
                                           -0.0090  0.0204
    36. (1.99403) BD ( 2) C  15 - O  16  
                ( 36.13%)   0.6011* C  15 s( 32.03%)p 2.12( 67.82%)d 0.00(  0.16%)
                                            0.0001 -0.5624  0.0624  0.0022  0.0016
                                            0.7534  0.0552  0.0013 -0.0041  0.1180
                                           -0.0104 -0.0062  0.0001  0.3050  0.0197
                                           -0.0039 -0.0016 -0.0106 -0.0244 -0.0061
                                           -0.0261  0.0115
                ( 63.87%)   0.7992* O  16 s( 36.83%)p 1.71( 63.06%)d 0.00(  0.11%)
                                           -0.0000 -0.6053  0.0434  0.0014  0.0000
                                           -0.6948  0.0224  0.0013 -0.0002 -0.0826
                                            0.0028 -0.0018 -0.0003 -0.3747  0.0104
                                           -0.0002 -0.0001 -0.0057 -0.0223 -0.0015
                                           -0.0230  0.0062
    37. (1.98828) BD ( 1) C  15 - H  29  
                ( 58.42%)   0.7643* C  15 s( 35.77%)p 1.79( 64.14%)d 0.00(  0.09%)
                                           -0.0002  0.5963  0.0455 -0.0020  0.0017
                                            0.1703 -0.0188 -0.0091  0.0048  0.6616
                                           -0.0070 -0.0072 -0.0013  0.4171 -0.0106
                                           -0.0058  0.0006  0.0126  0.0043  0.0208
                                           -0.0179  0.0005
                ( 41.58%)   0.6448* H  29 s(100.00%)
                                            1.0000 -0.0039  0.0013
    38. (1.99929) CR ( 1) C   1           s(100.00%)p 0.00(  0.00%)
                                            1.0000  0.0002  0.0000 -0.0000  0.0000
                                            0.0002  0.0000  0.0000  0.0000  0.0002
                                            0.0000  0.0000  0.0000 -0.0001 -0.0000
                                           -0.0000 -0.0000  0.0000 -0.0000 -0.0000
                                           -0.0000 -0.0000
    39. (1.99929) CR ( 1) C   2           s(100.00%)p 0.00(  0.00%)
                                            1.0000  0.0001  0.0000  0.0000  0.0000
                                            0.0000  0.0000  0.0000  0.0000  0.0000
                                            0.0000  0.0000  0.0000 -0.0003 -0.0000
                                           -0.0000 -0.0000 -0.0000 -0.0000 -0.0000
                                            0.0000  0.0000
    40. (1.99916) CR ( 1) C   3           s(100.00%)p 0.00(  0.00%)
                                            1.0000  0.0002 -0.0000 -0.0000 -0.0000
                                           -0.0001 -0.0000 -0.0000 -0.0000 -0.0001
                                           -0.0000 -0.0000 -0.0000 -0.0003  0.0000
                                           -0.0000 -0.0000  0.0000  0.0000  0.0000
                                           -0.0000 -0.0000
    41. (1.99910) CR ( 1) C   4           s(100.00%)p 0.00(  0.00%)
                                            1.0000 -0.0001  0.0000  0.0000  0.0000
                                           -0.0000  0.0000 -0.0000  0.0000  0.0002
                                            0.0000 -0.0000  0.0000 -0.0001 -0.0000
                                           -0.0000 -0.0000 -0.0000  0.0000  0.0000
                                           -0.0000  0.0000
    42. (1.99917) CR ( 1) C   5           s(100.00%)p 0.00(  0.00%)
                                            1.0000  0.0002 -0.0000 -0.0000 -0.0000
                                            0.0000 -0.0000 -0.0000  0.0000  0.0001
                                           -0.0000 -0.0000  0.0000  0.0003  0.0000
                                            0.0000  0.0000 -0.0000 -0.0000 -0.0000
                                            0.0000  0.0000
    43. (1.99928) CR ( 1) C   6           s(100.00%)p 0.00(  0.00%)
                                            1.0000  0.0001  0.0000  0.0000  0.0000
                                            0.0001  0.0000  0.0000  0.0000  0.0002
                                            0.0000  0.0000  0.0000  0.0002  0.0000
                                            0.0000  0.0000  0.0000  0.0000  0.0000
                                           -0.0000 -0.0000
    44. (1.99905) CR ( 1) C   7           s(100.00%)p 0.00(  0.00%)
                                            1.0000 -0.0000 -0.0000  0.0000 -0.0000
                                           -0.0002  0.0000  0.0000 -0.0000 -0.0000
                                            0.0000  0.0000 -0.0000  0.0003  0.0000
                                           -0.0000  0.0000 -0.0000  0.0000  0.0000
                                            0.0000  0.0000
    45. (1.99895) CR ( 1) C   8           s(100.00%)p 0.00(  0.00%)
                                            1.0000  0.0001  0.0000  0.0000  0.0000
                                           -0.0000  0.0000 -0.0000  0.0000 -0.0003
                                           -0.0000  0.0000 -0.0000 -0.0002  0.0000
                                            0.0000 -0.0000  0.0000  0.0000  0.0000
                                           -0.0000  0.0000
    46. (1.99939) CR ( 1) N   9           s(100.00%)p 0.00(  0.00%)
                                            1.0000  0.0001 -0.0000 -0.0000 -0.0000
                                           -0.0000  0.0000 -0.0000  0.0000 -0.0001
                                            0.0000  0.0000  0.0000  0.0000  0.0000
                                            0.0000  0.0000  0.0000  0.0000  0.0000
                                           -0.0000 -0.0000
    47. (1.99878) CR ( 1) C  10           s(100.00%)
                                            1.0000  0.0001 -0.0000 -0.0000 -0.0000
                                            0.0001 -0.0000  0.0000  0.0000 -0.0000
                                            0.0000 -0.0000 -0.0000  0.0001  0.0000
                                           -0.0000 -0.0000 -0.0000  0.0000  0.0000
                                           -0.0000  0.0000
    48. (1.99912) CR ( 1) C  11           s(100.00%)p 0.00(  0.00%)
                                            1.0000  0.0003  0.0000 -0.0000 -0.0000
                                            0.0002 -0.0000  0.0000  0.0000 -0.0002
                                            0.0000 -0.0000 -0.0000  0.0001  0.0000
                                            0.0000  0.0000 -0.0000  0.0000 -0.0000
                                            0.0000  0.0000
    49. (1.99927) CR ( 1) C  12           s(100.00%)p 0.00(  0.00%)
                                            1.0000  0.0001  0.0000 -0.0000  0.0000
                                            0.0001  0.0000 -0.0000  0.0000 -0.0003
                                           -0.0000  0.0000 -0.0000 -0.0001  0.0000
                                           -0.0000 -0.0000 -0.0000 -0.0000  0.0000
                                           -0.0000 -0.0000
    50. (1.99929) CR ( 1) C  13           s(100.00%)p 0.00(  0.00%)
                                            1.0000  0.0001  0.0000  0.0000  0.0000
                                           -0.0000 -0.0000 -0.0000 -0.0000 -0.0001
                                           -0.0000 -0.0000 -0.0000 -0.0003 -0.0000
                                           -0.0000 -0.0000  0.0000  0.0000  0.0000
                                           -0.0000  0.0000
    51. (1.99916) CR ( 1) C  14           s(100.00%)p 0.00(  0.00%)
                                            1.0000  0.0001 -0.0000 -0.0000 -0.0000
                                           -0.0002 -0.0000 -0.0000 -0.0000  0.0000
                                            0.0000  0.0000  0.0000 -0.0003  0.0000
                                           -0.0000 -0.0000 -0.0000  0.0000 -0.0000
                                            0.0000  0.0000
    52. (1.99947) CR ( 1) C  15           s(100.00%)p 0.00(  0.00%)
                                            1.0000  0.0001  0.0000 -0.0000  0.0000
                                           -0.0001 -0.0000 -0.0000  0.0000  0.0002
                                            0.0000 -0.0000 -0.0000  0.0001 -0.0000
                                           -0.0000  0.0000  0.0000  0.0000  0.0000
                                           -0.0000  0.0000
    53. (1.99981) CR ( 1) O  16           s(100.00%)p 0.00(  0.00%)
                                            1.0000  0.0002  0.0000 -0.0000  0.0000
                                           -0.0002  0.0000  0.0000 -0.0000  0.0000
                                            0.0000  0.0000 -0.0000 -0.0001  0.0000
                                            0.0000 -0.0000  0.0000 -0.0000  0.0000
                                           -0.0000  0.0000
    54. (1.70184) LP ( 1) N   9           s(  0.04%)p99.99( 99.95%)d 0.33(  0.01%)
                                            0.0001  0.0186 -0.0039  0.0005  0.0000
                                            0.3365  0.0115 -0.0006  0.0005  0.4217
                                            0.0104  0.0012 -0.0002 -0.8411 -0.0244
                                           -0.0073 -0.0000  0.0004  0.0059 -0.0055
                                           -0.0062 -0.0039
    55. (1.98851) LP ( 1) O  16           s( 63.29%)p 0.58( 36.71%)d 0.00(  0.01%)
                                           -0.0003  0.7952  0.0211  0.0007  0.0000
                                           -0.5427  0.0077  0.0014 -0.0048 -0.0805
                                            0.0006  0.0006 -0.0005 -0.2569  0.0035
                                            0.0012 -0.0022 -0.0012 -0.0059 -0.0015
                                           -0.0057  0.0026
    56. (1.90630) LP ( 2) O  16           s(  0.00%)p 1.00( 99.93%)d 0.00(  0.06%)
                                            0.0001 -0.0012  0.0010  0.0055 -0.0001
                                            0.2974  0.0042 -0.0019 -0.0013 -0.8861
                                           -0.0127 -0.0020  0.0007 -0.3542 -0.0049
                                           -0.0016 -0.0002 -0.0191 -0.0046 -0.0101
                                            0.0094 -0.0069
    57. (1.99131) LP ( 1)Br  17           s( 84.62%)p 0.18( 15.38%)
                                            0.9199 -0.0040  0.0705 -0.0002  0.1753
                                            0.0053  0.3436  0.0053
    58. (1.96572) LP ( 2)Br  17           s(  0.00%)p 1.00(100.00%)
                                            0.0036  0.0002  0.5651 -0.0074 -0.7789
                                            0.0107  0.2717 -0.0038
    59. (1.92807) LP ( 3)Br  17           s(  0.00%)p 1.00(100.00%)
                                           -0.0001  0.0004 -0.8039  0.0136 -0.4462
                                            0.0074  0.3929 -0.0067
    60. (0.00545) RY*( 1) C   1           s(  1.36%)p68.41( 93.21%)d 3.99(  5.43%)
                                            0.0000 -0.0240  0.1120  0.0152  0.0166
                                            0.0130 -0.5113  0.0545 -0.0285  0.0186
                                           -0.7338  0.0826 -0.0412 -0.0090  0.3424
                                           -0.0404  0.0197 -0.1050  0.0752  0.1377
                                            0.0302  0.1334
    61. (0.00193) RY*( 2) C   1           s(  0.01%)p 1.00( 98.12%)d 0.02(  1.87%)
                                            0.0000 -0.0000  0.0090  0.0029  0.0009
                                            0.0049  0.1153 -0.0157 -0.0291  0.0146
                                            0.3326 -0.0556 -0.0826  0.0383  0.8792
                                           -0.1523 -0.2201 -0.0381 -0.0606 -0.0785
                                            0.0276  0.0814
    62. (0.00089) RY*( 3) C   1           s(  0.07%)p99.99( 92.10%)d99.99(  7.83%)
                                            0.0000  0.0002  0.0039  0.0257  0.0030
                                           -0.0182  0.7775  0.1723  0.0956  0.0120
                                           -0.5004 -0.1175 -0.0664 -0.0020  0.0881
                                            0.0272  0.0120  0.0818 -0.1086  0.1018
                                            0.2208 -0.0262
    63. (0.00055) RY*( 4) C   1           s(  0.04%)p14.65(  0.52%)d99.99( 99.44%)
                                           -0.0000  0.0002  0.0094  0.0163  0.0013
                                           -0.0089  0.0420 -0.0135  0.0101  0.0051
                                           -0.0302 -0.0305  0.0006 -0.0017  0.0006
                                           -0.0319  0.0144  0.2361  0.7791 -0.4647
                                            0.3021  0.1563
    64. (0.00044) RY*( 5) C   1           s( 11.63%)p 7.23( 84.06%)d 0.37(  4.31%)
                                           -0.0000  0.0023  0.3384  0.0402 -0.0111
                                           -0.0019  0.0305  0.0925 -0.0015  0.0014
                                            0.0722  0.2829 -0.0474  0.0220  0.0826
                                            0.8139 -0.2719  0.0672  0.1296  0.1263
                                           -0.0357 -0.0674
    65. (0.00041) RY*( 6) C   1           s( 80.10%)p 0.21( 17.21%)d 0.03(  2.69%)
                                           -0.0000  0.0047  0.8928  0.0461 -0.0419
                                           -0.0124  0.0549 -0.0367  0.1219 -0.0194
                                            0.0747 -0.1026  0.1906  0.0003 -0.0881
                                           -0.3024  0.0262  0.0020 -0.0346  0.0389
                                           -0.0124  0.1549
    66. (0.00017) RY*( 7) C   1           s( 78.55%)p 0.04(  3.01%)d 0.23( 18.45%)
                                            0.0000 -0.0055 -0.1582  0.8719 -0.0122
                                            0.0049  0.0082  0.0271  0.0825  0.0068
                                            0.0451  0.0391  0.1257 -0.0031 -0.0181
                                           -0.0290 -0.0429  0.1708  0.0253  0.1909
                                           -0.1111  0.3254
    67. (0.00006) RY*( 8) C   1           s(  5.58%)p12.78( 71.37%)d 4.13( 23.05%)
    68. (0.00007) RY*( 9) C   1           s(  0.01%)p99.99( 20.09%)d99.99( 79.90%)
    69. (0.00002) RY*(10) C   1           s( 12.95%)p 0.79( 10.26%)d 5.93( 76.79%)
    70. (0.00000) RY*(11) C   1           s( 98.51%)p 0.01(  1.18%)d 0.00(  0.31%)
    71. (0.00000) RY*(12) C   1           s(  0.30%)p99.99( 88.27%)d38.11( 11.43%)
    72. (0.00000) RY*(13) C   1           s(  6.20%)p 3.26( 20.20%)d11.87( 73.60%)
    73. (0.00001) RY*(14) C   1           s(  0.04%)p99.99( 99.49%)d10.64(  0.46%)
    74. (0.00000) RY*(15) C   1           s(  2.85%)p33.08( 94.20%)d 1.04(  2.95%)
    75. (0.00000) RY*(16) C   1           s(  0.32%)p29.34(  9.41%)d99.99( 90.27%)
    76. (0.00000) RY*(17) C   1           s(  1.56%)p62.50( 97.39%)d 0.67(  1.05%)
    77. (0.00570) RY*( 1) C   2           s(  0.37%)p99.99( 94.75%)d13.27(  4.88%)
                                            0.0000 -0.0260  0.0504 -0.0195  0.0093
                                            0.0058 -0.1427  0.0358 -0.0169  0.0044
                                           -0.0552  0.0425 -0.0162 -0.0265  0.9554
                                           -0.0652  0.0508  0.0729  0.0551  0.0410
                                           -0.0380 -0.1932
    78. (0.00199) RY*( 2) C   2           s(  0.16%)p99.99( 97.79%)d13.18(  2.05%)
                                           -0.0000 -0.0019  0.0287 -0.0266 -0.0045
                                           -0.0207 -0.5148  0.0950  0.1135 -0.0335
                                           -0.7843  0.1405  0.1861 -0.0066 -0.1324
                                            0.0296  0.0397  0.0280 -0.0658 -0.1137
                                           -0.0010 -0.0495
    79. (0.00091) RY*( 3) C   2           s(  0.17%)p99.99( 78.31%)d99.99( 21.51%)
                                            0.0000  0.0003  0.0409 -0.0083 -0.0008
                                            0.0118 -0.6870 -0.2183 -0.0474 -0.0059
                                            0.4716  0.1779  0.0247  0.0026 -0.0779
                                           -0.0088 -0.0149 -0.1419  0.1483 -0.1482
                                           -0.3873  0.0318
    80. (0.00057) RY*( 4) C   2           s(  1.64%)p 8.71( 14.24%)d51.43( 84.12%)
                                           -0.0000  0.0009  0.1156  0.0546  0.0010
                                            0.0128 -0.2995 -0.0274 -0.0896 -0.0088
                                            0.1954 -0.0176  0.0531  0.0040 -0.0415
                                            0.0035 -0.0256  0.3913  0.2547 -0.0511
                                            0.7874  0.0253
    81. (0.00045) RY*( 5) C   2           s( 86.59%)p 0.11(  9.39%)d 0.05(  4.01%)
                                           -0.0000  0.0035  0.9297 -0.0240 -0.0317
                                           -0.0007  0.0992  0.1364  0.0092  0.0058
                                            0.0119  0.1331 -0.0471  0.0218 -0.0680
                                           -0.0451 -0.1953  0.1056 -0.0481  0.0143
                                           -0.1308 -0.0967
    82. (0.00026) RY*( 6) C   2           s( 13.67%)p 5.76( 78.78%)d 0.55(  7.56%)
                                            0.0000 -0.0021 -0.2003  0.3107  0.0071
                                            0.0109  0.0555  0.4263 -0.2073  0.0158
                                            0.0661  0.6690 -0.3079 -0.0018 -0.0249
                                            0.1073 -0.0266  0.1516 -0.1266 -0.1831
                                           -0.0077 -0.0541
    83. (0.00014) RY*( 7) C   2           s( 69.70%)p 0.19( 12.90%)d 0.25( 17.40%)
                                           -0.0000 -0.0016 -0.0172  0.8341 -0.0304
                                           -0.0007 -0.0161 -0.1977  0.1040 -0.0054
                                           -0.0541 -0.2129  0.1036 -0.0066 -0.0195
                                            0.0173 -0.1382  0.3002  0.0401  0.1700
                                           -0.2083 -0.0999
    84. (0.00008) RY*( 8) C   2           s(  4.00%)p11.48( 45.92%)d12.52( 50.08%)
    85. (0.00006) RY*( 9) C   2           s(  2.45%)p19.74( 48.35%)d20.09( 49.21%)
    86. (0.00003) RY*(10) C   2           s(  0.20%)p99.99( 95.09%)d23.52(  4.71%)
    87. (0.00003) RY*(11) C   2           s( 13.80%)p 0.90( 12.48%)d 5.34( 73.72%)
    88. (0.00001) RY*(12) C   2           s(  3.38%)p26.84( 90.71%)d 1.75(  5.91%)
    89. (0.00000) RY*(13) C   2           s(  2.55%)p31.00( 79.10%)d 7.19( 18.35%)
    90. (0.00000) RY*(14) C   2           s(  0.81%)p13.82( 11.21%)d99.99( 87.97%)
    91. (0.00000) RY*(15) C   2           s( 97.57%)p 0.01(  0.87%)d 0.02(  1.56%)
    92. (0.00000) RY*(16) C   2           s(  1.19%)p70.86( 84.32%)d12.18( 14.49%)
    93. (0.00001) RY*(17) C   2           s(  1.85%)p24.84( 45.87%)d28.32( 52.29%)
    94. (0.00586) RY*( 1) C   3           s(  0.37%)p99.99( 94.68%)d13.23(  4.95%)
                                            0.0000 -0.0212  0.0522  0.0229  0.0059
                                           -0.0099  0.4386  0.0207  0.0187 -0.0190
                                            0.7043  0.0032  0.0191 -0.0139  0.5019
                                           -0.0650  0.0207 -0.0305 -0.1224 -0.1785
                                            0.0278  0.0304
    95. (0.00215) RY*( 2) C   3           s(  1.45%)p66.19( 95.84%)d 1.88(  2.72%)
                                            0.0000  0.0172  0.1184  0.0081 -0.0102
                                            0.0076  0.4340  0.0409 -0.0424  0.0125
                                            0.3079 -0.0353 -0.0795 -0.0230 -0.7958
                                            0.1598  0.0685  0.0976 -0.0607  0.0173
                                           -0.0452 -0.1077
    96. (0.00130) RY*( 3) C   3           s(  0.32%)p99.99( 81.47%)d57.40( 18.22%)
                                            0.0000  0.0016 -0.0316  0.0466  0.0001
                                            0.0196 -0.6129 -0.3141 -0.0799 -0.0102
                                            0.5254  0.1222  0.0056 -0.0018 -0.1930
                                           -0.0683  0.0242  0.0013  0.3289 -0.2320
                                           -0.1347  0.0449
    97. (0.00053) RY*( 4) C   3           s(  9.84%)p 3.27( 32.18%)d 5.90( 57.99%)
                                            0.0000 -0.0014  0.3000 -0.0909  0.0090
                                           -0.0101 -0.3884  0.1839 -0.0072 -0.0034
                                            0.2423 -0.2590  0.0856 -0.0004 -0.0087
                                            0.0610 -0.0042  0.2126 -0.3260  0.3128
                                            0.5634 -0.1147
    98. (0.00049) RY*( 5) C   3           s( 77.90%)p 0.13( 10.35%)d 0.15( 11.75%)
                                            0.0000 -0.0050  0.8677 -0.1613  0.0124
                                           -0.0071  0.0386 -0.1327  0.1468 -0.0183
                                           -0.1029 -0.0297  0.1569 -0.0007  0.0869
                                            0.1014 -0.0923 -0.0531  0.2064 -0.0395
                                           -0.2642 -0.0264
    99. (0.00028) RY*( 6) C   3           s( 21.26%)p 3.38( 71.90%)d 0.32(  6.84%)
                                            0.0000 -0.0049  0.2929  0.3527 -0.0484
                                            0.0023 -0.0676  0.4252 -0.1195  0.0015
                                           -0.0047  0.2630 -0.1747 -0.0135 -0.0895
                                           -0.6232  0.1520 -0.0247 -0.0840  0.0485
                                           -0.0891  0.2246
   100. (0.00020) RY*( 7) C   3           s(  0.44%)p99.99( 88.94%)d23.94( 10.61%)
                                            0.0000 -0.0066  0.0595 -0.0066 -0.0284
                                           -0.0020  0.1325 -0.6469 -0.1392 -0.0065
                                           -0.1297 -0.2894 -0.1084  0.0023 -0.0039
                                           -0.5264  0.2113  0.1322 -0.1516 -0.0161
                                            0.0886 -0.2399
   101. (0.00015) RY*( 8) C   3           s(  1.50%)p44.38( 66.44%)d21.42( 32.07%)
                                           -0.0000 -0.0039  0.0118  0.1072 -0.0576
                                            0.0089  0.1084 -0.4128  0.0354  0.0048
                                            0.0289  0.4073  0.1623 -0.0067 -0.0772
                                           -0.0525 -0.5282  0.0352 -0.1766  0.3244
                                            0.1581  0.3975
   102. (0.00011) RY*( 9) C   3           s(  6.05%)p12.65( 76.50%)d 2.89( 17.45%)
                                            0.0000  0.0082  0.1139  0.1959  0.0952
                                           -0.0035  0.0084 -0.1493 -0.1089 -0.0062
                                           -0.1083  0.6418  0.1351  0.0004  0.0728
                                            0.2766  0.4551  0.0681 -0.1283 -0.1284
                                            0.2306 -0.2895
   103. (0.00007) RY*(10) C   3           s( 64.70%)p 0.42( 27.12%)d 0.13(  8.18%)
   104. (0.00007) RY*(11) C   3           s(  1.52%)p10.40( 15.86%)d54.17( 82.61%)
   105. (0.00004) RY*(12) C   3           s(  8.27%)p 1.39( 11.50%)d 9.70( 80.23%)
   106. (0.00002) RY*(13) C   3           s(  6.53%)p 3.71( 24.22%)d10.60( 69.25%)
   107. (0.00001) RY*(14) C   3           s(  3.42%)p25.80( 88.18%)d 2.46(  8.40%)
   108. (0.00001) RY*(15) C   3           s(  0.78%)p99.99( 84.57%)d18.81( 14.65%)
   109. (0.00000) RY*(16) C   3           s( 95.25%)p 0.03(  3.22%)d 0.02(  1.53%)
   110. (0.00001) RY*(17) C   3           s(  0.49%)p54.95( 27.12%)d99.99( 72.38%)
   111. (0.00690) RY*( 1) C   4           s(  2.19%)p43.03( 94.22%)d 1.64(  3.59%)
                                            0.0000 -0.0091  0.1081 -0.1006  0.0003
                                            0.0072 -0.4889 -0.0090 -0.0166  0.0179
                                           -0.8027  0.0067 -0.0297 -0.0063  0.2389
                                            0.0027  0.0077  0.0866 -0.0762 -0.1267
                                           -0.0034 -0.0807
   112. (0.00329) RY*( 2) C   4           s(  4.20%)p21.79( 91.52%)d 1.02(  4.28%)
                                           -0.0000  0.0066  0.2035  0.0229  0.0020
                                            0.0015 -0.0432 -0.0243 -0.0087  0.0005
                                            0.3231 -0.0165  0.0064  0.0216  0.8964
                                           -0.0195 -0.0587  0.0404  0.0770  0.0428
                                           -0.0979 -0.1545
   113. (0.00259) RY*( 3) C   4           s(  6.54%)p13.69( 89.57%)d 0.59(  3.88%)
                                           -0.0000  0.0032  0.2549  0.0197 -0.0097
                                            0.0070 -0.7913 -0.0193  0.0004 -0.0150
                                            0.4356 -0.0018  0.0676 -0.0011 -0.2711
                                           -0.0335 -0.0033 -0.0783 -0.0113 -0.0582
                                           -0.1688 -0.0261
   114. (0.00086) RY*( 4) C   4           s( 74.39%)p 0.32( 23.87%)d 0.02(  1.73%)
                                           -0.0000 -0.0003  0.8617 -0.0376 -0.0028
                                           -0.0089  0.2894 -0.2183  0.0638 -0.0071
                                           -0.0900 -0.2354  0.1222  0.0009 -0.1484
                                           -0.0480  0.0176 -0.0384 -0.0534 -0.0633
                                            0.0826 -0.0468
   115. (0.00067) RY*( 5) C   4           s(  0.04%)p61.87(  2.38%)d99.99( 97.58%)
                                           -0.0000  0.0007 -0.0071  0.0182 -0.0016
                                           -0.0108 -0.0866 -0.0239  0.0287  0.0059
                                            0.0584 -0.1005 -0.0178 -0.0014 -0.0089
                                            0.0165  0.0241  0.3118  0.7068 -0.3750
                                            0.4735  0.1190
   116. (0.00037) RY*( 6) C   4           s(  3.96%)p 8.68( 34.37%)d15.57( 61.67%)
                                           -0.0000  0.0002 -0.0114  0.1975 -0.0218
                                           -0.0071 -0.1366  0.2485  0.0433  0.0030
                                            0.0539 -0.2714 -0.0017  0.0041  0.0521
                                           -0.3943 -0.1631  0.1346 -0.3727  0.2882
                                            0.6029  0.1143
   117. (0.00036) RY*( 7) C   4           s( 27.19%)p 2.38( 64.80%)d 0.29(  8.02%)
                                           -0.0000 -0.0009  0.1800  0.4876  0.0418
                                           -0.0026  0.0758  0.7477  0.0728 -0.0022
                                           -0.1001  0.1245  0.2023 -0.0026 -0.0244
                                           -0.0097  0.1034 -0.0597  0.1527 -0.1121
                                           -0.1851 -0.0804
   118. (0.00027) RY*( 8) C   4           s(  2.80%)p15.76( 44.15%)d18.93( 53.04%)
                                           -0.0000 -0.0008 -0.0017  0.1656 -0.0246
                                            0.0039  0.0440 -0.1599  0.0993  0.0001
                                           -0.0346  0.2441  0.0410  0.0155  0.0877
                                           -0.3575 -0.4538 -0.2668 -0.0620 -0.4215
                                           -0.1125  0.5149
   119. (0.00015) RY*( 9) C   4           s(  6.39%)p10.58( 67.60%)d 4.07( 26.02%)
                                           -0.0000 -0.0008 -0.1050  0.2272 -0.0346
                                            0.0026  0.0054 -0.2839 -0.0141 -0.0066
                                           -0.1072 -0.1224  0.0455 -0.0112 -0.0428
                                           -0.6922  0.2925  0.0504  0.3088  0.2505
                                           -0.2901 -0.1240
   120. (0.00012) RY*(10) C   4           s( 16.90%)p 4.07( 68.80%)d 0.85( 14.30%)
                                           -0.0000 -0.0014  0.0230  0.4102 -0.0142
                                           -0.0034 -0.0721 -0.3674  0.2215 -0.0025
                                           -0.0301  0.4602  0.3569  0.0021  0.0615
                                            0.2636  0.2922  0.0606 -0.0779  0.2221
                                            0.2443  0.1556
   121. (0.00008) RY*(11) C   4           s(  5.78%)p 8.61( 49.74%)d 7.70( 44.49%)
   122. (0.00008) RY*(12) C   4           s( 14.33%)p 3.15( 45.11%)d 2.83( 40.56%)
   123. (0.00007) RY*(13) C   4           s(  2.53%)p18.23( 46.11%)d20.30( 51.36%)
   124. (0.00005) RY*(14) C   4           s( 33.69%)p 0.72( 24.22%)d 1.25( 42.09%)
   125. (0.00003) RY*(15) C   4           s(  6.31%)p 8.92( 56.24%)d 5.94( 37.45%)
   126. (0.00001) RY*(16) C   4           s(  0.73%)p99.99( 96.03%)d 4.41(  3.23%)
   127. (0.00001) RY*(17) C   4           s( 92.06%)p 0.01(  1.36%)d 0.07(  6.58%)
   128. (0.00608) RY*( 1) C   5           s(  0.21%)p99.99( 95.08%)d21.90(  4.70%)
                                            0.0000 -0.0216  0.0223  0.0344  0.0021
                                           -0.0011  0.2467  0.0393  0.0029 -0.0013
                                            0.2368  0.0300 -0.0018  0.0261 -0.9103
                                            0.0366 -0.0283  0.0820  0.0529  0.0348
                                           -0.0317 -0.1879
   129. (0.00214) RY*( 2) C   5           s(  0.36%)p99.99( 97.32%)d 6.52(  2.33%)
                                           -0.0000  0.0167  0.0106  0.0548 -0.0130
                                            0.0180  0.4767 -0.0522 -0.0691  0.0249
                                            0.7715 -0.1637 -0.1098  0.0041  0.3175
                                           -0.0443  0.0260  0.0648 -0.0666 -0.1174
                                            0.0290  0.0031
   130. (0.00139) RY*( 3) C   5           s(  0.34%)p99.99( 83.95%)d45.75( 15.70%)
                                            0.0000 -0.0006 -0.0005  0.0584 -0.0048
                                           -0.0052  0.6948  0.2921  0.0447  0.0029
                                           -0.4881 -0.1235 -0.0300 -0.0000  0.0817
                                            0.0911  0.0031  0.1513  0.2049 -0.0887
                                            0.2887  0.0303
   131. (0.00061) RY*( 4) C   5           s( 22.77%)p 1.36( 31.02%)d 2.03( 46.21%)
                                            0.0000 -0.0022  0.4155 -0.2346  0.0010
                                           -0.0098  0.3651 -0.3373  0.0308  0.0007
                                           -0.1931  0.1488 -0.0111  0.0061  0.0303
                                            0.0162 -0.0369 -0.2655 -0.0785 -0.1106
                                           -0.6109  0.0039
   132. (0.00053) RY*( 5) C   5           s( 60.72%)p 0.19( 11.31%)d 0.46( 27.98%)
                                           -0.0000 -0.0028  0.7329 -0.2644  0.0084
                                           -0.0037 -0.1307 -0.1781 -0.0082 -0.0131
                                            0.0259 -0.1861  0.0997  0.0113 -0.0503
                                           -0.1156 -0.0526  0.2000 -0.0366 -0.0238
                                            0.4848  0.0535
   133. (0.00026) RY*( 6) C   5           s( 60.49%)p 0.62( 37.56%)d 0.03(  1.95%)
                                            0.0000 -0.0063  0.4793  0.6117 -0.0305
                                            0.0003 -0.1116  0.3045 -0.0801  0.0021
                                            0.0562  0.2064 -0.1660  0.0136  0.0674
                                            0.4261 -0.0663  0.0431 -0.0384  0.0510
                                           -0.1165 -0.0042
   134. (0.00022) RY*( 7) C   5           s( 15.08%)p 4.83( 72.82%)d 0.80( 12.10%)
                                           -0.0000  0.0022  0.0509  0.3799  0.0625
                                           -0.0073 -0.0744  0.0064  0.2951 -0.0078
                                           -0.0573 -0.7381  0.2601  0.0003 -0.0648
                                           -0.1070 -0.0634 -0.2322 -0.0592 -0.1829
                                           -0.1712 -0.0283
   135. (0.00016) RY*( 8) C   5           s(  4.75%)p16.57( 78.60%)d 3.51( 16.65%)
                                           -0.0000  0.0092  0.0522  0.2061  0.0463
                                           -0.0049 -0.0388  0.0960 -0.1966 -0.0061
                                           -0.1262  0.0959 -0.4043  0.0039  0.0025
                                           -0.6945 -0.2563  0.0930 -0.0979 -0.2728
                                           -0.0420 -0.2685
   136. (0.00012) RY*( 9) C   5           s(  7.55%)p 5.73( 43.26%)d 6.51( 49.19%)
                                            0.0000  0.0008  0.1411  0.2312 -0.0466
                                            0.0088  0.0861  0.0564  0.1527  0.0124
                                            0.0614  0.1423  0.1976  0.0032  0.0089
                                           -0.5186  0.2577  0.0769  0.3220  0.4949
                                           -0.1445  0.3412
   137. (0.00008) RY*(10) C   5           s(  6.38%)p 5.19( 33.13%)d 9.47( 60.48%)
   138. (0.00006) RY*(11) C   5           s( 20.62%)p 3.15( 64.92%)d 0.70( 14.46%)
   139. (0.00004) RY*(12) C   5           s(  0.58%)p47.76( 27.55%)d99.99( 71.88%)
   140. (0.00002) RY*(13) C   5           s(  0.49%)p29.70( 14.50%)d99.99( 85.01%)
   141. (0.00002) RY*(14) C   5           s(  4.63%)p13.87( 64.17%)d 6.74( 31.21%)
   142. (0.00001) RY*(15) C   5           s(  2.56%)p20.34( 52.15%)d17.66( 45.28%)
   143. (0.00000) RY*(16) C   5           s(  0.07%)p99.99( 91.87%)d99.99(  8.05%)
   144. (0.00000) RY*(17) C   5           s( 92.49%)p 0.01(  0.86%)d 0.07(  6.66%)
   145. (0.00577) RY*( 1) C   6           s(  0.49%)p99.99( 94.65%)d 9.87(  4.86%)
                                            0.0000 -0.0259  0.0567 -0.0306  0.0098
                                            0.0110 -0.3504  0.0461 -0.0236  0.0198
                                           -0.6550  0.0846 -0.0424  0.0149 -0.6177
                                            0.0088 -0.0249 -0.0330 -0.1140 -0.1804
                                            0.0348  0.0274
   146. (0.00198) RY*( 2) C   6           s(  0.07%)p99.99( 98.04%)d27.91(  1.90%)
                                           -0.0000 -0.0016  0.0189 -0.0173 -0.0045
                                           -0.0160 -0.3980  0.0583  0.0870 -0.0195
                                           -0.4607  0.0709  0.1039  0.0319  0.7300
                                           -0.1255 -0.1805  0.0573 -0.0118 -0.0398
                                           -0.0231 -0.1158
   147. (0.00088) RY*( 3) C   6           s(  0.07%)p99.99( 86.44%)d99.99( 13.49%)
                                           -0.0000  0.0002  0.0256 -0.0018 -0.0004
                                            0.0192 -0.7374 -0.2033 -0.0632 -0.0128
                                            0.4919  0.1411  0.0501  0.0011 -0.0964
                                           -0.0313 -0.0041 -0.1439 -0.0056 -0.0396
                                           -0.3355  0.0061
   148. (0.00056) RY*( 4) C   6           s(  0.17%)p33.15(  5.79%)d99.99( 94.04%)
                                           -0.0000 -0.0001  0.0306  0.0284  0.0016
                                           -0.0044 -0.1849 -0.0059 -0.0695  0.0024
                                            0.1218  0.0072  0.0528 -0.0008 -0.0229
                                            0.0238 -0.0050  0.1480 -0.6526  0.4638
                                            0.5090 -0.1355
   149. (0.00046) RY*( 5) C   6           s( 89.65%)p 0.08(  7.43%)d 0.03(  2.92%)
                                           -0.0000  0.0041  0.9462  0.0183 -0.0280
                                           -0.0057  0.0698  0.0960  0.0441 -0.0112
                                            0.0604  0.1025  0.0915 -0.0182  0.0346
                                           -0.0849  0.1638  0.0701 -0.0678 -0.1326
                                           -0.0189  0.0422
   150. (0.00027) RY*( 6) C   6           s(  4.41%)p20.11( 88.71%)d 1.56(  6.88%)
                                           -0.0000  0.0017  0.1848 -0.0998 -0.0052
                                           -0.0093 -0.0460 -0.3620  0.1553 -0.0117
                                           -0.0698 -0.4267  0.1923  0.0130  0.0401
                                            0.6560 -0.2711 -0.1717  0.0240  0.0449
                                            0.0546  0.1837
   151. (0.00017) RY*( 7) C   6           s( 82.99%)p 0.04(  3.21%)d 0.17( 13.80%)
                                            0.0000 -0.0030 -0.0809  0.9073 -0.0084
                                            0.0027  0.0054 -0.0700  0.0510  0.0048
                                           -0.0108 -0.0351  0.1018  0.0050  0.0257
                                            0.1049  0.0341  0.1866 -0.1646 -0.2243
                                           -0.0713  0.1440
   152. (0.00008) RY*( 8) C   6           s(  3.41%)p11.85( 40.38%)d16.50( 56.21%)
   153. (0.00005) RY*( 9) C   6           s(  4.74%)p10.24( 48.55%)d 9.85( 46.71%)
   154. (0.00003) RY*(10) C   6           s(  9.22%)p 3.10( 28.56%)d 6.75( 62.22%)
   155. (0.00001) RY*(11) C   6           s(  1.23%)p72.00( 88.40%)d 8.45( 10.37%)
   156. (0.00001) RY*(12) C   6           s(  3.26%)p26.22( 85.50%)d 3.45( 11.24%)
   157. (0.00001) RY*(13) C   6           s(  0.86%)p46.64( 40.18%)d68.44( 58.96%)
   158. (0.00000) RY*(14) C   6           s( 97.92%)p 0.01(  1.15%)d 0.01(  0.93%)
   159. (0.00001) RY*(15) C   6           s(  0.24%)p99.99( 87.80%)d50.48( 11.96%)
   160. (0.00000) RY*(16) C   6           s(  0.20%)p58.22( 11.41%)d99.99( 88.39%)
   161. (0.00000) RY*(17) C   6           s(  1.17%)p71.39( 83.88%)d12.72( 14.95%)
   162. (0.01076) RY*( 1) C   7           s(  2.92%)p32.45( 94.81%)d 0.78(  2.27%)
                                            0.0000  0.0007  0.1707  0.0092 -0.0012
                                           -0.0149 -0.1250  0.0057  0.0444  0.0054
                                           -0.4274 -0.0604  0.0075  0.0363 -0.8615
                                            0.0075 -0.0157 -0.0060  0.0381 -0.0297
                                            0.0251 -0.1402
   163. (0.00450) RY*( 2) C   7           s(  0.12%)p99.99( 97.94%)d15.78(  1.94%)
                                           -0.0000 -0.0157  0.0207  0.0235 -0.0012
                                            0.0070  0.6719  0.1230 -0.0171  0.0042
                                           -0.6587  0.1396 -0.0216  0.0059  0.2256
                                            0.0867  0.0126 -0.1171 -0.0632  0.0255
                                            0.0246 -0.0213
   164. (0.00315) RY*( 3) C   7           s(  4.72%)p13.84( 65.33%)d 6.35( 29.95%)
                                            0.0000 -0.0078  0.2135 -0.0394 -0.0027
                                            0.0021  0.0973 -0.2877 -0.0083 -0.0017
                                            0.0068 -0.6077  0.0237  0.0161  0.1096
                                            0.4200 -0.0490  0.2903 -0.3154 -0.0120
                                            0.1250 -0.3163
   165. (0.00206) RY*( 4) C   7           s(  6.01%)p15.32( 92.12%)d 0.31(  1.87%)
                                            0.0000  0.0022  0.2346 -0.0712 -0.0066
                                           -0.0056 -0.0979 -0.8012  0.0463 -0.0013
                                           -0.1953  0.2236  0.0850  0.0047  0.1414
                                           -0.3863 -0.0532 -0.0434 -0.0450 -0.0096
                                           -0.1078 -0.0555
   166. (0.00134) RY*( 5) C   7           s(  2.11%)p42.96( 90.56%)d 3.48(  7.33%)
                                            0.0000  0.0147 -0.0946  0.1089 -0.0061
                                           -0.0080 -0.3325  0.2726  0.1306 -0.0108
                                           -0.3760 -0.4352 -0.0170 -0.0089  0.2429
                                           -0.5590  0.0291  0.1361 -0.1015  0.1838
                                            0.1031 -0.0077
   167. (0.00104) RY*( 6) C   7           s(  0.75%)p70.14( 52.27%)d63.06( 46.99%)
                                           -0.0000 -0.0128  0.0777 -0.0343  0.0089
                                            0.0007  0.4144  0.0176  0.0398  0.0080
                                            0.2007 -0.4184 -0.0543  0.0079 -0.1349
                                           -0.3311 -0.0533 -0.0053  0.1544 -0.2012
                                           -0.6299  0.0936
   168. (0.00091) RY*( 7) C   7           s(  0.82%)p71.76( 58.87%)d49.13( 40.31%)
                                           -0.0000 -0.0154 -0.0531  0.0664  0.0270
                                            0.0243  0.4258 -0.0925 -0.2399  0.0071
                                            0.3147 -0.0698 -0.0041  0.0061 -0.2254
                                           -0.4298 -0.0325 -0.0183 -0.0832  0.1083
                                            0.6195 -0.0185
   169. (0.00056) RY*( 8) C   7           s( 51.65%)p 0.68( 35.28%)d 0.25( 13.07%)
                                           -0.0000 -0.0046  0.7050  0.1331  0.0423
                                            0.0068  0.0346  0.3553  0.1200  0.0034
                                            0.1595  0.3045  0.0714  0.0235  0.0645
                                           -0.1376 -0.2530  0.2726 -0.1532  0.0568
                                           -0.0396 -0.1678
   170. (0.00035) RY*( 9) C   7           s( 11.85%)p 0.83(  9.85%)d 6.61( 78.30%)
                                           -0.0000  0.0011  0.3438  0.0032  0.0179
                                            0.0043 -0.1364  0.0757  0.0570 -0.0008
                                           -0.0167 -0.1910 -0.1253  0.0077  0.1181
                                            0.0066 -0.0662 -0.6062 -0.0456 -0.5657
                                            0.2650  0.1523
   171. (0.00027) RY*(10) C   7           s( 14.46%)p 5.21( 75.29%)d 0.71( 10.25%)
                                            0.0000 -0.0044 -0.1685  0.3398 -0.0282
                                           -0.0046  0.1342 -0.0754  0.7446  0.0001
                                            0.1290  0.1117 -0.1030 -0.0018 -0.0792
                                           -0.0255  0.3579  0.0381 -0.2465 -0.1699
                                            0.0488 -0.0951
   172. (0.00021) RY*(11) C   7           s(  4.80%)p 2.53( 12.17%)d17.30( 83.03%)
                                           -0.0000 -0.0052  0.1875 -0.1130  0.0064
                                            0.0200  0.0506 -0.0929  0.1815 -0.0088
                                           -0.0941 -0.0417 -0.2288  0.0091  0.0489
                                            0.0595  0.0901  0.5048  0.5382 -0.1626
                                            0.2823  0.4240
   173. (0.00015) RY*(12) C   7           s(  7.90%)p 2.26( 17.83%)d 9.40( 74.27%)
                                           -0.0000 -0.0082  0.2685 -0.0673  0.0485
                                            0.0123  0.0543 -0.0588  0.3314  0.0162
                                            0.0960 -0.1798 -0.0182  0.0013 -0.0124
                                            0.1295  0.0533 -0.4121  0.1991  0.7116
                                            0.0235  0.1619
   174. (0.00014) RY*(13) C   7           s(  2.60%)p33.76( 87.83%)d 3.68(  9.56%)
                                           -0.0000 -0.0028 -0.0895  0.1334 -0.0140
                                            0.0064  0.0514  0.0062  0.2000 -0.0014
                                           -0.0139 -0.0906  0.8869  0.0032  0.0224
                                            0.0413 -0.1958 -0.0079  0.2535 -0.1305
                                            0.1088  0.0494
   175. (0.00008) RY*(14) C   7           s( 35.33%)p 1.70( 60.17%)d 0.13(  4.50%)
   176. (0.00003) RY*(15) C   7           s( 61.92%)p 0.55( 33.85%)d 0.07(  4.23%)
   177. (0.00004) RY*(16) C   7           s(  5.09%)p 1.96(  9.96%)d16.69( 84.95%)
   178. (0.00001) RY*(17) C   7           s( 86.90%)p 0.07(  6.15%)d 0.08(  6.95%)
   179. (0.00665) RY*( 1) C   8           s(  0.55%)p99.99( 96.05%)d 6.24(  3.40%)
                                            0.0000 -0.0047  0.0600 -0.0420  0.0080
                                            0.0129 -0.2088 -0.0162 -0.0023 -0.0199
                                            0.8856 -0.0198  0.0026  0.0102  0.3577
                                            0.0574 -0.0037 -0.1295 -0.0631  0.0168
                                           -0.0410 -0.1064
   180. (0.00421) RY*( 2) C   8           s(  0.29%)p99.99( 96.55%)d10.81(  3.16%)
                                           -0.0000  0.0011  0.0415  0.0330  0.0104
                                            0.0016  0.8291 -0.0247  0.0129  0.0085
                                           -0.0110  0.0064 -0.0156  0.0094  0.5241
                                           -0.0433 -0.0119 -0.0640  0.0274 -0.1012
                                            0.1249  0.0301
   181. (0.00382) RY*( 3) C   8           s(  5.36%)p16.70( 89.53%)d 0.95(  5.11%)
                                           -0.0000  0.0090  0.2283  0.0370  0.0056
                                           -0.0056 -0.4547 -0.0342  0.0035  0.0112
                                           -0.4140  0.0103 -0.0424  0.0080  0.7155
                                            0.0401 -0.0166  0.0856  0.0791 -0.0828
                                           -0.1176 -0.1297
   182. (0.00099) RY*( 4) C   8           s( 72.34%)p 0.11(  8.02%)d 0.27( 19.64%)
                                           -0.0000 -0.0018  0.8435 -0.1087 -0.0102
                                           -0.0011  0.1107 -0.1000  0.0524  0.0171
                                            0.0363  0.0674 -0.1036 -0.0077 -0.1807
                                            0.0739 -0.0103  0.0610 -0.2728 -0.0774
                                           -0.2633  0.2073
   183. (0.00072) RY*( 5) C   8           s( 14.49%)p 0.82( 11.94%)d 5.08( 73.57%)
                                           -0.0000 -0.0013  0.3720 -0.0805 -0.0062
                                           -0.0145  0.0479  0.2365 -0.0009 -0.0021
                                            0.0352  0.1056 -0.0687  0.0033 -0.0769
                                           -0.1944 -0.0114  0.1672  0.3620  0.4702
                                            0.3702 -0.4675
   184. (0.00035) RY*( 6) C   8           s(  0.24%)p99.99( 63.62%)d99.99( 36.14%)
                                            0.0000 -0.0017 -0.0271  0.0136  0.0383
                                            0.0053  0.1327 -0.1576  0.1558  0.0023
                                            0.0328 -0.0076 -0.0607 -0.0089 -0.1122
                                            0.6748  0.3107  0.1683  0.3525 -0.1606
                                           -0.2293 -0.3611
   185. (0.00027) RY*( 7) C   8           s( 10.91%)p 4.18( 45.62%)d 3.99( 43.47%)
                                           -0.0000  0.0011  0.0337  0.3267  0.0349
                                           -0.0081 -0.0745  0.2821  0.2404  0.0010
                                           -0.0583  0.0277 -0.2091  0.0074  0.0727
                                            0.4364  0.2638 -0.1802 -0.3010  0.2859
                                            0.4084  0.2512
   186. (0.00018) RY*( 8) C   8           s( 63.96%)p 0.25( 16.11%)d 0.31( 19.93%)
                                            0.0000  0.0018  0.0624  0.7973 -0.0013
                                            0.0002  0.0294  0.1312  0.0596 -0.0016
                                            0.0554 -0.0271 -0.2173 -0.0076 -0.1120
                                           -0.2602 -0.0901 -0.0316 -0.0476 -0.2515
                                           -0.1899 -0.3110
   187. (0.00015) RY*( 9) C   8           s(  1.97%)p21.09( 41.47%)d28.76( 56.56%)
                                           -0.0000 -0.0010 -0.0871  0.0969 -0.0518
                                            0.0093  0.0918 -0.0346  0.0382  0.0042
                                            0.0232 -0.6182 -0.1113  0.0099  0.0847
                                           -0.0341 -0.0030  0.3545 -0.0442  0.5364
                                           -0.3661  0.1272
   188. (0.00016) RY*(10) C   8           s(  2.31%)p31.76( 73.34%)d10.55( 24.36%)
                                            0.0000 -0.0051  0.1236 -0.0511 -0.0719
                                           -0.0017 -0.0062  0.7312 -0.0545  0.0007
                                            0.0358 -0.2633  0.2817 -0.0066  0.0031
                                           -0.0186  0.2128 -0.0585  0.3151 -0.2595
                                           -0.1420  0.2310
   189. (0.00012) RY*(11) C   8           s(  8.62%)p 4.89( 42.13%)d 5.71( 49.25%)
                                           -0.0000 -0.0072  0.2104  0.1944 -0.0639
                                           -0.0079 -0.1049 -0.4612  0.0466  0.0057
                                            0.0349 -0.4329  0.0165 -0.0095 -0.0644
                                           -0.0455 -0.0072 -0.2190  0.4581 -0.1326
                                            0.3812  0.2680
   190. (0.00009) RY*(12) C   8           s(  2.65%)p15.07( 39.92%)d21.68( 57.43%)
   191. (0.00006) RY*(13) C   8           s(  7.10%)p10.73( 76.20%)d 2.35( 16.70%)
   192. (0.00003) RY*(14) C   8           s(  3.72%)p 7.91( 29.42%)d17.97( 66.86%)
   193. (0.00004) RY*(15) C   8           s( 13.14%)p 5.40( 70.90%)d 1.21( 15.96%)
   194. (0.00001) RY*(16) C   8           s(  0.24%)p99.99( 97.02%)d11.19(  2.74%)
   195. (0.00001) RY*(17) C   8           s( 92.12%)p 0.02(  2.30%)d 0.06(  5.58%)
   196. (0.00504) RY*( 1) N   9           s(  0.78%)p99.99( 96.64%)d 3.30(  2.58%)
                                            0.0000  0.0041  0.0868  0.0159 -0.0004
                                            0.0115 -0.3847  0.0550 -0.0153  0.0132
                                           -0.4714  0.0032  0.0002 -0.0232  0.7671
                                            0.0604  0.0011  0.0910 -0.0630  0.0027
                                            0.0320 -0.1117
   197. (0.00343) RY*( 2) N   9           s(  6.59%)p13.65( 89.95%)d 0.53(  3.46%)
                                           -0.0000 -0.0237  0.2448  0.0734  0.0046
                                            0.0161  0.7223 -0.1646 -0.0227 -0.0075
                                            0.2806 -0.0005 -0.0166 -0.0001  0.5181
                                           -0.0459 -0.0135 -0.0724  0.0199 -0.0940
                                            0.1328 -0.0504
   198. (0.00171) RY*( 3) N   9           s( 60.76%)p 0.61( 37.16%)d 0.03(  2.08%)
                                            0.0000  0.0013  0.7771 -0.0615 -0.0021
                                           -0.0077 -0.4165 -0.1692 -0.0655  0.0020
                                            0.3417 -0.0730  0.1575 -0.0040 -0.0655
                                           -0.1089  0.0459 -0.0053  0.0797 -0.0686
                                            0.0961 -0.0206
   199. (0.00107) RY*( 4) N   9           s( 18.16%)p 3.68( 66.87%)d 0.82( 14.96%)
                                            0.0000  0.0018  0.4181 -0.0828  0.0033
                                            0.0025  0.3653 -0.0013 -0.0480 -0.0103
                                           -0.6636 -0.0191  0.0984 -0.0011 -0.2833
                                           -0.0437  0.0197  0.3426  0.1095  0.0581
                                            0.0427  0.1226
   200. (0.00032) RY*( 5) N   9           s(  3.04%)p16.42( 49.97%)d15.43( 46.98%)
                                           -0.0000  0.0026 -0.0136  0.1739 -0.0037
                                           -0.0006 -0.0421  0.1263  0.0184 -0.0007
                                           -0.0578  0.3541  0.0026  0.0057  0.0993
                                           -0.5834  0.0515 -0.1805  0.4346 -0.1803
                                           -0.2971  0.3572
   201. (0.00020) RY*( 6) N   9           s( 16.55%)p 4.22( 69.90%)d 0.82( 13.55%)
                                           -0.0000  0.0008 -0.2187  0.3419  0.0280
                                           -0.0080 -0.0950 -0.6615 -0.2235  0.0055
                                           -0.0087  0.3755  0.2134 -0.0003 -0.0321
                                            0.1043  0.0612  0.2863  0.0856 -0.0561
                                            0.2043  0.0370
   202. (0.00017) RY*( 7) N   9           s( 17.64%)p 1.50( 26.38%)d 3.17( 55.98%)
                                           -0.0000  0.0012 -0.0199  0.4194 -0.0074
                                           -0.0037 -0.0479  0.2610  0.0969  0.0146
                                            0.2624 -0.2498 -0.1500  0.0035  0.0872
                                           -0.1361 -0.0626  0.6201  0.0323  0.3159
                                            0.0929  0.2565
   203. (0.00010) RY*( 8) N   9           s( 11.85%)p 4.63( 54.93%)d 2.80( 33.21%)
                                            0.0000 -0.0054  0.0242  0.3426 -0.0232
                                            0.0052  0.0087 -0.3202  0.2612 -0.0100
                                           -0.1683 -0.2175 -0.0833  0.0014 -0.0993
                                           -0.5201  0.1246 -0.1469 -0.3992  0.1332
                                           -0.1266 -0.3427
   204. (0.00008) RY*( 9) N   9           s( 31.66%)p 1.11( 35.30%)d 1.04( 33.04%)
   205. (0.00005) RY*(10) N   9           s( 14.92%)p 4.62( 68.92%)d 1.08( 16.16%)
   206. (0.00003) RY*(11) N   9           s( 12.39%)p 4.08( 50.50%)d 2.99( 37.11%)
   207. (0.00002) RY*(12) N   9           s(  2.69%)p 4.68( 12.58%)d31.54( 84.73%)
   208. (0.00003) RY*(13) N   9           s(  2.40%)p 7.48( 17.99%)d33.10( 79.60%)
   209. (0.00000) RY*(14) N   9           s( 99.04%)p 0.00(  0.32%)d 0.01(  0.64%)
   210. (0.00001) RY*(15) N   9           s(  0.40%)p99.99( 63.91%)d88.85( 35.69%)
   211. (0.00000) RY*(16) N   9           s(  0.12%)p99.99( 94.48%)d46.72(  5.40%)
   212. (0.00000) RY*(17) N   9           s(  1.12%)p57.57( 64.21%)d31.08( 34.67%)
   213. (0.00802) RY*( 1) C  10           s(  0.10%)p99.99( 95.05%)d46.45(  4.85%)
                                           -0.0000 -0.0086  0.0228  0.0210 -0.0027
                                           -0.0144 -0.2944 -0.0289  0.0300 -0.0030
                                            0.8209  0.0105  0.0054 -0.0278  0.4262
                                           -0.0419  0.0613  0.0490 -0.0707  0.1797
                                           -0.0713  0.0609
   214. (0.00680) RY*( 2) C  10           s(  0.44%)p99.99( 95.64%)d 8.99(  3.93%)
                                            0.0000  0.0092  0.0621 -0.0111 -0.0174
                                            0.0109  0.5298  0.0192 -0.0264 -0.0230
                                           -0.2164  0.0597  0.0423 -0.0080  0.7826
                                            0.0963  0.0050  0.0689  0.0946  0.0093
                                            0.0609  0.1475
   215. (0.00288) RY*( 3) C  10           s(  0.06%)p99.99( 56.66%)d99.99( 43.28%)
                                           -0.0000  0.0009  0.0207  0.0124 -0.0014
                                           -0.0129 -0.5760 -0.1262  0.0194 -0.0071
                                           -0.3631 -0.0254 -0.0014  0.0083  0.2841
                                            0.0699 -0.0148 -0.2344 -0.3944 -0.2208
                                           -0.0681  0.4111
   216. (0.00084) RY*( 4) C  10           s(  0.61%)p29.23( 17.83%)d99.99( 81.56%)
                                            0.0000  0.0044 -0.0142  0.0758 -0.0118
                                            0.0008 -0.0027 -0.0908 -0.0109  0.0041
                                            0.0489 -0.1364  0.0458  0.0097  0.0126
                                            0.3759 -0.0723  0.3247  0.1477 -0.4336
                                           -0.7009 -0.0953
   217. (0.00081) RY*( 5) C  10           s(  2.72%)p23.61( 64.16%)d12.19( 33.12%)
                                           -0.0000  0.0144 -0.0985  0.1266 -0.0350
                                            0.0042 -0.0157  0.3108 -0.0723  0.0152
                                            0.1516  0.1740  0.0220  0.0235  0.0081
                                            0.6893 -0.0988 -0.2566 -0.1203 -0.2406
                                            0.3723 -0.2332
   218. (0.00061) RY*( 6) C  10           s( 14.99%)p 1.34( 20.04%)d 4.34( 64.97%)
                                            0.0000 -0.0102  0.3425 -0.1800  0.0046
                                            0.0035 -0.1383  0.1667 -0.1872 -0.0047
                                            0.1064 -0.2300  0.1665  0.0033 -0.0865
                                            0.0034 -0.1378  0.2028  0.4536 -0.3011
                                            0.3495  0.4360
   219. (0.00041) RY*( 7) C  10           s( 79.56%)p 0.07(  5.80%)d 0.18( 14.64%)
                                           -0.0000  0.0025  0.8207 -0.3487  0.0221
                                            0.0005  0.0466 -0.0710  0.0551  0.0230
                                            0.0041  0.0660 -0.1527  0.0269 -0.0086
                                            0.0928 -0.1005 -0.1091 -0.2263  0.0471
                                           -0.0997 -0.2667
   220. (0.00016) RY*( 8) C  10           s( 26.95%)p 2.07( 55.88%)d 0.64( 17.17%)
                                            0.0000 -0.0011  0.1635  0.4901  0.0502
                                            0.0062  0.2152 -0.0870 -0.2903  0.0002
                                            0.1019 -0.3836  0.3695  0.0037 -0.0226
                                           -0.2234 -0.2758 -0.0977 -0.3711 -0.1196
                                            0.0410 -0.0920
   221. (0.00013) RY*( 9) C  10           s( 15.55%)p 3.49( 54.24%)d 1.94( 30.21%)
                                            0.0000  0.0124  0.1302  0.3570  0.1047
                                           -0.0011 -0.2222  0.1029 -0.1188 -0.0017
                                           -0.1075  0.5559 -0.1756  0.0157  0.1006
                                           -0.2638 -0.1922  0.4698 -0.0080 -0.1684
                                            0.1234 -0.1943
   222. (0.00012) RY*(10) C  10           s(  0.96%)p72.02( 68.94%)d31.45( 30.11%)
                                            0.0000  0.0055 -0.0219  0.0819  0.0485
                                            0.0090  0.3129 -0.5412  0.2619  0.0016
                                            0.2091  0.1698 -0.2551 -0.0019 -0.2235
                                            0.1599 -0.1294  0.1567 -0.2191 -0.1561
                                            0.2013  0.4046
   223. (0.00009) RY*(11) C  10           s( 28.05%)p 1.34( 37.58%)d 1.23( 34.37%)
   224. (0.00007) RY*(12) C  10           s(  1.30%)p47.35( 61.57%)d28.56( 37.13%)
   225. (0.00004) RY*(13) C  10           s( 23.90%)p 1.46( 34.81%)d 1.73( 41.30%)
   226. (0.00002) RY*(14) C  10           s(  1.79%)p36.65( 65.67%)d18.16( 32.54%)
   227. (0.00001) RY*(15) C  10           s(  7.32%)p 9.14( 66.87%)d 3.53( 25.81%)
   228. (0.00000) RY*(16) C  10           s(  0.05%)p99.99( 98.80%)d23.99(  1.15%)
   229. (0.00000) RY*(17) C  10           s( 95.70%)p 0.01(  0.70%)d 0.04(  3.60%)
   230. (0.00669) RY*( 1) C  11           s(  0.83%)p99.99( 95.85%)d 3.99(  3.32%)
                                            0.0000  0.0247  0.0834  0.0274 -0.0004
                                           -0.0222  0.4584 -0.0560  0.0133  0.0244
                                           -0.0597  0.0666 -0.0212 -0.0157  0.8574
                                            0.0117  0.0060 -0.0321  0.1052 -0.1295
                                            0.0611  0.0243
   231. (0.00263) RY*( 2) C  11           s(  0.67%)p99.99( 96.66%)d 3.98(  2.67%)
                                           -0.0000 -0.0152  0.0797  0.0004  0.0105
                                           -0.0058 -0.3847  0.0414 -0.0030  0.0289
                                            0.8349 -0.1332 -0.0786  0.0226  0.2842
                                           -0.0571 -0.1023 -0.0453 -0.0821  0.0000
                                           -0.0520 -0.1233
   232. (0.00113) RY*( 3) C  11           s( 65.81%)p 0.44( 28.81%)d 0.08(  5.38%)
                                            0.0000  0.0070  0.8075 -0.0766  0.0098
                                           -0.0051 -0.2168 -0.0329  0.0362  0.0050
                                           -0.2445 -0.1737  0.0212 -0.0238  0.0282
                                           -0.3668  0.1111 -0.0222  0.0804 -0.0833
                                           -0.1420 -0.1406
   233. (0.00105) RY*( 4) C  11           s(  8.75%)p 7.66( 67.06%)d 2.77( 24.20%)
                                            0.0000  0.0027  0.2956 -0.0079  0.0070
                                           -0.0190  0.6244 -0.1160  0.0250 -0.0088
                                            0.3577 -0.1040  0.0135 -0.0004 -0.3406
                                           -0.1020  0.0283 -0.2936 -0.2127  0.0370
                                            0.3202  0.0815
   234. (0.00048) RY*( 5) C  11           s(  0.53%)p51.53( 27.15%)d99.99( 72.33%)
                                            0.0000  0.0003 -0.0087  0.0718  0.0065
                                           -0.0015  0.3757  0.1391  0.0876 -0.0025
                                            0.2231  0.0648  0.0651  0.0002 -0.1788
                                           -0.1094 -0.0338  0.4172  0.5090  0.0948
                                           -0.3142 -0.4270
   235. (0.00026) RY*( 6) C  11           s( 42.80%)p 0.93( 39.60%)d 0.41( 17.60%)
                                            0.0000  0.0002 -0.2614  0.5996  0.0127
                                            0.0085  0.0452  0.0355 -0.0140 -0.0172
                                           -0.0857 -0.4509  0.1836 -0.0054  0.0741
                                           -0.2965  0.2333 -0.2509 -0.1417  0.1681
                                           -0.2277 -0.1132
   236. (0.00019) RY*( 7) C  11           s( 15.55%)p 4.09( 63.57%)d 1.34( 20.88%)
                                           -0.0000 -0.0034  0.3100  0.2415 -0.0337
                                           -0.0032  0.0470 -0.2121 -0.0032  0.0092
                                            0.0761 -0.1711  0.1544  0.0029 -0.0194
                                            0.7091  0.1621  0.2261 -0.1048  0.0489
                                           -0.3226  0.2005
   237. (0.00016) RY*( 8) C  11           s(  9.97%)p 6.17( 61.48%)d 2.86( 28.55%)
                                           -0.0000 -0.0055  0.2220  0.2057 -0.0898
                                           -0.0026 -0.0555  0.6871  0.0892  0.0051
                                           -0.0195  0.2562 -0.0252  0.0031  0.0705
                                            0.1684  0.1778 -0.0628 -0.0081  0.4665
                                            0.2527  0.0067
   238. (0.00009) RY*( 9) C  11           s( 25.38%)p 2.13( 54.00%)d 0.81( 20.62%)
   239. (0.00007) RY*(10) C  11           s(  2.15%)p32.68( 70.25%)d12.83( 27.60%)
   240. (0.00003) RY*(11) C  11           s(  8.05%)p 2.14( 17.23%)d 9.29( 74.72%)
   241. (0.00004) RY*(12) C  11           s(  7.93%)p 4.76( 37.70%)d 6.86( 54.37%)
   242. (0.00000) RY*(13) C  11           s(  1.22%)p78.55( 96.11%)d 2.18(  2.67%)
   243. (0.00001) RY*(14) C  11           s(  0.74%)p38.58( 28.72%)d94.76( 70.54%)
   244. (0.00000) RY*(15) C  11           s( 96.94%)p 0.02(  1.93%)d 0.01(  1.13%)
   245. (0.00000) RY*(16) C  11           s(  0.39%)p97.60( 37.79%)d99.99( 61.82%)
   246. (0.00001) RY*(17) C  11           s( 12.39%)p 6.15( 76.18%)d 0.92( 11.43%)
   247. (0.00559) RY*( 1) C  12           s(  0.52%)p99.99( 94.60%)d 9.28(  4.87%)
                                            0.0000 -0.0264  0.0621 -0.0238  0.0113
                                            0.0121 -0.4639 -0.0386 -0.0232 -0.0235
                                            0.8397  0.0854  0.0528 -0.0049  0.1099
                                            0.0218  0.0189  0.1163  0.0782 -0.0159
                                            0.0841  0.1475
   248. (0.00199) RY*( 2) C  12           s(  0.32%)p99.99( 98.04%)d 5.21(  1.64%)
                                            0.0000 -0.0015  0.0548  0.0121  0.0009
                                            0.0159  0.3738  0.0443 -0.1052  0.0041
                                            0.0818  0.0064 -0.0030  0.0375  0.8733
                                            0.0959 -0.2179  0.0492 -0.0330  0.1004
                                           -0.0235  0.0477
   249. (0.00065) RY*( 3) C  12           s(  0.30%)p99.99( 75.89%)d79.20( 23.81%)
                                           -0.0000 -0.0003  0.0448 -0.0315 -0.0030
                                            0.0164 -0.6635  0.1176 -0.0811  0.0114
                                           -0.4143  0.1066 -0.0679 -0.0080  0.3198
                                           -0.0843  0.0288  0.0229 -0.1420 -0.2380
                                           -0.3342  0.2214
   250. (0.00057) RY*( 4) C  12           s(  0.35%)p42.74( 14.81%)d99.99( 84.85%)
                                           -0.0000  0.0003  0.0564  0.0167  0.0016
                                           -0.0036 -0.2996 -0.0259 -0.0072 -0.0005
                                           -0.1898 -0.0215 -0.0042  0.0005  0.1384
                                            0.0436  0.0066  0.3065  0.5627  0.3383
                                            0.1166 -0.5566
   251. (0.00039) RY*( 5) C  12           s( 86.78%)p 0.08(  6.64%)d 0.08(  6.58%)
                                           -0.0000  0.0037  0.9194  0.1447 -0.0398
                                           -0.0124  0.0582  0.0431  0.0966  0.0165
                                           -0.0554  0.0272 -0.1502 -0.0033 -0.0968
                                            0.1248  0.0081 -0.0206  0.1115  0.0750
                                            0.0122  0.2172
   252. (0.00037) RY*( 6) C  12           s(  4.87%)p18.43( 89.72%)d 1.11(  5.41%)
                                           -0.0000  0.0014  0.1706 -0.1391 -0.0138
                                            0.0060  0.0424 -0.3564 -0.0890  0.0046
                                            0.0125 -0.0679 -0.0318  0.0192  0.0405
                                           -0.8321 -0.2455 -0.0510  0.1166 -0.1704
                                            0.0811 -0.0483
   253. (0.00017) RY*( 7) C  12           s( 78.08%)p 0.04(  2.97%)d 0.24( 18.95%)
                                            0.0000 -0.0045 -0.2308  0.8529  0.0095
                                            0.0075 -0.0072 -0.0334  0.0437 -0.0092
                                           -0.0112 -0.0459 -0.0800  0.0040  0.0285
                                           -0.1291 -0.0187 -0.1263  0.3242 -0.0071
                                           -0.0142  0.2610
   254. (0.00008) RY*( 8) C  12           s(  4.61%)p15.82( 72.96%)d 4.86( 22.43%)
   255. (0.00006) RY*( 9) C  12           s(  2.05%)p19.03( 38.93%)d28.86( 59.03%)
   256. (0.00002) RY*(10) C  12           s(  7.75%)p 1.58( 12.22%)d10.32( 80.03%)
   257. (0.00000) RY*(11) C  12           s( 97.70%)p 0.02(  2.05%)d 0.00(  0.25%)
   258. (0.00001) RY*(12) C  12           s(  1.29%)p60.08( 77.24%)d16.71( 21.48%)
   259. (0.00000) RY*(13) C  12           s(  0.24%)p99.99( 93.50%)d26.23(  6.26%)
   260. (0.00001) RY*(14) C  12           s(  1.76%)p52.92( 92.91%)d 3.04(  5.33%)
   261. (0.00001) RY*(15) C  12           s(  0.19%)p99.99( 93.89%)d31.96(  5.92%)
   262. (0.00000) RY*(16) C  12           s(  2.14%)p 6.19( 13.23%)d39.61( 84.63%)
   263. (0.00000) RY*(17) C  12           s( 11.17%)p 1.83( 20.47%)d 6.12( 68.36%)
   264. (0.00545) RY*( 1) C  13           s(  0.30%)p99.99( 94.61%)d17.23(  5.10%)
                                            0.0000 -0.0260  0.0400 -0.0239  0.0106
                                           -0.0012  0.1232  0.0191 -0.0036 -0.0161
                                            0.4560 -0.0731  0.0349 -0.0245  0.8439
                                           -0.0347  0.0430 -0.0931  0.0094 -0.1576
                                            0.0172 -0.1307
   265. (0.00209) RY*( 2) C  13           s(  0.52%)p99.99( 97.32%)d 4.15(  2.16%)
                                           -0.0000 -0.0019  0.0514 -0.0503 -0.0051
                                           -0.0248 -0.5713  0.0904  0.1319  0.0284
                                            0.6937 -0.1120 -0.1510 -0.0134 -0.3075
                                            0.0470  0.0798 -0.0341 -0.0800  0.0486
                                           -0.0694 -0.0826
   266. (0.00091) RY*( 3) C  13           s(  0.23%)p99.99( 73.77%)d99.99( 26.01%)
                                           -0.0000 -0.0002  0.0359 -0.0311  0.0036
                                            0.0077 -0.6556 -0.0783 -0.0560  0.0035
                                           -0.4245 -0.1240 -0.0200 -0.0017  0.3151
                                            0.0545  0.0180  0.2179  0.1448 -0.1310
                                           -0.4154 -0.0441
   267. (0.00052) RY*( 4) C  13           s(  1.66%)p11.29( 18.70%)d48.07( 79.64%)
                                           -0.0000  0.0002  0.1271  0.0201  0.0010
                                           -0.0090  0.3366  0.0454  0.0848 -0.0065
                                            0.1763 -0.0301  0.0511  0.0084 -0.1566
                                           -0.0040 -0.0718  0.1331 -0.1299 -0.4233
                                           -0.7098  0.2808
   268. (0.00039) RY*( 5) C  13           s( 67.35%)p 0.37( 25.07%)d 0.11(  7.58%)
                                           -0.0000  0.0019  0.8188 -0.0254 -0.0499
                                            0.0108  0.0458  0.2445 -0.1058  0.0010
                                           -0.1179 -0.3459 -0.0209  0.0197 -0.0415
                                            0.0293 -0.2014 -0.2222  0.0271  0.0588
                                            0.0461 -0.1417
   269. (0.00028) RY*( 6) C  13           s( 31.56%)p 2.02( 63.83%)d 0.15(  4.61%)
                                           -0.0000  0.0010  0.4129 -0.3802 -0.0231
                                           -0.0085 -0.0278 -0.4448  0.1851  0.0158
                                            0.0199  0.4849 -0.2742  0.0023  0.0124
                                           -0.2975  0.0756  0.0851  0.1063 -0.1041
                                            0.0935  0.0891
   270. (0.00013) RY*( 7) C  13           s( 64.74%)p 0.25( 16.42%)d 0.29( 18.84%)
                                           -0.0000 -0.0038  0.0542  0.8011 -0.0525
                                           -0.0037 -0.0683 -0.1919  0.0372  0.0039
                                            0.0341  0.2003 -0.2186 -0.0055 -0.0173
                                           -0.1003 -0.1477 -0.2985  0.2823 -0.1276
                                           -0.0482 -0.0311
   271. (0.00008) RY*( 8) C  13           s(  5.64%)p 6.42( 36.18%)d10.32( 58.19%)
   272. (0.00005) RY*( 9) C  13           s(  8.35%)p 6.10( 50.91%)d 4.88( 40.73%)
   273. (0.00003) RY*(10) C  13           s(  8.05%)p 2.83( 22.78%)d 8.59( 69.17%)
   274. (0.00002) RY*(11) C  13           s(  1.86%)p45.68( 84.95%)d 7.09( 13.19%)
   275. (0.00000) RY*(12) C  13           s(  7.68%)p11.53( 88.57%)d 0.49(  3.75%)
   276. (0.00000) RY*(13) C  13           s(  0.98%)p93.30( 91.51%)d 7.65(  7.51%)
   277. (0.00000) RY*(14) C  13           s(  1.08%)p86.40( 93.17%)d 5.34(  5.75%)
   278. (0.00000) RY*(15) C  13           s( 97.59%)p 0.02(  2.15%)d 0.00(  0.26%)
   279. (0.00001) RY*(16) C  13           s(  2.45%)p11.13( 27.32%)d28.61( 70.23%)
   280. (0.00000) RY*(17) C  13           s(  0.05%)p99.99( 12.82%)d99.99( 87.13%)
   281. (0.00552) RY*( 1) C  14           s(  0.18%)p99.99( 95.11%)d26.03(  4.71%)
                                            0.0000 -0.0227  0.0336 -0.0094  0.0089
                                           -0.0161  0.5774 -0.0084  0.0294  0.0144
                                           -0.4239 -0.0311 -0.0166 -0.0134  0.6571
                                           -0.0500  0.0296  0.0215 -0.1288  0.1490
                                           -0.0786 -0.0417
   282. (0.00189) RY*( 2) C  14           s(  0.51%)p99.99( 96.47%)d 5.97(  3.02%)
                                            0.0000  0.0198  0.0675 -0.0021 -0.0102
                                            0.0021  0.1095 -0.0194 -0.0501 -0.0174
                                           -0.7655  0.0522  0.1287 -0.0201 -0.5804
                                            0.0577  0.0604 -0.1276 -0.0146 -0.0497
                                           -0.0257 -0.1030
   283. (0.00089) RY*( 3) C  14           s(  0.77%)p88.56( 67.81%)d41.04( 31.43%)
                                           -0.0000 -0.0023  0.0798 -0.0356  0.0028
                                            0.0128 -0.6171 -0.2206 -0.0358  0.0093
                                           -0.3472 -0.1181 -0.0432 -0.0051  0.3231
                                            0.0787 -0.0114  0.2800  0.3718  0.0764
                                           -0.1590 -0.2579
   284. (0.00064) RY*( 4) C  14           s(  6.24%)p 5.76( 35.93%)d 9.27( 57.83%)
                                            0.0000  0.0001  0.2391 -0.0721 -0.0049
                                           -0.0029  0.4267 -0.2336  0.0078  0.0079
                                            0.2637  0.0267  0.0510 -0.0027 -0.2224
                                            0.0064  0.0122  0.3459  0.3220 -0.1068
                                           -0.5261 -0.2584
   285. (0.00049) RY*( 5) C  14           s( 77.70%)p 0.16( 12.48%)d 0.13(  9.81%)
                                            0.0000 -0.0054  0.8660 -0.1646 -0.0023
                                           -0.0144 -0.0740 -0.1277  0.0657  0.0160
                                            0.0256  0.2258 -0.1825 -0.0014  0.0730
                                            0.0709 -0.0547 -0.2236 -0.1008 -0.0799
                                            0.1669  0.0614
   286. (0.00028) RY*( 6) C  14           s( 19.19%)p 4.06( 77.97%)d 0.15(  2.84%)
                                            0.0000 -0.0076  0.3091  0.3079 -0.0387
                                           -0.0028 -0.0316 -0.0314 -0.1362 -0.0033
                                            0.0480 -0.5974  0.2508 -0.0091 -0.0444
                                           -0.5492  0.1827 -0.1067 -0.0092  0.1292
                                            0.0115  0.0117
   287. (0.00014) RY*( 7) C  14           s( 22.81%)p 1.85( 42.18%)d 1.53( 35.01%)
                                            0.0000  0.0054  0.1942  0.4363 -0.0052
                                            0.0006  0.0630  0.3770  0.1707 -0.0097
                                           -0.1004 -0.1913 -0.3174 -0.0125 -0.1005
                                            0.2751 -0.1148  0.3597  0.1647  0.1198
                                           -0.0274  0.4224
   288. (0.00012) RY*( 8) C  14           s( 13.06%)p 3.65( 47.66%)d 3.01( 39.28%)
                                           -0.0000  0.0045  0.0944  0.3081  0.1635
                                           -0.0007 -0.0339  0.2571  0.1326  0.0022
                                           -0.0131  0.3018  0.3434  0.0074  0.1360
                                           -0.0491  0.4020  0.2844  0.0109 -0.4822
                                            0.2264 -0.1672
   289. (0.00010) RY*( 9) C  14           s(  5.53%)p15.43( 85.42%)d 1.64(  9.05%)
   290. (0.00007) RY*(10) C  14           s(  1.85%)p21.76( 40.21%)d31.36( 57.94%)
   291. (0.00004) RY*(11) C  14           s(  3.28%)p 7.87( 25.81%)d21.63( 70.91%)
   292. (0.00005) RY*(12) C  14           s( 50.02%)p 0.75( 37.75%)d 0.24( 12.23%)
   293. (0.00004) RY*(13) C  14           s(  0.74%)p31.34( 23.30%)d99.99( 75.96%)
   294. (0.00001) RY*(14) C  14           s(  0.57%)p44.80( 25.75%)d99.99( 73.67%)
   295. (0.00001) RY*(15) C  14           s(  5.35%)p16.94( 90.67%)d 0.74(  3.97%)
   296. (0.00001) RY*(16) C  14           s(  1.44%)p60.52( 87.40%)d 7.73( 11.16%)
   297. (0.00000) RY*(17) C  14           s( 90.86%)p 0.09(  8.14%)d 0.01(  1.00%)
   298. (0.00930) RY*( 1) C  15           s(  9.62%)p 8.86( 85.16%)d 0.54(  5.22%)
                                            0.0000  0.0434  0.3037  0.0160 -0.0423
                                           -0.0575  0.8410  0.0552  0.0642  0.0052
                                            0.0258  0.0443 -0.0080 -0.0156  0.3606
                                            0.0202  0.0215 -0.1669 -0.0057 -0.1297
                                            0.0809 -0.0308
   299. (0.00707) RY*( 2) C  15           s( 26.43%)p 0.71( 18.84%)d 2.07( 54.73%)
                                           -0.0000  0.0114  0.5128 -0.0343 -0.0058
                                            0.0022 -0.0416  0.0742  0.0569 -0.0350
                                            0.3451 -0.2003  0.0573 -0.0537  0.0804
                                            0.0284  0.0635  0.6092 -0.1176  0.3897
                                           -0.0742  0.0705
   300. (0.00646) RY*( 3) C  15           s(  2.05%)p 5.01( 10.25%)d42.82( 87.70%)
                                           -0.0000  0.0026  0.1426  0.0122 -0.0010
                                           -0.0231 -0.1096  0.1610  0.0324 -0.0506
                                            0.0322 -0.0069  0.0315  0.0529  0.1809
                                           -0.1511 -0.0032 -0.0394  0.6859 -0.1827
                                           -0.5062  0.3397
   301. (0.00231) RY*( 4) C  15           s( 18.11%)p 3.76( 68.11%)d 0.76( 13.78%)
                                           -0.0000 -0.0052  0.3972  0.1523 -0.0082
                                           -0.0467  0.0523 -0.1815  0.1297 -0.0186
                                           -0.6863 -0.1064  0.0612 -0.0262 -0.3300
                                           -0.1517  0.0859 -0.0467 -0.1941  0.0634
                                           -0.3017  0.0538
   302. (0.00097) RY*( 5) C  15           s( 34.47%)p 0.97( 33.29%)d 0.94( 32.24%)
                                           -0.0000  0.0028  0.5856 -0.0228 -0.0359
                                           -0.0159 -0.4287 -0.1511 -0.0523 -0.0248
                                            0.2285  0.1893  0.0630 -0.0043  0.1747
                                            0.0027 -0.0067 -0.4965 -0.1303 -0.1504
                                            0.0898 -0.1680
   303. (0.00020) RY*( 6) C  15           s( 24.08%)p 2.53( 60.91%)d 0.62( 15.01%)
                                           -0.0000 -0.0009 -0.0208  0.4690  0.1430
                                            0.0010 -0.2120  0.0521  0.2435 -0.0114
                                           -0.2445  0.0241 -0.2226  0.0262  0.4981
                                           -0.3526 -0.1378  0.2120 -0.0355 -0.0728
                                            0.3136  0.0158
   304. (0.00012) RY*( 7) C  15           s( 54.88%)p 0.67( 36.61%)d 0.16(  8.51%)
                                            0.0000  0.0018 -0.1295  0.7286 -0.0332
                                            0.0012  0.1150 -0.0668 -0.1142  0.0146
                                            0.4202 -0.0677  0.1309 -0.0112 -0.1967
                                           -0.2224  0.2205 -0.1449 -0.1014  0.0343
                                           -0.2219 -0.0581
   305. (0.00010) RY*( 8) C  15           s( 12.37%)p 6.49( 80.24%)d 0.60(  7.39%)
   306. (0.00007) RY*( 9) C  15           s(  2.19%)p35.43( 77.49%)d 9.29( 20.32%)
   307. (0.00004) RY*(10) C  15           s(  4.18%)p18.55( 77.63%)d 4.35( 18.18%)
   308. (0.00001) RY*(11) C  15           s(  5.97%)p 4.53( 27.04%)d11.22( 66.99%)
   309. (0.00001) RY*(12) C  15           s(  3.91%)p24.13( 94.22%)d 0.48(  1.87%)
   310. (0.00001) RY*(13) C  15           s(  8.58%)p 9.48( 81.36%)d 1.17( 10.05%)
   311. (0.00002) RY*(14) C  15           s(  9.37%)p 1.90( 17.77%)d 7.77( 72.86%)
   312. (0.00001) RY*(15) C  15           s(  0.58%)p55.55( 32.07%)d99.99( 67.35%)
   313. (0.00001) RY*(16) C  15           s(  1.10%)p80.18( 88.51%)d 9.41( 10.39%)
   314. (0.00000) RY*(17) C  15           s( 81.75%)p 0.14( 11.77%)d 0.08(  6.47%)
   315. (0.00269) RY*( 1) O  16           s(  2.69%)p35.71( 96.11%)d 0.44(  1.19%)
                                            0.0000  0.0013  0.1177  0.1143 -0.0010
                                            0.0024  0.3021 -0.1127 -0.0170  0.0116
                                           -0.8588 -0.0015 -0.0383  0.0072 -0.3386
                                           -0.0475 -0.0268  0.0798  0.0234  0.0520
                                           -0.0423  0.0229
   316. (0.00080) RY*( 2) O  16           s( 41.35%)p 1.37( 56.59%)d 0.05(  2.06%)
                                            0.0000  0.0057  0.6153 -0.1869 -0.0034
                                            0.0238 -0.3615 -0.0513 -0.0392  0.0027
                                           -0.2806 -0.0390 -0.0179  0.0140  0.5692
                                           -0.1569  0.0323 -0.0272 -0.1218  0.0562
                                            0.0274 -0.0330
   317. (0.00073) RY*( 3) O  16           s( 48.67%)p 1.01( 49.23%)d 0.04(  2.10%)
                                            0.0000  0.0068  0.6842 -0.1362 -0.0022
                                            0.0292  0.1062 -0.1461 -0.0045  0.0060
                                            0.3503 -0.1277  0.0200  0.0112 -0.5622
                                           -0.0343 -0.0445 -0.0931  0.0319 -0.0533
                                           -0.0920  0.0011
   318. (0.00011) RY*( 4) O  16           s( 20.48%)p 3.75( 76.83%)d 0.13(  2.69%)
                                            0.0000  0.0107  0.2158  0.3976  0.0017
                                            0.0326  0.7107 -0.1393 -0.0341  0.0036
                                            0.1882  0.0959 -0.0481  0.0155  0.4364
                                            0.0508 -0.0364  0.0482 -0.0988 -0.0066
                                           -0.1013  0.0675
   319. (0.00005) RY*( 5) O  16           s( 10.49%)p 8.24( 86.47%)d 0.29(  3.04%)
   320. (0.00004) RY*( 6) O  16           s( 40.47%)p 1.36( 54.86%)d 0.12(  4.67%)
   321. (0.00002) RY*( 7) O  16           s(  2.41%)p22.10( 53.36%)d18.31( 44.22%)
   322. (0.00001) RY*( 8) O  16           s(  5.33%)p16.87( 89.87%)d 0.90(  4.80%)
   323. (0.00000) RY*( 9) O  16           s(  0.56%)p99.99( 99.36%)d 0.14(  0.08%)
   324. (0.00000) RY*(10) O  16           s( 99.82%)p 0.00(  0.16%)d 0.00(  0.03%)
   325. (0.00001) RY*(11) O  16           s( 10.30%)p 8.69( 89.55%)d 0.01(  0.15%)
   326. (0.00000) RY*(12) O  16           s(  1.84%)p52.68( 97.06%)d 0.59(  1.10%)
   327. (0.00000) RY*(13) O  16           s(  3.46%)p 3.72( 12.87%)d24.17( 83.66%)
   328. (0.00000) RY*(14) O  16           s(  5.53%)p 2.63( 14.57%)d14.44( 79.90%)
   329. (0.00000) RY*(15) O  16           s(  0.18%)p 5.85(  1.03%)d99.99( 98.80%)
   330. (0.00001) RY*(16) O  16           s(  5.82%)p 3.56( 20.68%)d12.64( 73.51%)
   331. (0.00000) RY*(17) O  16           s(  0.39%)p 4.85(  1.89%)d99.99( 97.72%)
   332. (0.00106) RY*( 1)Br  17           s(  0.42%)p99.99( 99.58%)
                                           -0.0007  0.0648  0.0102  0.5753 -0.0052
                                           -0.7960  0.0132  0.1760
   333. (0.00083) RY*( 2)Br  17           s(  0.00%)p 1.00(100.00%)
                                           -0.0004  0.0039 -0.0127 -0.7866 -0.0073
                                           -0.4834  0.0087  0.3837
   334. (0.00030) RY*( 3)Br  17           s( 15.48%)p 5.46( 84.52%)
                                           -0.0178  0.3931  0.0109 -0.2163  0.0283
                                           -0.3085  0.0532 -0.8363
   335. (0.00001) RY*( 4)Br  17           s( 84.09%)p 0.19( 15.91%)
   336. (0.00039) RY*( 1) H  18           s(100.00%)
                                           -0.0005  1.0000  0.0029
   337. (0.00021) RY*( 2) H  18           s(100.00%)
                                           -0.0012 -0.0029  1.0000
   338. (0.00047) RY*( 1) H  19           s(100.00%)
                                           -0.0006  1.0000  0.0023
   339. (0.00022) RY*( 2) H  19           s(100.00%)
                                           -0.0012 -0.0023  1.0000
   340. (0.00086) RY*( 1) H  20           s(100.00%)
                                           -0.0016  1.0000  0.0013
   341. (0.00016) RY*( 2) H  20           s(100.00%)
                                           -0.0007 -0.0013  1.0000
   342. (0.00067) RY*( 1) H  21           s(100.00%)
                                           -0.0017  1.0000  0.0019
   343. (0.00022) RY*( 2) H  21           s(100.00%)
                                           -0.0006 -0.0019  1.0000
   344. (0.00047) RY*( 1) H  22           s(100.00%)
                                           -0.0006  1.0000  0.0023
   345. (0.00022) RY*( 2) H  22           s(100.00%)
                                           -0.0012 -0.0023  1.0000
   346. (0.00192) RY*( 1) H  23           s(100.00%)
                                            0.0029  1.0000 -0.0015
   347. (0.00028) RY*( 2) H  23           s(100.00%)
                                           -0.0011  0.0015  1.0000
   348. (0.00270) RY*( 1) H  24           s(100.00%)
                                            0.0073  1.0000 -0.0036
   349. (0.00038) RY*( 2) H  24           s(100.00%)
                                           -0.0019  0.0036  1.0000
   350. (0.00062) RY*( 1) H  25           s(100.00%)
                                           -0.0014  1.0000  0.0031
   351. (0.00022) RY*( 2) H  25           s(100.00%)
                                           -0.0011 -0.0031  1.0000
   352. (0.00041) RY*( 1) H  26           s(100.00%)
                                           -0.0005  1.0000  0.0027
   353. (0.00023) RY*( 2) H  26           s(100.00%)
                                           -0.0012 -0.0027  1.0000
   354. (0.00046) RY*( 1) H  27           s(100.00%)
                                           -0.0007  1.0000  0.0028
   355. (0.00021) RY*( 2) H  27           s(100.00%)
                                           -0.0012 -0.0028  1.0000
   356. (0.00088) RY*( 1) H  28           s(100.00%)
                                           -0.0015  1.0000  0.0014
   357. (0.00017) RY*( 2) H  28           s(100.00%)
                                           -0.0008 -0.0014  1.0000
   358. (0.00120) RY*( 1) H  29           s(100.00%)
                                            0.0039  1.0000 -0.0042
   359. (0.00024) RY*( 2) H  29           s(100.00%)
                                           -0.0012  0.0043  1.0000
   360. (0.01542) BD*( 1) C   1 - C   2  
                ( 50.09%)   0.7078* C   1 s( 34.66%)p 1.88( 65.30%)d 0.00(  0.03%)
                                            0.0000  0.5887 -0.0111  0.0003  0.0000
                                           -0.2945 -0.0085  0.0071 -0.0000 -0.5473
                                           -0.0061  0.0118 -0.0000 -0.5146  0.0405
                                            0.0053  0.0002  0.0108  0.0057  0.0115
                                           -0.0062  0.0017
                ( 49.91%)  -0.7065* C   2 s( 34.69%)p 1.88( 65.28%)d 0.00(  0.03%)
                                            0.0000  0.5888 -0.0132 -0.0021 -0.0005
                                            0.3105 -0.0221 -0.0028  0.0000  0.5607
                                           -0.0309 -0.0061  0.0001  0.4899  0.0194
                                           -0.0118  0.0007  0.0091  0.0058  0.0122
                                           -0.0055  0.0046
   361. (0.01549) BD*( 1) C   1 - C   6  
                ( 50.07%)   0.7076* C   1 s( 34.71%)p 1.88( 65.26%)d 0.00(  0.03%)
                                            0.0000  0.5891 -0.0113  0.0000 -0.0001
                                           -0.1215 -0.0169  0.0046  0.0000 -0.0502
                                           -0.0304  0.0049 -0.0001  0.7958 -0.0231
                                           -0.0129  0.0000  0.0038 -0.0057 -0.0032
                                           -0.0011  0.0161
                ( 49.93%)  -0.7066* C   6 s( 34.68%)p 1.88( 65.28%)d 0.00(  0.03%)
                                            0.0000  0.5888 -0.0130 -0.0018 -0.0004
                                            0.1425 -0.0232  0.0002 -0.0001  0.0746
                                           -0.0341  0.0032 -0.0002 -0.7905  0.0113
                                            0.0133 -0.0005  0.0031 -0.0040 -0.0002
                                           -0.0012  0.0170
   362. (0.32045) BD*( 2) C   1 - C   6  
                ( 49.89%)   0.7063* C   1 s(  0.00%)p 1.00( 99.96%)d 0.00(  0.04%)
                                            0.0000  0.0010 -0.0001 -0.0004 -0.0000
                                           -0.8359 -0.0221 -0.0107  0.0005  0.5396
                                            0.0142  0.0070 -0.0003 -0.0944 -0.0026
                                           -0.0012 -0.0001  0.0040 -0.0117  0.0089
                                            0.0123 -0.0025
                ( 50.11%)  -0.7079* C   6 s(  0.00%)p 1.00( 99.96%)d 0.00(  0.04%)
                                            0.0000  0.0020 -0.0001 -0.0001 -0.0001
                                           -0.8361 -0.0211 -0.0105  0.0013  0.5386
                                            0.0137  0.0069 -0.0007 -0.0984 -0.0025
                                           -0.0015  0.0002  0.0047  0.0153 -0.0088
                                            0.0063  0.0030
   363. (0.01150) BD*( 1) C   1 - H  18  
                ( 39.74%)   0.6304* C   1 s( 30.54%)p 2.27( 69.39%)d 0.00(  0.07%)
                                            0.0003 -0.5523 -0.0179  0.0004 -0.0001
                                           -0.4455 -0.0022 -0.0044 -0.0010 -0.6365
                                           -0.0033 -0.0064 -0.0014  0.3004  0.0017
                                            0.0031  0.0006 -0.0171  0.0087  0.0131
                                            0.0062  0.0093
                ( 60.26%)  -0.7762* H  18 s(100.00%)
                                           -1.0000 -0.0005 -0.0012
   364. (0.01496) BD*( 1) C   2 - C   3  
                ( 50.50%)   0.7107* C   2 s( 34.68%)p 1.88( 65.29%)d 0.00(  0.03%)
                                            0.0000  0.5888 -0.0096  0.0013  0.0003
                                           -0.4349  0.0125  0.0064 -0.0003 -0.6200
                                            0.0246  0.0090 -0.0003  0.2782  0.0310
                                           -0.0086  0.0011  0.0134 -0.0066 -0.0080
                                           -0.0049 -0.0014
                ( 49.50%)  -0.7035* C   3 s( 34.84%)p 1.87( 65.13%)d 0.00(  0.03%)
                                           -0.0001  0.5901  0.0148 -0.0020 -0.0002
                                            0.4281 -0.0020 -0.0049  0.0004  0.6131
                                            0.0046 -0.0075  0.0002 -0.3006  0.0403
                                           -0.0026 -0.0010  0.0143 -0.0047 -0.0056
                                           -0.0057 -0.0039
   365. (0.31419) BD*( 2) C   2 - C   3  
                ( 50.06%)   0.7075* C   2 s(  0.00%)p 1.00( 99.96%)d 0.00(  0.04%)
                                            0.0000  0.0013 -0.0006 -0.0017 -0.0001
                                            0.8342  0.0190  0.0093 -0.0004 -0.5430
                                           -0.0122 -0.0055  0.0004  0.0911  0.0021
                                            0.0005  0.0001 -0.0038  0.0126 -0.0096
                                           -0.0122  0.0025
                ( 49.94%)  -0.7067* C   3 s(  0.00%)p 1.00( 99.96%)d 0.00(  0.04%)
                                            0.0000  0.0016  0.0001 -0.0015 -0.0002
                                            0.8352  0.0147  0.0137 -0.0017 -0.5422
                                           -0.0113 -0.0063  0.0011  0.0866  0.0015
                                            0.0010 -0.0005  0.0080  0.0028  0.0002
                                            0.0174  0.0003
   366. (0.01125) BD*( 1) C   2 - H  19  
                ( 39.67%)   0.6298* C   2 s( 30.54%)p 2.27( 69.39%)d 0.00(  0.07%)
                                           -0.0003  0.5524  0.0180  0.0006  0.0002
                                            0.1307  0.0004  0.0015  0.0003  0.0645
                                            0.0001  0.0012  0.0002 -0.8201 -0.0046
                                           -0.0079 -0.0014 -0.0013 -0.0068 -0.0036
                                            0.0012  0.0246
                ( 60.33%)  -0.7767* H  19 s(100.00%)
                                            1.0000  0.0006  0.0012
   367. (0.02549) BD*( 1) C   3 - C   4  
                ( 50.70%)   0.7121* C   3 s( 34.99%)p 1.86( 64.98%)d 0.00(  0.03%)
                                            0.0001  0.5915  0.0062  0.0044  0.0004
                                           -0.1386  0.0131  0.0014  0.0006 -0.0859
                                            0.0187  0.0014  0.0013  0.7890 -0.0011
                                           -0.0110  0.0012  0.0032 -0.0039 -0.0009
                                           -0.0013  0.0158
                ( 49.30%)  -0.7021* C   4 s( 33.88%)p 1.95( 66.09%)d 0.00(  0.03%)
                                           -0.0000  0.5820  0.0063  0.0013  0.0001
                                            0.1265  0.0027  0.0003 -0.0001  0.0537
                                            0.0050  0.0012 -0.0010 -0.8011  0.0148
                                            0.0017 -0.0041  0.0025 -0.0055 -0.0028
                                           -0.0003  0.0168
   368. (0.01239) BD*( 1) C   3 - H  20  
                ( 39.74%)   0.6304* C   3 s( 30.08%)p 2.32( 69.86%)d 0.00(  0.07%)
                                           -0.0003  0.5482 -0.0166 -0.0022 -0.0000
                                           -0.3143 -0.0046 -0.0006 -0.0002 -0.5668
                                           -0.0074 -0.0003 -0.0003 -0.5275  0.0073
                                           -0.0049 -0.0025  0.0108  0.0111  0.0195
                                           -0.0070  0.0014
                ( 60.26%)  -0.7763* H  20 s(100.00%)
                                            1.0000  0.0016  0.0007
   369. (0.02262) BD*( 1) C   4 - C   5  
                ( 49.15%)   0.7010* C   4 s( 34.15%)p 1.93( 65.82%)d 0.00(  0.03%)
                                            0.0000 -0.5844 -0.0059 -0.0017 -0.0002
                                           -0.3042 -0.0004 -0.0008 -0.0007 -0.5530
                                            0.0027  0.0002 -0.0014 -0.5093  0.0195
                                            0.0008 -0.0027 -0.0095 -0.0063 -0.0121
                                            0.0059 -0.0018
                ( 50.85%)  -0.7131* C   5 s( 35.12%)p 1.85( 64.86%)d 0.00(  0.03%)
                                           -0.0001 -0.5925 -0.0058 -0.0053 -0.0004
                                            0.3007 -0.0132 -0.0037 -0.0004  0.5689
                                           -0.0173 -0.0072 -0.0003  0.4833  0.0166
                                           -0.0074  0.0021 -0.0087 -0.0049 -0.0110
                                            0.0056 -0.0038
   370. (0.35083) BD*( 2) C   4 - C   5  
                ( 48.88%)   0.6991* C   4 s(  0.00%)p 1.00( 99.97%)d 0.00(  0.03%)
                                           -0.0001  0.0006  0.0001  0.0002 -0.0001
                                           -0.8330 -0.0079 -0.0035  0.0046  0.5446
                                            0.0094  0.0033 -0.0028 -0.0946 -0.0016
                                           -0.0030  0.0005 -0.0074 -0.0047  0.0012
                                           -0.0153 -0.0010
                ( 51.12%)  -0.7150* C   5 s(  0.00%)p 1.00( 99.96%)d 0.00(  0.04%)
                                            0.0000  0.0059  0.0004  0.0025 -0.0001
                                           -0.8376 -0.0088 -0.0058  0.0015  0.5360
                                            0.0087  0.0027 -0.0008 -0.1024 -0.0029
                                            0.0006 -0.0002  0.0045  0.0155 -0.0092
                                            0.0059  0.0029
   371. (0.03743) BD*( 1) C   4 - C   7  
                ( 51.24%)   0.7158* C   4 s( 31.94%)p 2.13( 68.03%)d 0.00(  0.03%)
                                            0.0002  0.5651 -0.0097 -0.0040 -0.0004
                                           -0.4439 -0.0048  0.0010 -0.0014 -0.6276
                                           -0.0214  0.0024 -0.0026  0.2981 -0.0011
                                           -0.0001  0.0015  0.0120 -0.0059 -0.0068
                                           -0.0035 -0.0042
                ( 48.76%)  -0.6983* C   7 s( 29.04%)p 2.44( 70.93%)d 0.00(  0.03%)
                                            0.0002  0.5388  0.0058  0.0004  0.0001
                                            0.4315  0.0019 -0.0028  0.0033  0.6464
                                           -0.0106 -0.0027  0.0004 -0.3242 -0.0095
                                            0.0024 -0.0039  0.0096 -0.0068 -0.0106
                                           -0.0036 -0.0035
   372. (0.01502) BD*( 1) C   5 - C   6  
                ( 49.61%)   0.7043* C   5 s( 34.60%)p 1.89( 65.37%)d 0.00(  0.03%)
                                           -0.0001  0.5881  0.0141 -0.0015 -0.0002
                                            0.4350 -0.0123 -0.0037  0.0004  0.6201
                                           -0.0242 -0.0045  0.0007 -0.2794 -0.0317
                                            0.0084  0.0002  0.0135 -0.0065 -0.0081
                                           -0.0048 -0.0016
                ( 50.39%)  -0.7099* C   6 s( 34.69%)p 1.88( 65.28%)d 0.00(  0.03%)
                                            0.0000  0.5889 -0.0093  0.0012  0.0004
                                           -0.4288  0.0036  0.0081 -0.0004 -0.6124
                                           -0.0026  0.0117 -0.0007  0.3032 -0.0414
                                           -0.0010 -0.0004  0.0147 -0.0048 -0.0059
                                           -0.0059 -0.0040
   373. (0.01229) BD*( 1) C   5 - H  21  
                ( 39.63%)   0.6295* C   5 s( 30.18%)p 2.31( 69.75%)d 0.00(  0.07%)
                                            0.0004 -0.5492  0.0157  0.0034  0.0001
                                            0.1331  0.0055  0.0003 -0.0003  0.0569
                                            0.0083 -0.0022 -0.0009 -0.8224 -0.0011
                                           -0.0046 -0.0017  0.0007  0.0074  0.0032
                                           -0.0010 -0.0246
                ( 60.37%)  -0.7770* H  21 s(100.00%)
                                           -1.0000 -0.0017 -0.0006
   374. (0.01121) BD*( 1) C   6 - H  22  
                ( 39.69%)   0.6300* C   6 s( 30.53%)p 2.27( 69.40%)d 0.00(  0.07%)
                                            0.0003 -0.5522 -0.0176 -0.0004 -0.0001
                                           -0.3088 -0.0014 -0.0033 -0.0006 -0.5723
                                           -0.0030 -0.0061 -0.0011 -0.5206 -0.0032
                                           -0.0047 -0.0009 -0.0099 -0.0111 -0.0199
                                            0.0070 -0.0014
                ( 60.31%)  -0.7766* H  22 s(100.00%)
                                           -1.0000 -0.0006 -0.0012
   375. (0.02939) BD*( 1) C   7 - C   8  
                ( 49.31%)   0.7022* C   7 s( 28.11%)p 2.56( 71.86%)d 0.00(  0.03%)
                                           -0.0001 -0.5302 -0.0078  0.0016 -0.0000
                                           -0.3912 -0.0179  0.0022 -0.0041  0.7467
                                           -0.0011  0.0006 -0.0002  0.0864  0.0153
                                           -0.0032  0.0015  0.0100  0.0031 -0.0061
                                            0.0092  0.0076
                ( 50.69%)  -0.7120* C   8 s( 31.61%)p 2.16( 68.36%)d 0.00(  0.03%)
                                           -0.0002 -0.5620  0.0135  0.0038  0.0002
                                            0.4053  0.0027 -0.0015  0.0003 -0.7150
                                           -0.0235  0.0038 -0.0031 -0.0862  0.0061
                                            0.0007 -0.0007  0.0134 -0.0006 -0.0023
                                            0.0064  0.0068
   376. (0.03312) BD*( 1) C   7 - N   9  
                ( 61.12%)   0.7818* C   7 s( 21.83%)p 3.58( 78.08%)d 0.00(  0.09%)
                                           -0.0001  0.4665  0.0263  0.0019 -0.0003
                                           -0.7987  0.0353 -0.0012 -0.0008 -0.0431
                                            0.0098 -0.0053  0.0006 -0.3737 -0.0038
                                            0.0016  0.0007  0.0023  0.0215  0.0016
                                            0.0211 -0.0060
                ( 38.88%)  -0.6236* N   9 s( 35.28%)p 1.83( 64.69%)d 0.00(  0.03%)
                                           -0.0001  0.5940  0.0002 -0.0037  0.0002
                                            0.7358 -0.0011 -0.0077  0.0010  0.0311
                                            0.0061 -0.0018  0.0001  0.3232 -0.0014
                                           -0.0018  0.0004  0.0008  0.0110  0.0053
                                            0.0091 -0.0064
   377. (0.02737) BD*( 1) C   7 - H  23  
                ( 38.05%)   0.6168* C   7 s( 21.06%)p 3.74( 78.86%)d 0.00(  0.08%)
                                            0.0003 -0.4581  0.0266  0.0000 -0.0002
                                            0.1452 -0.0069  0.0010  0.0011 -0.1488
                                           -0.0117 -0.0031  0.0012 -0.8629 -0.0231
                                           -0.0003  0.0011  0.0025  0.0093 -0.0077
                                           -0.0003 -0.0254
                ( 61.95%)  -0.7871* H  23 s(100.00%)
                                           -1.0000  0.0029 -0.0011
   378. (0.03569) BD*( 1) C   8 - C  10  
                ( 49.86%)   0.7061* C   8 s( 34.64%)p 1.89( 65.33%)d 0.00(  0.03%)
                                           -0.0000  0.5884  0.0136  0.0023 -0.0002
                                            0.4691  0.0011 -0.0007  0.0013 -0.2686
                                           -0.0100 -0.0003 -0.0009  0.6006 -0.0159
                                            0.0001  0.0017 -0.0070  0.0137 -0.0060
                                            0.0023  0.0051
                ( 50.14%)  -0.7081* C  10 s( 39.14%)p 1.55( 60.83%)d 0.00(  0.03%)
                                            0.0001  0.6255  0.0114  0.0059  0.0002
                                           -0.4693  0.0052 -0.0003 -0.0053  0.3524
                                           -0.0109  0.0001  0.0017 -0.5134 -0.0052
                                            0.0010 -0.0093 -0.0083  0.0126 -0.0034
                                           -0.0003  0.0059
   379. (0.42075) BD*( 2) C   8 - C  10  
                ( 52.79%)   0.7265* C   8 s(  0.00%)p 1.00( 99.96%)d 0.00(  0.04%)
                                            0.0001 -0.0017 -0.0025  0.0003 -0.0000
                                            0.7800 -0.0060  0.0065 -0.0057  0.4902
                                            0.0013  0.0045 -0.0029 -0.3882  0.0041
                                           -0.0045  0.0026 -0.0038  0.0012  0.0092
                                            0.0156 -0.0047
                ( 47.21%)  -0.6871* C  10 s(  0.00%)p 1.00( 99.98%)d 0.00(  0.02%)
                                           -0.0000 -0.0067  0.0002 -0.0007  0.0001
                                            0.7826 -0.0125  0.0097 -0.0030  0.4826
                                           -0.0057  0.0058 -0.0016 -0.3924  0.0063
                                           -0.0049  0.0013 -0.0017 -0.0062 -0.0063
                                           -0.0064  0.0069
   380. (0.02488) BD*( 1) C   8 - C  14  
                ( 48.69%)   0.6978* C   8 s( 33.75%)p 1.96( 66.22%)d 0.00(  0.03%)
                                            0.0003 -0.5809 -0.0028 -0.0000 -0.0003
                                            0.0806 -0.0061  0.0006  0.0008  0.4186
                                            0.0001 -0.0016  0.0010  0.6930 -0.0114
                                           -0.0031  0.0048  0.0017 -0.0031 -0.0139
                                            0.0048 -0.0098
                ( 51.31%)  -0.7163* C  14 s( 34.61%)p 1.89( 65.36%)d 0.00(  0.03%)
                                           -0.0002 -0.5883 -0.0035 -0.0037 -0.0004
                                           -0.0695 -0.0114  0.0003 -0.0012 -0.4189
                                            0.0163  0.0081  0.0015 -0.6876 -0.0036
                                            0.0094 -0.0012  0.0020 -0.0044 -0.0113
                                            0.0033 -0.0102
   381. (0.05145) BD*( 1) N   9 - C  15  
                ( 36.98%)   0.6081* N   9 s( 35.34%)p 1.83( 64.62%)d 0.00(  0.05%)
                                            0.0000 -0.5944 -0.0085 -0.0049  0.0000
                                            0.5436 -0.0273  0.0031  0.0013 -0.5847
                                            0.0037  0.0038 -0.0015 -0.0889 -0.0086
                                            0.0016 -0.0003  0.0174  0.0001 -0.0063
                                            0.0014  0.0116
                ( 63.02%)  -0.7939* C  15 s( 32.49%)p 2.08( 67.43%)d 0.00(  0.08%)
                                           -0.0001 -0.5697  0.0190 -0.0054  0.0016
                                           -0.5569 -0.0157  0.0079  0.0009  0.5952
                                            0.0234 -0.0025 -0.0034  0.0951  0.0045
                                            0.0007 -0.0012  0.0241  0.0059 -0.0025
                                            0.0020  0.0122
   382. (0.01707) BD*( 1) N   9 - H  24  
                ( 29.18%)   0.5402* N   9 s( 29.23%)p 2.42( 70.71%)d 0.00(  0.06%)
                                            0.0002 -0.5407  0.0037  0.0024  0.0001
                                            0.2215 -0.0069  0.0030 -0.0016  0.6916
                                           -0.0140 -0.0033 -0.0012  0.4234 -0.0117
                                            0.0001 -0.0009 -0.0073 -0.0078 -0.0187
                                            0.0098  0.0054
                ( 70.82%)  -0.8415* H  24 s(100.00%)
                                           -1.0000  0.0073 -0.0019
   383. (0.02510) BD*( 1) C  10 - C  11  
                ( 48.84%)   0.6988* C  10 s( 37.92%)p 1.64( 62.05%)d 0.00(  0.03%)
                                            0.0001 -0.6157 -0.0129  0.0030  0.0002
                                           -0.3888  0.0159 -0.0036 -0.0016  0.6806
                                           -0.0113  0.0052  0.0071  0.0722  0.0174
                                           -0.0014  0.0055  0.0139 -0.0016 -0.0060
                                            0.0086  0.0047
                ( 51.16%)  -0.7153* C  11 s( 34.68%)p 1.88( 65.29%)d 0.00(  0.03%)
                                           -0.0000 -0.5886  0.0170 -0.0032 -0.0002
                                            0.3672  0.0087 -0.0088 -0.0003 -0.7062
                                            0.0147  0.0123  0.0019 -0.1324  0.0368
                                           -0.0018  0.0019  0.0141 -0.0004 -0.0036
                                            0.0086  0.0071
   384. (0.03003) BD*( 1) C  10 -Br  17  
                ( 48.44%)   0.6960* C  10 s( 22.89%)p 3.36( 76.92%)d 0.01(  0.19%)
                                            0.0001 -0.4777  0.0266  0.0039  0.0000
                                           -0.1238  0.0015  0.0015  0.0024 -0.4221
                                           -0.0168  0.0180  0.0019 -0.7578 -0.0179
                                            0.0215  0.0073 -0.0031 -0.0130 -0.0300
                                            0.0077 -0.0277
                ( 51.56%)  -0.7181*Br  17 s( 15.39%)p 5.50( 84.61%)
                                           -0.3918 -0.0198  0.1705  0.0096  0.4033
                                            0.0302  0.8066  0.0526
   385. (0.01750) BD*( 1) C  11 - C  12  
                ( 49.32%)   0.7023* C  11 s( 34.88%)p 1.87( 65.09%)d 0.00(  0.03%)
                                            0.0002 -0.5905  0.0105  0.0059  0.0000
                                            0.0895  0.0243 -0.0044  0.0005  0.4097
                                           -0.0368 -0.0031  0.0002  0.6876  0.0029
                                           -0.0128  0.0013  0.0008 -0.0069 -0.0115
                                            0.0032 -0.0121
                ( 50.68%)  -0.7119* C  12 s( 34.44%)p 1.90( 65.53%)d 0.00(  0.03%)
                                           -0.0001 -0.5868  0.0110  0.0006  0.0002
                                           -0.0952  0.0254  0.0007 -0.0001 -0.3963
                                           -0.0203 -0.0102  0.0001 -0.6980  0.0262
                                           -0.0117 -0.0001  0.0018 -0.0030 -0.0138
                                            0.0056 -0.0089
   386. (0.31549) BD*( 2) C  11 - C  12  
                ( 49.90%)   0.7064* C  11 s(  0.00%)p 1.00( 99.96%)d 0.00(  0.04%)
                                            0.0000  0.0003  0.0003 -0.0004 -0.0000
                                           -0.7848 -0.0183 -0.0106  0.0006 -0.4812
                                           -0.0113 -0.0071  0.0003  0.3891  0.0093
                                            0.0052 -0.0002  0.0042  0.0107  0.0089
                                            0.0071 -0.0122
                ( 50.10%)  -0.7078* C  12 s(  0.00%)p 1.00( 99.96%)d 0.00(  0.04%)
                                           -0.0000 -0.0008  0.0000 -0.0004 -0.0001
                                           -0.7857 -0.0187  0.0116  0.0000 -0.4846
                                           -0.0116  0.0072 -0.0001  0.3829  0.0092
                                           -0.0059 -0.0002 -0.0109 -0.0106  0.0011
                                            0.0120  0.0074
   387. (0.01143) BD*( 1) C  11 - H  25  
                ( 39.04%)   0.6248* C  11 s( 30.35%)p 2.29( 69.58%)d 0.00(  0.07%)
                                            0.0003 -0.5506 -0.0193 -0.0026  0.0002
                                           -0.4897 -0.0013 -0.0041 -0.0011  0.3154
                                           -0.0056  0.0041  0.0009 -0.5970 -0.0099
                                           -0.0040 -0.0011  0.0097 -0.0184  0.0126
                                           -0.0049 -0.0065
                ( 60.96%)  -0.7808* H  25 s(100.00%)
                                           -1.0000 -0.0014 -0.0011
   388. (0.01488) BD*( 1) C  12 - C  13  
                ( 50.01%)   0.7072* C  12 s( 34.66%)p 1.88( 65.30%)d 0.00(  0.03%)
                                            0.0000  0.5886 -0.0118  0.0004 -0.0001
                                           -0.4661  0.0013 -0.0090 -0.0002  0.2860
                                            0.0251  0.0084  0.0005 -0.5932  0.0344
                                           -0.0081  0.0002 -0.0096  0.0130 -0.0068
                                            0.0010  0.0039
                ( 49.99%)  -0.7070* C  13 s( 34.63%)p 1.89( 65.34%)d 0.00(  0.03%)
                                            0.0000  0.5884 -0.0119 -0.0030 -0.0005
                                            0.4719 -0.0178 -0.0068  0.0001 -0.3142
                                            0.0378  0.0013  0.0002  0.5743  0.0110
                                           -0.0122  0.0006 -0.0073  0.0136 -0.0052
                                            0.0017  0.0070
   389. (0.01081) BD*( 1) C  12 - H  26  
                ( 39.39%)   0.6276* C  12 s( 30.80%)p 2.25( 69.14%)d 0.00(  0.06%)
                                           -0.0004  0.5547  0.0178 -0.0001  0.0002
                                            0.3935  0.0026 -0.0041  0.0008 -0.7244
                                           -0.0037  0.0078 -0.0014 -0.1083  0.0007
                                            0.0014 -0.0002 -0.0175 -0.0038  0.0047
                                           -0.0116 -0.0130
                ( 60.61%)  -0.7785* H  26 s(100.00%)
                                            1.0000  0.0005  0.0012
   390. (0.01545) BD*( 1) C  13 - C  14  
                ( 50.70%)   0.7121* C  13 s( 34.60%)p 1.89( 65.37%)d 0.00(  0.03%)
                                           -0.0001 -0.5881  0.0109 -0.0016 -0.0001
                                            0.3842 -0.0223 -0.0054 -0.0002 -0.7032
                                            0.0096  0.0116 -0.0004 -0.0984 -0.0341
                                            0.0050 -0.0006  0.0128  0.0006 -0.0064
                                            0.0090  0.0055
                ( 49.30%)  -0.7021* C  14 s( 35.05%)p 1.85( 64.92%)d 0.00(  0.03%)
                                            0.0000 -0.5918 -0.0163  0.0008  0.0000
                                           -0.3774 -0.0116  0.0057 -0.0001  0.7007
                                           -0.0126 -0.0058  0.0007  0.1178 -0.0387
                                            0.0014  0.0003  0.0139 -0.0016 -0.0027
                                            0.0080  0.0059
   391. (0.32542) BD*( 2) C  13 - C  14  
                ( 50.97%)   0.7140* C  13 s(  0.00%)p 1.00( 99.95%)d 0.00(  0.05%)
                                           -0.0000 -0.0007 -0.0005 -0.0013 -0.0001
                                            0.7870  0.0146  0.0095 -0.0003  0.4840
                                            0.0091  0.0051 -0.0003 -0.3813 -0.0077
                                           -0.0045  0.0000  0.0109  0.0116 -0.0000
                                           -0.0112 -0.0085
                ( 49.03%)  -0.7002* C  14 s(  0.00%)p 1.00( 99.97%)d 0.00(  0.03%)
                                           -0.0000  0.0006  0.0020 -0.0008 -0.0001
                                            0.7868  0.0121  0.0110 -0.0018  0.4878
                                            0.0071  0.0065 -0.0006 -0.3772 -0.0052
                                           -0.0038  0.0009 -0.0046  0.0008  0.0083
                                            0.0147 -0.0041
   392. (0.01112) BD*( 1) C  13 - H  27  
                ( 39.42%)   0.6279* C  13 s( 30.68%)p 2.26( 69.26%)d 0.00(  0.07%)
                                           -0.0003  0.5536  0.0179  0.0014  0.0004
                                           -0.0927 -0.0008 -0.0006  0.0000 -0.4130
                                           -0.0025 -0.0048 -0.0009 -0.7165 -0.0051
                                           -0.0073 -0.0012  0.0042  0.0035  0.0189
                                           -0.0046  0.0158
                ( 60.58%)  -0.7783* H  27 s(100.00%)
                                            1.0000  0.0007  0.0012
   393. (0.01175) BD*( 1) C  14 - H  28  
                ( 39.66%)   0.6298* C  14 s( 30.23%)p 2.31( 69.70%)d 0.00(  0.07%)
                                           -0.0004  0.5496 -0.0157 -0.0024 -0.0002
                                           -0.4823 -0.0056 -0.0009 -0.0012  0.3071
                                            0.0127 -0.0017 -0.0002 -0.6081  0.0095
                                           -0.0064 -0.0027 -0.0096  0.0188 -0.0126
                                            0.0058  0.0071
                ( 60.34%)  -0.7768* H  28 s(100.00%)
                                            1.0000  0.0015  0.0008
   394. (0.26392) BD*( 1) C  15 - O  16  
                ( 73.00%)   0.8544* C  15 s(  0.07%)p99.99( 99.34%)d 8.72(  0.59%)
                                            0.0000 -0.0258  0.0026 -0.0016 -0.0001
                                           -0.2935  0.0204 -0.0103 -0.0030 -0.4345
                                            0.0230 -0.0114 -0.0042  0.8457 -0.0412
                                            0.0197  0.0080  0.0334 -0.0482  0.0061
                                            0.0176 -0.0459
                ( 27.00%)  -0.5196* O  16 s(  0.08%)p99.99( 99.81%)d 1.32(  0.11%)
                                           -0.0000 -0.0287  0.0025 -0.0004  0.0000
                                           -0.3620  0.0011  0.0006  0.0010 -0.4478
                                           -0.0002 -0.0006  0.0015  0.8164  0.0010
                                            0.0006 -0.0029 -0.0148  0.0193 -0.0028
                                           -0.0090  0.0204
   395. (0.00565) BD*( 2) C  15 - O  16  
                ( 63.87%)   0.7992* C  15 s( 32.03%)p 2.12( 67.82%)d 0.00(  0.16%)
                                            0.0001 -0.5624  0.0624  0.0022  0.0016
                                            0.7534  0.0552  0.0013 -0.0041  0.1180
                                           -0.0104 -0.0062  0.0001  0.3050  0.0197
                                           -0.0039 -0.0016 -0.0106 -0.0244 -0.0061
                                           -0.0261  0.0115
                ( 36.13%)  -0.6011* O  16 s( 36.83%)p 1.71( 63.06%)d 0.00(  0.11%)
                                           -0.0000 -0.6053  0.0434  0.0014  0.0000
                                           -0.6948  0.0224  0.0013 -0.0002 -0.0826
                                            0.0028 -0.0018 -0.0003 -0.3747  0.0104
                                           -0.0002 -0.0001 -0.0057 -0.0223 -0.0015
                                           -0.0230  0.0062
   396. (0.03732) BD*( 1) C  15 - H  29  
                ( 41.58%)   0.6448* C  15 s( 35.77%)p 1.79( 64.14%)d 0.00(  0.09%)
                                            0.0002 -0.5963 -0.0455  0.0020 -0.0017
                                           -0.1703  0.0188  0.0091 -0.0048 -0.6616
                                            0.0070  0.0072  0.0013 -0.4171  0.0106
                                            0.0058 -0.0006 -0.0126 -0.0043 -0.0208
                                            0.0179 -0.0005
                ( 58.42%)  -0.7643* H  29 s(100.00%)
                                           -1.0000  0.0039 -0.0013


 NHO Directionality and "Bond Bending" (deviations from line of nuclear centers)

         [Thresholds for printing:  angular deviation  >  1.0 degree]
                                    hybrid p-character > 25.0%
                                    orbital occupancy  >  0.10e

                                Line of Centers        Hybrid 1              Hybrid 2
                                ---------------  -------------------   ------------------
                NBO               Theta   Phi    Theta   Phi    Dev    Theta   Phi    Dev
 ========================================================================================
     1. BD (   1) C   1 - C   2   128.5  241.4   127.2  241.4   1.3     50.1   61.4   1.3
     2. BD (   1) C   1 - C   6    10.4  205.2    11.4  209.5   1.3    170.6   20.0   1.3
     3. BD (   2) C   1 - C   6    10.4  205.2    95.4  147.2  89.9     95.7  147.2  89.9
     5. BD (   1) C   2 - C   3    68.8  235.0    67.2  234.6   1.6    109.6   55.4   1.6
     6. BD (   2) C   2 - C   3    68.8  235.0    95.2  147.0  90.0     85.1  327.0  89.9
     8. BD (   1) C   3 - C   4    10.8  208.9     --     --    --     169.8   24.5   1.0
    10. BD (   1) C   4 - C   5    52.2   61.8     --     --    --     128.9  242.5   1.3
    11. BD (   2) C   4 - C   5    52.2   61.8    95.6  146.6  89.3     95.9  147.3  89.9
    12. BD (   1) C   4 - C   7    68.1  234.6    69.3  235.3   1.3    113.6   55.6   2.0
    13. BD (   1) C   5 - C   6   111.1   55.0   112.6   54.7   1.6     70.5  235.3   1.6
    16. BD (   1) C   7 - C   8    95.6  299.2    96.7  298.9   1.1      --     --    --
    17. BD (   1) C   7 - N   9   113.7  182.8   116.1  182.8   2.3      --     --    --
    19. BD (   1) C   8 - C  10    44.4  327.3    43.0  329.3   1.9    132.2  143.8   4.2
    20. BD (   2) C   8 - C  10    44.4  327.3    67.2  212.5  89.7     66.9  211.8  90.1
    21. BD (   1) C   8 - C  14   148.5  259.7     --     --    --      30.4   78.3   1.3
    22. BD (   1) N   9 - C  15    83.9  133.5    83.0  132.0   1.8     96.8  312.6   1.2
    24. BD (   1) C  10 - C  11    98.2  298.2    96.9  299.0   1.6     82.9  118.4   1.2
    25. BD (   1) C  10 -Br  17    29.1   69.3    30.2   74.2   2.7      --     --    --
    26. BD (   1) C  11 - C  12   149.0  257.5   150.4  253.5   2.5     32.3   80.8   2.2
    27. BD (   2) C  11 - C  12   149.0  257.5   112.9   31.6  89.8    112.5   31.7  89.8
    28. BD (   1) C  11 - H  25    44.8  326.9    43.8  327.6   1.1      --     --    --
    29. BD (   1) C  12 - C  13   136.4  147.4   134.7  146.0   1.9     42.5  328.4   1.4
    31. BD (   1) C  13 - C  14    82.1  118.4    80.5  117.6   1.7     95.9  299.3   2.3
    32. BD (   2) C  13 - C  14    82.1  118.4    67.5  211.6  89.9    112.1   31.8  90.2
    34. BD (   1) C  14 - H  28   137.5  148.3   136.1  147.0   1.6      --     --    --
    35. BD (   1) C  15 - O  16   114.8  187.5   148.3   56.1  87.6    144.9   51.2  88.0
    36. BD (   2) C  15 - O  16   114.8  187.5   111.4  187.2   3.4     61.7    7.0   3.6
    54. LP (   1) N   9             --     --    147.5   51.2   --       --     --    --
    55. LP (   1) O  16             --     --    115.1  188.4   --       --     --    --
    56. LP (   2) O  16             --     --    110.8  288.3   --       --     --    --
    58. LP (   2)Br  17             --     --     74.2  306.0   --       --     --    --
    59. LP (   3)Br  17             --     --     66.9  209.0   --       --     --    --
   362. BD*(   2) C   1 - C   6    10.4  205.2    95.4  147.2  89.9     95.7  147.2  89.9
   365. BD*(   2) C   2 - C   3    68.8  235.0    95.2  147.0  90.0     85.1  327.0  89.9
   370. BD*(   2) C   4 - C   5    52.2   61.8    95.6  146.6  89.3     95.9  147.3  89.9
   379. BD*(   2) C   8 - C  10    44.4  327.3    67.2  212.5  89.7     66.9  211.8  90.1
   386. BD*(   2) C  11 - C  12   149.0  257.5   112.9   31.6  89.8    112.5   31.7  89.8
   391. BD*(   2) C  13 - C  14    82.1  118.4    67.5  211.6  89.9    112.1   31.8  90.2
   394. BD*(   1) C  15 - O  16   114.8  187.5   148.3   56.1  87.6    144.9   51.2  88.0


 Second Order Perturbation Theory Analysis of Fock Matrix in NBO Basis

     Threshold for printing:   0.50 kcal/mol
                                                                              E(2)  E(j)-E(i) F(i,j)
         Donor NBO (i)                     Acceptor NBO (j)                 kcal/mol   a.u.    a.u. 
 ===================================================================================================

 within unit  1
   1. BD (   1) C   1 - C   2        / 94. RY*(   1) C   3                    0.86    1.87    0.036
   1. BD (   1) C   1 - C   2        / 95. RY*(   2) C   3                    1.57    1.90    0.049
   1. BD (   1) C   1 - C   2        /145. RY*(   1) C   6                    1.03    1.87    0.039
   1. BD (   1) C   1 - C   2        /146. RY*(   2) C   6                    1.45    2.17    0.050
   1. BD (   1) C   1 - C   2        /361. BD*(   1) C   1 - C   6            2.51    1.39    0.053
   1. BD (   1) C   1 - C   2        /363. BD*(   1) C   1 - H  18            1.32    1.38    0.038
   1. BD (   1) C   1 - C   2        /364. BD*(   1) C   2 - C   3            2.60    1.38    0.054
   1. BD (   1) C   1 - C   2        /366. BD*(   1) C   2 - H  19            1.33    1.38    0.038
   1. BD (   1) C   1 - C   2        /368. BD*(   1) C   3 - H  20            2.48    1.38    0.052
   1. BD (   1) C   1 - C   2        /374. BD*(   1) C   6 - H  22            2.36    1.38    0.051
   2. BD (   1) C   1 - C   6        / 77. RY*(   1) C   2                    1.02    1.86    0.039
   2. BD (   1) C   1 - C   6        / 78. RY*(   2) C   2                    1.46    2.17    0.050
   2. BD (   1) C   1 - C   6        /128. RY*(   1) C   5                    0.70    1.87    0.032
   2. BD (   1) C   1 - C   6        /129. RY*(   2) C   5                    1.82    1.91    0.053
   2. BD (   1) C   1 - C   6        /360. BD*(   1) C   1 - C   2            2.51    1.39    0.053
   2. BD (   1) C   1 - C   6        /363. BD*(   1) C   1 - H  18            1.33    1.38    0.038
   2. BD (   1) C   1 - C   6        /366. BD*(   1) C   2 - H  19            2.36    1.38    0.051
   2. BD (   1) C   1 - C   6        /372. BD*(   1) C   5 - C   6            2.59    1.38    0.054
   2. BD (   1) C   1 - C   6        /373. BD*(   1) C   5 - H  21            2.49    1.38    0.052
   2. BD (   1) C   1 - C   6        /374. BD*(   1) C   6 - H  22            1.36    1.38    0.039
   3. BD (   2) C   1 - C   6        / 80. RY*(   4) C   2                    0.79    1.81    0.037
   3. BD (   2) C   1 - C   6        /131. RY*(   4) C   5                    0.91    1.44    0.035
   3. BD (   2) C   1 - C   6        /365. BD*(   2) C   2 - C   3           28.08    0.35    0.089
   3. BD (   2) C   1 - C   6        /370. BD*(   2) C   4 - C   5           28.66    0.35    0.090
   4. BD (   1) C   1 - H  18        / 77. RY*(   1) C   2                    1.34    1.71    0.043
   4. BD (   1) C   1 - H  18        /145. RY*(   1) C   6                    1.34    1.72    0.043
   4. BD (   1) C   1 - H  18        /360. BD*(   1) C   1 - C   2            0.93    1.24    0.030
   4. BD (   1) C   1 - H  18        /361. BD*(   1) C   1 - C   6            0.95    1.24    0.031
   4. BD (   1) C   1 - H  18        /364. BD*(   1) C   2 - C   3            3.85    1.24    0.062
   4. BD (   1) C   1 - H  18        /366. BD*(   1) C   2 - H  19            0.56    1.23    0.024
   4. BD (   1) C   1 - H  18        /372. BD*(   1) C   5 - C   6            3.82    1.24    0.061
   4. BD (   1) C   1 - H  18        /374. BD*(   1) C   6 - H  22            0.57    1.23    0.024
   5. BD (   1) C   2 - C   3        / 60. RY*(   1) C   1                    0.95    1.88    0.038
   5. BD (   1) C   2 - C   3        / 61. RY*(   2) C   1                    1.41    2.18    0.050
   5. BD (   1) C   2 - C   3        /111. RY*(   1) C   4                    1.28    2.00    0.045
   5. BD (   1) C   2 - C   3        /112. RY*(   2) C   4                    1.01    2.00    0.040
   5. BD (   1) C   2 - C   3        /360. BD*(   1) C   1 - C   2            2.52    1.39    0.053
   5. BD (   1) C   2 - C   3        /363. BD*(   1) C   1 - H  18            2.30    1.38    0.051
   5. BD (   1) C   2 - C   3        /366. BD*(   1) C   2 - H  19            1.32    1.38    0.038
   5. BD (   1) C   2 - C   3        /367. BD*(   1) C   3 - C   4            3.64    1.37    0.063
   5. BD (   1) C   2 - C   3        /368. BD*(   1) C   3 - H  20            1.54    1.38    0.041
   5. BD (   1) C   2 - C   3        /371. BD*(   1) C   4 - C   7            3.97    1.26    0.063
   6. BD (   2) C   2 - C   3        / 62. RY*(   3) C   1                    1.44    0.77    0.032
   6. BD (   2) C   2 - C   3        /113. RY*(   3) C   4                    0.60    1.01    0.024
   6. BD (   2) C   2 - C   3        /362. BD*(   2) C   1 - C   6           28.02    0.35    0.089
   6. BD (   2) C   2 - C   3        /370. BD*(   2) C   4 - C   5           28.87    0.35    0.090
   7. BD (   1) C   2 - H  19        / 60. RY*(   1) C   1                    1.24    1.73    0.041
   7. BD (   1) C   2 - H  19        / 94. RY*(   1) C   3                    1.17    1.73    0.040
   7. BD (   1) C   2 - H  19        /360. BD*(   1) C   1 - C   2            0.93    1.24    0.030
   7. BD (   1) C   2 - H  19        /361. BD*(   1) C   1 - C   6            3.69    1.24    0.060
   7. BD (   1) C   2 - H  19        /363. BD*(   1) C   1 - H  18            0.57    1.24    0.024
   7. BD (   1) C   2 - H  19        /364. BD*(   1) C   2 - C   3            0.97    1.24    0.031
   7. BD (   1) C   2 - H  19        /367. BD*(   1) C   3 - C   4            4.03    1.23    0.063
   7. BD (   1) C   2 - H  19        /368. BD*(   1) C   3 - H  20            0.55    1.23    0.023
   8. BD (   1) C   3 - C   4        / 77. RY*(   1) C   2                    1.18    1.86    0.042
   8. BD (   1) C   3 - C   4        / 78. RY*(   2) C   2                    1.52    2.17    0.052
   8. BD (   1) C   3 - C   4        /112. RY*(   2) C   4                    0.52    2.00    0.029
   8. BD (   1) C   3 - C   4        /128. RY*(   1) C   5                    0.87    1.87    0.036
   8. BD (   1) C   3 - C   4        /162. RY*(   1) C   7                    2.10    1.77    0.055
   8. BD (   1) C   3 - C   4        /364. BD*(   1) C   2 - C   3            3.20    1.39    0.060
   8. BD (   1) C   3 - C   4        /366. BD*(   1) C   2 - H  19            1.98    1.38    0.047
   8. BD (   1) C   3 - C   4        /368. BD*(   1) C   3 - H  20            1.59    1.38    0.042
   8. BD (   1) C   3 - C   4        /369. BD*(   1) C   4 - C   5            3.29    1.38    0.060
   8. BD (   1) C   3 - C   4        /371. BD*(   1) C   4 - C   7            2.06    1.26    0.046
   8. BD (   1) C   3 - C   4        /373. BD*(   1) C   5 - H  21            2.42    1.38    0.052
   8. BD (   1) C   3 - C   4        /377. BD*(   1) C   7 - H  23            1.28    1.22    0.035
   9. BD (   1) C   3 - H  20        / 77. RY*(   1) C   2                    1.13    1.72    0.040
   9. BD (   1) C   3 - H  20        /111. RY*(   1) C   4                    1.72    1.85    0.051
   9. BD (   1) C   3 - H  20        /360. BD*(   1) C   1 - C   2            3.59    1.24    0.060
   9. BD (   1) C   3 - H  20        /364. BD*(   1) C   2 - C   3            1.09    1.24    0.033
   9. BD (   1) C   3 - H  20        /366. BD*(   1) C   2 - H  19            0.55    1.23    0.023
   9. BD (   1) C   3 - H  20        /367. BD*(   1) C   3 - C   4            1.30    1.23    0.036
   9. BD (   1) C   3 - H  20        /369. BD*(   1) C   4 - C   5            4.83    1.23    0.069
  10. BD (   1) C   4 - C   5        / 94. RY*(   1) C   3                    0.87    1.87    0.036
  10. BD (   1) C   4 - C   5        /145. RY*(   1) C   6                    1.17    1.87    0.042
  10. BD (   1) C   4 - C   5        /146. RY*(   2) C   6                    1.55    2.17    0.052
  10. BD (   1) C   4 - C   5        /162. RY*(   1) C   7                    1.84    1.77    0.051
  10. BD (   1) C   4 - C   5        /367. BD*(   1) C   3 - C   4            3.35    1.38    0.061
  10. BD (   1) C   4 - C   5        /368. BD*(   1) C   3 - H  20            2.50    1.38    0.053
  10. BD (   1) C   4 - C   5        /371. BD*(   1) C   4 - C   7            2.02    1.26    0.045
  10. BD (   1) C   4 - C   5        /372. BD*(   1) C   5 - C   6            3.03    1.38    0.058
  10. BD (   1) C   4 - C   5        /373. BD*(   1) C   5 - H  21            1.65    1.38    0.043
  10. BD (   1) C   4 - C   5        /374. BD*(   1) C   6 - H  22            1.97    1.38    0.047
  10. BD (   1) C   4 - C   5        /375. BD*(   1) C   7 - C   8            0.55    1.24    0.023
  10. BD (   1) C   4 - C   5        /376. BD*(   1) C   7 - N   9            0.88    1.19    0.029
  11. BD (   2) C   4 - C   5        / 96. RY*(   3) C   3                    2.01    1.00    0.044
  11. BD (   2) C   4 - C   5        /147. RY*(   3) C   6                    1.96    0.85    0.040
  11. BD (   2) C   4 - C   5        /362. BD*(   2) C   1 - C   6           27.43    0.35    0.088
  11. BD (   2) C   4 - C   5        /365. BD*(   2) C   2 - C   3           27.00    0.35    0.088
  11. BD (   2) C   4 - C   5        /375. BD*(   1) C   7 - C   8            3.26    0.77    0.048
  11. BD (   2) C   4 - C   5        /376. BD*(   1) C   7 - N   9            4.56    0.72    0.056
  11. BD (   2) C   4 - C   5        /379. BD*(   2) C   8 - C  10            0.82    0.32    0.015
  12. BD (   1) C   4 - C   7        / 94. RY*(   1) C   3                    1.51    1.84    0.047
  12. BD (   1) C   4 - C   7        /128. RY*(   1) C   5                    1.96    1.83    0.054
  12. BD (   1) C   4 - C   7        /181. RY*(   3) C   8                    1.43    1.48    0.041
  12. BD (   1) C   4 - C   7        /196. RY*(   1) N   9                    1.31    1.39    0.038
  12. BD (   1) C   4 - C   7        /364. BD*(   1) C   2 - C   3            2.18    1.35    0.049
  12. BD (   1) C   4 - C   7        /367. BD*(   1) C   3 - C   4            2.04    1.34    0.047
  12. BD (   1) C   4 - C   7        /369. BD*(   1) C   4 - C   5            2.07    1.34    0.047
  12. BD (   1) C   4 - C   7        /372. BD*(   1) C   5 - C   6            2.16    1.35    0.048
  12. BD (   1) C   4 - C   7        /375. BD*(   1) C   7 - C   8            2.95    1.20    0.053
  12. BD (   1) C   4 - C   7        /376. BD*(   1) C   7 - N   9            0.93    1.16    0.029
  12. BD (   1) C   4 - C   7        /377. BD*(   1) C   7 - H  23            0.97    1.18    0.030
  12. BD (   1) C   4 - C   7        /378. BD*(   1) C   8 - C  10            0.78    1.30    0.028
  12. BD (   1) C   4 - C   7        /379. BD*(   2) C   8 - C  10            2.88    0.75    0.046
  12. BD (   1) C   4 - C   7        /380. BD*(   1) C   8 - C  14            0.56    1.32    0.024
  12. BD (   1) C   4 - C   7        /382. BD*(   1) N   9 - H  24            1.54    1.27    0.040
  13. BD (   1) C   5 - C   6        / 60. RY*(   1) C   1                    0.95    1.88    0.038
  13. BD (   1) C   5 - C   6        / 61. RY*(   2) C   1                    1.42    2.18    0.050
  13. BD (   1) C   5 - C   6        /111. RY*(   1) C   4                    0.90    2.00    0.038
  13. BD (   1) C   5 - C   6        /112. RY*(   2) C   4                    1.20    2.00    0.044
  13. BD (   1) C   5 - C   6        /361. BD*(   1) C   1 - C   6            2.55    1.39    0.053
  13. BD (   1) C   5 - C   6        /363. BD*(   1) C   1 - H  18            2.31    1.38    0.051
  13. BD (   1) C   5 - C   6        /369. BD*(   1) C   4 - C   5            3.43    1.38    0.061
  13. BD (   1) C   5 - C   6        /371. BD*(   1) C   4 - C   7            3.83    1.26    0.062
  13. BD (   1) C   5 - C   6        /373. BD*(   1) C   5 - H  21            1.41    1.38    0.040
  13. BD (   1) C   5 - C   6        /374. BD*(   1) C   6 - H  22            1.33    1.38    0.038
  14. BD (   1) C   5 - H  21        /111. RY*(   1) C   4                    1.87    1.85    0.053
  14. BD (   1) C   5 - H  21        /145. RY*(   1) C   6                    1.12    1.72    0.039
  14. BD (   1) C   5 - H  21        /361. BD*(   1) C   1 - C   6            3.62    1.24    0.060
  14. BD (   1) C   5 - H  21        /367. BD*(   1) C   3 - C   4            4.87    1.23    0.069
  14. BD (   1) C   5 - H  21        /369. BD*(   1) C   4 - C   5            1.33    1.23    0.036
  14. BD (   1) C   5 - H  21        /372. BD*(   1) C   5 - C   6            1.06    1.24    0.032
  14. BD (   1) C   5 - H  21        /374. BD*(   1) C   6 - H  22            0.56    1.23    0.023
  15. BD (   1) C   6 - H  22        / 60. RY*(   1) C   1                    1.24    1.73    0.042
  15. BD (   1) C   6 - H  22        /128. RY*(   1) C   5                    1.21    1.72    0.041
  15. BD (   1) C   6 - H  22        /360. BD*(   1) C   1 - C   2            3.71    1.24    0.061
  15. BD (   1) C   6 - H  22        /361. BD*(   1) C   1 - C   6            0.96    1.24    0.031
  15. BD (   1) C   6 - H  22        /363. BD*(   1) C   1 - H  18            0.57    1.24    0.024
  15. BD (   1) C   6 - H  22        /369. BD*(   1) C   4 - C   5            4.05    1.23    0.063
  15. BD (   1) C   6 - H  22        /372. BD*(   1) C   5 - C   6            0.98    1.24    0.031
  15. BD (   1) C   6 - H  22        /373. BD*(   1) C   5 - H  21            0.55    1.23    0.023
  16. BD (   1) C   7 - C   8        /112. RY*(   2) C   4                    0.72    1.97    0.034
  16. BD (   1) C   7 - C   8        /113. RY*(   3) C   4                    1.13    1.45    0.036
  16. BD (   1) C   7 - C   8        /179. RY*(   1) C   8                    0.56    2.33    0.033
  16. BD (   1) C   7 - C   8        /199. RY*(   4) N   9                    0.51    2.37    0.031
  16. BD (   1) C   7 - C   8        /213. RY*(   1) C  10                    2.35    2.27    0.066
  16. BD (   1) C   7 - C   8        /214. RY*(   2) C  10                    1.12    2.17    0.044
  16. BD (   1) C   7 - C   8        /281. RY*(   1) C  14                    1.59    1.83    0.049
  16. BD (   1) C   7 - C   8        /335. RY*(   4)Br  17                    0.61   16.15    0.090
  16. BD (   1) C   7 - C   8        /369. BD*(   1) C   4 - C   5            1.49    1.34    0.040
  16. BD (   1) C   7 - C   8        /370. BD*(   2) C   4 - C   5            2.16    0.79    0.040
  16. BD (   1) C   7 - C   8        /371. BD*(   1) C   4 - C   7            2.93    1.22    0.053
  16. BD (   1) C   7 - C   8        /376. BD*(   1) C   7 - N   9            0.72    1.16    0.026
  16. BD (   1) C   7 - C   8        /377. BD*(   1) C   7 - H  23            1.01    1.18    0.031
  16. BD (   1) C   7 - C   8        /378. BD*(   1) C   8 - C  10            2.64    1.30    0.052
  16. BD (   1) C   7 - C   8        /380. BD*(   1) C   8 - C  14            1.99    1.32    0.046
  16. BD (   1) C   7 - C   8        /381. BD*(   1) N   9 - C  15            3.18    1.27    0.057
  16. BD (   1) C   7 - C   8        /383. BD*(   1) C  10 - C  11            2.31    1.31    0.049
  16. BD (   1) C   7 - C   8        /390. BD*(   1) C  13 - C  14            2.44    1.34    0.051
  17. BD (   1) C   7 - N   9        /180. RY*(   2) C   8                    0.53    1.82    0.028
  17. BD (   1) C   7 - N   9        /301. RY*(   4) C  15                    1.59    1.95    0.050
  17. BD (   1) C   7 - N   9        /302. RY*(   5) C  15                    0.62    2.73    0.037
  17. BD (   1) C   7 - N   9        /369. BD*(   1) C   4 - C   5            1.44    1.47    0.041
  17. BD (   1) C   7 - N   9        /370. BD*(   2) C   4 - C   5            1.18    0.92    0.032
  17. BD (   1) C   7 - N   9        /371. BD*(   1) C   4 - C   7            1.04    1.35    0.034
  17. BD (   1) C   7 - N   9        /375. BD*(   1) C   7 - C   8            0.91    1.33    0.031
  17. BD (   1) C   7 - N   9        /378. BD*(   1) C   8 - C  10            1.98    1.43    0.048
  17. BD (   1) C   7 - N   9        /379. BD*(   2) C   8 - C  10            0.73    0.89    0.025
  17. BD (   1) C   7 - N   9        /381. BD*(   1) N   9 - C  15            0.88    1.40    0.032
  17. BD (   1) C   7 - N   9        /382. BD*(   1) N   9 - H  24            0.69    1.41    0.028
  17. BD (   1) C   7 - N   9        /395. BD*(   2) C  15 - O  16            1.66    1.49    0.045
  18. BD (   1) C   7 - H  23        /196. RY*(   1) N   9                    0.82    1.24    0.029
  18. BD (   1) C   7 - H  23        /367. BD*(   1) C   3 - C   4            5.42    1.19    0.072
  18. BD (   1) C   7 - H  23        /371. BD*(   1) C   4 - C   7            0.74    1.07    0.025
  18. BD (   1) C   7 - H  23        /375. BD*(   1) C   7 - C   8            0.94    1.05    0.028
  18. BD (   1) C   7 - H  23        /379. BD*(   2) C   8 - C  10            0.95    0.60    0.024
  18. BD (   1) C   7 - H  23        /380. BD*(   1) C   8 - C  14            4.38    1.17    0.064
  18. BD (   1) C   7 - H  23        /382. BD*(   1) N   9 - H  24            2.08    1.12    0.043
  19. BD (   1) C   8 - C  10        /162. RY*(   1) C   7                    1.37    1.81    0.045
  19. BD (   1) C   8 - C  10        /230. RY*(   1) C  11                    2.16    2.04    0.059
  19. BD (   1) C   8 - C  10        /231. RY*(   2) C  11                    0.73    1.93    0.034
  19. BD (   1) C   8 - C  10        /281. RY*(   1) C  14                    0.55    1.91    0.029
  19. BD (   1) C   8 - C  10        /375. BD*(   1) C   7 - C   8            3.27    1.28    0.058
  19. BD (   1) C   8 - C  10        /376. BD*(   1) C   7 - N   9            0.91    1.23    0.030
  19. BD (   1) C   8 - C  10        /380. BD*(   1) C   8 - C  14            3.72    1.40    0.064
  19. BD (   1) C   8 - C  10        /383. BD*(   1) C  10 - C  11            3.31    1.39    0.061
  19. BD (   1) C   8 - C  10        /387. BD*(   1) C  11 - H  25            1.89    1.40    0.046
  19. BD (   1) C   8 - C  10        /393. BD*(   1) C  14 - H  28            1.85    1.41    0.046
  20. BD (   2) C   8 - C  10        /233. RY*(   4) C  11                    2.03    1.19    0.048
  20. BD (   2) C   8 - C  10        /283. RY*(   3) C  14                    1.69    1.20    0.044
  20. BD (   2) C   8 - C  10        /370. BD*(   2) C   4 - C   5            1.10    0.38    0.018
  20. BD (   2) C   8 - C  10        /371. BD*(   1) C   4 - C   7            2.74    0.81    0.045
  20. BD (   2) C   8 - C  10        /376. BD*(   1) C   7 - N   9            2.03    0.75    0.038
  20. BD (   2) C   8 - C  10        /377. BD*(   1) C   7 - H  23            0.59    0.77    0.021
  20. BD (   2) C   8 - C  10        /386. BD*(   2) C  11 - C  12           26.86    0.37    0.089
  20. BD (   2) C   8 - C  10        /391. BD*(   2) C  13 - C  14           24.17    0.37    0.085
  21. BD (   1) C   8 - C  14        /162. RY*(   1) C   7                    0.82    1.78    0.034
  21. BD (   1) C   8 - C  14        /213. RY*(   1) C  10                    1.20    2.32    0.047
  21. BD (   1) C   8 - C  14        /264. RY*(   1) C  13                    1.17    1.87    0.042
  21. BD (   1) C   8 - C  14        /265. RY*(   2) C  13                    1.63    2.18    0.054
  21. BD (   1) C   8 - C  14        /375. BD*(   1) C   7 - C   8            1.92    1.25    0.044
  21. BD (   1) C   8 - C  14        /377. BD*(   1) C   7 - H  23            1.16    1.23    0.034
  21. BD (   1) C   8 - C  14        /378. BD*(   1) C   8 - C  10            4.70    1.34    0.071
  21. BD (   1) C   8 - C  14        /384. BD*(   1) C  10 -Br  17            5.56    0.94    0.064
  21. BD (   1) C   8 - C  14        /390. BD*(   1) C  13 - C  14            3.11    1.39    0.059
  21. BD (   1) C   8 - C  14        /392. BD*(   1) C  13 - H  27            1.85    1.38    0.045
  21. BD (   1) C   8 - C  14        /393. BD*(   1) C  14 - H  28            1.38    1.38    0.039
  22. BD (   1) N   9 - C  15        /162. RY*(   1) C   7                    1.52    1.94    0.049
  22. BD (   1) N   9 - C  15        /163. RY*(   2) C   7                    0.78    1.73    0.033
  22. BD (   1) N   9 - C  15        /180. RY*(   2) C   8                    0.60    1.89    0.030
  22. BD (   1) N   9 - C  15        /315. RY*(   1) O  16                    0.54    1.69    0.027
  22. BD (   1) N   9 - C  15        /375. BD*(   1) C   7 - C   8            1.28    1.41    0.038
  22. BD (   1) N   9 - C  15        /376. BD*(   1) C   7 - N   9            1.75    1.36    0.044
  22. BD (   1) N   9 - C  15        /382. BD*(   1) N   9 - H  24            0.68    1.48    0.028
  23. BD (   1) N   9 - H  24        /163. RY*(   2) C   7                    1.26    1.57    0.040
  23. BD (   1) N   9 - H  24        /298. RY*(   1) C  15                    0.86    2.12    0.038
  23. BD (   1) N   9 - H  24        /302. RY*(   5) C  15                    0.59    2.64    0.035
  23. BD (   1) N   9 - H  24        /371. BD*(   1) C   4 - C   7            0.85    1.27    0.029
  23. BD (   1) N   9 - H  24        /381. BD*(   1) N   9 - C  15            0.58    1.32    0.025
  23. BD (   1) N   9 - H  24        /395. BD*(   2) C  15 - O  16            1.11    1.40    0.035
  23. BD (   1) N   9 - H  24        /396. BD*(   1) C  15 - H  29            2.37    1.31    0.050
  24. BD (   1) C  10 - C  11        /179. RY*(   1) C   8                    2.48    2.41    0.069
  24. BD (   1) C  10 - C  11        /213. RY*(   1) C  10                    0.79    2.35    0.038
  24. BD (   1) C  10 - C  11        /247. RY*(   1) C  12                    1.02    1.89    0.039
  24. BD (   1) C  10 - C  11        /248. RY*(   2) C  12                    1.58    2.27    0.054
  24. BD (   1) C  10 - C  11        /334. RY*(   3)Br  17                    0.74    3.28    0.044
  24. BD (   1) C  10 - C  11        /335. RY*(   4)Br  17                    0.84   16.22    0.105
  24. BD (   1) C  10 - C  11        /375. BD*(   1) C   7 - C   8            4.19    1.28    0.065
  24. BD (   1) C  10 - C  11        /378. BD*(   1) C   8 - C  10            4.12    1.37    0.067
  24. BD (   1) C  10 - C  11        /385. BD*(   1) C  11 - C  12            2.85    1.42    0.057
  24. BD (   1) C  10 - C  11        /387. BD*(   1) C  11 - H  25            1.80    1.40    0.045
  24. BD (   1) C  10 - C  11        /389. BD*(   1) C  12 - H  26            1.68    1.42    0.044
  25. BD (   1) C  10 -Br  17        /165. RY*(   4) C   7                    0.55    1.26    0.024
  25. BD (   1) C  10 -Br  17        /179. RY*(   1) C   8                    3.58    2.27    0.081
  25. BD (   1) C  10 -Br  17        /213. RY*(   1) C  10                    1.28    2.22    0.048
  25. BD (   1) C  10 -Br  17        /214. RY*(   2) C  10                    1.30    2.11    0.047
  25. BD (   1) C  10 -Br  17        /230. RY*(   1) C  11                    2.81    1.90    0.065
  25. BD (   1) C  10 -Br  17        /334. RY*(   3)Br  17                    1.70    3.15    0.065
  25. BD (   1) C  10 -Br  17        /335. RY*(   4)Br  17                    2.04   16.09    0.162
  25. BD (   1) C  10 -Br  17        /380. BD*(   1) C   8 - C  14            3.66    1.26    0.061
  25. BD (   1) C  10 -Br  17        /385. BD*(   1) C  11 - C  12            3.28    1.29    0.058
  25. BD (   1) C  10 -Br  17        /387. BD*(   1) C  11 - H  25            0.50    1.27    0.023
  26. BD (   1) C  11 - C  12        /214. RY*(   2) C  10                    2.17    2.21    0.062
  26. BD (   1) C  11 - C  12        /264. RY*(   1) C  13                    0.94    1.87    0.038
  26. BD (   1) C  11 - C  12        /265. RY*(   2) C  13                    1.55    2.18    0.052
  26. BD (   1) C  11 - C  12        /383. BD*(   1) C  10 - C  11            3.74    1.36    0.064
  26. BD (   1) C  11 - C  12        /384. BD*(   1) C  10 -Br  17            4.59    0.94    0.059
  26. BD (   1) C  11 - C  12        /387. BD*(   1) C  11 - H  25            1.42    1.37    0.040
  26. BD (   1) C  11 - C  12        /388. BD*(   1) C  12 - C  13            2.39    1.39    0.052
  26. BD (   1) C  11 - C  12        /389. BD*(   1) C  12 - H  26            1.32    1.39    0.038
  26. BD (   1) C  11 - C  12        /392. BD*(   1) C  13 - H  27            2.31    1.38    0.051
  27. BD (   2) C  11 - C  12        /216. RY*(   4) C  10                    0.59    1.72    0.031
  27. BD (   2) C  11 - C  12        /233. RY*(   4) C  11                    0.53    1.17    0.024
  27. BD (   2) C  11 - C  12        /267. RY*(   4) C  13                    0.88    1.76    0.039
  27. BD (   2) C  11 - C  12        /379. BD*(   2) C   8 - C  10           28.39    0.32    0.087
  27. BD (   2) C  11 - C  12        /391. BD*(   2) C  13 - C  14           28.70    0.35    0.090
  28. BD (   1) C  11 - H  25        /213. RY*(   1) C  10                    1.22    2.17    0.046
  28. BD (   1) C  11 - H  25        /247. RY*(   1) C  12                    1.15    1.72    0.040
  28. BD (   1) C  11 - H  25        /378. BD*(   1) C   8 - C  10            4.57    1.20    0.066
  28. BD (   1) C  11 - H  25        /383. BD*(   1) C  10 - C  11            1.45    1.21    0.037
  28. BD (   1) C  11 - H  25        /385. BD*(   1) C  11 - C  12            1.11    1.24    0.033
  28. BD (   1) C  11 - H  25        /388. BD*(   1) C  12 - C  13            3.60    1.24    0.060
  28. BD (   1) C  11 - H  25        /389. BD*(   1) C  12 - H  26            0.59    1.24    0.024
  29. BD (   1) C  12 - C  13        /231. RY*(   2) C  11                    2.24    1.90    0.058
  29. BD (   1) C  12 - C  13        /281. RY*(   1) C  14                    0.99    1.88    0.039
  29. BD (   1) C  12 - C  13        /282. RY*(   2) C  14                    1.34    2.03    0.047
  29. BD (   1) C  12 - C  13        /385. BD*(   1) C  11 - C  12            2.47    1.39    0.052
  29. BD (   1) C  12 - C  13        /387. BD*(   1) C  11 - H  25            2.27    1.37    0.050
  29. BD (   1) C  12 - C  13        /389. BD*(   1) C  12 - H  26            1.41    1.39    0.039
  29. BD (   1) C  12 - C  13        /390. BD*(   1) C  13 - C  14            2.63    1.39    0.054
  29. BD (   1) C  12 - C  13        /392. BD*(   1) C  13 - H  27            1.36    1.38    0.039
  29. BD (   1) C  12 - C  13        /393. BD*(   1) C  14 - H  28            2.51    1.38    0.053
  30. BD (   1) C  12 - H  26        /230. RY*(   1) C  11                    1.02    1.86    0.039
  30. BD (   1) C  12 - H  26        /264. RY*(   1) C  13                    1.24    1.72    0.041
  30. BD (   1) C  12 - H  26        /383. BD*(   1) C  10 - C  11            3.97    1.21    0.062
  30. BD (   1) C  12 - H  26        /385. BD*(   1) C  11 - C  12            1.02    1.24    0.032
  30. BD (   1) C  12 - H  26        /387. BD*(   1) C  11 - H  25            0.60    1.22    0.024
  30. BD (   1) C  12 - H  26        /388. BD*(   1) C  12 - C  13            1.02    1.24    0.032
  30. BD (   1) C  12 - H  26        /390. BD*(   1) C  13 - C  14            3.80    1.24    0.061
  30. BD (   1) C  12 - H  26        /392. BD*(   1) C  13 - H  27            0.57    1.23    0.024
  31. BD (   1) C  13 - C  14        /179. RY*(   1) C   8                    0.57    2.38    0.033
  31. BD (   1) C  13 - C  14        /180. RY*(   2) C   8                    1.79    1.74    0.050
  31. BD (   1) C  13 - C  14        /247. RY*(   1) C  12                    0.96    1.86    0.038
  31. BD (   1) C  13 - C  14        /248. RY*(   2) C  12                    1.37    2.24    0.050
  31. BD (   1) C  13 - C  14        /375. BD*(   1) C   7 - C   8            3.56    1.25    0.060
  31. BD (   1) C  13 - C  14        /380. BD*(   1) C   8 - C  14            3.69    1.37    0.063
  31. BD (   1) C  13 - C  14        /388. BD*(   1) C  12 - C  13            2.52    1.39    0.053
  31. BD (   1) C  13 - C  14        /389. BD*(   1) C  12 - H  26            2.33    1.39    0.051
  31. BD (   1) C  13 - C  14        /392. BD*(   1) C  13 - H  27            1.36    1.38    0.039
  31. BD (   1) C  13 - C  14        /393. BD*(   1) C  14 - H  28            1.68    1.38    0.043
  32. BD (   2) C  13 - C  14        /249. RY*(   3) C  12                    1.80    1.00    0.042
  32. BD (   2) C  13 - C  14        /379. BD*(   2) C   8 - C  10           32.20    0.33    0.093
  32. BD (   2) C  13 - C  14        /386. BD*(   2) C  11 - C  12           27.71    0.35    0.089
  33. BD (   1) C  13 - H  27        /247. RY*(   1) C  12                    1.22    1.71    0.041
  33. BD (   1) C  13 - H  27        /281. RY*(   1) C  14                    1.10    1.73    0.039
  33. BD (   1) C  13 - H  27        /380. BD*(   1) C   8 - C  14            4.11    1.21    0.063
  33. BD (   1) C  13 - H  27        /385. BD*(   1) C  11 - C  12            3.68    1.24    0.060
  33. BD (   1) C  13 - H  27        /388. BD*(   1) C  12 - C  13            1.00    1.24    0.031
  33. BD (   1) C  13 - H  27        /389. BD*(   1) C  12 - H  26            0.58    1.23    0.024
  33. BD (   1) C  13 - H  27        /390. BD*(   1) C  13 - C  14            1.04    1.24    0.032
  33. BD (   1) C  13 - H  27        /393. BD*(   1) C  14 - H  28            0.57    1.22    0.024
  34. BD (   1) C  14 - H  28        /179. RY*(   1) C   8                    1.61    2.24    0.054
  34. BD (   1) C  14 - H  28        /264. RY*(   1) C  13                    1.18    1.73    0.041
  34. BD (   1) C  14 - H  28        /378. BD*(   1) C   8 - C  10            4.88    1.20    0.069
  34. BD (   1) C  14 - H  28        /380. BD*(   1) C   8 - C  14            1.20    1.22    0.034
  34. BD (   1) C  14 - H  28        /388. BD*(   1) C  12 - C  13            3.48    1.25    0.059
  34. BD (   1) C  14 - H  28        /390. BD*(   1) C  13 - C  14            1.20    1.25    0.035
  34. BD (   1) C  14 - H  28        /392. BD*(   1) C  13 - H  27            0.53    1.24    0.023
  35. BD (   1) C  15 - O  16        /196. RY*(   1) N   9                    0.56    1.10    0.022
  35. BD (   1) C  15 - O  16        /394. BD*(   1) C  15 - O  16            1.17    0.47    0.023
  36. BD (   2) C  15 - O  16        /197. RY*(   2) N   9                    1.28    2.21    0.048
  36. BD (   2) C  15 - O  16        /298. RY*(   1) C  15                    0.82    2.44    0.040
  36. BD (   2) C  15 - O  16        /376. BD*(   1) C   7 - N   9            2.49    1.53    0.056
  36. BD (   2) C  15 - O  16        /381. BD*(   1) N   9 - C  15            0.59    1.64    0.028
  37. BD (   1) C  15 - H  29        /197. RY*(   2) N   9                    1.25    1.78    0.042
  37. BD (   1) C  15 - H  29        /315. RY*(   1) O  16                    0.99    1.43    0.034
  37. BD (   1) C  15 - H  29        /382. BD*(   1) N   9 - H  24            3.71    1.22    0.060
  38. CR (   1) C   1                / 78. RY*(   2) C   2                    1.27   11.79    0.109
  38. CR (   1) C   1                /146. RY*(   2) C   6                    1.29   11.79    0.110
  38. CR (   1) C   1                /337. RY*(   2) H  18                    0.58   12.27    0.075
  38. CR (   1) C   1                /364. BD*(   1) C   2 - C   3            0.67   11.01    0.077
  38. CR (   1) C   1                /372. BD*(   1) C   5 - C   6            0.66   11.01    0.076
  39. CR (   1) C   2                / 61. RY*(   2) C   1                    1.31   11.80    0.111
  39. CR (   1) C   2                / 95. RY*(   2) C   3                    0.95   11.53    0.093
  39. CR (   1) C   2                /339. RY*(   2) H  19                    0.62   12.33    0.078
  39. CR (   1) C   2                /361. BD*(   1) C   1 - C   6            0.64   11.01    0.075
  39. CR (   1) C   2                /367. BD*(   1) C   3 - C   4            0.78   11.00    0.083
  40. CR (   1) C   3                / 78. RY*(   2) C   2                    1.34   11.79    0.112
  40. CR (   1) C   3                /112. RY*(   2) C   4                    2.03   11.62    0.137
  40. CR (   1) C   3                /340. RY*(   1) H  20                    0.66   11.79    0.079
  40. CR (   1) C   3                /360. BD*(   1) C   1 - C   2            0.65   11.01    0.076
  40. CR (   1) C   3                /369. BD*(   1) C   4 - C   5            0.77   11.00    0.082
  40. CR (   1) C   3                /371. BD*(   1) C   4 - C   7            0.83   10.88    0.085
  41. CR (   1) C   4                / 95. RY*(   2) C   3                    1.31   11.55    0.110
  41. CR (   1) C   4                /129. RY*(   2) C   5                    1.32   11.55    0.110
  41. CR (   1) C   4                /168. RY*(   7) C   7                    0.52   11.76    0.070
  41. CR (   1) C   4                /364. BD*(   1) C   2 - C   3            0.61   11.03    0.074
  41. CR (   1) C   4                /372. BD*(   1) C   5 - C   6            0.62   11.03    0.074
  42. CR (   1) C   5                /111. RY*(   1) C   4                    0.72   11.62    0.082
  42. CR (   1) C   5                /112. RY*(   2) C   4                    1.11   11.62    0.101
  42. CR (   1) C   5                /146. RY*(   2) C   6                    1.32   11.79    0.111
  42. CR (   1) C   5                /342. RY*(   1) H  21                    0.70   11.93    0.082
  42. CR (   1) C   5                /361. BD*(   1) C   1 - C   6            0.65   11.01    0.076
  42. CR (   1) C   5                /367. BD*(   1) C   3 - C   4            0.82   11.00    0.085
  42. CR (   1) C   5                /371. BD*(   1) C   4 - C   7            0.81   10.88    0.084
  43. CR (   1) C   6                / 61. RY*(   2) C   1                    1.33   11.80    0.112
  43. CR (   1) C   6                /129. RY*(   2) C   5                    1.08   11.53    0.100
  43. CR (   1) C   6                /345. RY*(   2) H  22                    0.62   12.33    0.078
  43. CR (   1) C   6                /360. BD*(   1) C   1 - C   2            0.64   11.01    0.075
  43. CR (   1) C   6                /369. BD*(   1) C   4 - C   5            0.77   11.00    0.082
  44. CR (   1) C   7                /111. RY*(   1) C   4                    1.05   11.68    0.099
  44. CR (   1) C   7                /179. RY*(   1) C   8                    0.97   12.05    0.097
  44. CR (   1) C   7                /367. BD*(   1) C   3 - C   4            0.68   11.06    0.078
  44. CR (   1) C   7                /369. BD*(   1) C   4 - C   5            0.56   11.06    0.070
  44. CR (   1) C   7                /378. BD*(   1) C   8 - C  10            0.58   11.01    0.072
  44. CR (   1) C   7                /380. BD*(   1) C   8 - C  14            0.59   11.04    0.072
  44. CR (   1) C   7                /381. BD*(   1) N   9 - C  15            0.68   10.99    0.078
  45. CR (   1) C   8                /163. RY*(   2) C   7                    0.92   11.23    0.091
  45. CR (   1) C   8                /214. RY*(   2) C  10                    2.27   11.87    0.147
  45. CR (   1) C   8                /282. RY*(   2) C  14                    1.18   11.68    0.105
  45. CR (   1) C   8                /383. BD*(   1) C  10 - C  11            0.73   11.01    0.080
  45. CR (   1) C   8                /384. BD*(   1) C  10 -Br  17            1.21   10.59    0.102
  45. CR (   1) C   8                /390. BD*(   1) C  13 - C  14            0.63   11.04    0.075
  46. CR (   1) N   9                /163. RY*(   2) C   7                    0.75   15.40    0.096
  46. CR (   1) N   9                /299. RY*(   2) C  15                    0.65   16.11    0.091
  46. CR (   1) N   9                /302. RY*(   5) C  15                    1.01   16.47    0.115
  46. CR (   1) N   9                /349. RY*(   2) H  24                    0.90   16.83    0.110
  47. CR (   1) C  10                /180. RY*(   2) C   8                    1.66   11.44    0.123
  47. CR (   1) C  10                /231. RY*(   2) C  11                    1.68   11.60    0.125
  47. CR (   1) C  10                /375. BD*(   1) C   7 - C   8            1.03   10.95    0.095
  47. CR (   1) C  10                /378. BD*(   1) C   8 - C  10            0.59   11.05    0.073
  47. CR (   1) C  10                /380. BD*(   1) C   8 - C  14            0.69   11.07    0.078
  47. CR (   1) C  10                /383. BD*(   1) C  10 - C  11            0.52   11.06    0.068
  47. CR (   1) C  10                /384. BD*(   1) C  10 -Br  17            1.88   10.64    0.127
  47. CR (   1) C  10                /385. BD*(   1) C  11 - C  12            0.61   11.09    0.074
  48. CR (   1) C  11                /213. RY*(   1) C  10                    2.06   11.94    0.140
  48. CR (   1) C  11                /248. RY*(   2) C  12                    1.34   11.86    0.112
  48. CR (   1) C  11                /350. RY*(   1) H  25                    0.56   11.66    0.072
  48. CR (   1) C  11                /378. BD*(   1) C   8 - C  10            0.98   10.97    0.093
  48. CR (   1) C  11                /384. BD*(   1) C  10 -Br  17            0.90   10.56    0.088
  48. CR (   1) C  11                /388. BD*(   1) C  12 - C  13            0.64   11.02    0.075
  49. CR (   1) C  12                /230. RY*(   1) C  11                    0.56   11.63    0.072
  49. CR (   1) C  12                /231. RY*(   2) C  11                    0.89   11.52    0.090
  49. CR (   1) C  12                /265. RY*(   2) C  13                    1.23   11.80    0.108
  49. CR (   1) C  12                /353. RY*(   2) H  26                    0.60   12.30    0.077
  49. CR (   1) C  12                /383. BD*(   1) C  10 - C  11            0.78   10.98    0.083
  49. CR (   1) C  12                /390. BD*(   1) C  13 - C  14            0.67   11.01    0.077
  50. CR (   1) C  13                /248. RY*(   2) C  12                    1.27   11.86    0.110
  50. CR (   1) C  13                /282. RY*(   2) C  14                    1.09   11.65    0.101
  50. CR (   1) C  13                /355. RY*(   2) H  27                    0.55   12.23    0.073
  50. CR (   1) C  13                /380. BD*(   1) C   8 - C  14            0.79   10.99    0.084
  50. CR (   1) C  13                /385. BD*(   1) C  11 - C  12            0.63   11.01    0.074
  51. CR (   1) C  14                /179. RY*(   1) C   8                    1.23   12.00    0.109
  51. CR (   1) C  14                /180. RY*(   2) C   8                    0.69   11.36    0.079
  51. CR (   1) C  14                /265. RY*(   2) C  13                    1.38   11.81    0.114
  51. CR (   1) C  14                /356. RY*(   1) H  28                    0.67   11.80    0.080
  51. CR (   1) C  14                /375. BD*(   1) C   7 - C   8            0.69   10.87    0.078
  51. CR (   1) C  14                /378. BD*(   1) C   8 - C  10            0.89   10.97    0.089
  51. CR (   1) C  14                /388. BD*(   1) C  12 - C  13            0.64   11.02    0.075
  52. CR (   1) C  15                /359. RY*(   2) H  29                    0.53   12.68    0.073
  52. CR (   1) C  15                /376. BD*(   1) C   7 - N   9            1.31   10.94    0.108
  53. CR (   1) O  16                /298. RY*(   1) C  15                    4.30   20.70    0.267
  54. LP (   1) N   9                /164. RY*(   3) C   7                    1.17    1.15    0.036
  54. LP (   1) N   9                /300. RY*(   3) C  15                    2.53    1.87    0.066
  54. LP (   1) N   9                /370. BD*(   2) C   4 - C   5            1.28    0.38    0.020
  54. LP (   1) N   9                /371. BD*(   1) C   4 - C   7            6.53    0.81    0.070
  54. LP (   1) N   9                /377. BD*(   1) C   7 - H  23            6.17    0.77    0.066
  54. LP (   1) N   9                /394. BD*(   1) C  15 - O  16           83.77    0.35    0.155
  55. LP (   1) O  16                /298. RY*(   1) C  15                   11.28    2.16    0.139
  55. LP (   1) O  16                /299. RY*(   2) C  15                    0.89    2.33    0.041
  55. LP (   1) O  16                /313. RY*(  16) C  15                    0.82    2.97    0.044
  55. LP (   1) O  16                /396. BD*(   1) C  15 - H  29            0.58    1.35    0.025
  56. LP (   2) O  16                /299. RY*(   2) C  15                    2.66    1.85    0.064
  56. LP (   2) O  16                /300. RY*(   3) C  15                    0.52    1.89    0.029
  56. LP (   2) O  16                /302. RY*(   5) C  15                    0.51    2.21    0.031
  56. LP (   2) O  16                /376. BD*(   1) C   7 - N   9            0.94    0.77    0.024
  56. LP (   2) O  16                /381. BD*(   1) N   9 - C  15           22.99    0.88    0.128
  56. LP (   2) O  16                /396. BD*(   1) C  15 - H  29           17.26    0.88    0.111
  57. LP (   1)Br  17                /213. RY*(   1) C  10                    1.17    2.26    0.046
  57. LP (   1)Br  17                /214. RY*(   2) C  10                    1.38    2.15    0.049
  57. LP (   1)Br  17                /334. RY*(   3)Br  17                    0.50    3.19    0.036
  57. LP (   1)Br  17                /335. RY*(   4)Br  17                    0.55   16.13    0.084
  57. LP (   1)Br  17                /378. BD*(   1) C   8 - C  10            1.39    1.28    0.038
  57. LP (   1)Br  17                /383. BD*(   1) C  10 - C  11            0.87    1.30    0.030
  58. LP (   2)Br  17                /378. BD*(   1) C   8 - C  10            4.92    0.92    0.060
  58. LP (   2)Br  17                /383. BD*(   1) C  10 - C  11            4.00    0.93    0.055
  58. LP (   2)Br  17                /385. BD*(   1) C  11 - C  12            0.70    0.96    0.023
  59. LP (   3)Br  17                /215. RY*(   3) C  10                    0.75    1.29    0.028
  59. LP (   3)Br  17                /379. BD*(   2) C   8 - C  10           14.03    0.37    0.071
 362. BD*(   2) C   1 - C   6        / 62. RY*(   3) C   1                    3.25    0.42    0.082
 362. BD*(   2) C   1 - C   6        / 73. RY*(  14) C   1                    0.70    0.37    0.036
 362. BD*(   2) C   1 - C   6        /147. RY*(   3) C   6                    1.67    0.49    0.064
 362. BD*(   2) C   1 - C   6        /148. RY*(   4) C   6                    0.54    1.57    0.065
 365. BD*(   2) C   2 - C   3        / 79. RY*(   3) C   2                    2.63    0.60    0.089
 365. BD*(   2) C   2 - C   3        / 86. RY*(  10) C   2                    0.57    0.52    0.039
 365. BD*(   2) C   2 - C   3        / 96. RY*(   3) C   3                    0.64    0.65    0.046
 365. BD*(   2) C   2 - C   3        / 97. RY*(   4) C   3                    1.12    1.26    0.085
 370. BD*(   2) C   4 - C   5        / 96. RY*(   3) C   3                    0.70    0.65    0.045
 370. BD*(   2) C   4 - C   5        /113. RY*(   3) C   4                    0.65    0.66    0.044
 370. BD*(   2) C   4 - C   5        /115. RY*(   5) C   4                    0.51    1.67    0.062
 370. BD*(   2) C   4 - C   5        /130. RY*(   3) C   5                    3.40    0.58    0.094
 370. BD*(   2) C   4 - C   5        /147. RY*(   3) C   6                    0.69    0.49    0.039
 370. BD*(   2) C   4 - C   5        /375. BD*(   1) C   7 - C   8            1.14    0.41    0.044
 370. BD*(   2) C   4 - C   5        /376. BD*(   1) C   7 - N   9            1.69    0.37    0.051
 379. BD*(   2) C   8 - C  10        /181. RY*(   3) C   8                    1.32    0.73    0.060
 379. BD*(   2) C   8 - C  10        /215. RY*(   3) C  10                    2.34    0.92    0.090
 379. BD*(   2) C   8 - C  10        /233. RY*(   4) C  11                    0.81    0.84    0.051
 379. BD*(   2) C   8 - C  10        /283. RY*(   3) C  14                    0.85    0.86    0.052
 379. BD*(   2) C   8 - C  10        /370. BD*(   2) C   4 - C   5            6.02    0.03    0.021
 379. BD*(   2) C   8 - C  10        /371. BD*(   1) C   4 - C   7            1.78    0.47    0.054
 379. BD*(   2) C   8 - C  10        /376. BD*(   1) C   7 - N   9            1.09    0.40    0.039
 379. BD*(   2) C   8 - C  10        /377. BD*(   1) C   7 - H  23            0.60    0.43    0.030
 379. BD*(   2) C   8 - C  10        /386. BD*(   2) C  11 - C  12          146.57    0.03    0.091
 379. BD*(   2) C   8 - C  10        /391. BD*(   2) C  13 - C  14          173.85    0.03    0.097
 386. BD*(   2) C  11 - C  12        /233. RY*(   4) C  11                    0.50    0.82    0.046
 386. BD*(   2) C  11 - C  12        /234. RY*(   5) C  11                    1.07    1.25    0.082
 386. BD*(   2) C  11 - C  12        /249. RY*(   3) C  12                    1.03    0.65    0.058
 386. BD*(   2) C  11 - C  12        /250. RY*(   4) C  12                    0.82    1.47    0.078
 391. BD*(   2) C  13 - C  14        /249. RY*(   3) C  12                    0.62    0.65    0.045
 391. BD*(   2) C  13 - C  14        /266. RY*(   3) C  13                    2.68    0.72    0.097
 391. BD*(   2) C  13 - C  14        /284. RY*(   4) C  14                    1.26    1.22    0.086
 394. BD*(   1) C  15 - O  16        /300. RY*(   3) C  15                    1.48    1.52    0.115
 394. BD*(   1) C  15 - O  16        /303. RY*(   6) C  15                    0.60    1.36    0.070
 394. BD*(   1) C  15 - O  16        /316. RY*(   2) O  16                    1.14    0.63    0.066
 394. BD*(   1) C  15 - O  16        /317. RY*(   3) O  16                    0.95    0.64    0.061
 394. BD*(   1) C  15 - O  16        /370. BD*(   2) C   4 - C   5            0.93    0.02    0.008


 Natural Bond Orbitals (Summary):

                                                            Principal Delocalizations
           NBO                        Occupancy    Energy   (geminal,vicinal,remote)
 ====================================================================================
 Molecular unit  1  (C14H12NOBr)
     1. BD (   1) C   1 - C   2          1.98163    -0.77127  364(g),361(g),368(v),374(v)
                                                    95(v),146(v),366(g),363(g)
                                                    145(v),94(v)
     2. BD (   1) C   1 - C   6          1.98154    -0.77118  372(g),360(g),373(v),366(v)
                                                    129(v),78(v),374(g),363(g)
                                                    77(v),128(v)
     3. BD (   2) C   1 - C   6          1.66449    -0.29658  370(v),365(v),131(v),80(v)
     4. BD (   1) C   1 - H  18          1.98162    -0.62214  364(v),372(v),77(v),145(v)
                                                    361(g),360(g),374(v),366(v)
     5. BD (   1) C   2 - C   3          1.97921    -0.77079  371(v),367(g),360(g),363(v)
                                                    368(g),61(v),366(g),111(v)
                                                    112(v),60(v)
     6. BD (   2) C   2 - C   3          1.66773    -0.29793  370(v),362(v),62(v),113(v)
     7. BD (   1) C   2 - H  19          1.98155    -0.62292  367(v),361(v),60(v),94(v)
                                                    364(g),360(g),363(v),368(v)
     8. BD (   1) C   3 - C   4          1.97369    -0.77168  369(g),364(g),373(v),162(v)
                                                    371(g),366(v),368(g),78(v)
                                                    377(v),77(v),128(v),112(g)
     9. BD (   1) C   3 - H  20          1.97967    -0.62479  369(v),360(v),111(v),367(g)
                                                    77(v),364(g),366(v)
    10. BD (   1) C   4 - C   5          1.97459    -0.77167  367(g),372(g),368(v),371(g)
                                                    374(v),162(v),373(g),146(v)
                                                    145(v),376(v),94(v),375(v)
    11. BD (   2) C   4 - C   5          1.66896    -0.30008  362(v),365(v),376(v),375(v)
                                                    96(v),147(v),379(r)
    12. BD (   1) C   4 - C   7          1.96209    -0.73414  379(v),375(g),364(v),372(v)
                                                    369(g),367(g),128(v),382(v)
                                                    94(v),181(v),196(v),377(g)
                                                    376(g),378(v),380(v)
    13. BD (   1) C   5 - C   6          1.97924    -0.77049  371(v),369(g),361(g),363(v)
                                                    61(v),373(g),374(g),112(v)
                                                    60(v),111(v)
    14. BD (   1) C   5 - H  21          1.98040    -0.62304  367(v),361(v),111(v),369(g)
                                                    145(v),372(g),374(v)
    15. BD (   1) C   6 - H  22          1.98139    -0.62278  369(v),360(v),60(v),128(v)
                                                    372(g),361(g),363(v),373(v)
    16. BD (   1) C   7 - C   8          1.96372    -0.73609  381(v),371(g),378(g),370(v)
                                                    390(v),213(v),383(v),380(g)
                                                    281(v),369(v),113(v),214(v)
                                                    377(g),112(v),376(g),335(r)
                                                    179(g),199(v)
    17. BD (   1) C   7 - N   9          1.98210    -0.86822  378(v),395(v),301(v),369(v)
                                                    370(v),371(g),375(g),379(v)
                                                    381(g),382(g),302(v),180(v)
    18. BD (   1) C   7 - H  23          1.96776    -0.58406  367(v),380(v),382(v),379(v)
                                                    375(g),196(v),371(g)
    19. BD (   1) C   8 - C  10          1.97657    -0.81196  380(g),383(g),375(g),230(v)
                                                    387(v),393(v),162(v),376(v)
                                                    231(v),281(v)
    20. BD (   2) C   8 - C  10          1.68312    -0.32779  386(v),391(v),371(v),233(v)
                                                    376(v),283(v),370(r),377(v)
    21. BD (   1) C   8 - C  14          1.96540    -0.78145  384(v),378(g),390(g),375(g)
                                                    392(v),265(v),393(g),213(v)
                                                    264(v),377(v),162(v)
    22. BD (   1) N   9 - C  15          1.99098    -0.93900  376(g),162(v),375(v),163(v)
                                                    382(g),180(r),315(v)
    23. BD (   1) N   9 - H  24          1.98568    -0.78180  396(v),163(v),395(v),371(v)
                                                    298(v),302(v),381(g)
    24. BD (   1) C  10 - C  11          1.98021    -0.81014  375(v),378(g),385(g),179(v)
                                                    387(g),389(v),248(v),247(v)
                                                    335(v),213(g),334(v)
    25. BD (   1) C  10 -Br  17          1.98469    -0.67730  380(v),179(v),385(v),230(v)
                                                    335(g),334(g),214(g),213(g)
                                                    165(r),387(v)
    26. BD (   1) C  11 - C  12          1.97316    -0.78119  384(v),383(g),388(g),392(v)
                                                    214(v),265(v),387(g),389(g)
                                                    264(v)
    27. BD (   2) C  11 - C  12          1.65546    -0.30614  379(v),391(v),267(v),216(v)
                                                    233(g)
    28. BD (   1) C  11 - H  25          1.98007    -0.63263  378(v),388(v),383(g),213(v)
                                                    247(v),385(g),389(v)
    29. BD (   1) C  12 - C  13          1.98139    -0.78178  390(g),393(v),385(g),387(v)
                                                    231(v),389(g),392(g),282(v)
                                                    281(v)
    30. BD (   1) C  12 - H  26          1.98059    -0.63029  383(v),390(v),264(v),230(v)
                                                    385(g),388(g),387(v),392(v)
    31. BD (   1) C  13 - C  14          1.97925    -0.78189  380(g),375(v),388(g),389(v)
                                                    180(v),393(g),248(v),392(g)
                                                    247(v),179(v)
    32. BD (   2) C  13 - C  14          1.66059    -0.30709  379(v),386(v),249(v)
    33. BD (   1) C  13 - H  27          1.98109    -0.62894  380(v),385(v),247(v),281(v)
                                                    390(g),388(g),389(v),393(v)
    34. BD (   1) C  14 - H  28          1.97874    -0.63975  378(v),388(v),179(v),390(g)
                                                    380(g),264(v),392(v)
    35. BD (   1) C  15 - O  16          1.99737    -0.44494  394(g),196(v)
    36. BD (   2) C  15 - O  16          1.99403    -1.10906  376(v),197(v),298(g),381(g)
    37. BD (   1) C  15 - H  29          1.98828    -0.68100  382(v),197(v),315(v)
    38. CR (   1) C   1                  1.99929   -10.39375  146(v),78(v),364(v),372(v)
                                                    337(v)
    39. CR (   1) C   2                  1.99929   -10.39576  61(v),95(v),367(v),361(v)
                                                    339(v)
    40. CR (   1) C   3                  1.99916   -10.39379  112(v),78(v),371(v),369(v)
                                                    340(v),360(v)
    41. CR (   1) C   4                  1.99910   -10.41639  129(v),95(v),372(v),364(v)
                                                    168(v)
    42. CR (   1) C   5                  1.99917   -10.39306  146(v),112(v),367(v),371(v)
                                                    111(v),342(v),361(v)
    43. CR (   1) C   6                  1.99928   -10.39442  61(v),129(v),369(v),360(v)
                                                    345(v)
    44. CR (   1) C   7                  1.99905   -10.45172  111(v),179(v),381(v),367(v)
                                                    380(v),378(v),369(v)
    45. CR (   1) C   8                  1.99895   -10.43553  214(v),384(v),282(v),163(v)
                                                    383(v),390(v)
    46. CR (   1) N   9                  1.99939   -14.60680  302(v),349(v),163(v),299(v)
    47. CR (   1) C  10                  1.99878   -10.48417  384(g),231(v),180(v),375(v)
                                                    380(v),385(v),378(g),383(g)
    48. CR (   1) C  11                  1.99912   -10.40574  213(v),248(v),378(v),384(v)
                                                    388(v),350(v)
    49. CR (   1) C  12                  1.99927   -10.40324  265(v),231(v),383(v),390(v)
                                                    353(v),230(v)
    50. CR (   1) C  13                  1.99929   -10.40278  248(v),282(v),380(v),385(v)
                                                    355(v)
    51. CR (   1) C  14                  1.99916   -10.40713  265(v),179(v),378(v),375(v)
                                                    180(v),356(v),388(v)
    52. CR (   1) C  15                  1.99947   -10.52236  376(v),359(v)
    53. CR (   1) O  16                  1.99981   -19.36771  298(v)
    54. LP (   1) N   9                  1.70184    -0.32418  394(v),371(v),377(v),300(v)
                                                    164(v),370(r)
    55. LP (   1) O  16                  1.98851    -0.82227  298(v),299(v),313(v),396(v)
    56. LP (   2) O  16                  1.90630    -0.34491  381(v),396(v),299(v),376(r)
                                                    300(v),302(v)
    57. LP (   1)Br  17                  1.99131    -0.71879  378(v),214(v),213(v),383(v)
                                                    335(g),334(g)
    58. LP (   2)Br  17                  1.96572    -0.35467  378(v),383(v),385(r)
    59. LP (   3)Br  17                  1.92807    -0.35160  379(v),215(v)
    60. RY*(   1) C   1                  0.00545     1.10829   
    61. RY*(   2) C   1                  0.00193     1.40573   
    62. RY*(   3) C   1                  0.00089     0.47032   
    63. RY*(   4) C   1                  0.00055     1.69136   
    64. RY*(   5) C   1                  0.00044     0.90839   
    65. RY*(   6) C   1                  0.00041     1.09064   
    66. RY*(   7) C   1                  0.00017     1.30992   
    67. RY*(   8) C   1                  0.00006     1.46011   
    68. RY*(   9) C   1                  0.00007     2.83997   
    69. RY*(  10) C   1                  0.00002     2.02037   
    70. RY*(  11) C   1                  0.00000    22.60587   
    71. RY*(  12) C   1                  0.00000     1.73138   
    72. RY*(  13) C   1                  0.00000     1.63497   
    73. RY*(  14) C   1                  0.00001     0.42072   
    74. RY*(  15) C   1                  0.00000     2.42901   
    75. RY*(  16) C   1                  0.00000     1.47229   
    76. RY*(  17) C   1                  0.00000     2.58095   
    77. RY*(   1) C   2                  0.00570     1.09134   
    78. RY*(   2) C   2                  0.00199     1.40015   
    79. RY*(   3) C   2                  0.00091     0.65013   
    80. RY*(   4) C   2                  0.00057     1.50933   
    81. RY*(   5) C   2                  0.00045     1.17924   
    82. RY*(   6) C   2                  0.00026     1.09365   
    83. RY*(   7) C   2                  0.00014     1.32754   
    84. RY*(   8) C   2                  0.00008     1.94357   
    85. RY*(   9) C   2                  0.00006     2.40974   
    86. RY*(  10) C   2                  0.00003     0.57674   
    87. RY*(  11) C   2                  0.00003     1.96516   
    88. RY*(  12) C   2                  0.00001     2.57748   
    89. RY*(  13) C   2                  0.00000     2.09424   
    90. RY*(  14) C   2                  0.00000     1.39749   
    91. RY*(  15) C   2                  0.00000    22.41862   
    92. RY*(  16) C   2                  0.00000     2.21370   
    93. RY*(  17) C   2                  0.00001     1.34898   
    94. RY*(   1) C   3                  0.00586     1.10303   
    95. RY*(   2) C   3                  0.00215     1.13140   
    96. RY*(   3) C   3                  0.00130     0.70364   
    97. RY*(   4) C   3                  0.00053     1.31285   
    98. RY*(   5) C   3                  0.00049     1.21665   
    99. RY*(   6) C   3                  0.00028     0.95236   
   100. RY*(   7) C   3                  0.00020     0.89285   
   101. RY*(   8) C   3                  0.00015     2.08581   
   102. RY*(   9) C   3                  0.00011     1.72507   
   103. RY*(  10) C   3                  0.00007     0.99970   
   104. RY*(  11) C   3                  0.00007     2.76862   
   105. RY*(  12) C   3                  0.00004     1.89428   
   106. RY*(  13) C   3                  0.00002     1.84038   
   107. RY*(  14) C   3                  0.00001     2.93048   
   108. RY*(  15) C   3                  0.00001     2.60626   
   109. RY*(  16) C   3                  0.00000    22.05528   
   110. RY*(  17) C   3                  0.00001     1.94827   
   111. RY*(   1) C   4                  0.00690     1.22863   
   112. RY*(   2) C   4                  0.00329     1.22959   
   113. RY*(   3) C   4                  0.00259     0.71229   
   114. RY*(   4) C   4                  0.00086     0.95576   
   115. RY*(   5) C   4                  0.00067     1.71861   
   116. RY*(   6) C   4                  0.00037     1.46254   
   117. RY*(   7) C   4                  0.00036     0.88234   
   118. RY*(   8) C   4                  0.00027     1.98632   
   119. RY*(   9) C   4                  0.00015     1.32843   
   120. RY*(  10) C   4                  0.00012     1.52434   
   121. RY*(  11) C   4                  0.00008     2.75438   
   122. RY*(  12) C   4                  0.00008     3.83405   
   123. RY*(  13) C   4                  0.00007     1.81728   
   124. RY*(  14) C   4                  0.00005     1.59438   
   125. RY*(  15) C   4                  0.00003     3.19653   
   126. RY*(  16) C   4                  0.00001     2.89871   
   127. RY*(  17) C   4                  0.00001    21.23692   
   128. RY*(   1) C   5                  0.00608     1.09551   
   129. RY*(   2) C   5                  0.00214     1.13473   
   130. RY*(   3) C   5                  0.00139     0.62837   
   131. RY*(   4) C   5                  0.00061     1.14749   
   132. RY*(   5) C   5                  0.00053     1.10875   
   133. RY*(   6) C   5                  0.00026     0.79336   
   134. RY*(   7) C   5                  0.00022     1.23530   
   135. RY*(   8) C   5                  0.00016     1.76761   
   136. RY*(   9) C   5                  0.00012     1.98333   
   137. RY*(  10) C   5                  0.00008     2.95151   
   138. RY*(  11) C   5                  0.00006     1.43543   
   139. RY*(  12) C   5                  0.00004     2.27698   
   140. RY*(  13) C   5                  0.00002     1.65761   
   141. RY*(  14) C   5                  0.00002     1.89382   
   142. RY*(  15) C   5                  0.00001     2.76068   
   143. RY*(  16) C   5                  0.00000     2.66285   
   144. RY*(  17) C   5                  0.00000    21.25626   
   145. RY*(   1) C   6                  0.00577     1.09453   
   146. RY*(   2) C   6                  0.00198     1.40115   
   147. RY*(   3) C   6                  0.00088     0.54729   
   148. RY*(   4) C   6                  0.00056     1.62798   
   149. RY*(   5) C   6                  0.00046     1.11761   
   150. RY*(   6) C   6                  0.00027     1.04419   
   151. RY*(   7) C   6                  0.00017     1.19672   
   152. RY*(   8) C   6                  0.00008     2.08349   
   153. RY*(   9) C   6                  0.00005     2.54500   
   154. RY*(  10) C   6                  0.00003     1.71868   
   155. RY*(  11) C   6                  0.00001     0.63952   
   156. RY*(  12) C   6                  0.00001     2.19538   
   157. RY*(  13) C   6                  0.00001     1.75228   
   158. RY*(  14) C   6                  0.00000    22.50615   
   159. RY*(  15) C   6                  0.00001     1.90793   
   160. RY*(  16) C   6                  0.00000     1.47998   
   161. RY*(  17) C   6                  0.00000     2.31395   
   162. RY*(   1) C   7                  0.01076     1.00247   
   163. RY*(   2) C   7                  0.00450     0.79098   
   164. RY*(   3) C   7                  0.00315     0.82844   
   165. RY*(   4) C   7                  0.00206     0.58588   
   166. RY*(   5) C   7                  0.00134     0.62485   
   167. RY*(   6) C   7                  0.00104     1.26290   
   168. RY*(   7) C   7                  0.00091     1.34559   
   169. RY*(   8) C   7                  0.00056     1.17126   
   170. RY*(   9) C   7                  0.00035     1.79203   
   171. RY*(  10) C   7                  0.00027     1.98392   
   172. RY*(  11) C   7                  0.00021     2.29621   
   173. RY*(  12) C   7                  0.00015     2.20424   
   174. RY*(  13) C   7                  0.00014     2.48381   
   175. RY*(  14) C   7                  0.00008     2.13993   
   176. RY*(  15) C   7                  0.00003     4.06201   
   177. RY*(  16) C   7                  0.00004     3.04524   
   178. RY*(  17) C   7                  0.00001    19.57684   
   179. RY*(   1) C   8                  0.00665     1.59620   
   180. RY*(   2) C   8                  0.00421     0.95346   
   181. RY*(   3) C   8                  0.00382     0.74406   
   182. RY*(   4) C   8                  0.00099     1.20343   
   183. RY*(   5) C   8                  0.00072     1.48508   
   184. RY*(   6) C   8                  0.00035     1.50279   
   185. RY*(   7) C   8                  0.00027     1.80664   
   186. RY*(   8) C   8                  0.00018     1.24818   
   187. RY*(   9) C   8                  0.00015     1.73906   
   188. RY*(  10) C   8                  0.00016     1.37787   
   189. RY*(  11) C   8                  0.00012     1.49284   
   190. RY*(  12) C   8                  0.00009     2.53322   
   191. RY*(  13) C   8                  0.00006     3.29794   
   192. RY*(  14) C   8                  0.00003     2.67193   
   193. RY*(  15) C   8                  0.00004     2.70503   
   194. RY*(  16) C   8                  0.00001     2.84461   
   195. RY*(  17) C   8                  0.00001    21.13223   
   196. RY*(   1) N   9                  0.00504     0.65494   
   197. RY*(   2) N   9                  0.00343     1.10051   
   198. RY*(   3) N   9                  0.00171     1.07507   
   199. RY*(   4) N   9                  0.00107     1.63446   
   200. RY*(   5) N   9                  0.00032     1.60877   
   201. RY*(   6) N   9                  0.00020     1.75843   
   202. RY*(   7) N   9                  0.00017     2.04977   
   203. RY*(   8) N   9                  0.00010     1.77543   
   204. RY*(   9) N   9                  0.00008     1.80334   
   205. RY*(  10) N   9                  0.00005     2.71249   
   206. RY*(  11) N   9                  0.00003     1.64328   
   207. RY*(  12) N   9                  0.00002     2.35709   
   208. RY*(  13) N   9                  0.00003     2.46172   
   209. RY*(  14) N   9                  0.00000    34.93098   
   210. RY*(  15) N   9                  0.00001     3.52220   
   211. RY*(  16) N   9                  0.00000     3.83093   
   212. RY*(  17) N   9                  0.00000     3.31480   
   213. RY*(   1) C  10                  0.00802     1.53878   
   214. RY*(   2) C  10                  0.00680     1.43138   
   215. RY*(   3) C  10                  0.00288     0.93890   
   216. RY*(   4) C  10                  0.00084     1.41197   
   217. RY*(   5) C  10                  0.00081     0.94697   
   218. RY*(   6) C  10                  0.00061     1.70315   
   219. RY*(   7) C  10                  0.00041     1.08820   
   220. RY*(   8) C  10                  0.00016     1.88126   
   221. RY*(   9) C  10                  0.00013     1.59482   
   222. RY*(  10) C  10                  0.00012     1.42894   
   223. RY*(  11) C  10                  0.00009     1.80133   
   224. RY*(  12) C  10                  0.00007     1.25735   
   225. RY*(  13) C  10                  0.00004     2.16393   
   226. RY*(  14) C  10                  0.00002     2.55899   
   227. RY*(  15) C  10                  0.00001     1.74466   
   228. RY*(  16) C  10                  0.00000     2.80139   
   229. RY*(  17) C  10                  0.00000    22.30714   
   230. RY*(   1) C  11                  0.00669     1.22561   
   231. RY*(   2) C  11                  0.00263     1.11747   
   232. RY*(   3) C  11                  0.00113     0.88140   
   233. RY*(   4) C  11                  0.00105     0.86237   
   234. RY*(   5) C  11                  0.00048     1.29569   
   235. RY*(   6) C  11                  0.00026     1.48190   
   236. RY*(   7) C  11                  0.00019     1.07745   
   237. RY*(   8) C  11                  0.00016     1.46081   
   238. RY*(   9) C  11                  0.00009     1.41127   
   239. RY*(  10) C  11                  0.00007     3.04505   
   240. RY*(  11) C  11                  0.00003     1.92468   
   241. RY*(  12) C  11                  0.00004     1.81145   
   242. RY*(  13) C  11                  0.00000     2.70961   
   243. RY*(  14) C  11                  0.00001     1.63916   
   244. RY*(  15) C  11                  0.00000    21.90375   
   245. RY*(  16) C  11                  0.00000     1.31076   
   246. RY*(  17) C  11                  0.00001     2.24125   
   247. RY*(   1) C  12                  0.00559     1.08283   
   248. RY*(   2) C  12                  0.00199     1.45495   
   249. RY*(   3) C  12                  0.00065     0.69666   
   250. RY*(   4) C  12                  0.00057     1.51359   
   251. RY*(   5) C  12                  0.00039     1.15521   
   252. RY*(   6) C  12                  0.00037     0.87493   
   253. RY*(   7) C  12                  0.00017     1.16599   
   254. RY*(   8) C  12                  0.00008     2.03051   
   255. RY*(   9) C  12                  0.00006     2.44689   
   256. RY*(  10) C  12                  0.00002     2.10479   
   257. RY*(  11) C  12                  0.00000    22.47819   
   258. RY*(  12) C  12                  0.00001     1.71845   
   259. RY*(  13) C  12                  0.00000     0.45475   
   260. RY*(  14) C  12                  0.00001     2.51673   
   261. RY*(  15) C  12                  0.00001     2.42372   
   262. RY*(  16) C  12                  0.00000     1.51290   
   263. RY*(  17) C  12                  0.00000     1.46638   
   264. RY*(   1) C  13                  0.00545     1.09177   
   265. RY*(   2) C  13                  0.00209     1.39969   
   266. RY*(   3) C  13                  0.00091     0.76160   
   267. RY*(   4) C  13                  0.00052     1.45472   
   268. RY*(   5) C  13                  0.00039     1.34710   
   269. RY*(   6) C  13                  0.00028     1.06972   
   270. RY*(   7) C  13                  0.00013     1.67238   
   271. RY*(   8) C  13                  0.00008     2.04731   
   272. RY*(   9) C  13                  0.00005     1.72045   
   273. RY*(  10) C  13                  0.00003     1.82403   
   274. RY*(  11) C  13                  0.00002     1.16476   
   275. RY*(  12) C  13                  0.00000     2.28575   
   276. RY*(  13) C  13                  0.00000     2.24154   
   277. RY*(  14) C  13                  0.00000     2.01716   
   278. RY*(  15) C  13                  0.00000    22.04342   
   279. RY*(  16) C  13                  0.00001     1.59759   
   280. RY*(  17) C  13                  0.00000     1.38590   
   281. RY*(   1) C  14                  0.00552     1.09831   
   282. RY*(   2) C  14                  0.00189     1.24336   
   283. RY*(   3) C  14                  0.00089     0.87525   
   284. RY*(   4) C  14                  0.00064     1.25879   
   285. RY*(   5) C  14                  0.00049     1.12251   
   286. RY*(   6) C  14                  0.00028     1.14119   
   287. RY*(   7) C  14                  0.00014     1.73270   
   288. RY*(   8) C  14                  0.00012     2.84180   
   289. RY*(   9) C  14                  0.00010     1.58431   
   290. RY*(  10) C  14                  0.00007     1.51960   
   291. RY*(  11) C  14                  0.00004     1.98582   
   292. RY*(  12) C  14                  0.00005     0.80355   
   293. RY*(  13) C  14                  0.00004     1.61593   
   294. RY*(  14) C  14                  0.00001     1.87850   
   295. RY*(  15) C  14                  0.00001     3.68805   
   296. RY*(  16) C  14                  0.00001     2.57490   
   297. RY*(  17) C  14                  0.00000    21.15014   
   298. RY*(   1) C  15                  0.00930     1.33433   
   299. RY*(   2) C  15                  0.00707     1.50702   
   300. RY*(   3) C  15                  0.00646     1.54799   
   301. RY*(   4) C  15                  0.00231     1.08054   
   302. RY*(   5) C  15                  0.00097     1.86158   
   303. RY*(   6) C  15                  0.00020     1.38983   
   304. RY*(   7) C  15                  0.00012     1.06193   
   305. RY*(   8) C  15                  0.00010     1.68459   
   306. RY*(   9) C  15                  0.00007     1.59044   
   307. RY*(  10) C  15                  0.00004     1.12197   
   308. RY*(  11) C  15                  0.00001     1.97094   
   309. RY*(  12) C  15                  0.00001     2.31553   
   310. RY*(  13) C  15                  0.00001     1.58047   
   311. RY*(  14) C  15                  0.00002     3.61489   
   312. RY*(  15) C  15                  0.00001     1.76379   
   313. RY*(  16) C  15                  0.00001     2.14642   
   314. RY*(  17) C  15                  0.00000    18.53020   
   315. RY*(   1) O  16                  0.00269     0.75358   
   316. RY*(   2) O  16                  0.00080     0.65982   
   317. RY*(   3) O  16                  0.00073     0.67012   
   318. RY*(   4) O  16                  0.00011     1.29661   
   319. RY*(   5) O  16                  0.00005     1.14786   
   320. RY*(   6) O  16                  0.00004     1.60561   
   321. RY*(   7) O  16                  0.00002     3.52022   
   322. RY*(   8) O  16                  0.00001     4.05987   
   323. RY*(   9) O  16                  0.00000     5.08547   
   324. RY*(  10) O  16                  0.00000    49.70520   
   325. RY*(  11) O  16                  0.00001     0.93228   
   326. RY*(  12) O  16                  0.00000     4.62546   
   327. RY*(  13) O  16                  0.00000     2.86997   
   328. RY*(  14) O  16                  0.00000     2.89657   
   329. RY*(  15) O  16                  0.00000     2.97903   
   330. RY*(  16) O  16                  0.00001     2.77436   
   331. RY*(  17) O  16                  0.00000     3.04149   
   332. RY*(   1)Br  17                  0.00106     0.65416   
   333. RY*(   2)Br  17                  0.00083     0.56709   
   334. RY*(   3)Br  17                  0.00030     2.47339   
   335. RY*(   4)Br  17                  0.00001    15.41042   
   336. RY*(   1) H  18                  0.00039     0.86895   
   337. RY*(   2) H  18                  0.00021     1.87447   
   338. RY*(   1) H  19                  0.00047     0.82106   
   339. RY*(   2) H  19                  0.00022     1.93791   
   340. RY*(   1) H  20                  0.00086     1.39860   
   341. RY*(   2) H  20                  0.00016     1.41429   
   342. RY*(   1) H  21                  0.00067     1.53827   
   343. RY*(   2) H  21                  0.00022     1.26859   
   344. RY*(   1) H  22                  0.00047     0.81162   
   345. RY*(   2) H  22                  0.00022     1.93770   
   346. RY*(   1) H  23                  0.00192     0.58468   
   347. RY*(   2) H  23                  0.00028     2.41180   
   348. RY*(   1) H  24                  0.00270     0.59615   
   349. RY*(   2) H  24                  0.00038     2.22035   
   350. RY*(   1) H  25                  0.00062     1.25342   
   351. RY*(   2) H  25                  0.00022     1.48642   
   352. RY*(   1) H  26                  0.00041     0.83267   
   353. RY*(   2) H  26                  0.00023     1.89188   
   354. RY*(   1) H  27                  0.00046     0.93838   
   355. RY*(   2) H  27                  0.00021     1.82241   
   356. RY*(   1) H  28                  0.00088     1.39588   
   357. RY*(   2) H  28                  0.00017     1.41932   
   358. RY*(   1) H  29                  0.00120     0.56676   
   359. RY*(   2) H  29                  0.00024     2.16215   
   360. BD*(   1) C   1 - C   2          0.01542     0.61488   
   361. BD*(   1) C   1 - C   6          0.01549     0.61618   
   362. BD*(   2) C   1 - C   6          0.32045     0.05326  365(v),370(v),62(g),147(g)
                                                    73(g),148(g)
   363. BD*(   1) C   1 - H  18          0.01150     0.61337   
   364. BD*(   1) C   2 - C   3          0.01496     0.61370   
   365. BD*(   2) C   2 - C   3          0.31419     0.05304  362(v),370(v),79(g),97(g)
                                                    391(r),96(g),86(g)
   366. BD*(   1) C   2 - H  19          0.01125     0.60986   
   367. BD*(   1) C   3 - C   4          0.02549     0.60416   
   368. BD*(   1) C   3 - H  20          0.01239     0.60796   
   369. BD*(   1) C   4 - C   5          0.02262     0.60514   
   370. BD*(   2) C   4 - C   5          0.35083     0.05239  365(v),362(v),130(g),379(r)
                                                    376(v),375(v),96(v),147(v)
                                                    113(g),394(r),115(g)
   371. BD*(   1) C   4 - C   7          0.03743     0.48456   
   372. BD*(   1) C   5 - C   6          0.01502     0.61289   
   373. BD*(   1) C   5 - H  21          0.01229     0.60952   
   374. BD*(   1) C   6 - H  22          0.01121     0.61166   
   375. BD*(   1) C   7 - C   8          0.02939     0.46671   
   376. BD*(   1) C   7 - N   9          0.03312     0.42224   
   377. BD*(   1) C   7 - H  23          0.02737     0.44383   
   378. BD*(   1) C   8 - C  10          0.03569     0.56318   
   379. BD*(   2) C   8 - C  10          0.42075     0.01831  391(v),386(v),370(r),215(g)
                                                    371(v),181(g),376(v),283(v)
                                                    233(v),377(v)
   380. BD*(   1) C   8 - C  14          0.02488     0.58475   
   381. BD*(   1) N   9 - C  15          0.05145     0.53398   
   382. BD*(   1) N   9 - H  24          0.01707     0.53689   
   383. BD*(   1) C  10 - C  11          0.02510     0.57805   
   384. BD*(   1) C  10 -Br  17          0.03003     0.15482   
   385. BD*(   1) C  11 - C  12          0.01750     0.60811   
   386. BD*(   2) C  11 - C  12          0.31549     0.04436  391(v),379(v),234(g),249(g)
                                                    250(g),233(g)
   387. BD*(   1) C  11 - H  25          0.01143     0.58958   
   388. BD*(   1) C  12 - C  13          0.01488     0.61151   
   389. BD*(   1) C  12 - H  26          0.01081     0.60495   
   390. BD*(   1) C  13 - C  14          0.01545     0.60622   
   391. BD*(   2) C  13 - C  14          0.32542     0.04341  386(v),379(v),266(g),284(g)
                                                    365(r),249(v)
   392. BD*(   1) C  13 - H  27          0.01112     0.60301   
   393. BD*(   1) C  14 - H  28          0.01175     0.59528   
   394. BD*(   1) C  15 - O  16          0.26392     0.02907  300(g),316(g),317(g),303(g)
   395. BD*(   2) C  15 - O  16          0.00565     0.61871   
   396. BD*(   1) C  15 - H  29          0.03732     0.53167   
       -------------------------------
              Total Lewis  142.83739  ( 97.8338%)
        Valence non-Lewis    2.92612  (  2.0042%)
        Rydberg non-Lewis    0.23649  (  0.1620%)
       -------------------------------
            Total unit  1  146.00000  (100.0000%)
           Charge unit  1    0.00000
   1 Symmetry operations used in ECPInt.
 ECPInt:  NShTT=    9316 NPrTT=   38001 LenC2=    8726 LenP2D=   23867.
 LDataN:  DoStor=T MaxTD1= 6 Len=  172
 D1PCM: PCM CHGder 1st derivatives, ID1Alg=3 FixD1E=F DoIter=F DoCFld=F I1PDM=0.
 Calling FoFJK, ICntrl=      2127 FMM=F ISym2X=0 I1Cent= 0 IOpClX= 0 NMat=1 NMatS=1 NMatT=0.
 -------------------------------------------------------------------
 Center     Atomic                   Forces (Hartrees/Bohr)
 Number     Number              X              Y              Z
 -------------------------------------------------------------------
      1        6          -0.032716411   -0.046735756    0.024119192
      2        6          -0.011871113   -0.006994204    0.064153509
      3        6           0.023931750    0.042283440    0.041515688
      4        6           0.021732087    0.033318710   -0.009795029
      5        6           0.009372242    0.000260263   -0.063551229
      6        6          -0.023118541   -0.044090480   -0.042399937
      7        6           0.001194710    0.001132636    0.024188933
      8        6           0.011000783   -0.025690956    0.000053656
      9        7           0.000372441    0.039290199    0.015097964
     10        6          -0.006058125   -0.022340536   -0.042714332
     11        6          -0.035877309    0.022841772   -0.045322079
     12        6          -0.030733840    0.057078588    0.008719433
     13        6           0.005599067    0.033197806    0.052942679
     14        6           0.040743051   -0.025862435    0.051642075
     15        6          -0.053507934   -0.070909516   -0.059046702
     16        8           0.023558101    0.011362270    0.015455664
     17       35           0.001308579    0.015290565    0.021012075
     18        1           0.028087104    0.040239393   -0.018973151
     19        1           0.007827710    0.003512796   -0.051551384
     20        1          -0.020534596   -0.036380822   -0.034150677
     21        1          -0.009368231   -0.004383699    0.052600348
     22        1           0.019289279    0.036329801    0.033493521
     23        1           0.007480727    0.001684115    0.003319639
     24        1          -0.017032506   -0.032516581   -0.021566779
     25        1           0.028990375   -0.017016919    0.037716441
     26        1           0.025197634   -0.045652973   -0.005683182
     27        1          -0.006333161   -0.025097365   -0.044873967
     28        1          -0.030387124    0.019423303   -0.039460438
     29        1           0.021853251    0.046426584    0.033058068
 -------------------------------------------------------------------
 Cartesian Forces:  Max     0.070909516 RMS     0.031878278

 GradGradGradGradGradGradGradGradGradGradGradGradGradGradGradGradGradGrad
 Berny optimization.
 FormGI is forming the generalized inverse of G from B-inverse, IUseBI=4.
 Internal  Forces:  Max     0.060158614 RMS     0.015853701
 Search for a local minimum.
 Step number   1 out of a maximum of  158
 All quantities printed in internal units (Hartrees-Bohrs-Radians)
 Mixed Optimization -- RFO/linear search
 Second derivative matrix not updated -- first step.
 ITU=  0
     Eigenvalues ---    0.00826   0.00912   0.01293   0.01424   0.01512
     Eigenvalues ---    0.01721   0.01840   0.01870   0.01931   0.01957
     Eigenvalues ---    0.01966   0.01976   0.01981   0.02003   0.02005
     Eigenvalues ---    0.02028   0.02031   0.02033   0.02036   0.02058
     Eigenvalues ---    0.02061   0.02073   0.02374   0.02374   0.05066
     Eigenvalues ---    0.06453   0.06933   0.15993   0.16000   0.16000
     Eigenvalues ---    0.16000   0.16000   0.16000   0.16000   0.16000
     Eigenvalues ---    0.16000   0.16000   0.16000   0.18856   0.19001
     Eigenvalues ---    0.19873   0.22000   0.22000   0.22000   0.22000
     Eigenvalues ---    0.22002   0.22485   0.23469   0.24470   0.24996
     Eigenvalues ---    0.24996   0.24998   0.32858   0.33565   0.34693
     Eigenvalues ---    0.39854   0.40304   0.40485   0.40558   0.40970
     Eigenvalues ---    0.43055   0.43832   0.43970   0.44163   0.44195
     Eigenvalues ---    0.44226   0.44240   0.44273   0.44275   0.44316
     Eigenvalues ---    0.44322   0.44349   0.44376   0.44386   0.44567
     Eigenvalues ---    0.44833   0.44937   0.45333   0.53604   0.55351
     Eigenvalues ---    0.83546
 RFO step:  Lambda=-7.48647045D-02 EMin= 8.26014086D-03
 Linear search not attempted -- first point.
 Maximum step size (   0.300) exceeded in Quadratic search.
    -- Step size scaled by   0.759
 Iteration  1 RMS(Cart)=  0.03396356 RMS(Int)=  0.00064255
 Iteration  2 RMS(Cart)=  0.00080936 RMS(Int)=  0.00002463
 Iteration  3 RMS(Cart)=  0.00000095 RMS(Int)=  0.00002461
 Variable       Old X    -DE/DX   Delta X   Delta X   Delta X     New X
                                 (Linear)    (Quad)   (Total)
    R1        2.65408  -0.00922   0.00000  -0.01321  -0.01321   2.64087
    R2        2.65248  -0.01168   0.00000  -0.01668  -0.01669   2.63580
    R3        1.92885   0.05261   0.00000   0.07722   0.07722   2.00606
    R4        2.65443  -0.01322   0.00000  -0.01922  -0.01921   2.63521
    R5        1.92922   0.05226   0.00000   0.07674   0.07674   2.00596
    R6        2.67056  -0.01423   0.00000  -0.02139  -0.02138   2.64918
    R7        1.92771   0.05396   0.00000   0.07904   0.07904   2.00676
    R8        2.66960  -0.01576   0.00000  -0.02359  -0.02358   2.64602
    R9        2.81370   0.02161   0.00000   0.03996   0.03996   2.85366
   R10        2.65497  -0.01021   0.00000  -0.01477  -0.01478   2.64019
   R11        1.92868   0.05359   0.00000   0.07863   0.07863   2.00732
   R12        1.92779   0.05304   0.00000   0.07771   0.07771   2.00550
   R13        2.82601   0.01427   0.00000   0.02685   0.02685   2.85286
   R14        2.70256   0.02976   0.00000   0.04661   0.04661   2.74918
   R15        2.06177   0.00232   0.00000   0.00417   0.00417   2.06594
   R16        2.68990  -0.02345   0.00000  -0.03650  -0.03648   2.65342
   R17        2.67586  -0.01448   0.00000  -0.02199  -0.02199   2.65387
   R18        2.54821  -0.00502   0.00000  -0.00607  -0.00607   2.54214
   R19        1.83094   0.04211   0.00000   0.05232   0.05232   1.88325
   R20        2.66456  -0.01571   0.00000  -0.02336  -0.02335   2.64121
   R21        3.53121   0.02554   0.00000   0.07085   0.07085   3.60205
   R22        2.65048  -0.01243   0.00000  -0.01766  -0.01766   2.63282
   R23        1.93190   0.05042   0.00000   0.07437   0.07437   2.00627
   R24        2.64578  -0.00928   0.00000  -0.01281  -0.01283   2.63295
   R25        1.92827   0.05243   0.00000   0.07688   0.07688   2.00515
   R26        2.65224  -0.01306   0.00000  -0.01866  -0.01868   2.63357
   R27        1.92960   0.05179   0.00000   0.07611   0.07611   2.00571
   R28        1.92708   0.05346   0.00000   0.07823   0.07823   2.00530
   R29        2.36058  -0.02903   0.00000  -0.02420  -0.02420   2.33638
   R30        1.92829   0.06016   0.00000   0.08821   0.08821   2.01650
    A1        2.09308  -0.00130   0.00000  -0.00258  -0.00259   2.09049
    A2        2.09494   0.00065   0.00000   0.00129   0.00130   2.09624
    A3        2.09516   0.00065   0.00000   0.00129   0.00129   2.09645
    A4        2.09403   0.00073   0.00000   0.00222   0.00221   2.09625
    A5        2.09437   0.00035   0.00000   0.00122   0.00122   2.09559
    A6        2.09478  -0.00109   0.00000  -0.00344  -0.00344   2.09134
    A7        2.10863  -0.00138   0.00000  -0.00388  -0.00387   2.10476
    A8        2.07924   0.00087   0.00000   0.00252   0.00251   2.08175
    A9        2.09530   0.00051   0.00000   0.00135   0.00135   2.09665
   A10        2.06757   0.00303   0.00000   0.00660   0.00661   2.07418
   A11        2.12117  -0.00214   0.00000  -0.00475  -0.00476   2.11641
   A12        2.09430  -0.00088   0.00000  -0.00180  -0.00181   2.09250
   A13        2.10895  -0.00096   0.00000  -0.00257  -0.00256   2.10639
   A14        2.09264  -0.00071   0.00000  -0.00255  -0.00255   2.09009
   A15        2.08158   0.00166   0.00000   0.00512   0.00512   2.08670
   A16        2.09403  -0.00013   0.00000   0.00022   0.00022   2.09425
   A17        2.09483   0.00058   0.00000   0.00155   0.00155   2.09638
   A18        2.09432  -0.00045   0.00000  -0.00177  -0.00177   2.09255
   A19        1.93874   0.00105   0.00000  -0.00010  -0.00012   1.93862
   A20        1.95569   0.00194   0.00000   0.00639   0.00639   1.96208
   A21        1.90258  -0.00385   0.00000  -0.01671  -0.01682   1.88577
   A22        1.94522  -0.00332   0.00000  -0.00828  -0.00825   1.93696
   A23        1.88931  -0.00083   0.00000  -0.00604  -0.00608   1.88324
   A24        1.82744   0.00506   0.00000   0.02520   0.02525   1.85269
   A25        2.14651  -0.00801   0.00000  -0.01819  -0.01820   2.12830
   A26        2.07705   0.00880   0.00000   0.02107   0.02104   2.09809
   A27        2.05955  -0.00080   0.00000  -0.00297  -0.00295   2.05659
   A28        2.15507  -0.00060   0.00000  -0.00154  -0.00154   2.15353
   A29        2.07456   0.00592   0.00000   0.01892   0.01892   2.09348
   A30        2.05295  -0.00533   0.00000  -0.01744  -0.01744   2.03551
   A31        2.09706   0.00543   0.00000   0.01170   0.01173   2.10879
   A32        2.15769  -0.01148   0.00000  -0.02634  -0.02636   2.13133
   A33        2.02834   0.00606   0.00000   0.01465   0.01463   2.04297
   A34        2.10569  -0.00260   0.00000  -0.00645  -0.00644   2.09925
   A35        2.10534  -0.00174   0.00000  -0.00659  -0.00660   2.09874
   A36        2.07215   0.00434   0.00000   0.01305   0.01304   2.08519
   A37        2.09178  -0.00112   0.00000  -0.00142  -0.00144   2.09034
   A38        2.09581  -0.00083   0.00000  -0.00380  -0.00379   2.09202
   A39        2.09559   0.00196   0.00000   0.00522   0.00523   2.10082
   A40        2.09177  -0.00125   0.00000  -0.00184  -0.00187   2.08991
   A41        2.09576   0.00158   0.00000   0.00400   0.00401   2.09978
   A42        2.09565  -0.00033   0.00000  -0.00216  -0.00214   2.09350
   A43        2.12046   0.00034   0.00000   0.00095   0.00094   2.12140
   A44        2.09390  -0.00043   0.00000  -0.00130  -0.00129   2.09261
   A45        2.06883   0.00008   0.00000   0.00034   0.00035   2.06918
   A46        2.07987   0.02076   0.00000   0.05342   0.05342   2.13330
   A47        2.10939  -0.02034   0.00000  -0.05891  -0.05891   2.05048
   A48        2.09392  -0.00041   0.00000   0.00548   0.00548   2.09941
    D1       -0.00306  -0.00006   0.00000  -0.00050  -0.00051  -0.00356
    D2        3.13612  -0.00003   0.00000  -0.00022  -0.00022   3.13590
    D3       -3.14149   0.00001   0.00000   0.00009   0.00009  -3.14140
    D4       -0.00231   0.00005   0.00000   0.00037   0.00037  -0.00194
    D5        0.00257  -0.00002   0.00000  -0.00017  -0.00017   0.00239
    D6       -3.13761   0.00012   0.00000   0.00096   0.00096  -3.13665
    D7        3.14100  -0.00010   0.00000  -0.00076  -0.00076   3.14024
    D8        0.00082   0.00005   0.00000   0.00037   0.00037   0.00119
    D9       -0.00408   0.00020   0.00000   0.00155   0.00154  -0.00253
   D10        3.12996   0.00004   0.00000   0.00026   0.00026   3.13022
   D11        3.13993   0.00016   0.00000   0.00126   0.00126   3.14119
   D12       -0.00922  -0.00000   0.00000  -0.00003  -0.00003  -0.00924
   D13        0.01144  -0.00021   0.00000  -0.00180  -0.00180   0.00964
   D14        3.13501   0.00016   0.00000   0.00138   0.00138   3.13639
   D15       -3.12253  -0.00005   0.00000  -0.00051  -0.00051  -3.12304
   D16        0.00104   0.00032   0.00000   0.00267   0.00267   0.00371
   D17       -0.01194   0.00012   0.00000   0.00111   0.00112  -0.01082
   D18        3.13329  -0.00004   0.00000  -0.00014  -0.00013   3.13316
   D19       -3.13579  -0.00022   0.00000  -0.00198  -0.00199  -3.13778
   D20        0.00943  -0.00038   0.00000  -0.00323  -0.00323   0.00620
   D21        1.20421   0.00044   0.00000   0.00597   0.00594   1.21015
   D22       -0.98418   0.00254   0.00000   0.01211   0.01208  -0.97210
   D23       -2.99862  -0.00239   0.00000  -0.01213  -0.01205  -3.01067
   D24       -1.95568   0.00085   0.00000   0.00928   0.00924  -1.94644
   D25        2.13912   0.00295   0.00000   0.01542   0.01538   2.15450
   D26        0.12468  -0.00198   0.00000  -0.00882  -0.00875   0.11593
   D27        0.00507  -0.00002   0.00000  -0.00018  -0.00018   0.00489
   D28       -3.13794  -0.00016   0.00000  -0.00131  -0.00131  -3.13925
   D29       -3.14013   0.00013   0.00000   0.00104   0.00105  -3.13909
   D30        0.00004  -0.00001   0.00000  -0.00008  -0.00008  -0.00003
   D31        1.62048  -0.00238   0.00000  -0.01368  -0.01369   1.60679
   D32       -1.50669  -0.00149   0.00000  -0.00613  -0.00613  -1.51281
   D33       -2.46847  -0.00155   0.00000  -0.01162  -0.01163  -2.48011
   D34        0.68754  -0.00067   0.00000  -0.00407  -0.00407   0.68347
   D35       -0.46781   0.00225   0.00000   0.01070   0.01070  -0.45711
   D36        2.68820   0.00313   0.00000   0.01825   0.01827   2.70647
   D37       -1.10913   0.00058   0.00000   0.00278   0.00272  -1.10641
   D38        2.07059   0.00091   0.00000   0.00505   0.00500   2.07558
   D39        2.98923   0.00028   0.00000   0.00441   0.00439   2.99362
   D40       -0.11424   0.00061   0.00000   0.00667   0.00667  -0.10757
   D41        0.95056   0.00001   0.00000   0.00119   0.00125   0.95182
   D42       -2.15290   0.00033   0.00000   0.00345   0.00353  -2.14937
   D43       -3.13939   0.00055   0.00000   0.00522   0.00513  -3.13425
   D44       -0.01302   0.00071   0.00000   0.00594   0.00586  -0.00716
   D45       -0.01208  -0.00024   0.00000  -0.00207  -0.00207  -0.01415
   D46        3.11429  -0.00009   0.00000  -0.00135  -0.00134   3.11295
   D47        3.13907  -0.00069   0.00000  -0.00548  -0.00556   3.13350
   D48       -0.00258  -0.00038   0.00000  -0.00304  -0.00310  -0.00568
   D49        0.01118   0.00021   0.00000   0.00183   0.00183   0.01301
   D50       -3.13047   0.00052   0.00000   0.00428   0.00429  -3.12618
   D51       -3.12549   0.00017   0.00000   0.00169   0.00167  -3.12382
   D52        0.01524   0.00007   0.00000   0.00088   0.00086   0.01611
   D53       -0.02159   0.00007   0.00000   0.00019   0.00020  -0.02139
   D54        3.11915  -0.00003   0.00000  -0.00062  -0.00061   3.11854
   D55        0.00515   0.00008   0.00000   0.00077   0.00076   0.00591
   D56       -3.14089   0.00018   0.00000   0.00152   0.00152  -3.13937
   D57       -3.12231   0.00008   0.00000   0.00046   0.00042  -3.12189
   D58        0.01483   0.00018   0.00000   0.00120   0.00117   0.01601
   D59        0.00317   0.00012   0.00000   0.00082   0.00083   0.00400
   D60        3.14081   0.00007   0.00000   0.00045   0.00046   3.14127
   D61       -3.13406   0.00003   0.00000   0.00014   0.00013  -3.13393
   D62        0.00358  -0.00002   0.00000  -0.00023  -0.00024   0.00334
   D63       -0.00420  -0.00011   0.00000  -0.00100  -0.00099  -0.00519
   D64        3.13780  -0.00018   0.00000  -0.00145  -0.00146   3.13634
   D65        3.14135  -0.00006   0.00000  -0.00061  -0.00060   3.14075
   D66        0.00016  -0.00013   0.00000  -0.00106  -0.00107  -0.00091
   D67       -0.00313  -0.00005   0.00000  -0.00035  -0.00036  -0.00350
   D68        3.13851  -0.00036   0.00000  -0.00276  -0.00279   3.13572
   D69        3.13806   0.00002   0.00000   0.00010   0.00010   3.13816
   D70       -0.00349  -0.00029   0.00000  -0.00231  -0.00232  -0.00581
         Item               Value     Threshold  Converged?
 Maximum Force            0.060159     0.000450     NO 
 RMS     Force            0.015854     0.000300     NO 
 Maximum Displacement     0.146108     0.001800     NO 
 RMS     Displacement     0.034189     0.001200     NO 
 Predicted change in Energy=-3.869487D-02
 GradGradGradGradGradGradGradGradGradGradGradGradGradGradGradGradGradGrad

                          Input orientation:                          
 ---------------------------------------------------------------------
 Center     Atomic      Atomic             Coordinates (Angstroms)
 Number     Number       Type             X           Y           Z
 ---------------------------------------------------------------------
      1          6           0        3.430740    3.288487   -2.389983
      2          6           0        2.891316    2.341654   -3.264911
      3          6           0        2.141389    1.276539   -2.767164
      4          6           0        1.922387    1.140565   -1.389185
      5          6           0        2.459977    2.099474   -0.521953
      6          6           0        3.212896    3.166872   -1.017675
      7          6           0        1.107175   -0.003095   -0.834349
      8          6           0        1.834975   -1.316083   -0.993941
      9          7           0       -0.223401   -0.070717   -1.418683
     10          6           0        2.670286   -1.829406    0.011215
     11          6           0        3.339903   -3.043529   -0.164828
     12          6           0        3.192454   -3.761735   -1.349530
     13          6           0        2.377316   -3.263412   -2.363682
     14          6           0        1.710545   -2.053074   -2.182896
     15          6           0       -1.145548    0.898002   -1.274085
     16          8           0       -2.276866    0.809977   -1.764957
     17         35           0        2.963762   -0.907683    1.653656
     18          1           0        4.001477    4.099400   -2.768918
     19          1           0        3.049861    2.432582   -4.310565
     20          1           0        1.728900    0.570474   -3.444675
     21          1           0        2.296422    2.014801    0.524185
     22          1           0        3.616251    3.885327   -0.348788
     23          1           0        0.961232    0.172436    0.234798
     24          1           0       -0.502047   -0.880006   -1.929143
     25          1           0        3.967705   -3.424158    0.602073
     26          1           0        3.704122   -4.682611   -1.476300
     27          1           0        2.262613   -3.801102   -3.271566
     28          1           0        1.098906   -1.688453   -2.969669
     29          1           0       -0.868747    1.761374   -0.711377
 ---------------------------------------------------------------------
                    Distance matrix (angstroms):
                    1          2          3          4          5
     1  C    0.000000
     2  C    1.397487   0.000000
     3  C    2.419220   1.394493   0.000000
     4  C    2.808966   2.428947   1.401883   0.000000
     5  C    2.417782   2.787207   2.412404   1.400214   0.000000
     6  C    1.394803   2.415464   2.789659   2.430916   1.397128
     7  C    4.318966   3.819508   2.538274   1.510090   2.519615
     8  C    5.069267   4.433080   3.155931   2.489776   3.504202
     9  N    5.057709   4.350811   3.037390   2.464240   3.565721
    10  C    5.704110   5.308446   4.200716   3.367670   3.970465
    11  C    6.712227   6.229923   5.183780   4.584218   5.229942
    12  C    7.130565   6.403962   5.338411   5.064306   5.964493
    13  C    6.636096   5.700279   4.563947   4.533390   5.670921
    14  C    5.615535   4.677458   3.407832   3.297603   4.534759
    15  C    5.282240   4.726922   3.629950   3.079661   3.874151
    16  O    6.253834   5.595177   4.554457   4.228974   5.064143
    17  Br   5.846103   5.895400   4.999077   3.812960   3.745673
    18  H    1.061562   2.137320   3.380603   3.870528   3.380057
    19  H    2.136885   1.061507   2.131629   3.387472   3.848702
    20  H    3.375830   2.126171   1.061930   2.141840   3.378553
    21  H    3.376585   3.849413   3.376692   2.136627   1.062226
    22  H    2.134738   3.378199   3.850914   3.388999   2.134532
    23  H    4.764212   4.547383   3.409339   2.120947   2.555852
    24  H    5.749393   4.866033   3.512936   3.201896   4.430696
    25  H    7.368875   7.025437   6.064960   5.383784   5.834996
    26  H    8.027949   7.293839   6.294437   6.090284   6.960988
    27  H    7.239060   6.174849   5.104072   5.298980   6.512766
    28  H    5.526610   4.420596   3.149438   3.343561   4.710862
    29  H    4.861623   4.582067   3.677261   2.938581   3.351208
                    6          7          8          9         10
     6  C    0.000000
     7  C    3.810035   0.000000
     8  C    4.690002   1.509669   0.000000
     9  N    4.738241   1.454803   2.443002   0.000000
    10  C    5.129896   2.548275   1.404130   3.675734   0.000000
    11  C    6.269973   3.831132   2.436453   4.806964   1.397668
    12  C    6.936580   4.329108   2.819646   5.029559   2.420369
    13  C    6.622574   3.818610   2.441805   4.224933   2.789684
    14  C    5.555415   2.526865   1.404369   2.872962   2.405255
    15  C    4.920320   2.465787   3.723463   1.345244   4.863264
    16  O    6.020870   3.602617   4.692743   2.261028   5.881789
    17  Br   4.878532   3.233476   2.907012   4.505307   1.906125
    18  H    2.135023   5.380522   6.096863   6.087907   6.682212
    19  H    3.377705   4.668043   5.150576   5.034256   6.081645
    20  H    3.851474   2.743961   3.094584   2.885698   4.311474
    21  H    2.131789   2.707736   3.689503   3.804423   3.896260
    22  H    1.061265   4.653070   5.535687   5.615860   5.803673
    23  H    3.950358   1.093246   2.118707   2.048531   2.641633
    24  H    5.568554   2.134746   2.554689   0.996575   3.837974
    25  H    6.828982   4.685040   3.397024   5.735363   2.139075
    26  H    7.878200   5.390186   3.880707   6.057915   3.379689
    27  H    7.384831   4.658317   3.397906   4.850693   3.851030
    28  H    5.643883   2.720311   2.141018   2.602139   3.372650
    29  H    4.327708   2.651932   4.106179   2.067199   5.093191
                   11         12         13         14         15
    11  C    0.000000
    12  C    1.393226   0.000000
    13  C    2.410369   1.393298   0.000000
    14  C    2.776402   2.410410   1.393623   0.000000
    15  C    6.073335   6.366876   5.560141   4.206193   0.000000
    16  O    6.997001   7.140490   6.213886   4.926579   1.236359
    17  Br   2.830231   4.149342   4.693866   4.195426   5.358973
    18  H    7.631540   8.029112   7.550703   6.591262   6.243024
    19  H    6.874522   6.867141   6.056981   5.142164   5.401537
    20  H    5.139431   5.029877   4.035799   2.911259   3.616793
    21  H    5.210595   6.138571   6.017130   4.921296   4.040813
    22  H    6.936804   7.723901   7.529889   6.500790   5.696930
    23  H    4.019976   4.792301   4.534583   3.370402   2.691040
    24  H    4.749128   4.721192   3.763001   2.517150   2.001127
    25  H    1.061673   2.126906   3.369106   3.838058   6.953157
    26  H    2.130540   1.061078   2.135881   3.374625   7.396177
    27  H    3.374357   2.135503   1.061377   2.132037   6.138980
    28  H    3.837373   3.362483   2.117085   1.061161   3.821300
    29  H    6.410815   6.885153   6.206087   4.834060   1.067084
                   16         17         18         19         20
    16  O    0.000000
    17  Br   6.488563   0.000000
    18  H    7.158620   6.760687   0.000000
    19  H    6.122662   6.836426   2.461815   0.000000
    20  H    4.350285   5.450028   4.251420   2.441751   0.000000
    21  H    5.254212   3.203430   4.254091   4.910908   4.261456
    22  H    6.796480   5.235309   2.459930   4.257575   4.912724
    23  H    3.858855   2.681407   5.804003   5.489167   3.779718
    24  H    2.456213   4.984882   6.766198   5.409293   3.062328
    25  H    7.907300   2.906264   8.244310   7.699211   6.111096
    26  H    8.125520   4.959318   8.881611   7.686813   5.947345
    27  H    6.643703   5.755110   8.105198   6.368524   4.407437
    28  H    4.369133   5.046030   6.477999   4.752595   2.392755
    29  H    1.999496   5.235014   5.780911   5.362850   3.954356
                   21         22         23         24         25
    21  H    0.000000
    22  H    2.450081   0.000000
    23  H    2.293641   4.601658   0.000000
    24  H    4.714886   6.493558   2.816285   0.000000
    25  H    5.690477   7.379446   4.702048   5.732228   0.000000
    26  H    7.130140   8.642255   5.832905   5.688298   2.443934
    27  H    6.945041   8.334036   5.456848   4.240076   4.249059
    28  H    5.230216   6.653801   3.708163   2.073483   4.898981
    29  H    3.407218   4.975727   2.601691   2.931605   7.211529
                   26         27         28         29
    26  H    0.000000
    27  H    2.465357   0.000000
    28  H    4.240553   2.430770   0.000000
    29  H    7.938589   6.877581   4.568681   0.000000
 Symmetry turned off by external request.
 Stoichiometry    C14H12BrNO
 Framework group  C1[X(C14H12BrNO)]
 Deg. of freedom    81
 Full point group                 C1      NOp   1
 Rotational constants (GHZ):           0.4172446           0.2801112           0.2446027
 Basis read from rwf:  (5D, 7F)
 Pseudo-potential data read from rwf file.
   396 basis functions,   648 primitive gaussians,   412 cartesian basis functions
    59 alpha electrons       59 beta electrons
       nuclear repulsion energy      1086.9366865333 Hartrees.
 NAtoms=   29 NActive=   29 NUniq=   29 SFac= 1.00D+00 NAtFMM=   60 NAOKFM=F Big=F
 Integral buffers will be    131072 words long.
 Raffenetti 2 integral format.
 Two-electron integral symmetry is turned off.
 ------------------------------------------------------------------------------
 Polarizable Continuum Model (PCM)
 =================================
 Model                : PCM.
 Atomic radii         : UFF (Universal Force Field).
 Polarization charges : Total charges.
 Charge compensation  : None.
 Solution method      : On-the-fly selection.
 Cavity type          : Scaled VdW (van der Waals Surface) (Alpha=1.100).
 Cavity algorithm     : GePol (No added spheres)
                        Default sphere list used, NSphG=   29.
                        Lebedev-Laikov grids with approx.  5.0 points / Ang**2.
                        Smoothing algorithm: York/Karplus (Gamma=1.0000).
                        Polarization charges: spherical gaussians, with
                                              point-specific exponents (IZeta= 3).
                        Self-potential: point-specific (ISelfS= 7).
                        Self-field    : sphere-specific E.n sum rule (ISelfD= 2).
 1st derivatives      : Analytical E(r).r(x)/FMM algorithm (CHGder, D1EAlg=3).
                        Cavity 1st derivative terms included.
 Solvent              : DiMethylSulfoxide, Eps=  46.826000 Eps(inf)=   2.007889
 ------------------------------------------------------------------------------
 One-electron integrals computed using PRISM.
   1 Symmetry operations used in ECPInt.
 ECPInt:  NShTT=    9316 NPrTT=   38001 LenC2=    8723 LenP2D=   23840.
 LDataN:  DoStor=T MaxTD1= 5 Len=  102
 NBasis=   396 RedAO= T EigKep=  1.00D-06  NBF=   396
 NBsUse=   396 1.00D-06 EigRej= -1.00D+00 NBFU=   396
 Initial guess from the checkpoint file:  "BHFA_oBr_conf5.chk"
 B after Tr=    -0.024309    0.038994   -0.019978
         Rot=    0.999996    0.002492    0.001057   -0.000362 Ang=   0.31 deg.
 ExpMin= 4.38D-02 ExpMax= 8.59D+03 ExpMxC= 1.30D+03 IAcc=3 IRadAn=         5 AccDes= 0.00D+00
 Harris functional with IExCor= 1009 and IRadAn=       5 diagonalized for initial guess.
 HarFok:  IExCor= 1009 AccDes= 0.00D+00 IRadAn=         5 IDoV= 1 UseB2=F ITyADJ=14
 ICtDFT=  3500011 ScaDFX=  1.000000  1.000000  1.000000  1.000000
 FoFCou: FMM=F IPFlag=           0 FMFlag=      100000 FMFlg1=           0
         NFxFlg=           0 DoJE=T BraDBF=F KetDBF=T FulRan=T
         wScrn=  0.000000 ICntrl=       500 IOpCl=  0 I1Cent=   200000004 NGrid=           0
         NMat0=    1 NMatS0=      1 NMatT0=    0 NMatD0=    1 NMtDS0=    0 NMtDT0=    0
 Symmetry not used in FoFCou.
 Requested convergence on RMS density matrix=1.00D-08 within 128 cycles.
 Requested convergence on MAX density matrix=1.00D-06.
 Requested convergence on             energy=1.00D-06.
 No special actions if energy rises.
 Inv3:  Mode=1 IEnd=    16694643.
 Iteration    1 A*A^-1 deviation from unit magnitude is 4.88D-15 for   2347.
 Iteration    1 A*A^-1 deviation from orthogonality  is 2.12D-15 for   1266    450.
 Iteration    1 A^-1*A deviation from unit magnitude is 4.88D-15 for   2347.
 Iteration    1 A^-1*A deviation from orthogonality  is 3.11D-13 for   1775   1758.
 Error on total polarization charges =  0.01804
 SCF Done:  E(RM062X) =  -683.701799489     A.U. after   16 cycles
            NFock= 16  Conv=0.36D-08     -V/T= 2.0168
   1 Symmetry operations used in ECPInt.
 ECPInt:  NShTT=    9316 NPrTT=   38001 LenC2=    8723 LenP2D=   23840.
 LDataN:  DoStor=T MaxTD1= 6 Len=  172
 D1PCM: PCM CHGder 1st derivatives, ID1Alg=3 FixD1E=F DoIter=F DoCFld=F I1PDM=0.
 Calling FoFJK, ICntrl=      2127 FMM=F ISym2X=0 I1Cent= 0 IOpClX= 0 NMat=1 NMatS=1 NMatT=0.
 -------------------------------------------------------------------
 Center     Atomic                   Forces (Hartrees/Bohr)
 Number     Number              X              Y              Z
 -------------------------------------------------------------------
      1        6          -0.010259235   -0.014739118    0.007925518
      2        6          -0.003733371   -0.002494913    0.020425209
      3        6           0.007854014    0.012775982    0.013146835
      4        6           0.007057563    0.013502576   -0.003973402
      5        6           0.002880210   -0.000561669   -0.019638789
      6        6          -0.007248868   -0.013753249   -0.014231962
      7        6          -0.002348696    0.001075544    0.011574480
      8        6           0.001218902   -0.007479821    0.000659954
      9        7           0.003058632    0.013180978    0.003698996
     10        6          -0.001221650   -0.011568685   -0.019624814
     11        6          -0.010235355    0.006853607   -0.012624248
     12        6          -0.010368278    0.018565750    0.001922497
     13        6           0.001539295    0.011008836    0.016688949
     14        6           0.013621826   -0.008587356    0.017004268
     15        6          -0.030396212   -0.023777132   -0.024793794
     16        8           0.015831415    0.003766514    0.008325194
     17       35           0.001421183    0.005760594    0.009786569
     18        1           0.008874533    0.012686625   -0.005978257
     19        1           0.002302995    0.001266814   -0.016394718
     20        1          -0.006934616   -0.011493021   -0.010752714
     21        1          -0.003148954   -0.001479128    0.016480658
     22        1           0.006127490    0.011304678    0.010789395
     23        1           0.002675357    0.000594863   -0.000757228
     24        1          -0.005426185   -0.010751581   -0.006264522
     25        1           0.008926519   -0.004499740    0.012462405
     26        1           0.008173287   -0.014287886   -0.001202544
     27        1          -0.002026039   -0.007887496   -0.014064733
     28        1          -0.009643213    0.006162684   -0.012758162
     29        1           0.011427453    0.014854752    0.012168959
 -------------------------------------------------------------------
 Cartesian Forces:  Max     0.030396212 RMS     0.011089437

 GradGradGradGradGradGradGradGradGradGradGradGradGradGradGradGradGradGrad
 Berny optimization.
 Using GEDIIS/GDIIS optimizer.
 FormGI is forming the generalized inverse of G from B-inverse, IUseBI=4.
 Internal  Forces:  Max     0.021399824 RMS     0.005390088
 Search for a local minimum.
 Step number   2 out of a maximum of  158
 All quantities printed in internal units (Hartrees-Bohrs-Radians)
 Mixed Optimization -- RFO/linear search
 Update second derivatives using D2CorX and points    1    2
 DE= -3.75D-02 DEPred=-3.87D-02 R= 9.69D-01
 TightC=F SS=  1.41D+00  RLast= 3.03D-01 DXNew= 5.0454D-01 9.0916D-01
 Trust test= 9.69D-01 RLast= 3.03D-01 DXMaxT set to 5.05D-01
 ITU=  1  0
 Use linear search instead of GDIIS.
     Eigenvalues ---    0.00826   0.00912   0.01293   0.01424   0.01514
     Eigenvalues ---    0.01712   0.01840   0.01872   0.01931   0.01957
     Eigenvalues ---    0.01966   0.01976   0.01981   0.02003   0.02005
     Eigenvalues ---    0.02028   0.02031   0.02033   0.02036   0.02058
     Eigenvalues ---    0.02061   0.02073   0.02374   0.02374   0.05079
     Eigenvalues ---    0.06580   0.06846   0.15880   0.15999   0.16000
     Eigenvalues ---    0.16000   0.16000   0.16000   0.16000   0.16000
     Eigenvalues ---    0.16000   0.16000   0.16030   0.18797   0.19021
     Eigenvalues ---    0.19841   0.21911   0.22000   0.22000   0.22000
     Eigenvalues ---    0.22062   0.22486   0.23466   0.24400   0.24992
     Eigenvalues ---    0.24995   0.25236   0.32820   0.33550   0.34688
     Eigenvalues ---    0.39865   0.40251   0.40425   0.40522   0.41074
     Eigenvalues ---    0.42972   0.43824   0.43994   0.44061   0.44174
     Eigenvalues ---    0.44205   0.44233   0.44260   0.44296   0.44319
     Eigenvalues ---    0.44346   0.44364   0.44380   0.44552   0.44825
     Eigenvalues ---    0.44934   0.45328   0.46567   0.53619   0.55346
     Eigenvalues ---    0.83000
 RFO step:  Lambda=-1.96729618D-03 EMin= 8.26002996D-03
 Quartic linear search produced a step of  0.56237.
 Iteration  1 RMS(Cart)=  0.03975391 RMS(Int)=  0.00081348
 Iteration  2 RMS(Cart)=  0.00146749 RMS(Int)=  0.00009184
 Iteration  3 RMS(Cart)=  0.00000193 RMS(Int)=  0.00009183
 Iteration  4 RMS(Cart)=  0.00000000 RMS(Int)=  0.00009183
 Variable       Old X    -DE/DX   Delta X   Delta X   Delta X     New X
                                 (Linear)    (Quad)   (Total)
    R1        2.64087  -0.00278  -0.00743   0.00091  -0.00654   2.63433
    R2        2.63580  -0.00387  -0.00938  -0.00005  -0.00944   2.62635
    R3        2.00606   0.01660   0.04342  -0.00237   0.04106   2.04712
    R4        2.63521  -0.00437  -0.01081  -0.00010  -0.01091   2.62430
    R5        2.00596   0.01660   0.04316  -0.00193   0.04122   2.04718
    R6        2.64918  -0.00486  -0.01202  -0.00074  -0.01275   2.63642
    R7        2.00676   0.01720   0.04445  -0.00182   0.04264   2.04939
    R8        2.64602  -0.00564  -0.01326  -0.00174  -0.01499   2.63104
    R9        2.85366   0.00815   0.02247   0.00547   0.02794   2.88159
   R10        2.64019  -0.00303  -0.00831   0.00113  -0.00718   2.63301
   R11        2.00732   0.01683   0.04422  -0.00266   0.04156   2.04888
   R12        2.00550   0.01678   0.04370  -0.00221   0.04150   2.04699
   R13        2.85286   0.00605   0.01510   0.00686   0.02197   2.87483
   R14        2.74918   0.00792   0.02621  -0.00686   0.01936   2.76854
   R15        2.06594  -0.00100   0.00234  -0.00784  -0.00550   2.06044
   R16        2.65342  -0.00604  -0.02052   0.00615  -0.01430   2.63912
   R17        2.65387  -0.00485  -0.01237  -0.00037  -0.01269   2.64118
   R18        2.54214  -0.00203  -0.00341  -0.00100  -0.00442   2.53772
   R19        1.88325   0.01346   0.02942  -0.00146   0.02796   1.91121
   R20        2.64121  -0.00632  -0.01313  -0.00405  -0.01716   2.62405
   R21        3.60205   0.01144   0.03984   0.02758   0.06742   3.66948
   R22        2.63282  -0.00426  -0.00993  -0.00062  -0.01060   2.62222
   R23        2.00627   0.01589   0.04182  -0.00230   0.03952   2.04579
   R24        2.63295  -0.00288  -0.00722   0.00051  -0.00677   2.62618
   R25        2.00515   0.01649   0.04324  -0.00255   0.04069   2.04583
   R26        2.63357  -0.00446  -0.01050  -0.00065  -0.01118   2.62239
   R27        2.00571   0.01625   0.04280  -0.00265   0.04015   2.04586
   R28        2.00530   0.01714   0.04399  -0.00145   0.04254   2.04785
   R29        2.33638  -0.01806  -0.01361  -0.01541  -0.02902   2.30736
   R30        2.01650   0.02140   0.04961   0.00581   0.05541   2.07191
    A1        2.09049  -0.00041  -0.00146   0.00031  -0.00118   2.08931
    A2        2.09624   0.00015   0.00073  -0.00067   0.00007   2.09631
    A3        2.09645   0.00026   0.00073   0.00035   0.00108   2.09753
    A4        2.09625   0.00013   0.00125  -0.00054   0.00069   2.09694
    A5        2.09559   0.00017   0.00069   0.00039   0.00108   2.09667
    A6        2.09134  -0.00029  -0.00193   0.00016  -0.00177   2.08957
    A7        2.10476  -0.00064  -0.00218  -0.00153  -0.00369   2.10106
    A8        2.08175   0.00062   0.00141   0.00313   0.00453   2.08628
    A9        2.09665   0.00002   0.00076  -0.00164  -0.00090   2.09575
   A10        2.07418   0.00161   0.00372   0.00400   0.00770   2.08188
   A11        2.11641  -0.00167  -0.00267  -0.00600  -0.00875   2.10766
   A12        2.09250   0.00006  -0.00102   0.00223   0.00114   2.09363
   A13        2.10639  -0.00076  -0.00144  -0.00322  -0.00464   2.10175
   A14        2.09009  -0.00005  -0.00143   0.00096  -0.00051   2.08959
   A15        2.08670   0.00081   0.00288   0.00228   0.00513   2.09182
   A16        2.09425   0.00007   0.00012   0.00102   0.00114   2.09539
   A17        2.09638   0.00026   0.00087   0.00082   0.00169   2.09807
   A18        2.09255  -0.00033  -0.00100  -0.00186  -0.00286   2.08969
   A19        1.93862   0.00105  -0.00007  -0.00328  -0.00373   1.93489
   A20        1.96208  -0.00023   0.00359  -0.01600  -0.01268   1.94939
   A21        1.88577  -0.00137  -0.00946   0.00203  -0.00739   1.87837
   A22        1.93696  -0.00210  -0.00464  -0.01604  -0.02087   1.91610
   A23        1.88324   0.00032  -0.00342   0.01670   0.01338   1.89662
   A24        1.85269   0.00244   0.01420   0.01971   0.03405   1.88674
   A25        2.12830   0.00098  -0.01024   0.02141   0.01073   2.13903
   A26        2.09809   0.00131   0.01183  -0.00941   0.00199   2.10008
   A27        2.05659  -0.00230  -0.00166  -0.01284  -0.01468   2.04191
   A28        2.15353  -0.00187  -0.00087  -0.01199  -0.01290   2.14063
   A29        2.09348   0.00230   0.01064   0.00256   0.01316   2.10664
   A30        2.03551  -0.00044  -0.00981   0.00891  -0.00094   2.03458
   A31        2.10879   0.00383   0.00660   0.01342   0.02013   2.12893
   A32        2.13133  -0.00263  -0.01482   0.00609  -0.00880   2.12253
   A33        2.04297  -0.00121   0.00823  -0.01941  -0.01126   2.03171
   A34        2.09925  -0.00182  -0.00362  -0.00697  -0.01058   2.08868
   A35        2.09874  -0.00070  -0.00371  -0.00322  -0.00694   2.09180
   A36        2.08519   0.00253   0.00733   0.01019   0.01752   2.10271
   A37        2.09034  -0.00034  -0.00081  -0.00001  -0.00089   2.08945
   A38        2.09202  -0.00062  -0.00213  -0.00357  -0.00566   2.08636
   A39        2.10082   0.00096   0.00294   0.00357   0.00655   2.10737
   A40        2.08991  -0.00005  -0.00105   0.00223   0.00113   2.09104
   A41        2.09978   0.00049   0.00226   0.00063   0.00291   2.10269
   A42        2.09350  -0.00044  -0.00121  -0.00286  -0.00405   2.08946
   A43        2.12140   0.00068   0.00053   0.00398   0.00456   2.12596
   A44        2.09261  -0.00048  -0.00073  -0.00259  -0.00337   2.08924
   A45        2.06918  -0.00020   0.00019  -0.00142  -0.00127   2.06790
   A46        2.13330   0.00872   0.03004   0.01576   0.04581   2.17910
   A47        2.05048  -0.01084  -0.03313  -0.04136  -0.07449   1.97600
   A48        2.09941   0.00213   0.00308   0.02560   0.02868   2.12809
    D1       -0.00356  -0.00007  -0.00028  -0.00332  -0.00361  -0.00717
    D2        3.13590  -0.00005  -0.00013  -0.00278  -0.00292   3.13298
    D3       -3.14140   0.00002   0.00005   0.00134   0.00139  -3.14001
    D4       -0.00194   0.00004   0.00021   0.00188   0.00208   0.00014
    D5        0.00239   0.00001  -0.00010   0.00096   0.00087   0.00326
    D6       -3.13665   0.00014   0.00054   0.00706   0.00761  -3.12904
    D7        3.14024  -0.00008  -0.00043  -0.00371  -0.00414   3.13610
    D8        0.00119   0.00005   0.00021   0.00240   0.00260   0.00379
    D9       -0.00253   0.00012   0.00087   0.00557   0.00642   0.00389
   D10        3.13022   0.00001   0.00015   0.00056   0.00068   3.13090
   D11        3.14119   0.00010   0.00071   0.00503   0.00573  -3.13626
   D12       -0.00924  -0.00000  -0.00001   0.00002  -0.00001  -0.00926
   D13        0.00964  -0.00010  -0.00101  -0.00531  -0.00635   0.00329
   D14        3.13639   0.00019   0.00078   0.01291   0.01367  -3.13313
   D15       -3.12304   0.00001  -0.00029  -0.00028  -0.00060  -3.12364
   D16        0.00371   0.00029   0.00150   0.01794   0.01942   0.02313
   D17       -0.01082   0.00004   0.00063   0.00295   0.00361  -0.00721
   D18        3.13316  -0.00012  -0.00007  -0.00633  -0.00634   3.12682
   D19       -3.13778  -0.00022  -0.00112  -0.01494  -0.01615   3.12925
   D20        0.00620  -0.00038  -0.00182  -0.02422  -0.02610  -0.01991
   D21        1.21015  -0.00075   0.00334  -0.01661  -0.01324   1.19691
   D22       -0.97210   0.00140   0.00679   0.01929   0.02609  -0.94601
   D23       -3.01067  -0.00060  -0.00678   0.00307  -0.00363  -3.01429
   D24       -1.94644  -0.00045   0.00520   0.00181   0.00697  -1.93947
   D25        2.15450   0.00169   0.00865   0.03772   0.04629   2.20079
   D26        0.11593  -0.00030  -0.00492   0.02149   0.01658   0.13251
   D27        0.00489  -0.00001  -0.00010  -0.00082  -0.00093   0.00395
   D28       -3.13925  -0.00013  -0.00074  -0.00690  -0.00764   3.13630
   D29       -3.13909   0.00015   0.00059   0.00844   0.00902  -3.13006
   D30       -0.00003   0.00003  -0.00004   0.00236   0.00232   0.00229
   D31        1.60679  -0.00042  -0.00770  -0.02628  -0.03419   1.57260
   D32       -1.51281   0.00027  -0.00345   0.01997   0.01662  -1.49620
   D33       -2.48011  -0.00152  -0.00654  -0.06175  -0.06839  -2.54849
   D34        0.68347  -0.00082  -0.00229  -0.01551  -0.01758   0.66589
   D35       -0.45711   0.00045   0.00602  -0.03707  -0.03121  -0.48832
   D36        2.70647   0.00115   0.01027   0.00917   0.01960   2.72607
   D37       -1.10641   0.00024   0.00153   0.01456   0.01617  -1.09025
   D38        2.07558   0.00052   0.00281   0.03024   0.03319   2.10877
   D39        2.99362   0.00066   0.00247   0.04344   0.04572   3.03934
   D40       -0.10757   0.00093   0.00375   0.05912   0.06274  -0.04483
   D41        0.95182  -0.00003   0.00071   0.02050   0.02123   0.97304
   D42       -2.14937   0.00024   0.00199   0.03619   0.03825  -2.11112
   D43       -3.13425   0.00043   0.00289   0.02913   0.03191  -3.10235
   D44       -0.00716   0.00056   0.00330   0.03718   0.04038   0.03323
   D45       -0.01415  -0.00020  -0.00116  -0.01603  -0.01712  -0.03126
   D46        3.11295  -0.00008  -0.00075  -0.00798  -0.00864   3.10431
   D47        3.13350  -0.00048  -0.00313  -0.03028  -0.03325   3.10025
   D48       -0.00568  -0.00026  -0.00175  -0.02001  -0.02160  -0.02728
   D49        0.01301   0.00015   0.00103   0.01367   0.01450   0.02750
   D50       -3.12618   0.00038   0.00241   0.02394   0.02615  -3.10002
   D51       -3.12382   0.00021   0.00094   0.01261   0.01350  -3.11032
   D52        0.01611   0.00021   0.00049   0.01377   0.01421   0.03032
   D53       -0.02139   0.00001   0.00011  -0.00271  -0.00255  -0.02394
   D54        3.11854   0.00000  -0.00034  -0.00154  -0.00184   3.11670
   D55        0.00591   0.00011   0.00043   0.00866   0.00912   0.01503
   D56       -3.13937   0.00018   0.00085   0.01075   0.01162  -3.12775
[truncated: 1,877,611 more chars]
