# Supplementary material for: Rotational Barriers in N-Benzhydrylformamides: An NMR and DFT Study
Source: Molecules. 2023 Jan 5;28(2):535. doi: 10.3390/molecules28020535 (PMC9863877; doi:10.3390/molecules28020535)
Supplement: Supplementary file 1 [file molecules-28-00535-s001.zip › Supplementary_Materials/Quantum_chemistry_output_files/Gaussian_output_files/Conformations/BHFA_oBr/BHFA_oBr_conf6.log]

 Entering Gaussian System, Link 0=g16
 Initial command:
 /usr/local/gaussian/g16/l1.exe "/home/gauss/GAUSS_SCRDIR/Gau-21608.inp" -scrdir="/home/gauss/GAUSS_SCRDIR/"
 Entering Link 1 = /usr/local/gaussian/g16/l1.exe PID=     21610.
  
 Copyright (c) 1988,1990,1992,1993,1995,1998,2003,2009,2016,
            Gaussian, Inc.  All Rights Reserved.
  
 This is part of the Gaussian(R) 16 program.  It is based on
 the Gaussian(R) 09 system (copyright 2009, Gaussian, Inc.),
 the Gaussian(R) 03 system (copyright 2003, Gaussian, Inc.),
 the Gaussian(R) 98 system (copyright 1998, Gaussian, Inc.),
 the Gaussian(R) 94 system (copyright 1995, Gaussian, Inc.),
 the Gaussian 92(TM) system (copyright 1992, Gaussian, Inc.),
 the Gaussian 90(TM) system (copyright 1990, Gaussian, Inc.),
 the Gaussian 88(TM) system (copyright 1988, Gaussian, Inc.),
 the Gaussian 86(TM) system (copyright 1986, Carnegie Mellon
 University), and the Gaussian 82(TM) system (copyright 1983,
 Carnegie Mellon University). Gaussian is a federally registered
 trademark of Gaussian, Inc.
  
 This software contains proprietary and confidential information,
 including trade secrets, belonging to Gaussian, Inc.
  
 This software is provided under written license and may be
 used, copied, transmitted, or stored only in accord with that
 written license.
  
 The following legend is applicable only to US Government
 contracts under FAR:
  
                    RESTRICTED RIGHTS LEGEND
  
 Use, reproduction and disclosure by the US Government is
 subject to restrictions as set forth in subparagraphs (a)
 and (c) of the Commercial Computer Software - Restricted
 Rights clause in FAR 52.227-19.
  
 Gaussian, Inc.
 340 Quinnipiac St., Bldg. 40, Wallingford CT 06492
  
  
 ---------------------------------------------------------------
 Warning -- This program may not be used in any manner that
 competes with the business of Gaussian, Inc. or will provide
 assistance to any competitor of Gaussian, Inc.  The licensee
 of this program is prohibited from giving any competitor of
 Gaussian, Inc. access to this program.  By using this program,
 the user acknowledges that Gaussian, Inc. is engaged in the
 business of creating and licensing software in the field of
 computational chemistry and represents and warrants to the
 licensee that it is not a competitor of Gaussian, Inc. and that
 it will not use this program in any manner prohibited above.
 ---------------------------------------------------------------
  

 Cite this work as:
 Gaussian 16, Revision A.03,
 M. J. Frisch, G. W. Trucks, H. B. Schlegel, G. E. Scuseria, 
 M. A. Robb, J. R. Cheeseman, G. Scalmani, V. Barone, 
 G. A. Petersson, H. Nakatsuji, X. Li, M. Caricato, A. V. Marenich, 
 J. Bloino, B. G. Janesko, R. Gomperts, B. Mennucci, H. P. Hratchian, 
 J. V. Ortiz, A. F. Izmaylov, J. L. Sonnenberg, D. Williams-Young, 
 F. Ding, F. Lipparini, F. Egidi, J. Goings, B. Peng, A. Petrone, 
 T. Henderson, D. Ranasinghe, V. G. Zakrzewski, J. Gao, N. Rega, 
 G. Zheng, W. Liang, M. Hada, M. Ehara, K. Toyota, R. Fukuda, 
 J. Hasegawa, M. Ishida, T. Nakajima, Y. Honda, O. Kitao, H. Nakai, 
 T. Vreven, K. Throssell, J. A. Montgomery, Jr., J. E. Peralta, 
 F. Ogliaro, M. J. Bearpark, J. J. Heyd, E. N. Brothers, K. N. Kudin, 
 V. N. Staroverov, T. A. Keith, R. Kobayashi, J. Normand, 
 K. Raghavachari, A. P. Rendell, J. C. Burant, S. S. Iyengar, 
 J. Tomasi, M. Cossi, J. M. Millam, M. Klene, C. Adamo, R. Cammi, 
 J. W. Ochterski, R. L. Martin, K. Morokuma, O. Farkas, 
 J. B. Foresman, and D. J. Fox, Gaussian, Inc., Wallingford CT, 2016.
 
 ******************************************
 Gaussian 16:  ES64L-G16RevA.03 25-Dec-2016
                14-Dec-2022 
 ******************************************
 %chk=BHFA_oBr_conf6.chk
 %nprocshared=4
 Will use up to    4 processors via shared memory.
 %mem=2GB
 ----------------------------------------------------------------------
 # opt freq M062X/gen pseudo=read nosymm Integral(Grid=SuperFine) scrf=
 (IEFPCM, solvent=dimethylsulfoxide) pop=(nboread,mkuff,dipole)
 ----------------------------------------------------------------------
 1/18=20,19=15,26=6,38=1/1,3;
 2/9=110,12=2,15=1,17=6,18=5,40=1/2;
 3/5=7,11=2,16=1,17=8,25=1,30=1,70=2201,71=1,72=21,74=-55,75=-7/1,2,3;
 4//1;
 5/5=2,38=5,53=21/2;
 6/7=2,8=2,9=2,10=2,15=24,20=4,28=1,40=2/1,2,7;
 7/30=1/1,2,3,16;
 1/18=20,19=15,26=6/3(2);
 2/9=110,15=1/2;
 99//99;
 2/9=110,15=1/2;
 3/5=7,6=1,11=2,16=1,17=8,25=1,30=1,70=2205,71=1,72=21,74=-55,75=-7,82=7/1,2,3;
 4/5=5,16=3,69=1/1;
 5/5=2,38=5,53=21/2;
 7/30=1/1,2,3,16;
 1/18=20,19=15,26=6/3(-5);
 2/9=110,15=1/2;
 6/7=2,8=2,9=2,10=2,15=24,19=2,20=4,28=1,40=2/1,2,7;
 99/9=1/99;
 --------------
 BHFA_oBr_conf6
 --------------
 Symbolic Z-matrix:
 Charge =  0 Multiplicity = 1
 C                     3.5791    3.2812   -2.5821 
 C                     2.7172    2.5528   -3.4181 
 C                     1.9127    1.5341   -2.8806 
 C                     1.9572    1.2274   -1.5023 
 C                     2.8309    1.9679   -0.6759 
 C                     3.6367    2.9874   -1.2101 
 C                     1.1219    0.1499   -0.9043 
 C                     1.8213   -1.17     -0.9517 
 N                    -0.1489    0.0484   -1.552 
 C                     2.3227   -1.8395    0.1993 
 C                     2.9661   -3.0883    0.0657 
 C                     3.12     -3.6825   -1.1945 
 C                     2.6317   -3.0344   -2.3357 
 C                     1.9904   -1.7927   -2.2126 
 C                    -1.3258    0.2534   -0.9306 
 O                    -2.3855    0.1417   -1.5834 
 Br                    2.2013   -1.1618    1.9369 
 H                     4.1638    4.0215   -2.9705 
 H                     2.6748    2.7643   -4.4155 
 H                     1.2919    1.0135   -3.5012 
 H                     2.8829    1.7619    0.3222 
 H                     4.2626    3.5142   -0.6004 
 H                     0.9362    0.4369    0.1308 
 H                    -0.1702   -0.1844   -2.4923 
 H                     3.3304   -3.5758    0.8858 
 H                     3.5868   -4.5862   -1.2802 
 H                     2.7404   -3.4646   -3.2552 
 H                     1.6382   -1.3394   -3.0547 
 H                    -1.3608    0.4964    0.0604 
 

 GradGradGradGradGradGradGradGradGradGradGradGradGradGradGradGradGradGrad
 Berny optimization.
 Initialization pass.
                           ----------------------------
                           !    Initial Parameters    !
                           ! (Angstroms and Degrees)  !
 --------------------------                            --------------------------
 ! Name  Definition              Value          Derivative Info.                !
 --------------------------------------------------------------------------------
 ! R1    R(1,2)                  1.4044         estimate D2E/DX2                !
 ! R2    R(1,6)                  1.4043         estimate D2E/DX2                !
 ! R3    R(1,18)                 1.0202         estimate D2E/DX2                !
 ! R4    R(2,3)                  1.4049         estimate D2E/DX2                !
 ! R5    R(2,19)                 1.0205         estimate D2E/DX2                !
 ! R6    R(3,4)                  1.4127         estimate D2E/DX2                !
 ! R7    R(3,20)                 1.0206         estimate D2E/DX2                !
 ! R8    R(4,5)                  1.4123         estimate D2E/DX2                !
 ! R9    R(4,7)                  1.4887         estimate D2E/DX2                !
 ! R10   R(5,6)                  1.405          estimate D2E/DX2                !
 ! R11   R(5,21)                 1.0205         estimate D2E/DX2                !
 ! R12   R(6,22)                 1.0203         estimate D2E/DX2                !
 ! R13   R(7,8)                  1.4945         estimate D2E/DX2                !
 ! R14   R(7,9)                  1.4299         estimate D2E/DX2                !
 ! R15   R(7,23)                 1.0901         estimate D2E/DX2                !
 ! R16   R(8,10)                 1.4228         estimate D2E/DX2                !
 ! R17   R(8,14)                 1.4164         estimate D2E/DX2                !
 ! R18   R(9,15)                 1.3466         estimate D2E/DX2                !
 ! R19   R(9,24)                 0.9689         estimate D2E/DX2                !
 ! R20   R(10,11)                1.4111         estimate D2E/DX2                !
 ! R21   R(10,17)                1.869          estimate D2E/DX2                !
 ! R22   R(11,12)                1.4017         estimate D2E/DX2                !
 ! R23   R(11,25)                1.0212         estimate D2E/DX2                !
 ! R24   R(12,13)                1.4003         estimate D2E/DX2                !
 ! R25   R(12,26)                1.0207         estimate D2E/DX2                !
 ! R26   R(13,14)                1.4029         estimate D2E/DX2                !
 ! R27   R(13,27)                1.021          estimate D2E/DX2                !
 ! R28   R(14,28)                1.0191         estimate D2E/DX2                !
 ! R29   R(15,16)                1.2496         estimate D2E/DX2                !
 ! R30   R(15,29)                1.021          estimate D2E/DX2                !
 ! A1    A(2,1,6)              119.8842         estimate D2E/DX2                !
 ! A2    A(2,1,18)             120.0977         estimate D2E/DX2                !
 ! A3    A(6,1,18)             120.0181         estimate D2E/DX2                !
 ! A4    A(1,2,3)              119.9838         estimate D2E/DX2                !
 ! A5    A(1,2,19)             119.9884         estimate D2E/DX2                !
 ! A6    A(3,2,19)             120.0277         estimate D2E/DX2                !
 ! A7    A(2,3,4)              120.8395         estimate D2E/DX2                !
 ! A8    A(2,3,20)             119.0482         estimate D2E/DX2                !
 ! A9    A(4,3,20)             120.1123         estimate D2E/DX2                !
 ! A10   A(3,4,5)              118.4599         estimate D2E/DX2                !
 ! A11   A(3,4,7)              122.097          estimate D2E/DX2                !
 ! A12   A(5,4,7)              119.4422         estimate D2E/DX2                !
 ! A13   A(4,5,6)              120.8487         estimate D2E/DX2                !
 ! A14   A(4,5,21)             119.8676         estimate D2E/DX2                !
 ! A15   A(6,5,21)             119.2836         estimate D2E/DX2                !
 ! A16   A(1,6,5)              119.9838         estimate D2E/DX2                !
 ! A17   A(1,6,22)             120.0643         estimate D2E/DX2                !
 ! A18   A(5,6,22)             119.9518         estimate D2E/DX2                !
 ! A19   A(4,7,8)              111.3396         estimate D2E/DX2                !
 ! A20   A(4,7,9)              111.5963         estimate D2E/DX2                !
 ! A21   A(4,7,23)             106.6454         estimate D2E/DX2                !
 ! A22   A(8,7,9)              109.8063         estimate D2E/DX2                !
 ! A23   A(8,7,23)             110.0208         estimate D2E/DX2                !
 ! A24   A(9,7,23)             107.3015         estimate D2E/DX2                !
 ! A25   A(7,8,10)             123.6988         estimate D2E/DX2                !
 ! A26   A(7,8,14)             118.1885         estimate D2E/DX2                !
 ! A27   A(10,8,14)            118.1122         estimate D2E/DX2                !
 ! A28   A(7,9,15)             123.8413         estimate D2E/DX2                !
 ! A29   A(7,9,24)             118.4351         estimate D2E/DX2                !
 ! A30   A(15,9,24)            117.7232         estimate D2E/DX2                !
 ! A31   A(8,10,11)            120.0328         estimate D2E/DX2                !
 ! A32   A(8,10,17)            123.9565         estimate D2E/DX2                !
 ! A33   A(11,10,17)           116.0091         estimate D2E/DX2                !
 ! A34   A(10,11,12)           120.6846         estimate D2E/DX2                !
 ! A35   A(10,11,25)           120.6013         estimate D2E/DX2                !
 ! A36   A(12,11,25)           118.714          estimate D2E/DX2                !
 ! A37   A(11,12,13)           119.8812         estimate D2E/DX2                !
 ! A38   A(11,12,26)           120.0653         estimate D2E/DX2                !
 ! A39   A(13,12,26)           120.0536         estimate D2E/DX2                !
 ! A40   A(12,13,14)           119.8368         estimate D2E/DX2                !
 ! A41   A(12,13,27)           120.1213         estimate D2E/DX2                !
 ! A42   A(14,13,27)           120.0418         estimate D2E/DX2                !
 ! A43   A(8,14,13)            121.4523         estimate D2E/DX2                !
 ! A44   A(8,14,28)            119.9181         estimate D2E/DX2                !
 ! A45   A(13,14,28)           118.6289         estimate D2E/DX2                !
 ! A46   A(9,15,16)            119.1095         estimate D2E/DX2                !
 ! A47   A(9,15,29)            120.9389         estimate D2E/DX2                !
 ! A48   A(16,15,29)           119.9516         estimate D2E/DX2                !
 ! D1    D(6,1,2,3)              0.1284         estimate D2E/DX2                !
 ! D2    D(6,1,2,19)          -179.9353         estimate D2E/DX2                !
 ! D3    D(18,1,2,3)          -179.9784         estimate D2E/DX2                !
 ! D4    D(18,1,2,19)           -0.0421         estimate D2E/DX2                !
 ! D5    D(2,1,6,5)             -0.1211         estimate D2E/DX2                !
 ! D6    D(2,1,6,22)           179.9365         estimate D2E/DX2                !
 ! D7    D(18,1,6,5)           179.9856         estimate D2E/DX2                !
 ! D8    D(18,1,6,22)            0.0432         estimate D2E/DX2                !
 ! D9    D(1,2,3,4)             -0.0329         estimate D2E/DX2                !
 ! D10   D(1,2,3,20)          -179.9701         estimate D2E/DX2                !
 ! D11   D(19,2,3,4)          -179.9692         estimate D2E/DX2                !
 ! D12   D(19,2,3,20)            0.0936         estimate D2E/DX2                !
 ! D13   D(2,3,4,5)             -0.0685         estimate D2E/DX2                !
 ! D14   D(2,3,4,7)           -179.7129         estimate D2E/DX2                !
 ! D15   D(20,3,4,5)           179.868          estimate D2E/DX2                !
 ! D16   D(20,3,4,7)             0.2236         estimate D2E/DX2                !
 ! D17   D(3,4,5,6)              0.0759         estimate D2E/DX2                !
 ! D18   D(3,4,5,21)          -179.7637         estimate D2E/DX2                !
 ! D19   D(7,4,5,6)            179.73           estimate D2E/DX2                !
 ! D20   D(7,4,5,21)            -0.1096         estimate D2E/DX2                !
 ! D21   D(3,4,7,8)             88.7057         estimate D2E/DX2                !
 ! D22   D(3,4,7,9)            -34.3805         estimate D2E/DX2                !
 ! D23   D(3,4,7,23)          -151.2651         estimate D2E/DX2                !
 ! D24   D(5,4,7,8)            -90.9353         estimate D2E/DX2                !
 ! D25   D(5,4,7,9)            145.9785         estimate D2E/DX2                !
 ! D26   D(5,4,7,23)            29.0939         estimate D2E/DX2                !
 ! D27   D(4,5,6,1)              0.0182         estimate D2E/DX2                !
 ! D28   D(4,5,6,22)           179.9607         estimate D2E/DX2                !
 ! D29   D(21,5,6,1)           179.8587         estimate D2E/DX2                !
 ! D30   D(21,5,6,22)           -0.1989         estimate D2E/DX2                !
 ! D31   D(4,7,8,10)           110.0665         estimate D2E/DX2                !
 ! D32   D(4,7,8,14)           -70.187          estimate D2E/DX2                !
 ! D33   D(9,7,8,10)          -125.829          estimate D2E/DX2                !
 ! D34   D(9,7,8,14)            53.9176         estimate D2E/DX2                !
 ! D35   D(23,7,8,10)           -7.9464         estimate D2E/DX2                !
 ! D36   D(23,7,8,14)          171.8002         estimate D2E/DX2                !
 ! D37   D(4,7,9,15)          -117.8342         estimate D2E/DX2                !
 ! D38   D(4,7,9,24)            62.3968         estimate D2E/DX2                !
 ! D39   D(8,7,9,15)           118.2107         estimate D2E/DX2                !
 ! D40   D(8,7,9,24)           -61.5582         estimate D2E/DX2                !
 ! D41   D(23,7,9,15)           -1.3481         estimate D2E/DX2                !
 ! D42   D(23,7,9,24)          178.8829         estimate D2E/DX2                !
 ! D43   D(7,8,10,11)          179.702          estimate D2E/DX2                !
 ! D44   D(7,8,10,17)           -0.7744         estimate D2E/DX2                !
 ! D45   D(14,8,10,11)          -0.0448         estimate D2E/DX2                !
 ! D46   D(14,8,10,17)         179.4789         estimate D2E/DX2                !
 ! D47   D(7,8,14,13)         -179.7288         estimate D2E/DX2                !
 ! D48   D(7,8,14,28)           -0.0293         estimate D2E/DX2                !
 ! D49   D(10,8,14,13)           0.0322         estimate D2E/DX2                !
 ! D50   D(10,8,14,28)         179.7317         estimate D2E/DX2                !
 ! D51   D(7,9,15,16)          179.973          estimate D2E/DX2                !
 ! D52   D(7,9,15,29)           -0.0763         estimate D2E/DX2                !
 ! D53   D(24,9,15,16)          -0.2565         estimate D2E/DX2                !
 ! D54   D(24,9,15,29)         179.6942         estimate D2E/DX2                !
 ! D55   D(8,10,11,12)           0.0374         estimate D2E/DX2                !
 ! D56   D(8,10,11,25)         179.9137         estimate D2E/DX2                !
 ! D57   D(17,10,11,12)       -179.523          estimate D2E/DX2                !
 ! D58   D(17,10,11,25)          0.3533         estimate D2E/DX2                !
 ! D59   D(10,11,12,13)         -0.0157         estimate D2E/DX2                !
 ! D60   D(10,11,12,26)       -179.9888         estimate D2E/DX2                !
 ! D61   D(25,11,12,13)       -179.8943         estimate D2E/DX2                !
 ! D62   D(25,11,12,26)          0.1326         estimate D2E/DX2                !
 ! D63   D(11,12,13,14)          0.0025         estimate D2E/DX2                !
 ! D64   D(11,12,13,27)       -179.8965         estimate D2E/DX2                !
 ! D65   D(26,12,13,14)        179.9756         estimate D2E/DX2                !
 ! D66   D(26,12,13,27)          0.0766         estimate D2E/DX2                !
 ! D67   D(12,13,14,8)          -0.0112         estimate D2E/DX2                !
 ! D68   D(12,13,14,28)       -179.7145         estimate D2E/DX2                !
 ! D69   D(27,13,14,8)         179.8878         estimate D2E/DX2                !
 ! D70   D(27,13,14,28)          0.1845         estimate D2E/DX2                !
 --------------------------------------------------------------------------------
 Trust Radius=3.00D-01 FncErr=5.00D-06 GrdErr=5.00D-06 EigMax=2.50D+02 EigMin=1.00D-04
 Number of steps in this run=    158 maximum allowed number of steps=    174.
 GradGradGradGradGradGradGradGradGradGradGradGradGradGradGradGradGradGrad

                          Input orientation:                          
 ---------------------------------------------------------------------
 Center     Atomic      Atomic             Coordinates (Angstroms)
 Number     Number       Type             X           Y           Z
 ---------------------------------------------------------------------
      1          6           0        3.579100    3.281200   -2.582100
      2          6           0        2.717200    2.552800   -3.418100
      3          6           0        1.912700    1.534100   -2.880600
      4          6           0        1.957200    1.227400   -1.502300
      5          6           0        2.830900    1.967900   -0.675900
      6          6           0        3.636700    2.987400   -1.210100
      7          6           0        1.121900    0.149900   -0.904300
      8          6           0        1.821300   -1.170000   -0.951700
      9          7           0       -0.148900    0.048400   -1.552000
     10          6           0        2.322700   -1.839500    0.199300
     11          6           0        2.966100   -3.088300    0.065700
     12          6           0        3.120000   -3.682500   -1.194500
     13          6           0        2.631700   -3.034400   -2.335700
     14          6           0        1.990400   -1.792700   -2.212600
     15          6           0       -1.325800    0.253400   -0.930600
     16          8           0       -2.385500    0.141700   -1.583400
     17         35           0        2.201300   -1.161800    1.936900
     18          1           0        4.163800    4.021500   -2.970500
     19          1           0        2.674800    2.764300   -4.415500
     20          1           0        1.291900    1.013500   -3.501200
     21          1           0        2.882900    1.761900    0.322200
     22          1           0        4.262600    3.514200   -0.600400
     23          1           0        0.936200    0.436900    0.130800
     24          1           0       -0.170200   -0.184400   -2.492300
     25          1           0        3.330400   -3.575800    0.885800
     26          1           0        3.586800   -4.586200   -1.280200
     27          1           0        2.740400   -3.464600   -3.255200
     28          1           0        1.638200   -1.339400   -3.054700
     29          1           0       -1.360800    0.496400    0.060400
 ---------------------------------------------------------------------
                    Distance matrix (angstroms):
                    1          2          3          4          5
     1  C    0.000000
     2  C    1.404398   0.000000
     3  C    2.432766   1.404947   0.000000
     4  C    2.831011   2.450423   1.412712   0.000000
     5  C    2.432727   2.806189   2.427339   1.412313   0.000000
     6  C    1.404286   2.430971   2.806212   2.450245   1.405014
     7  C    4.319477   3.825977   2.539121   1.488736   2.505588
     8  C    5.055813   4.554669   3.322825   2.463566   3.307835
     9  N    5.040842   4.238971   2.867521   2.414160   3.651197
    10  C    5.961233   5.703816   4.586400   3.526317   3.939611
    11  C    6.925110   6.634819   5.581838   4.701252   5.112085
    12  C    7.115429   6.632165   5.613682   5.055093   5.681509
    13  C    6.391016   5.691722   4.656723   4.394593   5.274241
    14  C    5.329630   4.567805   3.394092   3.102681   4.148494
    15  C    5.996088   5.274537   3.991312   3.471830   4.503614
    16  O    6.813979   5.934398   4.700641   4.477093   5.600838
    17  Br   6.485364   6.537617   5.528062   4.194754   4.125305
    18  H    1.020183   2.109521   3.355993   3.851193   3.355456
    19  H    2.108625   1.020459   2.109528   3.371016   3.826647
    20  H    3.349402   2.099483   1.020569   2.117541   3.355849
    21  H    3.350810   3.826594   3.354267   2.114571   1.020462
    22  H    2.109170   3.354398   3.826505   3.370126   2.108675
    23  H    4.736538   4.499298   3.350512   2.081909   2.566050
    24  H    5.106437   4.084905   2.728093   2.738450   4.115617
    25  H    7.688084   7.513941   6.504362   5.537096   5.781091
    26  H    7.974396   7.502809   6.543849   6.041760   6.625163
    27  H    6.830981   6.019649   5.080592   5.069608   6.014402
    28  H    5.033924   4.055308   2.891827   3.016649   4.244933
    29  H    6.256239   5.740978   4.521295   3.739721   4.503088
                    6          7          8          9         10
     6  C    0.000000
     7  C    3.803832   0.000000
     8  C    4.543833   1.494504   0.000000
     9  N    4.804725   1.429948   2.393020   0.000000
    10  C    5.197304   2.572463   1.422826   3.569317   0.000000
    11  C    6.244317   3.850703   2.454698   4.707342   1.411139
    12  C    6.689902   4.331733   2.838702   4.973241   2.444384
    13  C    6.207985   3.803705   2.459307   4.224876   2.819484
    14  C    5.154092   2.497926   1.416411   2.898732   2.435133
    15  C    5.672679   2.450028   3.454092   1.346572   4.355279
    16  O    6.671151   3.572548   4.451603   2.238765   5.410205
    17  Br   5.401837   3.310299   2.913499   4.377265   1.869029
    18  H    2.108603   5.339628   6.042726   6.032997   6.912930
    19  H    3.354044   4.644902   5.310846   4.852734   6.528042
    20  H    3.826684   2.742006   3.398218   2.608966   4.784962
    21  H    2.101906   2.684021   3.368361   3.954810   3.646781
    22  H    1.020296   4.612469   5.293873   5.690224   5.750203
    23  H    3.949147   1.090085   2.130102   2.039654   2.666284
    24  H    5.118285   2.074373   2.703873   0.968924   4.024751
    25  H    6.896536   4.686445   3.382553   5.584194   2.121669
    26  H    7.574089   5.352352   3.859446   5.958930   3.366189
    27  H    6.827451   4.605527   3.378764   4.856965   3.840442
    28  H    5.110553   2.666233   2.117742   2.716215   3.362612
    29  H    5.726627   2.685984   3.731889   2.066214   4.363931
                   11         12         13         14         15
    11  C    0.000000
    12  C    1.401736   0.000000
    13  C    2.425170   1.400289   0.000000
    14  C    2.796645   2.425669   1.402939   0.000000
    15  C    5.529917   5.943575   5.333455   4.102101   0.000000
    16  O    6.464677   6.714632   5.985471   4.825588   1.249635
    17  Br   2.792438   4.123543   4.684761   4.202483   4.760859
    18  H    7.823187   7.974667   7.248174   6.253239   6.963869
    19  H    7.376919   7.220407   6.160548   5.107585   5.869748
    20  H    5.687749   5.542132   4.420288   3.165936   3.746744
    21  H    4.857690   5.656685   5.489265   4.456114   4.643085
    22  H    6.761480   7.311018   6.968161   5.993769   6.478585
    23  H    4.068386   4.847150   4.583478   3.402055   2.505371
    24  H    4.981202   4.974576   3.999708   2.707961   1.991479
    25  H    1.021242   2.093633   3.340563   3.817739   6.296212
    26  H    2.107230   1.020745   2.105797   3.349851   6.904896
    27  H    3.349764   2.106671   1.020964   2.108261   5.980073
    28  H    3.815608   3.338591   2.092135   1.019146   3.979210
    29  H    5.618911   6.254242   5.843620   4.651564   1.020958
                   16         17         18         19         20
    16  O    0.000000
    17  Br   5.927087   0.000000
    18  H    7.737585   7.402741   0.000000
    19  H    6.364390   7.482743   2.426046   0.000000
    20  H    4.238073   5.927214   4.192555   2.411153   0.000000
    21  H    5.832015   3.408791   4.193849   4.847052   4.208298
    22  H    7.519128   5.705421   2.425797   4.199815   4.846978
    23  H    3.749575   2.723659   5.734529   5.395217   3.694647
    24  H    2.416608   5.118314   6.058203   4.526318   2.142564
    25  H    7.251777   2.864799   8.560641   8.290384   6.668053
    26  H    7.623210   4.898557   8.791049   8.043115   6.446398
    27  H    6.486537   5.705385   7.625537   6.336387   4.712966
    28  H    4.533050   5.026400   5.926634   4.445972   2.419798
    29  H    1.969239   4.354243   7.220380   6.439186   4.470929
                   21         22         23         24         25
    21  H    0.000000
    22  H    2.413570   0.000000
    23  H    2.362604   4.590138   0.000000
    24  H    4.585947   6.075248   2.913896   0.000000
    25  H    5.385995   7.303827   4.733284   5.930207   0.000000
    26  H    6.584948   8.156918   5.852191   5.912705   2.403790
    27  H    6.335172   7.620282   5.471913   4.451216   4.184298
    28  H    4.750873   6.038915   3.714223   2.218249   4.836586
    29  H    4.436104   6.416105   2.298849   2.897809   6.266694
                   26         27         28         29
    26  H    0.000000
    27  H    2.423841   0.000000
    28  H    4.181818   2.402399   0.000000
    29  H    7.218641   6.595647   4.697660   0.000000
 Symmetry turned off by external request.
 Stoichiometry    C14H12BrNO
 Framework group  C1[X(C14H12BrNO)]
 Deg. of freedom    81
 Full point group                 C1      NOp   1
 Rotational constants (GHZ):           0.4149823           0.2621776           0.2451566
 General basis read from cards:  (5D, 7F)
 ======================================================================================================
                                       Pseudopotential Parameters
 ======================================================================================================
  Center     Atomic      Valence      Angular      Power
  Number     Number     Electrons     Momentum     of R      Exponent        Coefficient   SO-Coeffient
 ======================================================================================================
    1          6
                                   No pseudopotential on this center.
    2          6
                                   No pseudopotential on this center.
    3          6
                                   No pseudopotential on this center.
    4          6
                                   No pseudopotential on this center.
    5          6
                                   No pseudopotential on this center.
    6          6
                                   No pseudopotential on this center.
    7          6
                                   No pseudopotential on this center.
    8          6
                                   No pseudopotential on this center.
    9          7
                                   No pseudopotential on this center.
   10          6
                                   No pseudopotential on this center.
   11          6
                                   No pseudopotential on this center.
   12          6
                                   No pseudopotential on this center.
   13          6
                                   No pseudopotential on this center.
   14          6
                                   No pseudopotential on this center.
   15          6
                                   No pseudopotential on this center.
   16          8
                                   No pseudopotential on this center.
   17         35            7
                                      F and up 
                                                     1      213.6143969      -28.00000000    0.00000000
                                                     2       41.0585380     -134.92688520    0.00000000
                                                     2        8.7086530      -41.92719130    0.00000000
                                                     2        2.6074661       -5.93364200    0.00000000
                                      S - F
                                                     0       54.1980682        3.00000000    0.00000000
                                                     1       32.9053558       27.34306420    0.00000000
                                                     2       13.6744890      118.80288470    0.00000000
                                                     2        3.0341152       43.43548760    0.00000000
                                      P - F
                                                     0       54.2563340        5.00000000    0.00000000
                                                     1       26.0095593       25.05042520    0.00000000
                                                     2       28.2012995       92.61574630    0.00000000
                                                     2        9.4341061       95.82490160    0.00000000
                                                     2        2.5321764       26.26849830    0.00000000
                                      D - F
                                                     0       87.6328721        3.00000000    0.00000000
                                                     1       61.7373377       22.55335570    0.00000000
                                                     2       32.4385104      178.12419880    0.00000000
                                                     2        8.7537199       76.99241620    0.00000000
                                                     2        1.6633189        9.48182700    0.00000000
   18          1
                                   No pseudopotential on this center.
   19          1
                                   No pseudopotential on this center.
   20          1
                                   No pseudopotential on this center.
   21          1
                                   No pseudopotential on this center.
   22          1
                                   No pseudopotential on this center.
   23          1
                                   No pseudopotential on this center.
   24          1
                                   No pseudopotential on this center.
   25          1
                                   No pseudopotential on this center.
   26          1
                                   No pseudopotential on this center.
   27          1
                                   No pseudopotential on this center.
   28          1
                                   No pseudopotential on this center.
   29          1
                                   No pseudopotential on this center.
 ======================================================================================================
   396 basis functions,   648 primitive gaussians,   412 cartesian basis functions
    59 alpha electrons       59 beta electrons
       nuclear repulsion energy      1085.2204021396 Hartrees.
 NAtoms=   29 NActive=   29 NUniq=   29 SFac= 1.00D+00 NAtFMM=   60 NAOKFM=F Big=F
 Integral buffers will be    131072 words long.
 Raffenetti 2 integral format.
 Two-electron integral symmetry is turned off.
 ------------------------------------------------------------------------------
 Polarizable Continuum Model (PCM)
 =================================
 Model                : PCM.
 Atomic radii         : UFF (Universal Force Field).
 Polarization charges : Total charges.
 Charge compensation  : None.
 Solution method      : On-the-fly selection.
 Cavity type          : Scaled VdW (van der Waals Surface) (Alpha=1.100).
 Cavity algorithm     : GePol (No added spheres)
                        Default sphere list used, NSphG=   29.
                        Lebedev-Laikov grids with approx.  5.0 points / Ang**2.
                        Smoothing algorithm: York/Karplus (Gamma=1.0000).
                        Polarization charges: spherical gaussians, with
                                              point-specific exponents (IZeta= 3).
                        Self-potential: point-specific (ISelfS= 7).
                        Self-field    : sphere-specific E.n sum rule (ISelfD= 2).
 1st derivatives      : Analytical E(r).r(x)/FMM algorithm (CHGder, D1EAlg=3).
                        Cavity 1st derivative terms included.
 Solvent              : DiMethylSulfoxide, Eps=  46.826000 Eps(inf)=   2.007889
 ------------------------------------------------------------------------------
 One-electron integrals computed using PRISM.
   1 Symmetry operations used in ECPInt.
 ECPInt:  NShTT=    9316 NPrTT=   38001 LenC2=    8723 LenP2D=   23814.
 LDataN:  DoStor=T MaxTD1= 5 Len=  102
 NBasis=   396 RedAO= T EigKep=  1.02D-06  NBF=   396
 NBsUse=   396 1.00D-06 EigRej= -1.00D+00 NBFU=   396
 ExpMin= 4.38D-02 ExpMax= 8.59D+03 ExpMxC= 1.30D+03 IAcc=3 IRadAn=         7 AccDes= 0.00D+00
 Harris functional with IExCor= 1009 and IRadAn=       7 diagonalized for initial guess.
 HarFok:  IExCor= 1009 AccDes= 0.00D+00 IRadAn=         7 IDoV= 1 UseB2=F ITyADJ=14
 ICtDFT=  3500011 ScaDFX=  1.000000  1.000000  1.000000  1.000000
 FoFCou: FMM=F IPFlag=           0 FMFlag=      100000 FMFlg1=           0
         NFxFlg=           0 DoJE=T BraDBF=F KetDBF=T FulRan=T
         wScrn=  0.000000 ICntrl=       500 IOpCl=  0 I1Cent=   200000004 NGrid=           0
         NMat0=    1 NMatS0=      1 NMatT0=    0 NMatD0=    1 NMtDS0=    0 NMtDT0=    0
 Symmetry not used in FoFCou.
 Requested convergence on RMS density matrix=1.00D-08 within 128 cycles.
 Requested convergence on MAX density matrix=1.00D-06.
 Requested convergence on             energy=1.00D-06.
 No special actions if energy rises.
 Inv3:  Mode=1 IEnd=    16850700.
 Iteration    1 A*A^-1 deviation from unit magnitude is 7.11D-15 for    577.
 Iteration    1 A*A^-1 deviation from orthogonality  is 1.62D-15 for   1646    580.
 Iteration    1 A^-1*A deviation from unit magnitude is 7.33D-15 for    577.
 Iteration    1 A^-1*A deviation from orthogonality  is 1.91D-15 for   1341    488.
 Error on total polarization charges =  0.01796
 SCF Done:  E(RM062X) =  -683.664244901     A.U. after   17 cycles
            NFock= 17  Conv=0.54D-08     -V/T= 2.0159

 **********************************************************************

            Population analysis using the SCF density.

 **********************************************************************

 Alpha  occ. eigenvalues --  -19.60373 -14.78915 -10.65445 -10.61962 -10.60792
 Alpha  occ. eigenvalues --  -10.58432 -10.56846 -10.56182 -10.56170 -10.55554
 Alpha  occ. eigenvalues --  -10.55465 -10.55258 -10.55021 -10.54970 -10.54865
 Alpha  occ. eigenvalues --  -10.54648  -1.16653  -1.07238  -0.99041  -0.97005
 Alpha  occ. eigenvalues --   -0.91311  -0.90413  -0.86097  -0.85839  -0.82646
 Alpha  occ. eigenvalues --   -0.79386  -0.75829  -0.71690  -0.70887  -0.69764
 Alpha  occ. eigenvalues --   -0.68454  -0.62482  -0.61819  -0.61330  -0.57919
 Alpha  occ. eigenvalues --   -0.56550  -0.56306  -0.53951  -0.52612  -0.52430
 Alpha  occ. eigenvalues --   -0.50874  -0.50615  -0.49927  -0.48377  -0.47958
 Alpha  occ. eigenvalues --   -0.46379  -0.44828  -0.43804  -0.42493  -0.42298
 Alpha  occ. eigenvalues --   -0.41835  -0.38877  -0.35818  -0.35524  -0.33842
 Alpha  occ. eigenvalues --   -0.32705  -0.31655  -0.30665  -0.29924
 Alpha virt. eigenvalues --   -0.01357  -0.00708   0.00544   0.00936   0.01527
 Alpha virt. eigenvalues --    0.01910   0.02141   0.02544   0.03090   0.03843
 Alpha virt. eigenvalues --    0.04264   0.04356   0.04769   0.04886   0.05266
 Alpha virt. eigenvalues --    0.05726   0.06364   0.07102   0.07785   0.07999
 Alpha virt. eigenvalues --    0.08339   0.09290   0.09749   0.10293   0.10668
 Alpha virt. eigenvalues --    0.11369   0.11559   0.12013   0.12728   0.13325
 Alpha virt. eigenvalues --    0.13604   0.14289   0.14547   0.14927   0.15139
 Alpha virt. eigenvalues --    0.15579   0.15956   0.16283   0.16803   0.17250
 Alpha virt. eigenvalues --    0.17569   0.18211   0.18793   0.19348   0.19460
 Alpha virt. eigenvalues --    0.19825   0.20135   0.20337   0.20787   0.21139
 Alpha virt. eigenvalues --    0.21478   0.21780   0.21941   0.22342   0.22700
 Alpha virt. eigenvalues --    0.23257   0.23566   0.23971   0.24142   0.24401
 Alpha virt. eigenvalues --    0.24954   0.25291   0.25683   0.25847   0.26385
 Alpha virt. eigenvalues --    0.26538   0.27006   0.27370   0.27675   0.27759
 Alpha virt. eigenvalues --    0.28176   0.29437   0.29660   0.29775   0.30150
 Alpha virt. eigenvalues --    0.30384   0.31098   0.31413   0.32615   0.33124
 Alpha virt. eigenvalues --    0.33673   0.33984   0.34140   0.34626   0.35264
 Alpha virt. eigenvalues --    0.35592   0.36103   0.37190   0.38826   0.39357
 Alpha virt. eigenvalues --    0.40230   0.40639   0.41366   0.41632   0.44482
 Alpha virt. eigenvalues --    0.45672   0.47123   0.50935   0.51995   0.53291
 Alpha virt. eigenvalues --    0.54460   0.54662   0.56077   0.56653   0.57666
 Alpha virt. eigenvalues --    0.57845   0.58693   0.58700   0.59721   0.60024
 Alpha virt. eigenvalues --    0.60437   0.60944   0.61706   0.62683   0.63515
 Alpha virt. eigenvalues --    0.64288   0.64965   0.65495   0.66038   0.67224
 Alpha virt. eigenvalues --    0.67674   0.68557   0.69544   0.69826   0.70982
 Alpha virt. eigenvalues --    0.71265   0.72307   0.72455   0.73601   0.74113
 Alpha virt. eigenvalues --    0.74272   0.75217   0.75287   0.75713   0.76332
 Alpha virt. eigenvalues --    0.76678   0.77706   0.78114   0.78280   0.78971
 Alpha virt. eigenvalues --    0.79745   0.81047   0.81594   0.82358   0.83836
 Alpha virt. eigenvalues --    0.85276   0.85732   0.86564   0.87224   0.87614
 Alpha virt. eigenvalues --    0.88270   0.88998   0.89721   0.90155   0.90989
 Alpha virt. eigenvalues --    0.91165   0.94311   0.95903   0.96173   0.96665
 Alpha virt. eigenvalues --    0.98447   0.99319   1.00331   1.02762   1.03339
 Alpha virt. eigenvalues --    1.04778   1.07296   1.07669   1.09094   1.09907
 Alpha virt. eigenvalues --    1.10454   1.14307   1.15492   1.15923   1.16839
 Alpha virt. eigenvalues --    1.18682   1.19840   1.20252   1.22089   1.22268
 Alpha virt. eigenvalues --    1.23821   1.26088   1.26889   1.27367   1.28035
 Alpha virt. eigenvalues --    1.29472   1.34935   1.35592   1.36830   1.38662
 Alpha virt. eigenvalues --    1.40512   1.41639   1.46245   1.48723   1.49899
 Alpha virt. eigenvalues --    1.51535   1.54672   1.55304   1.56020   1.58131
 Alpha virt. eigenvalues --    1.59565   1.60504   1.62588   1.63117   1.63508
 Alpha virt. eigenvalues --    1.65888   1.69709   1.75087   1.76014   1.76815
 Alpha virt. eigenvalues --    1.77766   1.79630   1.81179   1.81535   1.82041
 Alpha virt. eigenvalues --    1.85297   1.86181   1.87339   1.88939   1.90964
 Alpha virt. eigenvalues --    1.91242   1.92186   1.93018   1.94111   1.95247
 Alpha virt. eigenvalues --    1.96467   1.97704   1.99731   2.00958   2.01812
 Alpha virt. eigenvalues --    2.02779   2.03409   2.04519   2.13929   2.15215
 Alpha virt. eigenvalues --    2.20052   2.24947   2.26445   2.27368   2.28857
 Alpha virt. eigenvalues --    2.30280   2.30640   2.32120   2.33646   2.34434
 Alpha virt. eigenvalues --    2.35144   2.36297   2.36627   2.46821   2.48907
 Alpha virt. eigenvalues --    2.50010   2.51095   2.51362   2.53790   2.58273
 Alpha virt. eigenvalues --    2.63488   2.66418   2.70549   2.71814   2.71956
 Alpha virt. eigenvalues --    2.74372   2.75095   2.81863   2.83184   2.84427
 Alpha virt. eigenvalues --    2.86031   2.86526   2.87823   2.90251   2.91752
 Alpha virt. eigenvalues --    2.96025   2.97212   2.98081   2.98351   2.99864
 Alpha virt. eigenvalues --    3.00771   3.03940   3.08644   3.10610   3.11966
 Alpha virt. eigenvalues --    3.14728   3.21156   3.21491   3.24474   3.31141
 Alpha virt. eigenvalues --    3.34807   3.36248   3.36698   3.38495   3.38855
 Alpha virt. eigenvalues --    3.40071   3.41111   3.43329   3.43994   3.45481
 Alpha virt. eigenvalues --    3.47410   3.56986   3.59172   3.64840   3.69587
 Alpha virt. eigenvalues --    3.69945   3.71347   3.71873   3.73500   3.77736
 Alpha virt. eigenvalues --    3.94645   3.98336   4.00782   4.04433   4.08591
 Alpha virt. eigenvalues --    4.11066   4.21866   4.34826   4.59900   4.77446
 Alpha virt. eigenvalues --    4.78851   4.98338   5.16594   5.25990   5.80783
 Alpha virt. eigenvalues --   20.48884  23.45395  23.47664  23.84392  23.87900
 Alpha virt. eigenvalues --   23.90479  23.93479  23.94430  23.95148  24.04190
 Alpha virt. eigenvalues --   24.06304  24.07806  24.08929  24.15895  24.17517
 Alpha virt. eigenvalues --   35.61778  50.06438
          Condensed to atoms (all electrons):
               1          2          3          4          5          6
     1  C    7.406583  -1.248791   2.438127  -3.085021   1.667817  -1.329970
     2  C   -1.248791  11.969902  -5.560531   2.929394  -2.653328   2.366237
     3  C    2.438127  -5.560531  27.580981  -2.376321  -8.961367  -0.990075
     4  C   -3.085021   2.929394  -2.376321  45.927780 -15.566020   5.871107
     5  C    1.667817  -2.653328  -8.961367 -15.566020  28.564333  -7.139055
     6  C   -1.329970   2.366237  -0.990075   5.871107  -7.139055  12.482273
     7  C    0.187646  -2.750248  -5.866237 -31.477460  11.979151  -4.282233
     8  C    0.058039   0.501930   0.135677   0.832552   0.848810   0.123096
     9  N   -0.019739   0.302078   0.560348   1.405037  -0.917567  -0.020946
    10  C    0.014971   0.316826   0.969093  -1.976500  -0.440521  -0.055554
    11  C    0.031528  -0.099312  -0.060263  -0.751244   0.491364  -0.109708
    12  C   -0.009648   0.073484  -0.022287  -0.462461  -0.190866  -0.076808
    13  C   -0.008063  -0.274571   0.129811   2.927841  -0.217964   0.148604
    14  C   -0.286998   0.636949  -2.254427   1.735083  -1.564439  -0.470860
    15  C   -0.016126   0.061912  -0.135269  -0.111955  -0.092257  -0.027771
    16  O    0.000605  -0.008010  -0.006382   0.038250   0.009821   0.001505
    17  Br  -0.012508   0.009271  -0.045020   0.145925   0.031420   0.020340
    18  H    0.242958   0.079817  -0.060701   0.058291  -0.083906   0.095608
    19  H    0.075416   0.224748   0.050003  -0.016118   0.019672  -0.039303
    20  H   -0.033742   0.010740   0.126467   0.100012   0.019762  -0.002578
    21  H   -0.025700   0.013176  -0.018255   0.025674   0.160841   0.058993
    22  H    0.082107  -0.044990   0.037907   0.000091   0.015108   0.230776
    23  H   -0.001437  -0.004484  -0.116731   0.078336   0.102199   0.013789
    24  H   -0.003575  -0.003714  -0.088365   0.069725   0.028932   0.008572
    25  H   -0.000022   0.000085  -0.001696  -0.006601   0.002678  -0.000029
    26  H    0.000043  -0.000141   0.000654  -0.000523   0.000042  -0.000096
    27  H    0.000016   0.000357   0.001013  -0.001519  -0.000500  -0.000050
    28  H   -0.001743  -0.015025  -0.060342  -0.004943   0.037262   0.000567
    29  H   -0.000422  -0.002911  -0.048378   0.087096   0.023147   0.000095
               7          8          9         10         11         12
     1  C    0.187646   0.058039  -0.019739   0.014971   0.031528  -0.009648
     2  C   -2.750248   0.501930   0.302078   0.316826  -0.099312   0.073484
     3  C   -5.866237   0.135677   0.560348   0.969093  -0.060263  -0.022287
     4  C  -31.477460   0.832552   1.405037  -1.976500  -0.751244  -0.462461
     5  C   11.979151   0.848810  -0.917567  -0.440521   0.491364  -0.190866
     6  C   -4.282233   0.123096  -0.020946  -0.055554  -0.109708  -0.076808
     7  C   60.826193 -15.020589  -3.435010   3.060289  -0.115696  -0.289088
     8  C  -15.020589  31.974858  -0.177801 -12.714661   3.084479  -2.332014
     9  N   -3.435010  -0.177801   7.977312  -0.073159  -0.122564   0.070116
    10  C    3.060289 -12.714661  -0.073159  31.338280  -3.933978   0.290098
    11  C   -0.115696   3.084479  -0.122564  -3.933978   8.804367  -1.112788
    12  C   -0.289088  -2.332014   0.070116   0.290098  -1.112788   8.374211
    13  C   -3.652115   2.792169   0.215860  -1.699830   1.953003  -2.127416
    14  C   -3.313571  -5.247044   1.278826  -9.004434  -2.046536   3.664823
    15  C   -0.133176   0.002522   0.144418   0.150144   0.002480   0.023462
    16  O   -0.007993   0.059743  -0.125661  -0.026621   0.006776  -0.003050
    17  Br   0.130328   0.101715   0.010784   0.150419  -0.083557  -0.081046
    18  H    0.002661  -0.000712  -0.000002   0.000159  -0.000090   0.000039
    19  H    0.018016  -0.001043  -0.000244   0.000018   0.000028  -0.000035
    20  H    0.074591   0.021314   0.004076   0.014910  -0.000523   0.000517
    21  H    0.041002   0.059073   0.005040   0.007059   0.003104   0.000829
    22  H    0.012518  -0.003009   0.000104   0.002277   0.000364  -0.000027
    23  H    0.036400   0.376897  -0.053778  -0.216031   0.006923  -0.004089
    24  H    0.118850   0.085066   0.193099  -0.009290   0.002006  -0.004975
    25  H    0.011428   0.007993   0.000433  -0.044177   0.292384   0.083591
    26  H    0.006830   0.071976  -0.000173  -0.121786   0.115325   0.231586
    27  H    0.002932  -0.039457   0.000174   0.030077  -0.042671   0.090508
    28  H    0.190805   0.076594   0.003365  -0.053549   0.021673  -0.042129
    29  H   -0.111531   0.139492  -0.196147  -0.006156   0.003895  -0.000116
              13         14         15         16         17         18
     1  C   -0.008063  -0.286998  -0.016126   0.000605  -0.012508   0.242958
     2  C   -0.274571   0.636949   0.061912  -0.008010   0.009271   0.079817
     3  C    0.129811  -2.254427  -0.135269  -0.006382  -0.045020  -0.060701
     4  C    2.927841   1.735083  -0.111955   0.038250   0.145925   0.058291
     5  C   -0.217964  -1.564439  -0.092257   0.009821   0.031420  -0.083906
     6  C    0.148604  -0.470860  -0.027771   0.001505   0.020340   0.095608
     7  C   -3.652115  -3.313571  -0.133176  -0.007993   0.130328   0.002661
     8  C    2.792169  -5.247044   0.002522   0.059743   0.101715  -0.000712
     9  N    0.215860   1.278826   0.144418  -0.125661   0.010784  -0.000002
    10  C   -1.699830  -9.004434   0.150144  -0.026621   0.150419   0.000159
    11  C    1.953003  -2.046536   0.002480   0.006776  -0.083557  -0.000090
    12  C   -2.127416   3.664823   0.023462  -0.003050  -0.081046   0.000039
    13  C   14.294256  -7.626928  -0.061565  -0.006809   0.092457  -0.000004
    14  C   -7.626928  30.456621   0.098323  -0.040348  -0.222079   0.000637
    15  C   -0.061565   0.098323   5.092841   0.413323   0.005864  -0.000015
    16  O   -0.006809  -0.040348   0.413323   8.174403  -0.000094  -0.000000
    17  Br   0.092457  -0.222079   0.005864  -0.000094   6.508363   0.000000
    18  H   -0.000004   0.000637  -0.000015  -0.000000   0.000000   0.391474
    19  H   -0.000450   0.000313   0.000178   0.000003  -0.000000  -0.004341
    20  H   -0.003557  -0.006269   0.010053  -0.000016  -0.000001  -0.000266
    21  H   -0.000346   0.006277   0.002296  -0.000024  -0.000740  -0.000247
    22  H   -0.000032  -0.002668   0.000070   0.000000  -0.000015  -0.004219
    23  H   -0.002419   0.063527   0.023294   0.003188   0.002183  -0.000003
    24  H   -0.012948  -0.084872  -0.019601   0.022603  -0.000092  -0.000002
    25  H   -0.048279   0.036287   0.000354  -0.000001  -0.010303   0.000000
    26  H    0.091738  -0.063554  -0.000079   0.000000   0.000014  -0.000000
    27  H    0.226555   0.064752   0.000033  -0.000002   0.000028   0.000000
    28  H   -0.008581   0.182177   0.009344   0.000535  -0.000143   0.000002
    29  H   -0.004113  -0.027366   0.428033  -0.028531  -0.000714  -0.000000
              19         20         21         22         23         24
     1  C    0.075416  -0.033742  -0.025700   0.082107  -0.001437  -0.003575
     2  C    0.224748   0.010740   0.013176  -0.044990  -0.004484  -0.003714
     3  C    0.050003   0.126467  -0.018255   0.037907  -0.116731  -0.088365
     4  C   -0.016118   0.100012   0.025674   0.000091   0.078336   0.069725
     5  C    0.019672   0.019762   0.160841   0.015108   0.102199   0.028932
     6  C   -0.039303  -0.002578   0.058993   0.230776   0.013789   0.008572
     7  C    0.018016   0.074591   0.041002   0.012518   0.036400   0.118850
     8  C   -0.001043   0.021314   0.059073  -0.003009   0.376897   0.085066
     9  N   -0.000244   0.004076   0.005040   0.000104  -0.053778   0.193099
    10  C    0.000018   0.014910   0.007059   0.002277  -0.216031  -0.009290
    11  C    0.000028  -0.000523   0.003104   0.000364   0.006923   0.002006
    12  C   -0.000035   0.000517   0.000829  -0.000027  -0.004089  -0.004975
    13  C   -0.000450  -0.003557  -0.000346  -0.000032  -0.002419  -0.012948
    14  C    0.000313  -0.006269   0.006277  -0.002668   0.063527  -0.084872
    15  C    0.000178   0.010053   0.002296   0.000070   0.023294  -0.019601
    16  O    0.000003  -0.000016  -0.000024   0.000000   0.003188   0.022603
    17  Br  -0.000000  -0.000001  -0.000740  -0.000015   0.002183  -0.000092
    18  H   -0.004341  -0.000266  -0.000247  -0.004219  -0.000003  -0.000002
    19  H    0.389515  -0.003050   0.000074  -0.000195   0.000018   0.000026
    20  H   -0.003050   0.406574  -0.000211   0.000084  -0.000047   0.003048
    21  H    0.000074  -0.000211   0.399232  -0.003841   0.001690  -0.000039
    22  H   -0.000195   0.000084  -0.003841   0.390068  -0.000042   0.000001
    23  H    0.000018  -0.000047   0.001690  -0.000042   0.385564   0.002337
    24  H    0.000026   0.003048  -0.000039   0.000001   0.002337   0.287394
    25  H   -0.000000   0.000000  -0.000003  -0.000000   0.000019  -0.000001
    26  H    0.000000  -0.000000  -0.000000   0.000000  -0.000006   0.000001
    27  H   -0.000000  -0.000005   0.000000  -0.000000   0.000014   0.000019
    28  H   -0.000019  -0.002065  -0.000012   0.000001   0.000347  -0.000855
    29  H    0.000000  -0.000046   0.000018   0.000000   0.012047   0.003912
              25         26         27         28         29
     1  C   -0.000022   0.000043   0.000016  -0.001743  -0.000422
     2  C    0.000085  -0.000141   0.000357  -0.015025  -0.002911
     3  C   -0.001696   0.000654   0.001013  -0.060342  -0.048378
     4  C   -0.006601  -0.000523  -0.001519  -0.004943   0.087096
     5  C    0.002678   0.000042  -0.000500   0.037262   0.023147
     6  C   -0.000029  -0.000096  -0.000050   0.000567   0.000095
     7  C    0.011428   0.006830   0.002932   0.190805  -0.111531
     8  C    0.007993   0.071976  -0.039457   0.076594   0.139492
     9  N    0.000433  -0.000173   0.000174   0.003365  -0.196147
    10  C   -0.044177  -0.121786   0.030077  -0.053549  -0.006156
    11  C    0.292384   0.115325  -0.042671   0.021673   0.003895
    12  C    0.083591   0.231586   0.090508  -0.042129  -0.000116
    13  C   -0.048279   0.091738   0.226555  -0.008581  -0.004113
    14  C    0.036287  -0.063554   0.064752   0.182177  -0.027366
    15  C    0.000354  -0.000079   0.000033   0.009344   0.428033
    16  O   -0.000001   0.000000  -0.000002   0.000535  -0.028531
    17  Br  -0.010303   0.000014   0.000028  -0.000143  -0.000714
    18  H    0.000000  -0.000000   0.000000   0.000002  -0.000000
    19  H   -0.000000   0.000000  -0.000000  -0.000019   0.000000
    20  H    0.000000  -0.000000  -0.000005  -0.002065  -0.000046
    21  H   -0.000003  -0.000000   0.000000  -0.000012   0.000018
    22  H   -0.000000   0.000000  -0.000000   0.000001   0.000000
    23  H    0.000019  -0.000006   0.000014   0.000347   0.012047
    24  H   -0.000001   0.000001   0.000019  -0.000855   0.003912
    25  H    0.377788  -0.004902  -0.000172   0.000083   0.000000
    26  H   -0.004902   0.386698  -0.004442  -0.000325  -0.000000
    27  H   -0.000172  -0.004442   0.384888  -0.003734  -0.000000
    28  H    0.000083  -0.000325  -0.003734   0.400148   0.000070
    29  H    0.000000  -0.000000  -0.000000   0.000070   0.478896
 Mulliken charges:
               1
     1  C   -0.122352
     2  C   -0.830850
     3  C    0.642565
     4  C   -0.395508
     5  C   -0.174569
     6  C   -0.876526
     7  C   -0.244694
     8  C    0.182334
     9  N   -0.028280
    10  C    0.031629
    11  C   -0.340770
    12  C   -0.144423
    13  C   -1.116305
    14  C    0.037799
    15  C    0.128872
    16  O   -0.477213
    17  Br   0.247201
    18  H    0.282862
    19  H    0.286769
    20  H    0.260229
    21  H    0.265040
    22  H    0.287561
    23  H    0.290294
    24  H    0.402739
    25  H    0.303064
    26  H    0.291122
    27  H    0.291187
    28  H    0.270492
    29  H    0.249729
 Sum of Mulliken charges =  -0.00000
 Mulliken charges with hydrogens summed into heavy atoms:
               1
     1  C    0.160510
     2  C   -0.544081
     3  C    0.902794
     4  C   -0.395508
     5  C    0.090471
     6  C   -0.588965
     7  C    0.045600
     8  C    0.182334
     9  N    0.374459
    10  C    0.031629
    11  C   -0.037706
    12  C    0.146699
    13  C   -0.825118
    14  C    0.308291
    15  C    0.378601
    16  O   -0.477213
    17  Br   0.247201
 Electronic spatial extent (au):  <R**2>=           6151.0152
 Charge=             -0.0000 electrons
 Dipole moment (field-independent basis, Debye):
    X=              5.8768    Y=             -0.6818    Z=             -0.5216  Tot=              5.9392
 Quadrupole moment (field-independent basis, Debye-Ang):
   XX=           -118.1311   YY=            -96.4841   ZZ=            -96.8825
   XY=             -1.5583   XZ=            -13.3024   YZ=              3.2252
 Traceless Quadrupole moment (field-independent basis, Debye-Ang):
   XX=            -14.2985   YY=              7.3485   ZZ=              6.9501
   XY=             -1.5583   XZ=            -13.3024   YZ=              3.2252
 Octapole moment (field-independent basis, Debye-Ang**2):
  XXX=           -561.9537  YYY=             24.4928  ZZZ=            266.9715  XYY=           -126.5349
  XXY=             22.6129  XXZ=            130.9490  XZZ=           -160.2810  YZZ=             21.4212
  YYZ=             84.0593  XYZ=             -2.5699
 Hexadecapole moment (field-independent basis, Debye-Ang**3):
 XXXX=          -4116.9531 YYYY=          -2695.3084 ZZZZ=          -2024.9815 XXXY=            151.5704
 XXXZ=            540.0998 YYYX=            -10.1104 YYYZ=            353.7092 ZZZX=            442.6695
 ZZZY=            304.2048 XXYY=           -834.8862 XXZZ=          -1050.3367 YYZZ=           -760.7627
 XXYZ=             86.7457 YYXZ=             72.2438 ZZXY=             56.4169
 N-N= 1.085220402140D+03 E-N=-3.754875489152D+03  KE= 6.729472757347D+02
 UFF atomic radii scaled by 1 / 1.20 used.

 **********************************************************************

            Electrostatic Properties Using The SCF Density

 **********************************************************************

       Atomic Center    1 is at   3.579100  3.281200 -2.582100
       Atomic Center    2 is at   2.717200  2.552800 -3.418100
       Atomic Center    3 is at   1.912700  1.534100 -2.880600
       Atomic Center    4 is at   1.957200  1.227400 -1.502300
       Atomic Center    5 is at   2.830900  1.967900 -0.675900
       Atomic Center    6 is at   3.636700  2.987400 -1.210100
       Atomic Center    7 is at   1.121900  0.149900 -0.904300
       Atomic Center    8 is at   1.821300 -1.170000 -0.951700
       Atomic Center    9 is at  -0.148900  0.048400 -1.552000
       Atomic Center   10 is at   2.322700 -1.839500  0.199300
       Atomic Center   11 is at   2.966100 -3.088300  0.065700
       Atomic Center   12 is at   3.120000 -3.682500 -1.194500
       Atomic Center   13 is at   2.631700 -3.034400 -2.335700
       Atomic Center   14 is at   1.990400 -1.792700 -2.212600
       Atomic Center   15 is at  -1.325800  0.253400 -0.930600
       Atomic Center   16 is at  -2.385500  0.141700 -1.583400
       Atomic Center   17 is at   2.201300 -1.161800  1.936900
       Atomic Center   18 is at   4.163800  4.021500 -2.970500
       Atomic Center   19 is at   2.674800  2.764300 -4.415500
       Atomic Center   20 is at   1.291900  1.013500 -3.501200
       Atomic Center   21 is at   2.882900  1.761900  0.322200
       Atomic Center   22 is at   4.262600  3.514200 -0.600400
       Atomic Center   23 is at   0.936200  0.436900  0.130800
       Atomic Center   24 is at  -0.170200 -0.184400 -2.492300
       Atomic Center   25 is at   3.330400 -3.575800  0.885800
       Atomic Center   26 is at   3.586800 -4.586200 -1.280200
       Atomic Center   27 is at   2.740400 -3.464600 -3.255200
       Atomic Center   28 is at   1.638200 -1.339400 -3.054700
       Atomic Center   29 is at  -1.360800  0.496400  0.060400
    1409 points will be used for fitting atomic charges
 Fitting point charges to electrostatic potential
 The dipole moment will be constrained to the correct value
 Charges from ESP fit, RMS=   0.00181 RRMS=   0.09417:
 ESP charges:
               1
     1  C   -0.234933
     2  C   -0.082173
     3  C   -0.378751
     4  C    0.363753
     5  C   -0.248611
     6  C   -0.152228
     7  C   -0.528496
     8  C    0.493855
     9  N   -0.298393
    10  C   -0.292602
    11  C    0.022529
    12  C   -0.267074
    13  C   -0.067969
    14  C   -0.440178
    15  C    0.516890
    16  O   -0.688665
    17  Br  -0.022134
    18  H    0.186156
    19  H    0.164220
    20  H    0.214106
    21  H    0.156405
    22  H    0.183212
    23  H    0.217807
    24  H    0.321821
    25  H    0.137573
    26  H    0.199204
    27  H    0.171600
    28  H    0.254892
    29  H    0.098185
 Sum of ESP charges =   0.00000
 ESP charges with hydrogens summed into heavy atoms:
               1
     1  C   -0.048777
     2  C    0.082048
     3  C   -0.164645
     4  C    0.363753
     5  C   -0.092206
     6  C    0.030984
     7  C   -0.310689
     8  C    0.493855
     9  N    0.023427
    10  C   -0.292602
    11  C    0.160102
    12  C   -0.067870
    13  C    0.103631
    14  C   -0.185286
    15  C    0.615074
    16  O   -0.688665
    17  Br  -0.022134
 Charge=   0.00000 Dipole=     5.8768    -0.6818    -0.5216 Tot=     5.9392
 -----------------------------------------------------------------

              Electrostatic Properties (Atomic Units)

 -----------------------------------------------------------------
    Center     Electric         -------- Electric Field --------
               Potential          X             Y             Z
 -----------------------------------------------------------------
    1 Atom    -14.763998
    2 Atom    -14.759787
    3 Atom    -14.756277
    4 Atom    -14.741702
    5 Atom    -14.761302
    6 Atom    -14.762390
    7 Atom    -14.691543
    8 Atom    -14.724107
    9 Atom    -18.347428
   10 Atom    -14.689106
   11 Atom    -14.746853
   12 Atom    -14.749753
   13 Atom    -14.749481
   14 Atom    -14.744361
   15 Atom    -14.670267
   16 Atom    -22.423001
   17 Atom     -4.028470
   18 Atom     -1.092784
   19 Atom     -1.088856
   20 Atom     -1.078635
   21 Atom     -1.089892
   22 Atom     -1.091561
   23 Atom     -1.063784
   24 Atom     -0.988189
   25 Atom     -1.078353
   26 Atom     -1.077758
   27 Atom     -1.078269
   28 Atom     -1.067824
   29 Atom     -1.063694
 -----------------------------------------------------------------
 ******************************Gaussian NBO Version 3.1******************************
             N A T U R A L   A T O M I C   O R B I T A L   A N D
          N A T U R A L   B O N D   O R B I T A L   A N A L Y S I S
 ******************************Gaussian NBO Version 3.1******************************

       /RESON  / : Allow strongly delocalized NBO set
       /BNDIDX / : Print bond indices based on the NAO density matrix

 Analyzing the SCF density

 Job title: BHFA_oBr_conf6                                                  

 Storage needed:    473396 in NPA,    629315 in NBO ( 268430961 available)
 GSVD:  LWork=       64374 too small for GESVD, short by      118593 words or      118593 for optimal perf.


 NATURAL POPULATIONS:  Natural atomic orbital occupancies 
                                                          
   NAO  Atom  No  lang   Type(AO)    Occupancy      Energy
 ----------------------------------------------------------
     1    C    1  S      Cor( 1S)     1.99929     -10.39388
     2    C    1  S      Val( 2S)     0.95054      -0.17597
     3    C    1  S      Ryd( 3S)     0.00109       0.75292
     4    C    1  S      Ryd( 4S)     0.00014       0.93725
     5    C    1  S      Ryd( 5S)     0.00000      22.98388
     6    C    1  px     Val( 2p)     1.06351      -0.08912
     7    C    1  px     Ryd( 4p)     0.00337       0.77863
     8    C    1  px     Ryd( 3p)     0.00032       0.33343
     9    C    1  px     Ryd( 5p)     0.00005       2.89406
    10    C    1  py     Val( 2p)     1.09422      -0.08224
    11    C    1  py     Ryd( 4p)     0.00399       0.84879
    12    C    1  py     Ryd( 3p)     0.00034       0.31356
    13    C    1  py     Ryd( 5p)     0.00004       2.94769
    14    C    1  pz     Val( 2p)     1.07409      -0.06144
    15    C    1  pz     Ryd( 4p)     0.00412       0.87753
    16    C    1  pz     Ryd( 3p)     0.00056       0.38257
    17    C    1  pz     Ryd( 5p)     0.00014       3.07019
    18    C    1  dxy    Ryd( 3d)     0.00060       2.05941
    19    C    1  dxz    Ryd( 3d)     0.00056       2.02812
    20    C    1  dyz    Ryd( 3d)     0.00059       2.09691
    21    C    1  dx2y2  Ryd( 3d)     0.00038       1.56327
    22    C    1  dz2    Ryd( 3d)     0.00053       2.33195

    23    C    2  S      Cor( 1S)     1.99929     -10.39665
    24    C    2  S      Val( 2S)     0.94771      -0.17611
    25    C    2  S      Ryd( 4S)     0.00107       0.86445
    26    C    2  S      Ryd( 3S)     0.00013       0.75778
    27    C    2  S      Ryd( 5S)     0.00000      23.04039
    28    C    2  px     Val( 2p)     1.01899      -0.09229
    29    C    2  px     Ryd( 4p)     0.00260       0.70952
    30    C    2  px     Ryd( 3p)     0.00034       0.33661
    31    C    2  px     Ryd( 5p)     0.00008       2.91620
    32    C    2  py     Val( 2p)     1.03003      -0.08611
    33    C    2  py     Ryd( 4p)     0.00285       0.74290
    34    C    2  py     Ryd( 3p)     0.00035       0.32939
    35    C    2  py     Ryd( 5p)     0.00009       2.95421
    36    C    2  pz     Val( 2p)     1.17041      -0.05603
    37    C    2  pz     Ryd( 4p)     0.00625       1.07256
    38    C    2  pz     Ryd( 3p)     0.00032       0.29605
    39    C    2  pz     Ryd( 5p)     0.00005       3.11356
    40    C    2  dxy    Ryd( 3d)     0.00040       2.17630
    41    C    2  dxz    Ryd( 3d)     0.00039       1.98839
    42    C    2  dyz    Ryd( 3d)     0.00046       2.04901
    43    C    2  dx2y2  Ryd( 3d)     0.00053       1.72455
    44    C    2  dz2    Ryd( 3d)     0.00094       2.13780

    45    C    3  S      Cor( 1S)     1.99916     -10.39599
    46    C    3  S      Val( 2S)     0.93305      -0.16921
    47    C    3  S      Ryd( 4S)     0.00102       0.88603
    48    C    3  S      Ryd( 3S)     0.00016       0.61359
    49    C    3  S      Ryd( 5S)     0.00001      23.29440
    50    C    3  px     Val( 2p)     1.07832      -0.09766
    51    C    3  px     Ryd( 4p)     0.00318       0.84554
    52    C    3  px     Ryd( 3p)     0.00030       0.44736
    53    C    3  px     Ryd( 5p)     0.00005       2.95538
    54    C    3  py     Val( 2p)     1.07636      -0.09575
    55    C    3  py     Ryd( 4p)     0.00287       0.87644
    56    C    3  py     Ryd( 3p)     0.00026       0.47883
    57    C    3  py     Ryd( 5p)     0.00007       2.99030
    58    C    3  pz     Val( 2p)     1.10157      -0.06427
    59    C    3  pz     Ryd( 4p)     0.00423       0.88988
    60    C    3  pz     Ryd( 3p)     0.00037       0.39559
    61    C    3  pz     Ryd( 5p)     0.00011       3.21786
    62    C    3  dxy    Ryd( 3d)     0.00053       2.12653
    63    C    3  dxz    Ryd( 3d)     0.00072       1.99620
    64    C    3  dyz    Ryd( 3d)     0.00067       2.07253
    65    C    3  dx2y2  Ryd( 3d)     0.00037       1.62782
    66    C    3  dz2    Ryd( 3d)     0.00040       2.33135

    67    C    4  S      Cor( 1S)     1.99911     -10.41842
    68    C    4  S      Val( 2S)     0.88178      -0.15888
    69    C    4  S      Ryd( 4S)     0.00124       0.89556
    70    C    4  S      Ryd( 3S)     0.00024       0.69917
    71    C    4  S      Ryd( 5S)     0.00001      23.40830
    72    C    4  px     Val( 2p)     1.03292      -0.09996
    73    C    4  px     Ryd( 4p)     0.00364       0.86353
    74    C    4  px     Ryd( 3p)     0.00017       0.62343
    75    C    4  px     Ryd( 5p)     0.00010       3.12924
    76    C    4  py     Val( 2p)     1.02214      -0.09384
    77    C    4  py     Ryd( 4p)     0.00577       0.95597
    78    C    4  py     Ryd( 3p)     0.00018       0.52055
    79    C    4  py     Ryd( 5p)     0.00008       3.21350
    80    C    4  pz     Val( 2p)     1.07736      -0.08177
    81    C    4  pz     Ryd( 4p)     0.00346       1.01551
    82    C    4  pz     Ryd( 3p)     0.00023       0.71448
    83    C    4  pz     Ryd( 5p)     0.00016       3.41383
    84    C    4  dxy    Ryd( 3d)     0.00045       2.22117
    85    C    4  dxz    Ryd( 3d)     0.00057       2.10195
    86    C    4  dyz    Ryd( 3d)     0.00055       2.19033
    87    C    4  dx2y2  Ryd( 3d)     0.00056       1.82094
    88    C    4  dz2    Ryd( 3d)     0.00057       2.36596

    89    C    5  S      Cor( 1S)     1.99918     -10.39342
    90    C    5  S      Val( 2S)     0.93649      -0.16891
    91    C    5  S      Ryd( 4S)     0.00095       0.90862
    92    C    5  S      Ryd( 3S)     0.00020       0.56710
    93    C    5  S      Ryd( 5S)     0.00001      23.26758
    94    C    5  px     Val( 2p)     1.02831      -0.09572
    95    C    5  px     Ryd( 4p)     0.00209       0.74495
    96    C    5  px     Ryd( 3p)     0.00035       0.39682
    97    C    5  px     Ryd( 5p)     0.00008       2.96852
    98    C    5  py     Val( 2p)     1.04272      -0.09204
    99    C    5  py     Ryd( 4p)     0.00250       0.80283
   100    C    5  py     Ryd( 3p)     0.00044       0.46251
   101    C    5  py     Ryd( 5p)     0.00009       3.04349
   102    C    5  pz     Val( 2p)     1.17244      -0.06047
   103    C    5  pz     Ryd( 4p)     0.00602       1.07110
   104    C    5  pz     Ryd( 3p)     0.00040       0.45025
   105    C    5  pz     Ryd( 5p)     0.00006       3.11595
   106    C    5  dxy    Ryd( 3d)     0.00040       2.20094
   107    C    5  dxz    Ryd( 3d)     0.00037       2.00077
   108    C    5  dyz    Ryd( 3d)     0.00047       2.05271
   109    C    5  dx2y2  Ryd( 3d)     0.00051       1.72988
   110    C    5  dz2    Ryd( 3d)     0.00096       2.14794

   111    C    6  S      Cor( 1S)     1.99929     -10.39567
   112    C    6  S      Val( 2S)     0.94894      -0.17616
   113    C    6  S      Ryd( 4S)     0.00107       0.84645
   114    C    6  S      Ryd( 3S)     0.00020       0.68192
   115    C    6  S      Ryd( 5S)     0.00001      23.13166
   116    C    6  px     Val( 2p)     1.06188      -0.08790
   117    C    6  px     Ryd( 4p)     0.00344       0.79494
   118    C    6  px     Ryd( 3p)     0.00030       0.30770
   119    C    6  px     Ryd( 5p)     0.00004       2.91656
   120    C    6  py     Val( 2p)     1.05743      -0.08349
   121    C    6  py     Ryd( 4p)     0.00343       0.79517
   122    C    6  py     Ryd( 3p)     0.00033       0.32264
   123    C    6  py     Ryd( 5p)     0.00007       2.94675
   124    C    6  pz     Val( 2p)     1.10021      -0.06091
   125    C    6  pz     Ryd( 4p)     0.00471       0.93983
   126    C    6  pz     Ryd( 3p)     0.00036       0.34906
   127    C    6  pz     Ryd( 5p)     0.00011       3.10210
   128    C    6  dxy    Ryd( 3d)     0.00049       2.10512
   129    C    6  dxz    Ryd( 3d)     0.00070       1.97727
   130    C    6  dyz    Ryd( 3d)     0.00066       2.04819
   131    C    6  dx2y2  Ryd( 3d)     0.00043       1.60499
   132    C    6  dz2    Ryd( 3d)     0.00042       2.34052

   133    C    7  S      Cor( 1S)     1.99904     -10.45364
   134    C    7  S      Val( 2S)     0.89744      -0.19389
   135    C    7  S      Ryd( 4S)     0.00205       1.21214
   136    C    7  S      Ryd( 3S)     0.00022       0.76467
   137    C    7  S      Ryd( 5S)     0.00001      23.45754
   138    C    7  px     Val( 2p)     0.91445      -0.09953
   139    C    7  px     Ryd( 4p)     0.00472       0.68953
   140    C    7  px     Ryd( 3p)     0.00207       0.66394
   141    C    7  px     Ryd( 5p)     0.00025       2.39298
   142    C    7  py     Val( 2p)     1.08013      -0.12600
   143    C    7  py     Ryd( 4p)     0.00253       0.64977
   144    C    7  py     Ryd( 3p)     0.00182       0.41129
   145    C    7  py     Ryd( 5p)     0.00021       2.50800
   146    C    7  pz     Val( 2p)     1.15942      -0.14724
   147    C    7  pz     Ryd( 4p)     0.01097       0.97469
   148    C    7  pz     Ryd( 3p)     0.00094       0.68720
   149    C    7  pz     Ryd( 5p)     0.00021       2.20810
   150    C    7  dxy    Ryd( 3d)     0.00122       2.21271
   151    C    7  dxz    Ryd( 3d)     0.00080       2.07229
   152    C    7  dyz    Ryd( 3d)     0.00075       1.99381
   153    C    7  dx2y2  Ryd( 3d)     0.00112       2.07884
   154    C    7  dz2    Ryd( 3d)     0.00096       2.05024

   155    C    8  S      Cor( 1S)     1.99894     -10.43100
   156    C    8  S      Val( 2S)     0.87654      -0.16899
   157    C    8  S      Ryd( 4S)     0.00166       1.04341
   158    C    8  S      Ryd( 3S)     0.00021       0.67937
   159    C    8  S      Ryd( 5S)     0.00001      23.42884
   160    C    8  px     Val( 2p)     1.02413      -0.12475
   161    C    8  px     Ryd( 4p)     0.00326       0.73810
   162    C    8  px     Ryd( 3p)     0.00102       0.49514
   163    C    8  px     Ryd( 5p)     0.00011       2.96218
   164    C    8  py     Val( 2p)     1.03898      -0.09686
   165    C    8  py     Ryd( 4p)     0.00666       1.24572
   166    C    8  py     Ryd( 3p)     0.00092       0.48875
   167    C    8  py     Ryd( 5p)     0.00013       3.28099
   168    C    8  pz     Val( 2p)     1.08870      -0.10696
   169    C    8  pz     Ryd( 4p)     0.00501       0.87830
   170    C    8  pz     Ryd( 3p)     0.00158       0.67018
   171    C    8  pz     Ryd( 5p)     0.00013       3.42064
   172    C    8  dxy    Ryd( 3d)     0.00049       2.05661
   173    C    8  dxz    Ryd( 3d)     0.00057       1.88964
   174    C    8  dyz    Ryd( 3d)     0.00064       2.34623
   175    C    8  dx2y2  Ryd( 3d)     0.00061       1.90219
   176    C    8  dz2    Ryd( 3d)     0.00048       2.32893

   177    N    9  S      Cor( 1S)     1.99940     -14.61084
   178    N    9  S      Val( 2S)     1.24181      -0.59261
   179    N    9  S      Ryd( 4S)     0.00164       1.19126
   180    N    9  S      Ryd( 3S)     0.00019       1.02153
   181    N    9  S      Ryd( 5S)     0.00000      35.31613
   182    N    9  px     Val( 2p)     1.28002      -0.28370
   183    N    9  px     Ryd( 3p)     0.00385       0.99249
   184    N    9  px     Ryd( 4p)     0.00034       1.01502
   185    N    9  px     Ryd( 5p)     0.00007       4.45756
   186    N    9  py     Val( 2p)     1.66960      -0.32174
   187    N    9  py     Ryd( 3p)     0.00644       0.70949
   188    N    9  py     Ryd( 4p)     0.00017       0.81172
   189    N    9  py     Ryd( 5p)     0.00001       3.97767
   190    N    9  pz     Val( 2p)     1.40173      -0.28786
   191    N    9  pz     Ryd( 4p)     0.00291       1.02659
   192    N    9  pz     Ryd( 3p)     0.00014       0.94708
   193    N    9  pz     Ryd( 5p)     0.00006       4.06573
   194    N    9  dxy    Ryd( 3d)     0.00051       2.39088
   195    N    9  dxz    Ryd( 3d)     0.00059       2.82416
   196    N    9  dyz    Ryd( 3d)     0.00034       2.19391
   197    N    9  dx2y2  Ryd( 3d)     0.00065       2.77260
   198    N    9  dz2    Ryd( 3d)     0.00091       2.55225

   199    C   10  S      Cor( 1S)     1.99877     -10.48264
   200    C   10  S      Val( 2S)     0.95682      -0.25941
   201    C   10  S      Ryd( 4S)     0.00131       0.91198
   202    C   10  S      Ryd( 3S)     0.00014       0.61165
   203    C   10  S      Ryd( 5S)     0.00001      23.41839
   204    C   10  px     Val( 2p)     1.09163      -0.16210
   205    C   10  px     Ryd( 4p)     0.00292       0.63605
   206    C   10  px     Ryd( 3p)     0.00040       0.48475
   207    C   10  px     Ryd( 5p)     0.00007       2.78300
   208    C   10  py     Val( 2p)     1.07948      -0.13890
   209    C   10  py     Ryd( 4p)     0.00628       0.88913
   210    C   10  py     Ryd( 3p)     0.00058       0.65339
   211    C   10  py     Ryd( 5p)     0.00013       3.08256
   212    C   10  pz     Val( 2p)     1.02560      -0.16928
   213    C   10  pz     Ryd( 4p)     0.00686       2.16497
   214    C   10  pz     Ryd( 3p)     0.00073       0.62713
   215    C   10  pz     Ryd( 5p)     0.00032       2.94008
   216    C   10  dxy    Ryd( 3d)     0.00063       1.96228
   217    C   10  dxz    Ryd( 3d)     0.00110       1.68942
   218    C   10  dyz    Ryd( 3d)     0.00137       1.97189
   219    C   10  dx2y2  Ryd( 3d)     0.00070       1.78916
   220    C   10  dz2    Ryd( 3d)     0.00187       2.01785

   221    C   11  S      Cor( 1S)     1.99912     -10.40363
   222    C   11  S      Val( 2S)     0.93974      -0.18104
   223    C   11  S      Ryd( 3S)     0.00162       0.95604
   224    C   11  S      Ryd( 4S)     0.00011       1.82320
   225    C   11  S      Ryd( 5S)     0.00001      22.00135
   226    C   11  px     Val( 2p)     1.01965      -0.11960
   227    C   11  px     Ryd( 4p)     0.00230       0.64687
   228    C   11  px     Ryd( 3p)     0.00042       0.32188
   229    C   11  px     Ryd( 5p)     0.00003       2.84594
   230    C   11  py     Val( 2p)     1.07227      -0.09495
   231    C   11  py     Ryd( 4p)     0.00387       0.80709
   232    C   11  py     Ryd( 3p)     0.00042       0.33832
   233    C   11  py     Ryd( 5p)     0.00008       3.08862
   234    C   11  pz     Val( 2p)     1.15000      -0.07603
   235    C   11  pz     Ryd( 4p)     0.00730       1.22631
   236    C   11  pz     Ryd( 3p)     0.00051       0.34735
   237    C   11  pz     Ryd( 5p)     0.00010       3.18128
   238    C   11  dxy    Ryd( 3d)     0.00047       1.95545
   239    C   11  dxz    Ryd( 3d)     0.00057       1.73778
   240    C   11  dyz    Ryd( 3d)     0.00072       2.19921
   241    C   11  dx2y2  Ryd( 3d)     0.00046       1.77384
   242    C   11  dz2    Ryd( 3d)     0.00059       2.28006

   243    C   12  S      Cor( 1S)     1.99927     -10.40186
   244    C   12  S      Val( 2S)     0.94752      -0.18019
   245    C   12  S      Ryd( 4S)     0.00090       0.89704
   246    C   12  S      Ryd( 3S)     0.00012       0.85922
   247    C   12  S      Ryd( 5S)     0.00000      22.97352
   248    C   12  px     Val( 2p)     1.02727      -0.11136
   249    C   12  px     Ryd( 4p)     0.00236       0.69965
   250    C   12  px     Ryd( 3p)     0.00028       0.33375
   251    C   12  px     Ryd( 5p)     0.00003       2.77778
   252    C   12  py     Val( 2p)     1.13771      -0.07522
   253    C   12  py     Ryd( 4p)     0.00514       0.98489
   254    C   12  py     Ryd( 3p)     0.00036       0.29473
   255    C   12  py     Ryd( 5p)     0.00005       3.03498
   256    C   12  pz     Val( 2p)     1.05100      -0.06568
   257    C   12  pz     Ryd( 4p)     0.00385       0.88635
   258    C   12  pz     Ryd( 3p)     0.00050       0.39833
   259    C   12  pz     Ryd( 5p)     0.00016       3.03604
   260    C   12  dxy    Ryd( 3d)     0.00061       1.85241
   261    C   12  dxz    Ryd( 3d)     0.00048       1.88352
   262    C   12  dyz    Ryd( 3d)     0.00046       2.31779
   263    C   12  dx2y2  Ryd( 3d)     0.00049       1.66675
   264    C   12  dz2    Ryd( 3d)     0.00064       2.33126

   265    C   13  S      Cor( 1S)     1.99929     -10.40137
   266    C   13  S      Val( 2S)     0.94653      -0.18015
   267    C   13  S      Ryd( 4S)     0.00088       0.95318
   268    C   13  S      Ryd( 3S)     0.00014       0.58450
   269    C   13  S      Ryd( 5S)     0.00001      23.15723
   270    C   13  px     Val( 2p)     0.99963      -0.11075
   271    C   13  px     Ryd( 4p)     0.00192       0.65791
   272    C   13  px     Ryd( 3p)     0.00029       0.31536
   273    C   13  px     Ryd( 5p)     0.00005       2.82040
   274    C   13  py     Val( 2p)     1.05859      -0.07572
   275    C   13  py     Ryd( 4p)     0.00369       0.85133
   276    C   13  py     Ryd( 3p)     0.00037       0.33406
   277    C   13  py     Ryd( 5p)     0.00011       3.03278
   278    C   13  pz     Val( 2p)     1.15834      -0.06344
   279    C   13  pz     Ryd( 4p)     0.00576       1.05755
   280    C   13  pz     Ryd( 3p)     0.00030       0.32560
   281    C   13  pz     Ryd( 5p)     0.00007       3.08809
   282    C   13  dxy    Ryd( 3d)     0.00042       2.01433
   283    C   13  dxz    Ryd( 3d)     0.00042       1.75996
   284    C   13  dyz    Ryd( 3d)     0.00071       2.20429
   285    C   13  dx2y2  Ryd( 3d)     0.00047       1.83567
   286    C   13  dz2    Ryd( 3d)     0.00072       2.25633

   287    C   14  S      Cor( 1S)     1.99916     -10.40542
   288    C   14  S      Val( 2S)     0.93250      -0.17688
   289    C   14  S      Ryd( 4S)     0.00100       1.01520
   290    C   14  S      Ryd( 3S)     0.00026       0.65755
   291    C   14  S      Ryd( 5S)     0.00001      23.31459
   292    C   14  px     Val( 2p)     1.02683      -0.12062
   293    C   14  px     Ryd( 4p)     0.00183       0.71741
   294    C   14  px     Ryd( 3p)     0.00027       0.41349
   295    C   14  px     Ryd( 5p)     0.00005       2.85281
   296    C   14  py     Val( 2p)     1.08064      -0.09063
   297    C   14  py     Ryd( 4p)     0.00296       0.96446
   298    C   14  py     Ryd( 3p)     0.00022       0.57057
   299    C   14  py     Ryd( 5p)     0.00013       3.10222
   300    C   14  pz     Val( 2p)     1.12671      -0.06532
   301    C   14  pz     Ryd( 4p)     0.00540       0.97207
   302    C   14  pz     Ryd( 3p)     0.00026       0.38123
   303    C   14  pz     Ryd( 5p)     0.00009       3.18975
   304    C   14  dxy    Ryd( 3d)     0.00046       2.03107
   305    C   14  dxz    Ryd( 3d)     0.00060       1.75487
   306    C   14  dyz    Ryd( 3d)     0.00072       2.19766
   307    C   14  dx2y2  Ryd( 3d)     0.00042       1.82990
   308    C   14  dz2    Ryd( 3d)     0.00054       2.30480

   309    C   15  S      Cor( 1S)     1.99948     -10.52319
   310    C   15  S      Val( 2S)     0.86234      -0.17907
   311    C   15  S      Ryd( 3S)     0.00832       0.71076
   312    C   15  S      Ryd( 4S)     0.00019       0.72939
   313    C   15  S      Ryd( 5S)     0.00003      22.87628
   314    C   15  px     Val( 2p)     0.76444      -0.01185
   315    C   15  px     Ryd( 4p)     0.00961       1.11837
   316    C   15  px     Ryd( 3p)     0.00049       0.41907
   317    C   15  px     Ryd( 5p)     0.00016       2.59768
   318    C   15  py     Val( 2p)     0.75122      -0.11879
   319    C   15  py     Ryd( 4p)     0.00179       0.87322
   320    C   15  py     Ryd( 3p)     0.00041       0.35329
   321    C   15  py     Ryd( 5p)     0.00007       2.43541
   322    C   15  pz     Val( 2p)     1.01215      -0.06355
   323    C   15  pz     Ryd( 4p)     0.00420       1.29445
   324    C   15  pz     Ryd( 3p)     0.00026       0.43625
   325    C   15  pz     Ryd( 5p)     0.00026       2.34469
   326    C   15  dxy    Ryd( 3d)     0.00466       1.70723
   327    C   15  dxz    Ryd( 3d)     0.00215       2.48535
   328    C   15  dyz    Ryd( 3d)     0.00111       1.58414
   329    C   15  dx2y2  Ryd( 3d)     0.00159       2.16623
   330    C   15  dz2    Ryd( 3d)     0.00297       2.03604

   331    O   16  S      Cor( 1S)     1.99981     -19.36555
   332    O   16  S      Val( 2S)     1.72660      -0.98372
   333    O   16  S      Ryd( 3S)     0.00420       0.73982
   334    O   16  S      Ryd( 4S)     0.00019       1.59903
   335    O   16  S      Ryd( 5S)     0.00000      49.83212
   336    O   16  px     Val( 2p)     1.63895      -0.33437
   337    O   16  px     Ryd( 3p)     0.00165       0.83909
   338    O   16  px     Ryd( 4p)     0.00008       1.45077
   339    O   16  px     Ryd( 5p)     0.00006       4.70867
   340    O   16  py     Val( 2p)     1.55493      -0.29904
   341    O   16  py     Ryd( 3p)     0.00101       0.69004
   342    O   16  py     Ryd( 4p)     0.00002       1.58314
   343    O   16  py     Ryd( 5p)     0.00001       4.33719
   344    O   16  pz     Val( 2p)     1.77686      -0.33651
   345    O   16  pz     Ryd( 3p)     0.00195       0.75262
   346    O   16  pz     Ryd( 4p)     0.00005       1.51153
   347    O   16  pz     Ryd( 5p)     0.00003       4.51630
   348    O   16  dxy    Ryd( 3d)     0.00115       3.10157
   349    O   16  dxz    Ryd( 3d)     0.00120       3.50015
   350    O   16  dyz    Ryd( 3d)     0.00046       3.00402
   351    O   16  dx2y2  Ryd( 3d)     0.00087       3.31731
   352    O   16  dz2    Ryd( 3d)     0.00078       3.13359

   353   Br   17  S      Val( 4S)     1.83601      -0.73159
   354   Br   17  S      Ryd( 5S)     0.00044      17.38625
   355   Br   17  px     Val( 4p)     1.93485      -0.35195
   356   Br   17  px     Ryd( 5p)     0.00140       0.58077
   357   Br   17  py     Val( 4p)     1.85766      -0.34091
   358   Br   17  py     Ryd( 5p)     0.00189       0.61145
   359   Br   17  pz     Val( 4p)     1.23253      -0.26341
   360   Br   17  pz     Ryd( 5p)     0.00340       0.55733

   361    H   18  S      Val( 1S)     0.79417       0.10946
   362    H   18  S      Ryd( 2S)     0.00039       0.82490
   363    H   18  S      Ryd( 3S)     0.00022       1.91525

   364    H   19  S      Val( 1S)     0.79229       0.10749
   365    H   19  S      Ryd( 2S)     0.00046       0.81360
   366    H   19  S      Ryd( 3S)     0.00022       1.95214

   367    H   20  S      Val( 1S)     0.80149       0.09510
   368    H   20  S      Ryd( 2S)     0.00070       1.38175
   369    H   20  S      Ryd( 3S)     0.00016       1.45776

   370    H   21  S      Val( 1S)     0.79276       0.10514
   371    H   21  S      Ryd( 3S)     0.00068       1.45091
   372    H   21  S      Ryd( 2S)     0.00025       1.38618

   373    H   22  S      Val( 1S)     0.79298       0.10821
   374    H   22  S      Ryd( 2S)     0.00046       0.80457
   375    H   22  S      Ryd( 3S)     0.00022       1.94736

   376    H   23  S      Val( 1S)     0.75263       0.03512
   377    H   23  S      Ryd( 2S)     0.00249       0.56783
   378    H   23  S      Ryd( 3S)     0.00026       2.39718

   379    H   24  S      Val( 1S)     0.59630       0.13442
   380    H   24  S      Ryd( 2S)     0.00245       0.61356
   381    H   24  S      Ryd( 3S)     0.00036       2.23654

   382    H   25  S      Val( 1S)     0.78126       0.09991
   383    H   25  S      Ryd( 3S)     0.00057       1.37075
   384    H   25  S      Ryd( 2S)     0.00021       1.35430

   385    H   26  S      Val( 1S)     0.78713       0.10515
   386    H   26  S      Ryd( 2S)     0.00041       0.89893
   387    H   26  S      Ryd( 3S)     0.00021       1.82146

   388    H   27  S      Val( 1S)     0.78839       0.10484
   389    H   27  S      Ryd( 2S)     0.00043       1.03391
   390    H   27  S      Ryd( 3S)     0.00021       1.70360

   391    H   28  S      Val( 1S)     0.79516       0.09206
   392    H   28  S      Ryd( 3S)     0.00074       1.44297
   393    H   28  S      Ryd( 2S)     0.00020       1.33687

   394    H   29  S      Val( 1S)     0.84833       0.02706
   395    H   29  S      Ryd( 2S)     0.00073       1.17506
   396    H   29  S      Ryd( 3S)     0.00018       1.62400

 [ 28 electrons found in the effective core potential]

 WARNING:  1 low occupancy (<1.9990e) core orbital  found on  C    8
           1 low occupancy (<1.9990e) core orbital  found on  C   10

 WARNING:  Population inversion found on atom  C    1
           Population inversion found on atom  C    2
           Population inversion found on atom  C    3
           Population inversion found on atom  C    4
           Population inversion found on atom  C    5
           Population inversion found on atom  C    6
           Population inversion found on atom  C    7
           Population inversion found on atom  C    8
           Population inversion found on atom  N    9
           Population inversion found on atom  C   10
           Population inversion found on atom  C   11
           Population inversion found on atom  C   12
           Population inversion found on atom  C   13
           Population inversion found on atom  C   14
           Population inversion found on atom  C   15
           Population inversion found on atom  H   21
           Population inversion found on atom  H   25
           Population inversion found on atom  H   28


 Summary of Natural Population Analysis:                  
                                                          
                                       Natural Population 
                Natural  -----------------------------------------------
    Atom  No    Charge         Core      Valence    Rydberg      Total
 -----------------------------------------------------------------------
      C    1   -0.19849      1.99929     4.18237    0.01683     6.19849
      C    2   -0.18328      1.99929     4.16714    0.01685     6.18328
      C    3   -0.20379      1.99916     4.18930    0.01533     6.20379
      C    4   -0.03130      1.99911     4.01420    0.01800     6.03130
      C    5   -0.19504      1.99918     4.17997    0.01590     6.19504
      C    6   -0.18452      1.99929     4.16846    0.01677     6.18452
      C    7   -0.08133      1.99904     4.05144    0.03086     6.08133
      C    8   -0.05078      1.99894     4.02835    0.02349     6.05078
      N    9   -0.61139      1.99940     5.59316    0.01883     7.61139
      C   10   -0.17773      1.99877     4.15354    0.02543     6.17773
      C   11   -0.20034      1.99912     4.18167    0.01955     6.20034
      C   12   -0.17918      1.99927     4.16349    0.01642     6.17918
      C   13   -0.17872      1.99929     4.16311    0.01633     6.17872
      C   14   -0.18104      1.99916     4.16667    0.01521     6.18104
      C   15    0.57210      1.99948     3.39014    0.03828     5.42790
      O   16   -0.71086      1.99981     6.69734    0.01372     8.71086
     Br   17    0.13182     28.00000     6.86105    0.00713    34.86818
      H   18    0.20523      0.00000     0.79417    0.00061     0.79477
      H   19    0.20703      0.00000     0.79229    0.00068     0.79297
      H   20    0.19765      0.00000     0.80149    0.00087     0.80235
      H   21    0.20631      0.00000     0.79276    0.00093     0.79369
      H   22    0.20634      0.00000     0.79298    0.00068     0.79366
      H   23    0.24461      0.00000     0.75263    0.00276     0.75539
      H   24    0.40089      0.00000     0.59630    0.00281     0.59911
      H   25    0.21795      0.00000     0.78126    0.00079     0.78205
      H   26    0.21225      0.00000     0.78713    0.00062     0.78775
      H   27    0.21097      0.00000     0.78839    0.00064     0.78903
      H   28    0.20390      0.00000     0.79516    0.00094     0.79610
      H   29    0.15075      0.00000     0.84833    0.00091     0.84925
 =======================================================================
   * Total *   -0.00000     59.98759    85.67428    0.33814   146.00000

                                 Natural Population      
 --------------------------------------------------------
   Effective Core            28.00000
   Core                      31.98759 ( 99.9612% of  32)
   Valence                   85.67428 ( 99.6213% of  86)
   Natural Minimal Basis    145.66186 ( 99.7684% of 146)
   Natural Rydberg Basis      0.33814 (  0.2316% of 146)
 --------------------------------------------------------

    Atom  No          Natural Electron Configuration
 ----------------------------------------------------------------------------
      C    1      [core]2S( 0.95)2p( 3.23)4p( 0.01)
      C    2      [core]2S( 0.95)2p( 3.22)4p( 0.01)
      C    3      [core]2S( 0.93)2p( 3.26)4p( 0.01)
      C    4      [core]2S( 0.88)2p( 3.13)4p( 0.01)
      C    5      [core]2S( 0.94)2p( 3.24)4p( 0.01)
      C    6      [core]2S( 0.95)2p( 3.22)4p( 0.01)
      C    7      [core]2S( 0.90)2p( 3.15)4p( 0.02)
      C    8      [core]2S( 0.88)2p( 3.15)4p( 0.01)
      N    9      [core]2S( 1.24)2p( 4.35)3p( 0.01)
      C   10      [core]2S( 0.96)2p( 3.20)3d( 0.01)4p( 0.02)
      C   11      [core]2S( 0.94)2p( 3.24)4p( 0.01)
      C   12      [core]2S( 0.95)2p( 3.22)4p( 0.01)
      C   13      [core]2S( 0.95)2p( 3.22)4p( 0.01)
      C   14      [core]2S( 0.93)2p( 3.23)4p( 0.01)
      C   15      [core]2S( 0.86)2p( 2.53)3S( 0.01)3d( 0.01)4p( 0.02)
      O   16      [core]2S( 1.73)2p( 4.97)
     Br   17      [core]4S( 1.84)4p( 5.03)5p( 0.01)
      H   18            1S( 0.79)
      H   19            1S( 0.79)
      H   20            1S( 0.80)
      H   21            1S( 0.79)
      H   22            1S( 0.79)
      H   23            1S( 0.75)
      H   24            1S( 0.60)
      H   25            1S( 0.78)
      H   26            1S( 0.79)
      H   27            1S( 0.79)
      H   28            1S( 0.80)
      H   29            1S( 0.85)


 Wiberg bond index matrix in the NAO basis:                                    

     Atom    1       2       3       4       5       6       7       8       9
     ---- ------  ------  ------  ------  ------  ------  ------  ------  ------
   1.  C  0.0000  1.4335  0.0112  0.1089  0.0111  1.4358  0.0012  0.0032  0.0015
   2.  C  1.4335  0.0000  1.4364  0.0131  0.1120  0.0114  0.0081  0.0009  0.0010
   3.  C  0.0112  1.4364  0.0000  1.3996  0.0125  0.1116  0.0096  0.0087  0.0043
   4.  C  0.1089  0.0131  1.3996  0.0000  1.4028  0.0126  0.9838  0.0170  0.0168
   5.  C  0.0111  0.1120  0.0125  1.4028  0.0000  1.4357  0.0106  0.0073  0.0091
   6.  C  1.4358  0.0114  0.1116  0.0126  1.4357  0.0000  0.0078  0.0005  0.0007
   7.  C  0.0012  0.0081  0.0096  0.9838  0.0106  0.0078  0.0000  0.9768  0.9609
   8.  C  0.0032  0.0009  0.0087  0.0170  0.0073  0.0005  0.9768  0.0000  0.0193
   9.  N  0.0015  0.0010  0.0043  0.0168  0.0091  0.0007  0.9609  0.0193  0.0000
  10.  C  0.0011  0.0003  0.0021  0.0078  0.0015  0.0002  0.0110  1.3818  0.0098
  11.  C  0.0002  0.0002  0.0004  0.0003  0.0002  0.0001  0.0077  0.0150  0.0006
  12.  C  0.0008  0.0001  0.0008  0.0025  0.0011  0.0001  0.0013  0.1070  0.0030
  13.  C  0.0001  0.0001  0.0004  0.0007  0.0003  0.0003  0.0079  0.0130  0.0010
  14.  C  0.0008  0.0005  0.0012  0.0060  0.0024  0.0003  0.0098  1.3832  0.0061
  15.  C  0.0002  0.0002  0.0007  0.0075  0.0006  0.0004  0.0112  0.0077  1.2449
  16.  O  0.0003  0.0003  0.0006  0.0038  0.0009  0.0003  0.0143  0.0040  0.1665
  17. Br  0.0004  0.0001  0.0006  0.0007  0.0019  0.0002  0.0082  0.0501  0.0010
  18.  H  0.9299  0.0036  0.0076  0.0003  0.0076  0.0037  0.0004  0.0000  0.0000
  19.  H  0.0037  0.9294  0.0036  0.0069  0.0003  0.0076  0.0003  0.0000  0.0001
  20.  H  0.0075  0.0040  0.9303  0.0037  0.0089  0.0004  0.0020  0.0001  0.0004
  21.  H  0.0075  0.0004  0.0088  0.0038  0.9271  0.0038  0.0019  0.0002  0.0004
  22.  H  0.0037  0.0075  0.0004  0.0069  0.0036  0.9298  0.0003  0.0000  0.0002
  23.  H  0.0012  0.0002  0.0104  0.0034  0.0032  0.0006  0.8869  0.0025  0.0013
  24.  H  0.0001  0.0001  0.0003  0.0005  0.0004  0.0001  0.0058  0.0005  0.8042
  25.  H  0.0000  0.0000  0.0000  0.0001  0.0000  0.0000  0.0002  0.0070  0.0002
  26.  H  0.0000  0.0000  0.0000  0.0000  0.0000  0.0000  0.0004  0.0005  0.0000
  27.  H  0.0000  0.0000  0.0000  0.0000  0.0000  0.0000  0.0002  0.0071  0.0000
  28.  H  0.0001  0.0001  0.0006  0.0001  0.0001  0.0000  0.0020  0.0038  0.0002
  29.  H  0.0000  0.0000  0.0001  0.0002  0.0001  0.0000  0.0006  0.0001  0.0031

     Atom   10      11      12      13      14      15      16      17      18
     ---- ------  ------  ------  ------  ------  ------  ------  ------  ------
   1.  C  0.0011  0.0002  0.0008  0.0001  0.0008  0.0002  0.0003  0.0004  0.9299
   2.  C  0.0003  0.0002  0.0001  0.0001  0.0005  0.0002  0.0003  0.0001  0.0036
   3.  C  0.0021  0.0004  0.0008  0.0004  0.0012  0.0007  0.0006  0.0006  0.0076
   4.  C  0.0078  0.0003  0.0025  0.0007  0.0060  0.0075  0.0038  0.0007  0.0003
   5.  C  0.0015  0.0002  0.0011  0.0003  0.0024  0.0006  0.0009  0.0019  0.0076
   6.  C  0.0002  0.0001  0.0001  0.0003  0.0003  0.0004  0.0003  0.0002  0.0037
   7.  C  0.0110  0.0077  0.0013  0.0079  0.0098  0.0112  0.0143  0.0082  0.0004
   8.  C  1.3818  0.0150  0.1070  0.0130  1.3832  0.0077  0.0040  0.0501  0.0000
   9.  N  0.0098  0.0006  0.0030  0.0010  0.0061  1.2449  0.1665  0.0010  0.0000
  10.  C  0.0000  1.3949  0.0148  0.1008  0.0161  0.0008  0.0012  1.0530  0.0000
  11.  C  1.3949  0.0000  1.4384  0.0112  0.1111  0.0004  0.0003  0.0441  0.0000
  12.  C  0.0148  1.4384  0.0000  1.4197  0.0114  0.0004  0.0006  0.0166  0.0000
  13.  C  0.1008  0.0112  1.4197  0.0000  1.4463  0.0002  0.0002  0.0155  0.0000
  14.  C  0.0161  0.1111  0.0114  1.4463  0.0000  0.0010  0.0008  0.0165  0.0000
  15.  C  0.0008  0.0004  0.0004  0.0002  0.0010  0.0000  1.6087  0.0005  0.0000
  16.  O  0.0012  0.0003  0.0006  0.0002  0.0008  1.6087  0.0000  0.0003  0.0000
  17. Br  1.0530  0.0441  0.0166  0.0155  0.0165  0.0005  0.0003  0.0000  0.0000
  18.  H  0.0000  0.0000  0.0000  0.0000  0.0000  0.0000  0.0000  0.0000  0.0000
  19.  H  0.0000  0.0000  0.0000  0.0000  0.0000  0.0000  0.0000  0.0000  0.0026
  20.  H  0.0001  0.0000  0.0000  0.0000  0.0002  0.0001  0.0001  0.0000  0.0002
  21.  H  0.0001  0.0001  0.0000  0.0000  0.0001  0.0001  0.0001  0.0009  0.0002
  22.  H  0.0000  0.0000  0.0000  0.0000  0.0000  0.0000  0.0000  0.0000  0.0026
  23.  H  0.0025  0.0008  0.0003  0.0003  0.0082  0.0017  0.0020  0.0063  0.0000
  24.  H  0.0003  0.0001  0.0000  0.0001  0.0003  0.0045  0.0045  0.0004  0.0000
  25.  H  0.0036  0.9233  0.0042  0.0074  0.0005  0.0000  0.0000  0.0036  0.0000
  26.  H  0.0065  0.0038  0.9269  0.0037  0.0076  0.0000  0.0000  0.0008  0.0000
  27.  H  0.0003  0.0074  0.0037  0.9275  0.0036  0.0000  0.0000  0.0008  0.0000
  28.  H  0.0076  0.0004  0.0074  0.0042  0.9278  0.0001  0.0000  0.0012  0.0000
  29.  H  0.0000  0.0000  0.0000  0.0000  0.0001  0.9252  0.0382  0.0001  0.0000

     Atom   19      20      21      22      23      24      25      26      27
     ---- ------  ------  ------  ------  ------  ------  ------  ------  ------
   1.  C  0.0037  0.0075  0.0075  0.0037  0.0012  0.0001  0.0000  0.0000  0.0000
   2.  C  0.9294  0.0040  0.0004  0.0075  0.0002  0.0001  0.0000  0.0000  0.0000
   3.  C  0.0036  0.9303  0.0088  0.0004  0.0104  0.0003  0.0000  0.0000  0.0000
   4.  C  0.0069  0.0037  0.0038  0.0069  0.0034  0.0005  0.0001  0.0000  0.0000
   5.  C  0.0003  0.0089  0.9271  0.0036  0.0032  0.0004  0.0000  0.0000  0.0000
   6.  C  0.0076  0.0004  0.0038  0.9298  0.0006  0.0001  0.0000  0.0000  0.0000
   7.  C  0.0003  0.0020  0.0019  0.0003  0.8869  0.0058  0.0002  0.0004  0.0002
   8.  C  0.0000  0.0001  0.0002  0.0000  0.0025  0.0005  0.0070  0.0005  0.0071
   9.  N  0.0001  0.0004  0.0004  0.0002  0.0013  0.8042  0.0002  0.0000  0.0000
  10.  C  0.0000  0.0001  0.0001  0.0000  0.0025  0.0003  0.0036  0.0065  0.0003
  11.  C  0.0000  0.0000  0.0001  0.0000  0.0008  0.0001  0.9233  0.0038  0.0074
  12.  C  0.0000  0.0000  0.0000  0.0000  0.0003  0.0000  0.0042  0.9269  0.0037
  13.  C  0.0000  0.0000  0.0000  0.0000  0.0003  0.0001  0.0074  0.0037  0.9275
  14.  C  0.0000  0.0002  0.0001  0.0000  0.0082  0.0003  0.0005  0.0076  0.0036
  15.  C  0.0000  0.0001  0.0001  0.0000  0.0017  0.0045  0.0000  0.0000  0.0000
  16.  O  0.0000  0.0001  0.0001  0.0000  0.0020  0.0045  0.0000  0.0000  0.0000
  17. Br  0.0000  0.0000  0.0009  0.0000  0.0063  0.0004  0.0036  0.0008  0.0008
  18.  H  0.0026  0.0002  0.0002  0.0026  0.0000  0.0000  0.0000  0.0000  0.0000
  19.  H  0.0000  0.0026  0.0004  0.0002  0.0003  0.0000  0.0000  0.0000  0.0000
  20.  H  0.0026  0.0000  0.0002  0.0004  0.0002  0.0005  0.0000  0.0000  0.0000
  21.  H  0.0004  0.0002  0.0000  0.0026  0.0003  0.0000  0.0000  0.0000  0.0000
  22.  H  0.0002  0.0004  0.0026  0.0000  0.0000  0.0000  0.0000  0.0000  0.0000
  23.  H  0.0003  0.0002  0.0003  0.0000  0.0000  0.0098  0.0001  0.0000  0.0003
  24.  H  0.0000  0.0005  0.0000  0.0000  0.0098  0.0000  0.0000  0.0000  0.0000
  25.  H  0.0000  0.0000  0.0000  0.0000  0.0001  0.0000  0.0000  0.0028  0.0002
  26.  H  0.0000  0.0000  0.0000  0.0000  0.0000  0.0000  0.0028  0.0000  0.0026
  27.  H  0.0000  0.0000  0.0000  0.0000  0.0003  0.0000  0.0002  0.0026  0.0000
  28.  H  0.0000  0.0002  0.0000  0.0000  0.0005  0.0004  0.0003  0.0002  0.0025
  29.  H  0.0000  0.0000  0.0000  0.0000  0.0012  0.0096  0.0000  0.0000  0.0000

     Atom   28      29
     ---- ------  ------
   1.  C  0.0001  0.0000
   2.  C  0.0001  0.0000
   3.  C  0.0006  0.0001
   4.  C  0.0001  0.0002
   5.  C  0.0001  0.0001
   6.  C  0.0000  0.0000
   7.  C  0.0020  0.0006
   8.  C  0.0038  0.0001
   9.  N  0.0002  0.0031
  10.  C  0.0076  0.0000
  11.  C  0.0004  0.0000
  12.  C  0.0074  0.0000
  13.  C  0.0042  0.0000
  14.  C  0.9278  0.0001
  15.  C  0.0001  0.9252
  16.  O  0.0000  0.0382
  17. Br  0.0012  0.0001
  18.  H  0.0000  0.0000
  19.  H  0.0000  0.0000
  20.  H  0.0002  0.0000
  21.  H  0.0000  0.0000
  22.  H  0.0000  0.0000
  23.  H  0.0005  0.0012
  24.  H  0.0004  0.0096
  25.  H  0.0003  0.0000
  26.  H  0.0002  0.0000
  27.  H  0.0025  0.0000
  28.  H  0.0000  0.0000
  29.  H  0.0000  0.0000


 Wiberg bond index, Totals by atom:                                            

     Atom    1
     ---- ------
   1.  C  3.9641
   2.  C  3.9636
   3.  C  3.9629
   4.  C  4.0097
   5.  C  3.9614
   6.  C  3.9640
   7.  C  3.9313
   8.  C  4.0174
   9.  N  3.2563
  10.  C  4.0182
  11.  C  3.9610
  12.  C  3.9613
  13.  C  3.9610
  14.  C  3.9618
  15.  C  3.8171
  16.  O  1.8481
  17. Br  1.2238
  18.  H  0.9588
  19.  H  0.9582
  20.  H  0.9623
  21.  H  0.9589
  22.  H  0.9585
  23.  H  0.9443
  24.  H  0.8426
  25.  H  0.9537
  26.  H  0.9559
  27.  H  0.9565
  28.  H  0.9599
  29.  H  0.9788


 Atom-atom overlap-weighted NAO bond order:                                    

     Atom    1       2       3       4       5       6       7       8       9
     ---- ------  ------  ------  ------  ------  ------  ------  ------  ------
   1.  C  0.0000  1.1457  0.0142 -0.0451  0.0140  1.1472  0.0007 -0.0003 -0.0005
   2.  C  1.1457  0.0000  1.1412  0.0234 -0.0407  0.0167  0.0096 -0.0003 -0.0008
   3.  C  0.0142  1.1412  0.0000  1.1278  0.0122 -0.0425  0.0139 -0.0054 -0.0056
   4.  C -0.0451  0.0234  1.1278  0.0000  1.1275  0.0226  0.8660  0.0292  0.0029
   5.  C  0.0140 -0.0407  0.0122  1.1275  0.0000  1.1419  0.0226 -0.0049  0.0034
   6.  C  1.1472  0.0167 -0.0425  0.0226  1.1419  0.0000  0.0084  0.0000 -0.0013
   7.  C  0.0007  0.0096  0.0139  0.8660  0.0226  0.0084  0.0000  0.8528  0.8171
   8.  C -0.0003 -0.0003 -0.0054  0.0292 -0.0049  0.0000  0.8528  0.0000  0.0100
   9.  N -0.0005 -0.0008 -0.0056  0.0029  0.0034 -0.0013  0.8171  0.0100  0.0000
  10.  C -0.0000 -0.0001  0.0007 -0.0009 -0.0021  0.0005  0.0165  1.1407  0.0032
  11.  C -0.0000 -0.0000  0.0000 -0.0008  0.0006 -0.0000  0.0087  0.0195 -0.0019
  12.  C -0.0000  0.0000 -0.0001 -0.0005 -0.0001 -0.0000  0.0005 -0.0455 -0.0003
  13.  C  0.0000 -0.0001  0.0009 -0.0004  0.0001 -0.0000  0.0088  0.0189 -0.0010
  14.  C  0.0001  0.0005 -0.0023 -0.0108  0.0018 -0.0001  0.0168  1.1157 -0.0060
  15.  C -0.0001 -0.0000  0.0010  0.0018  0.0009 -0.0001  0.0111  0.0024  1.0330
  16.  O  0.0000 -0.0000 -0.0004 -0.0004 -0.0000  0.0000  0.0053 -0.0003 -0.0351
  17. Br -0.0001  0.0000  0.0000  0.0026  0.0011 -0.0003 -0.0015 -0.0291  0.0008
  18.  H  0.8058  0.0176  0.0023  0.0004  0.0020  0.0175 -0.0001 -0.0000  0.0000
  19.  H  0.0182  0.8073  0.0164  0.0011 -0.0005  0.0029 -0.0006 -0.0000 -0.0000
  20.  H  0.0028  0.0183  0.8019  0.0150  0.0027  0.0012 -0.0028  0.0005 -0.0012
  21.  H  0.0028  0.0014  0.0027  0.0160  0.7998  0.0172 -0.0024  0.0001  0.0001
  22.  H  0.0183  0.0026 -0.0004  0.0013  0.0162  0.8059 -0.0006 -0.0000  0.0000
  23.  H -0.0002 -0.0003  0.0010  0.0175 -0.0031 -0.0001  0.7589  0.0139 -0.0024
  24.  H -0.0000 -0.0001  0.0025 -0.0023  0.0003 -0.0001  0.0018 -0.0027  0.7119
  25.  H  0.0000 -0.0000  0.0000  0.0000  0.0000 -0.0000 -0.0002  0.0015  0.0000
  26.  H  0.0000 -0.0000 -0.0000  0.0000  0.0000  0.0000 -0.0000 -0.0006  0.0000
  27.  H  0.0000  0.0000  0.0000  0.0001  0.0000  0.0000 -0.0002  0.0005 -0.0000
  28.  H -0.0001  0.0001 -0.0004  0.0004  0.0000  0.0000 -0.0013  0.0163 -0.0011
  29.  H  0.0000 -0.0000  0.0004  0.0011  0.0003  0.0000 -0.0026  0.0005 -0.0060

     Atom   10      11      12      13      14      15      16      17      18
     ---- ------  ------  ------  ------  ------  ------  ------  ------  ------
   1.  C -0.0000 -0.0000 -0.0000  0.0000  0.0001 -0.0001  0.0000 -0.0001  0.8058
   2.  C -0.0001 -0.0000  0.0000 -0.0001  0.0005 -0.0000 -0.0000  0.0000  0.0176
   3.  C  0.0007  0.0000 -0.0001  0.0009 -0.0023  0.0010 -0.0004  0.0000  0.0023
   4.  C -0.0009 -0.0008 -0.0005 -0.0004 -0.0108  0.0018 -0.0004  0.0026  0.0004
   5.  C -0.0021  0.0006 -0.0001  0.0001  0.0018  0.0009 -0.0000  0.0011  0.0020
   6.  C  0.0005 -0.0000 -0.0000 -0.0000 -0.0001 -0.0001  0.0000 -0.0003  0.0175
   7.  C  0.0165  0.0087  0.0005  0.0088  0.0168  0.0111  0.0053 -0.0015 -0.0001
   8.  C  1.1407  0.0195 -0.0455  0.0189  1.1157  0.0024 -0.0003 -0.0291 -0.0000
   9.  N  0.0032 -0.0019 -0.0003 -0.0010 -0.0060  1.0330 -0.0351  0.0008  0.0000
  10.  C  0.0000  1.1524  0.0336 -0.0360  0.0248  0.0029 -0.0001  0.8091  0.0000
  11.  C  1.1524  0.0000  1.1455  0.0210 -0.0378 -0.0002 -0.0000 -0.0236 -0.0000
  12.  C  0.0336  1.1455  0.0000  1.1394  0.0167 -0.0001  0.0000  0.0057  0.0000
  13.  C -0.0360  0.0210  1.1394  0.0000  1.1439 -0.0000 -0.0000  0.0003 -0.0000
  14.  C  0.0248 -0.0378  0.0167  1.1439  0.0000  0.0012 -0.0002  0.0056 -0.0000
  15.  C  0.0029 -0.0002 -0.0001 -0.0000  0.0012  0.0000  1.2235  0.0010 -0.0000
  16.  O -0.0001 -0.0000  0.0000 -0.0000 -0.0002  1.2235  0.0000 -0.0000 -0.0000
  17. Br  0.8091 -0.0236  0.0057  0.0003  0.0056  0.0010 -0.0000  0.0000 -0.0000
  18.  H  0.0000 -0.0000  0.0000 -0.0000 -0.0000 -0.0000 -0.0000 -0.0000  0.0000
  19.  H  0.0000 -0.0000  0.0000 -0.0000  0.0000 -0.0000  0.0000  0.0000 -0.0034
  20.  H -0.0000 -0.0000 -0.0000  0.0003 -0.0011 -0.0002 -0.0001  0.0000  0.0000
  21.  H  0.0003 -0.0000  0.0000 -0.0001  0.0001 -0.0002  0.0000 -0.0017  0.0000
  22.  H  0.0000 -0.0000  0.0000 -0.0000  0.0000 -0.0000  0.0000 -0.0000 -0.0034
  23.  H  0.0004 -0.0004  0.0001 -0.0002  0.0015 -0.0083  0.0002  0.0076 -0.0000
  24.  H  0.0005 -0.0002 -0.0001  0.0001  0.0041  0.0081  0.0074 -0.0001  0.0000
  25.  H  0.0177  0.8020  0.0190  0.0037  0.0000 -0.0000 -0.0000 -0.0040 -0.0000
  26.  H  0.0012  0.0176  0.8034  0.0174  0.0023  0.0000 -0.0000  0.0000 -0.0000
  27.  H  0.0003  0.0033  0.0173  0.8049  0.0162 -0.0000  0.0000 -0.0000 -0.0000
  28.  H  0.0017  0.0015  0.0029  0.0187  0.8008 -0.0003 -0.0001  0.0000  0.0000
  29.  H  0.0000 -0.0000  0.0000 -0.0000  0.0003  0.8074 -0.0120 -0.0002 -0.0000

     Atom   19      20      21      22      23      24      25      26      27
     ---- ------  ------  ------  ------  ------  ------  ------  ------  ------
   1.  C  0.0182  0.0028  0.0028  0.0183 -0.0002 -0.0000  0.0000  0.0000  0.0000
   2.  C  0.8073  0.0183  0.0014  0.0026 -0.0003 -0.0001 -0.0000 -0.0000  0.0000
   3.  C  0.0164  0.8019  0.0027 -0.0004  0.0010  0.0025  0.0000 -0.0000  0.0000
   4.  C  0.0011  0.0150  0.0160  0.0013  0.0175 -0.0023  0.0000  0.0000  0.0001
   5.  C -0.0005  0.0027  0.7998  0.0162 -0.0031  0.0003  0.0000  0.0000  0.0000
   6.  C  0.0029  0.0012  0.0172  0.8059 -0.0001 -0.0001 -0.0000  0.0000  0.0000
   7.  C -0.0006 -0.0028 -0.0024 -0.0006  0.7589  0.0018 -0.0002 -0.0000 -0.0002
   8.  C -0.0000  0.0005  0.0001 -0.0000  0.0139 -0.0027  0.0015 -0.0006  0.0005
   9.  N -0.0000 -0.0012  0.0001  0.0000 -0.0024  0.7119  0.0000  0.0000 -0.0000
  10.  C  0.0000 -0.0000  0.0003  0.0000  0.0004  0.0005  0.0177  0.0012  0.0003
  11.  C -0.0000 -0.0000 -0.0000 -0.0000 -0.0004 -0.0002  0.8020  0.0176  0.0033
  12.  C  0.0000 -0.0000  0.0000  0.0000  0.0001 -0.0001  0.0190  0.8034  0.0173
  13.  C -0.0000  0.0003 -0.0001 -0.0000 -0.0002  0.0001  0.0037  0.0174  0.8049
  14.  C  0.0000 -0.0011  0.0001  0.0000  0.0015  0.0041  0.0000  0.0023  0.0162
  15.  C -0.0000 -0.0002 -0.0002 -0.0000 -0.0083  0.0081 -0.0000  0.0000 -0.0000
  16.  O  0.0000 -0.0001  0.0000  0.0000  0.0002  0.0074 -0.0000 -0.0000  0.0000
  17. Br  0.0000  0.0000 -0.0017 -0.0000  0.0076 -0.0001 -0.0040  0.0000 -0.0000
  18.  H -0.0034  0.0000  0.0000 -0.0034 -0.0000  0.0000 -0.0000 -0.0000 -0.0000
  19.  H  0.0000 -0.0036 -0.0000  0.0000 -0.0000 -0.0000  0.0000 -0.0000 -0.0000
  20.  H -0.0036  0.0000  0.0000 -0.0000 -0.0002  0.0016  0.0000  0.0000 -0.0000
  21.  H -0.0000  0.0000  0.0000 -0.0034 -0.0016  0.0000 -0.0000 -0.0000 -0.0000
  22.  H  0.0000 -0.0000 -0.0034  0.0000  0.0000  0.0000 -0.0000 -0.0000 -0.0000
  23.  H -0.0000 -0.0002 -0.0016  0.0000  0.0000  0.0019 -0.0000 -0.0000 -0.0000
  24.  H -0.0000  0.0016  0.0000  0.0000  0.0019  0.0000  0.0000  0.0000  0.0000
  25.  H  0.0000  0.0000 -0.0000 -0.0000 -0.0000  0.0000  0.0000 -0.0033  0.0000
  26.  H -0.0000  0.0000 -0.0000 -0.0000 -0.0000  0.0000 -0.0033  0.0000 -0.0031
  27.  H -0.0000 -0.0000 -0.0000 -0.0000 -0.0000  0.0000  0.0000 -0.0031  0.0000
  28.  H -0.0000 -0.0013  0.0000  0.0000 -0.0003  0.0012 -0.0000  0.0000 -0.0034
  29.  H -0.0000 -0.0000 -0.0000 -0.0000 -0.0025  0.0037 -0.0000 -0.0000 -0.0000

     Atom   28      29
     ---- ------  ------
   1.  C -0.0001  0.0000
   2.  C  0.0001 -0.0000
   3.  C -0.0004  0.0004
   4.  C  0.0004  0.0011
   5.  C  0.0000  0.0003
   6.  C  0.0000  0.0000
   7.  C -0.0013 -0.0026
   8.  C  0.0163  0.0005
   9.  N -0.0011 -0.0060
  10.  C  0.0017  0.0000
  11.  C  0.0015 -0.0000
  12.  C  0.0029  0.0000
  13.  C  0.0187 -0.0000
  14.  C  0.8008  0.0003
  15.  C -0.0003  0.8074
  16.  O -0.0001 -0.0120
  17. Br  0.0000 -0.0002
  18.  H  0.0000 -0.0000
  19.  H -0.0000 -0.0000
  20.  H -0.0013 -0.0000
  21.  H  0.0000 -0.0000
  22.  H  0.0000 -0.0000
  23.  H -0.0003 -0.0025
  24.  H  0.0012  0.0037
  25.  H -0.0000 -0.0000
  26.  H  0.0000 -0.0000
  27.  H -0.0034 -0.0000
  28.  H  0.0000 -0.0000
  29.  H -0.0000  0.0000


 Atom-atom overlap-weighted NAO bond order, Totals by atom:                    

     Atom    1
     ---- ------
   1.  C  3.1235
   2.  C  3.1420
   3.  C  3.0821
   4.  C  3.1957
   5.  C  3.0963
   6.  C  3.1374
   7.  C  3.4072
   8.  C  3.1334
   9.  N  2.5194
  10.  C  3.1674
  11.  C  3.1071
  12.  C  3.1373
  13.  C  3.1405
  14.  C  3.0940
  15.  C  3.0847
  16.  O  1.1878
  17. Br  0.7732
  18.  H  0.8387
  19.  H  0.8378
  20.  H  0.8338
  21.  H  0.8313
  22.  H  0.8366
  23.  H  0.7835
  24.  H  0.7395
  25.  H  0.8366
  26.  H  0.8349
  27.  H  0.8359
  28.  H  0.8354
  29.  H  0.7902


 MO bond order:                                                                

     Atom    1       2       3       4       5       6       7       8       9
     ---- ------  ------  ------  ------  ------  ------  ------  ------  ------
   1.  C  0.0000 -1.2898  0.0546  0.0554  0.2892  0.0776  0.0381  0.0100 -0.0005
   2.  C -1.2898  0.0000 -0.1735  0.0033  0.0548  0.3037 -0.0271  0.0040  0.0153
   3.  C  0.0546 -0.1735  0.0000 -0.0453  0.0478  0.1130  0.2601  0.0645 -0.0850
   4.  C  0.0554  0.0033 -0.0453  0.0000 -1.3914  0.3106 -0.3321 -0.0915  0.1075
   5.  C  0.2892  0.0548  0.0478 -1.3914  0.0000 -0.1470 -0.0271  0.0126 -0.1018
   6.  C  0.0776  0.3037  0.1130  0.3106 -0.1470  0.0000 -0.0324  0.0085  0.0391
   7.  C  0.0381 -0.0271  0.2601 -0.3321 -0.0271 -0.0324  0.0000  0.2908 -1.0309
   8.  C  0.0100  0.0040  0.0645 -0.0915  0.0126  0.0085  0.2908  0.0000  0.3685
   9.  N -0.0005  0.0153 -0.0850  0.1075 -0.1018  0.0391 -1.0309  0.3685  0.0000
  10.  C  0.0001 -0.0015  0.0291  0.0722 -0.0083  0.0086 -0.0289  0.9902  0.1277
  11.  C  0.0074 -0.0040  0.0093  0.0115  0.0032  0.0040 -0.0125  0.1855 -0.0137
  12.  C  0.0141 -0.0039  0.0006 -0.0107  0.0227 -0.0013 -0.0511 -0.5187 -0.0910
  13.  C -0.0031  0.0033 -0.0209 -0.0108 -0.0006  0.0078 -0.0611 -0.0365 -0.0573
  14.  C -0.0137  0.0077  0.0017  0.0885 -0.0442  0.0161  0.1220  0.3299  0.1429
  15.  C  0.0031  0.0019 -0.0257  0.0364 -0.0411  0.0247 -0.2157  0.0868  0.6576
  16.  O  0.0009  0.0065 -0.0053  0.0068  0.0032  0.0041  0.0336 -0.0539  0.0011
  17. Br -0.0209 -0.0096 -0.0198 -0.0396 -0.0453 -0.0139  0.0600 -0.0557 -0.0106
  18.  H  1.2662  0.1326  0.1118  0.0317  0.0852 -0.0842  0.0230  0.0054  0.0007
  19.  H -0.0766 -0.1206  0.0853 -0.0008 -0.0066 -0.0278 -0.0030  0.0139 -0.0057
  20.  H -0.0669  0.0127 -0.8825  0.0093 -0.0840  0.0000 -0.0522 -0.0014  0.0203
  21.  H  0.0883  0.0252  0.1016  0.1208  1.1733 -0.0929 -0.0205  0.0237  0.0339
  22.  H  0.0658  0.1562  0.0326  0.1545  0.0507  1.9708  0.0026  0.0061  0.0226
  23.  H -0.0012 -0.0012  0.0675 -0.0703  0.0108 -0.0256  1.3195  0.0186  0.0192
  24.  H -0.0081  0.0145 -0.0202  0.0166 -0.0244  0.0144  0.0610  0.0101 -0.4056
  25.  H  0.0000  0.0008 -0.0030 -0.0071 -0.0035  0.0006  0.0034  0.0947  0.0058
  26.  H -0.0002  0.0006  0.0025  0.0014 -0.0009  0.0021  0.0101 -0.0018  0.0012
  27.  H  0.0003 -0.0003  0.0027  0.0055 -0.0025  0.0009  0.0069 -0.0531 -0.0062
  28.  H  0.0011  0.0017 -0.0159 -0.0215  0.0015 -0.0032 -0.0087 -0.0403  0.0145
  29.  H  0.0032 -0.0006  0.0012 -0.0097 -0.0015  0.0034 -0.0457  0.0024 -0.1175

     Atom   10      11      12      13      14      15      16      17      18
     ---- ------  ------  ------  ------  ------  ------  ------  ------  ------
   1.  C  0.0001  0.0074  0.0141 -0.0031 -0.0137  0.0031  0.0009 -0.0209  1.2662
   2.  C -0.0015 -0.0040 -0.0039  0.0033  0.0077  0.0019  0.0065 -0.0096  0.1326
   3.  C  0.0291  0.0093  0.0006 -0.0209  0.0017 -0.0257 -0.0053 -0.0198  0.1118
   4.  C  0.0722  0.0115 -0.0107 -0.0108  0.0885  0.0364  0.0068 -0.0396  0.0317
   5.  C -0.0083  0.0032  0.0227 -0.0006 -0.0442 -0.0411  0.0032 -0.0453  0.0852
   6.  C  0.0086  0.0040 -0.0013  0.0078  0.0161  0.0247  0.0041 -0.0139 -0.0842
   7.  C -0.0289 -0.0125 -0.0511 -0.0611  0.1220 -0.2157  0.0336  0.0600  0.0230
   8.  C  0.9902  0.1855 -0.5187 -0.0365  0.3299  0.0868 -0.0539 -0.0557  0.0054
   9.  N  0.1277 -0.0137 -0.0910 -0.0573  0.1429  0.6576  0.0011 -0.0106  0.0007
  10.  C  0.0000  1.1888  0.0481 -0.5015 -0.1158 -0.0182  0.0328 -0.5312 -0.0016
  11.  C  1.1888  0.0000  0.5955  0.0108 -0.6070  0.0184 -0.0216 -0.0751  0.0005
  12.  C  0.0481  0.5955  0.0000  1.0752 -0.0905  0.0264 -0.0451 -0.2167  0.0023
  13.  C -0.5015  0.0108  1.0752  0.0000  1.2163  0.0046  0.0009  0.1555  0.0007
  14.  C -0.1158 -0.6070 -0.0905  1.2163  0.0000 -0.0376  0.0349 -0.1732 -0.0000
  15.  C -0.0182  0.0184  0.0264  0.0046 -0.0376  0.0000 -0.5084 -0.0053  0.0013
  16.  O  0.0328 -0.0216 -0.0451  0.0009  0.0349 -0.5084  0.0000 -0.0210 -0.0003
  17. Br -0.5312 -0.0751 -0.2167  0.1555 -0.1732 -0.0053 -0.0210  0.0000  0.0031
  18.  H -0.0016  0.0005  0.0023  0.0007 -0.0000  0.0013 -0.0003  0.0031  0.0000
  19.  H  0.0061  0.0038 -0.0018 -0.0015  0.0105  0.0018  0.0006 -0.0014 -0.0560
  20.  H  0.0080  0.0023 -0.0054 -0.0021  0.0223  0.0006  0.0156 -0.0031 -0.0098
  21.  H  0.0170 -0.0005  0.0043  0.0051  0.0081 -0.0006  0.0031 -0.0113 -0.0100
  22.  H  0.0008  0.0011 -0.0014  0.0022  0.0095  0.0065  0.0000  0.0049 -0.0559
  23.  H  0.0137  0.0008 -0.0077 -0.0103  0.1407 -0.0485  0.0365 -0.0299  0.0012
  24.  H -0.0056  0.0214 -0.0033  0.0102 -0.0165  0.1593 -0.1206  0.0104  0.0004
  25.  H -0.0227  1.1000  0.1133  0.0962  0.0258 -0.0045  0.0074  0.0454  0.0002
  26.  H  0.0064 -0.0739  0.0726  0.0703  0.0161  0.0002  0.0009  0.0281 -0.0003
  27.  H -0.0110 -0.0404  0.0064 -0.4405 -0.0068  0.0005  0.0046 -0.0113 -0.0004
  28.  H  0.0060  0.0296  0.0225  0.0801 -0.0864  0.0041  0.0120  0.0387  0.0004
  29.  H -0.0028 -0.0006  0.0006  0.0076 -0.0049  1.5970 -0.0500  0.0073  0.0009

     Atom   19      20      21      22      23      24      25      26      27
     ---- ------  ------  ------  ------  ------  ------  ------  ------  ------
   1.  C -0.0766 -0.0669  0.0883  0.0658 -0.0012 -0.0081  0.0000 -0.0002  0.0003
   2.  C -0.1206  0.0127  0.0252  0.1562 -0.0012  0.0145  0.0008  0.0006 -0.0003
   3.  C  0.0853 -0.8825  0.1016  0.0326  0.0675 -0.0202 -0.0030  0.0025  0.0027
   4.  C -0.0008  0.0093  0.1208  0.1545 -0.0703  0.0166 -0.0071  0.0014  0.0055
   5.  C -0.0066 -0.0840  1.1733  0.0507  0.0108 -0.0244 -0.0035 -0.0009 -0.0025
   6.  C -0.0278  0.0000 -0.0929  1.9708 -0.0256  0.0144  0.0006  0.0021  0.0009
   7.  C -0.0030 -0.0522 -0.0205  0.0026  1.3195  0.0610  0.0034  0.0101  0.0069
   8.  C  0.0139 -0.0014  0.0237  0.0061  0.0186  0.0101  0.0947 -0.0018 -0.0531
   9.  N -0.0057  0.0203  0.0339  0.0226  0.0192 -0.4056  0.0058  0.0012 -0.0062
  10.  C  0.0061  0.0080  0.0170  0.0008  0.0137 -0.0056 -0.0227  0.0064 -0.0110
  11.  C  0.0038  0.0023 -0.0005  0.0011  0.0008  0.0214  1.1000 -0.0739 -0.0404
  12.  C -0.0018 -0.0054  0.0043 -0.0014 -0.0077 -0.0033  0.1133  0.0726  0.0064
  13.  C -0.0015 -0.0021  0.0051  0.0022 -0.0103  0.0102  0.0962  0.0703 -0.4405
  14.  C  0.0105  0.0223  0.0081  0.0095  0.1407 -0.0165  0.0258  0.0161 -0.0068
  15.  C  0.0018  0.0006 -0.0006  0.0065 -0.0485  0.1593 -0.0045  0.0002  0.0005
  16.  O  0.0006  0.0156  0.0031  0.0000  0.0365 -0.1206  0.0074  0.0009  0.0046
  17. Br -0.0014 -0.0031 -0.0113  0.0049 -0.0299  0.0104  0.0454  0.0281 -0.0113
  18.  H -0.0560 -0.0098 -0.0100 -0.0559  0.0012  0.0004  0.0002 -0.0003 -0.0004
  19.  H  0.0000 -0.0553  0.0100 -0.0097  0.0071 -0.0000 -0.0005 -0.0001 -0.0001
  20.  H -0.0553  0.0000 -0.0144  0.0098  0.0094  0.0165 -0.0012  0.0014  0.0015
  21.  H  0.0100 -0.0144  0.0000 -0.0546 -0.0008  0.0008 -0.0021 -0.0003 -0.0001
  22.  H -0.0097  0.0098 -0.0546  0.0000 -0.0048  0.0063 -0.0001 -0.0002 -0.0002
  23.  H  0.0071  0.0094 -0.0008 -0.0048  0.0000  0.0963 -0.0073 -0.0009  0.0088
  24.  H -0.0000  0.0165  0.0008  0.0063  0.0963  0.0000  0.0081  0.0026  0.0022
  25.  H -0.0005 -0.0012 -0.0021 -0.0001 -0.0073  0.0081  0.0000 -0.0574 -0.0105
  26.  H -0.0001  0.0014 -0.0003 -0.0002 -0.0009  0.0026 -0.0574  0.0000 -0.0560
  27.  H -0.0001  0.0015 -0.0001 -0.0002  0.0088  0.0022 -0.0105 -0.0560  0.0000
  28.  H -0.0007  0.0047  0.0002 -0.0009  0.0113  0.0139  0.0102 -0.0109 -0.0545
  29.  H  0.0001 -0.0055 -0.0009 -0.0000  0.0067  0.1130 -0.0003  0.0007 -0.0001

     Atom   28      29
     ---- ------  ------
   1.  C  0.0011  0.0032
   2.  C  0.0017 -0.0006
   3.  C -0.0159  0.0012
   4.  C -0.0215 -0.0097
   5.  C  0.0015 -0.0015
   6.  C -0.0032  0.0034
   7.  C -0.0087 -0.0457
   8.  C -0.0403  0.0024
   9.  N  0.0145 -0.1175
  10.  C  0.0060 -0.0028
  11.  C  0.0296 -0.0006
  12.  C  0.0225  0.0006
  13.  C  0.0801  0.0076
  14.  C -0.0864 -0.0049
  15.  C  0.0041  1.5970
  16.  O  0.0120 -0.0500
  17. Br  0.0387  0.0073
  18.  H  0.0004  0.0009
  19.  H -0.0007  0.0001
  20.  H  0.0047 -0.0055
  21.  H  0.0002 -0.0009
  22.  H -0.0009 -0.0000
  23.  H  0.0113  0.0067
  24.  H  0.0139  0.1130
  25.  H  0.0102 -0.0003
  26.  H -0.0109  0.0007
  27.  H -0.0545 -0.0001
  28.  H  0.0000 -0.0049
  29.  H -0.0049  0.0000


 MO atomic valencies:                                                          

     Atom    1
     ---- ------
   1.  C  0.4947
   2.  C -0.8873
   3.  C -0.3109
   4.  C -0.9988
   5.  C -0.1755
   6.  C  2.4820
   7.  C  0.2822
   8.  C  1.6732
   9.  N -0.3477
  10.  C  1.3069
  11.  C  2.3448
  12.  C  0.9560
  13.  C  1.6006
  14.  C  0.9966
  15.  C  1.7258
  16.  O -0.6207
  17. Br -0.9415
  18.  H  1.4493
  19.  H -0.2290
  20.  H -1.0493
  21.  H  1.4065
  22.  H  2.3751
  23.  H  1.5595
  24.  H -0.0264
  25.  H  1.3916
  26.  H  0.0145
  27.  H -0.6534
  28.  H  0.0046
  29.  H  1.4992


 NATURAL BOND ORBITAL ANALYSIS:

                       Occupancies       Lewis Structure    Low   High
           Occ.    -------------------  -----------------   occ   occ
  Cycle   Thresh.   Lewis   Non-Lewis     CR  BD  3C  LP    (L)   (NL)   Dev
 =============================================================================
   1(1)    1.90   138.94114   7.05886     16  31   0  12     7      7    0.45
   2(2)    1.90   138.94114   7.05886     16  31   0  12     7      7    0.45
   3(1)    1.80   138.94114   7.05886     16  31   0  12     7      7    0.45
   4(2)    1.80   138.94114   7.05886     16  31   0  12     7      7    0.45
   5(1)    1.70   138.53864   7.46136     16  32   0  11     6      8    0.45
   6(2)    1.70   138.53864   7.46136     16  32   0  11     6      8    0.45
   7(1)    1.60   142.77165   3.22835     16  37   0   6     0      7    0.45
   8(2)    1.60   142.82173   3.17827     16  37   0   6     0      7    0.44
   9(3)    1.60   142.81806   3.18194     16  37   0   6     0      7    0.44
  10(4)    1.60   142.17822   3.82178     16  36   0   7     1      7    0.44
  11(5)    1.60   142.82173   3.17827     16  37   0   6     0      7    0.44
  12(1)    1.50   142.36279   3.63721     16  36   0   7     0      7    0.61
  13(2)    1.50   142.36279   3.63721     16  36   0   7     0      7    0.61
  14(1)    1.60   142.82173   3.17827     16  37   0   6     0      7    0.44
 -----------------------------------------------------------------------------

 Structure accepted: RESONANCE keyword permits strongly delocalized structure

 WARNING:  1 low occupancy (<1.9990e) core orbital  found on  C    8
           1 low occupancy (<1.9990e) core orbital  found on  C   10

 --------------------------------------------------------
   Effective Core           28.00000
   Core                     31.98758 ( 99.961% of  32)
   Valence Lewis            82.83416 ( 96.319% of  86)
  ==================       ============================
   Total Lewis             142.82173 ( 97.823% of 146)
  -----------------------------------------------------
   Valence non-Lewis         2.93848 (  2.013% of 146)
   Rydberg non-Lewis         0.23979 (  0.164% of 146)
  ==================       ============================
   Total non-Lewis           3.17827 (  2.177% of 146)
 --------------------------------------------------------


       (Occupancy)   Bond orbital/ Coefficients/ Hybrids
 ---------------------------------------------------------------------------------
     1. (1.98149) BD ( 1) C   1 - C   2  
                ( 49.88%)   0.7062* C   1 s( 34.66%)p 1.88( 65.31%)d 0.00(  0.03%)
                                            0.0000  0.5886 -0.0110  0.0003 -0.0000
                                           -0.4908 -0.0006  0.0101  0.0000 -0.4097
                                           -0.0110  0.0099  0.0000 -0.4924  0.0401
                                            0.0047  0.0000  0.0128  0.0101  0.0074
                                            0.0010  0.0008
                ( 50.12%)   0.7080* C   2 s( 34.70%)p 1.88( 65.27%)d 0.00(  0.03%)
                                            0.0000  0.5889 -0.0122 -0.0027 -0.0004
                                            0.4998 -0.0224 -0.0063  0.0003  0.4271
                                           -0.0299 -0.0041  0.0001  0.4674  0.0205
                                           -0.0115  0.0008  0.0109  0.0110  0.0076
                                            0.0013  0.0037
     2. (1.98160) BD ( 1) C   1 - C   6  
                ( 49.93%)   0.7066* C   1 s( 34.66%)p 1.88( 65.30%)d 0.00(  0.03%)
                                            0.0000  0.5886 -0.0116 -0.0002 -0.0001
                                            0.0441 -0.0267  0.0024 -0.0001 -0.1579
                                           -0.0236  0.0060 -0.0001  0.7901 -0.0221
                                           -0.0131 -0.0001  0.0033  0.0007 -0.0075
                                           -0.0012  0.0159
                ( 50.07%)   0.7076* C   6 s( 34.71%)p 1.88( 65.26%)d 0.00(  0.03%)
                                            0.0000  0.5890 -0.0130 -0.0020 -0.0004
                                           -0.0214 -0.0259 -0.0036 -0.0002  0.1799
                                           -0.0315 -0.0007 -0.0002 -0.7860  0.0120
                                           -0.0130 -0.0005  0.0028  0.0032 -0.0050
                                           -0.0005  0.0164
     3. (1.65765) BD ( 2) C   1 - C   6  
                ( 50.38%)   0.7098* C   1 s(  0.00%)p 1.00( 99.96%)d 0.00(  0.04%)
                                           -0.0000 -0.0006  0.0004  0.0007  0.0001
                                            0.7268  0.0190  0.0090 -0.0004 -0.6639
                                           -0.0175 -0.0090  0.0003 -0.1728 -0.0043
                                           -0.0022  0.0003 -0.0037  0.0119 -0.0079
                                           -0.0122 -0.0044
                ( 49.62%)   0.7044* C   6 s(  0.00%)p 1.00( 99.96%)d 0.00(  0.04%)
                                           -0.0000 -0.0012  0.0001  0.0005  0.0000
                                            0.7275  0.0178 -0.0087 -0.0013 -0.6632
                                           -0.0165  0.0088  0.0010 -0.1725 -0.0041
                                            0.0016  0.0003  0.0023 -0.0114  0.0122
                                           -0.0085  0.0053
     4. (1.98162) BD ( 1) C   1 - H  18  
                ( 60.27%)   0.7763* C   1 s( 30.60%)p 2.27( 69.34%)d 0.00(  0.07%)
                                           -0.0003  0.5528  0.0180 -0.0002  0.0001
                                            0.4769  0.0024  0.0047  0.0011  0.6042
                                            0.0030  0.0059  0.0013 -0.3175 -0.0014
                                           -0.0030 -0.0006  0.0174 -0.0106 -0.0124
                                           -0.0044 -0.0086
                ( 39.73%)   0.6303* H  18 s(100.00%)
                                            1.0000  0.0005  0.0012
     5. (1.97920) BD ( 1) C   2 - C   3  
                ( 49.41%)   0.7029* C   2 s( 34.67%)p 1.88( 65.30%)d 0.00(  0.03%)
                                            0.0000  0.5887 -0.0107  0.0014  0.0002
                                           -0.4671  0.0234  0.0063 -0.0001 -0.5878
                                            0.0174  0.0087 -0.0005  0.2955  0.0298
                                           -0.0083  0.0010  0.0135 -0.0058 -0.0093
                                           -0.0030 -0.0012
                ( 50.59%)   0.7112* C   3 s( 35.04%)p 1.85( 64.93%)d 0.00(  0.03%)
                                           -0.0001  0.5918  0.0147 -0.0008 -0.0001
                                            0.4573  0.0077 -0.0064  0.0003  0.5813
                                           -0.0008 -0.0056  0.0005 -0.3171  0.0396
                                           -0.0008 -0.0011  0.0151 -0.0040 -0.0068
                                           -0.0027 -0.0034
     6. (1.66609) BD ( 2) C   2 - C   3  
                ( 49.16%)   0.7012* C   2 s(  0.00%)p 1.00( 99.96%)d 0.00(  0.04%)
                                           -0.0000  0.0001 -0.0001 -0.0016  0.0000
                                            0.7273  0.0152  0.0078 -0.0005 -0.6639
                                           -0.0140 -0.0063  0.0005 -0.1711 -0.0036
                                           -0.0025  0.0000 -0.0037  0.0128 -0.0091
                                           -0.0122 -0.0047
                ( 50.84%)   0.7130* C   3 s(  0.00%)p 1.00( 99.97%)d 0.00(  0.03%)
                                           -0.0000 -0.0023 -0.0003 -0.0025 -0.0000
                                            0.7276  0.0107  0.0104 -0.0024 -0.6636
                                           -0.0138 -0.0075  0.0011 -0.1716 -0.0024
                                           -0.0026  0.0007  0.0009 -0.0007 -0.0037
                                            0.0178 -0.0006
     7. (1.98141) BD ( 1) C   2 - H  19  
                ( 60.35%)   0.7769* C   2 s( 30.54%)p 2.27( 69.39%)d 0.00(  0.07%)
                                            0.0003 -0.5523 -0.0181 -0.0010 -0.0003
                                            0.0353  0.0005 -0.0001 -0.0001 -0.1714
                                           -0.0006 -0.0020 -0.0004  0.8144  0.0051
                                            0.0081  0.0013  0.0024 -0.0018  0.0088
                                            0.0008 -0.0241
                ( 39.65%)   0.6297* H  19 s(100.00%)
                                           -1.0000 -0.0006 -0.0012
     8. (1.97389) BD ( 1) C   3 - C   4  
                ( 49.24%)   0.7017* C   3 s( 34.91%)p 1.86( 65.06%)d 0.00(  0.03%)
                                            0.0001  0.5908  0.0059  0.0038  0.0002
                                            0.0165  0.0155 -0.0008  0.0010 -0.1869
                                            0.0158  0.0040  0.0014  0.7841 -0.0025
                                           -0.0102  0.0010  0.0033  0.0023 -0.0055
                                           -0.0009  0.0151
                ( 50.76%)   0.7124* C   4 s( 33.95%)p 1.94( 66.02%)d 0.00(  0.03%)
                                           -0.0000  0.5826  0.0067  0.0015  0.0002
                                           -0.0385  0.0067 -0.0002 -0.0008  0.1583
                                            0.0023  0.0018 -0.0005 -0.7959  0.0135
                                            0.0031 -0.0035  0.0021  0.0005 -0.0062
                                           -0.0008  0.0165
     9. (1.98021) BD ( 1) C   3 - H  20  
                ( 59.91%)   0.7740* C   3 s( 29.95%)p 2.34( 69.98%)d 0.00(  0.07%)
                                            0.0003 -0.5470  0.0164  0.0029  0.0000
                                            0.5100  0.0046  0.0015  0.0013  0.4308
                                            0.0095 -0.0001  0.0009  0.5038 -0.0105
                                            0.0063  0.0021 -0.0137 -0.0165 -0.0147
                                           -0.0023 -0.0003
                ( 40.09%)   0.6332* H  20 s(100.00%)
                                           -1.0000 -0.0014 -0.0007
    10. (1.97384) BD ( 1) C   4 - C   5  
                ( 50.91%)   0.7135* C   4 s( 34.09%)p 1.93( 65.88%)d 0.00(  0.03%)
                                            0.0000 -0.5839 -0.0049 -0.0007 -0.0003
                                           -0.5018  0.0025  0.0009 -0.0023 -0.4139
                                            0.0009 -0.0007 -0.0013 -0.4852  0.0153
                                            0.0012 -0.0034 -0.0116 -0.0112 -0.0078
                                           -0.0020 -0.0009
                ( 49.09%)   0.7007* C   5 s( 35.00%)p 1.86( 64.97%)d 0.00(  0.03%)
                                           -0.0001 -0.5916 -0.0068 -0.0044 -0.0003
                                            0.4974 -0.0121 -0.0056  0.0006  0.4322
                                           -0.0154 -0.0057  0.0002  0.4634  0.0167
                                           -0.0059  0.0023 -0.0107 -0.0101 -0.0070
                                           -0.0007 -0.0032
    11. (1.65768) BD ( 2) C   4 - C   5  
                ( 50.52%)   0.7108* C   4 s(  0.01%)p 1.00( 99.96%)d 0.00(  0.03%)
                                           -0.0001  0.0083  0.0042  0.0009  0.0000
                                           -0.7260 -0.0030 -0.0040  0.0048  0.6650
                                            0.0099  0.0055 -0.0031  0.1735  0.0004
                                            0.0008 -0.0011 -0.0003 -0.0006  0.0047
                                           -0.0175  0.0007
                ( 49.48%)   0.7034* C   5 s(  0.00%)p 1.00( 99.96%)d 0.00(  0.04%)
                                            0.0000  0.0065  0.0001  0.0024  0.0000
                                           -0.7278 -0.0059 -0.0051  0.0016  0.6638
                                            0.0102  0.0015 -0.0014  0.1705  0.0004
                                            0.0019 -0.0004 -0.0023  0.0121 -0.0124
                                            0.0079 -0.0053
    12. (1.96456) BD ( 1) C   4 - C   7  
                ( 48.68%)   0.6977* C   4 s( 31.92%)p 2.13( 68.05%)d 0.00(  0.03%)
                                            0.0002  0.5649 -0.0089 -0.0036 -0.0005
                                           -0.4682 -0.0027  0.0037 -0.0009 -0.6004
                                           -0.0240  0.0012 -0.0025  0.3166 -0.0006
                                           -0.0004  0.0008  0.0129 -0.0055 -0.0081
                                           -0.0039 -0.0037
                ( 51.32%)   0.7164* C   7 s( 28.57%)p 2.50( 71.41%)d 0.00(  0.03%)
                                            0.0002  0.5344  0.0067 -0.0003  0.0001
                                            0.4553  0.0122 -0.0000  0.0022  0.6136
                                           -0.0186  0.0005  0.0005 -0.3599 -0.0151
                                            0.0006 -0.0033  0.0099 -0.0075 -0.0102
                                           -0.0025 -0.0010
    13. (1.97941) BD ( 1) C   5 - C   6  
                ( 50.45%)   0.7103* C   5 s( 34.72%)p 1.88( 65.24%)d 0.00(  0.03%)
                                            0.0001 -0.5891 -0.0135  0.0014  0.0001
                                           -0.4693  0.0225  0.0030 -0.0009 -0.5850
                                            0.0157  0.0051 -0.0006  0.2970  0.0308
                                           -0.0074  0.0003 -0.0136  0.0055  0.0094
                                            0.0029  0.0014
                ( 49.55%)   0.7039* C   6 s( 34.62%)p 1.89( 65.34%)d 0.00(  0.03%)
                                           -0.0000 -0.5884  0.0092 -0.0017 -0.0004
                                            0.4562  0.0057  0.0094  0.0006  0.5845
                                           -0.0036  0.0101  0.0007 -0.3191  0.0410
                                           -0.0014  0.0005 -0.0152  0.0042  0.0071
                                            0.0027  0.0038
    14. (1.98031) BD ( 1) C   5 - H  21  
                ( 60.35%)   0.7768* C   5 s( 30.17%)p 2.31( 69.76%)d 0.00(  0.07%)
                                           -0.0004  0.5491 -0.0162 -0.0028 -0.0000
                                            0.0402 -0.0068  0.0014  0.0008 -0.1708
                                           -0.0083  0.0016  0.0009  0.8165  0.0005
                                            0.0050  0.0014 -0.0016  0.0014 -0.0091
                                           -0.0010  0.0243
                ( 39.65%)   0.6297* H  21 s(100.00%)
                                            1.0000  0.0016  0.0008
    15. (1.98155) BD ( 1) C   6 - H  22  
                ( 60.32%)   0.7767* C   6 s( 30.57%)p 2.27( 69.36%)d 0.00(  0.07%)
                                           -0.0003  0.5527  0.0175  0.0002  0.0001
                                            0.5106  0.0026 -0.0053  0.0009  0.4296
                                            0.0022 -0.0047  0.0008  0.4983  0.0032
                                           -0.0045  0.0008  0.0127  0.0166  0.0150
                                            0.0027  0.0002
                ( 39.68%)   0.6299* H  22 s(100.00%)
                                            1.0000  0.0006  0.0011
    16. (1.96267) BD ( 1) C   7 - C   8  
                ( 50.36%)   0.7096* C   7 s( 27.88%)p 2.59( 72.09%)d 0.00(  0.03%)
                                            0.0001  0.5280  0.0052  0.0010  0.0001
                                            0.3846  0.0131 -0.0059  0.0037 -0.7563
                                            0.0084  0.0075 -0.0031 -0.0185 -0.0146
                                            0.0011 -0.0021 -0.0111 -0.0016  0.0045
                                           -0.0095 -0.0077
                ( 49.64%)   0.7046* C   8 s( 31.72%)p 2.15( 68.26%)d 0.00(  0.02%)
                                            0.0002  0.5631 -0.0125 -0.0019 -0.0004
                                           -0.3822 -0.0019  0.0017 -0.0012  0.7310
                                            0.0231 -0.0064  0.0037  0.0387 -0.0046
                                            0.0055  0.0001 -0.0120  0.0002  0.0009
                                           -0.0074 -0.0056
    17. (1.98153) BD ( 1) C   7 - N   9  
                ( 38.78%)   0.6228* C   7 s( 21.72%)p 3.60( 78.19%)d 0.00(  0.09%)
                                           -0.0000  0.4654  0.0249  0.0014 -0.0003
                                           -0.7827  0.0291 -0.0075 -0.0001 -0.0629
                                           -0.0017 -0.0017  0.0012 -0.4053  0.0011
                                           -0.0032  0.0019  0.0039  0.0222  0.0027
                                            0.0199 -0.0030
                ( 61.22%)   0.7824* N   9 s( 35.22%)p 1.84( 64.75%)d 0.00(  0.03%)
                                           -0.0000  0.5935 -0.0025 -0.0041  0.0001
                                            0.7158  0.0001 -0.0039  0.0008  0.0526
                                           -0.0002 -0.0036  0.0005  0.3638  0.0018
                                           -0.0019  0.0008  0.0010  0.0100  0.0035
                                            0.0139  0.0013
    18. (1.96642) BD ( 1) C   7 - H  23  
                ( 62.44%)   0.7902* C   7 s( 21.86%)p 3.57( 78.06%)d 0.00(  0.08%)
                                           -0.0003  0.4669 -0.0242 -0.0011  0.0001
                                           -0.1748  0.0017  0.0005 -0.0010  0.2159
                                            0.0023 -0.0019  0.0001  0.8383  0.0256
                                            0.0004 -0.0031 -0.0029 -0.0099  0.0120
                                            0.0004  0.0225
                ( 37.56%)   0.6129* H  23 s(100.00%)
                                            1.0000  0.0042  0.0007
    19. (1.97733) BD ( 1) C   8 - C  10  
                ( 50.02%)   0.7072* C   8 s( 34.61%)p 1.89( 65.36%)d 0.00(  0.03%)
                                           -0.0000  0.5881  0.0141  0.0012 -0.0001
                                            0.2731  0.0041  0.0013  0.0010 -0.3457
                                           -0.0118 -0.0032 -0.0007  0.6775 -0.0171
                                            0.0023  0.0021 -0.0063  0.0086 -0.0102
                                           -0.0024  0.0092
                ( 49.98%)   0.7070* C  10 s( 39.27%)p 1.55( 60.71%)d 0.00(  0.03%)
                                            0.0001  0.6265  0.0103  0.0047  0.0004
                                           -0.2940  0.0052 -0.0019 -0.0024  0.4218
                                           -0.0110  0.0029  0.0022 -0.5851 -0.0053
                                           -0.0004 -0.0100 -0.0076  0.0070 -0.0070
                                           -0.0042  0.0103
    20. (1.69046) BD ( 2) C   8 - C  10  
                ( 46.90%)   0.6848* C   8 s(  0.00%)p 1.00( 99.96%)d 0.00(  0.04%)
                                            0.0001 -0.0017 -0.0031  0.0008 -0.0001
                                            0.8771 -0.0070  0.0040 -0.0073  0.4659
                                           -0.0003  0.0015 -0.0036 -0.1142  0.0013
                                           -0.0004  0.0008 -0.0090  0.0074  0.0067
                                            0.0153 -0.0019
                ( 53.10%)   0.7287* C  10 s(  0.00%)p 1.00( 99.98%)d 0.00(  0.02%)
                                           -0.0000 -0.0048 -0.0003 -0.0001  0.0001
                                            0.8791 -0.0135  0.0037 -0.0028  0.4624
                                           -0.0051  0.0010 -0.0007 -0.1136  0.0016
                                           -0.0009  0.0002  0.0019 -0.0102 -0.0060
                                           -0.0047  0.0022
    21. (1.96466) BD ( 1) C   8 - C  14  
                ( 51.24%)   0.7158* C   8 s( 33.66%)p 1.97( 66.31%)d 0.00(  0.03%)
                                           -0.0003  0.5802  0.0026 -0.0010  0.0003
                                            0.0968  0.0026 -0.0010 -0.0001 -0.3578
                                           -0.0011  0.0001 -0.0007 -0.7249  0.0112
                                           -0.0032 -0.0053 -0.0046 -0.0029  0.0121
                                           -0.0045  0.0120
                ( 48.76%)   0.6983* C  14 s( 34.60%)p 1.89( 65.37%)d 0.00(  0.03%)
                                            0.0002  0.5882  0.0047  0.0030  0.0003
                                           -0.0989  0.0099  0.0009  0.0004  0.3594
                                           -0.0164 -0.0041 -0.0004  0.7171  0.0062
                                           -0.0083  0.0015 -0.0042 -0.0014  0.0090
                                           -0.0036  0.0129
    22. (1.99110) BD ( 1) N   9 - C  15  
                ( 63.22%)   0.7951* N   9 s( 35.77%)p 1.79( 64.18%)d 0.00(  0.05%)
                                            0.0000  0.5980  0.0102  0.0055 -0.0000
                                           -0.6960  0.0259 -0.0043 -0.0015  0.1248
                                            0.0008 -0.0001  0.0004  0.3756  0.0082
                                           -0.0021  0.0014 -0.0046 -0.0134  0.0044
                                            0.0155 -0.0009
                ( 36.78%)   0.6065* C  15 s( 32.56%)p 2.07( 67.37%)d 0.00(  0.08%)
                                            0.0001  0.5702 -0.0202  0.0024 -0.0023
                                            0.7114 -0.0244 -0.0095  0.0026 -0.1265
                                            0.0048  0.0009 -0.0009 -0.3881  0.0152
                                           -0.0009 -0.0027 -0.0066 -0.0212  0.0026
                                            0.0155 -0.0057
    23. (1.98493) BD ( 1) N   9 - H  24  
                ( 70.59%)   0.8402* N   9 s( 28.90%)p 2.46( 71.04%)d 0.00(  0.06%)
                                            0.0002 -0.5375  0.0034  0.0028  0.0001
                                            0.0154 -0.0041  0.0013 -0.0018  0.2018
                                           -0.0047 -0.0009 -0.0002  0.8180 -0.0188
                                           -0.0004 -0.0017  0.0001 -0.0014 -0.0111
                                           -0.0034 -0.0222
                ( 29.41%)   0.5423* H  24 s(100.00%)
                                           -1.0000  0.0067 -0.0021
    24. (1.98006) BD ( 1) C  10 - C  11  
                ( 51.15%)   0.7152* C  10 s( 37.80%)p 1.64( 62.17%)d 0.00(  0.03%)
                                           -0.0001  0.6147  0.0130 -0.0026 -0.0003
                                            0.3663 -0.0100  0.0031  0.0027 -0.6970
                                            0.0139 -0.0059 -0.0064 -0.0282 -0.0196
                                            0.0028 -0.0061 -0.0144 -0.0000  0.0032
                                           -0.0101 -0.0034
                ( 48.85%)   0.6989* C  11 s( 34.65%)p 1.88( 65.31%)d 0.00(  0.03%)
                                            0.0000  0.5884 -0.0169  0.0027  0.0004
                                           -0.3648  0.0010  0.0066  0.0006  0.7135
                                           -0.0109 -0.0116 -0.0015  0.0958 -0.0389
                                            0.0026 -0.0019 -0.0140 -0.0001  0.0017
                                           -0.0097 -0.0064
    25. (1.98427) BD ( 1) C  10 -Br  17  
                ( 51.45%)   0.7173* C  10 s( 22.89%)p 3.36( 76.92%)d 0.01(  0.19%)
                                           -0.0001  0.4777 -0.0256 -0.0028 -0.0001
                                           -0.0770 -0.0054  0.0041 -0.0007  0.3480
                                            0.0140 -0.0180 -0.0001  0.8006  0.0193
                                           -0.0164 -0.0081 -0.0041 -0.0036  0.0253
                                           -0.0064  0.0348
                ( 48.55%)   0.6968*Br  17 s( 15.42%)p 5.48( 84.58%)
                                            0.3922  0.0194  0.0498  0.0052 -0.3178
                                           -0.0242 -0.8594 -0.0564
    26. (1.97296) BD ( 1) C  11 - C  12  
                ( 50.66%)   0.7118* C  11 s( 34.92%)p 1.86( 65.04%)d 0.00(  0.03%)
                                           -0.0002  0.5909 -0.0097 -0.0044 -0.0000
                                            0.0893 -0.0211  0.0008 -0.0001 -0.3447
                                            0.0383  0.0015 -0.0003 -0.7222 -0.0059
                                            0.0133 -0.0018 -0.0036 -0.0005  0.0087
                                           -0.0035  0.0152
                ( 49.34%)   0.7024* C  12 s( 34.49%)p 1.90( 65.48%)d 0.00(  0.03%)
                                            0.0001  0.5872 -0.0100 -0.0004 -0.0001
                                           -0.0836 -0.0164  0.0035 -0.0001  0.3327
                                            0.0238 -0.0091  0.0002  0.7315 -0.0300
                                           -0.0106  0.0002 -0.0047 -0.0030  0.0118
                                           -0.0048  0.0109
    27. (1.66347) BD ( 2) C  11 - C  12  
                ( 50.14%)   0.7081* C  11 s(  0.00%)p 1.00( 99.96%)d 0.00(  0.04%)
                                           -0.0000 -0.0001 -0.0001 -0.0004 -0.0001
                                            0.8779  0.0207  0.0103 -0.0011  0.4641
                                            0.0109  0.0058 -0.0005 -0.1130 -0.0029
                                           -0.0009  0.0001  0.0000 -0.0168 -0.0093
                                           -0.0040  0.0039
                ( 49.86%)   0.7061* C  12 s(  0.00%)p 1.00( 99.96%)d 0.00(  0.04%)
                                            0.0000  0.0002 -0.0003 -0.0003 -0.0001
                                            0.8780  0.0209  0.0106 -0.0005  0.4644
                                            0.0109  0.0056 -0.0004 -0.1110 -0.0027
                                           -0.0014  0.0001  0.0107  0.0105  0.0034
                                           -0.0136 -0.0022
    28. (1.98012) BD ( 1) C  11 - H  25  
                ( 60.90%)   0.7804* C  11 s( 30.33%)p 2.30( 69.61%)d 0.00(  0.07%)
                                           -0.0003  0.5504  0.0186  0.0015 -0.0004
                                            0.2945 -0.0014  0.0029  0.0007 -0.3929
                                            0.0051 -0.0041 -0.0010  0.6744  0.0103
                                            0.0050  0.0013 -0.0072  0.0128 -0.0174
                                           -0.0019  0.0119
                ( 39.10%)   0.6253* H  25 s(100.00%)
                                            1.0000  0.0015  0.0010
    29. (1.98125) BD ( 1) C  12 - C  13  
                ( 49.99%)   0.7070* C  12 s( 34.66%)p 1.88( 65.31%)d 0.00(  0.03%)
                                            0.0000  0.5886 -0.0110  0.0002  0.0000
                                           -0.2752 -0.0071  0.0061 -0.0004  0.3604
                                            0.0220 -0.0092  0.0007 -0.6674  0.0359
                                            0.0092  0.0002 -0.0080  0.0085 -0.0106
                                           -0.0036  0.0078
                ( 50.01%)   0.7072* C  13 s( 34.67%)p 1.88( 65.30%)d 0.00(  0.03%)
                                            0.0000  0.5887 -0.0109 -0.0031 -0.0003
                                            0.2876 -0.0186 -0.0027  0.0002 -0.3858
                                            0.0375  0.0018  0.0000  0.6476  0.0093
                                           -0.0123  0.0011 -0.0062  0.0082 -0.0090
                                           -0.0027  0.0111
    30. (1.98050) BD ( 1) C  12 - H  26  
                ( 60.59%)   0.7784* C  12 s( 30.75%)p 2.25( 69.19%)d 0.00(  0.07%)
                                            0.0004 -0.5543 -0.0164  0.0000 -0.0001
                                           -0.3810 -0.0024 -0.0042 -0.0008  0.7364
                                            0.0042  0.0083  0.0015  0.0662 -0.0008
                                            0.0014  0.0002  0.0173  0.0021 -0.0032
                                            0.0123  0.0137
                ( 39.41%)   0.6278* H  26 s(100.00%)
                                           -1.0000 -0.0007 -0.0010
    31. (1.97941) BD ( 1) C  13 - C  14  
                ( 49.35%)   0.7025* C  13 s( 34.58%)p 1.89( 65.39%)d 0.00(  0.03%)
                                           -0.0001 -0.5879  0.0102 -0.0021 -0.0001
                                            0.3727 -0.0118 -0.0049  0.0004 -0.7140
                                            0.0134  0.0101 -0.0010 -0.0569 -0.0379
                                            0.0044 -0.0010  0.0132  0.0015 -0.0045
                                            0.0094  0.0051
                ( 50.65%)   0.7117* C  14 s( 35.06%)p 1.85( 64.91%)d 0.00(  0.03%)
                                            0.0000 -0.5919 -0.0152  0.0009  0.0000
                                           -0.3651 -0.0012  0.0038 -0.0009  0.7127
                                           -0.0076 -0.0055  0.0013  0.0783 -0.0403
                                            0.0037  0.0006  0.0136 -0.0007 -0.0003
                                            0.0094  0.0056
    32. (1.66452) BD ( 2) C  13 - C  14  
                ( 49.53%)   0.7038* C  13 s(  0.00%)p 1.00( 99.95%)d 0.00(  0.05%)
                                            0.0000  0.0014 -0.0004 -0.0005 -0.0001
                                            0.8771  0.0172  0.0066 -0.0010  0.4658
                                            0.0090  0.0035 -0.0006 -0.1133 -0.0025
                                           -0.0005  0.0000  0.0108  0.0118  0.0041
                                           -0.0133 -0.0025
                ( 50.47%)   0.7104* C  14 s(  0.00%)p 1.00( 99.96%)d 0.00(  0.04%)
                                           -0.0000  0.0029  0.0001  0.0003  0.0000
                                            0.8777  0.0123  0.0111 -0.0027  0.4646
                                            0.0062  0.0040 -0.0019 -0.1142 -0.0011
                                            0.0003  0.0004 -0.0088  0.0061  0.0055
                                            0.0144 -0.0015
    33. (1.98118) BD ( 1) C  13 - H  27  
                ( 60.55%)   0.7781* C  13 s( 30.66%)p 2.26( 69.28%)d 0.00(  0.07%)
                                            0.0003 -0.5534 -0.0166 -0.0009 -0.0003
                                           -0.0879 -0.0002 -0.0010 -0.0002  0.3497
                                            0.0016  0.0034  0.0007  0.7501  0.0053
                                            0.0082  0.0009  0.0006  0.0046 -0.0171
                                            0.0028 -0.0184
                ( 39.45%)   0.6281* H  27 s(100.00%)
                                           -1.0000 -0.0009 -0.0011
    34. (1.97871) BD ( 1) C  14 - H  28  
                ( 60.17%)   0.7757* C  14 s( 30.23%)p 2.31( 69.70%)d 0.00(  0.07%)
                                           -0.0004  0.5496 -0.0158 -0.0013 -0.0001
                                           -0.2926 -0.0069 -0.0011 -0.0011  0.3818
                                            0.0136 -0.0004  0.0008 -0.6821  0.0088
                                           -0.0050 -0.0023 -0.0071  0.0133 -0.0168
                                           -0.0011  0.0132
                ( 39.83%)   0.6311* H  28 s(100.00%)
                                            1.0000  0.0015  0.0007
    35. (1.99747) BD ( 1) C  15 - O  16  
                ( 26.67%)   0.5164* C  15 s(  0.01%)p99.99( 99.38%)d42.70(  0.60%)
                                           -0.0000 -0.0118  0.0010 -0.0006  0.0001
                                            0.0577  0.0007  0.0007 -0.0001  0.9676
                                            0.0466  0.0219 -0.0060 -0.2267 -0.0116
                                           -0.0054  0.0015 -0.0646  0.0134 -0.0372
                                            0.0031  0.0165
                ( 73.33%)   0.8563* O  16 s(  0.02%)p99.99( 99.87%)d 6.95(  0.11%)
                                           -0.0000 -0.0125  0.0008  0.0002  0.0000
                                            0.0300  0.0006  0.0003 -0.0001  0.9683
                                            0.0017  0.0026 -0.0026 -0.2456 -0.0000
                                           -0.0006  0.0007  0.0272 -0.0064  0.0162
                                           -0.0021 -0.0071
    36. (1.99393) BD ( 2) C  15 - O  16  
                ( 36.15%)   0.6013* C  15 s( 31.95%)p 2.12( 67.89%)d 0.00(  0.16%)
                                           -0.0001  0.5619 -0.0618 -0.0021 -0.0013
                                           -0.6960  0.0585 -0.0008 -0.0049 -0.0532
                                            0.0017  0.0021 -0.0002 -0.4336  0.0137
                                            0.0070 -0.0016  0.0041  0.0312  0.0037
                                            0.0237  0.0002
                ( 63.85%)   0.7990* O  16 s( 36.88%)p 1.71( 63.01%)d 0.00(  0.11%)
                                            0.0000  0.6057 -0.0439 -0.0018 -0.0000
                                            0.6673 -0.0213 -0.0026 -0.0010  0.0934
                                           -0.0023  0.0002  0.0001  0.4188 -0.0134
                                            0.0005  0.0006  0.0051  0.0258  0.0024
                                            0.0197 -0.0041
    37. (1.98770) BD ( 1) C  15 - H  29  
                ( 58.42%)   0.7643* C  15 s( 35.85%)p 1.79( 64.07%)d 0.00(  0.09%)
                                           -0.0002  0.5970  0.0457 -0.0005  0.0019
                                           -0.0193  0.0147 -0.0082 -0.0031  0.1904
                                            0.0036 -0.0008 -0.0011  0.7768  0.0176
                                           -0.0034 -0.0043  0.0008  0.0005  0.0100
                                           -0.0082  0.0268
                ( 41.58%)   0.6449* H  29 s(100.00%)
                                            1.0000  0.0041 -0.0003
    38. (1.99929) CR ( 1) C   1           s(100.00%)p 0.00(  0.00%)
                                            1.0000  0.0002  0.0000 -0.0000  0.0000
                                            0.0002  0.0000  0.0000  0.0000  0.0002
                                            0.0000  0.0000  0.0000 -0.0001 -0.0000
                                           -0.0000 -0.0000  0.0000 -0.0000 -0.0000
                                           -0.0000 -0.0000
    39. (1.99929) CR ( 1) C   2           s(100.00%)p 0.00(  0.00%)
                                            1.0000  0.0001  0.0000  0.0000  0.0000
                                           -0.0000 -0.0000  0.0000  0.0000  0.0001
                                            0.0000  0.0000  0.0000 -0.0003 -0.0000
                                           -0.0000 -0.0000 -0.0000  0.0000 -0.0000
                                           -0.0000  0.0000
    40. (1.99916) CR ( 1) C   3           s(100.00%)p 0.00(  0.00%)
                                            1.0000  0.0002 -0.0000 -0.0000 -0.0000
                                           -0.0001 -0.0000 -0.0000 -0.0000 -0.0001
                                           -0.0000 -0.0000 -0.0000 -0.0003  0.0000
                                           -0.0000 -0.0000  0.0000  0.0000  0.0000
                                            0.0000 -0.0000
    41. (1.99910) CR ( 1) C   4           s(100.00%)p 0.00(  0.00%)
                                            1.0000 -0.0001  0.0000  0.0000  0.0000
                                            0.0000  0.0000 -0.0000  0.0000  0.0002
                                            0.0000  0.0000  0.0000 -0.0000 -0.0000
                                            0.0000 -0.0000 -0.0000  0.0000  0.0000
                                           -0.0000  0.0000
    42. (1.99918) CR ( 1) C   5           s(100.00%)p 0.00(  0.00%)
                                            1.0000  0.0002 -0.0000 -0.0000 -0.0000
                                            0.0001 -0.0000 -0.0000  0.0000  0.0000
                                           -0.0000 -0.0000  0.0000  0.0003  0.0000
                                            0.0000  0.0000 -0.0000 -0.0000 -0.0000
                                           -0.0000  0.0000
    43. (1.99929) CR ( 1) C   6           s(100.00%)p 0.00(  0.00%)
                                            1.0000  0.0001  0.0000  0.0000  0.0000
                                            0.0002  0.0000 -0.0000  0.0000  0.0002
                                            0.0000 -0.0000  0.0000  0.0002  0.0000
                                           -0.0000  0.0000  0.0000  0.0000  0.0000
                                            0.0000 -0.0000
    44. (1.99904) CR ( 1) C   7           s(100.00%)p 0.00(  0.00%)
                                            1.0000 -0.0000 -0.0000 -0.0000 -0.0000
                                           -0.0002 -0.0000  0.0000 -0.0000  0.0000
                                            0.0000 -0.0000  0.0000  0.0003  0.0000
                                           -0.0000  0.0000 -0.0000 -0.0000  0.0000
                                            0.0000  0.0000
    45. (1.99894) CR ( 1) C   8           s(100.00%)p 0.00(  0.00%)
                                            1.0000  0.0001  0.0000  0.0000  0.0000
                                            0.0001  0.0000 -0.0000  0.0000 -0.0003
                                           -0.0000  0.0000 -0.0000 -0.0002  0.0000
                                           -0.0000 -0.0000  0.0000 -0.0000  0.0000
                                           -0.0000  0.0000
    46. (1.99940) CR ( 1) N   9           s(100.00%)p 0.00(  0.00%)
                                            1.0000  0.0001 -0.0000 -0.0000 -0.0000
                                            0.0000  0.0000 -0.0000  0.0000 -0.0000
                                            0.0000  0.0000  0.0000 -0.0001  0.0000
                                            0.0000  0.0000 -0.0000  0.0000  0.0000
                                            0.0000  0.0000
    47. (1.99877) CR ( 1) C  10           s(100.00%)
                                            1.0000  0.0001 -0.0000 -0.0000 -0.0000
                                            0.0001 -0.0000  0.0000  0.0000 -0.0000
                                            0.0000 -0.0000 -0.0000  0.0001  0.0000
                                           -0.0000 -0.0000 -0.0000 -0.0000  0.0000
                                           -0.0000  0.0000
    48. (1.99912) CR ( 1) C  11           s(100.00%)p 0.00(  0.00%)
                                            1.0000  0.0003  0.0000 -0.0000 -0.0000
                                            0.0001 -0.0000  0.0000  0.0000 -0.0002
                                            0.0000 -0.0000 -0.0000  0.0001  0.0000
                                            0.0000  0.0000 -0.0000  0.0000 -0.0000
                                           -0.0000  0.0000
    49. (1.99927) CR ( 1) C  12           s(100.00%)p 0.00(  0.00%)
                                            1.0000  0.0001  0.0000  0.0000  0.0000
                                            0.0001  0.0000  0.0000  0.0000 -0.0003
                                           -0.0000 -0.0000 -0.0000 -0.0001  0.0000
                                            0.0000 -0.0000 -0.0000 -0.0000  0.0000
                                           -0.0000 -0.0000
    50. (1.99929) CR ( 1) C  13           s(100.00%)p 0.00(  0.00%)
                                            1.0000  0.0001  0.0000  0.0000  0.0000
                                            0.0000  0.0000  0.0000  0.0000 -0.0001
                                           -0.0000 -0.0000 -0.0000 -0.0003 -0.0000
                                           -0.0000 -0.0000  0.0000 -0.0000  0.0000
                                           -0.0000  0.0000
    51. (1.99916) CR ( 1) C  14           s(100.00%)p 0.00(  0.00%)
                                            1.0000  0.0001 -0.0000 -0.0000 -0.0000
                                           -0.0001 -0.0000 -0.0000 -0.0000  0.0001
                                            0.0000  0.0000  0.0000 -0.0004  0.0000
                                           -0.0000 -0.0000 -0.0000  0.0000 -0.0000
                                            0.0000  0.0000
    52. (1.99947) CR ( 1) C  15           s(100.00%)p 0.00(  0.00%)
                                            1.0000  0.0001  0.0000 -0.0000  0.0000
                                           -0.0001  0.0000 -0.0000 -0.0000  0.0001
                                            0.0000 -0.0000 -0.0000  0.0002  0.0000
                                           -0.0000 -0.0000  0.0000  0.0000  0.0000
                                           -0.0000  0.0000
    53. (1.99981) CR ( 1) O  16           s(100.00%)p 0.00(  0.00%)
                                            1.0000  0.0002  0.0000 -0.0000  0.0000
                                           -0.0002  0.0000  0.0000 -0.0000 -0.0000
                                            0.0000  0.0000 -0.0000 -0.0000  0.0000
                                            0.0000 -0.0000 -0.0000 -0.0000 -0.0000
                                           -0.0000  0.0000
    54. (1.68884) LP ( 1) N   9           s(  0.00%)p 1.00( 99.99%)d 0.00(  0.01%)
                                           -0.0000  0.0027 -0.0001  0.0007 -0.0000
                                            0.0476  0.0009  0.0002 -0.0005  0.9696
                                            0.0260  0.0015 -0.0000 -0.2383 -0.0067
                                           -0.0005 -0.0001 -0.0086  0.0029  0.0066
                                           -0.0020 -0.0031
    55. (1.98865) LP ( 1) O  16           s( 63.30%)p 0.58( 36.69%)d 0.00(  0.01%)
                                           -0.0003  0.7953  0.0213  0.0008  0.0000
                                           -0.5061  0.0076  0.0030 -0.0038 -0.0571
                                            0.0007  0.0005 -0.0003 -0.3276  0.0045
                                            0.0026 -0.0019 -0.0010 -0.0063 -0.0012
                                           -0.0059  0.0001
    56. (1.90446) LP ( 2) O  16           s(  0.00%)p 1.00( 99.93%)d 0.00(  0.06%)
                                            0.0001 -0.0040  0.0010  0.0056 -0.0001
                                            0.5428  0.0076 -0.0001 -0.0018 -0.2222
                                           -0.0029 -0.0004 -0.0001 -0.8094 -0.0107
                                           -0.0021 -0.0008 -0.0035 -0.0099 -0.0046
                                            0.0124 -0.0186
    57. (1.99113) LP ( 1)Br  17           s( 84.57%)p 0.18( 15.43%)
                                            0.9196 -0.0039 -0.0140 -0.0018  0.1252
                                            0.0050  0.3720  0.0057
    58. (1.96479) LP ( 2)Br  17           s(  0.02%)p99.99( 99.98%)
                                            0.0126 -0.0003 -0.4442  0.0057  0.8334
                                           -0.0114 -0.3282  0.0050
    59. (1.93108) LP ( 3)Br  17           s(  0.00%)p 1.00(100.00%)
                                            0.0013  0.0002 -0.8943  0.0150 -0.4337
                                            0.0074  0.1092 -0.0021
    60. (0.00548) RY*( 1) C   1           s(  1.30%)p71.59( 93.33%)d 4.12(  5.37%)
                                            0.0000 -0.0242  0.1104  0.0045  0.0155
                                            0.0135 -0.5488  0.0593 -0.0307  0.0176
                                           -0.6975  0.0820 -0.0392 -0.0096  0.3603
                                           -0.0461  0.0210 -0.1000  0.1250  0.1069
                                            0.0380  0.1231
    61. (0.00193) RY*( 2) C   1           s(  0.02%)p99.99( 98.10%)d99.99(  1.88%)
                                           -0.0000 -0.0001  0.0130  0.0039  0.0001
                                            0.0153  0.3564 -0.0553 -0.0887  0.0072
                                            0.1687 -0.0237 -0.0398  0.0377  0.8615
                                           -0.1479 -0.2162 -0.0529 -0.0492 -0.0819
                                           -0.0105  0.0821
    62. (0.00090) RY*( 3) C   1           s(  0.10%)p99.99( 90.83%)d90.21(  9.07%)
                                           -0.0000  0.0006  0.0169  0.0265  0.0041
                                           -0.0153  0.6706  0.1524  0.0791  0.0138
                                           -0.6091 -0.1658 -0.0781  0.0043 -0.1540
                                           -0.0103 -0.0178  0.0552 -0.1668  0.1076
                                            0.2117  0.0590
    63. (0.00054) RY*( 4) C   1           s(  0.15%)p12.74(  1.93%)d99.99( 97.91%)
                                           -0.0000  0.0005  0.0354  0.0162  0.0003
                                           -0.0094  0.0711 -0.0302  0.0178  0.0064
                                           -0.0658 -0.0373  0.0002  0.0005 -0.0296
                                           -0.0749  0.0267 -0.1187  0.5750 -0.6303
                                            0.4169 -0.2518
    64. (0.00043) RY*( 5) C   1           s( 22.18%)p 3.32( 73.65%)d 0.19(  4.17%)
                                           -0.0000  0.0025  0.4686  0.0438 -0.0166
                                            0.0006  0.0514  0.3014 -0.0380 -0.0047
                                            0.0691  0.1300  0.0259  0.0219  0.0677
                                            0.7401 -0.2577  0.0815  0.1487  0.0775
                                            0.0420 -0.0718
    65. (0.00040) RY*( 6) C   1           s( 68.88%)p 0.40( 27.55%)d 0.05(  3.56%)
                                           -0.0000  0.0038  0.8277  0.0454 -0.0398
                                           -0.0152  0.0254 -0.1399  0.1671 -0.0168
                                            0.0801 -0.0755  0.1756 -0.0021 -0.0958
                                           -0.4129  0.0656  0.0117 -0.0114  0.0083
                                           -0.0293  0.1856
    66. (0.00018) RY*( 7) C   1           s( 79.87%)p 0.03(  2.59%)d 0.22( 17.54%)
                                            0.0000 -0.0053 -0.1629  0.8787 -0.0047
                                            0.0053  0.0080  0.0066  0.0948  0.0067
                                            0.0346  0.0271  0.1146 -0.0030 -0.0062
                                           -0.0137 -0.0384  0.1960  0.2152  0.0535
                                            0.0010  0.2962
    67. (0.00007) RY*( 8) C   1           s(  0.19%)p99.99( 24.67%)d99.99( 75.15%)
    68. (0.00005) RY*( 9) C   1           s(  4.85%)p13.74( 66.61%)d 5.89( 28.55%)
    69. (0.00002) RY*(10) C   1           s( 11.00%)p 1.43( 15.75%)d 6.66( 73.25%)
    70. (0.00000) RY*(11) C   1           s( 98.39%)p 0.01(  1.25%)d 0.00(  0.36%)
    71. (0.00001) RY*(12) C   1           s(  0.34%)p99.99( 88.68%)d32.15( 10.98%)
    72. (0.00000) RY*(13) C   1           s(  6.93%)p 3.39( 23.50%)d10.05( 69.57%)
    73. (0.00001) RY*(14) C   1           s(  0.46%)p99.99( 95.95%)d 7.88(  3.59%)
    74. (0.00000) RY*(15) C   1           s(  3.58%)p26.32( 94.13%)d 0.64(  2.29%)
    75. (0.00000) RY*(16) C   1           s(  0.15%)p64.02(  9.75%)d99.99( 90.10%)
    76. (0.00000) RY*(17) C   1           s(  1.71%)p53.72( 91.81%)d 3.79(  6.48%)
    77. (0.00578) RY*( 1) C   2           s(  0.40%)p99.99( 94.76%)d12.21(  4.84%)
                                            0.0000 -0.0258  0.0530 -0.0195  0.0105
                                            0.0008  0.0615  0.0309 -0.0103  0.0078
                                           -0.1760  0.0490 -0.0210 -0.0267  0.9495
                                           -0.0622  0.0519  0.0875  0.0033  0.0690
                                            0.0012 -0.1896
    78. (0.00203) RY*( 2) C   2           s(  0.43%)p99.99( 97.57%)d 4.64(  1.99%)
                                           -0.0000  0.0017 -0.0446  0.0478  0.0054
                                            0.0274  0.6562 -0.1318 -0.1459  0.0286
                                            0.6746 -0.1228 -0.1544  0.0050  0.0959
                                           -0.0245 -0.0349 -0.0233  0.0945  0.0886
                                            0.0265  0.0438
    79. (0.00098) RY*( 3) C   2           s(  0.27%)p99.99( 73.40%)d95.72( 26.32%)
                                            0.0000  0.0002 -0.0248  0.0462 -0.0012
                                           -0.0083  0.5801  0.1699  0.0341  0.0064
                                           -0.5554 -0.1986 -0.0293  0.0008 -0.1355
                                           -0.0148 -0.0026  0.0671 -0.1846  0.0695
                                            0.4660  0.0514
    80. (0.00055) RY*( 4) C   2           s(  0.74%)p27.16( 20.19%)d99.99( 79.07%)
                                           -0.0000 -0.0007  0.0702 -0.0500  0.0034
                                           -0.0103  0.3182  0.0714  0.0739  0.0113
                                           -0.2703  0.0276 -0.0804  0.0048 -0.0810
                                           -0.0433 -0.0323 -0.0190 -0.0936  0.2583
                                           -0.8416  0.0804
    81. (0.00045) RY*( 5) C   2           s( 87.64%)p 0.10(  8.64%)d 0.04(  3.73%)
                                           -0.0000  0.0042  0.9351 -0.0233 -0.0375
                                            0.0058  0.0233  0.1479 -0.0626 -0.0005
                                            0.0802  0.0949  0.0012  0.0216 -0.0727
                                           -0.0433 -0.1921  0.1538  0.0042 -0.0023
                                            0.0758 -0.0885
    82. (0.00026) RY*( 6) C   2           s( 14.15%)p 5.53( 78.21%)d 0.54(  7.64%)
                                           -0.0000 -0.0007 -0.1906  0.3243 -0.0065
                                            0.0135  0.0512  0.5294 -0.2503  0.0144
                                            0.0676  0.5824 -0.2715 -0.0023 -0.0317
                                            0.1262 -0.0419  0.1341 -0.1485 -0.1769
                                           -0.0187 -0.0685
    83. (0.00013) RY*( 7) C   2           s( 59.15%)p 0.29( 17.39%)d 0.40( 23.46%)
                                            0.0000 -0.0077 -0.0411  0.7671 -0.0366
                                           -0.0045 -0.0576 -0.2158  0.0911 -0.0041
                                           -0.0495 -0.1685  0.1185 -0.0065 -0.0205
                                           -0.1721 -0.2018  0.4460  0.1594  0.0580
                                           -0.0767 -0.0324
    84. (0.00008) RY*( 8) C   2           s(  6.53%)p 5.57( 36.38%)d 8.74( 57.09%)
    85. (0.00006) RY*( 9) C   2           s(  8.19%)p 6.92( 56.73%)d 4.28( 35.08%)
    86. (0.00003) RY*(10) C   2           s(  0.15%)p99.99( 94.00%)d38.40(  5.85%)
    87. (0.00003) RY*(11) C   2           s( 13.95%)p 1.07( 14.91%)d 5.10( 71.14%)
    88. (0.00001) RY*(12) C   2           s(  4.18%)p22.00( 91.90%)d 0.94(  3.93%)
    89. (0.00000) RY*(13) C   2           s(  2.89%)p28.49( 82.28%)d 5.14( 14.83%)
    90. (0.00000) RY*(14) C   2           s(  0.48%)p29.18( 14.08%)d99.99( 85.44%)
    91. (0.00000) RY*(15) C   2           s( 97.98%)p 0.01(  0.90%)d 0.01(  1.11%)
    92. (0.00000) RY*(16) C   2           s(  2.22%)p36.24( 80.29%)d 7.90( 17.49%)
    93. (0.00001) RY*(17) C   2           s(  0.74%)p51.86( 38.44%)d82.05( 60.82%)
    94. (0.00562) RY*( 1) C   3           s(  0.16%)p99.99( 94.61%)d31.87(  5.23%)
                                            0.0000 -0.0218  0.0235  0.0239  0.0065
                                           -0.0152  0.6354  0.0186  0.0331 -0.0160
                                            0.5290  0.0036  0.0269 -0.0112  0.5061
                                           -0.0596  0.0128 -0.0526 -0.1458 -0.1578
                                           -0.0382  0.0435
    95. (0.00186) RY*( 2) C   3           s(  0.67%)p99.99( 96.04%)d 4.92(  3.29%)
                                            0.0000  0.0179  0.0786 -0.0063 -0.0126
                                            0.0036  0.2931  0.0242 -0.0493  0.0104
                                            0.4275 -0.0886 -0.0919 -0.0249 -0.8041
                                            0.1227  0.1000  0.1216 -0.0967  0.0026
                                           -0.0016 -0.0937
    96. (0.00108) RY*( 3) C   3           s(  0.27%)p99.99( 80.12%)d71.54( 19.61%)
                                            0.0000  0.0011  0.0466 -0.0237 -0.0032
                                            0.0122 -0.5675 -0.2459 -0.0531 -0.0138
                                            0.6176  0.1508  0.0187 -0.0057  0.0836
                                            0.0559  0.0266 -0.0739  0.3023 -0.2694
                                           -0.0811 -0.1419
    97. (0.00060) RY*( 4) C   3           s(  1.13%)p24.72( 27.82%)d63.14( 71.06%)
                                            0.0000  0.0001  0.1043  0.0188 -0.0047
                                           -0.0065 -0.3295  0.1701  0.0016  0.0006
                                            0.2796 -0.2069  0.0670  0.0022  0.1156
                                            0.0226 -0.0357  0.1452 -0.4619  0.2945
                                            0.6012  0.1670
    98. (0.00052) RY*( 5) C   3           s( 88.03%)p 0.11(  9.30%)d 0.03(  2.68%)
                                            0.0000 -0.0055  0.9146 -0.2087  0.0139
                                           -0.0144  0.0383 -0.1556  0.1240 -0.0160
                                           -0.1033 -0.1585  0.1017 -0.0006  0.0567
                                            0.0237 -0.0395  0.0348  0.0429  0.0418
                                           -0.0808 -0.1242
    99. (0.00027) RY*( 6) C   3           s( 12.05%)p 7.00( 84.37%)d 0.30(  3.58%)
                                            0.0000 -0.0058  0.2517  0.2320 -0.0568
                                           -0.0005 -0.0415  0.1135 -0.1697  0.0036
                                            0.0030  0.3896 -0.1964 -0.0120 -0.0817
                                           -0.7285  0.2692  0.0513 -0.0333 -0.0504
                                            0.0489  0.1648
   100. (0.00015) RY*( 7) C   3           s(  2.22%)p32.13( 71.46%)d11.83( 26.32%)
                                            0.0000  0.0011  0.1355 -0.0597 -0.0177
                                            0.0033  0.0012  0.5456  0.0986  0.0066
                                            0.1015  0.3411  0.2748 -0.0113 -0.1049
                                            0.1419 -0.4168 -0.0211  0.2519 -0.0184
                                           -0.0611  0.4418
   101. (0.00012) RY*( 8) C   3           s( 11.95%)p 6.16( 73.61%)d 1.21( 14.44%)
                                            0.0000  0.0107  0.1362  0.2920  0.1246
                                           -0.0065 -0.0338  0.3677  0.0909 -0.0051
                                           -0.0856  0.3345  0.0798  0.0011  0.0783
                                            0.4408  0.5152 -0.1135 -0.1323 -0.0841
                                            0.0471 -0.3236
   102. (0.00010) RY*( 9) C   3           s( 72.99%)p 0.22( 16.32%)d 0.15( 10.68%)
   103. (0.00009) RY*(10) C   3           s(  0.84%)p88.51( 74.62%)d29.10( 24.53%)
   104. (0.00006) RY*(11) C   3           s(  3.58%)p 6.52( 23.38%)d20.38( 73.04%)
   105. (0.00004) RY*(12) C   3           s(  3.28%)p 6.60( 21.61%)d22.93( 75.11%)
   106. (0.00001) RY*(13) C   3           s(  7.78%)p10.29( 80.02%)d 1.57( 12.20%)
   107. (0.00002) RY*(14) C   3           s(  0.25%)p38.31(  9.72%)d99.99( 90.03%)
   108. (0.00001) RY*(15) C   3           s(  1.48%)p62.53( 92.43%)d 4.12(  6.09%)
   109. (0.00001) RY*(16) C   3           s(  2.96%)p12.37( 36.66%)d20.37( 60.37%)
   110. (0.00000) RY*(17) C   3           s( 90.45%)p 0.09(  7.98%)d 0.02(  1.57%)
   111. (0.00656) RY*( 1) C   4           s(  0.79%)p99.99( 95.68%)d 4.47(  3.53%)
                                            0.0000 -0.0105  0.0775 -0.0420  0.0051
                                            0.0078 -0.4663  0.0061 -0.0262  0.0196
                                           -0.8115  0.0257 -0.0253 -0.0054  0.2795
                                            0.0112  0.0060  0.0841 -0.1148 -0.1024
                                           -0.0190 -0.0649
   112. (0.00328) RY*( 2) C   4           s( 10.38%)p 8.12( 84.25%)d 0.52(  5.37%)
                                           -0.0000  0.0074  0.3201  0.0350 -0.0088
                                            0.0020 -0.7736 -0.0524  0.0015 -0.0153
                                            0.4870 -0.0434  0.0381 -0.0008  0.0141
                                            0.0176  0.0013 -0.0518  0.0054 -0.0613
                                           -0.2053 -0.0712
   113. (0.00301) RY*( 3) C   4           s(  1.56%)p60.59( 94.28%)d 2.67(  4.16%)
                                           -0.0000  0.0036  0.1172  0.0425  0.0017
                                            0.0055  0.2095 -0.0280 -0.0220 -0.0028
                                            0.2068 -0.0224 -0.0050  0.0177  0.9219
                                            0.0130 -0.0633  0.0782  0.0804  0.0668
                                           -0.0173 -0.1558
   114. (0.00087) RY*( 4) C   4           s( 75.72%)p 0.27( 20.72%)d 0.05(  3.56%)
                                           -0.0000 -0.0010  0.8586 -0.1417 -0.0016
                                           -0.0067  0.2561 -0.1377  0.0672 -0.0054
                                           -0.1166 -0.2237  0.0441  0.0027 -0.1401
                                           -0.1680 -0.0675 -0.0434 -0.0794  0.0191
                                            0.1582 -0.0447
   115. (0.00069) RY*( 5) C   4           s(  0.07%)p11.04(  0.82%)d99.99( 99.11%)
                                           -0.0000 -0.0003  0.0268 -0.0014 -0.0050
                                            0.0088  0.0298  0.0069 -0.0361 -0.0066
                                            0.0029  0.0200 -0.0136  0.0020  0.0350
                                           -0.0056 -0.0632  0.0902 -0.6061  0.5907
                                           -0.3991  0.3278
   116. (0.00032) RY*( 6) C   4           s( 24.82%)p 1.11( 27.59%)d 1.92( 47.59%)
                                           -0.0000  0.0016 -0.0137  0.4980  0.0022
                                           -0.0073 -0.1438  0.2932  0.1294  0.0034
                                            0.0605 -0.0282  0.0492  0.0086  0.0860
                                           -0.2956 -0.2253 -0.0672 -0.2112 -0.0072
                                            0.5746  0.3107
   117. (0.00029) RY*( 7) C   4           s( 25.69%)p 1.81( 46.63%)d 1.08( 27.68%)
                                           -0.0000 -0.0022  0.2628  0.4330  0.0191
                                            0.0061  0.1750  0.1245  0.0396 -0.0050
                                           -0.0778  0.4005  0.2084  0.0099 -0.0058
                                            0.4502 -0.0762 -0.2204 -0.0056 -0.3135
                                           -0.3134  0.1782
   118. (0.00023) RY*( 8) C   4           s( 11.40%)p 4.93( 56.21%)d 2.84( 32.38%)
                                           -0.0000 -0.0010  0.0833  0.3255  0.0339
                                           -0.0065 -0.0248  0.1489  0.3323 -0.0024
                                           -0.0324 -0.0942  0.0956 -0.0115 -0.0695
                                            0.3188  0.5506  0.2554  0.0468  0.3734
                                            0.1592 -0.3027
   119. (0.00017) RY*( 9) C   4           s(  9.63%)p 6.76( 65.14%)d 2.62( 25.23%)
                                           -0.0000  0.0010 -0.0303  0.3086  0.0119
                                            0.0020  0.0251 -0.2050  0.2003 -0.0066
                                           -0.1051  0.2815  0.2170 -0.0091 -0.0522
                                           -0.6543 -0.0163 -0.0498  0.2546  0.1809
                                           -0.3216 -0.2211
   120. (0.00011) RY*(10) C   4           s(  9.14%)p 8.99( 82.16%)d 0.95(  8.70%)
                                           -0.0000 -0.0023 -0.1232  0.2625 -0.0853
                                           -0.0025 -0.0427 -0.7681  0.1219 -0.0037
                                           -0.0519 -0.3018  0.1246  0.0027  0.0000
                                            0.2540 -0.2029  0.1109  0.1084  0.0372
                                            0.0812  0.2344
   121. (0.00008) RY*(11) C   4           s(  5.37%)p 9.39( 50.44%)d 8.23( 44.19%)
   122. (0.00007) RY*(12) C   4           s( 11.51%)p 2.94( 33.90%)d 4.74( 54.58%)
   123. (0.00007) RY*(13) C   4           s(  2.18%)p 7.37( 16.05%)d37.57( 81.77%)
   124. (0.00004) RY*(14) C   4           s( 16.70%)p 3.63( 60.67%)d 1.36( 22.63%)
   125. (0.00001) RY*(15) C   4           s(  0.45%)p99.99( 97.51%)d 4.54(  2.04%)
   126. (0.00002) RY*(16) C   4           s(  2.14%)p30.61( 65.35%)d15.23( 32.52%)
   127. (0.00001) RY*(17) C   4           s( 92.48%)p 0.03(  2.69%)d 0.05(  4.83%)
   128. (0.00575) RY*( 1) C   5           s(  0.10%)p99.99( 94.96%)d50.21(  4.94%)
                                           -0.0000  0.0226 -0.0137 -0.0164 -0.0042
                                           -0.0016 -0.0272 -0.0482  0.0034  0.0078
                                           -0.2937 -0.0165 -0.0072 -0.0240  0.9260
                                           -0.0168  0.0382 -0.0937 -0.0039 -0.0668
                                           -0.0080  0.1901
   129. (0.00193) RY*( 2) C   5           s(  0.16%)p99.99( 97.12%)d17.53(  2.72%)
                                            0.0000  0.0156  0.0070  0.0338 -0.0110
                                            0.0225  0.6559 -0.0974 -0.0897  0.0178
                                            0.6622 -0.1538 -0.1044  0.0047  0.2199
                                           -0.0268  0.0222  0.0528 -0.0923 -0.1246
                                            0.0038 -0.0197
   130. (0.00122) RY*( 3) C   5           s(  0.07%)p99.99( 73.21%)d99.99( 26.71%)
                                           -0.0000  0.0006  0.0210 -0.0171  0.0003
                                            0.0020 -0.5436 -0.2676 -0.0139 -0.0016
                                            0.5413  0.2226  0.0391 -0.0006  0.1372
                                            0.0444 -0.0030 -0.0202 -0.1059  0.1984
                                           -0.4569  0.0863
   131. (0.00054) RY*( 4) C   5           s( 11.29%)p 3.97( 44.78%)d 3.89( 43.94%)
                                            0.0000 -0.0000  0.2943 -0.1620 -0.0004
                                           -0.0045  0.4253 -0.1582  0.0210  0.0053
                                           -0.3099  0.3572 -0.0297  0.0074 -0.0845
                                           -0.0058 -0.0980 -0.0868  0.0810 -0.0150
                                           -0.6489 -0.0631
   132. (0.00047) RY*( 5) C   5           s( 79.23%)p 0.12(  9.45%)d 0.14( 11.32%)
                                           -0.0000 -0.0030  0.8640 -0.2139  0.0123
                                           -0.0039 -0.1234 -0.1297  0.0519 -0.0129
                                            0.0666 -0.1329  0.1592  0.0145  0.0101
                                           -0.0106 -0.1081 -0.0103 -0.1320 -0.1157
                                            0.2855  0.0277
   133. (0.00036) RY*( 6) C   5           s(  5.13%)p16.92( 86.71%)d 1.59(  8.17%)
                                           -0.0000 -0.0092  0.1170  0.1930 -0.0153
                                           -0.0042 -0.0064  0.1248  0.0870 -0.0027
                                           -0.0449 -0.4834 -0.0456  0.0038 -0.0021
                                            0.7776  0.0376 -0.0070  0.0510  0.0447
                                           -0.2771  0.0159
   134. (0.00025) RY*( 7) C   5           s( 10.36%)p 7.89( 81.78%)d 0.76(  7.86%)
                                            0.0000 -0.0029  0.2203  0.2285 -0.0533
                                            0.0093  0.0048  0.4151 -0.3307  0.0062
                                            0.0815  0.5912 -0.2657  0.0080  0.1021
                                            0.3082 -0.0613  0.1516  0.0329  0.0996
                                            0.2099 -0.0242
   135. (0.00017) RY*( 8) C   5           s( 26.36%)p 2.13( 56.21%)d 0.66( 17.44%)
                                           -0.0000  0.0029  0.1917  0.4746  0.0396
                                           -0.0098 -0.1345  0.2080 -0.1974 -0.0047
                                           -0.0880 -0.3157 -0.3582  0.0068 -0.0048
                                           -0.4547 -0.1385  0.0533 -0.2612 -0.0858
                                           -0.2950 -0.0942
   136. (0.00012) RY*( 9) C   5           s( 41.94%)p 0.73( 30.76%)d 0.65( 27.30%)
                                            0.0000  0.0005  0.0795  0.6392  0.0670
                                            0.0090  0.0735 -0.5251 -0.0748 -0.0002
                                           -0.0460  0.0806  0.0553 -0.0013 -0.0834
                                            0.0135 -0.0435 -0.3295  0.2918  0.0978
                                            0.1919  0.1815
   137. (0.00010) RY*(10) C   5           s(  7.06%)p 6.21( 43.83%)d 6.96( 49.11%)
                                            0.0000 -0.0046  0.2103  0.1338 -0.0919
                                            0.0085  0.0561  0.3191  0.3568  0.0099
                                            0.1142 -0.0458  0.1154  0.0051  0.0283
                                           -0.2786  0.3146  0.2659  0.4967  0.2756
                                           -0.1096  0.2926
   138. (0.00006) RY*(11) C   5           s( 12.56%)p 2.32( 29.18%)d 4.64( 58.26%)
   139. (0.00004) RY*(12) C   5           s(  5.34%)p 9.83( 52.49%)d 7.89( 42.17%)
   140. (0.00003) RY*(13) C   5           s(  3.03%)p12.16( 36.89%)d19.80( 60.07%)
   141. (0.00001) RY*(14) C   5           s(  1.54%)p 8.22( 12.66%)d55.69( 85.80%)
   142. (0.00000) RY*(15) C   5           s( 87.11%)p 0.13( 11.04%)d 0.02(  1.86%)
   143. (0.00001) RY*(16) C   5           s(  8.61%)p 5.02( 43.22%)d 5.59( 48.17%)
   144. (0.00000) RY*(17) C   5           s(  0.22%)p99.99( 95.79%)d18.49(  3.99%)
   145. (0.00571) RY*( 1) C   6           s(  0.43%)p99.99( 94.65%)d11.32(  4.91%)
                                            0.0000 -0.0256  0.0544 -0.0252  0.0092
                                            0.0172 -0.5862 -0.0620 -0.0376  0.0153
                                           -0.4939 -0.0619 -0.0359  0.0146 -0.5892
                                           -0.0120 -0.0229 -0.0567 -0.1380 -0.1567
                                           -0.0333  0.0348
   146. (0.00200) RY*( 2) C   6           s(  0.13%)p99.99( 97.97%)d14.54(  1.90%)
                                           -0.0000 -0.0013  0.0256 -0.0251 -0.0045
                                           -0.0124 -0.3026 -0.0454  0.0629 -0.0219
                                           -0.5105 -0.0761  0.1169  0.0318  0.7424
                                            0.1297 -0.1801  0.0645 -0.0502 -0.0165
                                           -0.0110 -0.1092
   147. (0.00081) RY*( 3) C   6           s(  0.32%)p99.99( 85.25%)d45.46( 14.43%)
                                            0.0000  0.0003 -0.0051  0.0561  0.0009
                                           -0.0160  0.6352 -0.1574  0.0489  0.0145
                                           -0.5946  0.2093 -0.0533  0.0048 -0.1418
                                            0.0268 -0.0186  0.0285 -0.0595 -0.0343
                                            0.3725  0.0069
   148. (0.00060) RY*( 4) C   6           s(  0.71%)p10.54(  7.43%)d99.99( 91.86%)
                                            0.0000  0.0003 -0.0112  0.0832 -0.0003
                                           -0.0035 -0.1835  0.0334 -0.0660  0.0025
                                            0.1513  0.0572  0.0670  0.0023  0.0422
                                           -0.0521  0.0030  0.1700 -0.6267  0.4452
                                            0.4849  0.2522
   149. (0.00047) RY*( 5) C   6           s( 91.42%)p 0.07(  6.09%)d 0.03(  2.50%)
                                           -0.0000  0.0042  0.9556  0.0159 -0.0267
                                           -0.0114  0.0611 -0.0824  0.0782 -0.0074
                                            0.0610 -0.0815  0.0510 -0.0177  0.0212
                                            0.0928  0.1473  0.0598 -0.0815 -0.1071
                                           -0.0078  0.0568
   150. (0.00027) RY*( 6) C   6           s(  3.02%)p29.51( 89.26%)d 2.55(  7.72%)
                                           -0.0000  0.0018  0.1737  0.0015  0.0075
                                           -0.0074 -0.0561  0.3297  0.1052 -0.0128
                                           -0.0654  0.4570  0.1931  0.0134  0.0513
                                           -0.6651 -0.2718 -0.1892  0.1179 -0.0006
                                           -0.0262  0.1637
   151. (0.00020) RY*( 7) C   6           s( 88.75%)p 0.02(  2.13%)d 0.10(  9.12%)
                                            0.0000 -0.0019 -0.0588  0.9402 -0.0076
                                            0.0049 -0.0074  0.1163  0.0079  0.0027
                                           -0.0150 -0.0321  0.0094  0.0019  0.0282
                                           -0.0323  0.0669  0.1542 -0.0496 -0.2236
                                           -0.1110  0.0511
   152. (0.00008) RY*( 8) C   6           s(  3.80%)p11.25( 42.77%)d14.05( 53.43%)
   153. (0.00006) RY*( 9) C   6           s(  3.36%)p14.81( 49.68%)d13.99( 46.96%)
   154. (0.00003) RY*(10) C   6           s(  3.85%)p 6.88( 26.49%)d18.09( 69.66%)
   155. (0.00000) RY*(11) C   6           s( 96.46%)p 0.02(  1.56%)d 0.02(  1.97%)
   156. (0.00001) RY*(12) C   6           s(  1.99%)p44.35( 88.10%)d 4.99(  9.92%)
   157. (0.00001) RY*(13) C   6           s(  3.43%)p 8.92( 30.62%)d19.22( 65.95%)
   158. (0.00001) RY*(14) C   6           s(  0.51%)p99.99( 72.14%)d53.47( 27.35%)
   159. (0.00001) RY*(15) C   6           s(  1.86%)p51.30( 95.21%)d 1.58(  2.93%)
   160. (0.00000) RY*(16) C   6           s(  0.05%)p99.99( 11.60%)d99.99( 88.35%)
   161. (0.00000) RY*(17) C   6           s(  0.01%)p 1.00( 99.12%)d 0.01(  0.87%)
   162. (0.01086) RY*( 1) C   7           s(  3.63%)p26.01( 94.44%)d 0.53(  1.93%)
                                            0.0000 -0.0056  0.1898  0.0159 -0.0033
                                           -0.0147  0.0284 -0.0333  0.0381  0.0073
                                           -0.1177 -0.0040 -0.0072  0.0377 -0.9617
                                            0.0207 -0.0150  0.0156  0.0462 -0.0559
                                            0.0339 -0.1123
   163. (0.00408) RY*( 2) C   7           s(  2.17%)p43.46( 94.38%)d 1.59(  3.45%)
                                            0.0000 -0.0272  0.1444 -0.0112  0.0008
                                            0.0112  0.9616 -0.0075 -0.0333  0.0035
                                           -0.0654  0.0474 -0.0245  0.0179  0.0715
                                            0.0697  0.0188 -0.0620 -0.1411 -0.0599
                                            0.0348 -0.0772
   164. (0.00342) RY*( 3) C   7           s(  0.17%)p99.99( 70.45%)d99.99( 29.38%)
                                            0.0000  0.0006  0.0335 -0.0234  0.0000
                                           -0.0011  0.0066 -0.1418  0.0156  0.0195
                                            0.5855  0.5538 -0.0013 -0.0024 -0.0697
                                           -0.1686  0.0317 -0.4686  0.1123 -0.2168
                                           -0.0673  0.0999
   165. (0.00206) RY*( 4) C   7           s(  3.13%)p30.54( 95.54%)d 0.43(  1.33%)
                                           -0.0000  0.0057 -0.0729  0.1609  0.0077
                                           -0.0002  0.0561  0.9366  0.0019 -0.0012
                                            0.2310 -0.0356 -0.0305 -0.0046 -0.0761
                                           -0.0504  0.1051  0.0128  0.0549 -0.0131
                                            0.0666  0.0745
   166. (0.00160) RY*( 5) C   7           s(  0.53%)p99.99( 93.49%)d11.30(  5.98%)
                                           -0.0000 -0.0025  0.0695  0.0209 -0.0037
                                           -0.0035 -0.0663  0.2017  0.0487 -0.0047
                                           -0.6621  0.6225  0.0812  0.0054  0.0828
                                           -0.2185 -0.0175 -0.1495  0.0741  0.1495
                                           -0.0333 -0.0923
   167. (0.00101) RY*( 6) C   7           s( 11.32%)p 1.44( 16.32%)d 6.39( 72.36%)
                                            0.0000  0.0024  0.3152 -0.1175 -0.0015
                                           -0.0141 -0.0295  0.1203  0.0504  0.0039
                                            0.0693  0.1260 -0.0818  0.0070  0.0511
                                            0.3179 -0.1186  0.2530  0.0721 -0.0820
                                           -0.8011 -0.0771
   168. (0.00078) RY*( 7) C   7           s(  3.90%)p21.71( 84.71%)d 2.92( 11.39%)
                                            0.0000 -0.0019  0.1943 -0.0304  0.0190
                                            0.0005  0.0585 -0.0295 -0.0019  0.0006
                                            0.0950 -0.1925 -0.0172  0.0056  0.0025
                                           -0.8895 -0.0720  0.1979 -0.1041  0.0724
                                           -0.2385 -0.0420
   169. (0.00038) RY*( 8) C   7           s( 48.76%)p 0.59( 28.79%)d 0.46( 22.45%)
                                           -0.0000 -0.0026  0.6565 -0.2325  0.0507
                                            0.0163 -0.0985  0.0905 -0.1292  0.0016
                                            0.1706  0.0887  0.2489  0.0153  0.1036
                                            0.0974 -0.3657  0.1343 -0.0246  0.1542
                                            0.4260  0.0245
   170. (0.00032) RY*( 9) C   7           s( 24.10%)p 1.44( 34.66%)d 1.71( 41.24%)
                                           -0.0000 -0.0012  0.4262  0.2396  0.0438
                                            0.0049 -0.0812  0.0326  0.2709 -0.0001
                                           -0.2327 -0.3632 -0.2310  0.0108  0.1277
                                           -0.0161 -0.0974 -0.4893  0.1407 -0.3522
                                           -0.0024  0.1705
   171. (0.00028) RY*(10) C   7           s( 21.84%)p 2.91( 63.62%)d 0.67( 14.54%)
                                            0.0000 -0.0049  0.0491  0.4646  0.0093
                                            0.0006  0.0384 -0.0997  0.7444  0.0034
                                            0.1570  0.1291  0.1599 -0.0021  0.0075
                                            0.0577 -0.0193  0.1996 -0.1468  0.2825
                                            0.0415  0.0496
   172. (0.00018) RY*(11) C   7           s(  3.23%)p11.97( 38.63%)d18.02( 58.14%)
                                            0.0000  0.0012  0.1736 -0.0461  0.0040
                                            0.0043 -0.0544 -0.0053 -0.0088  0.0162
                                            0.1343 -0.0441 -0.5552  0.0029  0.0316
                                            0.0564  0.2248 -0.2402  0.0091  0.5815
                                            0.0350 -0.4292
   173. (0.00016) RY*(12) C   7           s(  1.22%)p44.67( 54.68%)d36.02( 44.09%)
                                           -0.0000 -0.0020  0.0627  0.0901  0.0140
                                            0.0039 -0.0233 -0.0630 -0.0148 -0.0087
                                           -0.0224  0.2918 -0.6732  0.0062  0.0296
                                           -0.0375  0.0283  0.4900 -0.0084 -0.2966
                                            0.2615  0.2106
   174. (0.00014) RY*(13) C   7           s( 23.38%)p 2.65( 61.90%)d 0.63( 14.72%)
                                            0.0000 -0.0047 -0.1933  0.4374  0.0715
                                           -0.0016  0.0777 -0.0380 -0.3348  0.0024
                                            0.0204  0.0136 -0.1676 -0.0127 -0.0713
                                            0.0239 -0.6818 -0.0982  0.0784  0.2931
                                           -0.1145  0.1800
   175. (0.00006) RY*(14) C   7           s(  5.65%)p 1.61(  9.10%)d15.07( 85.25%)
   176. (0.00004) RY*(15) C   7           s( 48.02%)p 0.80( 38.27%)d 0.29( 13.71%)
   177. (0.00003) RY*(16) C   7           s(  7.36%)p 2.67( 19.68%)d 9.91( 72.96%)
   178. (0.00001) RY*(17) C   7           s( 91.55%)p 0.02(  1.59%)d 0.07(  6.86%)
   179. (0.00731) RY*( 1) C   8           s(  0.07%)p99.99( 96.99%)d40.00(  2.93%)
                                            0.0000 -0.0029  0.0244 -0.0031  0.0110
                                            0.0108 -0.2627  0.0559 -0.0022 -0.0224
                                            0.8431 -0.0280  0.0041  0.0126  0.3802
                                            0.2013 -0.0196 -0.1006 -0.0309  0.0231
                                           -0.0575 -0.1200
   180. (0.00463) RY*( 2) C   8           s(  5.53%)p16.51( 91.23%)d 0.59(  3.25%)
                                           -0.0000  0.0074  0.2276  0.0574  0.0114
                                           -0.0055 -0.0282  0.0754  0.0386  0.0129
                                           -0.4112 -0.0843 -0.0488  0.0092  0.8507
                                            0.0414  0.0081  0.0537  0.0809 -0.1415
                                           -0.0165 -0.0524
   181. (0.00333) RY*( 3) C   8           s(  3.53%)p26.12( 92.12%)d 1.23(  4.35%)
                                           -0.0000  0.0031  0.1861 -0.0226 -0.0100
                                           -0.0054 -0.9041  0.0831  0.0124  0.0016
                                           -0.1908  0.1184 -0.0167 -0.0038 -0.1725
                                           -0.1266  0.0123  0.0833  0.0498  0.0397
                                           -0.1654 -0.0720
   182. (0.00167) RY*( 4) C   8           s( 26.97%)p 2.66( 71.86%)d 0.04(  1.16%)
                                           -0.0000  0.0012  0.5111 -0.0890 -0.0236
                                            0.0004  0.1017 -0.5859  0.0477  0.0103
                                            0.1763  0.1821 -0.0365  0.0002  0.0365
                                           -0.5421 -0.0433  0.0102 -0.0351 -0.0970
                                            0.0248 -0.0160
   183. (0.00122) RY*( 5) C   8           s( 26.24%)p 2.68( 70.26%)d 0.13(  3.50%)
                                           -0.0000 -0.0001  0.5121 -0.0043  0.0115
                                           -0.0012  0.0775 -0.1686  0.1034  0.0089
                                           -0.0738  0.2349 -0.1327 -0.0087 -0.1660
                                            0.7329  0.1200  0.0841 -0.1352  0.0685
                                            0.0122 -0.0692
   184. (0.00078) RY*( 6) C   8           s(  1.47%)p41.91( 61.55%)d25.18( 36.98%)
                                            0.0000 -0.0048  0.1012  0.0665  0.0000
                                            0.0124 -0.0403 -0.1599  0.0626  0.0044
                                           -0.0002 -0.7539  0.0126 -0.0062 -0.1093
                                            0.0439  0.0433  0.1196 -0.4126 -0.2376
                                           -0.3543  0.0570
   185. (0.00072) RY*( 7) C   8           s(  8.85%)p 3.56( 31.47%)d 6.74( 59.68%)
                                            0.0000 -0.0045  0.2974  0.0009  0.0080
                                           -0.0103  0.0213  0.0327  0.0428 -0.0032
                                            0.0304 -0.5383 -0.0603 -0.0041 -0.1152
                                           -0.0196  0.0560 -0.0853  0.5803  0.3938
                                            0.2625 -0.1698
   186. (0.00062) RY*( 8) C   8           s( 22.25%)p 2.90( 64.61%)d 0.59( 13.13%)
                                           -0.0000 -0.0030  0.4716 -0.0084 -0.0043
                                           -0.0048  0.1473  0.7234 -0.0555  0.0062
                                            0.0847  0.0190 -0.1384 -0.0029 -0.0984
                                           -0.2440 -0.0450 -0.1032 -0.3153 -0.0440
                                            0.1059  0.0901
   187. (0.00026) RY*( 9) C   8           s( 29.59%)p 0.50( 14.68%)d 1.88( 55.73%)
                                           -0.0000  0.0025 -0.0898  0.5362 -0.0154
                                           -0.0090 -0.2026 -0.1598  0.2207 -0.0037
                                           -0.0449 -0.0541 -0.0877  0.0019  0.0195
                                           -0.0165  0.1348 -0.3331 -0.2989 -0.0062
                                            0.5870  0.1116
   188. (0.00019) RY*(10) C   8           s(  0.74%)p22.02( 16.25%)d99.99( 83.01%)
                                            0.0000 -0.0020  0.0765 -0.0366  0.0133
                                           -0.0019 -0.0134  0.0661 -0.0941 -0.0048
                                            0.0247 -0.0031  0.2222 -0.0208 -0.1548
                                            0.0819  0.2607 -0.2646  0.3112 -0.7813
                                            0.1146 -0.1991
   189. (0.00015) RY*(11) C   8           s( 58.51%)p 0.17( 10.20%)d 0.53( 31.29%)
                                            0.0000 -0.0019  0.0562  0.7619 -0.0383
                                            0.0033  0.1240  0.0837  0.0625  0.0052
                                            0.1112  0.1362 -0.1785 -0.0055 -0.0713
                                           -0.0708  0.0522  0.2036  0.3188 -0.0750
                                           -0.3994  0.0685
   190. (0.00010) RY*(12) C   8           s(  4.06%)p 8.87( 36.02%)d14.75( 59.92%)
                                            0.0000  0.0031 -0.0553  0.1485  0.1244
                                            0.0026  0.0537 -0.0264 -0.0274 -0.0076
                                           -0.1017  0.0062 -0.1670 -0.0003 -0.0695
                                            0.0020 -0.5592 -0.2283 -0.1261 -0.0332
                                           -0.0771 -0.7239
   191. (0.00008) RY*(13) C   8           s(  7.59%)p 5.87( 44.50%)d 6.32( 47.91%)
   192. (0.00005) RY*(14) C   8           s(  7.01%)p10.29( 72.12%)d 2.98( 20.88%)
   193. (0.00004) RY*(15) C   8           s(  2.21%)p12.27( 27.06%)d32.07( 70.73%)
   194. (0.00000) RY*(16) C   8           s(  0.09%)p99.99( 95.63%)d48.07(  4.28%)
   195. (0.00001) RY*(17) C   8           s( 95.31%)p 0.04(  3.56%)d 0.01(  1.13%)
   196. (0.00572) RY*( 1) N   9           s(  0.03%)p99.99( 96.85%)d91.13(  3.12%)
                                           -0.0000 -0.0013  0.0179 -0.0043  0.0004
                                            0.0017 -0.0130 -0.0008  0.0047  0.0266
                                           -0.9462 -0.0351 -0.0046 -0.0071  0.2663
                                            0.0128  0.0010  0.1622 -0.0381  0.0515
                                            0.0024 -0.0272
   197. (0.00384) RY*( 2) N   9           s(  3.89%)p24.23( 94.13%)d 0.51(  1.98%)
                                           -0.0000 -0.0235  0.1902  0.0457  0.0059
                                            0.0181  0.7666 -0.0397 -0.0113 -0.0022
                                            0.1503 -0.0042 -0.0069 -0.0017  0.5672
                                           -0.0836 -0.0133 -0.0032  0.0439 -0.0408
                                            0.0644 -0.1099
   198. (0.00193) RY*( 3) N   9           s( 61.64%)p 0.57( 35.36%)d 0.05(  3.00%)
                                            0.0000  0.0010  0.7845 -0.0326 -0.0020
                                           -0.0011 -0.4561 -0.2189 -0.0620 -0.0006
                                            0.0966  0.0019  0.0365 -0.0013  0.2726
                                           -0.0136  0.0927  0.0056  0.0817 -0.0476
                                            0.0549 -0.1342
   199. (0.00098) RY*( 4) N   9           s( 21.22%)p 2.83( 60.10%)d 0.88( 18.68%)
                                            0.0000  0.0005  0.4272 -0.1722  0.0029
                                            0.0011  0.4021 -0.0973 -0.0902 -0.0017
                                           -0.1748  0.0091  0.0339 -0.0061 -0.6074
                                           -0.0985  0.1057  0.0679  0.3276  0.0636
                                           -0.1310  0.2318
   200. (0.00033) RY*( 5) N   9           s(  0.94%)p50.19( 47.42%)d54.65( 51.63%)
                                            0.0000 -0.0003 -0.0195  0.0950  0.0059
                                           -0.0002  0.0543 -0.2287 -0.0365  0.0014
                                            0.1253 -0.5676  0.0807 -0.0049 -0.1014
                                            0.2509 -0.0044  0.6850 -0.1495  0.0732
                                            0.0583 -0.1266
   201. (0.00026) RY*( 6) N   9           s(  9.20%)p 8.02( 73.74%)d 1.86( 17.06%)
                                           -0.0000  0.0002  0.2633 -0.1498 -0.0136
                                            0.0015 -0.0338  0.8124  0.1284  0.0032
                                            0.0762 -0.1517 -0.0122  0.0087  0.0998
                                            0.0362 -0.1391  0.1953 -0.1351  0.1096
                                           -0.1115  0.2997
   202. (0.00017) RY*( 7) N   9           s( 10.20%)p 2.98( 30.44%)d 5.82( 59.35%)
                                           -0.0000 -0.0066 -0.1593  0.2767  0.0065
                                           -0.0090 -0.1589 -0.1973  0.0543  0.0055
                                            0.0911  0.0010 -0.0627  0.0175  0.2666
                                           -0.3919 -0.0052  0.2670  0.3727  0.1585
                                           -0.2024  0.5633
   203. (0.00010) RY*( 8) N   9           s( 28.79%)p 1.57( 45.34%)d 0.90( 25.87%)
   204. (0.00008) RY*( 9) N   9           s( 11.56%)p 5.29( 61.11%)d 2.37( 27.33%)
   205. (0.00007) RY*(10) N   9           s( 40.08%)p 1.16( 46.46%)d 0.34( 13.46%)
   206. (0.00004) RY*(11) N   9           s(  5.84%)p 1.23(  7.16%)d14.90( 87.01%)
   207. (0.00005) RY*(12) N   9           s(  1.35%)p36.96( 50.04%)d35.90( 48.61%)
   208. (0.00002) RY*(13) N   9           s(  1.06%)p22.11( 23.43%)d71.23( 75.51%)
   209. (0.00002) RY*(14) N   9           s(  4.64%)p 9.01( 41.81%)d11.54( 53.55%)
   210. (0.00000) RY*(15) N   9           s( 98.73%)p 0.01(  0.90%)d 0.00(  0.37%)
   211. (0.00000) RY*(16) N   9           s(  0.38%)p99.99( 94.11%)d14.66(  5.51%)
   212. (0.00001) RY*(17) N   9           s(  0.57%)p99.99( 91.64%)d13.79(  7.80%)
   213. (0.00792) RY*( 1) C  10           s(  0.06%)p99.99( 94.81%)d90.19(  5.13%)
                                           -0.0000 -0.0085  0.0207  0.0080 -0.0017
                                           -0.0064 -0.3744 -0.0046  0.0110  0.0008
                                            0.7980 -0.0089 -0.0011 -0.0307  0.4037
                                           -0.0473  0.0688  0.0139 -0.0994  0.1953
                                           -0.0270  0.0490
   214. (0.00663) RY*( 2) C  10           s(  0.39%)p99.99( 95.39%)d10.71(  4.22%)
                                            0.0000  0.0078  0.0581 -0.0147 -0.0170
                                            0.0123  0.2916  0.0044 -0.0253 -0.0235
                                           -0.3095  0.0410  0.0429 -0.0103  0.8743
                                            0.0604  0.0053  0.0569  0.0416  0.0031
                                            0.0474  0.1869
   215. (0.00306) RY*( 3) C  10           s(  0.06%)p99.99( 59.84%)d99.99( 40.11%)
                                            0.0000 -0.0002  0.0091  0.0219 -0.0016
                                           -0.0139 -0.6195 -0.2567  0.0430 -0.0082
                                           -0.3451 -0.1299  0.0185  0.0018  0.0944
                                            0.0346 -0.0113 -0.0976 -0.5455 -0.2775
                                            0.0184  0.1287
   216. (0.00084) RY*( 4) C  10           s(  0.02%)p99.99(  9.73%)d99.99( 90.25%)
                                            0.0000 -0.0024  0.0096  0.0088  0.0057
                                           -0.0023  0.0797 -0.2142  0.0268 -0.0038
                                            0.0147 -0.1942  0.0405 -0.0033 -0.0071
                                           -0.0681  0.0031  0.5290 -0.0194 -0.0924
                                           -0.7825  0.0381
   217. (0.00065) RY*( 5) C  10           s(  5.71%)p11.57( 66.04%)d 4.95( 28.25%)
                                           -0.0000 -0.0124  0.2267 -0.0653  0.0356
                                            0.0014  0.0216  0.0272  0.0418 -0.0077
                                           -0.1703 -0.0925 -0.0751 -0.0184 -0.0571
                                           -0.7682  0.1429 -0.0475 -0.1482  0.4664
                                            0.0087  0.2016
   218. (0.00061) RY*( 6) C  10           s( 18.73%)p 0.90( 16.79%)d 3.44( 64.48%)
                                            0.0000 -0.0113  0.3672 -0.2287  0.0071
                                            0.0020 -0.1014  0.1292 -0.1288 -0.0053
                                            0.1022 -0.1806  0.1742  0.0018 -0.1297
                                           -0.0128 -0.1842  0.2439  0.2692 -0.3081
                                            0.2333  0.6029
   219. (0.00039) RY*( 7) C  10           s( 68.11%)p 0.12(  8.14%)d 0.35( 23.75%)
                                           -0.0000  0.0030  0.8203 -0.0896  0.0101
                                           -0.0067  0.0637  0.0552  0.0291  0.0215
                                            0.0182 -0.1345 -0.0704  0.0293  0.0443
                                            0.1580 -0.1475 -0.1098 -0.1363  0.0010
                                           -0.0761 -0.4484
   220. (0.00016) RY*( 8) C  10           s(  3.75%)p17.88( 67.08%)d 7.77( 29.17%)
                                           -0.0000 -0.0045 -0.0176  0.1886 -0.0401
                                           -0.0057 -0.5123  0.4813 -0.2063 -0.0019
                                           -0.2885 -0.1841  0.0103 -0.0040  0.0784
                                            0.0997  0.0275  0.0431  0.4114  0.2704
                                           -0.1770 -0.1270
   221. (0.00014) RY*( 9) C  10           s(  8.54%)p 6.31( 53.89%)d 4.40( 37.57%)
                                            0.0000  0.0153  0.0784  0.2578  0.1123
                                            0.0001 -0.1902 -0.1077 -0.0687 -0.0011
                                           -0.0374  0.5016 -0.1124  0.0172  0.0746
                                           -0.3567 -0.2959  0.4358  0.1330 -0.2011
                                            0.2116 -0.2879
   222. (0.00009) RY*(10) C  10           s(  3.68%)p23.18( 85.34%)d 2.98( 10.98%)
   223. (0.00007) RY*(11) C  10           s( 35.05%)p 1.22( 42.79%)d 0.63( 22.16%)
   224. (0.00005) RY*(12) C  10           s( 32.37%)p 1.49( 48.19%)d 0.60( 19.44%)
   225. (0.00003) RY*(13) C  10           s( 25.74%)p 0.98( 25.32%)d 1.90( 48.94%)
   226. (0.00002) RY*(14) C  10           s(  0.94%)p72.61( 67.94%)d33.26( 31.12%)
   227. (0.00002) RY*(15) C  10           s(  0.63%)p94.36( 59.72%)d62.64( 39.64%)
   228. (0.00000) RY*(16) C  10           s(  0.39%)p99.99( 97.84%)d 4.51(  1.76%)
   229. (0.00000) RY*(17) C  10           s( 95.88%)p 0.01(  1.38%)d 0.03(  2.74%)
   230. (0.00666) RY*( 1) C  11           s(  0.60%)p99.99( 96.09%)d 5.51(  3.31%)
                                            0.0000  0.0250  0.0720  0.0136 -0.0029
                                           -0.0158  0.2081 -0.0371  0.0123  0.0261
                                           -0.1647  0.0526 -0.0216 -0.0188  0.9401
                                           -0.0258  0.0076 -0.0063  0.0894 -0.1494
                                            0.0186  0.0486
   231. (0.00264) RY*( 2) C  11           s(  0.72%)p99.99( 96.67%)d 3.60(  2.61%)
                                           -0.0000 -0.0151  0.0736 -0.0400  0.0011
                                           -0.0109 -0.4218  0.0469  0.0208  0.0275
                                            0.8274 -0.1269 -0.0675  0.0228  0.2530
                                           -0.0677 -0.1045 -0.0394 -0.0325  0.0156
                                           -0.0360 -0.1480
   232. (0.00118) RY*( 3) C  11           s(  2.85%)p26.98( 76.91%)d 7.10( 20.24%)
                                            0.0000  0.0017  0.1688 -0.0017  0.0035
                                            0.0189 -0.7484 -0.0770 -0.0314  0.0112
                                           -0.4314 -0.0730 -0.0060 -0.0072  0.0745
                                           -0.0582  0.0330  0.2413  0.1339  0.0021
                                           -0.3536 -0.0350
   233. (0.00111) RY*( 4) C  11           s( 73.27%)p 0.31( 22.98%)d 0.05(  3.74%)
                                            0.0000  0.0071  0.8552 -0.0316  0.0169
                                           -0.0085  0.1759  0.0478  0.0081  0.0021
                                           -0.0121 -0.1538  0.0305 -0.0225 -0.1170
                                           -0.3775  0.1225 -0.1412 -0.0002 -0.0835
                                            0.0327 -0.0971
   234. (0.00052) RY*( 5) C  11           s(  0.00%)p 1.00( 28.45%)d 2.51( 71.55%)
                                            0.0000 -0.0001  0.0021  0.0038 -0.0022
                                           -0.0005  0.2717  0.3762  0.1002 -0.0008
                                            0.1436  0.1755  0.0404 -0.0004 -0.0337
                                           -0.0699 -0.0080  0.3481  0.6017  0.2458
                                           -0.3937 -0.1299
   235. (0.00025) RY*( 6) C  11           s( 19.66%)p 3.58( 70.46%)d 0.50(  9.87%)
                                           -0.0000 -0.0027  0.4434 -0.0008 -0.0040
                                           -0.0098  0.0463 -0.3250  0.0506  0.0186
                                            0.1371  0.2910 -0.0827  0.0043 -0.0273
                                            0.6932 -0.0480  0.2539 -0.0123  0.0707
                                           -0.0180  0.1697
   236. (0.00023) RY*( 7) C  11           s(  2.56%)p28.80( 73.71%)d 9.27( 23.73%)
                                           -0.0000 -0.0009  0.1240 -0.0991 -0.0197
                                           -0.0022 -0.2870  0.6035  0.0288  0.0064
                                           -0.1203  0.4984 -0.1203  0.0006  0.0211
                                            0.0893 -0.0627 -0.2063  0.0433  0.0471
                                            0.4346  0.0423
   237. (0.00018) RY*( 8) C  11           s( 28.08%)p 1.65( 46.32%)d 0.91( 25.60%)
                                           -0.0000 -0.0057  0.0599  0.5254 -0.0328
                                            0.0015 -0.0273  0.3052 -0.0585 -0.0015
                                           -0.0081 -0.2716  0.2128  0.0038  0.1103
                                            0.2810  0.3945 -0.1782 -0.1757  0.4217
                                           -0.0953  0.0804
   238. (0.00009) RY*( 9) C  11           s(  4.07%)p17.52( 71.29%)d 6.05( 24.64%)
   239. (0.00005) RY*(10) C  11           s( 19.29%)p 2.47( 47.54%)d 1.72( 33.18%)
   240. (0.00006) RY*(11) C  11           s(  2.28%)p 7.59( 17.31%)d35.23( 80.41%)
   241. (0.00002) RY*(12) C  11           s( 32.52%)p 0.57( 18.52%)d 1.51( 48.96%)
   242. (0.00001) RY*(13) C  11           s( 15.60%)p 5.20( 81.14%)d 0.21(  3.26%)
   243. (0.00001) RY*(14) C  11           s(  1.49%)p17.20( 25.65%)d48.87( 72.86%)
   244. (0.00000) RY*(15) C  11           s( 96.23%)p 0.02(  2.01%)d 0.02(  1.76%)
   245. (0.00001) RY*(16) C  11           s(  0.81%)p37.60( 30.54%)d84.53( 68.65%)
   246. (0.00000) RY*(17) C  11           s(  0.06%)p99.99( 94.47%)d88.14(  5.47%)
   247. (0.00556) RY*( 1) C  12           s(  0.54%)p99.99( 94.61%)d 8.91(  4.84%)
                                            0.0000 -0.0264  0.0517 -0.0447  0.0083
                                            0.0126 -0.4448  0.0464 -0.0251 -0.0241
                                            0.8538 -0.0972  0.0498 -0.0032  0.0600
                                            0.0057  0.0171  0.1065  0.0325 -0.0216
                                            0.0761  0.1725
   248. (0.00199) RY*( 2) C  12           s(  0.22%)p99.99( 98.19%)d 7.37(  1.59%)
                                            0.0000 -0.0017  0.0464  0.0011 -0.0003
                                            0.0056  0.1217 -0.0142 -0.0409 -0.0003
                                           -0.0096 -0.0011  0.0186  0.0412  0.9482
                                           -0.0933 -0.2352  0.0244 -0.0495  0.1047
                                           -0.0003  0.0438
   249. (0.00077) RY*( 3) C  12           s(  0.18%)p99.99( 86.81%)d71.75( 13.01%)
                                           -0.0000  0.0004  0.0425  0.0013  0.0029
                                            0.0183 -0.7599 -0.2796 -0.0988  0.0108
                                           -0.4073 -0.1465 -0.0563 -0.0023  0.0910
                                            0.0576  0.0090  0.1507 -0.1537 -0.1192
                                           -0.2606  0.0401
   250. (0.00057) RY*( 4) C  12           s(  0.33%)p13.87(  4.52%)d99.99( 95.15%)
                                           -0.0000  0.0002  0.0419  0.0385  0.0045
                                            0.0049  0.1852  0.0060  0.0062  0.0036
                                            0.0973  0.0143 -0.0043 -0.0011 -0.0268
                                           -0.0196  0.0053 -0.1015 -0.8402 -0.4408
                                           -0.0453  0.1970
   251. (0.00038) RY*( 5) C  12           s( 67.78%)p 0.43( 29.47%)d 0.04(  2.76%)
                                           -0.0000  0.0045  0.8224 -0.0273 -0.0247
                                           -0.0074  0.0625  0.0762  0.0406  0.0144
                                           -0.0436 -0.0087 -0.1017  0.0087 -0.0263
                                            0.4956 -0.1559 -0.0080  0.0988 -0.0677
                                            0.0294  0.1109
   252. (0.00035) RY*( 6) C  12           s( 29.97%)p 2.10( 62.91%)d 0.24(  7.12%)
                                           -0.0000 -0.0002  0.4749  0.2720 -0.0142
                                           -0.0070 -0.0096 -0.0881  0.0970  0.0087
                                           -0.0181 -0.0004 -0.1320 -0.0171 -0.0735
                                           -0.7437  0.1875 -0.0220 -0.0130  0.2078
                                           -0.0374  0.1610
   253. (0.00013) RY*( 7) C  12           s( 60.98%)p 0.18( 11.06%)d 0.46( 27.96%)
                                            0.0000 -0.0074 -0.2345  0.7443 -0.0260
                                            0.0057 -0.0271  0.1311  0.1027 -0.0103
                                           -0.0198 -0.0130 -0.1906  0.0069  0.0258
                                            0.1756 -0.1166 -0.1755  0.2147 -0.1543
                                           -0.1068  0.4093
   254. (0.00007) RY*( 8) C  12           s(  8.76%)p 6.61( 57.89%)d 3.80( 33.34%)
   255. (0.00005) RY*( 9) C  12           s(  8.33%)p 4.87( 40.55%)d 6.14( 51.13%)
   256. (0.00003) RY*(10) C  12           s(  8.28%)p 3.00( 24.87%)d 8.08( 66.86%)
   257. (0.00002) RY*(11) C  12           s(  3.23%)p29.02( 93.66%)d 0.96(  3.11%)
   258. (0.00001) RY*(12) C  12           s(  6.44%)p11.66( 75.14%)d 2.86( 18.41%)
   259. (0.00001) RY*(13) C  12           s(  3.97%)p 3.38( 13.43%)d20.78( 82.59%)
   260. (0.00001) RY*(14) C  12           s(  3.72%)p25.49( 94.75%)d 0.41(  1.53%)
   261. (0.00000) RY*(15) C  12           s( 94.78%)p 0.04(  3.68%)d 0.02(  1.54%)
   262. (0.00000) RY*(16) C  12           s(  1.61%)p 6.86( 11.04%)d54.27( 87.35%)
   263. (0.00000) RY*(17) C  12           s(  0.99%)p98.29( 97.47%)d 1.55(  1.54%)
   264. (0.00542) RY*( 1) C  13           s(  0.36%)p99.99( 94.50%)d14.48(  5.15%)
                                            0.0000 -0.0263  0.0386 -0.0357  0.0101
                                            0.0045 -0.0920  0.0292 -0.0124 -0.0139
                                            0.3845 -0.0620  0.0343 -0.0253  0.8820
                                           -0.0437  0.0436 -0.0545  0.0615 -0.1592
                                           -0.0117 -0.1387
   265. (0.00209) RY*( 2) C  13           s(  0.58%)p99.99( 97.26%)d 3.75(  2.16%)
                                           -0.0000 -0.0020  0.0612 -0.0449 -0.0023
                                           -0.0188 -0.4447  0.0800  0.0947  0.0313
                                            0.7441 -0.1322 -0.1615 -0.0164 -0.3855
                                            0.0608  0.0917 -0.0457 -0.0504  0.0652
                                           -0.0424 -0.1045
   266. (0.00100) RY*( 3) C  13           s(  0.09%)p99.99( 81.96%)d99.99( 17.95%)
                                           -0.0000 -0.0001 -0.0047  0.0297  0.0017
                                           -0.0093  0.7298  0.2993  0.0698 -0.0049
                                            0.3905  0.1681  0.0351  0.0011 -0.0933
                                           -0.0413 -0.0089 -0.2403 -0.0962  0.0037
                                            0.3350  0.0155
   267. (0.00056) RY*( 4) C  13           s(  0.08%)p99.99( 11.99%)d99.99( 87.94%)
                                           -0.0000 -0.0003  0.0243 -0.0127  0.0016
                                            0.0118 -0.2837 -0.0456 -0.1042  0.0072
                                           -0.1472  0.0035 -0.0497 -0.0013  0.0303
                                           -0.0300  0.0167 -0.4034  0.3851  0.3020
                                            0.6847 -0.0914
   268. (0.00038) RY*( 5) C  13           s( 73.34%)p 0.32( 23.11%)d 0.05(  3.55%)
                                           -0.0000  0.0026  0.8550 -0.0029 -0.0488
                                            0.0034  0.0584  0.2104 -0.0380 -0.0007
                                           -0.1191 -0.3351  0.0051  0.0207 -0.0284
                                            0.0589 -0.2253 -0.1392  0.0191 -0.0633
                                           -0.0858 -0.0667
   269. (0.00023) RY*( 6) C  13           s( 19.01%)p 4.04( 76.74%)d 0.22(  4.25%)
                                           -0.0000  0.0017  0.4135 -0.1377  0.0114
                                           -0.0084 -0.0018 -0.3921  0.1919  0.0150
                                            0.0538  0.6027 -0.3111  0.0009 -0.0118
                                           -0.3106  0.1301  0.0612  0.0789 -0.1497
                                            0.0254  0.0976
   270. (0.00014) RY*( 7) C  13           s( 68.31%)p 0.17( 11.45%)d 0.30( 20.23%)
                                            0.0000 -0.0070 -0.0506  0.8247 -0.0195
                                           -0.0020 -0.0876 -0.0159 -0.0190  0.0025
                                            0.0558  0.0967  0.0583 -0.0078 -0.0608
                                           -0.2484 -0.1578 -0.2838  0.1934 -0.2162
                                           -0.1844  0.0598
   271. (0.00007) RY*( 8) C  13           s(  1.35%)p 8.36( 11.32%)d64.47( 87.33%)
   272. (0.00004) RY*( 9) C  13           s(  8.12%)p 8.27( 67.10%)d 3.05( 24.78%)
   273. (0.00005) RY*(10) C  13           s( 13.25%)p 5.00( 66.28%)d 1.54( 20.47%)
   274. (0.00002) RY*(11) C  13           s(  6.12%)p12.47( 76.26%)d 2.88( 17.62%)
   275. (0.00003) RY*(12) C  13           s(  7.12%)p 4.21( 29.96%)d 8.83( 62.92%)
   276. (0.00000) RY*(13) C  13           s(  3.18%)p17.76( 56.42%)d12.72( 40.41%)
   277. (0.00000) RY*(14) C  13           s(  0.85%)p14.07( 11.93%)d99.99( 87.23%)
   278. (0.00000) RY*(15) C  13           s(  0.26%)p99.99( 98.43%)d 4.95(  1.31%)
   279. (0.00000) RY*(16) C  13           s( 91.64%)p 0.08(  7.19%)d 0.01(  1.17%)
   280. (0.00001) RY*(17) C  13           s(  6.46%)p12.11( 78.19%)d 2.38( 15.36%)
   281. (0.00572) RY*( 1) C  14           s(  0.58%)p99.99( 94.64%)d 8.18(  4.77%)
                                            0.0000 -0.0227  0.0554 -0.0468  0.0077
                                           -0.0116  0.3736 -0.0001  0.0171  0.0168
                                           -0.4988 -0.0230 -0.0183 -0.0166  0.7433
                                           -0.0502  0.0330 -0.0045 -0.1068  0.1730
                                           -0.0371 -0.0706
   282. (0.00182) RY*( 2) C  14           s(  1.28%)p74.59( 95.15%)d 2.80(  3.57%)
                                            0.0000  0.0199  0.1106  0.0066 -0.0089
                                            0.0040  0.3261  0.0182 -0.0553 -0.0146
                                           -0.6657  0.0255  0.1175 -0.0210 -0.6134
                                            0.0525  0.0672 -0.1167 -0.0096 -0.0657
                                           -0.0530 -0.1219
   283. (0.00109) RY*( 3) C  14           s(  0.31%)p99.99( 69.22%)d98.35( 30.47%)
                                            0.0000 -0.0008  0.0512  0.0209 -0.0064
                                           -0.0156  0.6041  0.3526  0.0807 -0.0055
                                            0.3828  0.2124  0.0052  0.0016 -0.0499
                                           -0.0415 -0.0165 -0.2241 -0.4041 -0.1537
                                            0.2459  0.0844
   284. (0.00058) RY*( 4) C  14           s(  6.09%)p 6.80( 41.41%)d 8.62( 52.51%)
                                            0.0000 -0.0016  0.2461 -0.0172 -0.0047
                                            0.0008  0.4967 -0.1664  0.0515  0.0054
                                            0.3070 -0.1741 -0.0296 -0.0031 -0.0761
                                           -0.0756 -0.0067  0.3751  0.2836  0.0462
                                           -0.5459 -0.0609
   285. (0.00046) RY*( 5) C  14           s( 84.23%)p 0.12( 10.22%)d 0.07(  5.56%)
                                            0.0000 -0.0045  0.9167 -0.0431  0.0052
                                           -0.0089 -0.2034  0.0130  0.0796  0.0147
                                           -0.0119 -0.0573 -0.2200 -0.0072  0.0452
                                           -0.0116  0.0006 -0.1242 -0.0057 -0.1234
                                            0.1559 -0.0236
   286. (0.00036) RY*( 6) C  14           s( 52.85%)p 0.82( 43.51%)d 0.07(  3.64%)
                                           -0.0000 -0.0082  0.0435  0.7254 -0.0191
                                            0.0020 -0.0266  0.0545 -0.1078 -0.0046
                                           -0.0199 -0.3304  0.1681 -0.0059  0.0001
                                           -0.5310 -0.0066 -0.1234 -0.0308  0.0446
                                           -0.0075  0.1347
   287. (0.00016) RY*( 7) C  14           s( 17.30%)p 4.44( 76.91%)d 0.33(  5.78%)
                                            0.0000  0.0010 -0.0845  0.4064 -0.0276
                                            0.0020  0.0817 -0.1557  0.2433 -0.0034
                                           -0.1102  0.1364 -0.5746 -0.0035 -0.0570
                                            0.2881 -0.4815 -0.0044  0.0038  0.0859
                                           -0.0250  0.2232
   288. (0.00010) RY*( 8) C  14           s( 17.33%)p 2.44( 42.31%)d 2.33( 40.36%)
                                            0.0000  0.0048  0.0496  0.3867  0.1459
                                            0.0042 -0.1224  0.2255  0.1385  0.0047
                                           -0.0991  0.4863  0.0855  0.0028  0.0949
                                            0.0803  0.2627  0.4961 -0.0118 -0.3711
                                           -0.0853 -0.1112
   289. (0.00010) RY*( 9) C  14           s( 10.51%)p 4.01( 42.16%)d 4.50( 47.33%)
                                           -0.0000  0.0008 -0.0764  0.2842  0.1360
                                           -0.0066  0.1637 -0.4321 -0.0946  0.0064
                                            0.1538 -0.1490 -0.0373  0.0103  0.0941
                                            0.3113  0.2143 -0.2532  0.1451 -0.2589
                                            0.2412 -0.5128
   290. (0.00006) RY*(10) C  14           s(  1.81%)p41.39( 74.82%)d12.93( 23.37%)
   291. (0.00007) RY*(11) C  14           s(  0.63%)p36.10( 22.80%)d99.99( 76.57%)
   292. (0.00005) RY*(12) C  14           s(  5.59%)p 7.09( 39.63%)d 9.80( 54.78%)
   293. (0.00002) RY*(13) C  14           s(  1.28%)p15.86( 20.34%)d61.12( 78.38%)
   294. (0.00001) RY*(14) C  14           s( 10.84%)p 8.07( 87.48%)d 0.16(  1.68%)
   295. (0.00001) RY*(15) C  14           s(  1.43%)p65.89( 94.24%)d 3.02(  4.33%)
   296. (0.00001) RY*(16) C  14           s(  1.69%)p19.90( 33.72%)d38.11( 64.59%)
   297. (0.00000) RY*(17) C  14           s( 86.36%)p 0.13( 11.48%)d 0.03(  2.16%)
   298. (0.00941) RY*( 1) C  15           s(  9.53%)p 8.95( 85.29%)d 0.54(  5.18%)
                                            0.0000  0.0419  0.3029 -0.0189 -0.0387
                                           -0.0584 -0.8172  0.0412 -0.0678 -0.0005
                                           -0.0634  0.0025  0.0008 -0.0177 -0.4116
                                            0.0393 -0.0067 -0.0105 -0.0735 -0.0545
                                            0.0959 -0.1847
   299. (0.00699) RY*( 2) C  15           s(  2.04%)p 4.88(  9.96%)d43.08( 87.99%)
                                           -0.0000  0.0026  0.1429  0.0033 -0.0003
                                            0.0070  0.0572  0.0440 -0.0077  0.0699
                                           -0.1640 -0.2356  0.0102 -0.0330 -0.0467
                                            0.0439 -0.0416  0.9146 -0.1308  0.1107
                                           -0.0314  0.1142
   300. (0.00675) RY*( 3) C  15           s( 26.68%)p 0.64( 16.99%)d 2.11( 56.33%)
                                           -0.0000  0.0114  0.5158 -0.0253 -0.0040
                                            0.0076  0.1571  0.1719 -0.0257 -0.0343
                                           -0.0359  0.0445 -0.0375 -0.0489 -0.2944
                                           -0.0446 -0.1345 -0.1488  0.3643  0.1030
                                           -0.3633  0.5156
   301. (0.00245) RY*( 4) C  15           s( 18.66%)p 3.61( 67.43%)d 0.75( 13.91%)
                                           -0.0000 -0.0047  0.4006  0.1591 -0.0279
                                           -0.0403 -0.2519 -0.1703 -0.1032 -0.0077
                                            0.1807 -0.0013 -0.0285 -0.0413  0.6997
                                           -0.1509 -0.1485 -0.0386 -0.2817  0.0251
                                           -0.2013  0.1309
   302. (0.00082) RY*( 5) C  15           s( 31.76%)p 1.07( 34.03%)d 1.08( 34.21%)
                                           -0.0000  0.0033  0.5559 -0.0768 -0.0519
                                           -0.0071  0.4259 -0.2003  0.1720 -0.0032
                                           -0.1308 -0.0005 -0.0080 -0.0256 -0.1595
                                            0.1904 -0.0982 -0.1538 -0.4019 -0.0507
                                            0.2623 -0.2925
   303. (0.00038) RY*( 6) C  15           s(  0.12%)p99.99( 95.38%)d38.43(  4.51%)
                                           -0.0000  0.0007  0.0212 -0.0186 -0.0194
                                           -0.0039  0.0846 -0.0797  0.0505 -0.0364
                                            0.8644  0.1270 -0.2066  0.0071 -0.2884
                                           -0.2169  0.0026  0.1735 -0.1110 -0.0225
                                            0.0461 -0.0037
   304. (0.00015) RY*( 7) C  15           s( 60.04%)p 0.50( 30.31%)d 0.16(  9.65%)
                                            0.0000  0.0098  0.0024  0.7697  0.0887
                                           -0.0027  0.0542  0.0559 -0.0219 -0.0048
                                            0.0760  0.1363  0.0960 -0.0008 -0.1247
                                            0.4120  0.2787  0.0151 -0.1229 -0.0964
                                           -0.2651 -0.0395
   305. (0.00009) RY*( 8) C  15           s( 20.23%)p 3.88( 78.53%)d 0.06(  1.25%)
   306. (0.00005) RY*( 9) C  15           s( 13.60%)p 4.20( 57.15%)d 2.15( 29.24%)
   307. (0.00005) RY*(10) C  15           s( 18.28%)p 3.31( 60.44%)d 1.16( 21.28%)
   308. (0.00003) RY*(11) C  15           s(  2.46%)p32.45( 79.76%)d 7.24( 17.78%)
   309. (0.00002) RY*(12) C  15           s(  4.28%)p18.66( 79.93%)d 3.68( 15.78%)
   310. (0.00001) RY*(13) C  15           s(  0.23%)p99.99( 95.08%)d20.04(  4.69%)
   311. (0.00000) RY*(14) C  15           s( 88.71%)p 0.10(  8.61%)d 0.03(  2.68%)
   312. (0.00000) RY*(15) C  15           s(  0.55%)p18.32(  9.99%)d99.99( 89.46%)
   313. (0.00001) RY*(16) C  15           s(  1.63%)p43.64( 71.02%)d16.81( 27.35%)
   314. (0.00001) RY*(17) C  15           s(  0.83%)p25.85( 21.39%)d94.02( 77.79%)
   315. (0.00242) RY*( 1) O  16           s(  4.23%)p22.35( 94.55%)d 0.29(  1.22%)
                                           -0.0000  0.0020  0.1845  0.0907 -0.0018
                                            0.0027  0.5686 -0.0774 -0.0383  0.0034
                                           -0.2118  0.0049 -0.0123  0.0144 -0.7522
                                            0.0258 -0.0536  0.0145  0.0472  0.0264
                                           -0.0399  0.0867
   316. (0.00092) RY*( 2) O  16           s(  1.72%)p55.79( 96.23%)d 1.18(  2.04%)
                                           -0.0000  0.0012  0.1261 -0.0367 -0.0010
                                            0.0051  0.0284 -0.0212 -0.0128  0.0028
                                            0.9529 -0.0595  0.0388  0.0026 -0.2180
                                            0.0072 -0.0176 -0.1392  0.0253  0.0121
                                           -0.0131 -0.0097
   317. (0.00087) RY*( 3) O  16           s( 92.46%)p 0.07(  6.41%)d 0.01(  1.13%)
                                           -0.0000  0.0092  0.9321 -0.2359 -0.0042
                                            0.0373 -0.1493 -0.0753 -0.0638  0.0038
                                           -0.1019  0.0002 -0.0125  0.0234  0.1178
                                           -0.0652 -0.0379 -0.0077 -0.1011 -0.0028
                                            0.0211 -0.0247
   318. (0.00012) RY*( 4) O  16           s( 31.65%)p 2.10( 66.32%)d 0.06(  2.03%)
                                           -0.0000  0.0095  0.1583  0.5398  0.0016
                                            0.0272  0.5847 -0.0617 -0.0682  0.0027
                                            0.1027 -0.0281 -0.0205  0.0171  0.5420
                                           -0.0054 -0.0788  0.0098 -0.0333 -0.0134
                                           -0.1319  0.0391
   319. (0.00004) RY*( 5) O  16           s( 58.92%)p 0.54( 31.86%)d 0.16(  9.22%)
   320. (0.00005) RY*( 6) O  16           s(  3.25%)p28.79( 93.67%)d 0.94(  3.07%)
   321. (0.00002) RY*( 7) O  16           s(  2.23%)p32.81( 73.03%)d11.12( 24.75%)
   322. (0.00001) RY*( 8) O  16           s(  0.06%)p99.99( 99.77%)d 2.51(  0.16%)
   323. (0.00000) RY*( 9) O  16           s(  0.03%)p99.99( 99.91%)d 2.41(  0.07%)
   324. (0.00001) RY*(10) O  16           s(  1.18%)p82.41( 97.56%)d 1.06(  1.25%)
   325. (0.00000) RY*(11) O  16           s( 99.94%)p 0.00(  0.06%)d 0.00(  0.00%)
   326. (0.00000) RY*(12) O  16           s(  0.48%)p99.99( 98.97%)d 1.15(  0.55%)
   327. (0.00000) RY*(13) O  16           s(  0.36%)p 6.31(  2.26%)d99.99( 97.38%)
   328. (0.00001) RY*(14) O  16           s(  2.64%)p10.68( 28.22%)d26.17( 69.14%)
   329. (0.00000) RY*(15) O  16           s(  0.08%)p 3.25(  0.25%)d99.99( 99.67%)
   330. (0.00000) RY*(16) O  16           s(  0.47%)p20.44(  9.63%)d99.99( 89.90%)
   331. (0.00000) RY*(17) O  16           s(  0.09%)p20.74(  1.79%)d99.99( 98.12%)
   332. (0.00103) RY*( 1)Br  17           s(  0.48%)p99.99( 99.52%)
                                           -0.0005  0.0696  0.0042  0.3787 -0.0081
                                           -0.8854  0.0148  0.2597
   333. (0.00084) RY*( 2)Br  17           s(  0.01%)p99.99( 99.99%)
                                           -0.0003  0.0115  0.0152  0.9246  0.0075
                                            0.3666  0.0001 -0.1016
   334. (0.00029) RY*( 3)Br  17           s( 16.57%)p 5.03( 83.43%)
                                           -0.0177  0.4067 -0.0040 -0.0107  0.0228
                                           -0.2304  0.0567 -0.8816
   335. (0.00001) RY*( 4)Br  17           s( 82.92%)p 0.21( 17.08%)
   336. (0.00039) RY*( 1) H  18           s(100.00%)
                                           -0.0005  1.0000  0.0026
   337. (0.00022) RY*( 2) H  18           s(100.00%)
                                           -0.0012 -0.0026  1.0000
   338. (0.00046) RY*( 1) H  19           s(100.00%)
                                           -0.0006  1.0000  0.0022
   339. (0.00022) RY*( 2) H  19           s(100.00%)
                                           -0.0012 -0.0022  1.0000
   340. (0.00071) RY*( 1) H  20           s(100.00%)
                                           -0.0014  1.0000  0.0015
   341. (0.00016) RY*( 2) H  20           s(100.00%)
                                           -0.0007 -0.0015  1.0000
   342. (0.00068) RY*( 1) H  21           s(100.00%)
                                           -0.0016  1.0000  0.0023
   343. (0.00025) RY*( 2) H  21           s(100.00%)
                                           -0.0008 -0.0023  1.0000
   344. (0.00046) RY*( 1) H  22           s(100.00%)
                                           -0.0006  1.0000  0.0023
   345. (0.00022) RY*( 2) H  22           s(100.00%)
                                           -0.0011 -0.0023  1.0000
   346. (0.00251) RY*( 1) H  23           s(100.00%)
                                           -0.0042  1.0000  0.0010
   347. (0.00026) RY*( 2) H  23           s(100.00%)
                                           -0.0007 -0.0010  1.0000
   348. (0.00247) RY*( 1) H  24           s(100.00%)
                                            0.0067  1.0000 -0.0040
   349. (0.00037) RY*( 2) H  24           s(100.00%)
                                           -0.0021  0.0040  1.0000
   350. (0.00057) RY*( 1) H  25           s(100.00%)
                                           -0.0015  1.0000  0.0031
   351. (0.00022) RY*( 2) H  25           s(100.00%)
                                           -0.0010 -0.0031  1.0000
   352. (0.00041) RY*( 1) H  26           s(100.00%)
                                           -0.0007  1.0000  0.0029
   353. (0.00021) RY*( 2) H  26           s(100.00%)
                                           -0.0010 -0.0029  1.0000
   354. (0.00043) RY*( 1) H  27           s(100.00%)
                                           -0.0009  1.0000  0.0034
   355. (0.00021) RY*( 2) H  27           s(100.00%)
                                           -0.0011 -0.0034  1.0000
   356. (0.00074) RY*( 1) H  28           s(100.00%)
                                           -0.0015  1.0000  0.0015
   357. (0.00020) RY*( 2) H  28           s(100.00%)
                                           -0.0007 -0.0015  1.0000
   358. (0.00074) RY*( 1) H  29           s(100.00%)
                                           -0.0041  1.0000 -0.0019
   359. (0.00018) RY*( 2) H  29           s(100.00%)
                                            0.0003  0.0019  1.0000
   360. (0.01531) BD*( 1) C   1 - C   2  
                ( 50.12%)   0.7080* C   1 s( 34.66%)p 1.88( 65.31%)d 0.00(  0.03%)
                                            0.0000  0.5886 -0.0110  0.0003 -0.0000
                                           -0.4908 -0.0006  0.0101  0.0000 -0.4097
                                           -0.0110  0.0099  0.0000 -0.4924  0.0401
                                            0.0047  0.0000  0.0128  0.0101  0.0074
                                            0.0010  0.0008
                ( 49.88%)  -0.7062* C   2 s( 34.70%)p 1.88( 65.27%)d 0.00(  0.03%)
                                            0.0000  0.5889 -0.0122 -0.0027 -0.0004
                                            0.4998 -0.0224 -0.0063  0.0003  0.4271
                                           -0.0299 -0.0041  0.0001  0.4674  0.0205
                                           -0.0115  0.0008  0.0109  0.0110  0.0076
                                            0.0013  0.0037
   361. (0.01537) BD*( 1) C   1 - C   6  
                ( 50.07%)   0.7076* C   1 s( 34.66%)p 1.88( 65.30%)d 0.00(  0.03%)
                                            0.0000  0.5886 -0.0116 -0.0002 -0.0001
                                            0.0441 -0.0267  0.0024 -0.0001 -0.1579
                                           -0.0236  0.0060 -0.0001  0.7901 -0.0221
                                           -0.0131 -0.0001  0.0033  0.0007 -0.0075
                                           -0.0012  0.0159
                ( 49.93%)  -0.7066* C   6 s( 34.71%)p 1.88( 65.26%)d 0.00(  0.03%)
                                            0.0000  0.5890 -0.0130 -0.0020 -0.0004
                                           -0.0214 -0.0259 -0.0036 -0.0002  0.1799
                                           -0.0315 -0.0007 -0.0002 -0.7860  0.0120
                                           -0.0130 -0.0005  0.0028  0.0032 -0.0050
                                           -0.0005  0.0164
   362. (0.32669) BD*( 2) C   1 - C   6  
                ( 49.62%)   0.7044* C   1 s(  0.00%)p 1.00( 99.96%)d 0.00(  0.04%)
                                            0.0000  0.0006 -0.0004 -0.0007 -0.0001
                                           -0.7268 -0.0190 -0.0090  0.0004  0.6639
                                            0.0175  0.0090 -0.0003  0.1728  0.0043
                                            0.0022 -0.0003  0.0037 -0.0119  0.0079
                                            0.0122  0.0044
                ( 50.38%)  -0.7098* C   6 s(  0.00%)p 1.00( 99.96%)d 0.00(  0.04%)
                                            0.0000  0.0012 -0.0001 -0.0005 -0.0000
                                           -0.7275 -0.0178  0.0087  0.0013  0.6632
                                            0.0165 -0.0088 -0.0010  0.1725  0.0041
                                           -0.0016 -0.0003 -0.0023  0.0114 -0.0122
                                            0.0085 -0.0053
   363. (0.01145) BD*( 1) C   1 - H  18  
                ( 39.73%)   0.6303* C   1 s( 30.60%)p 2.27( 69.34%)d 0.00(  0.07%)
                                            0.0003 -0.5528 -0.0180  0.0002 -0.0001
                                           -0.4769 -0.0024 -0.0047 -0.0011 -0.6042
                                           -0.0030 -0.0059 -0.0013  0.3175  0.0014
                                            0.0030  0.0006 -0.0174  0.0106  0.0124
                                            0.0044  0.0086
                ( 60.27%)  -0.7763* H  18 s(100.00%)
                                           -1.0000 -0.0005 -0.0012
   364. (0.01539) BD*( 1) C   2 - C   3  
                ( 50.59%)   0.7112* C   2 s( 34.67%)p 1.88( 65.30%)d 0.00(  0.03%)
                                            0.0000  0.5887 -0.0107  0.0014  0.0002
                                           -0.4671  0.0234  0.0063 -0.0001 -0.5878
                                            0.0174  0.0087 -0.0005  0.2955  0.0298
                                           -0.0083  0.0010  0.0135 -0.0058 -0.0093
                                           -0.0030 -0.0012
                ( 49.41%)  -0.7029* C   3 s( 35.04%)p 1.85( 64.93%)d 0.00(  0.03%)
                                           -0.0001  0.5918  0.0147 -0.0008 -0.0001
                                            0.4573  0.0077 -0.0064  0.0003  0.5813
                                           -0.0008 -0.0056  0.0005 -0.3171  0.0396
                                           -0.0008 -0.0011  0.0151 -0.0040 -0.0068
                                           -0.0027 -0.0034
   365. (0.32979) BD*( 2) C   2 - C   3  
                ( 50.84%)   0.7130* C   2 s(  0.00%)p 1.00( 99.96%)d 0.00(  0.04%)
                                           -0.0000  0.0001 -0.0001 -0.0016  0.0000
                                            0.7273  0.0152  0.0078 -0.0005 -0.6639
                                           -0.0140 -0.0063  0.0005 -0.1711 -0.0036
                                           -0.0025  0.0000 -0.0037  0.0128 -0.0091
                                           -0.0122 -0.0047
                ( 49.16%)  -0.7012* C   3 s(  0.00%)p 1.00( 99.97%)d 0.00(  0.03%)
                                           -0.0000 -0.0023 -0.0003 -0.0025 -0.0000
                                            0.7276  0.0107  0.0104 -0.0024 -0.6636
                                           -0.0138 -0.0075  0.0011 -0.1716 -0.0024
                                           -0.0026  0.0007  0.0009 -0.0007 -0.0037
                                            0.0178 -0.0006
   366. (0.01114) BD*( 1) C   2 - H  19  
                ( 39.65%)   0.6297* C   2 s( 30.54%)p 2.27( 69.39%)d 0.00(  0.07%)
                                           -0.0003  0.5523  0.0181  0.0010  0.0003
                                           -0.0353 -0.0005  0.0001  0.0001  0.1714
                                            0.0006  0.0020  0.0004 -0.8144 -0.0051
                                           -0.0081 -0.0013 -0.0024  0.0018 -0.0088
                                           -0.0008  0.0241
                ( 60.35%)  -0.7769* H  19 s(100.00%)
                                            1.0000  0.0006  0.0012
   367. (0.02506) BD*( 1) C   3 - C   4  
                ( 50.76%)   0.7124* C   3 s( 34.91%)p 1.86( 65.06%)d 0.00(  0.03%)
                                            0.0001  0.5908  0.0059  0.0038  0.0002
                                            0.0165  0.0155 -0.0008  0.0010 -0.1869
                                            0.0158  0.0040  0.0014  0.7841 -0.0025
                                           -0.0102  0.0010  0.0033  0.0023 -0.0055
                                           -0.0009  0.0151
                ( 49.24%)  -0.7017* C   4 s( 33.95%)p 1.94( 66.02%)d 0.00(  0.03%)
                                           -0.0000  0.5826  0.0067  0.0015  0.0002
                                           -0.0385  0.0067 -0.0002 -0.0008  0.1583
                                            0.0023  0.0018 -0.0005 -0.7959  0.0135
                                            0.0031 -0.0035  0.0021  0.0005 -0.0062
                                           -0.0008  0.0165
   368. (0.01262) BD*( 1) C   3 - H  20  
                ( 40.09%)   0.6332* C   3 s( 29.95%)p 2.34( 69.98%)d 0.00(  0.07%)
                                           -0.0003  0.5470 -0.0164 -0.0029 -0.0000
                                           -0.5100 -0.0046 -0.0015 -0.0013 -0.4308
                                           -0.0095  0.0001 -0.0009 -0.5038  0.0105
                                           -0.0063 -0.0021  0.0137  0.0165  0.0147
                                            0.0023  0.0003
                ( 59.91%)  -0.7740* H  20 s(100.00%)
                                            1.0000  0.0014  0.0007
   369. (0.02249) BD*( 1) C   4 - C   5  
                ( 49.09%)   0.7007* C   4 s( 34.09%)p 1.93( 65.88%)d 0.00(  0.03%)
                                           -0.0000  0.5839  0.0049  0.0007  0.0003
                                            0.5018 -0.0025 -0.0009  0.0023  0.4139
                                           -0.0009  0.0007  0.0013  0.4852 -0.0153
                                           -0.0012  0.0034  0.0116  0.0112  0.0078
                                            0.0020  0.0009
                ( 50.91%)  -0.7135* C   5 s( 35.00%)p 1.86( 64.97%)d 0.00(  0.03%)
                                            0.0001  0.5916  0.0068  0.0044  0.0003
                                           -0.4974  0.0121  0.0056 -0.0006 -0.4322
                                            0.0154  0.0057 -0.0002 -0.4634 -0.0167
                                            0.0059 -0.0023  0.0107  0.0101  0.0070
                                            0.0007  0.0032
   370. (0.35243) BD*( 2) C   4 - C   5  
                ( 49.48%)   0.7034* C   4 s(  0.01%)p 1.00( 99.96%)d 0.00(  0.03%)
                                            0.0001 -0.0083 -0.0042 -0.0009 -0.0000
                                            0.7260  0.0030  0.0040 -0.0048 -0.6650
                                           -0.0099 -0.0055  0.0031 -0.1735 -0.0004
                                           -0.0008  0.0011  0.0003  0.0006 -0.0047
                                            0.0175 -0.0007
                ( 50.52%)  -0.7108* C   5 s(  0.00%)p 1.00( 99.96%)d 0.00(  0.04%)
                                           -0.0000 -0.0065 -0.0001 -0.0024 -0.0000
                                            0.7278  0.0059  0.0051 -0.0016 -0.6638
                                           -0.0102 -0.0015  0.0014 -0.1705 -0.0004
                                           -0.0019  0.0004  0.0023 -0.0121  0.0124
                                           -0.0079  0.0053
   371. (0.03545) BD*( 1) C   4 - C   7  
                ( 51.32%)   0.7164* C   4 s( 31.92%)p 2.13( 68.05%)d 0.00(  0.03%)
                                            0.0002  0.5649 -0.0089 -0.0036 -0.0005
                                           -0.4682 -0.0027  0.0037 -0.0009 -0.6004
                                           -0.0240  0.0012 -0.0025  0.3166 -0.0006
                                           -0.0004  0.0008  0.0129 -0.0055 -0.0081
                                           -0.0039 -0.0037
                ( 48.68%)  -0.6977* C   7 s( 28.57%)p 2.50( 71.41%)d 0.00(  0.03%)
                                            0.0002  0.5344  0.0067 -0.0003  0.0001
                                            0.4553  0.0122 -0.0000  0.0022  0.6136
                                           -0.0186  0.0005  0.0005 -0.3599 -0.0151
                                            0.0006 -0.0033  0.0099 -0.0075 -0.0102
                                           -0.0025 -0.0010
   372. (0.01498) BD*( 1) C   5 - C   6  
                ( 49.55%)   0.7039* C   5 s( 34.72%)p 1.88( 65.24%)d 0.00(  0.03%)
                                           -0.0001  0.5891  0.0135 -0.0014 -0.0001
                                            0.4693 -0.0225 -0.0030  0.0009  0.5850
                                           -0.0157 -0.0051  0.0006 -0.2970 -0.0308
                                            0.0074 -0.0003  0.0136 -0.0055 -0.0094
                                           -0.0029 -0.0014
                ( 50.45%)  -0.7103* C   6 s( 34.62%)p 1.89( 65.34%)d 0.00(  0.03%)
                                            0.0000  0.5884 -0.0092  0.0017  0.0004
                                           -0.4562 -0.0057 -0.0094 -0.0006 -0.5845
                                            0.0036 -0.0101 -0.0007  0.3191 -0.0410
                                            0.0014 -0.0005  0.0152 -0.0042 -0.0071
                                           -0.0027 -0.0038
   373. (0.01246) BD*( 1) C   5 - H  21  
                ( 39.65%)   0.6297* C   5 s( 30.17%)p 2.31( 69.76%)d 0.00(  0.07%)
                                            0.0004 -0.5491  0.0162  0.0028  0.0000
                                           -0.0402  0.0068 -0.0014 -0.0008  0.1708
                                            0.0083 -0.0016 -0.0009 -0.8165 -0.0005
                                           -0.0050 -0.0014  0.0016 -0.0014  0.0091
                                            0.0010 -0.0243
                ( 60.35%)  -0.7768* H  21 s(100.00%)
                                           -1.0000 -0.0016 -0.0008
   374. (0.01109) BD*( 1) C   6 - H  22  
                ( 39.68%)   0.6299* C   6 s( 30.57%)p 2.27( 69.36%)d 0.00(  0.07%)
                                            0.0003 -0.5527 -0.0175 -0.0002 -0.0001
                                           -0.5106 -0.0026  0.0053 -0.0009 -0.4296
                                           -0.0022  0.0047 -0.0008 -0.4983 -0.0032
                                            0.0045 -0.0008 -0.0127 -0.0166 -0.0150
                                           -0.0027 -0.0002
                ( 60.32%)  -0.7767* H  22 s(100.00%)
                                           -1.0000 -0.0006 -0.0011
   375. (0.03794) BD*( 1) C   7 - C   8  
                ( 49.64%)   0.7046* C   7 s( 27.88%)p 2.59( 72.09%)d 0.00(  0.03%)
                                           -0.0001 -0.5280 -0.0052 -0.0010 -0.0001
                                           -0.3846 -0.0131  0.0059 -0.0037  0.7563
                                           -0.0084 -0.0075  0.0031  0.0185  0.0146
                                           -0.0011  0.0021  0.0111  0.0016 -0.0045
                                            0.0095  0.0077
                ( 50.36%)  -0.7096* C   8 s( 31.72%)p 2.15( 68.26%)d 0.00(  0.02%)
                                           -0.0002 -0.5631  0.0125  0.0019  0.0004
                                            0.3822  0.0019 -0.0017  0.0012 -0.7310
                                           -0.0231  0.0064 -0.0037 -0.0387  0.0046
                                           -0.0055 -0.0001  0.0120 -0.0002 -0.0009
                                            0.0074  0.0056
   376. (0.03164) BD*( 1) C   7 - N   9  
                ( 61.22%)   0.7824* C   7 s( 21.72%)p 3.60( 78.19%)d 0.00(  0.09%)
                                           -0.0000  0.4654  0.0249  0.0014 -0.0003
                                           -0.7827  0.0291 -0.0075 -0.0001 -0.0629
                                           -0.0017 -0.0017  0.0012 -0.4053  0.0011
                                           -0.0032  0.0019  0.0039  0.0222  0.0027
                                            0.0199 -0.0030
                ( 38.78%)  -0.6228* N   9 s( 35.22%)p 1.84( 64.75%)d 0.00(  0.03%)
                                           -0.0000  0.5935 -0.0025 -0.0041  0.0001
                                            0.7158  0.0001 -0.0039  0.0008  0.0526
                                           -0.0002 -0.0036  0.0005  0.3638  0.0018
                                           -0.0019  0.0008  0.0010  0.0100  0.0035
                                            0.0139  0.0013
   377. (0.02249) BD*( 1) C   7 - H  23  
                ( 37.56%)   0.6129* C   7 s( 21.86%)p 3.57( 78.06%)d 0.00(  0.08%)
                                            0.0003 -0.4669  0.0242  0.0011 -0.0001
                                            0.1748 -0.0017 -0.0005  0.0010 -0.2159
                                           -0.0023  0.0019 -0.0001 -0.8383 -0.0256
                                           -0.0004  0.0031  0.0029  0.0099 -0.0120
                                           -0.0004 -0.0225
                ( 62.44%)  -0.7902* H  23 s(100.00%)
                                           -1.0000 -0.0042 -0.0007
   378. (0.03665) BD*( 1) C   8 - C  10  
                ( 49.98%)   0.7070* C   8 s( 34.61%)p 1.89( 65.36%)d 0.00(  0.03%)
                                            0.0000 -0.5881 -0.0141 -0.0012  0.0001
                                           -0.2731 -0.0041 -0.0013 -0.0010  0.3457
                                            0.0118  0.0032  0.0007 -0.6775  0.0171
                                           -0.0023 -0.0021  0.0063 -0.0086  0.0102
                                            0.0024 -0.0092
                ( 50.02%)  -0.7072* C  10 s( 39.27%)p 1.55( 60.71%)d 0.00(  0.03%)
                                           -0.0001 -0.6265 -0.0103 -0.0047 -0.0004
                                            0.2940 -0.0052  0.0019  0.0024 -0.4218
                                            0.0110 -0.0029 -0.0022  0.5851  0.0053
                                            0.0004  0.0100  0.0076 -0.0070  0.0070
                                            0.0042 -0.0103
   379. (0.41170) BD*( 2) C   8 - C  10  
                ( 53.10%)   0.7287* C   8 s(  0.00%)p 1.00( 99.96%)d 0.00(  0.04%)
                                            0.0001 -0.0017 -0.0031  0.0008 -0.0001
                                            0.8771 -0.0070  0.0040 -0.0073  0.4659
                                           -0.0003  0.0015 -0.0036 -0.1142  0.0013
                                           -0.0004  0.0008 -0.0090  0.0074  0.0067
                                            0.0153 -0.0019
                ( 46.90%)  -0.6848* C  10 s(  0.00%)p 1.00( 99.98%)d 0.00(  0.02%)
                                           -0.0000 -0.0048 -0.0003 -0.0001  0.0001
                                            0.8791 -0.0135  0.0037 -0.0028  0.4624
                                           -0.0051  0.0010 -0.0007 -0.1136  0.0016
                                           -0.0009  0.0002  0.0019 -0.0102 -0.0060
                                           -0.0047  0.0022
   380. (0.02426) BD*( 1) C   8 - C  14  
                ( 48.76%)   0.6983* C   8 s( 33.66%)p 1.97( 66.31%)d 0.00(  0.03%)
                                            0.0003 -0.5802 -0.0026  0.0010 -0.0003
                                           -0.0968 -0.0026  0.0010  0.0001  0.3578
                                            0.0011 -0.0001  0.0007  0.7249 -0.0112
                                            0.0032  0.0053  0.0046  0.0029 -0.0121
                                            0.0045 -0.0120
                ( 51.24%)  -0.7158* C  14 s( 34.60%)p 1.89( 65.37%)d 0.00(  0.03%)
                                           -0.0002 -0.5882 -0.0047 -0.0030 -0.0003
                                            0.0989 -0.0099 -0.0009 -0.0004 -0.3594
                                            0.0164  0.0041  0.0004 -0.7171 -0.0062
                                            0.0083 -0.0015  0.0042  0.0014 -0.0090
                                            0.0036 -0.0129
   381. (0.05192) BD*( 1) N   9 - C  15  
                ( 36.78%)   0.6065* N   9 s( 35.77%)p 1.79( 64.18%)d 0.00(  0.05%)
                                           -0.0000 -0.5980 -0.0102 -0.0055  0.0000
                                            0.6960 -0.0259  0.0043  0.0015 -0.1248
                                           -0.0008  0.0001 -0.0004 -0.3756 -0.0082
                                            0.0021 -0.0014  0.0046  0.0134 -0.0044
                                           -0.0155  0.0009
                ( 63.22%)  -0.7951* C  15 s( 32.56%)p 2.07( 67.37%)d 0.00(  0.08%)
                                           -0.0001 -0.5702  0.0202 -0.0024  0.0023
                                           -0.7114  0.0244  0.0095 -0.0026  0.1265
                                           -0.0048 -0.0009  0.0009  0.3881 -0.0152
                                            0.0009  0.0027  0.0066  0.0212 -0.0026
                                           -0.0155  0.0057
   382. (0.01775) BD*( 1) N   9 - H  24  
                ( 29.41%)   0.5423* N   9 s( 28.90%)p 2.46( 71.04%)d 0.00(  0.06%)
                                           -0.0002  0.5375 -0.0034 -0.0028 -0.0001
                                           -0.0154  0.0041 -0.0013  0.0018 -0.2018
                                            0.0047  0.0009  0.0002 -0.8180  0.0188
                                            0.0004  0.0017 -0.0001  0.0014  0.0111
                                            0.0034  0.0222
                ( 70.59%)  -0.8402* H  24 s(100.00%)
                                            1.0000 -0.0067  0.0021
   383. (0.02533) BD*( 1) C  10 - C  11  
                ( 48.85%)   0.6989* C  10 s( 37.80%)p 1.64( 62.17%)d 0.00(  0.03%)
                                            0.0001 -0.6147 -0.0130  0.0026  0.0003
                                           -0.3663  0.0100 -0.0031 -0.0027  0.6970
                                           -0.0139  0.0059  0.0064  0.0282  0.0196
                                           -0.0028  0.0061  0.0144  0.0000 -0.0032
                                            0.0101  0.0034
                ( 51.15%)  -0.7152* C  11 s( 34.65%)p 1.88( 65.31%)d 0.00(  0.03%)
                                           -0.0000 -0.5884  0.0169 -0.0027 -0.0004
                                            0.3648 -0.0010 -0.0066 -0.0006 -0.7135
                                            0.0109  0.0116  0.0015 -0.0958  0.0389
                                           -0.0026  0.0019  0.0140  0.0001 -0.0017
                                            0.0097  0.0064
   384. (0.03055) BD*( 1) C  10 -Br  17  
                ( 48.55%)   0.6968* C  10 s( 22.89%)p 3.36( 76.92%)d 0.01(  0.19%)
                                            0.0001 -0.4777  0.0256  0.0028  0.0001
                                            0.0770  0.0054 -0.0041  0.0007 -0.3480
                                           -0.0140  0.0180  0.0001 -0.8006 -0.0193
                                            0.0164  0.0081  0.0041  0.0036 -0.0253
                                            0.0064 -0.0348
                ( 51.45%)  -0.7173*Br  17 s( 15.42%)p 5.48( 84.58%)
                                           -0.3922 -0.0194 -0.0498 -0.0052  0.3178
                                            0.0242  0.8594  0.0564
   385. (0.01754) BD*( 1) C  11 - C  12  
                ( 49.34%)   0.7024* C  11 s( 34.92%)p 1.86( 65.04%)d 0.00(  0.03%)
                                            0.0002 -0.5909  0.0097  0.0044  0.0000
                                           -0.0893  0.0211 -0.0008  0.0001  0.3447
                                           -0.0383 -0.0015  0.0003  0.7222  0.0059
                                           -0.0133  0.0018  0.0036  0.0005 -0.0087
                                            0.0035 -0.0152
                ( 50.66%)  -0.7118* C  12 s( 34.49%)p 1.90( 65.48%)d 0.00(  0.03%)
                                           -0.0001 -0.5872  0.0100  0.0004  0.0001
                                            0.0836  0.0164 -0.0035  0.0001 -0.3327
                                           -0.0238  0.0091 -0.0002 -0.7315  0.0300
                                            0.0106 -0.0002  0.0047  0.0030 -0.0118
                                            0.0048 -0.0109
   386. (0.31141) BD*( 2) C  11 - C  12  
                ( 49.86%)   0.7061* C  11 s(  0.00%)p 1.00( 99.96%)d 0.00(  0.04%)
                                            0.0000  0.0001  0.0001  0.0004  0.0001
                                           -0.8779 -0.0207 -0.0103  0.0011 -0.4641
                                           -0.0109 -0.0058  0.0005  0.1130  0.0029
                                            0.0009 -0.0001 -0.0000  0.0168  0.0093
                                            0.0040 -0.0039
                ( 50.14%)  -0.7081* C  12 s(  0.00%)p 1.00( 99.96%)d 0.00(  0.04%)
                                           -0.0000 -0.0002  0.0003  0.0003  0.0001
                                           -0.8780 -0.0209 -0.0106  0.0005 -0.4644
                                           -0.0109 -0.0056  0.0004  0.1110  0.0027
                                            0.0014 -0.0001 -0.0107 -0.0105 -0.0034
                                            0.0136  0.0022
   387. (0.01153) BD*( 1) C  11 - H  25  
                ( 39.10%)   0.6253* C  11 s( 30.33%)p 2.30( 69.61%)d 0.00(  0.07%)
                                            0.0003 -0.5504 -0.0186 -0.0015  0.0004
                                           -0.2945  0.0014 -0.0029 -0.0007  0.3929
                                           -0.0051  0.0041  0.0010 -0.6744 -0.0103
                                           -0.0050 -0.0013  0.0072 -0.0128  0.0174
                                            0.0019 -0.0119
                ( 60.90%)  -0.7804* H  25 s(100.00%)
                                           -1.0000 -0.0015 -0.0010
   388. (0.01491) BD*( 1) C  12 - C  13  
                ( 50.01%)   0.7072* C  12 s( 34.66%)p 1.88( 65.31%)d 0.00(  0.03%)
                                            0.0000  0.5886 -0.0110  0.0002  0.0000
                                           -0.2752 -0.0071  0.0061 -0.0004  0.3604
                                            0.0220 -0.0092  0.0007 -0.6674  0.0359
                                            0.0092  0.0002 -0.0080  0.0085 -0.0106
                                           -0.0036  0.0078
                ( 49.99%)  -0.7070* C  13 s( 34.67%)p 1.88( 65.30%)d 0.00(  0.03%)
                                            0.0000  0.5887 -0.0109 -0.0031 -0.0003
                                            0.2876 -0.0186 -0.0027  0.0002 -0.3858
                                            0.0375  0.0018  0.0000  0.6476  0.0093
                                           -0.0123  0.0011 -0.0062  0.0082 -0.0090
                                           -0.0027  0.0111
   389. (0.01085) BD*( 1) C  12 - H  26  
                ( 39.41%)   0.6278* C  12 s( 30.75%)p 2.25( 69.19%)d 0.00(  0.07%)
                                           -0.0004  0.5543  0.0164 -0.0000  0.0001
                                            0.3810  0.0024  0.0042  0.0008 -0.7364
                                           -0.0042 -0.0083 -0.0015 -0.0662  0.0008
                                           -0.0014 -0.0002 -0.0173 -0.0021  0.0032
                                           -0.0123 -0.0137
                ( 60.59%)  -0.7784* H  26 s(100.00%)
                                            1.0000  0.0007  0.0010
   390. (0.01502) BD*( 1) C  13 - C  14  
                ( 50.65%)   0.7117* C  13 s( 34.58%)p 1.89( 65.39%)d 0.00(  0.03%)
                                           -0.0001 -0.5879  0.0102 -0.0021 -0.0001
                                            0.3727 -0.0118 -0.0049  0.0004 -0.7140
                                            0.0134  0.0101 -0.0010 -0.0569 -0.0379
                                            0.0044 -0.0010  0.0132  0.0015 -0.0045
                                            0.0094  0.0051
                ( 49.35%)  -0.7025* C  14 s( 35.06%)p 1.85( 64.91%)d 0.00(  0.03%)
                                            0.0000 -0.5919 -0.0152  0.0009  0.0000
                                           -0.3651 -0.0012  0.0038 -0.0009  0.7127
                                           -0.0076 -0.0055  0.0013  0.0783 -0.0403
                                            0.0037  0.0006  0.0136 -0.0007 -0.0003
                                            0.0094  0.0056
   391. (0.31374) BD*( 2) C  13 - C  14  
                ( 50.47%)   0.7104* C  13 s(  0.00%)p 1.00( 99.95%)d 0.00(  0.05%)
                                            0.0000  0.0014 -0.0004 -0.0005 -0.0001
                                            0.8771  0.0172  0.0066 -0.0010  0.4658
                                            0.0090  0.0035 -0.0006 -0.1133 -0.0025
                                           -0.0005  0.0000  0.0108  0.0118  0.0041
                                           -0.0133 -0.0025
                ( 49.53%)  -0.7038* C  14 s(  0.00%)p 1.00( 99.96%)d 0.00(  0.04%)
                                           -0.0000  0.0029  0.0001  0.0003  0.0000
                                            0.8777  0.0123  0.0111 -0.0027  0.4646
                                            0.0062  0.0040 -0.0019 -0.1142 -0.0011
                                            0.0003  0.0004 -0.0088  0.0061  0.0055
                                            0.0144 -0.0015
   392. (0.01119) BD*( 1) C  13 - H  27  
                ( 39.45%)   0.6281* C  13 s( 30.66%)p 2.26( 69.28%)d 0.00(  0.07%)
                                           -0.0003  0.5534  0.0166  0.0009  0.0003
                                            0.0879  0.0002  0.0010  0.0002 -0.3497
                                           -0.0016 -0.0034 -0.0007 -0.7501 -0.0053
                                           -0.0082 -0.0009 -0.0006 -0.0046  0.0171
                                           -0.0028  0.0184
                ( 60.55%)  -0.7781* H  27 s(100.00%)
                                            1.0000  0.0009  0.0011
   393. (0.01169) BD*( 1) C  14 - H  28  
                ( 39.83%)   0.6311* C  14 s( 30.23%)p 2.31( 69.70%)d 0.00(  0.07%)
                                            0.0004 -0.5496  0.0158  0.0013  0.0001
                                            0.2926  0.0069  0.0011  0.0011 -0.3818
                                           -0.0136  0.0004 -0.0008  0.6821 -0.0088
                                            0.0050  0.0023  0.0071 -0.0133  0.0168
                                            0.0011 -0.0132
                ( 60.17%)  -0.7757* H  28 s(100.00%)
                                           -1.0000 -0.0015 -0.0007
   394. (0.27585) BD*( 1) C  15 - O  16  
                ( 73.33%)   0.8563* C  15 s(  0.01%)p99.99( 99.38%)d42.70(  0.60%)
                                           -0.0000 -0.0118  0.0010 -0.0006  0.0001
                                            0.0577  0.0007  0.0007 -0.0001  0.9676
                                            0.0466  0.0219 -0.0060 -0.2267 -0.0116
                                           -0.0054  0.0015 -0.0646  0.0134 -0.0372
                                            0.0031  0.0165
                ( 26.67%)  -0.5164* O  16 s(  0.02%)p99.99( 99.87%)d 6.95(  0.11%)
                                           -0.0000 -0.0125  0.0008  0.0002  0.0000
                                            0.0300  0.0006  0.0003 -0.0001  0.9683
                                            0.0017  0.0026 -0.0026 -0.2456 -0.0000
                                           -0.0006  0.0007  0.0272 -0.0064  0.0162
                                           -0.0021 -0.0071
   395. (0.00559) BD*( 2) C  15 - O  16  
                ( 63.85%)   0.7990* C  15 s( 31.95%)p 2.12( 67.89%)d 0.00(  0.16%)
                                           -0.0001  0.5619 -0.0618 -0.0021 -0.0013
                                           -0.6960  0.0585 -0.0008 -0.0049 -0.0532
                                            0.0017  0.0021 -0.0002 -0.4336  0.0137
                                            0.0070 -0.0016  0.0041  0.0312  0.0037
                                            0.0237  0.0002
                ( 36.15%)  -0.6013* O  16 s( 36.88%)p 1.71( 63.01%)d 0.00(  0.11%)
                                            0.0000  0.6057 -0.0439 -0.0018 -0.0000
                                            0.6673 -0.0213 -0.0026 -0.0010  0.0934
                                           -0.0023  0.0002  0.0001  0.4188 -0.0134
                                            0.0005  0.0006  0.0051  0.0258  0.0024
                                            0.0197 -0.0041
   396. (0.03724) BD*( 1) C  15 - H  29  
                ( 41.58%)   0.6449* C  15 s( 35.85%)p 1.79( 64.07%)d 0.00(  0.09%)
                                            0.0002 -0.5970 -0.0457  0.0005 -0.0019
                                            0.0193 -0.0147  0.0082  0.0031 -0.1904
                                           -0.0036  0.0008  0.0011 -0.7768 -0.0176
                                            0.0034  0.0043 -0.0008 -0.0005 -0.0100
                                            0.0082 -0.0268
                ( 58.42%)  -0.7643* H  29 s(100.00%)
                                           -1.0000 -0.0041  0.0003


 NHO Directionality and "Bond Bending" (deviations from line of nuclear centers)

         [Thresholds for printing:  angular deviation  >  1.0 degree]
                                    hybrid p-character > 25.0%
                                    orbital occupancy  >  0.10e

                                Line of Centers        Hybrid 1              Hybrid 2
                                ---------------  -------------------   ------------------
                NBO               Theta   Phi    Theta   Phi    Dev    Theta   Phi    Dev
 ========================================================================================
     1. BD (   1) C   1 - C   2   126.5  220.2   125.3  220.5   1.3     52.1   39.8   1.4
     2. BD (   1) C   1 - C   6    12.3  281.1    13.2  276.4   1.3    168.8  109.1   2.0
     3. BD (   2) C   1 - C   6    12.3  281.1    99.9  317.6  90.0     80.0  137.7  90.0
     5. BD (   1) C   2 - C   3    67.5  231.7    65.9  232.1   1.6    110.8   51.4   1.7
     6. BD (   2) C   2 - C   3    67.5  231.7    80.1  137.6  89.9     80.1  137.5  89.9
     8. BD (   1) C   3 - C   4    12.7  278.3     --     --    --     168.1  101.5   1.0
     9. BD (   1) C   3 - H  20   127.5  220.0   126.4  220.4   1.1      --     --    --
    10. BD (   1) C   4 - C   5    54.2   40.3     --     --    --     127.0  220.6   1.2
    11. BD (   2) C   4 - C   5    54.2   40.3    80.1  137.1  89.6     80.2  137.6  89.9
    12. BD (   1) C   4 - C   7    66.3  232.2    68.0  233.2   1.9    116.5   51.8   2.8
    13. BD (   1) C   5 - C   6   112.3   51.7   114.0   51.8   1.7     69.8  231.4   2.1
    16. BD (   1) C   7 - C   8    91.8  297.9     --     --    --      87.3  117.0   1.2
    17. BD (   1) C   7 - N   9   116.9  184.6   118.0  184.9   1.1      --     --    --
    18. BD (   1) C   7 - H  23    18.3  122.9    17.9  128.7   1.9      --     --    --
    19. BD (   1) C   8 - C  10    36.0  306.8    34.5  307.7   1.6    139.7  125.2   4.4
    20. BD (   2) C   8 - C  10    36.0  306.8    83.5  208.1  89.8     83.4  207.8  90.1
    21. BD (   1) C   8 - C  14   152.9  285.2     --     --    --      26.0  104.5   1.1
    22. BD (   1) N   9 - C  15    62.5  170.1    60.9  169.4   1.7    118.6  349.9   1.1
    24. BD (   1) C  10 - C  11    95.4  297.3    93.7  297.5   1.7     85.8  117.3   1.2
    25. BD (   1) C  10 -Br  17    21.6  100.2    23.9  102.9   2.6      --     --    --
    26. BD (   1) C  11 - C  12   154.0  284.5   156.4  282.7   2.5     27.6  105.5   1.7
    27. BD (   2) C  11 - C  12   154.0  284.5    83.5  207.9  90.1     83.6  207.9  90.0
    28. BD (   1) C  11 - H  25    36.6  306.8    35.5  307.1   1.1      --     --    --
    29. BD (   1) C  12 - C  13   144.6  127.0   143.2  126.5   1.4     34.1  307.6   1.4
    31. BD (   1) C  13 - C  14    85.0  117.3    83.3  117.3   1.7     93.1  297.4   2.0
    32. BD (   2) C  13 - C  14    85.0  117.3    96.5   28.0  89.9     96.4   27.8  89.9
    34. BD (   1) C  14 - H  28   145.7  127.8   143.8  127.3   1.9      --     --    --
    35. BD (   1) C  15 - O  16   121.5  186.0    76.8  266.7  89.2     75.8  268.2  89.1
    36. BD (   2) C  15 - O  16   121.5  186.0   122.7  184.4   1.8     57.9    8.1   1.9
    54. LP (   1) N   9             --     --    103.8   87.2   --       --     --    --
    55. LP (   1) O  16             --     --    122.7  186.4   --       --     --    --
    56. LP (   2) O  16             --     --    144.2  337.6   --       --     --    --
    58. LP (   2)Br  17             --     --    109.1  118.1   --       --     --    --
    59. LP (   3)Br  17             --     --     83.7  205.9   --       --     --    --
   362. BD*(   2) C   1 - C   6    12.3  281.1    99.9  317.6  90.0     80.0  137.7  90.0
   365. BD*(   2) C   2 - C   3    67.5  231.7    80.1  137.6  89.9     80.1  137.5  89.9
   370. BD*(   2) C   4 - C   5    54.2   40.3    80.1  137.1  89.6     80.2  137.6  89.9
   379. BD*(   2) C   8 - C  10    36.0  306.8    83.5  208.1  89.8     83.4  207.8  90.1
   386. BD*(   2) C  11 - C  12   154.0  284.5    83.5  207.9  90.1     83.6  207.9  90.0
   391. BD*(   2) C  13 - C  14    85.0  117.3    96.5   28.0  89.9     96.4   27.8  89.9
   394. BD*(   1) C  15 - O  16   121.5  186.0    76.8  266.7  89.2     75.8  268.2  89.1


 Second Order Perturbation Theory Analysis of Fock Matrix in NBO Basis

     Threshold for printing:   0.50 kcal/mol
                                                                              E(2)  E(j)-E(i) F(i,j)
         Donor NBO (i)                     Acceptor NBO (j)                 kcal/mol   a.u.    a.u. 
 ===================================================================================================

 within unit  1
   1. BD (   1) C   1 - C   2        / 94. RY*(   1) C   3                    0.97    1.86    0.038
   1. BD (   1) C   1 - C   2        / 95. RY*(   2) C   3                    1.45    1.98    0.048
   1. BD (   1) C   1 - C   2        /145. RY*(   1) C   6                    1.03    1.86    0.039
   1. BD (   1) C   1 - C   2        /146. RY*(   2) C   6                    1.44    2.18    0.050
   1. BD (   1) C   1 - C   2        /361. BD*(   1) C   1 - C   6            2.50    1.39    0.053
   1. BD (   1) C   1 - C   2        /363. BD*(   1) C   1 - H  18            1.32    1.39    0.038
   1. BD (   1) C   1 - C   2        /364. BD*(   1) C   2 - C   3            2.63    1.38    0.054
   1. BD (   1) C   1 - C   2        /366. BD*(   1) C   2 - H  19            1.33    1.38    0.038
   1. BD (   1) C   1 - C   2        /368. BD*(   1) C   3 - H  20            2.55    1.37    0.053
   1. BD (   1) C   1 - C   2        /374. BD*(   1) C   6 - H  22            2.36    1.38    0.051
   2. BD (   1) C   1 - C   6        / 77. RY*(   1) C   2                    1.01    1.86    0.039
   2. BD (   1) C   1 - C   6        / 78. RY*(   2) C   2                    1.46    2.16    0.050
   2. BD (   1) C   1 - C   6        /128. RY*(   1) C   5                    0.86    1.86    0.036
   2. BD (   1) C   1 - C   6        /129. RY*(   2) C   5                    1.64    1.99    0.051
   2. BD (   1) C   1 - C   6        /360. BD*(   1) C   1 - C   2            2.51    1.39    0.053
   2. BD (   1) C   1 - C   6        /363. BD*(   1) C   1 - H  18            1.34    1.39    0.038
   2. BD (   1) C   1 - C   6        /366. BD*(   1) C   2 - H  19            2.36    1.38    0.051
   2. BD (   1) C   1 - C   6        /372. BD*(   1) C   5 - C   6            2.55    1.38    0.053
   2. BD (   1) C   1 - C   6        /373. BD*(   1) C   5 - H  21            2.48    1.38    0.052
   2. BD (   1) C   1 - C   6        /374. BD*(   1) C   6 - H  22            1.34    1.38    0.039
   3. BD (   2) C   1 - C   6        / 80. RY*(   4) C   2                    0.91    1.74    0.039
   3. BD (   2) C   1 - C   6        /131. RY*(   4) C   5                    1.12    1.42    0.039
   3. BD (   2) C   1 - C   6        /365. BD*(   2) C   2 - C   3           29.28    0.35    0.090
   3. BD (   2) C   1 - C   6        /370. BD*(   2) C   4 - C   5           28.42    0.35    0.089
   4. BD (   1) C   1 - H  18        / 77. RY*(   1) C   2                    1.33    1.71    0.043
   4. BD (   1) C   1 - H  18        /145. RY*(   1) C   6                    1.33    1.72    0.043
   4. BD (   1) C   1 - H  18        /360. BD*(   1) C   1 - C   2            0.95    1.24    0.031
   4. BD (   1) C   1 - H  18        /361. BD*(   1) C   1 - C   6            0.94    1.24    0.031
   4. BD (   1) C   1 - H  18        /364. BD*(   1) C   2 - C   3            3.87    1.23    0.062
   4. BD (   1) C   1 - H  18        /366. BD*(   1) C   2 - H  19            0.56    1.23    0.024
   4. BD (   1) C   1 - H  18        /372. BD*(   1) C   5 - C   6            3.78    1.23    0.061
   4. BD (   1) C   1 - H  18        /374. BD*(   1) C   6 - H  22            0.56    1.23    0.023
   5. BD (   1) C   2 - C   3        / 60. RY*(   1) C   1                    0.97    1.88    0.038
   5. BD (   1) C   2 - C   3        / 61. RY*(   2) C   1                    1.41    2.18    0.050
   5. BD (   1) C   2 - C   3        /111. RY*(   1) C   4                    1.17    2.02    0.044
   5. BD (   1) C   2 - C   3        /113. RY*(   3) C   4                    1.08    1.95    0.041
   5. BD (   1) C   2 - C   3        /360. BD*(   1) C   1 - C   2            2.54    1.39    0.053
   5. BD (   1) C   2 - C   3        /363. BD*(   1) C   1 - H  18            2.30    1.39    0.050
   5. BD (   1) C   2 - C   3        /366. BD*(   1) C   2 - H  19            1.33    1.38    0.038
   5. BD (   1) C   2 - C   3        /367. BD*(   1) C   3 - C   4            3.78    1.37    0.064
   5. BD (   1) C   2 - C   3        /368. BD*(   1) C   3 - H  20            1.61    1.38    0.042
   5. BD (   1) C   2 - C   3        /371. BD*(   1) C   4 - C   7            3.95    1.26    0.063
   6. BD (   2) C   2 - C   3        / 62. RY*(   3) C   1                    1.27    0.78    0.031
   6. BD (   2) C   2 - C   3        /362. BD*(   2) C   1 - C   6           27.46    0.35    0.088
   6. BD (   2) C   2 - C   3        /370. BD*(   2) C   4 - C   5           29.65    0.35    0.092
   7. BD (   1) C   2 - H  19        / 60. RY*(   1) C   1                    1.24    1.73    0.041
   7. BD (   1) C   2 - H  19        / 94. RY*(   1) C   3                    1.16    1.71    0.040
   7. BD (   1) C   2 - H  19        /360. BD*(   1) C   1 - C   2            0.95    1.24    0.031
   7. BD (   1) C   2 - H  19        /361. BD*(   1) C   1 - C   6            3.70    1.24    0.060
   7. BD (   1) C   2 - H  19        /363. BD*(   1) C   1 - H  18            0.57    1.24    0.024
   7. BD (   1) C   2 - H  19        /364. BD*(   1) C   2 - C   3            0.97    1.24    0.031
   7. BD (   1) C   2 - H  19        /367. BD*(   1) C   3 - C   4            4.04    1.22    0.063
   7. BD (   1) C   2 - H  19        /368. BD*(   1) C   3 - H  20            0.56    1.23    0.023
   8. BD (   1) C   3 - C   4        / 77. RY*(   1) C   2                    1.22    1.86    0.043
   8. BD (   1) C   3 - C   4        / 78. RY*(   2) C   2                    1.57    2.16    0.052
   8. BD (   1) C   3 - C   4        /128. RY*(   1) C   5                    0.80    1.87    0.035
   8. BD (   1) C   3 - C   4        /129. RY*(   2) C   5                    0.53    1.99    0.029
   8. BD (   1) C   3 - C   4        /162. RY*(   1) C   7                    1.13    1.77    0.040
   8. BD (   1) C   3 - C   4        /364. BD*(   1) C   2 - C   3            3.27    1.39    0.060
   8. BD (   1) C   3 - C   4        /366. BD*(   1) C   2 - H  19            1.95    1.38    0.047
   8. BD (   1) C   3 - C   4        /368. BD*(   1) C   3 - H  20            1.54    1.38    0.041
   8. BD (   1) C   3 - C   4        /369. BD*(   1) C   4 - C   5            3.42    1.38    0.061
   8. BD (   1) C   3 - C   4        /371. BD*(   1) C   4 - C   7            2.04    1.26    0.045
   8. BD (   1) C   3 - C   4        /373. BD*(   1) C   5 - H  21            2.37    1.38    0.051
   8. BD (   1) C   3 - C   4        /377. BD*(   1) C   7 - H  23            1.07    1.21    0.032
   9. BD (   1) C   3 - H  20        / 77. RY*(   1) C   2                    1.21    1.72    0.041
   9. BD (   1) C   3 - H  20        /111. RY*(   1) C   4                    1.68    1.88    0.050
   9. BD (   1) C   3 - H  20        /360. BD*(   1) C   1 - C   2            3.52    1.24    0.059
   9. BD (   1) C   3 - H  20        /364. BD*(   1) C   2 - C   3            1.12    1.24    0.033
   9. BD (   1) C   3 - H  20        /366. BD*(   1) C   2 - H  19            0.53    1.24    0.023
   9. BD (   1) C   3 - H  20        /367. BD*(   1) C   3 - C   4            1.25    1.23    0.035
   9. BD (   1) C   3 - H  20        /369. BD*(   1) C   4 - C   5            4.81    1.24    0.069
  10. BD (   1) C   4 - C   5        / 94. RY*(   1) C   3                    0.71    1.86    0.033
  10. BD (   1) C   4 - C   5        / 95. RY*(   2) C   3                    0.52    1.98    0.029
  10. BD (   1) C   4 - C   5        /145. RY*(   1) C   6                    1.17    1.86    0.042
  10. BD (   1) C   4 - C   5        /146. RY*(   2) C   6                    1.60    2.18    0.053
  10. BD (   1) C   4 - C   5        /162. RY*(   1) C   7                    1.60    1.76    0.048
  10. BD (   1) C   4 - C   5        /367. BD*(   1) C   3 - C   4            3.53    1.37    0.062
  10. BD (   1) C   4 - C   5        /368. BD*(   1) C   3 - H  20            2.56    1.37    0.053
  10. BD (   1) C   4 - C   5        /371. BD*(   1) C   4 - C   7            2.10    1.26    0.046
  10. BD (   1) C   4 - C   5        /372. BD*(   1) C   5 - C   6            3.04    1.38    0.058
  10. BD (   1) C   4 - C   5        /373. BD*(   1) C   5 - H  21            1.61    1.38    0.042
  10. BD (   1) C   4 - C   5        /374. BD*(   1) C   6 - H  22            1.94    1.38    0.046
  10. BD (   1) C   4 - C   5        /376. BD*(   1) C   7 - N   9            1.50    1.19    0.038
  11. BD (   2) C   4 - C   5        / 96. RY*(   3) C   3                    2.08    1.03    0.045
  11. BD (   2) C   4 - C   5        /147. RY*(   3) C   6                    1.95    0.86    0.040
  11. BD (   2) C   4 - C   5        /362. BD*(   2) C   1 - C   6           28.42    0.35    0.089
  11. BD (   2) C   4 - C   5        /365. BD*(   2) C   2 - C   3           27.48    0.35    0.088
  11. BD (   2) C   4 - C   5        /375. BD*(   1) C   7 - C   8            3.46    0.77    0.050
  11. BD (   2) C   4 - C   5        /376. BD*(   1) C   7 - N   9            1.96    0.72    0.036
  11. BD (   2) C   4 - C   5        /377. BD*(   1) C   7 - H  23            0.59    0.74    0.020
  11. BD (   2) C   4 - C   5        /379. BD*(   2) C   8 - C  10            1.58    0.32    0.020
  12. BD (   1) C   4 - C   7        / 94. RY*(   1) C   3                    1.47    1.82    0.046
  12. BD (   1) C   4 - C   7        /128. RY*(   1) C   5                    1.68    1.83    0.050
  12. BD (   1) C   4 - C   7        /180. RY*(   2) C   8                    0.77    1.63    0.032
  12. BD (   1) C   4 - C   7        /181. RY*(   3) C   8                    1.04    1.47    0.035
  12. BD (   1) C   4 - C   7        /196. RY*(   1) N   9                    1.18    1.45    0.037
  12. BD (   1) C   4 - C   7        /364. BD*(   1) C   2 - C   3            2.16    1.35    0.048
  12. BD (   1) C   4 - C   7        /367. BD*(   1) C   3 - C   4            2.08    1.34    0.047
  12. BD (   1) C   4 - C   7        /369. BD*(   1) C   4 - C   5            2.01    1.34    0.046
  12. BD (   1) C   4 - C   7        /372. BD*(   1) C   5 - C   6            2.13    1.35    0.048
  12. BD (   1) C   4 - C   7        /375. BD*(   1) C   7 - C   8            2.68    1.20    0.051
  12. BD (   1) C   4 - C   7        /376. BD*(   1) C   7 - N   9            0.83    1.15    0.028
  12. BD (   1) C   4 - C   7        /377. BD*(   1) C   7 - H  23            1.15    1.17    0.033
  12. BD (   1) C   4 - C   7        /378. BD*(   1) C   8 - C  10            1.61    1.30    0.041
  12. BD (   1) C   4 - C   7        /379. BD*(   2) C   8 - C  10            2.42    0.76    0.042
  12. BD (   1) C   4 - C   7        /381. BD*(   1) N   9 - C  15            1.63    1.27    0.041
  13. BD (   1) C   5 - C   6        / 60. RY*(   1) C   1                    0.98    1.88    0.038
  13. BD (   1) C   5 - C   6        / 61. RY*(   2) C   1                    1.43    2.18    0.050
  13. BD (   1) C   5 - C   6        /111. RY*(   1) C   4                    0.95    2.02    0.039
  13. BD (   1) C   5 - C   6        /113. RY*(   3) C   4                    1.38    1.95    0.046
  13. BD (   1) C   5 - C   6        /361. BD*(   1) C   1 - C   6            2.51    1.39    0.053
  13. BD (   1) C   5 - C   6        /363. BD*(   1) C   1 - H  18            2.31    1.38    0.051
  13. BD (   1) C   5 - C   6        /369. BD*(   1) C   4 - C   5            3.49    1.38    0.062
  13. BD (   1) C   5 - C   6        /371. BD*(   1) C   4 - C   7            3.72    1.26    0.061
  13. BD (   1) C   5 - C   6        /373. BD*(   1) C   5 - H  21            1.48    1.38    0.040
  13. BD (   1) C   5 - C   6        /374. BD*(   1) C   6 - H  22            1.30    1.38    0.038
  14. BD (   1) C   5 - H  21        /111. RY*(   1) C   4                    1.77    1.88    0.052
  14. BD (   1) C   5 - H  21        /145. RY*(   1) C   6                    1.12    1.72    0.039
  14. BD (   1) C   5 - H  21        /361. BD*(   1) C   1 - C   6            3.58    1.24    0.060
  14. BD (   1) C   5 - H  21        /367. BD*(   1) C   3 - C   4            4.89    1.23    0.069
  14. BD (   1) C   5 - H  21        /369. BD*(   1) C   4 - C   5            1.32    1.23    0.036
  14. BD (   1) C   5 - H  21        /372. BD*(   1) C   5 - C   6            1.09    1.24    0.033
  14. BD (   1) C   5 - H  21        /374. BD*(   1) C   6 - H  22            0.55    1.24    0.023
  15. BD (   1) C   6 - H  22        / 60. RY*(   1) C   1                    1.24    1.73    0.041
  15. BD (   1) C   6 - H  22        /128. RY*(   1) C   5                    1.21    1.71    0.041
  15. BD (   1) C   6 - H  22        /360. BD*(   1) C   1 - C   2            3.70    1.24    0.060
  15. BD (   1) C   6 - H  22        /361. BD*(   1) C   1 - C   6            0.95    1.24    0.031
  15. BD (   1) C   6 - H  22        /363. BD*(   1) C   1 - H  18            0.56    1.24    0.024
  15. BD (   1) C   6 - H  22        /369. BD*(   1) C   4 - C   5            3.97    1.23    0.062
  15. BD (   1) C   6 - H  22        /372. BD*(   1) C   5 - C   6            0.96    1.24    0.031
  15. BD (   1) C   6 - H  22        /373. BD*(   1) C   5 - H  21            0.55    1.23    0.023
  16. BD (   1) C   7 - C   8        /112. RY*(   2) C   4                    1.82    1.50    0.047
  16. BD (   1) C   7 - C   8        /196. RY*(   1) N   9                    1.30    1.45    0.039
  16. BD (   1) C   7 - C   8        /213. RY*(   1) C  10                    2.29    2.28    0.065
  16. BD (   1) C   7 - C   8        /214. RY*(   2) C  10                    1.07    2.25    0.044
  16. BD (   1) C   7 - C   8        /281. RY*(   1) C  14                    1.39    1.81    0.045
  16. BD (   1) C   7 - C   8        /335. RY*(   4)Br  17                    0.54   15.97    0.083
  16. BD (   1) C   7 - C   8        /367. BD*(   1) C   3 - C   4            0.83    1.34    0.030
  16. BD (   1) C   7 - C   8        /369. BD*(   1) C   4 - C   5            0.60    1.34    0.025
  16. BD (   1) C   7 - C   8        /370. BD*(   2) C   4 - C   5            2.35    0.79    0.042
  16. BD (   1) C   7 - C   8        /371. BD*(   1) C   4 - C   7            2.68    1.22    0.051
  16. BD (   1) C   7 - C   8        /376. BD*(   1) C   7 - N   9            0.75    1.15    0.026
  16. BD (   1) C   7 - C   8        /377. BD*(   1) C   7 - H  23            1.04    1.17    0.031
  16. BD (   1) C   7 - C   8        /378. BD*(   1) C   8 - C  10            2.68    1.30    0.053
  16. BD (   1) C   7 - C   8        /380. BD*(   1) C   8 - C  14            1.91    1.32    0.045
  16. BD (   1) C   7 - C   8        /381. BD*(   1) N   9 - C  15            1.59    1.27    0.040
  16. BD (   1) C   7 - C   8        /383. BD*(   1) C  10 - C  11            2.33    1.31    0.050
  16. BD (   1) C   7 - C   8        /390. BD*(   1) C  13 - C  14            2.40    1.34    0.051
  17. BD (   1) C   7 - N   9        /113. RY*(   3) C   4                    0.52    2.05    0.029
  17. BD (   1) C   7 - N   9        /301. RY*(   4) C  15                    1.65    1.88    0.050
  17. BD (   1) C   7 - N   9        /302. RY*(   5) C  15                    0.61    3.17    0.039
  17. BD (   1) C   7 - N   9        /369. BD*(   1) C   4 - C   5            2.07    1.48    0.049
  17. BD (   1) C   7 - N   9        /370. BD*(   2) C   4 - C   5            0.61    0.92    0.023
  17. BD (   1) C   7 - N   9        /371. BD*(   1) C   4 - C   7            0.95    1.35    0.032
  17. BD (   1) C   7 - N   9        /375. BD*(   1) C   7 - C   8            0.98    1.34    0.032
  17. BD (   1) C   7 - N   9        /378. BD*(   1) C   8 - C  10            1.54    1.44    0.042
  17. BD (   1) C   7 - N   9        /379. BD*(   2) C   8 - C  10            1.49    0.89    0.036
  17. BD (   1) C   7 - N   9        /381. BD*(   1) N   9 - C  15            0.91    1.41    0.032
  17. BD (   1) C   7 - N   9        /382. BD*(   1) N   9 - H  24            0.63    1.40    0.026
  17. BD (   1) C   7 - N   9        /395. BD*(   2) C  15 - O  16            1.69    1.49    0.045
  18. BD (   1) C   7 - H  23        /367. BD*(   1) C   3 - C   4            4.67    1.20    0.067
  18. BD (   1) C   7 - H  23        /370. BD*(   2) C   4 - C   5            1.04    0.65    0.025
  18. BD (   1) C   7 - H  23        /371. BD*(   1) C   4 - C   7            1.06    1.08    0.030
  18. BD (   1) C   7 - H  23        /375. BD*(   1) C   7 - C   8            0.89    1.06    0.027
  18. BD (   1) C   7 - H  23        /380. BD*(   1) C   8 - C  14            4.65    1.18    0.066
  18. BD (   1) C   7 - H  23        /382. BD*(   1) N   9 - H  24            4.79    1.13    0.066
  19. BD (   1) C   8 - C  10        /162. RY*(   1) C   7                    1.43    1.80    0.046
  19. BD (   1) C   8 - C  10        /230. RY*(   1) C  11                    2.15    2.05    0.059
  19. BD (   1) C   8 - C  10        /231. RY*(   2) C  11                    0.71    1.92    0.033
  19. BD (   1) C   8 - C  10        /281. RY*(   1) C  14                    0.63    1.88    0.031
  19. BD (   1) C   8 - C  10        /375. BD*(   1) C   7 - C   8            3.12    1.28    0.057
  19. BD (   1) C   8 - C  10        /376. BD*(   1) C   7 - N   9            0.52    1.23    0.023
  19. BD (   1) C   8 - C  10        /380. BD*(   1) C   8 - C  14            3.55    1.40    0.063
  19. BD (   1) C   8 - C  10        /383. BD*(   1) C  10 - C  11            3.34    1.39    0.061
  19. BD (   1) C   8 - C  10        /387. BD*(   1) C  11 - H  25            1.89    1.40    0.046
  19. BD (   1) C   8 - C  10        /393. BD*(   1) C  14 - H  28            1.81    1.41    0.045
  20. BD (   2) C   8 - C  10        /232. RY*(   3) C  11                    2.36    1.06    0.049
  20. BD (   2) C   8 - C  10        /283. RY*(   3) C  14                    1.56    1.15    0.041
  20. BD (   2) C   8 - C  10        /371. BD*(   1) C   4 - C   7            2.56    0.81    0.044
  20. BD (   2) C   8 - C  10        /376. BD*(   1) C   7 - N   9            3.43    0.74    0.049
  20. BD (   2) C   8 - C  10        /386. BD*(   2) C  11 - C  12           26.67    0.37    0.089
  20. BD (   2) C   8 - C  10        /391. BD*(   2) C  13 - C  14           23.56    0.37    0.084
  21. BD (   1) C   8 - C  14        /162. RY*(   1) C   7                    1.44    1.77    0.045
  21. BD (   1) C   8 - C  14        /182. RY*(   4) C   8                    0.55    1.63    0.027
  21. BD (   1) C   8 - C  14        /213. RY*(   1) C  10                    1.17    2.32    0.047
  21. BD (   1) C   8 - C  14        /264. RY*(   1) C  13                    1.15    1.87    0.042
  21. BD (   1) C   8 - C  14        /265. RY*(   2) C  13                    1.65    2.18    0.054
  21. BD (   1) C   8 - C  14        /375. BD*(   1) C   7 - C   8            1.97    1.24    0.044
  21. BD (   1) C   8 - C  14        /377. BD*(   1) C   7 - H  23            1.51    1.21    0.038
  21. BD (   1) C   8 - C  14        /378. BD*(   1) C   8 - C  10            4.63    1.34    0.070
  21. BD (   1) C   8 - C  14        /384. BD*(   1) C  10 -Br  17            5.67    0.93    0.065
  21. BD (   1) C   8 - C  14        /390. BD*(   1) C  13 - C  14            3.06    1.39    0.058
  21. BD (   1) C   8 - C  14        /392. BD*(   1) C  13 - H  27            1.86    1.38    0.046
  21. BD (   1) C   8 - C  14        /393. BD*(   1) C  14 - H  28            1.40    1.38    0.039
  22. BD (   1) N   9 - C  15        /162. RY*(   1) C   7                    2.06    1.94    0.056
  22. BD (   1) N   9 - C  15        /317. RY*(   3) O  16                    0.57    1.52    0.026
  22. BD (   1) N   9 - C  15        /371. BD*(   1) C   4 - C   7            0.50    1.43    0.024
  22. BD (   1) N   9 - C  15        /376. BD*(   1) C   7 - N   9            1.87    1.36    0.045
  22. BD (   1) N   9 - C  15        /377. BD*(   1) C   7 - H  23            0.54    1.38    0.025
  22. BD (   1) N   9 - C  15        /382. BD*(   1) N   9 - H  24            0.71    1.48    0.029
  23. BD (   1) N   9 - H  24        /162. RY*(   1) C   7                    0.56    1.78    0.028
  23. BD (   1) N   9 - H  24        /163. RY*(   2) C   7                    1.29    1.57    0.040
  23. BD (   1) N   9 - H  24        /298. RY*(   1) C  15                    0.93    2.11    0.040
  23. BD (   1) N   9 - H  24        /302. RY*(   5) C  15                    0.72    3.09    0.042
  23. BD (   1) N   9 - H  24        /377. BD*(   1) C   7 - H  23            1.71    1.22    0.041
  23. BD (   1) N   9 - H  24        /381. BD*(   1) N   9 - C  15            0.53    1.32    0.024
  23. BD (   1) N   9 - H  24        /395. BD*(   2) C  15 - O  16            1.08    1.40    0.035
  23. BD (   1) N   9 - H  24        /396. BD*(   1) C  15 - H  29            2.33    1.32    0.050
  24. BD (   1) C  10 - C  11        /179. RY*(   1) C   8                    2.18    2.24    0.063
  24. BD (   1) C  10 - C  11        /183. RY*(   5) C   8                    0.87    1.88    0.036
  24. BD (   1) C  10 - C  11        /213. RY*(   1) C  10                    0.77    2.35    0.038
  24. BD (   1) C  10 - C  11        /247. RY*(   1) C  12                    1.04    1.89    0.040
  24. BD (   1) C  10 - C  11        /248. RY*(   2) C  12                    1.57    2.27    0.054
  24. BD (   1) C  10 - C  11        /334. RY*(   3)Br  17                    0.77    3.44    0.046
  24. BD (   1) C  10 - C  11        /335. RY*(   4)Br  17                    0.84   16.04    0.104
  24. BD (   1) C  10 - C  11        /375. BD*(   1) C   7 - C   8            4.16    1.28    0.065
  24. BD (   1) C  10 - C  11        /378. BD*(   1) C   8 - C  10            4.10    1.37    0.067
  24. BD (   1) C  10 - C  11        /385. BD*(   1) C  11 - C  12            2.87    1.42    0.057
  24. BD (   1) C  10 - C  11        /387. BD*(   1) C  11 - H  25            1.80    1.40    0.045
  24. BD (   1) C  10 - C  11        /389. BD*(   1) C  12 - H  26            1.69    1.41    0.044
  25. BD (   1) C  10 -Br  17        /179. RY*(   1) C   8                    3.73    2.11    0.079
  25. BD (   1) C  10 -Br  17        /213. RY*(   1) C  10                    1.36    2.22    0.049
  25. BD (   1) C  10 -Br  17        /214. RY*(   2) C  10                    1.44    2.20    0.050
  25. BD (   1) C  10 -Br  17        /230. RY*(   1) C  11                    2.93    1.92    0.067
  25. BD (   1) C  10 -Br  17        /235. RY*(   6) C  11                    0.51    1.53    0.025
  25. BD (   1) C  10 -Br  17        /334. RY*(   3)Br  17                    1.81    3.31    0.069
  25. BD (   1) C  10 -Br  17        /335. RY*(   4)Br  17                    2.11   15.91    0.164
  25. BD (   1) C  10 -Br  17        /380. BD*(   1) C   8 - C  14            3.65    1.26    0.061
  25. BD (   1) C  10 -Br  17        /385. BD*(   1) C  11 - C  12            3.33    1.29    0.058
  25. BD (   1) C  10 -Br  17        /387. BD*(   1) C  11 - H  25            0.51    1.27    0.023
  26. BD (   1) C  11 - C  12        /214. RY*(   2) C  10                    2.20    2.30    0.064
  26. BD (   1) C  11 - C  12        /264. RY*(   1) C  13                    0.96    1.87    0.038
  26. BD (   1) C  11 - C  12        /265. RY*(   2) C  13                    1.52    2.18    0.052
  26. BD (   1) C  11 - C  12        /383. BD*(   1) C  10 - C  11            3.76    1.36    0.064
  26. BD (   1) C  11 - C  12        /384. BD*(   1) C  10 -Br  17            4.59    0.93    0.059
  26. BD (   1) C  11 - C  12        /387. BD*(   1) C  11 - H  25            1.42    1.37    0.040
  26. BD (   1) C  11 - C  12        /388. BD*(   1) C  12 - C  13            2.43    1.39    0.052
  26. BD (   1) C  11 - C  12        /389. BD*(   1) C  12 - H  26            1.32    1.39    0.038
  26. BD (   1) C  11 - C  12        /392. BD*(   1) C  13 - H  27            2.31    1.39    0.051
  27. BD (   2) C  11 - C  12        /216. RY*(   4) C  10                    0.68    1.81    0.034
  27. BD (   2) C  11 - C  12        /232. RY*(   3) C  11                    0.51    1.04    0.023
  27. BD (   2) C  11 - C  12        /266. RY*(   3) C  13                    0.56    0.89    0.022
  27. BD (   2) C  11 - C  12        /267. RY*(   4) C  13                    0.74    1.86    0.036
  27. BD (   2) C  11 - C  12        /379. BD*(   2) C   8 - C  10           27.69    0.33    0.087
  27. BD (   2) C  11 - C  12        /391. BD*(   2) C  13 - C  14           27.94    0.35    0.089
  28. BD (   1) C  11 - H  25        /213. RY*(   1) C  10                    1.20    2.18    0.046
  28. BD (   1) C  11 - H  25        /247. RY*(   1) C  12                    1.16    1.72    0.040
  28. BD (   1) C  11 - H  25        /378. BD*(   1) C   8 - C  10            4.53    1.20    0.066
  28. BD (   1) C  11 - H  25        /383. BD*(   1) C  10 - C  11            1.42    1.21    0.037
  28. BD (   1) C  11 - H  25        /385. BD*(   1) C  11 - C  12            1.12    1.24    0.033
  28. BD (   1) C  11 - H  25        /388. BD*(   1) C  12 - C  13            3.60    1.24    0.060
  28. BD (   1) C  11 - H  25        /389. BD*(   1) C  12 - H  26            0.58    1.24    0.024
  29. BD (   1) C  12 - C  13        /231. RY*(   2) C  11                    2.25    1.89    0.058
  29. BD (   1) C  12 - C  13        /281. RY*(   1) C  14                    0.98    1.85    0.038
  29. BD (   1) C  12 - C  13        /282. RY*(   2) C  14                    1.39    2.06    0.048
  29. BD (   1) C  12 - C  13        /385. BD*(   1) C  11 - C  12            2.51    1.39    0.053
  29. BD (   1) C  12 - C  13        /387. BD*(   1) C  11 - H  25            2.27    1.37    0.050
  29. BD (   1) C  12 - C  13        /389. BD*(   1) C  12 - H  26            1.39    1.39    0.039
  29. BD (   1) C  12 - C  13        /390. BD*(   1) C  13 - C  14            2.62    1.39    0.054
  29. BD (   1) C  12 - C  13        /392. BD*(   1) C  13 - H  27            1.36    1.39    0.039
  29. BD (   1) C  12 - C  13        /393. BD*(   1) C  14 - H  28            2.52    1.38    0.053
  30. BD (   1) C  12 - H  26        /230. RY*(   1) C  11                    1.01    1.87    0.039
  30. BD (   1) C  12 - H  26        /264. RY*(   1) C  13                    1.23    1.72    0.041
  30. BD (   1) C  12 - H  26        /383. BD*(   1) C  10 - C  11            4.00    1.21    0.062
  30. BD (   1) C  12 - H  26        /385. BD*(   1) C  11 - C  12            1.03    1.24    0.032
  30. BD (   1) C  12 - H  26        /387. BD*(   1) C  11 - H  25            0.60    1.22    0.024
  30. BD (   1) C  12 - H  26        /388. BD*(   1) C  12 - C  13            1.01    1.24    0.032
  30. BD (   1) C  12 - H  26        /390. BD*(   1) C  13 - C  14            3.78    1.24    0.061
  30. BD (   1) C  12 - H  26        /392. BD*(   1) C  13 - H  27            0.56    1.23    0.024
  31. BD (   1) C  13 - C  14        /179. RY*(   1) C   8                    0.70    2.22    0.035
  31. BD (   1) C  13 - C  14        /180. RY*(   2) C   8                    1.69    1.67    0.048
  31. BD (   1) C  13 - C  14        /247. RY*(   1) C  12                    0.94    1.86    0.038
  31. BD (   1) C  13 - C  14        /248. RY*(   2) C  12                    1.39    2.24    0.050
  31. BD (   1) C  13 - C  14        /375. BD*(   1) C   7 - C   8            3.46    1.25    0.059
  31. BD (   1) C  13 - C  14        /380. BD*(   1) C   8 - C  14            3.57    1.37    0.062
  31. BD (   1) C  13 - C  14        /388. BD*(   1) C  12 - C  13            2.53    1.39    0.053
  31. BD (   1) C  13 - C  14        /389. BD*(   1) C  12 - H  26            2.33    1.39    0.051
  31. BD (   1) C  13 - C  14        /392. BD*(   1) C  13 - H  27            1.36    1.38    0.039
  31. BD (   1) C  13 - C  14        /393. BD*(   1) C  14 - H  28            1.68    1.38    0.043
  32. BD (   2) C  13 - C  14        /249. RY*(   3) C  12                    1.89    0.82    0.038
  32. BD (   2) C  13 - C  14        /379. BD*(   2) C   8 - C  10           31.61    0.33    0.093
  32. BD (   2) C  13 - C  14        /386. BD*(   2) C  11 - C  12           27.91    0.35    0.089
  33. BD (   1) C  13 - H  27        /247. RY*(   1) C  12                    1.18    1.71    0.040
  33. BD (   1) C  13 - H  27        /281. RY*(   1) C  14                    1.05    1.70    0.038
  33. BD (   1) C  13 - H  27        /380. BD*(   1) C   8 - C  14            4.04    1.21    0.063
  33. BD (   1) C  13 - H  27        /385. BD*(   1) C  11 - C  12            3.64    1.24    0.060
  33. BD (   1) C  13 - H  27        /388. BD*(   1) C  12 - C  13            1.00    1.24    0.031
  33. BD (   1) C  13 - H  27        /389. BD*(   1) C  12 - H  26            0.57    1.23    0.024
  33. BD (   1) C  13 - H  27        /390. BD*(   1) C  13 - C  14            1.02    1.24    0.032
  33. BD (   1) C  13 - H  27        /393. BD*(   1) C  14 - H  28            0.54    1.23    0.023
  34. BD (   1) C  14 - H  28        /179. RY*(   1) C   8                    1.62    2.07    0.052
  34. BD (   1) C  14 - H  28        /264. RY*(   1) C  13                    1.18    1.73    0.040
  34. BD (   1) C  14 - H  28        /378. BD*(   1) C   8 - C  10            4.90    1.20    0.069
  34. BD (   1) C  14 - H  28        /380. BD*(   1) C   8 - C  14            1.22    1.22    0.035
  34. BD (   1) C  14 - H  28        /388. BD*(   1) C  12 - C  13            3.45    1.25    0.059
  34. BD (   1) C  14 - H  28        /390. BD*(   1) C  13 - C  14            1.15    1.25    0.034
  34. BD (   1) C  14 - H  28        /392. BD*(   1) C  13 - H  27            0.53    1.24    0.023
  35. BD (   1) C  15 - O  16        /196. RY*(   1) N   9                    0.58    1.16    0.023
  35. BD (   1) C  15 - O  16        /394. BD*(   1) C  15 - O  16            1.26    0.47    0.023
  36. BD (   2) C  15 - O  16        /197. RY*(   2) N   9                    1.44    2.15    0.050
  36. BD (   2) C  15 - O  16        /298. RY*(   1) C  15                    0.87    2.43    0.041
  36. BD (   2) C  15 - O  16        /376. BD*(   1) C   7 - N   9            2.65    1.53    0.057
  36. BD (   2) C  15 - O  16        /381. BD*(   1) N   9 - C  15            0.57    1.64    0.028
  37. BD (   1) C  15 - H  29        /197. RY*(   2) N   9                    1.33    1.72    0.043
  37. BD (   1) C  15 - H  29        /315. RY*(   1) O  16                    0.95    1.51    0.034
  37. BD (   1) C  15 - H  29        /382. BD*(   1) N   9 - H  24            3.77    1.21    0.060
  38. CR (   1) C   1                / 78. RY*(   2) C   2                    1.24   11.78    0.108
  38. CR (   1) C   1                /146. RY*(   2) C   6                    1.28   11.80    0.110
  38. CR (   1) C   1                /337. RY*(   2) H  18                    0.60   12.31    0.077
  38. CR (   1) C   1                /364. BD*(   1) C   2 - C   3            0.68   11.01    0.077
  38. CR (   1) C   1                /372. BD*(   1) C   5 - C   6            0.65   11.01    0.076
  39. CR (   1) C   2                / 61. RY*(   2) C   1                    1.30   11.81    0.110
  39. CR (   1) C   2                / 95. RY*(   2) C   3                    1.04   11.61    0.098
  39. CR (   1) C   2                /339. RY*(   2) H  19                    0.63   12.35    0.079
  39. CR (   1) C   2                /361. BD*(   1) C   1 - C   6            0.64   11.01    0.075
  39. CR (   1) C   2                /367. BD*(   1) C   3 - C   4            0.79   11.00    0.084
  40. CR (   1) C   3                / 78. RY*(   2) C   2                    1.38   11.78    0.114
  40. CR (   1) C   3                /113. RY*(   3) C   4                    1.90   11.58    0.132
  40. CR (   1) C   3                /340. RY*(   1) H  20                    0.64   11.78    0.077
  40. CR (   1) C   3                /360. BD*(   1) C   1 - C   2            0.64   11.01    0.075
  40. CR (   1) C   3                /369. BD*(   1) C   4 - C   5            0.76   11.00    0.082
  40. CR (   1) C   3                /371. BD*(   1) C   4 - C   7            0.83   10.88    0.086
  41. CR (   1) C   4                / 95. RY*(   2) C   3                    1.23   11.63    0.107
  41. CR (   1) C   4                /129. RY*(   2) C   5                    1.21   11.64    0.106
  41. CR (   1) C   4                /166. RY*(   5) C   7                    0.80   11.42    0.085
  41. CR (   1) C   4                /364. BD*(   1) C   2 - C   3            0.62   11.03    0.074
  41. CR (   1) C   4                /372. BD*(   1) C   5 - C   6            0.61   11.03    0.074
  42. CR (   1) C   5                /111. RY*(   1) C   4                    0.61   11.65    0.075
  42. CR (   1) C   5                /113. RY*(   3) C   4                    1.24   11.57    0.107
  42. CR (   1) C   5                /146. RY*(   2) C   6                    1.33   11.80    0.112
  42. CR (   1) C   5                /342. RY*(   1) H  21                    0.67   11.85    0.079
  42. CR (   1) C   5                /361. BD*(   1) C   1 - C   6            0.64   11.01    0.075
  42. CR (   1) C   5                /367. BD*(   1) C   3 - C   4            0.83   10.99    0.086
  42. CR (   1) C   5                /371. BD*(   1) C   4 - C   7            0.79   10.88    0.083
  43. CR (   1) C   6                / 61. RY*(   2) C   1                    1.33   11.80    0.112
  43. CR (   1) C   6                /129. RY*(   2) C   5                    1.14   11.62    0.103
  43. CR (   1) C   6                /345. RY*(   2) H  22                    0.63   12.34    0.079
  43. CR (   1) C   6                /360. BD*(   1) C   1 - C   2            0.64   11.01    0.075
  43. CR (   1) C   6                /369. BD*(   1) C   4 - C   5            0.76   11.00    0.082
  44. CR (   1) C   7                /111. RY*(   1) C   4                    1.07   11.70    0.100
  44. CR (   1) C   7                /179. RY*(   1) C   8                    0.93   11.89    0.094
  44. CR (   1) C   7                /367. BD*(   1) C   3 - C   4            0.70   11.05    0.079
  44. CR (   1) C   7                /369. BD*(   1) C   4 - C   5            0.53   11.06    0.068
  44. CR (   1) C   7                /378. BD*(   1) C   8 - C  10            0.62   11.02    0.074
  44. CR (   1) C   7                /380. BD*(   1) C   8 - C  14            0.56   11.04    0.071
  44. CR (   1) C   7                /381. BD*(   1) N   9 - C  15            0.68   10.99    0.078
  45. CR (   1) C   8                /166. RY*(   5) C   7                    0.52   11.43    0.069
  45. CR (   1) C   8                /214. RY*(   2) C  10                    2.25   11.95    0.146
  45. CR (   1) C   8                /282. RY*(   2) C  14                    1.22   11.71    0.107
  45. CR (   1) C   8                /383. BD*(   1) C  10 - C  11            0.73   11.01    0.081
  45. CR (   1) C   8                /384. BD*(   1) C  10 -Br  17            1.24   10.59    0.103
  45. CR (   1) C   8                /390. BD*(   1) C  13 - C  14            0.63   11.04    0.075
  46. CR (   1) N   9                /163. RY*(   2) C   7                    1.55   15.39    0.138
  46. CR (   1) N   9                /300. RY*(   3) C  15                    0.67   16.22    0.093
  46. CR (   1) N   9                /302. RY*(   5) C  15                    0.96   16.92    0.114
  46. CR (   1) N   9                /349. RY*(   2) H  24                    0.88   16.84    0.109
  47. CR (   1) C  10                /180. RY*(   2) C   8                    1.15   11.38    0.102
  47. CR (   1) C  10                /231. RY*(   2) C  11                    1.67   11.59    0.124
  47. CR (   1) C  10                /375. BD*(   1) C   7 - C   8            1.01   10.95    0.095
  47. CR (   1) C  10                /378. BD*(   1) C   8 - C  10            0.60   11.05    0.073
  47. CR (   1) C  10                /380. BD*(   1) C   8 - C  14            0.68   11.07    0.078
  47. CR (   1) C  10                /383. BD*(   1) C  10 - C  11            0.51   11.06    0.067
  47. CR (   1) C  10                /384. BD*(   1) C  10 -Br  17            1.90   10.64    0.128
  47. CR (   1) C  10                /385. BD*(   1) C  11 - C  12            0.61   11.09    0.074
  48. CR (   1) C  11                /213. RY*(   1) C  10                    2.06   11.95    0.140
  48. CR (   1) C  11                /248. RY*(   2) C  12                    1.35   11.86    0.113
  48. CR (   1) C  11                /350. RY*(   1) H  25                    0.62   11.78    0.076
  48. CR (   1) C  11                /378. BD*(   1) C   8 - C  10            0.96   10.97    0.093
  48. CR (   1) C  11                /384. BD*(   1) C  10 -Br  17            0.90   10.56    0.088
  48. CR (   1) C  11                /388. BD*(   1) C  12 - C  13            0.65   11.02    0.076
  49. CR (   1) C  12                /230. RY*(   1) C  11                    0.57   11.64    0.073
  49. CR (   1) C  12                /231. RY*(   2) C  11                    0.90   11.51    0.091
  49. CR (   1) C  12                /265. RY*(   2) C  13                    1.22   11.80    0.107
  49. CR (   1) C  12                /353. RY*(   2) H  26                    0.56   12.22    0.074
  49. CR (   1) C  12                /383. BD*(   1) C  10 - C  11            0.79   10.98    0.084
  49. CR (   1) C  12                /390. BD*(   1) C  13 - C  14            0.67   11.01    0.077
  50. CR (   1) C  13                /248. RY*(   2) C  12                    1.26   11.86    0.109
  50. CR (   1) C  13                /282. RY*(   2) C  14                    0.99   11.68    0.096
  50. CR (   1) C  13                /285. RY*(   5) C  14                    0.54   11.62    0.071
  50. CR (   1) C  13                /380. BD*(   1) C   8 - C  14            0.77   10.99    0.083
  50. CR (   1) C  13                /385. BD*(   1) C  11 - C  12            0.63   11.01    0.075
  51. CR (   1) C  14                /179. RY*(   1) C   8                    0.99   11.84    0.097
  51. CR (   1) C  14                /180. RY*(   2) C   8                    0.98   11.30    0.094
  51. CR (   1) C  14                /265. RY*(   2) C  13                    1.39   11.80    0.114
  51. CR (   1) C  14                /356. RY*(   1) H  28                    0.70   11.85    0.081
  51. CR (   1) C  14                /375. BD*(   1) C   7 - C   8            0.67   10.87    0.077
  51. CR (   1) C  14                /378. BD*(   1) C   8 - C  10            0.90   10.97    0.089
  51. CR (   1) C  14                /388. BD*(   1) C  12 - C  13            0.64   11.02    0.075
  52. CR (   1) C  15                /376. BD*(   1) C   7 - N   9            1.31   10.94    0.108
  53. CR (   1) O  16                /298. RY*(   1) C  15                    4.31   20.69    0.267
  54. LP (   1) N   9                /164. RY*(   3) C   7                    0.79    1.10    0.029
  54. LP (   1) N   9                /170. RY*(   9) C   7                    0.52    1.79    0.030
  54. LP (   1) N   9                /299. RY*(   2) C  15                    2.90    1.85    0.071
  54. LP (   1) N   9                /303. RY*(   6) C  15                    0.62    1.00    0.024
  54. LP (   1) N   9                /370. BD*(   2) C   4 - C   5            0.62    0.38    0.014
  54. LP (   1) N   9                /371. BD*(   1) C   4 - C   7            5.75    0.81    0.066
  54. LP (   1) N   9                /375. BD*(   1) C   7 - C   8            5.70    0.79    0.065
  54. LP (   1) N   9                /379. BD*(   2) C   8 - C  10            1.71    0.35    0.022
  54. LP (   1) N   9                /394. BD*(   1) C  15 - O  16           85.98    0.35    0.157
  55. LP (   1) O  16                /298. RY*(   1) C  15                   11.22    2.14    0.138
  55. LP (   1) O  16                /300. RY*(   3) C  15                    0.88    2.43    0.041
  55. LP (   1) O  16                /308. RY*(  11) C  15                    1.10    3.55    0.056
  55. LP (   1) O  16                /396. BD*(   1) C  15 - H  29            0.59    1.35    0.025
  56. LP (   2) O  16                /300. RY*(   3) C  15                    2.94    1.96    0.069
  56. LP (   2) O  16                /376. BD*(   1) C   7 - N   9            1.00    0.76    0.025
  56. LP (   2) O  16                /381. BD*(   1) N   9 - C  15           23.21    0.88    0.129
  56. LP (   2) O  16                /396. BD*(   1) C  15 - H  29           17.21    0.87    0.111
  57. LP (   1)Br  17                /213. RY*(   1) C  10                    1.17    2.26    0.046
  57. LP (   1)Br  17                /214. RY*(   2) C  10                    1.40    2.24    0.050
  57. LP (   1)Br  17                /334. RY*(   3)Br  17                    0.54    3.35    0.038
  57. LP (   1)Br  17                /335. RY*(   4)Br  17                    0.59   15.95    0.086
  57. LP (   1)Br  17                /378. BD*(   1) C   8 - C  10            1.51    1.28    0.040
  57. LP (   1)Br  17                /383. BD*(   1) C  10 - C  11            0.80    1.30    0.029
  58. LP (   2)Br  17                /377. BD*(   1) C   7 - H  23            0.98    0.79    0.025
  58. LP (   2)Br  17                /378. BD*(   1) C   8 - C  10            4.72    0.92    0.059
  58. LP (   2)Br  17                /383. BD*(   1) C  10 - C  11            4.09    0.93    0.055
  58. LP (   2)Br  17                /385. BD*(   1) C  11 - C  12            0.71    0.97    0.024
  59. LP (   3)Br  17                /215. RY*(   3) C  10                    0.80    1.24    0.029
  59. LP (   3)Br  17                /379. BD*(   2) C   8 - C  10           13.81    0.37    0.070
 362. BD*(   2) C   1 - C   6        / 62. RY*(   3) C   1                    3.35    0.43    0.084
 362. BD*(   2) C   1 - C   6        / 73. RY*(  14) C   1                    0.61    0.45    0.037
 362. BD*(   2) C   1 - C   6        /147. RY*(   3) C   6                    1.65    0.51    0.064
 362. BD*(   2) C   1 - C   6        /148. RY*(   4) C   6                    0.57    1.55    0.066
 362. BD*(   2) C   1 - C   6        /159. RY*(  15) C   6                    0.58    0.43    0.035
 365. BD*(   2) C   2 - C   3        / 79. RY*(   3) C   2                    2.59    0.67    0.092
 365. BD*(   2) C   2 - C   3        / 96. RY*(   3) C   3                    0.78    0.68    0.051
 365. BD*(   2) C   2 - C   3        / 97. RY*(   4) C   3                    1.06    1.38    0.084
 370. BD*(   2) C   4 - C   5        / 96. RY*(   3) C   3                    0.76    0.68    0.048
 370. BD*(   2) C   4 - C   5        /112. RY*(   2) C   4                    0.54    0.72    0.042
 370. BD*(   2) C   4 - C   5        /130. RY*(   3) C   5                    2.59    0.73    0.092
 370. BD*(   2) C   4 - C   5        /147. RY*(   3) C   6                    0.67    0.51    0.039
 370. BD*(   2) C   4 - C   5        /375. BD*(   1) C   7 - C   8            1.70    0.42    0.054
 370. BD*(   2) C   4 - C   5        /376. BD*(   1) C   7 - N   9            0.73    0.37    0.033
 370. BD*(   2) C   4 - C   5        /377. BD*(   1) C   7 - H  23            0.70    0.39    0.034
 379. BD*(   2) C   8 - C  10        /181. RY*(   3) C   8                    1.43    0.71    0.062
 379. BD*(   2) C   8 - C  10        /184. RY*(   6) C   8                    0.58    0.97    0.047
 379. BD*(   2) C   8 - C  10        /215. RY*(   3) C  10                    2.28    0.86    0.087
 379. BD*(   2) C   8 - C  10        /232. RY*(   3) C  11                    0.95    0.71    0.051
 379. BD*(   2) C   8 - C  10        /283. RY*(   3) C  14                    0.75    0.80    0.048
 379. BD*(   2) C   8 - C  10        /370. BD*(   2) C   4 - C   5            6.66    0.03    0.020
 379. BD*(   2) C   8 - C  10        /371. BD*(   1) C   4 - C   7            1.41    0.46    0.048
 379. BD*(   2) C   8 - C  10        /376. BD*(   1) C   7 - N   9            1.81    0.40    0.051
 379. BD*(   2) C   8 - C  10        /386. BD*(   2) C  11 - C  12          157.47    0.02    0.090
 379. BD*(   2) C   8 - C  10        /391. BD*(   2) C  13 - C  14          176.34    0.02    0.096
 386. BD*(   2) C  11 - C  12        /232. RY*(   3) C  11                    0.75    0.69    0.051
 386. BD*(   2) C  11 - C  12        /234. RY*(   5) C  11                    0.73    1.20    0.067
 386. BD*(   2) C  11 - C  12        /249. RY*(   3) C  12                    1.81    0.46    0.065
 386. BD*(   2) C  11 - C  12        /250. RY*(   4) C  12                    0.51    1.59    0.064
 386. BD*(   2) C  11 - C  12        /257. RY*(  11) C  12                    0.58    0.49    0.038
 391. BD*(   2) C  13 - C  14        /249. RY*(   3) C  12                    0.60    0.46    0.038
 391. BD*(   2) C  13 - C  14        /266. RY*(   3) C  13                    2.84    0.54    0.088
 391. BD*(   2) C  13 - C  14        /284. RY*(   4) C  14                    1.35    1.16    0.089
 394. BD*(   1) C  15 - O  16        /299. RY*(   2) C  15                    1.86    1.50    0.125
 394. BD*(   1) C  15 - O  16        /303. RY*(   6) C  15                    2.36    0.64    0.094
 394. BD*(   1) C  15 - O  16        /312. RY*(  15) C  15                    0.57    1.63    0.073
 394. BD*(   1) C  15 - O  16        /316. RY*(   2) O  16                    1.89    0.68    0.086


 Natural Bond Orbitals (Summary):

                                                            Principal Delocalizations
           NBO                        Occupancy    Energy   (geminal,vicinal,remote)
 ====================================================================================
 Molecular unit  1  (C14H12NOBr)
     1. BD (   1) C   1 - C   2          1.98149    -0.77168  364(g),368(v),361(g),374(v)
                                                    95(v),146(v),366(g),363(g)
                                                    145(v),94(v)
     2. BD (   1) C   1 - C   6          1.98160    -0.77159  372(g),360(g),373(v),366(v)
                                                    129(v),78(v),374(g),363(g)
                                                    77(v),128(v)
     3. BD (   2) C   1 - C   6          1.65765    -0.29646  365(v),370(v),131(v),80(v)
     4. BD (   1) C   1 - H  18          1.98162    -0.62273  364(v),372(v),77(v),145(v)
                                                    360(g),361(g),366(v),374(v)
     5. BD (   1) C   2 - C   3          1.97920    -0.77291  371(v),367(g),360(g),363(v)
                                                    368(g),61(v),366(g),111(v)
                                                    113(v),60(v)
     6. BD (   2) C   2 - C   3          1.66609    -0.29938  370(v),362(v),62(v)
     7. BD (   1) C   2 - H  19          1.98141    -0.62387  367(v),361(v),60(v),94(v)
                                                    364(g),360(g),363(v),368(v)
     8. BD (   1) C   3 - C   4          1.97389    -0.77464  369(g),364(g),373(v),371(g)
                                                    366(v),78(v),368(g),77(v)
                                                    162(v),377(v),128(v),129(v)
     9. BD (   1) C   3 - H  20          1.98021    -0.63037  369(v),360(v),111(v),367(g)
                                                    77(v),364(g),366(v)
    10. BD (   1) C   4 - C   5          1.97384    -0.77188  367(g),372(g),368(v),371(g)
                                                    374(v),373(g),162(v),146(v)
                                                    376(v),145(v),94(v),95(v)
    11. BD (   2) C   4 - C   5          1.65768    -0.29869  362(v),365(v),375(v),96(v)
                                                    147(v),376(v),379(r),377(v)
    12. BD (   1) C   4 - C   7          1.96456    -0.73477  379(v),375(g),364(v),372(v)
                                                    367(g),369(g),128(v),381(v)
                                                    378(v),94(v),196(v),377(g)
                                                    181(v),376(g),180(v)
    13. BD (   1) C   5 - C   6          1.97941    -0.77090  371(v),369(g),361(g),363(v)
                                                    373(g),61(v),113(v),374(g)
                                                    60(v),111(v)
    14. BD (   1) C   5 - H  21          1.98031    -0.62459  367(v),361(v),111(v),369(g)
                                                    145(v),372(g),374(v)
    15. BD (   1) C   6 - H  22          1.98155    -0.62369  369(v),360(v),60(v),128(v)
                                                    372(g),361(g),363(v),373(v)
    16. BD (   1) C   7 - C   8          1.96267    -0.73446  370(v),378(g),371(g),390(v)
                                                    383(v),213(v),380(g),112(v)
                                                    381(v),281(v),196(v),214(v)
                                                    377(g),367(v),376(g),369(v)
                                                    335(r)
    17. BD (   1) C   7 - N   9          1.98153    -0.86998  369(v),379(v),395(v),301(v)
                                                    378(v),375(g),371(g),381(g)
                                                    370(v),382(g),302(v),113(v)
    18. BD (   1) C   7 - H  23          1.96642    -0.59479  382(v),367(v),380(v),370(v)
                                                    371(g),375(g)
    19. BD (   1) C   8 - C  10          1.97733    -0.81095  380(g),383(g),375(g),230(v)
                                                    387(v),393(v),162(v),231(v)
                                                    281(v),376(v)
    20. BD (   2) C   8 - C  10          1.69046    -0.32696  386(v),391(v),376(v),371(v)
                                                    232(v),283(v)
    21. BD (   1) C   8 - C  14          1.96466    -0.77709  384(v),378(g),390(g),375(g)
                                                    392(v),265(v),377(v),162(v)
                                                    393(g),213(v),264(v),182(g)
    22. BD (   1) N   9 - C  15          1.99110    -0.94471  162(v),376(g),382(g),317(v)
                                                    377(v),371(v)
    23. BD (   1) N   9 - H  24          1.98493    -0.78629  396(v),377(v),163(v),395(v)
                                                    298(v),302(v),162(v),381(g)
    24. BD (   1) C  10 - C  11          1.98006    -0.80791  375(v),378(g),385(g),179(v)
                                                    387(g),389(v),248(v),247(v)
                                                    183(v),335(v),334(v),213(g)
    25. BD (   1) C  10 -Br  17          1.98427    -0.67679  179(v),380(v),385(v),230(v)
                                                    335(g),334(g),214(g),213(g)
                                                    387(v),235(v)
    26. BD (   1) C  11 - C  12          1.97296    -0.78048  384(v),383(g),388(g),392(v)
                                                    214(v),265(v),387(g),389(g)
                                                    264(v)
    27. BD (   2) C  11 - C  12          1.66347    -0.30579  379(v),391(v),267(v),216(v)
                                                    266(v),232(g)
    28. BD (   1) C  11 - H  25          1.98012    -0.63199  378(v),388(v),383(g),213(v)
                                                    247(v),385(g),389(v)
    29. BD (   1) C  12 - C  13          1.98125    -0.78079  390(g),393(v),385(g),387(v)
                                                    231(v),282(v),389(g),392(g)
                                                    281(v)
    30. BD (   1) C  12 - H  26          1.98050    -0.62924  383(v),390(v),264(v),385(g)
                                                    230(v),388(g),387(v),392(v)
    31. BD (   1) C  13 - C  14          1.97941    -0.78034  380(g),375(v),388(g),389(v)
                                                    180(v),393(g),248(v),392(g)
                                                    247(v),179(v)
    32. BD (   2) C  13 - C  14          1.66452    -0.30563  379(v),386(v),249(v)
    33. BD (   1) C  13 - H  27          1.98118    -0.62825  380(v),385(v),247(v),281(v)
                                                    390(g),388(g),389(v),393(v)
    34. BD (   1) C  14 - H  28          1.97871    -0.63791  378(v),388(v),179(v),380(g)
                                                    264(v),390(g),392(v)
    35. BD (   1) C  15 - O  16          1.99747    -0.44297  394(g),196(v)
    36. BD (   2) C  15 - O  16          1.99393    -1.10877  376(v),197(v),298(g),381(g)
    37. BD (   1) C  15 - H  29          1.98770    -0.68113  382(v),197(v),315(v)
    38. CR (   1) C   1                  1.99929   -10.39413  146(v),78(v),364(v),372(v)
                                                    337(v)
    39. CR (   1) C   2                  1.99929   -10.39687  61(v),95(v),367(v),361(v)
                                                    339(v)
    40. CR (   1) C   3                  1.99916   -10.39626  113(v),78(v),371(v),369(v)
                                                    360(v),340(v)
    41. CR (   1) C   4                  1.99910   -10.41827  95(v),129(v),166(v),364(v)
                                                    372(v)
    42. CR (   1) C   5                  1.99918   -10.39369  146(v),113(v),367(v),371(v)
                                                    342(v),361(v),111(v)
    43. CR (   1) C   6                  1.99929   -10.39590  61(v),129(v),369(v),360(v)
                                                    345(v)
    44. CR (   1) C   7                  1.99904   -10.45359  111(v),179(v),367(v),381(v)
                                                    378(v),380(v),369(v)
    45. CR (   1) C   8                  1.99894   -10.43109  214(v),384(v),282(v),383(v)
                                                    390(v),166(v)
    46. CR (   1) N   9                  1.99940   -14.61110  163(v),302(v),349(v),300(v)
    47. CR (   1) C  10                  1.99877   -10.48273  384(g),231(v),180(v),375(v)
                                                    380(v),385(v),378(g),383(g)
    48. CR (   1) C  11                  1.99912   -10.40413  213(v),248(v),378(v),384(v)
                                                    388(v),350(v)
    49. CR (   1) C  12                  1.99927   -10.40205  265(v),231(v),383(v),390(v)
                                                    230(v),353(v)
    50. CR (   1) C  13                  1.99929   -10.40158  248(v),282(v),380(v),385(v)
                                                    285(v)
    51. CR (   1) C  14                  1.99916   -10.40560  265(v),179(v),180(v),378(v)
                                                    356(v),375(v),388(v)
    52. CR (   1) C  15                  1.99947   -10.52329  376(v)
    53. CR (   1) O  16                  1.99981   -19.36642  298(v)
    54. LP (   1) N   9                  1.68884    -0.32477  394(v),371(v),375(v),299(v)
                                                    379(r),164(v),303(v),370(r)
                                                    170(v)
    55. LP (   1) O  16                  1.98865    -0.82138  298(v),308(v),300(v),396(v)
    56. LP (   2) O  16                  1.90446    -0.34381  381(v),396(v),300(v),376(r)
    57. LP (   1)Br  17                  1.99113    -0.71870  378(v),214(v),213(v),383(v)
                                                    335(g),334(g)
    58. LP (   2)Br  17                  1.96479    -0.35511  378(v),383(v),377(r),385(r)
    59. LP (   3)Br  17                  1.93108    -0.35213  379(v),215(v)
    60. RY*(   1) C   1                  0.00548     1.10773   
    61. RY*(   2) C   1                  0.00193     1.40904   
    62. RY*(   3) C   1                  0.00090     0.48191   
    63. RY*(   4) C   1                  0.00054     1.67514   
    64. RY*(   5) C   1                  0.00043     0.91271   
    65. RY*(   6) C   1                  0.00040     1.09372   
    66. RY*(   7) C   1                  0.00018     1.28222   
    67. RY*(   8) C   1                  0.00007     2.78309   
    68. RY*(   9) C   1                  0.00005     1.47797   
    69. RY*(  10) C   1                  0.00002     1.95967   
    70. RY*(  11) C   1                  0.00000    22.60020   
    71. RY*(  12) C   1                  0.00001     1.77145   
    72. RY*(  13) C   1                  0.00000     1.56472   
    73. RY*(  14) C   1                  0.00001     0.49840   
    74. RY*(  15) C   1                  0.00000     2.54802   
    75. RY*(  16) C   1                  0.00000     1.46716   
    76. RY*(  17) C   1                  0.00000     2.55445   
    77. RY*(   1) C   2                  0.00578     1.08803   
    78. RY*(   2) C   2                  0.00203     1.38376   
    79. RY*(   3) C   2                  0.00098     0.72294   
    80. RY*(   4) C   2                  0.00055     1.44140   
    81. RY*(   5) C   2                  0.00045     1.22856   
    82. RY*(   6) C   2                  0.00026     1.07458   
    83. RY*(   7) C   2                  0.00013     1.49459   
    84. RY*(   8) C   2                  0.00008     2.12844   
    85. RY*(   9) C   2                  0.00006     1.82571   
    86. RY*(  10) C   2                  0.00003     0.60925   
    87. RY*(  11) C   2                  0.00003     1.96535   
    88. RY*(  12) C   2                  0.00001     2.40919   
    89. RY*(  13) C   2                  0.00000     2.31010   
    90. RY*(  14) C   2                  0.00000     1.50464   
    91. RY*(  15) C   2                  0.00000    22.56106   
    92. RY*(  16) C   2                  0.00000     2.04960   
    93. RY*(  17) C   2                  0.00001     1.40032   
    94. RY*(   1) C   3                  0.00562     1.08565   
    95. RY*(   2) C   3                  0.00186     1.21190   
    96. RY*(   3) C   3                  0.00108     0.72774   
    97. RY*(   4) C   3                  0.00060     1.43425   
    98. RY*(   5) C   3                  0.00052     0.94985   
    99. RY*(   6) C   3                  0.00027     1.15407   
   100. RY*(   7) C   3                  0.00015     1.75757   
   101. RY*(   8) C   3                  0.00012     2.09477   
   102. RY*(   9) C   3                  0.00010     0.94982   
   103. RY*(  10) C   3                  0.00009     1.00712   
   104. RY*(  11) C   3                  0.00006     2.35160   
   105. RY*(  12) C   3                  0.00004     2.19758   
   106. RY*(  13) C   3                  0.00001     4.01992   
   107. RY*(  14) C   3                  0.00002     1.58729   
   108. RY*(  15) C   3                  0.00001     2.61742   
   109. RY*(  16) C   3                  0.00001     1.81767   
   110. RY*(  17) C   3                  0.00000    21.07031   
   111. RY*(   1) C   4                  0.00656     1.25138   
   112. RY*(   2) C   4                  0.00328     0.76844   
   113. RY*(   3) C   4                  0.00301     1.17896   
   114. RY*(   4) C   4                  0.00087     0.91143   
   115. RY*(   5) C   4                  0.00069     1.73263   
   116. RY*(   6) C   4                  0.00032     1.30588   
   117. RY*(   7) C   4                  0.00029     1.26135   
   118. RY*(   8) C   4                  0.00023     2.00381   
   119. RY*(   9) C   4                  0.00017     1.19400   
   120. RY*(  10) C   4                  0.00011     1.25038   
   121. RY*(  11) C   4                  0.00008     3.09071   
   122. RY*(  12) C   4                  0.00007     3.14607   
   123. RY*(  13) C   4                  0.00007     2.57063   
   124. RY*(  14) C   4                  0.00004     2.58192   
   125. RY*(  15) C   4                  0.00001     2.81424   
   126. RY*(  16) C   4                  0.00002     1.91526   
   127. RY*(  17) C   4                  0.00001    21.16948   
   128. RY*(   1) C   5                  0.00575     1.09038   
   129. RY*(   2) C   5                  0.00193     1.22027   
   130. RY*(   3) C   5                  0.00122     0.78351   
   131. RY*(   4) C   5                  0.00054     1.12350   
   132. RY*(   5) C   5                  0.00047     1.10327   
   133. RY*(   6) C   5                  0.00036     0.60280   
   134. RY*(   7) C   5                  0.00025     1.19336   
   135. RY*(   8) C   5                  0.00017     1.53770   
   136. RY*(   9) C   5                  0.00012     1.18984   
   137. RY*(  10) C   5                  0.00010     2.38278   
   138. RY*(  11) C   5                  0.00006     2.66060   
   139. RY*(  12) C   5                  0.00004     2.40446   
   140. RY*(  13) C   5                  0.00003     1.93364   
   141. RY*(  14) C   5                  0.00001     1.72146   
   142. RY*(  15) C   5                  0.00000    20.38151   
   143. RY*(  16) C   5                  0.00001     3.84705   
   144. RY*(  17) C   5                  0.00000     2.74353   
   145. RY*(   1) C   6                  0.00571     1.09248   
   146. RY*(   2) C   6                  0.00200     1.40657   
   147. RY*(   3) C   6                  0.00081     0.55865   
   148. RY*(   4) C   6                  0.00060     1.60570   
   149. RY*(   5) C   6                  0.00047     1.10078   
   150. RY*(   6) C   6                  0.00027     0.98825   
   151. RY*(   7) C   6                  0.00020     0.88727   
   152. RY*(   8) C   6                  0.00008     2.29555   
   153. RY*(   9) C   6                  0.00006     3.07476   
   154. RY*(  10) C   6                  0.00003     1.84930   
   155. RY*(  11) C   6                  0.00000    22.24423   
   156. RY*(  12) C   6                  0.00001     2.29554   
   157. RY*(  13) C   6                  0.00001     1.81517   
   158. RY*(  14) C   6                  0.00001     1.30907   
   159. RY*(  15) C   6                  0.00001     0.47948   
   160. RY*(  16) C   6                  0.00000     1.44362   
   161. RY*(  17) C   6                  0.00000     2.75252   
   162. RY*(   1) C   7                  0.01086     0.99221   
   163. RY*(   2) C   7                  0.00408     0.78109   
   164. RY*(   3) C   7                  0.00342     0.77309   
   165. RY*(   4) C   7                  0.00206     0.67304   
   166. RY*(   5) C   7                  0.00160     1.00239   
   167. RY*(   6) C   7                  0.00101     1.64443   
   168. RY*(   7) C   7                  0.00078     1.00973   
   169. RY*(   8) C   7                  0.00038     1.55822   
   170. RY*(   9) C   7                  0.00032     1.46905   
   171. RY*(  10) C   7                  0.00028     1.71420   
   172. RY*(  11) C   7                  0.00018     1.96188   
   173. RY*(  12) C   7                  0.00016     2.50816   
   174. RY*(  13) C   7                  0.00014     1.93594   
   175. RY*(  14) C   7                  0.00006     2.08474   
   176. RY*(  15) C   7                  0.00004     3.02353   
   177. RY*(  16) C   7                  0.00003     2.90567   
   178. RY*(  17) C   7                  0.00001    20.97417   
   179. RY*(   1) C   8                  0.00731     1.43571   
   180. RY*(   2) C   8                  0.00463     0.89287   
   181. RY*(   3) C   8                  0.00333     0.73170   
   182. RY*(   4) C   8                  0.00167     0.85068   
   183. RY*(   5) C   8                  0.00122     1.07690   
   184. RY*(   6) C   8                  0.00078     0.99612   
   185. RY*(   7) C   8                  0.00072     1.33098   
   186. RY*(   8) C   8                  0.00062     0.77640   
   187. RY*(   9) C   8                  0.00026     1.37381   
   188. RY*(  10) C   8                  0.00019     2.27470   
   189. RY*(  11) C   8                  0.00015     1.12795   
   190. RY*(  12) C   8                  0.00010     3.17735   
   191. RY*(  13) C   8                  0.00008     3.40048   
   192. RY*(  14) C   8                  0.00005     3.10677   
   193. RY*(  15) C   8                  0.00004     2.32550   
   194. RY*(  16) C   8                  0.00000     2.80705   
   195. RY*(  17) C   8                  0.00001    22.16383   
   196. RY*(   1) N   9                  0.00572     0.71319   
   197. RY*(   2) N   9                  0.00384     1.04036   
   198. RY*(   3) N   9                  0.00193     1.09180   
   199. RY*(   4) N   9                  0.00098     1.56725   
   200. RY*(   5) N   9                  0.00033     1.77572   
   201. RY*(   6) N   9                  0.00026     1.54727   
   202. RY*(   7) N   9                  0.00017     2.06305   
   203. RY*(   8) N   9                  0.00010     2.94730   
   204. RY*(   9) N   9                  0.00008     1.36548   
   205. RY*(  10) N   9                  0.00007     1.51867   
   206. RY*(  11) N   9                  0.00004     2.68314   
   207. RY*(  12) N   9                  0.00005     1.75842   
   208. RY*(  13) N   9                  0.00002     2.03253   
   209. RY*(  14) N   9                  0.00002     3.48562   
   210. RY*(  15) N   9                  0.00000    34.86227   
   211. RY*(  16) N   9                  0.00000     3.75652   
   212. RY*(  17) N   9                  0.00001     4.05016   
   213. RY*(   1) C  10                  0.00792     1.54425   
   214. RY*(   2) C  10                  0.00663     1.51867   
   215. RY*(   3) C  10                  0.00306     0.88477   
   216. RY*(   4) C  10                  0.00084     1.50554   
   217. RY*(   5) C  10                  0.00065     0.92593   
   218. RY*(   6) C  10                  0.00061     1.67772   
   219. RY*(   7) C  10                  0.00039     1.19621   
   220. RY*(   8) C  10                  0.00016     0.91422   
   221. RY*(   9) C  10                  0.00014     1.85974   
   222. RY*(  10) C  10                  0.00009     2.96084   
   223. RY*(  11) C  10                  0.00007     2.06037   
   224. RY*(  12) C  10                  0.00005     1.53312   
   225. RY*(  13) C  10                  0.00003     1.56992   
   226. RY*(  14) C  10                  0.00002     0.97447   
   227. RY*(  15) C  10                  0.00002     2.35985   
   228. RY*(  16) C  10                  0.00000     2.77290   
   229. RY*(  17) C  10                  0.00000    22.36406   
   230. RY*(   1) C  11                  0.00666     1.23856   
   231. RY*(   2) C  11                  0.00264     1.10734   
   232. RY*(   3) C  11                  0.00118     0.73677   
   233. RY*(   4) C  11                  0.00111     0.88776   
   234. RY*(   5) C  11                  0.00052     1.24704   
   235. RY*(   6) C  11                  0.00025     0.84934   
   236. RY*(   7) C  11                  0.00023     0.83124   
   237. RY*(   8) C  11                  0.00018     2.37451   
   238. RY*(   9) C  11                  0.00009     3.60545   
   239. RY*(  10) C  11                  0.00005     1.08284   
   240. RY*(  11) C  11                  0.00006     1.96201   
   241. RY*(  12) C  11                  0.00002     1.46534   
   242. RY*(  13) C  11                  0.00001     2.13097   
   243. RY*(  14) C  11                  0.00001     1.62464   
   244. RY*(  15) C  11                  0.00000    21.87202   
   245. RY*(  16) C  11                  0.00001     1.73639   
   246. RY*(  17) C  11                  0.00000     2.76686   
   247. RY*(   1) C  12                  0.00556     1.08449   
   248. RY*(   2) C  12                  0.00199     1.45955   
   249. RY*(   3) C  12                  0.00077     0.50962   
   250. RY*(   4) C  12                  0.00057     1.63275   
   251. RY*(   5) C  12                  0.00038     1.01698   
   252. RY*(   6) C  12                  0.00035     1.03285   
   253. RY*(   7) C  12                  0.00013     1.54968   
   254. RY*(   8) C  12                  0.00007     2.39161   
   255. RY*(   9) C  12                  0.00005     2.13852   
   256. RY*(  10) C  12                  0.00003     1.90623   
   257. RY*(  11) C  12                  0.00002     0.53456   
   258. RY*(  12) C  12                  0.00001     1.54970   
   259. RY*(  13) C  12                  0.00001     1.75363   
   260. RY*(  14) C  12                  0.00001     2.53040   
   261. RY*(  15) C  12                  0.00000    21.93881   
   262. RY*(  16) C  12                  0.00000     1.56056   
   263. RY*(  17) C  12                  0.00000     2.62571   
   264. RY*(   1) C  13                  0.00542     1.09105   
   265. RY*(   2) C  13                  0.00209     1.39860   
   266. RY*(   3) C  13                  0.00100     0.58213   
   267. RY*(   4) C  13                  0.00056     1.54976   
   268. RY*(   5) C  13                  0.00038     1.34285   
   269. RY*(   6) C  13                  0.00023     1.03994   
   270. RY*(   7) C  13                  0.00014     1.09312   
   271. RY*(   8) C  13                  0.00007     2.64322   
   272. RY*(   9) C  13                  0.00004     2.30836   
   273. RY*(  10) C  13                  0.00005     1.35057   
   274. RY*(  11) C  13                  0.00002     0.92280   
   275. RY*(  12) C  13                  0.00003     2.37037   
   276. RY*(  13) C  13                  0.00000     1.60777   
   277. RY*(  14) C  13                  0.00000     1.56421   
   278. RY*(  15) C  13                  0.00000     2.77685   
   279. RY*(  16) C  13                  0.00000    21.14037   
   280. RY*(  17) C  13                  0.00001     2.45451   
   281. RY*(   1) C  14                  0.00572     1.07392   
   282. RY*(   2) C  14                  0.00182     1.27580   
   283. RY*(   3) C  14                  0.00109     0.81870   
   284. RY*(   4) C  14                  0.00058     1.20700   
   285. RY*(   5) C  14                  0.00046     1.21730   
   286. RY*(   6) C  14                  0.00036     0.87435   
   287. RY*(   7) C  14                  0.00016     2.43038   
   288. RY*(   8) C  14                  0.00010     2.02761   
   289. RY*(   9) C  14                  0.00010     1.93982   
   290. RY*(  10) C  14                  0.00006     0.87790   
   291. RY*(  11) C  14                  0.00007     2.26411   
   292. RY*(  12) C  14                  0.00005     1.77495   
   293. RY*(  13) C  14                  0.00002     1.98555   
   294. RY*(  14) C  14                  0.00001     3.92622   
   295. RY*(  15) C  14                  0.00001     2.62597   
   296. RY*(  16) C  14                  0.00001     1.70605   
   297. RY*(  17) C  14                  0.00000    20.23336   
   298. RY*(   1) C  15                  0.00941     1.31984   
   299. RY*(   2) C  15                  0.00699     1.52285   
   300. RY*(   3) C  15                  0.00675     1.61125   
   301. RY*(   4) C  15                  0.00245     1.01042   
   302. RY*(   5) C  15                  0.00082     2.30436   
   303. RY*(   6) C  15                  0.00038     0.67178   
   304. RY*(   7) C  15                  0.00015     1.43904   
   305. RY*(   8) C  15                  0.00009     0.75996   
   306. RY*(   9) C  15                  0.00005     2.60563   
   307. RY*(  10) C  15                  0.00005     1.39757   
   308. RY*(  11) C  15                  0.00003     2.72470   
   309. RY*(  12) C  15                  0.00002     0.79655   
   310. RY*(  13) C  15                  0.00001     2.52153   
   311. RY*(  14) C  15                  0.00000    20.37419   
   312. RY*(  15) C  15                  0.00000     1.65267   
   313. RY*(  16) C  15                  0.00001     1.52138   
   314. RY*(  17) C  15                  0.00001     1.88712   
   315. RY*(   1) O  16                  0.00242     0.82857   
   316. RY*(   2) O  16                  0.00092     0.70435   
   317. RY*(   3) O  16                  0.00087     0.57783   
   318. RY*(   4) O  16                  0.00012     1.38817   
   319. RY*(   5) O  16                  0.00004     1.63708   
   320. RY*(   6) O  16                  0.00005     0.98384   
   321. RY*(   7) O  16                  0.00002     1.95281   
   322. RY*(   8) O  16                  0.00001     1.57047   
   323. RY*(   9) O  16                  0.00000     4.35811   
   324. RY*(  10) O  16                  0.00001     5.00150   
   325. RY*(  11) O  16                  0.00000    49.75052   
   326. RY*(  12) O  16                  0.00000     4.85633   
   327. RY*(  13) O  16                  0.00000     3.04607   
   328. RY*(  14) O  16                  0.00001     2.77702   
   329. RY*(  15) O  16                  0.00000     2.99860   
   330. RY*(  16) O  16                  0.00000     3.09392   
   331. RY*(  17) O  16                  0.00000     3.08550   
   332. RY*(   1)Br  17                  0.00103     0.66788   
   333. RY*(   2)Br  17                  0.00084     0.57526   
   334. RY*(   3)Br  17                  0.00029     2.63559   
   335. RY*(   4)Br  17                  0.00001    15.23171   
   336. RY*(   1) H  18                  0.00039     0.82767   
   337. RY*(   2) H  18                  0.00022     1.91166   
   338. RY*(   1) H  19                  0.00046     0.81574   
   339. RY*(   2) H  19                  0.00022     1.94913   
   340. RY*(   1) H  20                  0.00071     1.38306   
   341. RY*(   2) H  20                  0.00016     1.45531   
   342. RY*(   1) H  21                  0.00068     1.45320   
   343. RY*(   2) H  21                  0.00025     1.38262   
   344. RY*(   1) H  22                  0.00046     0.80682   
   345. RY*(   2) H  22                  0.00022     1.94422   
   346. RY*(   1) H  23                  0.00251     0.56691   
   347. RY*(   2) H  23                  0.00026     2.39608   
   348. RY*(   1) H  24                  0.00247     0.61262   
   349. RY*(   2) H  24                  0.00037     2.23266   
   350. RY*(   1) H  25                  0.00057     1.37489   
   351. RY*(   2) H  25                  0.00022     1.34892   
   352. RY*(   1) H  26                  0.00041     0.90230   
   353. RY*(   2) H  26                  0.00021     1.81722   
   354. RY*(   1) H  27                  0.00043     1.03838   
   355. RY*(   2) H  27                  0.00021     1.69820   
   356. RY*(   1) H  28                  0.00074     1.44413   
   357. RY*(   2) H  28                  0.00020     1.33456   
   358. RY*(   1) H  29                  0.00074     1.16958   
   359. RY*(   2) H  29                  0.00018     1.62715   
   360. BD*(   1) C   1 - C   2          0.01531     0.61436   
   361. BD*(   1) C   1 - C   6          0.01537     0.61479   
   362. BD*(   2) C   1 - C   6          0.32669     0.05213  370(v),365(v),62(g),147(g)
                                                    73(g),159(g),148(g)
   363. BD*(   1) C   1 - H  18          0.01145     0.61381   
   364. BD*(   1) C   2 - C   3          0.01539     0.61214   
   365. BD*(   2) C   2 - C   3          0.32979     0.05000  370(v),362(v),79(g),391(r)
                                                    97(g),96(g)
   366. BD*(   1) C   2 - H  19          0.01114     0.60972   
   367. BD*(   1) C   3 - C   4          0.02506     0.60107   
   368. BD*(   1) C   3 - H  20          0.01262     0.60220   
   369. BD*(   1) C   4 - C   5          0.02249     0.60658   
   370. BD*(   2) C   4 - C   5          0.35243     0.05186  362(v),365(v),379(r),130(g)
                                                    375(v),391(r),96(v),147(v)
                                                    376(v),377(v),112(g)
   371. BD*(   1) C   4 - C   7          0.03545     0.48430   
   372. BD*(   1) C   5 - C   6          0.01498     0.61192   
   373. BD*(   1) C   5 - H  21          0.01246     0.60660   
   374. BD*(   1) C   6 - H  22          0.01109     0.61156   
   375. BD*(   1) C   7 - C   8          0.03794     0.46791   
   376. BD*(   1) C   7 - N   9          0.03164     0.41745   
   377. BD*(   1) C   7 - H  23          0.02249     0.43749   
   378. BD*(   1) C   8 - C  10          0.03665     0.56608   
   379. BD*(   2) C   8 - C  10          0.41170     0.02224  391(v),386(v),370(r),215(g)
                                                    376(v),181(g),371(v),232(v)
                                                    283(v),184(g)
   380. BD*(   1) C   8 - C  14          0.02426     0.58670   
   381. BD*(   1) N   9 - C  15          0.05192     0.53556   
   382. BD*(   1) N   9 - H  24          0.01775     0.53104   
   383. BD*(   1) C  10 - C  11          0.02533     0.57750   
   384. BD*(   1) C  10 -Br  17          0.03055     0.15416   
   385. BD*(   1) C  11 - C  12          0.01754     0.61064   
   386. BD*(   2) C  11 - C  12          0.31141     0.04572  391(v),379(v),249(g),232(g)
                                                    234(g),257(g),250(g)
   387. BD*(   1) C  11 - H  25          0.01153     0.59307   
   388. BD*(   1) C  12 - C  13          0.01491     0.61243   
   389. BD*(   1) C  12 - H  26          0.01085     0.60531   
   390. BD*(   1) C  13 - C  14          0.01502     0.60819   
   391. BD*(   2) C  13 - C  14          0.31374     0.04621  386(v),379(v),266(g),365(r)
                                                    284(g),370(r),249(v)
   392. BD*(   1) C  13 - H  27          0.01119     0.60454   
   393. BD*(   1) C  14 - H  28          0.01169     0.59814   
   394. BD*(   1) C  15 - O  16          0.27585     0.02753  303(g),316(g),299(g),312(g)
   395. BD*(   2) C  15 - O  16          0.00559     0.61806   
   396. BD*(   1) C  15 - H  29          0.03724     0.52873   
       -------------------------------
              Total Lewis  142.82173  ( 97.8231%)
        Valence non-Lewis    2.93848  (  2.0127%)
        Rydberg non-Lewis    0.23979  (  0.1642%)
       -------------------------------
            Total unit  1  146.00000  (100.0000%)
           Charge unit  1    0.00000
   1 Symmetry operations used in ECPInt.
 ECPInt:  NShTT=    9316 NPrTT=   38001 LenC2=    8723 LenP2D=   23814.
 LDataN:  DoStor=T MaxTD1= 6 Len=  172
 D1PCM: PCM CHGder 1st derivatives, ID1Alg=3 FixD1E=F DoIter=F DoCFld=F I1PDM=0.
 Calling FoFJK, ICntrl=      2127 FMM=F ISym2X=0 I1Cent= 0 IOpClX= 0 NMat=1 NMatS=1 NMatT=0.
 -------------------------------------------------------------------
 Center     Atomic                   Forces (Hartrees/Bohr)
 Number     Number              X              Y              Z
 -------------------------------------------------------------------
      1        6          -0.035589939   -0.045706419    0.024131443
      2        6           0.002859673   -0.014001821    0.064185780
      3        6           0.038517846    0.030186497    0.041156219
      4        6           0.023331519    0.029938742   -0.013277806
      5        6          -0.003082375    0.010685182   -0.063886867
      6        6          -0.040208688   -0.034263924   -0.039368650
      7        6           0.000177838    0.003228554    0.012255965
      8        6           0.016616910   -0.028610521    0.007160991
      9        7          -0.010097227    0.014098799    0.053197732
     10        6           0.005135460   -0.018791488   -0.046876232
     11        6          -0.021421611    0.027948478   -0.051535682
     12        6          -0.029272260    0.057389448    0.006720375
     13        6          -0.009240455    0.029842331    0.054347041
     14        6           0.025586432   -0.033363705    0.059362742
     15        6          -0.035928686   -0.022778717   -0.099577356
     16        8           0.020046630    0.004668899    0.022981009
     17       35          -0.004066584    0.013780509    0.022503373
     18        1           0.030180648    0.038614362   -0.020301756
     19        1          -0.002790909    0.010425147   -0.051539827
     20        1          -0.032316449   -0.025131138   -0.033439711
     21        1           0.001640455   -0.011192767    0.053021542
     22        1           0.032096899    0.027230981    0.032008972
     23        1          -0.001875145   -0.002596209    0.001190644
     24        1          -0.007486168   -0.010719633   -0.040735280
     25        1           0.017288564   -0.022425522    0.043137963
     26        1           0.024069808   -0.046157650   -0.002921254
     27        1           0.005159412   -0.021242673   -0.047145264
     28        1          -0.018157060    0.025159906   -0.044673257
     29        1           0.008825460    0.013784349    0.057917154
 -------------------------------------------------------------------
 Cartesian Forces:  Max     0.099577356 RMS     0.032315191

 GradGradGradGradGradGradGradGradGradGradGradGradGradGradGradGradGradGrad
 Berny optimization.
 FormGI is forming the generalized inverse of G from B-inverse, IUseBI=4.
 Internal  Forces:  Max     0.059198632 RMS     0.015916966
 Search for a local minimum.
 Step number   1 out of a maximum of  158
 All quantities printed in internal units (Hartrees-Bohrs-Radians)
 Mixed Optimization -- RFO/linear search
 Second derivative matrix not updated -- first step.
 ITU=  0
     Eigenvalues ---    0.00839   0.00915   0.01296   0.01430   0.01516
     Eigenvalues ---    0.01733   0.01841   0.01866   0.01936   0.01958
     Eigenvalues ---    0.01968   0.01977   0.01979   0.02000   0.02004
     Eigenvalues ---    0.02026   0.02027   0.02029   0.02031   0.02061
     Eigenvalues ---    0.02065   0.02076   0.02399   0.02399   0.05308
     Eigenvalues ---    0.06461   0.06835   0.16000   0.16000   0.16000
     Eigenvalues ---    0.16000   0.16000   0.16000   0.16000   0.16000
     Eigenvalues ---    0.16000   0.16000   0.16000   0.18561   0.18776
     Eigenvalues ---    0.19852   0.22000   0.22000   0.22000   0.22000
     Eigenvalues ---    0.22000   0.22485   0.23471   0.24471   0.24999
     Eigenvalues ---    0.24999   0.25000   0.32961   0.33588   0.34803
     Eigenvalues ---    0.39900   0.40270   0.40511   0.40556   0.40997
     Eigenvalues ---    0.43006   0.43872   0.44141   0.44185   0.44186
     Eigenvalues ---    0.44219   0.44247   0.44264   0.44265   0.44291
     Eigenvalues ---    0.44309   0.44347   0.44438   0.44475   0.44556
     Eigenvalues ---    0.44805   0.44889   0.45375   0.53597   0.55757
     Eigenvalues ---    0.83372
 RFO step:  Lambda=-7.57784465D-02 EMin= 8.38644980D-03
 Linear search not attempted -- first point.
 Maximum step size (   0.300) exceeded in Quadratic search.
    -- Step size scaled by   0.754
 Iteration  1 RMS(Cart)=  0.04790970 RMS(Int)=  0.00101067
 Iteration  2 RMS(Cart)=  0.00136898 RMS(Int)=  0.00004186
 Iteration  3 RMS(Cart)=  0.00000213 RMS(Int)=  0.00004181
 Iteration  4 RMS(Cart)=  0.00000000 RMS(Int)=  0.00004181
 Variable       Old X    -DE/DX   Delta X   Delta X   Delta X     New X
                                 (Linear)    (Quad)   (Total)
    R1        2.65393  -0.01106   0.00000  -0.01578  -0.01578   2.63814
    R2        2.65372  -0.01136   0.00000  -0.01622  -0.01623   2.63749
    R3        1.92787   0.05305   0.00000   0.07707   0.07707   2.00494
    R4        2.65497  -0.01207   0.00000  -0.01736  -0.01736   2.63761
    R5        1.92839   0.05265   0.00000   0.07656   0.07656   2.00495
    R6        2.66964  -0.01350   0.00000  -0.01998  -0.01998   2.64966
    R7        1.92860   0.05281   0.00000   0.07682   0.07682   2.00542
    R8        2.66889  -0.01431   0.00000  -0.02117  -0.02117   2.64772
    R9        2.81330   0.02330   0.00000   0.04266   0.04266   2.85597
   R10        2.65509  -0.01196   0.00000  -0.01722  -0.01722   2.63787
   R11        1.92839   0.05420   0.00000   0.07882   0.07882   2.00721
   R12        1.92808   0.05288   0.00000   0.07685   0.07685   2.00493
   R13        2.82420   0.02002   0.00000   0.03724   0.03724   2.86144
   R14        2.70221   0.02477   0.00000   0.03845   0.03845   2.74066
   R15        2.05996   0.00077   0.00000   0.00136   0.00136   2.06133
   R16        2.68875  -0.02387   0.00000  -0.03680  -0.03678   2.65197
   R17        2.67663  -0.01523   0.00000  -0.02305  -0.02305   2.65358
   R18        2.54465  -0.00311   0.00000  -0.00370  -0.00370   2.54095
   R19        1.83100   0.04227   0.00000   0.05209   0.05209   1.88309
   R20        2.66667  -0.01489   0.00000  -0.02199  -0.02198   2.64469
   R21        3.53195   0.02618   0.00000   0.07196   0.07196   3.60391
   R22        2.64890  -0.01291   0.00000  -0.01806  -0.01806   2.63083
   R23        1.92987   0.05151   0.00000   0.07509   0.07509   2.00496
   R24        2.64616  -0.00801   0.00000  -0.01087  -0.01089   2.63528
   R25        1.92893   0.05212   0.00000   0.07585   0.07585   2.00478
   R26        2.65117  -0.01391   0.00000  -0.01975  -0.01976   2.63141
   R27        1.92934   0.05196   0.00000   0.07568   0.07568   2.00502
   R28        1.92591   0.05438   0.00000   0.07876   0.07876   2.00466
   R29        2.36147  -0.02942   0.00000  -0.02439  -0.02439   2.33708
   R30        1.92933   0.05920   0.00000   0.08622   0.08622   2.01555
    A1        2.09237  -0.00136   0.00000  -0.00306  -0.00307   2.08931
    A2        2.09610   0.00053   0.00000   0.00104   0.00104   2.09714
    A3        2.09471   0.00084   0.00000   0.00203   0.00203   2.09674
    A4        2.09411   0.00097   0.00000   0.00275   0.00275   2.09686
    A5        2.09419   0.00026   0.00000   0.00101   0.00101   2.09521
    A6        2.09488  -0.00123   0.00000  -0.00376  -0.00376   2.09112
    A7        2.10905  -0.00120   0.00000  -0.00312  -0.00311   2.10594
    A8        2.07778  -0.00129   0.00000  -0.00447  -0.00447   2.07331
    A9        2.09635   0.00248   0.00000   0.00758   0.00758   2.10394
   A10        2.06751   0.00163   0.00000   0.00349   0.00349   2.07101
   A11        2.13100   0.00253   0.00000   0.00598   0.00597   2.13697
   A12        2.08466  -0.00416   0.00000  -0.00949  -0.00950   2.07516
   A13        2.10921  -0.00025   0.00000  -0.00079  -0.00079   2.10842
   A14        2.09208  -0.00079   0.00000  -0.00252  -0.00252   2.08956
   A15        2.08189   0.00104   0.00000   0.00332   0.00332   2.08521
   A16        2.09411   0.00021   0.00000   0.00074   0.00073   2.09485
   A17        2.09552   0.00034   0.00000   0.00106   0.00106   2.09658
   A18        2.09355  -0.00055   0.00000  -0.00180  -0.00180   2.09176
   A19        1.94324  -0.00436   0.00000  -0.00799  -0.00830   1.93494
   A20        1.94772   0.00471   0.00000   0.01936   0.01930   1.96702
   A21        1.86131   0.00095   0.00000   0.00040   0.00039   1.86170
   A22        1.91648   0.00445   0.00000   0.01688   0.01682   1.93330
   A23        1.92023  -0.00195   0.00000  -0.01399  -0.01397   1.90625
   A24        1.87277  -0.00402   0.00000  -0.01613  -0.01603   1.85673
   A25        2.15895  -0.00621   0.00000  -0.01373  -0.01374   2.14521
   A26        2.06278   0.00743   0.00000   0.01783   0.01782   2.08060
   A27        2.06145  -0.00122   0.00000  -0.00409  -0.00407   2.05738
   A28        2.16144   0.00166   0.00000   0.00423   0.00423   2.16567
   A29        2.06708   0.00514   0.00000   0.01698   0.01698   2.08406
   A30        2.05466  -0.00681   0.00000  -0.02122  -0.02122   2.03343
   A31        2.09497   0.00606   0.00000   0.01309   0.01312   2.10809
   A32        2.16345  -0.01226   0.00000  -0.02790  -0.02792   2.13553
   A33        2.02474   0.00620   0.00000   0.01482   0.01480   2.03954
   A34        2.10634  -0.00317   0.00000  -0.00758  -0.00757   2.09877
   A35        2.10489  -0.00130   0.00000  -0.00545  -0.00545   2.09944
   A36        2.07195   0.00448   0.00000   0.01303   0.01303   2.08498
   A37        2.09232  -0.00127   0.00000  -0.00155  -0.00157   2.09075
   A38        2.09553  -0.00078   0.00000  -0.00376  -0.00375   2.09178
   A39        2.09533   0.00205   0.00000   0.00531   0.00532   2.10065
   A40        2.09155  -0.00132   0.00000  -0.00201  -0.00205   2.08950
   A41        2.09651   0.00146   0.00000   0.00357   0.00358   2.10010
   A42        2.09512  -0.00014   0.00000  -0.00155  -0.00153   2.09359
   A43        2.11974   0.00092   0.00000   0.00215   0.00214   2.12188
   A44        2.09297  -0.00111   0.00000  -0.00315  -0.00314   2.08982
   A45        2.07046   0.00019   0.00000   0.00100   0.00101   2.07148
   A46        2.07885   0.02161   0.00000   0.05507   0.05507   2.13392
   A47        2.11078  -0.02129   0.00000  -0.06106  -0.06106   2.04972
   A48        2.09355  -0.00032   0.00000   0.00599   0.00599   2.09954
    D1        0.00224  -0.00003   0.00000  -0.00022  -0.00022   0.00202
    D2       -3.14046  -0.00022   0.00000  -0.00168  -0.00167   3.14105
    D3       -3.14122   0.00020   0.00000   0.00159   0.00159  -3.13962
    D4       -0.00073   0.00002   0.00000   0.00014   0.00014  -0.00059
    D5       -0.00211   0.00008   0.00000   0.00064   0.00064  -0.00148
    D6        3.14048   0.00023   0.00000   0.00178   0.00178  -3.14092
    D7        3.14134  -0.00015   0.00000  -0.00117  -0.00118   3.14016
    D8        0.00075  -0.00000   0.00000  -0.00004  -0.00003   0.00072
    D9       -0.00057  -0.00002   0.00000  -0.00009  -0.00009  -0.00066
   D10       -3.14107  -0.00038   0.00000  -0.00299  -0.00297   3.13914
   D11       -3.14106   0.00017   0.00000   0.00136   0.00136  -3.13970
   D12        0.00163  -0.00020   0.00000  -0.00154  -0.00153   0.00011
   D13       -0.00120   0.00001   0.00000  -0.00002  -0.00002  -0.00122
   D14       -3.13658   0.00055   0.00000   0.00443   0.00445  -3.13213
   D15        3.13929   0.00037   0.00000   0.00290   0.00290  -3.14099
   D16        0.00390   0.00092   0.00000   0.00735   0.00737   0.01128
   D17        0.00132   0.00005   0.00000   0.00044   0.00044   0.00176
   D18       -3.13747  -0.00020   0.00000  -0.00153  -0.00153  -3.13900
   D19        3.13688  -0.00046   0.00000  -0.00383  -0.00382   3.13306
   D20       -0.00191  -0.00071   0.00000  -0.00580  -0.00578  -0.00770
   D21        1.54821   0.00369   0.00000   0.01963   0.01961   1.56782
   D22       -0.60005  -0.00232   0.00000  -0.01047  -0.01043  -0.61049
   D23       -2.64007  -0.00058   0.00000  -0.00170  -0.00172  -2.64179
   D24       -1.58712   0.00422   0.00000   0.02407   0.02405  -1.56307
   D25        2.54780  -0.00179   0.00000  -0.00603  -0.00600   2.54181
   D26        0.50778  -0.00004   0.00000   0.00274   0.00272   0.51050
   D27        0.00032  -0.00009   0.00000  -0.00075  -0.00074  -0.00043
   D28        3.14091  -0.00024   0.00000  -0.00188  -0.00188   3.13902
   D29        3.13913   0.00016   0.00000   0.00120   0.00121   3.14034
   D30       -0.00347   0.00001   0.00000   0.00006   0.00007  -0.00340
   D31        1.92102  -0.00323   0.00000  -0.01701  -0.01694   1.90408
   D32       -1.22499  -0.00266   0.00000  -0.01222  -0.01215  -1.23714
   D33       -2.19613   0.00294   0.00000   0.01429   0.01428  -2.18185
   D34        0.94104   0.00351   0.00000   0.01908   0.01908   0.96011
   D35       -0.13869  -0.00047   0.00000  -0.00363  -0.00370  -0.14239
   D36        2.99848   0.00010   0.00000   0.00115   0.00109   2.99957
   D37       -2.05660  -0.00007   0.00000   0.00532   0.00548  -2.05111
   D38        1.08903   0.00028   0.00000   0.00809   0.00828   1.09731
   D39        2.06317  -0.00098   0.00000  -0.01014  -0.01030   2.05287
   D40       -1.07439  -0.00063   0.00000  -0.00737  -0.00750  -1.08189
   D41       -0.02353   0.00124   0.00000   0.00672   0.00668  -0.01685
   D42        3.12210   0.00159   0.00000   0.00949   0.00947   3.13157
   D43        3.13639   0.00017   0.00000   0.00143   0.00138   3.13777
   D44       -0.01352   0.00027   0.00000   0.00203   0.00199  -0.01152
   D45       -0.00078  -0.00042   0.00000  -0.00340  -0.00340  -0.00419
   D46        3.13250  -0.00032   0.00000  -0.00280  -0.00279   3.12971
   D47       -3.13686  -0.00008   0.00000  -0.00093  -0.00097  -3.13783
   D48       -0.00051   0.00019   0.00000   0.00122   0.00118   0.00067
   D49        0.00056   0.00044   0.00000   0.00356   0.00355   0.00411
   D50        3.13691   0.00071   0.00000   0.00570   0.00570  -3.14057
   D51        3.14112   0.00020   0.00000   0.00168   0.00166  -3.14040
   D52       -0.00133   0.00022   0.00000   0.00180   0.00178   0.00045
   D53       -0.00448  -0.00012   0.00000  -0.00100  -0.00098  -0.00546
   D54        3.13626  -0.00010   0.00000  -0.00088  -0.00086   3.13539
   D55        0.00065   0.00017   0.00000   0.00144   0.00143   0.00209
   D56        3.14009   0.00015   0.00000   0.00130   0.00131   3.14140
   D57       -3.13327   0.00017   0.00000   0.00108   0.00105  -3.13221
   D58        0.00617   0.00015   0.00000   0.00094   0.00093   0.00710
   D59       -0.00027   0.00007   0.00000   0.00052   0.00053   0.00025
   D60       -3.14140  -0.00006   0.00000  -0.00047  -0.00046   3.14133
   D61       -3.13975   0.00009   0.00000   0.00067   0.00067  -3.13908
   D62        0.00231  -0.00003   0.00000  -0.00032  -0.00032   0.00200
   D63        0.00004  -0.00005   0.00000  -0.00041  -0.00040  -0.00036
   D64       -3.13979  -0.00023   0.00000  -0.00186  -0.00187   3.14153
   D65        3.14117   0.00008   0.00000   0.00058   0.00059  -3.14143
   D66        0.00134  -0.00010   0.00000  -0.00087  -0.00087   0.00046
   D67       -0.00020  -0.00021   0.00000  -0.00168  -0.00169  -0.00189
   D68       -3.13661  -0.00047   0.00000  -0.00379  -0.00381  -3.14042
   D69        3.13963  -0.00003   0.00000  -0.00023  -0.00023   3.13941
   D70        0.00322  -0.00029   0.00000  -0.00233  -0.00234   0.00088
         Item               Value     Threshold  Converged?
 Maximum Force            0.059199     0.000450     NO 
 RMS     Force            0.015917     0.000300     NO 
 Maximum Displacement     0.181433     0.001800     NO 
 RMS     Displacement     0.048334     0.001200     NO 
 Predicted change in Energy=-3.910930D-02
 GradGradGradGradGradGradGradGradGradGradGradGradGradGradGradGradGradGrad

                          Input orientation:                          
 ---------------------------------------------------------------------
 Center     Atomic      Atomic             Coordinates (Angstroms)
 Number     Number       Type             X           Y           Z
 ---------------------------------------------------------------------
      1          6           0        3.597085    3.274938   -2.561002
      2          6           0        2.730851    2.577266   -3.404705
      3          6           0        1.916636    1.566041   -2.892230
      4          6           0        1.956959    1.237082   -1.529822
      5          6           0        2.832079    1.942915   -0.693713
      6          6           0        3.647056    2.955147   -1.203352
      7          6           0        1.102252    0.141963   -0.934627
      8          6           0        1.821113   -1.189835   -0.983418
      9          7           0       -0.201596    0.045932   -1.562410
     10          6           0        2.320609   -1.829119    0.161679
     11          6           0        2.974486   -3.062748    0.065580
     12          6           0        3.140862   -3.673645   -1.174292
     13          6           0        2.653705   -3.052293   -2.323774
     14          6           0        2.003784   -1.824966   -2.222393
     15          6           0       -1.364664    0.247236   -0.918408
     16          8           0       -2.458881    0.155322   -1.487390
     17         35           0        2.160220   -1.072506    1.904913
     18          1           0        4.214813    4.044863   -2.949949
     19          1           0        2.688162    2.816273   -4.437527
     20          1           0        1.264557    1.051053   -3.552361
     21          1           0        2.878057    1.705994    0.340677
     22          1           0        4.302501    3.481526   -0.556079
     23          1           0        0.923260    0.415500    0.106045
     24          1           0       -0.263183   -0.188035   -2.529083
     25          1           0        3.349214   -3.539033    0.936443
     26          1           0        3.637723   -4.608692   -1.239820
     27          1           0        2.775874   -3.510241   -3.273037
     28          1           0        1.638769   -1.367435   -3.107137
     29          1           0       -1.316303    0.492799    0.118392
 ---------------------------------------------------------------------
                    Distance matrix (angstroms):
                    1          2          3          4          5
     1  C    0.000000
     2  C    1.396046   0.000000
     3  C    2.419494   1.395762   0.000000
     4  C    2.811797   2.431088   1.402140   0.000000
     5  C    2.417910   2.786059   2.411130   1.401112   0.000000
     6  C    1.395699   2.414163   2.788598   2.432028   1.395899
     7  C    4.322593   3.832012   2.554100   1.511312   2.508738
     8  C    5.057375   4.569606   3.353735   2.491372   3.304558
     9  N    5.084648   4.289632   2.926783   2.465615   3.681897
    10  C    5.924000   5.683627   4.584394   3.520654   3.901479
    11  C    6.888601   6.626612   5.594048   4.697787   5.064925
    12  C    7.100276   6.649567   5.648393   5.063918   5.645534
    13  C    6.401569   5.732913   4.711201   4.417527   5.257472
    14  C    5.353717   4.615857   3.457630   3.139743   4.149683
    15  C    6.040202   5.327659   4.049956   3.519488   4.531938
    16  O    6.896330   6.039472   4.807167   4.546608   5.640893
    17  Br   6.396034   6.468268   5.480314   4.144021   4.036956
    18  H    1.060968   2.136069   3.380756   3.872764   3.379459
    19  H    2.134915   1.060975   2.132199   3.388695   3.847026
    20  H    3.371816   2.121591   1.061222   2.145854   3.380002
    21  H    3.376141   3.848204   3.375738   2.137070   1.062172
    22  H    2.135417   3.376750   3.849550   3.389288   2.132699
    23  H    4.736968   4.501775   3.361576   2.102282   2.572197
    24  H    5.186026   4.168673   2.821395   2.821083   4.182126
    25  H    7.663144   7.525759   6.540092   5.552667   5.742525
    26  H    7.993673   7.559572   6.619662   6.089511   6.623508
    27  H    6.871684   6.089097   5.162552   5.123133   6.032660
    28  H    5.068026   4.103882   2.954433   3.061482   4.266968
    29  H    6.249866   5.756446   4.546162   3.739627   4.468940
                    6          7          8          9         10
     6  C    0.000000
     7  C    3.802926   0.000000
     8  C    4.534680   1.514209   0.000000
     9  N    4.837828   1.450294   2.440021   0.000000
    10  C    5.148978   2.563484   1.403363   3.584664   0.000000
    11  C    6.186890   3.843937   2.436898   4.733047   1.399510
    12  C    6.648155   4.332694   2.819128   5.015767   2.420725
    13  C    6.191238   3.813135   2.441006   4.281520   2.790086
    14  C    5.156382   2.517918   1.404215   2.966401   2.405035
    15  C    5.703623   2.469214   3.495507   1.344614   4.365670
    16  O    6.723255   3.603803   4.514618   2.261179   5.431479
    17  Br   5.300376   3.264540   2.910535   4.341821   1.907107
    18  H    2.135517   5.383510   6.082690   6.117302   6.911867
    19  H    3.376189   4.683732   5.360181   4.928670   6.547324
    20  H    3.849639   2.775845   3.454099   2.668291   4.817128
    21  H    2.129735   2.688136   3.355024   3.982689   3.583269
    22  H    1.060964   4.640858   5.306743   5.753511   5.713670
    23  H    3.947580   1.090807   2.137796   2.045880   2.644617
    24  H    5.189135   2.124994   2.781541   0.996489   4.075456
    25  H    6.844108   4.701008   3.397012   5.630674   2.140583
    26  H    7.563933   5.393559   3.880000   6.042347   3.380090
    27  H    6.844253   4.648416   3.396794   4.943474   3.851066
    28  H    5.132478   2.699246   2.138919   2.787603   3.370937
    29  H    5.696060   2.661080   3.726744   2.065759   4.315126
                   11         12         13         14         15
    11  C    0.000000
    12  C    1.392178   0.000000
    13  C    2.410813   1.394528   0.000000
    14  C    2.776542   2.410203   1.392482   0.000000
    15  C    5.545489   5.978172   5.386021   4.164233   0.000000
    16  O    6.503012   6.790887   6.093181   4.937322   1.236729
    17  Br   2.829707   4.148384   4.695197   4.198253   4.705068
    18  H    7.819845   7.992603   7.293749   6.314498   7.048382
    19  H    7.410995   7.278233   6.237724   5.188091   5.950592
    20  H    5.739051   5.612353   4.502955   3.253729   3.807443
    21  H    4.777644   5.595062   5.458106   4.449872   4.659823
    22  H    6.706534   7.275167   6.966639   6.018269   6.535187
    23  H    4.038239   4.824742   4.574281   3.407176   2.512452
    24  H    5.047648   5.056922   4.093208   2.812959   1.999248
    25  H    1.060977   2.125261   3.368926   3.837507   6.324314
    26  H    2.129294   1.060885   2.136733   3.374068   6.979055
    27  H    3.374324   2.136503   1.061010   2.130757   6.066874
    28  H    3.837233   3.363150   2.117191   1.060822   4.051950
    29  H    5.572753   6.236715   5.856007   4.676996   1.066581
                   16         17         18         19         20
    16  O    0.000000
    17  Br   5.861004   0.000000
    18  H    7.861666   7.347007   0.000000
    19  H    6.502001   7.458409   2.460282   0.000000
    20  H    4.350911   5.923981   4.246153   2.434373   0.000000
    21  H    5.850583   3.268361   4.252699   4.909177   4.264748
    22  H    7.592579   5.602236   2.460824   4.256089   4.910602
    23  H    3.747747   2.641998   5.774573   5.433474   3.728853
    24  H    2.454406   5.129863   6.176326   4.623685   2.217301
    25  H    7.297753   2.904376   8.565559   8.349040   6.750115
    26  H    7.741169   4.957517   8.839774   8.139846   6.558390
    27  H    6.635326   5.756106   7.697697   6.433390   4.813263
    28  H    4.661878   5.047726   5.996139   4.513820   2.487436
    29  H    1.999477   4.210469   7.254318   6.495435   4.521826
                   21         22         23         24         25
    21  H    0.000000
    22  H    2.446574   0.000000
    23  H    2.354072   4.610660   0.000000
    24  H    4.657280   6.180930   2.952254   0.000000
    25  H    5.299739   7.240485   4.713083   6.023991   0.000000
    26  H    6.553650   8.146229   5.867041   6.035021   2.442034
    27  H    6.346533   7.654884   5.501075   4.563594   4.248443
    28  H    4.782177   6.092272   3.743708   2.311396   4.898163
    29  H    4.371946   6.399872   2.240931   2.929458   6.220284
                   26         27         28         29
    26  H    0.000000
    27  H    2.466445   0.000000
    28  H    4.241278   2.431491   0.000000
    29  H    7.239636   6.653724   4.753626   0.000000
 Symmetry turned off by external request.
 Stoichiometry    C14H12BrNO
 Framework group  C1[X(C14H12BrNO)]
 Deg. of freedom    81
 Full point group                 C1      NOp   1
 Rotational constants (GHZ):           0.4067568           0.2649022           0.2480121
 Basis read from rwf:  (5D, 7F)
 Pseudo-potential data read from rwf file.
   396 basis functions,   648 primitive gaussians,   412 cartesian basis functions
    59 alpha electrons       59 beta electrons
       nuclear repulsion energy      1081.9014590960 Hartrees.
 NAtoms=   29 NActive=   29 NUniq=   29 SFac= 1.00D+00 NAtFMM=   60 NAOKFM=F Big=F
 Integral buffers will be    131072 words long.
 Raffenetti 2 integral format.
 Two-electron integral symmetry is turned off.
 ------------------------------------------------------------------------------
 Polarizable Continuum Model (PCM)
 =================================
 Model                : PCM.
 Atomic radii         : UFF (Universal Force Field).
 Polarization charges : Total charges.
 Charge compensation  : None.
 Solution method      : On-the-fly selection.
 Cavity type          : Scaled VdW (van der Waals Surface) (Alpha=1.100).
 Cavity algorithm     : GePol (No added spheres)
                        Default sphere list used, NSphG=   29.
                        Lebedev-Laikov grids with approx.  5.0 points / Ang**2.
                        Smoothing algorithm: York/Karplus (Gamma=1.0000).
                        Polarization charges: spherical gaussians, with
                                              point-specific exponents (IZeta= 3).
                        Self-potential: point-specific (ISelfS= 7).
                        Self-field    : sphere-specific E.n sum rule (ISelfD= 2).
 1st derivatives      : Analytical E(r).r(x)/FMM algorithm (CHGder, D1EAlg=3).
                        Cavity 1st derivative terms included.
 Solvent              : DiMethylSulfoxide, Eps=  46.826000 Eps(inf)=   2.007889
 ------------------------------------------------------------------------------
 One-electron integrals computed using PRISM.
   1 Symmetry operations used in ECPInt.
 ECPInt:  NShTT=    9316 NPrTT=   38001 LenC2=    8716 LenP2D=   23757.
 LDataN:  DoStor=T MaxTD1= 5 Len=  102
 NBasis=   396 RedAO= T EigKep=  1.04D-06  NBF=   396
 NBsUse=   396 1.00D-06 EigRej= -1.00D+00 NBFU=   396
 Initial guess from the checkpoint file:  "BHFA_oBr_conf6.chk"
 B after Tr=    -0.026652    0.046286   -0.018063
         Rot=    0.999995    0.003233    0.000439    0.000007 Ang=   0.37 deg.
 ExpMin= 4.38D-02 ExpMax= 8.59D+03 ExpMxC= 1.30D+03 IAcc=3 IRadAn=         5 AccDes= 0.00D+00
 Harris functional with IExCor= 1009 and IRadAn=       5 diagonalized for initial guess.
 HarFok:  IExCor= 1009 AccDes= 0.00D+00 IRadAn=         5 IDoV= 1 UseB2=F ITyADJ=14
 ICtDFT=  3500011 ScaDFX=  1.000000  1.000000  1.000000  1.000000
 FoFCou: FMM=F IPFlag=           0 FMFlag=      100000 FMFlg1=           0
         NFxFlg=           0 DoJE=T BraDBF=F KetDBF=T FulRan=T
         wScrn=  0.000000 ICntrl=       500 IOpCl=  0 I1Cent=   200000004 NGrid=           0
         NMat0=    1 NMatS0=      1 NMatT0=    0 NMatD0=    1 NMtDS0=    0 NMtDT0=    0
 Symmetry not used in FoFCou.
 Requested convergence on RMS density matrix=1.00D-08 within 128 cycles.
 Requested convergence on MAX density matrix=1.00D-06.
 Requested convergence on             energy=1.00D-06.
 No special actions if energy rises.
 Inv3:  Mode=1 IEnd=    16652208.
 Iteration    1 A*A^-1 deviation from unit magnitude is 6.44D-15 for    581.
 Iteration    1 A*A^-1 deviation from orthogonality  is 1.89D-15 for   1982    128.
 Iteration    1 A^-1*A deviation from unit magnitude is 7.11D-15 for    581.
 Iteration    1 A^-1*A deviation from orthogonality  is 1.72D-15 for   1359   1299.
 Error on total polarization charges =  0.01820
 SCF Done:  E(RM062X) =  -683.701925428     A.U. after   15 cycles
            NFock= 15  Conv=0.61D-08     -V/T= 2.0168
   1 Symmetry operations used in ECPInt.
 ECPInt:  NShTT=    9316 NPrTT=   38001 LenC2=    8716 LenP2D=   23757.
 LDataN:  DoStor=T MaxTD1= 6 Len=  172
 D1PCM: PCM CHGder 1st derivatives, ID1Alg=3 FixD1E=F DoIter=F DoCFld=F I1PDM=0.
 Calling FoFJK, ICntrl=      2127 FMM=F ISym2X=0 I1Cent= 0 IOpClX= 0 NMat=1 NMatS=1 NMatT=0.
 -------------------------------------------------------------------
 Center     Atomic                   Forces (Hartrees/Bohr)
 Number     Number              X              Y              Z
 -------------------------------------------------------------------
      1        6          -0.011450884   -0.014645247    0.007350730
      2        6           0.001259450   -0.004717849    0.020768211
      3        6           0.012123568    0.007902385    0.014644093
      4        6           0.007310760    0.011775423   -0.005593379
      5        6          -0.000416256    0.002925989   -0.020039867
      6        6          -0.013006843   -0.010841918   -0.013148702
      7        6          -0.000941402    0.002136669    0.002807875
      8        6           0.003628059   -0.008113769    0.004933699
      9        7           0.001416050    0.005200152    0.018945239
     10        6           0.003643681   -0.010157298   -0.021644267
     11        6          -0.006360951    0.008339427   -0.014584213
     12        6          -0.009957433    0.019057939    0.001197148
     13        6          -0.003565784    0.010135442    0.017149075
     14        6           0.008649514   -0.011106727    0.019732758
     15        6          -0.027002968   -0.008242279   -0.038658784
     16        8           0.015910193    0.001991619    0.011168621
     17       35          -0.001434771    0.005438988    0.010677736
     18        1           0.009759356    0.012421039   -0.006287135
     19        1          -0.000985763    0.003579867   -0.016566204
     20        1          -0.011119852   -0.007569315   -0.011158793
     21        1           0.000099586   -0.003879047    0.017066225
     22        1           0.010298016    0.008440626    0.010611414
     23        1          -0.001441163   -0.001683473   -0.000936911
     24        1          -0.003102345   -0.003905396   -0.013463814
     25        1           0.005212443   -0.006225448    0.014415086
     26        1           0.007910544   -0.014687415   -0.000259515
     27        1           0.001769800   -0.006903891   -0.014966330
     28        1          -0.005761027    0.008672062   -0.014714086
     29        1           0.007556422    0.004661443    0.020554091
 -------------------------------------------------------------------
 Cartesian Forces:  Max     0.038658784 RMS     0.011451156

 GradGradGradGradGradGradGradGradGradGradGradGradGradGradGradGradGradGrad
 Berny optimization.
 Using GEDIIS/GDIIS optimizer.
 FormGI is forming the generalized inverse of G from B-inverse, IUseBI=4.
 Internal  Forces:  Max     0.021395561 RMS     0.005508446
 Search for a local minimum.
 Step number   2 out of a maximum of  158
 All quantities printed in internal units (Hartrees-Bohrs-Radians)
 Mixed Optimization -- RFO/linear search
 Update second derivatives using D2CorX and points    1    2
 DE= -3.77D-02 DEPred=-3.91D-02 R= 9.63D-01
 TightC=F SS=  1.41D+00  RLast= 3.05D-01 DXNew= 5.0454D-01 9.1378D-01
 Trust test= 9.63D-01 RLast= 3.05D-01 DXMaxT set to 5.05D-01
 ITU=  1  0
 Use linear search instead of GDIIS.
     Eigenvalues ---    0.00839   0.00915   0.01296   0.01429   0.01517
     Eigenvalues ---    0.01723   0.01841   0.01868   0.01936   0.01958
     Eigenvalues ---    0.01968   0.01977   0.01979   0.02001   0.02004
     Eigenvalues ---    0.02026   0.02027   0.02029   0.02031   0.02061
     Eigenvalues ---    0.02065   0.02076   0.02399   0.02399   0.05149
     Eigenvalues ---    0.06577   0.06806   0.15886   0.16000   0.16000
     Eigenvalues ---    0.16000   0.16000   0.16000   0.16000   0.16000
     Eigenvalues ---    0.16000   0.16000   0.16026   0.18757   0.19050
     Eigenvalues ---    0.19802   0.21943   0.22000   0.22000   0.22000
     Eigenvalues ---    0.22099   0.22483   0.23464   0.24417   0.24989
     Eigenvalues ---    0.24999   0.25223   0.33004   0.33699   0.34796
     Eigenvalues ---    0.39872   0.40219   0.40423   0.40512   0.41043
     Eigenvalues ---    0.42935   0.43821   0.43994   0.44152   0.44196
     Eigenvalues ---    0.44230   0.44251   0.44265   0.44282   0.44303
     Eigenvalues ---    0.44342   0.44425   0.44455   0.44538   0.44795
     Eigenvalues ---    0.44888   0.45370   0.46419   0.53527   0.55767
     Eigenvalues ---    0.82821
 RFO step:  Lambda=-2.00621006D-03 EMin= 8.38639700D-03
 Quartic linear search produced a step of  0.60157.
 Iteration  1 RMS(Cart)=  0.06262483 RMS(Int)=  0.00132120
 Iteration  2 RMS(Cart)=  0.00208898 RMS(Int)=  0.00008436
 Iteration  3 RMS(Cart)=  0.00000234 RMS(Int)=  0.00008434
 Iteration  4 RMS(Cart)=  0.00000000 RMS(Int)=  0.00008434
 Variable       Old X    -DE/DX   Delta X   Delta X   Delta X     New X
                                 (Linear)    (Quad)   (Total)
    R1        2.63814  -0.00344  -0.00950   0.00113  -0.00841   2.62974
    R2        2.63749  -0.00346  -0.00976   0.00143  -0.00837   2.62912
    R3        2.00494   0.01700   0.04636  -0.00308   0.04328   2.04822
    R4        2.63761  -0.00366  -0.01044   0.00141  -0.00902   2.62858
    R5        2.00495   0.01697   0.04606  -0.00270   0.04336   2.04831
    R6        2.64966  -0.00575  -0.01202  -0.00455  -0.01652   2.63314
    R7        2.00542   0.01745   0.04621  -0.00119   0.04503   2.05045
    R8        2.64772  -0.00498  -0.01273  -0.00071  -0.01340   2.63431
    R9        2.85597   0.00702   0.02566  -0.00301   0.02266   2.87862
   R10        2.63787  -0.00392  -0.01036   0.00039  -0.00997   2.62790
   R11        2.00721   0.01749   0.04742  -0.00272   0.04470   2.05191
   R12        2.00493   0.01702   0.04623  -0.00279   0.04344   2.04837
   R13        2.86144   0.00660   0.02240   0.00014   0.02254   2.88398
   R14        2.74066   0.00535   0.02313  -0.01143   0.01170   2.75235
   R15        2.06133  -0.00108   0.00082  -0.00610  -0.00527   2.05605
   R16        2.65197  -0.00726  -0.02213   0.00272  -0.01936   2.63261
   R17        2.65358  -0.00539  -0.01386  -0.00113  -0.01498   2.63860
   R18        2.54095  -0.00050  -0.00223   0.00161  -0.00062   2.54034
   R19        1.88309   0.01417   0.03134  -0.00077   0.03057   1.91366
   R20        2.64469  -0.00626  -0.01322  -0.00455  -0.01774   2.62695
   R21        3.60391   0.01204   0.04329   0.03152   0.07480   3.67871
   R22        2.63083  -0.00421  -0.01087   0.00061  -0.01028   2.62056
   R23        2.00496   0.01647   0.04517  -0.00314   0.04204   2.04699
   R24        2.63528  -0.00222  -0.00655   0.00177  -0.00482   2.63046
   R25        2.00478   0.01667   0.04563  -0.00316   0.04248   2.04726
   R26        2.63141  -0.00484  -0.01189  -0.00052  -0.01243   2.61897
   R27        2.00502   0.01657   0.04552  -0.00330   0.04223   2.04725
   R28        2.00466   0.01799   0.04738  -0.00114   0.04624   2.05090
   R29        2.33708  -0.01936  -0.01467  -0.01737  -0.03204   2.30504
   R30        2.01555   0.02140   0.05186   0.00531   0.05717   2.07272
    A1        2.08931  -0.00051  -0.00184   0.00005  -0.00183   2.08747
    A2        2.09714   0.00017   0.00063  -0.00045   0.00018   2.09731
    A3        2.09674   0.00035   0.00122   0.00040   0.00162   2.09836
    A4        2.09686   0.00036   0.00165   0.00073   0.00240   2.09925
    A5        2.09521   0.00021   0.00061   0.00127   0.00186   2.09707
    A6        2.09112  -0.00057  -0.00226  -0.00201  -0.00428   2.08683
    A7        2.10594  -0.00089  -0.00187  -0.00386  -0.00568   2.10025
    A8        2.07331  -0.00016  -0.00269   0.00152  -0.00125   2.07206
    A9        2.10394   0.00105   0.00456   0.00232   0.00679   2.11073
   A10        2.07101   0.00163   0.00210   0.00669   0.00869   2.07970
   A11        2.13697  -0.00008   0.00359  -0.00561  -0.00229   2.13468
   A12        2.07516  -0.00155  -0.00571  -0.00140  -0.00738   2.06778
   A13        2.10842  -0.00059  -0.00048  -0.00367  -0.00408   2.10433
   A14        2.08956  -0.00014  -0.00152   0.00021  -0.00136   2.08820
   A15        2.08521   0.00073   0.00200   0.00347   0.00541   2.09062
   A16        2.09485   0.00001   0.00044   0.00006   0.00050   2.09535
   A17        2.09658   0.00024   0.00064   0.00109   0.00172   2.09830
   A18        2.09176  -0.00025  -0.00108  -0.00116  -0.00225   2.08951
   A19        1.93494  -0.00153  -0.00500   0.00219  -0.00313   1.93181
   A20        1.96702   0.00140   0.01161   0.00220   0.01372   1.98075
   A21        1.86170   0.00093   0.00023   0.01197   0.01226   1.87396
   A22        1.93330   0.00142   0.01012   0.00005   0.01005   1.94335
   A23        1.90625  -0.00062  -0.00841  -0.00476  -0.01314   1.89311
   A24        1.85673  -0.00168  -0.00965  -0.01209  -0.02169   1.83504
   A25        2.14521   0.00143  -0.00827   0.02184   0.01332   2.15853
   A26        2.08060   0.00026   0.01072  -0.01323  -0.00275   2.07785
   A27        2.05738  -0.00169  -0.00245  -0.00862  -0.01120   2.04618
   A28        2.16567  -0.00090   0.00255  -0.01029  -0.00780   2.15788
   A29        2.08406   0.00252   0.01021   0.00791   0.01806   2.10212
   A30        2.03343  -0.00162  -0.01277   0.00228  -0.01054   2.02289
   A31        2.10809   0.00390   0.00789   0.01237   0.02034   2.12842
   A32        2.13553  -0.00348  -0.01679   0.00277  -0.01407   2.12146
   A33        2.03954  -0.00042   0.00890  -0.01510  -0.00624   2.03331
   A34        2.09877  -0.00221  -0.00455  -0.00842  -0.01296   2.08581
   A35        2.09944  -0.00049  -0.00328  -0.00298  -0.00627   2.09317
   A36        2.08498   0.00270   0.00784   0.01140   0.01923   2.10421
   A37        2.09075  -0.00023  -0.00095   0.00179   0.00078   2.09153
   A38        2.09178  -0.00066  -0.00226  -0.00439  -0.00662   2.08516
   A39        2.10065   0.00089   0.00320   0.00260   0.00583   2.10648
   A40        2.08950  -0.00032  -0.00123   0.00104  -0.00027   2.08923
   A41        2.10010   0.00048   0.00216   0.00025   0.00243   2.10252
   A42        2.09359  -0.00016  -0.00092  -0.00129  -0.00219   2.09140
   A43        2.12188   0.00055   0.00129   0.00178   0.00303   2.12491
   A44        2.08982  -0.00099  -0.00189  -0.00597  -0.00790   2.08192
   A45        2.07148   0.00044   0.00061   0.00424   0.00481   2.07628
   A46        2.13392   0.00852   0.03313   0.01266   0.04579   2.17971
   A47        2.04972  -0.01091  -0.03673  -0.04099  -0.07772   1.97200
   A48        2.09954   0.00238   0.00361   0.02833   0.03193   2.13147
    D1        0.00202  -0.00003  -0.00013  -0.00130  -0.00142   0.00060
    D2        3.14105  -0.00014  -0.00101  -0.00608  -0.00707   3.13398
    D3       -3.13962   0.00013   0.00096   0.00626   0.00721  -3.13241
    D4       -0.00059   0.00002   0.00008   0.00147   0.00156   0.00097
    D5       -0.00148   0.00005   0.00038   0.00200   0.00236   0.00089
    D6       -3.14092   0.00017   0.00107   0.00785   0.00893  -3.13199
    D7        3.14016  -0.00011  -0.00071  -0.00556  -0.00627   3.13389
    D8        0.00072   0.00001  -0.00002   0.00030   0.00029   0.00101
    D9       -0.00066   0.00000  -0.00005   0.00186   0.00183   0.00117
   D10        3.13914  -0.00026  -0.00179  -0.01268  -0.01439   3.12475
   D11       -3.13970   0.00011   0.00082   0.00663   0.00743  -3.13226
   D12        0.00011  -0.00015  -0.00092  -0.00791  -0.00879  -0.00868
   D13       -0.00122   0.00000  -0.00001  -0.00307  -0.00315  -0.00437
   D14       -3.13213   0.00050   0.00268   0.03300   0.03579  -3.09634
   D15       -3.14099   0.00027   0.00175   0.01173   0.01344  -3.12755
   D16        0.01128   0.00077   0.00444   0.04780   0.05239   0.06366
   D17        0.00176   0.00002   0.00026   0.00378   0.00411   0.00587
   D18       -3.13900  -0.00014  -0.00092  -0.00461  -0.00547   3.13872
   D19        3.13306  -0.00045  -0.00230  -0.03102  -0.03331   3.09976
   D20       -0.00770  -0.00061  -0.00348  -0.03941  -0.04288  -0.05058
   D21        1.56782   0.00115   0.01180   0.03605   0.04795   1.61577
   D22       -0.61049  -0.00059  -0.00628   0.03263   0.02650  -0.58399
   D23       -2.64179   0.00012  -0.00103   0.03871   0.03772  -2.60407
   D24       -1.56307   0.00163   0.01447   0.07216   0.08654  -1.47653
   D25        2.54181  -0.00011  -0.00361   0.06874   0.06509   2.60690
   D26        0.51050   0.00060   0.00164   0.07482   0.07631   0.58682
   D27       -0.00043  -0.00004  -0.00045  -0.00328  -0.00373  -0.00416
   D28        3.13902  -0.00016  -0.00113  -0.00912  -0.01026   3.12876
   D29        3.14034   0.00011   0.00073   0.00509   0.00585  -3.13700
   D30       -0.00340  -0.00000   0.00004  -0.00075  -0.00067  -0.00407
   D31        1.90408  -0.00078  -0.01019  -0.00289  -0.01311   1.89097
   D32       -1.23714  -0.00030  -0.00731   0.03311   0.02595  -1.21119
   D33       -2.18185   0.00096   0.00859   0.00165   0.01014  -2.17170
   D34        0.96011   0.00143   0.01148   0.03764   0.04920   1.00931
   D35       -0.14239  -0.00064  -0.00223  -0.01591  -0.01828  -0.16067
   D36        2.99957  -0.00016   0.00066   0.02009   0.02078   3.02035
   D37       -2.05111  -0.00019   0.00330   0.00512   0.00855  -2.04256
   D38        1.09731   0.00010   0.00498   0.02342   0.02867   1.12598
   D39        2.05287  -0.00032  -0.00619   0.00053  -0.00587   2.04700
   D40       -1.08189  -0.00003  -0.00451   0.01883   0.01425  -1.06765
   D41       -0.01685   0.00065   0.00402   0.01336   0.01724   0.00039
   D42        3.13157   0.00094   0.00570   0.03166   0.03735  -3.11426
   D43        3.13777   0.00019   0.00083   0.01658   0.01740  -3.12801
   D44       -0.01152   0.00029   0.00120   0.02377   0.02496   0.01343
   D45       -0.00419  -0.00028  -0.00205  -0.01896  -0.02100  -0.02518
   D46        3.12971  -0.00018  -0.00168  -0.01178  -0.01344   3.11626
   D47       -3.13783  -0.00015  -0.00058  -0.01374  -0.01416   3.13120
   D48        0.00067   0.00011   0.00071   0.00085   0.00167   0.00234
   D49        0.00411   0.00030   0.00214   0.02044   0.02239   0.02650
   D50       -3.14057   0.00056   0.00343   0.03503   0.03822  -3.10236
   D51       -3.14040   0.00017   0.00100   0.01073   0.01163  -3.12878
[truncated: 1,382,587 more chars]
