# Supplementary material for: Rotational Barriers in N-Benzhydrylformamides: An NMR and DFT Study
Source: Molecules. 2023 Jan 5;28(2):535. doi: 10.3390/molecules28020535 (PMC9863877; doi:10.3390/molecules28020535)
Supplement: Supplementary file 1 [file molecules-28-00535-s001.zip › Supplementary_Materials/Quantum_chemistry_output_files/Gaussian_output_files/Conformations/BHFA_oBr/BHFA_oBr_conf7_low-energy.log]

 Entering Gaussian System, Link 0=g16
 Initial command:
 /usr/local/gaussian/g16/l1.exe "/home/gauss/GAUSS_SCRDIR/Gau-2265.inp" -scrdir="/home/gauss/GAUSS_SCRDIR/"
 Entering Link 1 = /usr/local/gaussian/g16/l1.exe PID=      2267.
  
 Copyright (c) 1988,1990,1992,1993,1995,1998,2003,2009,2016,
            Gaussian, Inc.  All Rights Reserved.
  
 This is part of the Gaussian(R) 16 program.  It is based on
 the Gaussian(R) 09 system (copyright 2009, Gaussian, Inc.),
 the Gaussian(R) 03 system (copyright 2003, Gaussian, Inc.),
 the Gaussian(R) 98 system (copyright 1998, Gaussian, Inc.),
 the Gaussian(R) 94 system (copyright 1995, Gaussian, Inc.),
 the Gaussian 92(TM) system (copyright 1992, Gaussian, Inc.),
 the Gaussian 90(TM) system (copyright 1990, Gaussian, Inc.),
 the Gaussian 88(TM) system (copyright 1988, Gaussian, Inc.),
 the Gaussian 86(TM) system (copyright 1986, Carnegie Mellon
 University), and the Gaussian 82(TM) system (copyright 1983,
 Carnegie Mellon University). Gaussian is a federally registered
 trademark of Gaussian, Inc.
  
 This software contains proprietary and confidential information,
 including trade secrets, belonging to Gaussian, Inc.
  
 This software is provided under written license and may be
 used, copied, transmitted, or stored only in accord with that
 written license.
  
 The following legend is applicable only to US Government
 contracts under FAR:
  
                    RESTRICTED RIGHTS LEGEND
  
 Use, reproduction and disclosure by the US Government is
 subject to restrictions as set forth in subparagraphs (a)
 and (c) of the Commercial Computer Software - Restricted
 Rights clause in FAR 52.227-19.
  
 Gaussian, Inc.
 340 Quinnipiac St., Bldg. 40, Wallingford CT 06492
  
  
 ---------------------------------------------------------------
 Warning -- This program may not be used in any manner that
 competes with the business of Gaussian, Inc. or will provide
 assistance to any competitor of Gaussian, Inc.  The licensee
 of this program is prohibited from giving any competitor of
 Gaussian, Inc. access to this program.  By using this program,
 the user acknowledges that Gaussian, Inc. is engaged in the
 business of creating and licensing software in the field of
 computational chemistry and represents and warrants to the
 licensee that it is not a competitor of Gaussian, Inc. and that
 it will not use this program in any manner prohibited above.
 ---------------------------------------------------------------
  

 Cite this work as:
 Gaussian 16, Revision A.03,
 M. J. Frisch, G. W. Trucks, H. B. Schlegel, G. E. Scuseria, 
 M. A. Robb, J. R. Cheeseman, G. Scalmani, V. Barone, 
 G. A. Petersson, H. Nakatsuji, X. Li, M. Caricato, A. V. Marenich, 
 J. Bloino, B. G. Janesko, R. Gomperts, B. Mennucci, H. P. Hratchian, 
 J. V. Ortiz, A. F. Izmaylov, J. L. Sonnenberg, D. Williams-Young, 
 F. Ding, F. Lipparini, F. Egidi, J. Goings, B. Peng, A. Petrone, 
 T. Henderson, D. Ranasinghe, V. G. Zakrzewski, J. Gao, N. Rega, 
 G. Zheng, W. Liang, M. Hada, M. Ehara, K. Toyota, R. Fukuda, 
 J. Hasegawa, M. Ishida, T. Nakajima, Y. Honda, O. Kitao, H. Nakai, 
 T. Vreven, K. Throssell, J. A. Montgomery, Jr., J. E. Peralta, 
 F. Ogliaro, M. J. Bearpark, J. J. Heyd, E. N. Brothers, K. N. Kudin, 
 V. N. Staroverov, T. A. Keith, R. Kobayashi, J. Normand, 
 K. Raghavachari, A. P. Rendell, J. C. Burant, S. S. Iyengar, 
 J. Tomasi, M. Cossi, J. M. Millam, M. Klene, C. Adamo, R. Cammi, 
 J. W. Ochterski, R. L. Martin, K. Morokuma, O. Farkas, 
 J. B. Foresman, and D. J. Fox, Gaussian, Inc., Wallingford CT, 2016.
 
 ******************************************
 Gaussian 16:  ES64L-G16RevA.03 25-Dec-2016
                 6-Jul-2021 
 ******************************************
 %nprocshared=4
 Will use up to    4 processors via shared memory.
 %mem=2GB
 %chk=BHFA_oBr_conf7.chk
 ----------------------------------------------------------------------
 # opt freq M062X/gen pseudo=read nosymm Integral(Grid=SuperFine) scrf=
 (IEFPCM, solvent=dimethylsulfoxide) pop=(nboread,mkuff,dipole)
 ----------------------------------------------------------------------
 1/18=20,19=15,26=6,38=1/1,3;
 2/9=110,12=2,15=1,17=6,18=5,40=1/2;
 3/5=7,11=2,16=1,17=8,25=1,30=1,70=2201,71=1,72=21,74=-55,75=-7/1,2,3;
 4//1;
 5/5=2,38=5,53=21/2;
 6/7=2,8=2,9=2,10=2,15=24,20=4,28=1,40=2/1,2,7;
 7/30=1/1,2,3,16;
 1/18=20,19=15,26=6/3(2);
 2/9=110,15=1/2;
 99//99;
 2/9=110,15=1/2;
 3/5=7,6=1,11=2,16=1,17=8,25=1,30=1,70=2205,71=1,72=21,74=-55,75=-7,82=7/1,2,3;
 4/5=5,16=3,69=1/1;
 5/5=2,38=5,53=21/2;
 7/30=1/1,2,3,16;
 1/18=20,19=15,26=6/3(-5);
 2/9=110,15=1/2;
 6/7=2,8=2,9=2,10=2,15=24,19=2,20=4,28=1,40=2/1,2,7;
 99/9=1/99;
 ---------------------
 BHFA_oBr_conf7
 ---------------------
 Symbolic Z-matrix:
 Charge =  0 Multiplicity = 1
 C                     2.1597   -1.0294   -0.4333 
 N                     1.0138   -0.4155    0.1387 
 O                     2.4709   -0.8382   -1.5917 
 C                    -0.0506    0.1985   -0.7073 
 C                    -1.184    -0.7782   -0.9236 
 C                    -0.5518    1.4835   -0.0918 
 C                    -2.065    -1.1076    0.1073 
 C                    -3.0879   -2.023    -0.1114 
 C                    -3.2389   -2.6154   -1.3606 
 C                    -2.3651   -2.2887   -2.3919 
 C                    -1.3403   -1.3736   -2.1768 
 C                    -0.6383    1.6705    1.2934 
 C                    -1.1057    2.869     1.8229 
 C                    -1.5038    3.9088    0.9876 
 C                    -1.4319    3.7434   -0.391 
 C                    -0.9606    2.543    -0.8903 
 H                     2.7795   -1.6224    0.2605 
 H                     0.6448   -0.9161    0.9202 
 H                     0.4205    0.4477   -1.695 
 H                    -1.9598   -0.6293    1.0893 
 H                    -3.7775   -2.2738    0.7011 
 H                    -4.0459   -3.3352   -1.5323 
 H                    -2.4831   -2.7515   -3.3773 
 H                    -0.6549   -1.1192   -2.9949 
 H                    -0.3331    0.8768    1.9855 
 H                    -1.1603    2.9947    2.9096 
 H                    -1.8703    4.8492    1.4113 
 H                    -1.7372    4.5382   -1.0798 
 Br                   -0.9086    2.4336   -2.761 
 

 GradGradGradGradGradGradGradGradGradGradGradGradGradGradGradGradGradGrad
 Berny optimization.
 Initialization pass.
                           ----------------------------
                           !    Initial Parameters    !
                           ! (Angstroms and Degrees)  !
 --------------------------                            --------------------------
 ! Name  Definition              Value          Derivative Info.                !
 --------------------------------------------------------------------------------
 ! R1    R(1,2)                  1.4203         estimate D2E/DX2                !
 ! R2    R(1,3)                  1.2146         estimate D2E/DX2                !
 ! R3    R(1,17)                 1.1032         estimate D2E/DX2                !
 ! R4    R(2,4)                  1.4919         estimate D2E/DX2                !
 ! R5    R(2,18)                 0.9988         estimate D2E/DX2                !
 ! R6    R(4,5)                  1.5117         estimate D2E/DX2                !
 ! R7    R(4,6)                  1.5104         estimate D2E/DX2                !
 ! R8    R(4,19)                 1.1223         estimate D2E/DX2                !
 ! R9    R(5,7)                  1.3955         estimate D2E/DX2                !
 ! R10   R(5,11)                 1.3962         estimate D2E/DX2                !
 ! R11   R(6,12)                 1.4004         estimate D2E/DX2                !
 ! R12   R(6,16)                 1.3883         estimate D2E/DX2                !
 ! R13   R(7,8)                  1.39           estimate D2E/DX2                !
 ! R14   R(7,20)                 1.0973         estimate D2E/DX2                !
 ! R15   R(8,9)                  1.3908         estimate D2E/DX2                !
 ! R16   R(8,21)                 1.0948         estimate D2E/DX2                !
 ! R17   R(9,10)                 1.3906         estimate D2E/DX2                !
 ! R18   R(9,22)                 1.0949         estimate D2E/DX2                !
 ! R19   R(10,11)                1.3906         estimate D2E/DX2                !
 ! R20   R(10,23)                1.095          estimate D2E/DX2                !
 ! R21   R(11,24)                1.0972         estimate D2E/DX2                !
 ! R22   R(12,13)                1.3911         estimate D2E/DX2                !
 ! R23   R(12,25)                1.0964         estimate D2E/DX2                !
 ! R24   R(13,14)                1.3919         estimate D2E/DX2                !
 ! R25   R(13,26)                1.0953         estimate D2E/DX2                !
 ! R26   R(14,15)                1.3903         estimate D2E/DX2                !
 ! R27   R(14,27)                1.0946         estimate D2E/DX2                !
 ! R28   R(15,16)                1.3829         estimate D2E/DX2                !
 ! R29   R(15,28)                1.0952         estimate D2E/DX2                !
 ! R30   R(16,29)                1.8746         estimate D2E/DX2                !
 ! A1    A(2,1,3)              121.5188         estimate D2E/DX2                !
 ! A2    A(2,1,17)             115.6155         estimate D2E/DX2                !
 ! A3    A(3,1,17)             122.7133         estimate D2E/DX2                !
 ! A4    A(1,2,4)              121.6787         estimate D2E/DX2                !
 ! A5    A(1,2,18)             113.3642         estimate D2E/DX2                !
 ! A6    A(4,2,18)             112.7314         estimate D2E/DX2                !
 ! A7    A(2,4,5)              110.4964         estimate D2E/DX2                !
 ! A8    A(2,4,6)              110.8434         estimate D2E/DX2                !
 ! A9    A(2,4,19)             106.9154         estimate D2E/DX2                !
 ! A10   A(5,4,6)              111.0503         estimate D2E/DX2                !
 ! A11   A(5,4,19)             109.4051         estimate D2E/DX2                !
 ! A12   A(6,4,19)             108.0            estimate D2E/DX2                !
 ! A13   A(4,5,7)              121.3407         estimate D2E/DX2                !
 ! A14   A(4,5,11)             119.2004         estimate D2E/DX2                !
 ! A15   A(7,5,11)             119.4543         estimate D2E/DX2                !
 ! A16   A(4,6,12)             122.4917         estimate D2E/DX2                !
 ! A17   A(4,6,16)             120.8387         estimate D2E/DX2                !
 ! A18   A(12,6,16)            116.6684         estimate D2E/DX2                !
 ! A19   A(5,7,8)              120.2518         estimate D2E/DX2                !
 ! A20   A(5,7,20)             119.8463         estimate D2E/DX2                !
 ! A21   A(8,7,20)             119.8939         estimate D2E/DX2                !
 ! A22   A(7,8,9)              120.1148         estimate D2E/DX2                !
 ! A23   A(7,8,21)             119.843          estimate D2E/DX2                !
 ! A24   A(9,8,21)             120.0417         estimate D2E/DX2                !
 ! A25   A(8,9,10)             119.8564         estimate D2E/DX2                !
 ! A26   A(8,9,22)             120.0594         estimate D2E/DX2                !
 ! A27   A(10,9,22)            120.084          estimate D2E/DX2                !
 ! A28   A(9,10,11)            120.1941         estimate D2E/DX2                !
 ! A29   A(9,10,23)            120.0235         estimate D2E/DX2                !
 ! A30   A(11,10,23)           119.7824         estimate D2E/DX2                !
 ! A31   A(5,11,10)            120.1284         estimate D2E/DX2                !
 ! A32   A(5,11,24)            120.0302         estimate D2E/DX2                !
 ! A33   A(10,11,24)           119.8414         estimate D2E/DX2                !
 ! A34   A(6,12,13)            120.8156         estimate D2E/DX2                !
 ! A35   A(6,12,25)            120.6983         estimate D2E/DX2                !
 ! A36   A(13,12,25)           118.4851         estimate D2E/DX2                !
 ! A37   A(12,13,14)           120.7485         estimate D2E/DX2                !
 ! A38   A(12,13,26)           119.5548         estimate D2E/DX2                !
 ! A39   A(14,13,26)           119.6967         estimate D2E/DX2                !
 ! A40   A(13,14,15)           119.4315         estimate D2E/DX2                !
 ! A41   A(13,14,27)           120.3485         estimate D2E/DX2                !
 ! A42   A(15,14,27)           120.22           estimate D2E/DX2                !
 ! A43   A(14,15,16)           118.6132         estimate D2E/DX2                !
 ! A44   A(14,15,28)           121.526          estimate D2E/DX2                !
 ! A45   A(16,15,28)           119.8607         estimate D2E/DX2                !
 ! A46   A(6,16,15)            123.7217         estimate D2E/DX2                !
 ! A47   A(6,16,29)            121.4176         estimate D2E/DX2                !
 ! A48   A(15,16,29)           114.8606         estimate D2E/DX2                !
 ! D1    D(3,1,2,4)             15.9992         estimate D2E/DX2                !
 ! D2    D(3,1,2,18)           155.5699         estimate D2E/DX2                !
 ! D3    D(17,1,2,4)          -168.3723         estimate D2E/DX2                !
 ! D4    D(17,1,2,18)          -28.8016         estimate D2E/DX2                !
 ! D5    D(1,2,4,5)             96.0586         estimate D2E/DX2                !
 ! D6    D(1,2,4,6)           -140.3932         estimate D2E/DX2                !
 ! D7    D(1,2,4,19)           -22.9161         estimate D2E/DX2                !
 ! D8    D(18,2,4,5)           -43.7406         estimate D2E/DX2                !
 ! D9    D(18,2,4,6)            79.8076         estimate D2E/DX2                !
 ! D10   D(18,2,4,19)         -162.7153         estimate D2E/DX2                !
 ! D11   D(2,4,5,7)             71.9592         estimate D2E/DX2                !
 ! D12   D(2,4,5,11)          -107.254          estimate D2E/DX2                !
 ! D13   D(6,4,5,7)            -51.4692         estimate D2E/DX2                !
 ! D14   D(6,4,5,11)           129.3176         estimate D2E/DX2                !
 ! D15   D(19,4,5,7)          -170.5885         estimate D2E/DX2                !
 ! D16   D(19,4,5,11)           10.1983         estimate D2E/DX2                !
 ! D17   D(2,4,6,12)           -34.0636         estimate D2E/DX2                !
 ! D18   D(2,4,6,16)           146.3502         estimate D2E/DX2                !
 ! D19   D(5,4,6,12)            89.1658         estimate D2E/DX2                !
 ! D20   D(5,4,6,16)           -90.4204         estimate D2E/DX2                !
 ! D21   D(19,4,6,12)         -150.8755         estimate D2E/DX2                !
 ! D22   D(19,4,6,16)           29.5383         estimate D2E/DX2                !
 ! D23   D(4,5,7,8)           -179.0821         estimate D2E/DX2                !
 ! D24   D(4,5,7,20)             1.9455         estimate D2E/DX2                !
 ! D25   D(11,5,7,8)             0.1292         estimate D2E/DX2                !
 ! D26   D(11,5,7,20)         -178.8433         estimate D2E/DX2                !
 ! D27   D(4,5,11,10)          179.1169         estimate D2E/DX2                !
 ! D28   D(4,5,11,24)           -0.9582         estimate D2E/DX2                !
 ! D29   D(7,5,11,10)           -0.1114         estimate D2E/DX2                !
 ! D30   D(7,5,11,24)          179.8135         estimate D2E/DX2                !
 ! D31   D(4,6,12,13)         -179.9819         estimate D2E/DX2                !
 ! D32   D(4,6,12,25)            0.3885         estimate D2E/DX2                !
 ! D33   D(16,6,12,13)          -0.3795         estimate D2E/DX2                !
 ! D34   D(16,6,12,25)         179.9909         estimate D2E/DX2                !
 ! D35   D(4,6,16,15)          179.8442         estimate D2E/DX2                !
 ! D36   D(4,6,16,29)           -0.1048         estimate D2E/DX2                !
 ! D37   D(12,6,16,15)           0.2348         estimate D2E/DX2                !
 ! D38   D(12,6,16,29)        -179.7142         estimate D2E/DX2                !
 ! D39   D(5,7,8,9)             -0.0305         estimate D2E/DX2                !
 ! D40   D(5,7,8,21)          -179.7781         estimate D2E/DX2                !
 ! D41   D(20,7,8,9)           178.9415         estimate D2E/DX2                !
 ! D42   D(20,7,8,21)           -0.8061         estimate D2E/DX2                !
 ! D43   D(7,8,9,10)            -0.0867         estimate D2E/DX2                !
 ! D44   D(7,8,9,22)          -179.9067         estimate D2E/DX2                !
 ! D45   D(21,8,9,10)          179.6603         estimate D2E/DX2                !
 ! D46   D(21,8,9,22)           -0.1596         estimate D2E/DX2                !
 ! D47   D(8,9,10,11)            0.1045         estimate D2E/DX2                !
 ! D48   D(8,9,10,23)         -179.8386         estimate D2E/DX2                !
 ! D49   D(22,9,10,11)         179.9244         estimate D2E/DX2                !
 ! D50   D(22,9,10,23)          -0.0188         estimate D2E/DX2                !
 ! D51   D(9,10,11,5)           -0.0051         estimate D2E/DX2                !
 ! D52   D(9,10,11,24)        -179.9301         estimate D2E/DX2                !
 ! D53   D(23,10,11,5)         179.9382         estimate D2E/DX2                !
 ! D54   D(23,10,11,24)          0.0132         estimate D2E/DX2                !
 ! D55   D(6,12,13,14)           0.2718         estimate D2E/DX2                !
 ! D56   D(6,12,13,26)        -179.7102         estimate D2E/DX2                !
 ! D57   D(25,12,13,14)        179.9094         estimate D2E/DX2                !
 ! D58   D(25,12,13,26)         -0.0725         estimate D2E/DX2                !
 ! D59   D(12,13,14,15)          0.0033         estimate D2E/DX2                !
 ! D60   D(12,13,14,27)       -179.9835         estimate D2E/DX2                !
 ! D61   D(26,13,14,15)        179.9852         estimate D2E/DX2                !
 ! D62   D(26,13,14,27)         -0.0016         estimate D2E/DX2                !
 ! D63   D(13,14,15,16)         -0.15           estimate D2E/DX2                !
 ! D64   D(13,14,15,28)        179.9264         estimate D2E/DX2                !
 ! D65   D(27,14,15,16)        179.8368         estimate D2E/DX2                !
 ! D66   D(27,14,15,28)         -0.0868         estimate D2E/DX2                !
 ! D67   D(14,15,16,6)           0.0275         estimate D2E/DX2                !
 ! D68   D(14,15,16,29)        179.9795         estimate D2E/DX2                !
 ! D69   D(28,15,16,6)         179.9524         estimate D2E/DX2                !
 ! D70   D(28,15,16,29)         -0.0956         estimate D2E/DX2                !
 --------------------------------------------------------------------------------
 Trust Radius=3.00D-01 FncErr=5.00D-06 GrdErr=5.00D-06 EigMax=2.50D+02 EigMin=1.00D-04
 Number of steps in this run=    158 maximum allowed number of steps=    174.
 GradGradGradGradGradGradGradGradGradGradGradGradGradGradGradGradGradGrad

                          Input orientation:                          
 ---------------------------------------------------------------------
 Center     Atomic      Atomic             Coordinates (Angstroms)
 Number     Number       Type             X           Y           Z
 ---------------------------------------------------------------------
      1          6           0        2.159700   -1.029400   -0.433300
      2          7           0        1.013800   -0.415500    0.138700
      3          8           0        2.470900   -0.838200   -1.591700
      4          6           0       -0.050600    0.198500   -0.707300
      5          6           0       -1.184000   -0.778200   -0.923600
      6          6           0       -0.551800    1.483500   -0.091800
      7          6           0       -2.065000   -1.107600    0.107300
      8          6           0       -3.087900   -2.023000   -0.111400
      9          6           0       -3.238900   -2.615400   -1.360600
     10          6           0       -2.365100   -2.288700   -2.391900
     11          6           0       -1.340300   -1.373600   -2.176800
     12          6           0       -0.638300    1.670500    1.293400
     13          6           0       -1.105700    2.869000    1.822900
     14          6           0       -1.503800    3.908800    0.987600
     15          6           0       -1.431900    3.743400   -0.391000
     16          6           0       -0.960600    2.543000   -0.890300
     17          1           0        2.779500   -1.622400    0.260500
     18          1           0        0.644800   -0.916100    0.920200
     19          1           0        0.420500    0.447700   -1.695000
     20          1           0       -1.959800   -0.629300    1.089300
     21          1           0       -3.777500   -2.273800    0.701100
     22          1           0       -4.045900   -3.335200   -1.532300
     23          1           0       -2.483100   -2.751500   -3.377300
     24          1           0       -0.654900   -1.119200   -2.994900
     25          1           0       -0.333100    0.876800    1.985500
     26          1           0       -1.160300    2.994700    2.909600
     27          1           0       -1.870300    4.849200    1.411300
     28          1           0       -1.737200    4.538200   -1.079800
     29         35           0       -0.908600    2.433600   -2.761000
 ---------------------------------------------------------------------
                    Distance matrix (angstroms):
                    1          2          3          4          5
     1  C    0.000000
     2  N    1.420262   0.000000
     3  O    1.214617   2.301326   0.000000
     4  C    2.543274   1.491864   2.866160   0.000000
     5  C    3.388779   2.467865   3.715946   1.511729   0.000000
     6  C    3.712616   2.471929   4.095938   1.510386   2.491356
     7  C    4.259865   3.155788   4.851141   2.535208   1.395500
     8  C    5.350530   4.412545   5.873270   3.809902   2.415374
     9  C    5.702645   5.017262   5.984452   4.302336   2.790858
    10  C    5.088788   4.618417   5.111865   3.792222   2.415059
    11  C    3.925336   3.438209   3.892845   2.508835   1.396224
    12  C    4.254381   2.900718   4.927931   2.552445   3.347986
    13  C    5.563344   4.256378   6.180202   3.827103   4.566340
    14  C    6.310785   5.075284   6.707089   4.330220   5.071777
    15  C    5.973357   4.853708   6.137148   3.817637   4.559603
    16  C    4.765203   3.702677   4.868230   2.521561   3.328872
    17  H    1.103250   2.142228   2.034907   3.501682   4.221860
    18  H    2.034630   0.998751   3.106501   2.091571   2.600601
    19  H    2.607399   2.111771   2.422468   1.122313   2.161552
    20  H    4.410065   3.129161   5.182905   2.749194   2.162361
    21  H    6.171364   5.169732   6.808846   4.688885   3.406275
    22  H    6.710737   6.075973   6.979056   5.397229   3.885774
    23  H    5.760934   5.481556   5.602785   4.663524   3.406203
    24  H    3.806814   3.619282   3.437813   2.708251   2.164835
    25  H    3.962101   2.625804   4.857983   2.791249   3.453392
    26  H    6.196028   4.902455   6.938187   4.704480   5.378546
    27  H    7.362159   6.136335   7.759545   5.424830   6.131101
    28  H    6.826563   5.795851   6.846592   4.670800   5.347386
    29  Br   5.179288   4.496805   4.846953   3.154286   3.710464
                    6          7          8          9         10
     6  C    0.000000
     7  C    3.007194   0.000000
     8  C    4.327555   1.390004   0.000000
     9  C    5.062740   2.409613   1.390769   0.000000
    10  C    4.775773   2.780478   2.407014   1.390625   0.000000
    11  C    3.623807   2.411029   2.782392   2.411002   1.390644
    12  C    1.400439   3.340680   4.649295   5.672369   5.677899
    13  C    2.427445   4.435864   5.621592   6.690580   6.778827
    14  C    2.820193   5.123880   6.237261   7.147713   7.111390
    15  C    2.443613   4.917451   6.005987   6.681296   6.423449
    16  C    1.388258   3.942307   5.097102   5.658703   5.250976
    17  H    4.568182   4.874184   5.892807   6.311510   5.826327
    18  H    2.866021   2.835577   4.027713   4.813813   4.681190
    19  H    2.142078   3.441650   4.573950   4.783891   3.966500
    20  H    2.800247   1.097343   2.157936   3.403337   3.877709
    21  H    5.015091   2.155290   1.094808   2.158098   3.400257
    22  H    6.124022   3.402125   2.158377   1.094916   2.158509
    23  H    5.697338   3.875520   3.400382   2.157970   1.095044
    24  H    3.900342   3.407662   3.879551   3.403911   2.157805
    25  H    2.175107   3.234958   4.516055   5.642297   5.771572
    26  H    3.415026   5.049776   6.165987   7.350402   7.581013
    27  H    3.914804   6.100966   7.143409   8.079403   8.103010
    28  H    3.422354   5.778557   6.768422   7.314912   6.980145
    29  Br   2.855630   4.701543   5.624145   5.734441   4.955577
                   11         12         13         14         15
    11  C    0.000000
    12  C    4.669222   0.000000
    13  C    5.835434   1.391127   0.000000
    14  C    6.159863   2.419213   1.391903   0.000000
    15  C    5.420439   2.786381   2.402568   1.390347   0.000000
    16  C    4.139929   2.373537   2.736564   2.384740   1.382890
    17  H    4.793233   4.857101   6.140729   7.033456   6.852164
    18  H    3.706931   2.911378   4.266861   5.282110   5.267150
    19  H    2.578698   3.398063   4.535152   4.783146   3.999180
    20  H    3.406636   2.660282   3.675018   4.562086   4.646555
    21  H    3.877191   5.075717   5.902994   6.593659   6.549902
    22  H    3.403458   6.682316   7.641612   8.080081   7.631654
    23  H    2.155412   6.691249   7.780060   8.023153   7.225423
    24  H    1.097169   5.115879   6.270579   6.470063   5.570359
    25  H    4.837716   1.096407   2.142944   3.399907   3.882333
    26  H    6.707154   2.153623   1.095308   2.155842   3.395332
    27  H    7.202680   3.411137   2.162226   1.094621   2.159461
    28  H    6.025804   3.881155   3.407446   2.173652   1.095153
    29  Br   3.875877   4.134434   4.608748   4.072159   2.757956
                   16         17         18         19         20
    16  C    0.000000
    17  H    5.715177   0.000000
    18  H    4.221444   2.343290   0.000000
    19  H    2.635386   3.697861   2.957961   0.000000
    20  H    3.870491   4.912649   2.625793   3.818126   0.000000
    21  H    5.802503   6.603991   4.631208   5.547167   2.481756
    22  H    6.669668   7.261811   5.819748   5.855385   4.306564
    23  H    6.044411   6.496416   5.623252   4.636368   4.972735
    24  H    4.234915   4.758775   4.130191   2.302477   4.315490
    25  H    3.382337   4.348552   2.303398   3.781285   2.391164
    26  H    3.831860   6.622490   4.744518   5.494404   4.133530
    27  H    3.382821   8.051496   6.309167   5.854064   5.488684
    28  H    2.149382   7.755642   6.278799   4.665440   5.608708
    29  Br   1.874618   6.259607   5.213902   2.616613   5.031023
                   21         22         23         24         25
    21  H    0.000000
    22  H    2.487305   0.000000
    23  H    4.305463   2.487383   0.000000
    24  H    4.974349   4.306824   2.480514   0.000000
    25  H    4.841472   6.625764   6.822513   5.375124   0.000000
    26  H    6.283653   8.253775   8.619381   7.214064   2.454327
    27  H    7.408031   8.965624   9.004269   7.517552   4.297982
    28  H    7.330605   8.217377   7.679492   6.070021   4.977290
    29  Br   6.509711   6.680674   5.453819   3.569518   5.028329
                   26         27         28         29
    26  H    0.000000
    27  H    2.487604   0.000000
    28  H    4.316308   2.513964   0.000000
    29  Br   5.703849   4.916104   2.818218   0.000000
 Symmetry turned off by external request.
 Stoichiometry    C14H12BrNO
 Framework group  C1[X(C14H12BrNO)]
 Deg. of freedom    81
 Full point group                 C1      NOp   1
 Rotational constants (GHZ):           0.4271972           0.2838255           0.2761446
 General basis read from cards:  (5D, 7F)
 ======================================================================================================
                                       Pseudopotential Parameters
 ======================================================================================================
  Center     Atomic      Valence      Angular      Power
  Number     Number     Electrons     Momentum     of R      Exponent        Coefficient   SO-Coeffient
 ======================================================================================================
    1          6
                                   No pseudopotential on this center.
    2          7
                                   No pseudopotential on this center.
    3          8
                                   No pseudopotential on this center.
    4          6
                                   No pseudopotential on this center.
    5          6
                                   No pseudopotential on this center.
    6          6
                                   No pseudopotential on this center.
    7          6
                                   No pseudopotential on this center.
    8          6
                                   No pseudopotential on this center.
    9          6
                                   No pseudopotential on this center.
   10          6
                                   No pseudopotential on this center.
   11          6
                                   No pseudopotential on this center.
   12          6
                                   No pseudopotential on this center.
   13          6
                                   No pseudopotential on this center.
   14          6
                                   No pseudopotential on this center.
   15          6
                                   No pseudopotential on this center.
   16          6
                                   No pseudopotential on this center.
   17          1
                                   No pseudopotential on this center.
   18          1
                                   No pseudopotential on this center.
   19          1
                                   No pseudopotential on this center.
   20          1
                                   No pseudopotential on this center.
   21          1
                                   No pseudopotential on this center.
   22          1
                                   No pseudopotential on this center.
   23          1
                                   No pseudopotential on this center.
   24          1
                                   No pseudopotential on this center.
   25          1
                                   No pseudopotential on this center.
   26          1
                                   No pseudopotential on this center.
   27          1
                                   No pseudopotential on this center.
   28          1
                                   No pseudopotential on this center.
   29         35            7
                                      F and up 
                                                     1      213.6143969      -28.00000000    0.00000000
                                                     2       41.0585380     -134.92688520    0.00000000
                                                     2        8.7086530      -41.92719130    0.00000000
                                                     2        2.6074661       -5.93364200    0.00000000
                                      S - F
                                                     0       54.1980682        3.00000000    0.00000000
                                                     1       32.9053558       27.34306420    0.00000000
                                                     2       13.6744890      118.80288470    0.00000000
                                                     2        3.0341152       43.43548760    0.00000000
                                      P - F
                                                     0       54.2563340        5.00000000    0.00000000
                                                     1       26.0095593       25.05042520    0.00000000
                                                     2       28.2012995       92.61574630    0.00000000
                                                     2        9.4341061       95.82490160    0.00000000
                                                     2        2.5321764       26.26849830    0.00000000
                                      D - F
                                                     0       87.6328721        3.00000000    0.00000000
                                                     1       61.7373377       22.55335570    0.00000000
                                                     2       32.4385104      178.12419880    0.00000000
                                                     2        8.7537199       76.99241620    0.00000000
                                                     2        1.6633189        9.48182700    0.00000000
 ======================================================================================================
   396 basis functions,   648 primitive gaussians,   412 cartesian basis functions
    59 alpha electrons       59 beta electrons
       nuclear repulsion energy      1091.9325670495 Hartrees.
 NAtoms=   29 NActive=   29 NUniq=   29 SFac= 1.00D+00 NAtFMM=   60 NAOKFM=F Big=F
 Integral buffers will be    131072 words long.
 Raffenetti 2 integral format.
 Two-electron integral symmetry is turned off.
 ------------------------------------------------------------------------------
 Polarizable Continuum Model (PCM)
 =================================
 Model                : PCM.
 Atomic radii         : UFF (Universal Force Field).
 Polarization charges : Total charges.
 Charge compensation  : None.
 Solution method      : On-the-fly selection.
 Cavity type          : Scaled VdW (van der Waals Surface) (Alpha=1.100).
 Cavity algorithm     : GePol (No added spheres)
                        Default sphere list used, NSphG=   29.
                        Lebedev-Laikov grids with approx.  5.0 points / Ang**2.
                        Smoothing algorithm: York/Karplus (Gamma=1.0000).
                        Polarization charges: spherical gaussians, with
                                              point-specific exponents (IZeta= 3).
                        Self-potential: point-specific (ISelfS= 7).
                        Self-field    : sphere-specific E.n sum rule (ISelfD= 2).
 1st derivatives      : Analytical E(r).r(x)/FMM algorithm (CHGder, D1EAlg=3).
                        Cavity 1st derivative terms included.
 Solvent              : DiMethylSulfoxide, Eps=  46.826000 Eps(inf)=   2.007889
 ------------------------------------------------------------------------------
 One-electron integrals computed using PRISM.
   1 Symmetry operations used in ECPInt.
 ECPInt:  NShTT=    9316 NPrTT=   38001 LenC2=    8739 LenP2D=   23828.
 LDataN:  DoStor=T MaxTD1= 5 Len=  102
 NBasis=   396 RedAO= T EigKep=  1.09D-06  NBF=   396
 NBsUse=   395 1.00D-06 EigRej=  9.69D-07 NBFU=   395
 ExpMin= 4.38D-02 ExpMax= 8.59D+03 ExpMxC= 1.30D+03 IAcc=3 IRadAn=         7 AccDes= 0.00D+00
 Harris functional with IExCor= 1009 and IRadAn=       7 diagonalized for initial guess.
 HarFok:  IExCor= 1009 AccDes= 0.00D+00 IRadAn=         7 IDoV= 1 UseB2=F ITyADJ=14
 ICtDFT=  3500011 ScaDFX=  1.000000  1.000000  1.000000  1.000000
 FoFCou: FMM=F IPFlag=           0 FMFlag=      100000 FMFlg1=           0
         NFxFlg=           0 DoJE=T BraDBF=F KetDBF=T FulRan=T
         wScrn=  0.000000 ICntrl=       500 IOpCl=  0 I1Cent=   200000004 NGrid=           0
         NMat0=    1 NMatS0=      1 NMatT0=    0 NMatD0=    1 NMtDS0=    0 NMtDT0=    0
 Symmetry not used in FoFCou.
 Requested convergence on RMS density matrix=1.00D-08 within 128 cycles.
 Requested convergence on MAX density matrix=1.00D-06.
 Requested convergence on             energy=1.00D-06.
 No special actions if energy rises.
 Inv3:  Mode=1 IEnd=    16751307.
 Iteration    1 A*A^-1 deviation from unit magnitude is 6.66D-15 for    581.
 Iteration    1 A*A^-1 deviation from orthogonality  is 2.10D-15 for   1261    250.
 Iteration    1 A^-1*A deviation from unit magnitude is 7.11D-15 for    581.
 Iteration    1 A^-1*A deviation from orthogonality  is 2.78D-15 for   1378    576.
 Error on total polarization charges =  0.01774
 SCF Done:  E(RM062X) =  -683.700939754     A.U. after   17 cycles
            NFock= 17  Conv=0.33D-08     -V/T= 2.0174

 **********************************************************************

            Population analysis using the SCF density.

 **********************************************************************

 Alpha  occ. eigenvalues --  -19.62153 -14.78368 -10.66596 -10.61067 -10.60772
 Alpha  occ. eigenvalues --  -10.57820 -10.56578 -10.56460 -10.56430 -10.56040
 Alpha  occ. eigenvalues --  -10.55838 -10.55598 -10.55475 -10.55410 -10.55302
 Alpha  occ. eigenvalues --  -10.55210  -1.18468  -1.04548  -0.99613  -0.97422
 Alpha  occ. eigenvalues --   -0.91141  -0.89658  -0.85894  -0.85374  -0.82049
 Alpha  occ. eigenvalues --   -0.78826  -0.72031  -0.70406  -0.69427  -0.68240
 Alpha  occ. eigenvalues --   -0.66524  -0.63033  -0.60607  -0.58672  -0.56825
 Alpha  occ. eigenvalues --   -0.54322  -0.54194  -0.53588  -0.52449  -0.51502
 Alpha  occ. eigenvalues --   -0.51148  -0.49698  -0.48992  -0.48543  -0.47204
 Alpha  occ. eigenvalues --   -0.45898  -0.44984  -0.43321  -0.41821  -0.41565
 Alpha  occ. eigenvalues --   -0.40815  -0.38660  -0.36542  -0.35273  -0.34033
 Alpha  occ. eigenvalues --   -0.32888  -0.31884  -0.30792  -0.30185
 Alpha virt. eigenvalues --   -0.00903   0.00269   0.00624   0.00897   0.01323
 Alpha virt. eigenvalues --    0.01842   0.02365   0.02441   0.03164   0.03651
 Alpha virt. eigenvalues --    0.03758   0.04357   0.04621   0.04896   0.05235
 Alpha virt. eigenvalues --    0.05915   0.06439   0.06910   0.07325   0.08060
 Alpha virt. eigenvalues --    0.08364   0.08761   0.09846   0.10504   0.10884
 Alpha virt. eigenvalues --    0.10984   0.11129   0.12324   0.13014   0.13157
 Alpha virt. eigenvalues --    0.13893   0.14135   0.14655   0.14809   0.15239
 Alpha virt. eigenvalues --    0.15669   0.15946   0.16915   0.16943   0.17182
 Alpha virt. eigenvalues --    0.17296   0.17796   0.18575   0.18837   0.19246
 Alpha virt. eigenvalues --    0.19762   0.20183   0.20534   0.20627   0.20845
 Alpha virt. eigenvalues --    0.21473   0.21559   0.21872   0.21941   0.22416
 Alpha virt. eigenvalues --    0.22856   0.23067   0.23680   0.23817   0.23905
 Alpha virt. eigenvalues --    0.24290   0.24505   0.25068   0.25548   0.26138
 Alpha virt. eigenvalues --    0.26338   0.26746   0.27101   0.27491   0.28045
 Alpha virt. eigenvalues --    0.28301   0.28848   0.28911   0.29447   0.30379
 Alpha virt. eigenvalues --    0.30828   0.31648   0.31964   0.32743   0.33239
 Alpha virt. eigenvalues --    0.33834   0.34026   0.34869   0.35541   0.35982
 Alpha virt. eigenvalues --    0.36218   0.37181   0.37946   0.38423   0.40045
 Alpha virt. eigenvalues --    0.40444   0.41299   0.41833   0.42777   0.44381
 Alpha virt. eigenvalues --    0.49238   0.49637   0.49754   0.53880   0.54209
 Alpha virt. eigenvalues --    0.55107   0.55486   0.56113   0.56201   0.57020
 Alpha virt. eigenvalues --    0.57638   0.58239   0.58492   0.59181   0.60116
 Alpha virt. eigenvalues --    0.60402   0.61419   0.62205   0.62727   0.63649
 Alpha virt. eigenvalues --    0.65365   0.65973   0.66470   0.67011   0.68017
 Alpha virt. eigenvalues --    0.68479   0.68873   0.69769   0.70211   0.71092
 Alpha virt. eigenvalues --    0.71925   0.72270   0.73105   0.73562   0.73981
 Alpha virt. eigenvalues --    0.74490   0.75148   0.75254   0.75485   0.76323
 Alpha virt. eigenvalues --    0.76811   0.76995   0.78285   0.78753   0.79416
 Alpha virt. eigenvalues --    0.79969   0.81085   0.81509   0.84136   0.84650
 Alpha virt. eigenvalues --    0.85842   0.86188   0.87378   0.87608   0.88188
 Alpha virt. eigenvalues --    0.88407   0.89125   0.89802   0.91260   0.91735
 Alpha virt. eigenvalues --    0.92898   0.94752   0.96487   0.96777   0.98275
 Alpha virt. eigenvalues --    0.98914   0.99931   1.01910   1.02211   1.03015
 Alpha virt. eigenvalues --    1.06356   1.07220   1.07801   1.10056   1.10562
 Alpha virt. eigenvalues --    1.12283   1.12655   1.15557   1.15931   1.17571
 Alpha virt. eigenvalues --    1.19237   1.20305   1.20627   1.23774   1.24528
 Alpha virt. eigenvalues --    1.25566   1.27031   1.28291   1.28918   1.29572
 Alpha virt. eigenvalues --    1.32989   1.34236   1.36499   1.40203   1.42401
 Alpha virt. eigenvalues --    1.43322   1.45062   1.46976   1.51151   1.52957
 Alpha virt. eigenvalues --    1.55074   1.55143   1.56470   1.57773   1.58513
 Alpha virt. eigenvalues --    1.61514   1.62116   1.62978   1.64346   1.65538
 Alpha virt. eigenvalues --    1.69393   1.72108   1.76596   1.77506   1.79299
 Alpha virt. eigenvalues --    1.80708   1.81598   1.83060   1.83919   1.85532
 Alpha virt. eigenvalues --    1.87087   1.88780   1.89072   1.89590   1.91549
 Alpha virt. eigenvalues --    1.93384   1.94683   1.95492   1.97161   1.97634
 Alpha virt. eigenvalues --    1.99057   2.00732   2.01588   2.02441   2.02819
 Alpha virt. eigenvalues --    2.03490   2.06716   2.12579   2.17978   2.19666
 Alpha virt. eigenvalues --    2.23904   2.26757   2.29344   2.30370   2.30656
 Alpha virt. eigenvalues --    2.32145   2.33777   2.34514   2.35296   2.37305
 Alpha virt. eigenvalues --    2.37534   2.39153   2.44874   2.45430   2.47010
 Alpha virt. eigenvalues --    2.47293   2.51669   2.53885   2.56296   2.61063
 Alpha virt. eigenvalues --    2.64652   2.66340   2.69435   2.73566   2.74092
 Alpha virt. eigenvalues --    2.76050   2.80696   2.81727   2.82833   2.83993
 Alpha virt. eigenvalues --    2.85243   2.87955   2.88475   2.90389   2.92238
 Alpha virt. eigenvalues --    2.93434   2.96520   2.96711   2.99546   3.00480
 Alpha virt. eigenvalues --    3.00948   3.03766   3.08266   3.13190   3.15121
 Alpha virt. eigenvalues --    3.20132   3.24000   3.26814   3.30706   3.33852
 Alpha virt. eigenvalues --    3.34872   3.35380   3.35914   3.36465   3.37247
 Alpha virt. eigenvalues --    3.39155   3.40041   3.41083   3.42317   3.43449
 Alpha virt. eigenvalues --    3.46238   3.51573   3.58591   3.60425   3.63155
 Alpha virt. eigenvalues --    3.64856   3.69127   3.70830   3.73189   3.91394
 Alpha virt. eigenvalues --    3.92176   3.98432   4.02257   4.06160   4.06771
 Alpha virt. eigenvalues --    4.15536   4.33923   4.53115   4.79989   4.81436
 Alpha virt. eigenvalues --    4.87261   5.14713   5.27456   5.80028  20.57376
 Alpha virt. eigenvalues --   23.42102  23.44579  23.82878  23.88701  23.91559
 Alpha virt. eigenvalues --   23.93441  23.96889  23.97551  24.11469  24.11970
 Alpha virt. eigenvalues --   24.12892  24.13437  24.21800  24.22747  35.57293
 Alpha virt. eigenvalues --   50.05996
          Condensed to atoms (all electrons):
               1          2          3          4          5          6
     1  C    5.083094   0.177665   0.439336   0.490405  -0.721472  -0.400959
     2  N    0.177665   9.377575  -0.231879  -6.683990   0.016543   3.420427
     3  O    0.439336  -0.231879   8.033906   0.230381   0.022029  -0.024219
     4  C    0.490405  -6.683990   0.230381  80.952351 -29.422693 -48.928136
     5  C   -0.721472   0.016543   0.022029 -29.422693  36.174873  15.583955
     6  C   -0.400959   3.420427  -0.024219 -48.928136  15.583955  65.419099
     7  C    0.270698   1.109170  -0.054891   3.790562 -13.354022  -1.591248
     8  C    0.004729   0.772533   0.000607  -6.969572   3.493740   3.672128
     9  C    0.007931   0.102679  -0.002195  -0.634211  -1.684614   0.275976
    10  C   -0.001134  -0.017041  -0.011886   0.156761   1.301120  -0.735917
    11  C   -0.032003  -0.103699  -0.004406  -0.672323   0.224127  -0.963989
    12  C    0.171875   0.517062  -0.011175   2.755005  -6.097419  -6.646992
    13  C   -0.023385   0.293549   0.001496  -6.184527   2.925105   7.731928
    14  C    0.028275  -0.096718   0.000014   2.849827  -1.356747  -5.491656
    15  C   -0.094333   0.013385  -0.003929  -4.715495   2.018353   8.470135
    16  C    0.051509  -1.691677   0.016542  19.161718  -4.041023 -33.974581
    17  H    0.410212  -0.221906  -0.037959   0.145302   0.042622  -0.027668
    18  H   -0.011053   0.081947   0.003954   0.603536  -0.042400  -0.212925
    19  H   -0.001267   0.004065  -0.006409  -0.102319   0.238018   0.335672
    20  H   -0.001594   0.000753   0.000040   0.057908   0.288288  -0.001047
    21  H    0.000104   0.000460  -0.000001   0.006343  -0.020051   0.001705
    22  H   -0.000024  -0.000099   0.000001   0.005988   0.042497  -0.001156
    23  H   -0.000050  -0.000163  -0.000001   0.007534   0.007504  -0.005015
    24  H    0.004949   0.015356  -0.001875  -0.042874   0.019028   0.020107
    25  H    0.002722  -0.003820  -0.000092   0.127261   0.028193   0.085525
    26  H    0.000036  -0.000924  -0.000002   0.026834  -0.007119  -0.039589
    27  H   -0.000016   0.000132   0.000000  -0.001241   0.001571   0.087798
    28  H    0.000175  -0.000001   0.000000   0.048677  -0.008286  -0.062085
    29  Br  -0.001428   0.006215  -0.001584  -0.160245  -0.023232   0.450744
               7          8          9         10         11         12
     1  C    0.270698   0.004729   0.007931  -0.001134  -0.032003   0.171875
     2  N    1.109170   0.772533   0.102679  -0.017041  -0.103699   0.517062
     3  O   -0.054891   0.000607  -0.002195  -0.011886  -0.004406  -0.011175
     4  C    3.790562  -6.969572  -0.634211   0.156761  -0.672323   2.755005
     5  C  -13.354022   3.493740  -1.684614   1.301120   0.224127  -6.097419
     6  C   -1.591248   3.672128   0.275976  -0.735917  -0.963989  -6.646992
     7  C   27.853718  -9.108947   1.256044  -1.902790  -4.986656   5.237655
     8  C   -9.108947  15.519193  -0.405278   1.497189  -0.345326   0.650863
     9  C    1.256044  -0.405278   6.863447  -0.620496   0.596562  -0.101565
    10  C   -1.902790   1.497189  -0.620496   8.951272  -2.422293   0.418229
    11  C   -4.986656  -0.345326   0.596562  -2.422293  14.024515  -3.009304
    12  C    5.237655   0.650863  -0.101565   0.418229  -3.009304  24.118040
    13  C   -0.764009   0.041542   0.017342  -0.036743   0.197313  -7.191308
    14  C    0.573154  -0.146527  -0.010952   0.033001  -0.177974   3.588635
    15  C   -0.645483   0.176197  -0.015304   0.031886  -0.026736  -2.348220
    16  C   -1.818202  -2.111324   0.121812  -0.276078   3.236328  -5.906886
    17  H   -0.038304  -0.003594  -0.000749   0.002027   0.011930  -0.025480
    18  H   -0.109967  -0.043395  -0.008895   0.007736   0.020520  -0.056584
    19  H   -0.087446   0.021740  -0.002477   0.026629   0.054694  -0.058091
    20  H   -0.039243   0.048159  -0.041212   0.012545   0.050370  -0.081042
    21  H    0.029604   0.271384   0.072409  -0.028811  -0.002865  -0.001225
    22  H   -0.056104   0.079458   0.260014   0.061239  -0.061512   0.001397
    23  H    0.021471  -0.042538   0.074225   0.230866   0.030957  -0.001479
    24  H   -0.010337  -0.004822   0.004059   0.141322   0.202888   0.013956
    25  H   -0.047302   0.009895  -0.000771  -0.000581   0.010691   0.217693
    26  H    0.002699  -0.000196   0.000015  -0.000048  -0.000153   0.074979
    27  H   -0.000625   0.000080  -0.000023   0.000022  -0.000224  -0.059604
    28  H    0.001780  -0.000134   0.000011   0.000165   0.000137   0.031158
    29  Br  -0.056942   0.019121  -0.002657  -0.051210   0.241771  -0.301977
              13         14         15         16         17         18
     1  C   -0.023385   0.028275  -0.094333   0.051509   0.410212  -0.011053
     2  N    0.293549  -0.096718   0.013385  -1.691677  -0.221906   0.081947
     3  O    0.001496   0.000014  -0.003929   0.016542  -0.037959   0.003954
     4  C   -6.184527   2.849827  -4.715495  19.161718   0.145302   0.603536
     5  C    2.925105  -1.356747   2.018353  -4.041023   0.042622  -0.042400
     6  C    7.731928  -5.491656   8.470135 -33.974581  -0.027668  -0.212925
     7  C   -0.764009   0.573154  -0.645483  -1.818202  -0.038304  -0.109967
     8  C    0.041542  -0.146527   0.176197  -2.111324  -0.003594  -0.043395
     9  C    0.017342  -0.010952  -0.015304   0.121812  -0.000749  -0.008895
    10  C   -0.036743   0.033001   0.031886  -0.276078   0.002027   0.007736
    11  C    0.197313  -0.177974  -0.026736   3.236328   0.011930   0.020520
    12  C   -7.191308   3.588635  -2.348220  -5.906886  -0.025480  -0.056584
    13  C   12.699530  -2.823644   2.666764  -3.282619  -0.003495  -0.020975
    14  C   -2.823644   8.896593  -1.901825   1.902351  -0.000219   0.002818
    15  C    2.666764  -1.901825  11.251850  -8.760107   0.000582   0.001730
    16  C   -3.282619   1.902351  -8.760107  43.357322   0.013075   0.071363
    17  H   -0.003495  -0.000219   0.000582   0.013075   0.478249   0.008866
    18  H   -0.020975   0.002818   0.001730   0.071363   0.008866   0.343860
    19  H    0.018413  -0.010790   0.026542  -0.165120   0.000383   0.002264
    20  H    0.004461  -0.007398   0.009552   0.025958   0.000020  -0.003024
    21  H   -0.000743   0.000189  -0.000608  -0.000304  -0.000000  -0.000005
    22  H   -0.000018   0.000021  -0.000122  -0.001071   0.000000   0.000002
    23  H    0.000014  -0.000004   0.000340   0.003695   0.000000   0.000005
    24  H    0.000380   0.000428  -0.003210  -0.029968  -0.000046  -0.000142
    25  H   -0.001943  -0.036399   0.021273  -0.078895   0.000086   0.001559
    26  H    0.183425   0.093612  -0.061332   0.058517  -0.000000   0.000020
    27  H    0.094380   0.224116   0.130765  -0.148292   0.000000   0.000000
    28  H   -0.056011   0.093625   0.260092   0.020620   0.000000   0.000000
    29  Br   0.122950  -0.063221   0.121701  -0.054176  -0.000001  -0.000288
              19         20         21         22         23         24
     1  C   -0.001267  -0.001594   0.000104  -0.000024  -0.000050   0.004949
     2  N    0.004065   0.000753   0.000460  -0.000099  -0.000163   0.015356
     3  O   -0.006409   0.000040  -0.000001   0.000001  -0.000001  -0.001875
     4  C   -0.102319   0.057908   0.006343   0.005988   0.007534  -0.042874
     5  C    0.238018   0.288288  -0.020051   0.042497   0.007504   0.019028
     6  C    0.335672  -0.001047   0.001705  -0.001156  -0.005015   0.020107
     7  C   -0.087446  -0.039243   0.029604  -0.056104   0.021471  -0.010337
     8  C    0.021740   0.048159   0.271384   0.079458  -0.042538  -0.004822
     9  C   -0.002477  -0.041212   0.072409   0.260014   0.074225   0.004059
    10  C    0.026629   0.012545  -0.028811   0.061239   0.230866   0.141322
    11  C    0.054694   0.050370  -0.002865  -0.061512   0.030957   0.202888
    12  C   -0.058091  -0.081042  -0.001225   0.001397  -0.001479   0.013956
    13  C    0.018413   0.004461  -0.000743  -0.000018   0.000014   0.000380
    14  C   -0.010790  -0.007398   0.000189   0.000021  -0.000004   0.000428
    15  C    0.026542   0.009552  -0.000608  -0.000122   0.000340  -0.003210
    16  C   -0.165120   0.025958  -0.000304  -0.001071   0.003695  -0.029968
    17  H    0.000383   0.000020  -0.000000   0.000000   0.000000  -0.000046
    18  H    0.002264  -0.003024  -0.000005   0.000002   0.000005  -0.000142
    19  H    0.391714   0.000238   0.000015  -0.000006  -0.000001   0.004577
    20  H    0.000238   0.403365  -0.004633  -0.000222   0.000061  -0.000149
    21  H    0.000015  -0.004633   0.409745  -0.004882  -0.000163   0.000057
    22  H   -0.000006  -0.000222  -0.004882   0.409456  -0.004908  -0.000208
    23  H   -0.000001   0.000061  -0.000163  -0.004908   0.409829  -0.003900
    24  H    0.004577  -0.000149   0.000057  -0.000208  -0.003900   0.404783
    25  H    0.000156  -0.000412   0.000015  -0.000000  -0.000000  -0.000004
    26  H    0.000003  -0.000063   0.000000   0.000000  -0.000000  -0.000000
    27  H    0.000003   0.000012  -0.000000  -0.000000   0.000000   0.000000
    28  H   -0.000079  -0.000006   0.000000   0.000000  -0.000000  -0.000002
    29  Br   0.003638  -0.000001  -0.000001   0.000001  -0.000039  -0.004716
              25         26         27         28         29
     1  C    0.002722   0.000036  -0.000016   0.000175  -0.001428
     2  N   -0.003820  -0.000924   0.000132  -0.000001   0.006215
     3  O   -0.000092  -0.000002   0.000000   0.000000  -0.001584
     4  C    0.127261   0.026834  -0.001241   0.048677  -0.160245
     5  C    0.028193  -0.007119   0.001571  -0.008286  -0.023232
     6  C    0.085525  -0.039589   0.087798  -0.062085   0.450744
     7  C   -0.047302   0.002699  -0.000625   0.001780  -0.056942
     8  C    0.009895  -0.000196   0.000080  -0.000134   0.019121
     9  C   -0.000771   0.000015  -0.000023   0.000011  -0.002657
    10  C   -0.000581  -0.000048   0.000022   0.000165  -0.051210
    11  C    0.010691  -0.000153  -0.000224   0.000137   0.241771
    12  C    0.217693   0.074979  -0.059604   0.031158  -0.301977
    13  C   -0.001943   0.183425   0.094380  -0.056011   0.122950
    14  C   -0.036399   0.093612   0.224116   0.093625  -0.063221
    15  C    0.021273  -0.061332   0.130765   0.260092   0.121701
    16  C   -0.078895   0.058517  -0.148292   0.020620  -0.054176
    17  H    0.000086  -0.000000   0.000000   0.000000  -0.000001
    18  H    0.001559   0.000020   0.000000   0.000000  -0.000288
    19  H    0.000156   0.000003   0.000003  -0.000079   0.003638
    20  H   -0.000412  -0.000063   0.000012  -0.000006  -0.000001
    21  H    0.000015   0.000000  -0.000000   0.000000  -0.000001
    22  H   -0.000000   0.000000  -0.000000   0.000000   0.000001
    23  H   -0.000000  -0.000000   0.000000  -0.000000  -0.000039
    24  H   -0.000004  -0.000000   0.000000  -0.000002  -0.004716
    25  H    0.409335  -0.003769  -0.000195   0.000042  -0.000073
    26  H   -0.003769   0.405999  -0.005155  -0.000131   0.000022
    27  H   -0.000195  -0.005155   0.403388  -0.004698  -0.000052
    28  H    0.000042  -0.000131  -0.004698   0.393389  -0.011825
    29  Br  -0.000073   0.000022  -0.000052  -0.011825   6.533680
 Mulliken charges:
               1
     1  C    0.145002
     2  N    0.142400
     3  O   -0.355805
     4  C   -0.898766
     5  C    0.351511
     6  C   -0.448017
     7  C    0.525963
     8  C   -1.096906
     9  C   -0.121128
    10  C   -0.766979
    11  C   -0.093338
    12  C    0.101803
    13  C   -0.609172
    14  C   -0.162580
    15  C   -0.624444
    16  C    0.299514
    17  H    0.246067
    18  H    0.359471
    19  H    0.305241
    20  H    0.278317
    21  H    0.272263
    22  H    0.270260
    23  H    0.271761
    24  H    0.270364
    25  H    0.259811
    26  H    0.272320
    27  H    0.277858
    28  H    0.293385
    29  Br   0.233825
 Sum of Mulliken charges =  -0.00000
 Mulliken charges with hydrogens summed into heavy atoms:
               1
     1  C    0.391069
     2  N    0.501871
     3  O   -0.355805
     4  C   -0.593526
     5  C    0.351511
     6  C   -0.448017
     7  C    0.804280
     8  C   -0.824643
     9  C    0.149133
    10  C   -0.495218
    11  C    0.177026
    12  C    0.361614
    13  C   -0.336852
    14  C    0.115278
    15  C   -0.331059
    16  C    0.299514
    29  Br   0.233825
 Electronic spatial extent (au):  <R**2>=           4457.9066
 Charge=             -0.0000 electrons
 Dipole moment (field-independent basis, Debye):
    X=             -2.9390    Y=             -0.7985    Z=              5.4392  Tot=              6.2338
 Quadrupole moment (field-independent basis, Debye-Ang):
   XX=           -113.2356   YY=            -98.3092   ZZ=           -106.3690
   XY=             -0.0944   XZ=              5.6708   YZ=              3.4603
 Traceless Quadrupole moment (field-independent basis, Debye-Ang):
   XX=             -7.2643   YY=              7.6621   ZZ=             -0.3977
   XY=             -0.0944   XZ=              5.6708   YZ=              3.4603
 Octapole moment (field-independent basis, Debye-Ang**2):
  XXX=            268.1639  YYY=           -130.7818  ZZZ=            248.8975  XYY=             54.1716
  XXY=            -84.8327  XXZ=            109.4119  XZZ=             70.8152  YZZ=            -62.5348
  YYZ=             91.5184  XYZ=            -23.7489
 Hexadecapole moment (field-independent basis, Debye-Ang**3):
 XXXX=          -2104.8596 YYYY=          -2978.2485 ZZZZ=          -1636.4912 XXXY=            184.3338
 XXXZ=           -182.1877 YYYX=            -50.0697 YYYZ=            -15.2415 ZZZX=           -198.0632
 ZZZY=            -12.8269 XXYY=           -766.9002 XXZZ=           -677.6051 YYZZ=           -778.4166
 XXYZ=            -22.0833 YYXZ=            -58.3382 ZZXY=             55.3590
 N-N= 1.091932567050D+03 E-N=-3.768651764369D+03  KE= 6.719867717160D+02
 UFF atomic radii scaled by 1 / 1.20 used.

 **********************************************************************

            Electrostatic Properties Using The SCF Density

 **********************************************************************

       Atomic Center    1 is at   2.159700 -1.029400 -0.433300
       Atomic Center    2 is at   1.013800 -0.415500  0.138700
       Atomic Center    3 is at   2.470900 -0.838200 -1.591700
       Atomic Center    4 is at  -0.050600  0.198500 -0.707300
       Atomic Center    5 is at  -1.184000 -0.778200 -0.923600
       Atomic Center    6 is at  -0.551800  1.483500 -0.091800
       Atomic Center    7 is at  -2.065000 -1.107600  0.107300
       Atomic Center    8 is at  -3.087900 -2.023000 -0.111400
       Atomic Center    9 is at  -3.238900 -2.615400 -1.360600
       Atomic Center   10 is at  -2.365100 -2.288700 -2.391900
       Atomic Center   11 is at  -1.340300 -1.373600 -2.176800
       Atomic Center   12 is at  -0.638300  1.670500  1.293400
       Atomic Center   13 is at  -1.105700  2.869000  1.822900
       Atomic Center   14 is at  -1.503800  3.908800  0.987600
       Atomic Center   15 is at  -1.431900  3.743400 -0.391000
       Atomic Center   16 is at  -0.960600  2.543000 -0.890300
       Atomic Center   17 is at   2.779500 -1.622400  0.260500
       Atomic Center   18 is at   0.644800 -0.916100  0.920200
       Atomic Center   19 is at   0.420500  0.447700 -1.695000
       Atomic Center   20 is at  -1.959800 -0.629300  1.089300
       Atomic Center   21 is at  -3.777500 -2.273800  0.701100
       Atomic Center   22 is at  -4.045900 -3.335200 -1.532300
       Atomic Center   23 is at  -2.483100 -2.751500 -3.377300
       Atomic Center   24 is at  -0.654900 -1.119200 -2.994900
       Atomic Center   25 is at  -0.333100  0.876800  1.985500
       Atomic Center   26 is at  -1.160300  2.994700  2.909600
       Atomic Center   27 is at  -1.870300  4.849200  1.411300
       Atomic Center   28 is at  -1.737200  4.538200 -1.079800
       Atomic Center   29 is at  -0.908600  2.433600 -2.761000
    1411 points will be used for fitting atomic charges
 Fitting point charges to electrostatic potential
 The dipole moment will be constrained to the correct value
 Charges from ESP fit, RMS=   0.00213 RRMS=   0.10606:
 ESP charges:
               1
     1  C    0.581516
     2  N   -0.845992
     3  O   -0.607690
     4  C    0.700071
     5  C   -0.035986
     6  C    0.211833
     7  C   -0.219757
     8  C   -0.123530
     9  C   -0.157637
    10  C   -0.144884
    11  C   -0.237294
    12  C   -0.437200
    13  C    0.021386
    14  C   -0.332847
    15  C    0.139455
    16  C   -0.325887
    17  H    0.078735
    18  H    0.367051
    19  H    0.006433
    20  H    0.158282
    21  H    0.151499
    22  H    0.153555
    23  H    0.166134
    24  H    0.155302
    25  H    0.212517
    26  H    0.140967
    27  H    0.192346
    28  H    0.111170
    29  Br  -0.079549
 Sum of ESP charges =   0.00000
 ESP charges with hydrogens summed into heavy atoms:
               1
     1  C    0.660252
     2  N   -0.478941
     3  O   -0.607690
     4  C    0.706504
     5  C   -0.035986
     6  C    0.211833
     7  C   -0.061475
     8  C    0.027970
     9  C   -0.004082
    10  C    0.021250
    11  C   -0.081992
    12  C   -0.224683
    13  C    0.162352
    14  C   -0.140502
    15  C    0.250625
    16  C   -0.325887
    29  Br  -0.079549
 Charge=   0.00000 Dipole=    -2.9390    -0.7985     5.4392 Tot=     6.2338
 -----------------------------------------------------------------

              Electrostatic Properties (Atomic Units)

 -----------------------------------------------------------------
    Center     Electric         -------- Electric Field --------
               Potential          X             Y             Z
 -----------------------------------------------------------------
    1 Atom    -14.652396
    2 Atom    -18.352098
    3 Atom    -22.398875
    4 Atom    -14.704666
    5 Atom    -14.753692
    6 Atom    -14.740567
    7 Atom    -14.754630
    8 Atom    -14.756834
    9 Atom    -14.761822
   10 Atom    -14.765884
   11 Atom    -14.769563
   12 Atom    -14.743292
   13 Atom    -14.747761
   14 Atom    -14.748853
   15 Atom    -14.752171
   16 Atom    -14.713244
   17 Atom     -1.051798
   18 Atom     -0.987968
   19 Atom     -1.100626
   20 Atom     -1.073364
   21 Atom     -1.082604
   22 Atom     -1.087836
   23 Atom     -1.093441
   24 Atom     -1.103263
   25 Atom     -1.062962
   26 Atom     -1.073776
   27 Atom     -1.074662
   28 Atom     -1.076974
   29 Atom     -4.054080
 -----------------------------------------------------------------
 ******************************Gaussian NBO Version 3.1******************************
             N A T U R A L   A T O M I C   O R B I T A L   A N D
          N A T U R A L   B O N D   O R B I T A L   A N A L Y S I S
 ******************************Gaussian NBO Version 3.1******************************

       /RESON  / : Allow strongly delocalized NBO set
       /BNDIDX / : Print bond indices based on the NAO density matrix

 Analyzing the SCF density

 Job title: BHFA_oBr_conf7                                           

 Storage needed:    473396 in NPA,    629315 in NBO ( 268430961 available)
 GSVD:  LWork=       66086 too small for GESVD, short by      113475 words or      113475 for optimal perf.


 NATURAL POPULATIONS:  Natural atomic orbital occupancies 
                                                          
   NAO  Atom  No  lang   Type(AO)    Occupancy      Energy
 ----------------------------------------------------------
     1    C    1  S      Cor( 1S)     1.99960     -10.54587
     2    C    1  S      Val( 2S)     0.88797      -0.21889
     3    C    1  S      Ryd( 3S)     0.00921       0.69557
     4    C    1  S      Ryd( 4S)     0.00016       0.80140
     5    C    1  S      Ryd( 5S)     0.00003      22.90704
     6    C    1  px     Val( 2p)     0.84232      -0.06797
     7    C    1  px     Ryd( 4p)     0.00365       1.05452
     8    C    1  px     Ryd( 3p)     0.00022       0.43476
     9    C    1  px     Ryd( 5p)     0.00009       2.36715
    10    C    1  py     Val( 2p)     0.81112      -0.10473
    11    C    1  py     Ryd( 4p)     0.00199       0.96405
    12    C    1  py     Ryd( 3p)     0.00011       0.41112
    13    C    1  py     Ryd( 5p)     0.00006       2.30311
    14    C    1  pz     Val( 2p)     0.83560      -0.03511
    15    C    1  pz     Ryd( 4p)     0.01314       1.11007
    16    C    1  pz     Ryd( 3p)     0.00078       0.51127
    17    C    1  pz     Ryd( 5p)     0.00013       2.40654
    18    C    1  dxy    Ryd( 3d)     0.00114       1.87289
    19    C    1  dxz    Ryd( 3d)     0.00386       2.07450
    20    C    1  dyz    Ryd( 3d)     0.00434       1.84820
    21    C    1  dx2y2  Ryd( 3d)     0.00123       1.66842
    22    C    1  dz2    Ryd( 3d)     0.00218       2.28854

    23    N    2  S      Cor( 1S)     1.99947     -14.61911
    24    N    2  S      Val( 2S)     1.32294      -0.62652
    25    N    2  S      Ryd( 4S)     0.00124       1.22459
    26    N    2  S      Ryd( 3S)     0.00017       1.20367
    27    N    2  S      Ryd( 5S)     0.00000      35.24607
    28    N    2  px     Val( 2p)     1.34625      -0.27310
    29    N    2  px     Ryd( 4p)     0.00315       0.87512
    30    N    2  px     Ryd( 3p)     0.00028       0.81289
    31    N    2  px     Ryd( 5p)     0.00008       4.28898
    32    N    2  py     Val( 2p)     1.56841      -0.29297
    33    N    2  py     Ryd( 3p)     0.00448       0.81704
    34    N    2  py     Ryd( 4p)     0.00024       0.82880
    35    N    2  py     Ryd( 5p)     0.00004       4.08570
    36    N    2  pz     Val( 2p)     1.41828      -0.27506
    37    N    2  pz     Ryd( 4p)     0.00363       0.75946
    38    N    2  pz     Ryd( 3p)     0.00042       0.69567
    39    N    2  pz     Ryd( 5p)     0.00004       4.11677
    40    N    2  dxy    Ryd( 3d)     0.00080       2.61524
    41    N    2  dxz    Ryd( 3d)     0.00073       2.70672
    42    N    2  dyz    Ryd( 3d)     0.00114       2.49323
    43    N    2  dx2y2  Ryd( 3d)     0.00073       2.40342
    44    N    2  dz2    Ryd( 3d)     0.00029       2.30341

    45    O    3  S      Cor( 1S)     1.99977     -19.36216
    46    O    3  S      Val( 2S)     1.70583      -1.00004
    47    O    3  S      Ryd( 3S)     0.00296       0.95638
    48    O    3  S      Ryd( 4S)     0.00021       1.51280
    49    O    3  S      Ryd( 5S)     0.00000      49.76891
    50    O    3  px     Val( 2p)     1.75975      -0.34262
    51    O    3  px     Ryd( 3p)     0.00230       0.81665
    52    O    3  px     Ryd( 4p)     0.00010       1.15963
    53    O    3  px     Ryd( 5p)     0.00002       4.86603
    54    O    3  py     Val( 2p)     1.60207      -0.32091
    55    O    3  py     Ryd( 3p)     0.00145       0.73502
    56    O    3  py     Ryd( 4p)     0.00008       1.15774
    57    O    3  py     Ryd( 5p)     0.00002       4.78999
    58    O    3  pz     Val( 2p)     1.57301      -0.36266
    59    O    3  pz     Ryd( 3p)     0.00080       0.77889
    60    O    3  pz     Ryd( 4p)     0.00009       1.30560
    61    O    3  pz     Ryd( 5p)     0.00007       4.92553
    62    O    3  dxy    Ryd( 3d)     0.00018       2.95631
    63    O    3  dxz    Ryd( 3d)     0.00146       3.31071
    64    O    3  dyz    Ryd( 3d)     0.00155       3.20677
    65    O    3  dx2y2  Ryd( 3d)     0.00013       2.95438
    66    O    3  dz2    Ryd( 3d)     0.00181       3.63928

    67    C    4  S      Cor( 1S)     1.99905     -10.46310
    68    C    4  S      Val( 2S)     0.92528      -0.22108
    69    C    4  S      Ryd( 4S)     0.00223       1.23891
    70    C    4  S      Ryd( 3S)     0.00029       0.75089
    71    C    4  S      Ryd( 5S)     0.00001      23.46658
    72    C    4  px     Val( 2p)     0.98209      -0.10749
    73    C    4  px     Ryd( 3p)     0.00684       0.63410
    74    C    4  px     Ryd( 4p)     0.00191       0.72952
    75    C    4  px     Ryd( 5p)     0.00025       2.38292
    76    C    4  py     Val( 2p)     1.01976      -0.10888
    77    C    4  py     Ryd( 3p)     0.00344       0.61593
    78    C    4  py     Ryd( 4p)     0.00131       0.78451
    79    C    4  py     Ryd( 5p)     0.00014       2.13215
    80    C    4  pz     Val( 2p)     1.11450      -0.13536
    81    C    4  pz     Ryd( 4p)     0.01070       0.88543
    82    C    4  pz     Ryd( 3p)     0.00145       0.74504
    83    C    4  pz     Ryd( 5p)     0.00023       2.02577
    84    C    4  dxy    Ryd( 3d)     0.00097       2.25033
    85    C    4  dxz    Ryd( 3d)     0.00126       2.04164
    86    C    4  dyz    Ryd( 3d)     0.00071       2.04092
    87    C    4  dx2y2  Ryd( 3d)     0.00100       1.89170
    88    C    4  dz2    Ryd( 3d)     0.00079       1.94016

    89    C    5  S      Cor( 1S)     1.99901     -10.41109
    90    C    5  S      Val( 2S)     0.87632      -0.15085
    91    C    5  S      Ryd( 4S)     0.00121       0.91713
    92    C    5  S      Ryd( 3S)     0.00027       0.74016
    93    C    5  S      Ryd( 5S)     0.00001      23.37681
    94    C    5  px     Val( 2p)     1.04276      -0.09376
    95    C    5  px     Ryd( 4p)     0.00432       0.91182
    96    C    5  px     Ryd( 3p)     0.00092       0.49412
    97    C    5  px     Ryd( 5p)     0.00009       3.24378
    98    C    5  py     Val( 2p)     1.02969      -0.10180
    99    C    5  py     Ryd( 4p)     0.00490       0.83141
   100    C    5  py     Ryd( 3p)     0.00079       0.50765
   101    C    5  py     Ryd( 5p)     0.00007       3.11176
   102    C    5  pz     Val( 2p)     1.09025      -0.08810
   103    C    5  pz     Ryd( 4p)     0.00376       0.92317
   104    C    5  pz     Ryd( 3p)     0.00106       0.67119
   105    C    5  pz     Ryd( 5p)     0.00017       3.42294
   106    C    5  dxy    Ryd( 3d)     0.00048       2.16961
   107    C    5  dxz    Ryd( 3d)     0.00058       2.26086
   108    C    5  dyz    Ryd( 3d)     0.00061       2.14581
   109    C    5  dx2y2  Ryd( 3d)     0.00059       1.85453
   110    C    5  dz2    Ryd( 3d)     0.00053       2.28587

   111    C    6  S      Cor( 1S)     1.99885     -10.41810
   112    C    6  S      Val( 2S)     0.86467      -0.14712
   113    C    6  S      Ryd( 4S)     0.00169       1.01295
   114    C    6  S      Ryd( 3S)     0.00020       0.87820
   115    C    6  S      Ryd( 5S)     0.00001      23.21714
   116    C    6  px     Val( 2p)     1.01743      -0.12449
   117    C    6  px     Ryd( 4p)     0.00378       0.69463
   118    C    6  px     Ryd( 3p)     0.00133       0.45352
   119    C    6  px     Ryd( 5p)     0.00007       2.96391
   120    C    6  py     Val( 2p)     1.06288      -0.10415
   121    C    6  py     Ryd( 4p)     0.00597       1.20894
   122    C    6  py     Ryd( 3p)     0.00112       0.48662
   123    C    6  py     Ryd( 5p)     0.00014       3.43348
   124    C    6  pz     Val( 2p)     1.09964      -0.09943
   125    C    6  pz     Ryd( 4p)     0.00568       1.07956
   126    C    6  pz     Ryd( 3p)     0.00144       0.55875
   127    C    6  pz     Ryd( 5p)     0.00017       3.52721
   128    C    6  dxy    Ryd( 3d)     0.00060       1.97920
   129    C    6  dxz    Ryd( 3d)     0.00064       1.82149
   130    C    6  dyz    Ryd( 3d)     0.00066       2.42318
   131    C    6  dx2y2  Ryd( 3d)     0.00059       1.98541
   132    C    6  dz2    Ryd( 3d)     0.00048       2.43847

   133    C    7  S      Cor( 1S)     1.99907     -10.40074
   134    C    7  S      Val( 2S)     0.93917      -0.17659
   135    C    7  S      Ryd( 4S)     0.00156       0.93313
   136    C    7  S      Ryd( 3S)     0.00015       0.65833
   137    C    7  S      Ryd( 5S)     0.00001      23.29627
   138    C    7  px     Val( 2p)     1.04912      -0.09092
   139    C    7  px     Ryd( 4p)     0.00297       0.80283
   140    C    7  px     Ryd( 3p)     0.00032       0.53277
   141    C    7  px     Ryd( 5p)     0.00012       3.05581
   142    C    7  py     Val( 2p)     1.05594      -0.10300
   143    C    7  py     Ryd( 4p)     0.00235       0.84479
   144    C    7  py     Ryd( 3p)     0.00021       0.55528
   145    C    7  py     Ryd( 5p)     0.00007       2.92591
   146    C    7  pz     Val( 2p)     1.15770      -0.08476
   147    C    7  pz     Ryd( 4p)     0.00564       1.02230
   148    C    7  pz     Ryd( 3p)     0.00030       0.41292
   149    C    7  pz     Ryd( 5p)     0.00006       3.11746
   150    C    7  dxy    Ryd( 3d)     0.00041       2.21028
   151    C    7  dxz    Ryd( 3d)     0.00050       2.17238
   152    C    7  dyz    Ryd( 3d)     0.00070       1.91914
   153    C    7  dx2y2  Ryd( 3d)     0.00051       1.77374
   154    C    7  dz2    Ryd( 3d)     0.00072       2.10722

   155    C    8  S      Cor( 1S)     1.99920     -10.40247
   156    C    8  S      Val( 2S)     0.95075      -0.18401
   157    C    8  S      Ryd( 4S)     0.00138       0.95168
   158    C    8  S      Ryd( 3S)     0.00013       0.65941
   159    C    8  S      Ryd( 5S)     0.00000      23.06213
   160    C    8  px     Val( 2p)     1.08212      -0.08833
   161    C    8  px     Ryd( 4p)     0.00427       0.85319
   162    C    8  px     Ryd( 3p)     0.00033       0.32275
   163    C    8  px     Ryd( 5p)     0.00007       2.97038
   164    C    8  py     Val( 2p)     1.02675      -0.09434
   165    C    8  py     Ryd( 4p)     0.00281       0.71016
   166    C    8  py     Ryd( 3p)     0.00030       0.36099
   167    C    8  py     Ryd( 5p)     0.00007       2.90341
   168    C    8  pz     Val( 2p)     1.12680      -0.07768
   169    C    8  pz     Ryd( 4p)     0.00588       0.96727
   170    C    8  pz     Ryd( 3p)     0.00030       0.34611
   171    C    8  pz     Ryd( 5p)     0.00009       3.07829
   172    C    8  dxy    Ryd( 3d)     0.00042       2.14081
   173    C    8  dxz    Ryd( 3d)     0.00081       1.98765
   174    C    8  dyz    Ryd( 3d)     0.00053       1.99160
   175    C    8  dx2y2  Ryd( 3d)     0.00057       1.70602
   176    C    8  dz2    Ryd( 3d)     0.00053       2.23001

   177    C    9  S      Cor( 1S)     1.99919     -10.40120
   178    C    9  S      Val( 2S)     0.95426      -0.18504
   179    C    9  S      Ryd( 3S)     0.00134       0.88811
   180    C    9  S      Ryd( 4S)     0.00008       1.17226
   181    C    9  S      Ryd( 5S)     0.00000      22.65342
   182    C    9  px     Val( 2p)     1.10420      -0.09181
   183    C    9  px     Ryd( 4p)     0.00447       0.88773
   184    C    9  px     Ryd( 3p)     0.00034       0.34167
   185    C    9  px     Ryd( 5p)     0.00005       2.93541
   186    C    9  py     Val( 2p)     1.07664      -0.10082
   187    C    9  py     Ryd( 4p)     0.00358       0.80588
   188    C    9  py     Ryd( 3p)     0.00030       0.35676
   189    C    9  py     Ryd( 5p)     0.00004       2.85118
   190    C    9  pz     Val( 2p)     1.06130      -0.06735
   191    C    9  pz     Ryd( 4p)     0.00463       0.82181
   192    C    9  pz     Ryd( 3p)     0.00051       0.46617
   193    C    9  pz     Ryd( 5p)     0.00013       3.01766
   194    C    9  dxy    Ryd( 3d)     0.00069       1.95480
   195    C    9  dxz    Ryd( 3d)     0.00053       2.18669
   196    C    9  dyz    Ryd( 3d)     0.00050       2.08695
   197    C    9  dx2y2  Ryd( 3d)     0.00046       1.61798
   198    C    9  dz2    Ryd( 3d)     0.00064       2.20766

   199    C   10  S      Cor( 1S)     1.99919     -10.40140
   200    C   10  S      Val( 2S)     0.95206      -0.18438
   201    C   10  S      Ryd( 4S)     0.00136       0.93013
   202    C   10  S      Ryd( 3S)     0.00012       0.74700
   203    C   10  S      Ryd( 5S)     0.00001      22.99646
   204    C   10  px     Val( 2p)     1.03766      -0.08289
   205    C   10  px     Ryd( 4p)     0.00340       0.74572
   206    C   10  px     Ryd( 3p)     0.00032       0.42097
   207    C   10  px     Ryd( 5p)     0.00011       2.95543
   208    C   10  py     Val( 2p)     1.04225      -0.09588
   209    C   10  py     Ryd( 4p)     0.00308       0.74384
   210    C   10  py     Ryd( 3p)     0.00030       0.36625
   211    C   10  py     Ryd( 5p)     0.00006       2.87807
   212    C   10  pz     Val( 2p)     1.15698      -0.08035
   213    C   10  pz     Ryd( 4p)     0.00641       1.04269
   214    C   10  pz     Ryd( 3p)     0.00031       0.28576
   215    C   10  pz     Ryd( 5p)     0.00007       3.08099
   216    C   10  dxy    Ryd( 3d)     0.00042       2.17147
   217    C   10  dxz    Ryd( 3d)     0.00051       2.14606
   218    C   10  dyz    Ryd( 3d)     0.00067       1.89100
   219    C   10  dx2y2  Ryd( 3d)     0.00053       1.75609
   220    C   10  dz2    Ryd( 3d)     0.00072       2.08778

   221    C   11  S      Cor( 1S)     1.99909     -10.39969
   222    C   11  S      Val( 2S)     0.94235      -0.17673
   223    C   11  S      Ryd( 4S)     0.00142       0.96597
   224    C   11  S      Ryd( 3S)     0.00012       0.65326
   225    C   11  S      Ryd( 5S)     0.00001      23.20959
   226    C   11  px     Val( 2p)     1.08821      -0.09376
   227    C   11  px     Ryd( 4p)     0.00411       0.91827
   228    C   11  px     Ryd( 3p)     0.00020       0.43921
   229    C   11  px     Ryd( 5p)     0.00007       3.00817
   230    C   11  py     Val( 2p)     1.03105      -0.09704
   231    C   11  py     Ryd( 4p)     0.00263       0.75877
   232    C   11  py     Ryd( 3p)     0.00024       0.49566
   233    C   11  py     Ryd( 5p)     0.00008       2.95757
   234    C   11  pz     Val( 2p)     1.12423      -0.07622
   235    C   11  pz     Ryd( 4p)     0.00508       0.94463
   236    C   11  pz     Ryd( 3p)     0.00033       0.34715
   237    C   11  pz     Ryd( 5p)     0.00009       3.12371
   238    C   11  dxy    Ryd( 3d)     0.00045       2.16618
   239    C   11  dxz    Ryd( 3d)     0.00082       2.00562
   240    C   11  dyz    Ryd( 3d)     0.00051       2.00616
   241    C   11  dx2y2  Ryd( 3d)     0.00053       1.71686
   242    C   11  dz2    Ryd( 3d)     0.00055       2.24751

   243    C   12  S      Cor( 1S)     1.99908     -10.41090
   244    C   12  S      Val( 2S)     0.93816      -0.18280
   245    C   12  S      Ryd( 4S)     0.00136       1.03095
   246    C   12  S      Ryd( 3S)     0.00023       0.62181
   247    C   12  S      Ryd( 5S)     0.00001      23.25134
   248    C   12  px     Val( 2p)     1.01240      -0.12324
   249    C   12  px     Ryd( 4p)     0.00160       0.67576
   250    C   12  px     Ryd( 3p)     0.00030       0.46535
   251    C   12  px     Ryd( 5p)     0.00004       2.76235
   252    C   12  py     Val( 2p)     1.13102      -0.09587
   253    C   12  py     Ryd( 4p)     0.00481       1.07357
   254    C   12  py     Ryd( 3p)     0.00013       0.47582
   255    C   12  py     Ryd( 5p)     0.00008       3.15276
   256    C   12  pz     Val( 2p)     1.09780      -0.07249
   257    C   12  pz     Ryd( 4p)     0.00485       0.90286
   258    C   12  pz     Ryd( 3p)     0.00036       0.42855
   259    C   12  pz     Ryd( 5p)     0.00013       3.18958
   260    C   12  dxy    Ryd( 3d)     0.00049       1.83461
   261    C   12  dxz    Ryd( 3d)     0.00058       1.74282
   262    C   12  dyz    Ryd( 3d)     0.00084       2.21336
   263    C   12  dx2y2  Ryd( 3d)     0.00051       1.89471
   264    C   12  dz2    Ryd( 3d)     0.00045       2.41903

   265    C   13  S      Cor( 1S)     1.99920     -10.40746
   266    C   13  S      Val( 2S)     0.95110      -0.18969
   267    C   13  S      Ryd( 4S)     0.00127       0.94933
   268    C   13  S      Ryd( 3S)     0.00012       0.66735
   269    C   13  S      Ryd( 5S)     0.00001      23.07766
   270    C   13  px     Val( 2p)     0.99919      -0.11616
   271    C   13  px     Ryd( 4p)     0.00158       0.62347
   272    C   13  px     Ryd( 3p)     0.00023       0.37030
   273    C   13  px     Ryd( 5p)     0.00004       2.73747
   274    C   13  py     Val( 2p)     1.05281      -0.07395
   275    C   13  py     Ryd( 4p)     0.00424       0.81686
   276    C   13  py     Ryd( 3p)     0.00036       0.42080
   277    C   13  py     Ryd( 5p)     0.00013       3.04439
   278    C   13  pz     Val( 2p)     1.18514      -0.08457
   279    C   13  pz     Ryd( 4p)     0.00678       1.11373
   280    C   13  pz     Ryd( 3p)     0.00032       0.26713
   281    C   13  pz     Ryd( 5p)     0.00006       3.10161
   282    C   13  dxy    Ryd( 3d)     0.00047       1.93533
   283    C   13  dxz    Ryd( 3d)     0.00048       1.64220
   284    C   13  dyz    Ryd( 3d)     0.00055       2.37306
   285    C   13  dx2y2  Ryd( 3d)     0.00046       1.97974
   286    C   13  dz2    Ryd( 3d)     0.00092       2.09464

   287    C   14  S      Cor( 1S)     1.99919     -10.40936
   288    C   14  S      Val( 2S)     0.95275      -0.18984
   289    C   14  S      Ryd( 4S)     0.00127       0.91949
   290    C   14  S      Ryd( 3S)     0.00014       0.85269
   291    C   14  S      Ryd( 5S)     0.00000      22.92712
   292    C   14  px     Val( 2p)     1.00895      -0.11946
   293    C   14  px     Ryd( 4p)     0.00173       0.64876
   294    C   14  px     Ryd( 3p)     0.00023       0.40850
   295    C   14  px     Ryd( 5p)     0.00003       2.66600
   296    C   14  py     Val( 2p)     1.14664      -0.08916
   297    C   14  py     Ryd( 4p)     0.00586       1.00841
   298    C   14  py     Ryd( 3p)     0.00038       0.31002
   299    C   14  py     Ryd( 5p)     0.00007       3.03063
   300    C   14  pz     Val( 2p)     1.07079      -0.06702
   301    C   14  pz     Ryd( 4p)     0.00503       0.88667
   302    C   14  pz     Ryd( 3p)     0.00047       0.45167
   303    C   14  pz     Ryd( 5p)     0.00013       3.01162
   304    C   14  dxy    Ryd( 3d)     0.00054       1.76151
   305    C   14  dxz    Ryd( 3d)     0.00054       1.76464
   306    C   14  dyz    Ryd( 3d)     0.00069       2.29231
   307    C   14  dx2y2  Ryd( 3d)     0.00055       1.80752
   308    C   14  dz2    Ryd( 3d)     0.00054       2.38058

   309    C   15  S      Cor( 1S)     1.99901     -10.40636
   310    C   15  S      Val( 2S)     0.94292      -0.18317
   311    C   15  S      Ryd( 3S)     0.00227       0.98464
   312    C   15  S      Ryd( 4S)     0.00015       1.14118
   313    C   15  S      Ryd( 5S)     0.00001      22.64493
   314    C   15  px     Val( 2p)     1.00949      -0.12460
   315    C   15  px     Ryd( 4p)     0.00183       0.61894
   316    C   15  px     Ryd( 3p)     0.00041       0.34480
   317    C   15  px     Ryd( 5p)     0.00003       2.76547
   318    C   15  py     Val( 2p)     1.12448      -0.10311
   319    C   15  py     Ryd( 4p)     0.00501       0.93431
   320    C   15  py     Ryd( 3p)     0.00034       0.31159
   321    C   15  py     Ryd( 5p)     0.00007       3.09032
   322    C   15  pz     Val( 2p)     1.12650      -0.08556
   323    C   15  pz     Ryd( 4p)     0.00775       1.19287
   324    C   15  pz     Ryd( 3p)     0.00059       0.38282
   325    C   15  pz     Ryd( 5p)     0.00011       3.14912
   326    C   15  dxy    Ryd( 3d)     0.00054       1.81847
   327    C   15  dxz    Ryd( 3d)     0.00054       1.70687
   328    C   15  dyz    Ryd( 3d)     0.00081       2.17618
   329    C   15  dx2y2  Ryd( 3d)     0.00054       1.86124
   330    C   15  dz2    Ryd( 3d)     0.00054       2.42086

   331    C   16  S      Cor( 1S)     1.99865     -10.46471
   332    C   16  S      Val( 2S)     0.93418      -0.23154
   333    C   16  S      Ryd( 4S)     0.00159       0.92455
   334    C   16  S      Ryd( 3S)     0.00022       0.63164
   335    C   16  S      Ryd( 5S)     0.00001      23.36021
   336    C   16  px     Val( 2p)     1.09054      -0.16259
   337    C   16  px     Ryd( 4p)     0.00239       0.63848
   338    C   16  px     Ryd( 3p)     0.00040       0.43327
   339    C   16  px     Ryd( 5p)     0.00005       2.79960
   340    C   16  py     Val( 2p)     1.10449      -0.12030
   341    C   16  py     Ryd( 4p)     0.00615       0.75744
   342    C   16  py     Ryd( 3p)     0.00031       0.56093
   343    C   16  py     Ryd( 5p)     0.00021       3.27157
   344    C   16  pz     Val( 2p)     1.00384      -0.17330
   345    C   16  pz     Ryd( 4p)     0.00748       2.45923
   346    C   16  pz     Ryd( 3p)     0.00075       0.57432
   347    C   16  pz     Ryd( 5p)     0.00035       2.96962
   348    C   16  dxy    Ryd( 3d)     0.00063       1.92037
   349    C   16  dxz    Ryd( 3d)     0.00119       1.60180
   350    C   16  dyz    Ryd( 3d)     0.00093       2.28158
   351    C   16  dx2y2  Ryd( 3d)     0.00060       1.96481
   352    C   16  dz2    Ryd( 3d)     0.00226       1.85591

   353    H   17  S      Val( 1S)     0.84270      -0.01556
   354    H   17  S      Ryd( 2S)     0.00101       0.83161
   355    H   17  S      Ryd( 3S)     0.00010       1.97989

   356    H   18  S      Val( 1S)     0.60390       0.11506
   357    H   18  S      Ryd( 2S)     0.00053       1.39957
   358    H   18  S      Ryd( 3S)     0.00020       1.77626

   359    H   19  S      Val( 1S)     0.73414       0.03861
   360    H   19  S      Ryd( 2S)     0.00289       0.58785
   361    H   19  S      Ryd( 3S)     0.00028       2.46231

   362    H   20  S      Val( 1S)     0.77542       0.05523
   363    H   20  S      Ryd( 2S)     0.00077       1.26765
   364    H   20  S      Ryd( 3S)     0.00016       1.53175

   365    H   21  S      Val( 1S)     0.77572       0.06093
   366    H   21  S      Ryd( 2S)     0.00047       0.76679
   367    H   21  S      Ryd( 3S)     0.00015       2.02259

   368    H   22  S      Val( 1S)     0.77634       0.06217
   369    H   22  S      Ryd( 2S)     0.00036       0.79588
   370    H   22  S      Ryd( 3S)     0.00014       1.98604

   371    H   23  S      Val( 1S)     0.77598       0.06127
   372    H   23  S      Ryd( 2S)     0.00045       0.75307
   373    H   23  S      Ryd( 3S)     0.00015       2.03095

   374    H   24  S      Val( 1S)     0.77407       0.06032
   375    H   24  S      Ryd( 2S)     0.00059       1.38136
   376    H   24  S      Ryd( 3S)     0.00014       1.41856

   377    H   25  S      Val( 1S)     0.77217       0.05131
   378    H   25  S      Ryd( 3S)     0.00073       1.41814
   379    H   25  S      Ryd( 2S)     0.00016       1.41228

   380    H   26  S      Val( 1S)     0.77215       0.05911
   381    H   26  S      Ryd( 2S)     0.00041       0.89227
   382    H   26  S      Ryd( 3S)     0.00015       1.89650

   383    H   27  S      Val( 1S)     0.76969       0.05940
   384    H   27  S      Ryd( 2S)     0.00040       0.76409
   385    H   27  S      Ryd( 3S)     0.00015       2.00577

   386    H   28  S      Val( 1S)     0.76058       0.05349
   387    H   28  S      Ryd( 2S)     0.00062       1.13643
   388    H   28  S      Ryd( 3S)     0.00019       1.61435

   389   Br   29  S      Val( 4S)     1.83764      -0.72866
   390   Br   29  S      Ryd( 5S)     0.00044      17.33980
   391   Br   29  px     Val( 4p)     1.93581      -0.34861
   392   Br   29  px     Ryd( 5p)     0.00133       0.58885
   393   Br   29  py     Val( 4p)     1.96255      -0.35014
   394   Br   29  py     Ryd( 5p)     0.00136       0.63627
   395   Br   29  pz     Val( 4p)     1.14421      -0.24753
   396   Br   29  pz     Ryd( 5p)     0.00383       0.56551

 [ 28 electrons found in the effective core potential]

 WARNING:  1 low occupancy (<1.9990e) core orbital  found on  C    6
           1 low occupancy (<1.9990e) core orbital  found on  C   16

 WARNING:  Population inversion found on atom  C    1
           Population inversion found on atom  N    2
           Population inversion found on atom  C    4
           Population inversion found on atom  C    5
           Population inversion found on atom  C    6
           Population inversion found on atom  C    7
           Population inversion found on atom  C    8
           Population inversion found on atom  C    9
           Population inversion found on atom  C   10
           Population inversion found on atom  C   11
           Population inversion found on atom  C   12
           Population inversion found on atom  C   13
           Population inversion found on atom  C   14
           Population inversion found on atom  C   15
           Population inversion found on atom  C   16
           Population inversion found on atom  H   25


 Summary of Natural Population Analysis:                  
                                                          
                                       Natural Population 
                Natural  -----------------------------------------------
    Atom  No    Charge         Core      Valence    Rydberg      Total
 -----------------------------------------------------------------------
      C    1    0.58107      1.99960     3.37701    0.04232     5.41893
      N    2   -0.67281      1.99947     5.65588    0.01746     7.67281
      O    3   -0.65368      1.99977     6.64066    0.01325     8.65368
      C    4   -0.07421      1.99905     4.04163    0.03353     6.07421
      C    5   -0.05839      1.99901     4.03903    0.02035     6.05839
      C    6   -0.06806      1.99885     4.04462    0.02459     6.06806
      C    7   -0.21759      1.99907     4.20194    0.01659     6.21759
      C    8   -0.20412      1.99920     4.18642    0.01850     6.20412
      C    9   -0.21391      1.99919     4.19640    0.01831     6.21391
      C   10   -0.20654      1.99919     4.18895    0.01840     6.20654
      C   11   -0.20217      1.99909     4.18584    0.01725     6.20217
      C   12   -0.19523      1.99908     4.17938    0.01676     6.19523
      C   13   -0.20546      1.99920     4.18824    0.01802     6.20546
      C   14   -0.19652      1.99919     4.17912    0.01821     6.19652
      C   15   -0.22392      1.99901     4.20340    0.02152     6.22392
      C   16   -0.15721      1.99865     4.13305    0.02552     6.15721
      H   17    0.15619      0.00000     0.84270    0.00111     0.84381
      H   18    0.39538      0.00000     0.60390    0.00072     0.60462
      H   19    0.26270      0.00000     0.73414    0.00317     0.73730
      H   20    0.22366      0.00000     0.77542    0.00092     0.77634
      H   21    0.22366      0.00000     0.77572    0.00061     0.77634
      H   22    0.22316      0.00000     0.77634    0.00051     0.77684
      H   23    0.22341      0.00000     0.77598    0.00061     0.77659
      H   24    0.22520      0.00000     0.77407    0.00073     0.77480
      H   25    0.22694      0.00000     0.77217    0.00089     0.77306
      H   26    0.22729      0.00000     0.77215    0.00056     0.77271
      H   27    0.22975      0.00000     0.76969    0.00055     0.77025
      H   28    0.23860      0.00000     0.76058    0.00081     0.76140
     Br   29    0.11283     28.00000     6.88022    0.00695    34.88717
 =======================================================================
   * Total *    0.00000     59.98662    85.65465    0.35873   146.00000

                                 Natural Population      
 --------------------------------------------------------
   Effective Core            28.00000
   Core                      31.98662 ( 99.9582% of  32)
   Valence                   85.65465 ( 99.5984% of  86)
   Natural Minimal Basis    145.64127 ( 99.7543% of 146)
   Natural Rydberg Basis      0.35873 (  0.2457% of 146)
 --------------------------------------------------------

    Atom  No          Natural Electron Configuration
 ----------------------------------------------------------------------------
      C    1      [core]2S( 0.89)2p( 2.49)3S( 0.01)3d( 0.01)4p( 0.02)
      N    2      [core]2S( 1.32)2p( 4.33)3p( 0.01)4p( 0.01)
      O    3      [core]2S( 1.71)2p( 4.93)3d( 0.01)
      C    4      [core]2S( 0.93)2p( 3.12)3p( 0.01)4p( 0.01)
      C    5      [core]2S( 0.88)2p( 3.16)4p( 0.01)
      C    6      [core]2S( 0.86)2p( 3.18)4p( 0.02)
      C    7      [core]2S( 0.94)2p( 3.26)4p( 0.01)
      C    8      [core]2S( 0.95)2p( 3.24)4p( 0.01)
      C    9      [core]2S( 0.95)2p( 3.24)4p( 0.01)
      C   10      [core]2S( 0.95)2p( 3.24)4p( 0.01)
      C   11      [core]2S( 0.94)2p( 3.24)4p( 0.01)
      C   12      [core]2S( 0.94)2p( 3.24)4p( 0.01)
      C   13      [core]2S( 0.95)2p( 3.24)4p( 0.01)
      C   14      [core]2S( 0.95)2p( 3.23)4p( 0.01)
      C   15      [core]2S( 0.94)2p( 3.26)4p( 0.01)
      C   16      [core]2S( 0.93)2p( 3.20)3d( 0.01)4p( 0.02)
      H   17            1S( 0.84)
      H   18            1S( 0.60)
      H   19            1S( 0.73)
      H   20            1S( 0.78)
      H   21            1S( 0.78)
      H   22            1S( 0.78)
      H   23            1S( 0.78)
      H   24            1S( 0.77)
      H   25            1S( 0.77)
      H   26            1S( 0.77)
      H   27            1S( 0.77)
      H   28            1S( 0.76)
     Br   29      [core]4S( 1.84)4p( 5.04)5p( 0.01)


 Wiberg bond index matrix in the NAO basis:                                    

     Atom    1       2       3       4       5       6       7       8       9
     ---- ------  ------  ------  ------  ------  ------  ------  ------  ------
   1.  C  0.0000  1.1500  1.7071  0.0116  0.0062  0.0075  0.0012  0.0002  0.0006
   2.  N  1.1500  0.0000  0.1560  0.9455  0.0180  0.0156  0.0091  0.0008  0.0050
   3.  O  1.7071  0.1560  0.0000  0.0093  0.0028  0.0017  0.0007  0.0002  0.0006
   4.  C  0.0116  0.9455  0.0093  0.0000  0.9838  0.9868  0.0106  0.0088  0.0017
   5.  C  0.0062  0.0180  0.0028  0.9838  0.0000  0.0137  1.3946  0.0146  0.1086
   6.  C  0.0075  0.0156  0.0017  0.9868  0.0137  0.0000  0.0049  0.0010  0.0016
   7.  C  0.0012  0.0091  0.0007  0.0106  1.3946  0.0049  0.0000  1.4417  0.0125
   8.  C  0.0002  0.0008  0.0002  0.0088  0.0146  0.0010  1.4417  0.0000  1.4311
   9.  C  0.0006  0.0050  0.0006  0.0017  0.1086  0.0016  0.0125  1.4311  0.0000
  10.  C  0.0002  0.0006  0.0003  0.0081  0.0144  0.0005  0.1129  0.0127  1.4387
  11.  C  0.0010  0.0112  0.0016  0.0118  1.4040  0.0075  0.0142  0.1112  0.0126
  12.  C  0.0007  0.0048  0.0005  0.0111  0.0086  1.3804  0.0015  0.0003  0.0007
  13.  C  0.0002  0.0012  0.0003  0.0082  0.0004  0.0139  0.0010  0.0001  0.0001
  14.  C  0.0002  0.0013  0.0001  0.0013  0.0034  0.1086  0.0007  0.0001  0.0006
  15.  C  0.0004  0.0007  0.0002  0.0086  0.0004  0.0173  0.0006  0.0001  0.0001
  16.  C  0.0005  0.0081  0.0004  0.0127  0.0071  1.3802  0.0014  0.0003  0.0007
  17.  H  0.9079  0.0055  0.0487  0.0112  0.0001  0.0003  0.0003  0.0000  0.0002
  18.  H  0.0022  0.8167  0.0092  0.0043  0.0009  0.0002  0.0005  0.0000  0.0000
  19.  H  0.0022  0.0017  0.0049  0.8768  0.0026  0.0018  0.0079  0.0002  0.0002
  20.  H  0.0001  0.0002  0.0000  0.0024  0.0032  0.0003  0.9141  0.0036  0.0088
  21.  H  0.0000  0.0000  0.0000  0.0004  0.0084  0.0000  0.0032  0.9181  0.0033
  22.  H  0.0000  0.0000  0.0000  0.0005  0.0005  0.0000  0.0088  0.0032  0.9183
  23.  H  0.0000  0.0001  0.0000  0.0003  0.0084  0.0002  0.0004  0.0088  0.0033
  24.  H  0.0001  0.0002  0.0002  0.0021  0.0033  0.0003  0.0101  0.0005  0.0088
  25.  H  0.0001  0.0008  0.0001  0.0026  0.0002  0.0032  0.0002  0.0000  0.0000
  26.  H  0.0000  0.0001  0.0000  0.0003  0.0000  0.0083  0.0000  0.0000  0.0000
  27.  H  0.0000  0.0000  0.0000  0.0004  0.0000  0.0005  0.0000  0.0000  0.0000
  28.  H  0.0000  0.0003  0.0000  0.0003  0.0001  0.0082  0.0000  0.0000  0.0000
  29. Br  0.0003  0.0022  0.0002  0.0129  0.0016  0.0459  0.0008  0.0005  0.0002

     Atom   10      11      12      13      14      15      16      17      18
     ---- ------  ------  ------  ------  ------  ------  ------  ------  ------
   1.  C  0.0002  0.0010  0.0007  0.0002  0.0002  0.0004  0.0005  0.9079  0.0022
   2.  N  0.0006  0.0112  0.0048  0.0012  0.0013  0.0007  0.0081  0.0055  0.8167
   3.  O  0.0003  0.0016  0.0005  0.0003  0.0001  0.0002  0.0004  0.0487  0.0092
   4.  C  0.0081  0.0118  0.0111  0.0082  0.0013  0.0086  0.0127  0.0112  0.0043
   5.  C  0.0144  1.4040  0.0086  0.0004  0.0034  0.0004  0.0071  0.0001  0.0009
   6.  C  0.0005  0.0075  1.3804  0.0139  0.1086  0.0173  1.3802  0.0003  0.0002
   7.  C  0.1129  0.0142  0.0015  0.0010  0.0007  0.0006  0.0014  0.0003  0.0005
   8.  C  0.0127  0.1112  0.0003  0.0001  0.0001  0.0001  0.0003  0.0000  0.0000
   9.  C  1.4387  0.0126  0.0007  0.0001  0.0006  0.0001  0.0007  0.0002  0.0000
  10.  C  0.0000  1.4334  0.0004  0.0000  0.0002  0.0000  0.0004  0.0000  0.0000
  11.  C  1.4334  0.0000  0.0015  0.0003  0.0010  0.0002  0.0014  0.0003  0.0004
  12.  C  0.0004  0.0015  0.0000  1.4446  0.0126  0.1119  0.0176  0.0001  0.0002
  13.  C  0.0000  0.0003  1.4446  0.0000  1.4264  0.0121  0.0999  0.0000  0.0000
  14.  C  0.0002  0.0010  0.0126  1.4264  0.0000  1.4305  0.0165  0.0001  0.0000
  15.  C  0.0000  0.0002  0.1119  0.0121  1.4305  0.0000  1.4057  0.0000  0.0000
  16.  C  0.0004  0.0014  0.0176  0.0999  0.0165  1.4057  0.0000  0.0003  0.0001
  17.  H  0.0000  0.0003  0.0001  0.0000  0.0001  0.0000  0.0003  0.0000  0.0005
  18.  H  0.0000  0.0004  0.0002  0.0000  0.0000  0.0000  0.0001  0.0005  0.0000
  19.  H  0.0006  0.0019  0.0087  0.0002  0.0013  0.0007  0.0035  0.0016  0.0084
  20.  H  0.0005  0.0105  0.0018  0.0002  0.0001  0.0001  0.0002  0.0000  0.0002
  21.  H  0.0088  0.0004  0.0000  0.0000  0.0000  0.0000  0.0000  0.0000  0.0000
  22.  H  0.0033  0.0088  0.0000  0.0000  0.0000  0.0000  0.0000  0.0000  0.0000
  23.  H  0.9181  0.0032  0.0001  0.0000  0.0000  0.0000  0.0000  0.0000  0.0000
  24.  H  0.0033  0.9159  0.0001  0.0000  0.0000  0.0000  0.0001  0.0000  0.0000
  25.  H  0.0000  0.0001  0.9147  0.0035  0.0087  0.0005  0.0086  0.0000  0.0002
  26.  H  0.0000  0.0000  0.0032  0.9166  0.0032  0.0086  0.0004  0.0000  0.0000
  27.  H  0.0000  0.0000  0.0087  0.0034  0.9160  0.0033  0.0075  0.0000  0.0000
  28.  H  0.0000  0.0000  0.0005  0.0086  0.0042  0.9098  0.0032  0.0000  0.0000
  29. Br  0.0010  0.0015  0.0185  0.0151  0.0184  0.0406  1.0377  0.0000  0.0003

     Atom   19      20      21      22      23      24      25      26      27
     ---- ------  ------  ------  ------  ------  ------  ------  ------  ------
   1.  C  0.0022  0.0001  0.0000  0.0000  0.0000  0.0001  0.0001  0.0000  0.0000
   2.  N  0.0017  0.0002  0.0000  0.0000  0.0001  0.0002  0.0008  0.0001  0.0000
   3.  O  0.0049  0.0000  0.0000  0.0000  0.0000  0.0002  0.0001  0.0000  0.0000
   4.  C  0.8768  0.0024  0.0004  0.0005  0.0003  0.0021  0.0026  0.0003  0.0004
   5.  C  0.0026  0.0032  0.0084  0.0005  0.0084  0.0033  0.0002  0.0000  0.0000
   6.  C  0.0018  0.0003  0.0000  0.0000  0.0002  0.0003  0.0032  0.0083  0.0005
   7.  C  0.0079  0.9141  0.0032  0.0088  0.0004  0.0101  0.0002  0.0000  0.0000
   8.  C  0.0002  0.0036  0.9181  0.0032  0.0088  0.0005  0.0000  0.0000  0.0000
   9.  C  0.0002  0.0088  0.0033  0.9183  0.0033  0.0088  0.0000  0.0000  0.0000
  10.  C  0.0006  0.0005  0.0088  0.0033  0.9181  0.0033  0.0000  0.0000  0.0000
  11.  C  0.0019  0.0105  0.0004  0.0088  0.0032  0.9159  0.0001  0.0000  0.0000
  12.  C  0.0087  0.0018  0.0000  0.0000  0.0001  0.0001  0.9147  0.0032  0.0087
  13.  C  0.0002  0.0002  0.0000  0.0000  0.0000  0.0000  0.0035  0.9166  0.0034
  14.  C  0.0013  0.0001  0.0000  0.0000  0.0000  0.0000  0.0087  0.0032  0.9160
  15.  C  0.0007  0.0001  0.0000  0.0000  0.0000  0.0000  0.0005  0.0086  0.0033
  16.  C  0.0035  0.0002  0.0000  0.0000  0.0000  0.0001  0.0086  0.0004  0.0075
  17.  H  0.0016  0.0000  0.0000  0.0000  0.0000  0.0000  0.0000  0.0000  0.0000
  18.  H  0.0084  0.0002  0.0000  0.0000  0.0000  0.0000  0.0002  0.0000  0.0000
  19.  H  0.0000  0.0003  0.0004  0.0000  0.0001  0.0006  0.0004  0.0003  0.0000
  20.  H  0.0003  0.0000  0.0033  0.0003  0.0005  0.0004  0.0002  0.0000  0.0000
  21.  H  0.0004  0.0033  0.0000  0.0034  0.0004  0.0005  0.0000  0.0000  0.0000
  22.  H  0.0000  0.0003  0.0034  0.0000  0.0035  0.0003  0.0000  0.0000  0.0000
  23.  H  0.0001  0.0005  0.0004  0.0035  0.0000  0.0034  0.0000  0.0000  0.0000
  24.  H  0.0006  0.0004  0.0005  0.0003  0.0034  0.0000  0.0000  0.0000  0.0000
  25.  H  0.0004  0.0002  0.0000  0.0000  0.0000  0.0000  0.0000  0.0034  0.0003
  26.  H  0.0003  0.0000  0.0000  0.0000  0.0000  0.0000  0.0034  0.0000  0.0034
  27.  H  0.0000  0.0000  0.0000  0.0000  0.0000  0.0000  0.0003  0.0034  0.0000
  28.  H  0.0000  0.0000  0.0000  0.0000  0.0000  0.0000  0.0004  0.0003  0.0033
  29. Br  0.0085  0.0001  0.0000  0.0000  0.0000  0.0002  0.0015  0.0009  0.0012

     Atom   28      29
     ---- ------  ------
   1.  C  0.0000  0.0003
   2.  N  0.0003  0.0022
   3.  O  0.0000  0.0002
   4.  C  0.0003  0.0129
   5.  C  0.0001  0.0016
   6.  C  0.0082  0.0459
   7.  C  0.0000  0.0008
   8.  C  0.0000  0.0005
   9.  C  0.0000  0.0002
  10.  C  0.0000  0.0010
  11.  C  0.0000  0.0015
  12.  C  0.0005  0.0185
  13.  C  0.0086  0.0151
  14.  C  0.0042  0.0184
  15.  C  0.9098  0.0406
  16.  C  0.0032  1.0377
  17.  H  0.0000  0.0000
  18.  H  0.0000  0.0003
  19.  H  0.0000  0.0085
  20.  H  0.0000  0.0001
  21.  H  0.0000  0.0000
  22.  H  0.0000  0.0000
  23.  H  0.0000  0.0000
  24.  H  0.0000  0.0002
  25.  H  0.0004  0.0015
  26.  H  0.0003  0.0009
  27.  H  0.0033  0.0012
  28.  H  0.0000  0.0050
  29. Br  0.0050  0.0000


 Wiberg bond index, Totals by atom:                                            

     Atom    1
     ---- ------
   1.  C  3.8005
   2.  N  3.1559
   3.  O  1.9453
   4.  C  3.9345
   5.  C  4.0100
   6.  C  4.0106
   7.  C  3.9541
   8.  C  3.9582
   9.  C  3.9584
  10.  C  3.9585
  11.  C  3.9559
  12.  C  3.9539
  13.  C  3.9563
  14.  C  3.9558
  15.  C  3.9524
  16.  C  4.0144
  17.  H  0.9775
  18.  H  0.8445
  19.  H  0.9356
  20.  H  0.9514
  21.  H  0.9509
  22.  H  0.9510
  23.  H  0.9510
  24.  H  0.9504
  25.  H  0.9499
  26.  H  0.9492
  27.  H  0.9481
  28.  H  0.9443
  29. Br  1.2150


 Atom-atom overlap-weighted NAO bond order:                                    

     Atom    1       2       3       4       5       6       7       8       9
     ---- ------  ------  ------  ------  ------  ------  ------  ------  ------
   1.  C  0.0000  0.9698  1.3046 -0.0037 -0.0026  0.0075  0.0003 -0.0001 -0.0001
   2.  N  0.9698  0.0000 -0.0506  0.7835  0.0056  0.0052 -0.0022 -0.0010 -0.0002
   3.  O  1.3046 -0.0506  0.0000 -0.0029  0.0022  0.0007  0.0005  0.0000 -0.0000
   4.  C -0.0037  0.7835 -0.0029  0.0000  0.8591  0.8547  0.0190  0.0095  0.0013
   5.  C -0.0026  0.0056  0.0022  0.8591  0.0000  0.0236  1.1432  0.0227 -0.0515
   6.  C  0.0075  0.0052  0.0007  0.8547  0.0236  0.0000 -0.0112  0.0016 -0.0005
   7.  C  0.0003 -0.0022  0.0005  0.0190  1.1432 -0.0112  0.0000  1.1659  0.0190
   8.  C -0.0001 -0.0010  0.0000  0.0095  0.0227  0.0016  1.1659  0.0000  1.1663
   9.  C -0.0001 -0.0002 -0.0000  0.0013 -0.0515 -0.0005  0.0190  1.1663  0.0000
  10.  C  0.0001 -0.0015  0.0001  0.0114  0.0204 -0.0008 -0.0437  0.0214  1.1694
  11.  C  0.0025  0.0007  0.0032  0.0235  1.1458  0.0046  0.0181 -0.0407  0.0190
  12.  C  0.0014 -0.0037 -0.0001  0.0184 -0.0046  1.1295 -0.0033  0.0008 -0.0001
  13.  C  0.0001 -0.0008 -0.0000  0.0098 -0.0002  0.0195  0.0007  0.0001  0.0000
  14.  C -0.0001 -0.0006 -0.0000  0.0005 -0.0002 -0.0456  0.0002  0.0001 -0.0000
  15.  C -0.0001 -0.0013 -0.0000  0.0093 -0.0005  0.0254  0.0003 -0.0000  0.0000
  16.  C  0.0002  0.0035 -0.0001  0.0199 -0.0077  1.1571 -0.0010  0.0000 -0.0000
  17.  H  0.7794 -0.0058 -0.0153  0.0039 -0.0001 -0.0003  0.0001 -0.0000  0.0000
  18.  H  0.0110  0.7079  0.0020  0.0003  0.0005  0.0005  0.0030  0.0001 -0.0001
  19.  H -0.0057 -0.0069  0.0023  0.7496  0.0129  0.0119  0.0012 -0.0003 -0.0001
  20.  H -0.0003 -0.0002 -0.0000 -0.0022  0.0149  0.0005  0.7724  0.0163  0.0031
  21.  H  0.0000 -0.0000  0.0000 -0.0002  0.0007  0.0000  0.0146  0.7825  0.0164
  22.  H  0.0000  0.0000 -0.0000  0.0000 -0.0004  0.0000  0.0030  0.0157  0.7810
  23.  H -0.0000  0.0000  0.0000 -0.0001  0.0010  0.0000 -0.0001  0.0037  0.0165
  24.  H  0.0001  0.0007 -0.0003 -0.0036  0.0152  0.0003  0.0036  0.0015  0.0029
  25.  H -0.0008 -0.0006 -0.0001 -0.0035  0.0008  0.0123 -0.0009  0.0002 -0.0000
  26.  H  0.0000 -0.0000  0.0000 -0.0002  0.0000  0.0001 -0.0000 -0.0000  0.0000
  27.  H  0.0000 -0.0000  0.0000  0.0000  0.0000 -0.0010 -0.0000 -0.0000  0.0000
  28.  H  0.0000  0.0000  0.0000 -0.0003 -0.0000  0.0012  0.0000 -0.0000  0.0000
  29. Br -0.0002  0.0006  0.0003  0.0009  0.0033 -0.0289 -0.0002  0.0001 -0.0001

     Atom   10      11      12      13      14      15      16      17      18
     ---- ------  ------  ------  ------  ------  ------  ------  ------  ------
   1.  C  0.0001  0.0025  0.0014  0.0001 -0.0001 -0.0001  0.0002  0.7794  0.0110
   2.  N -0.0015  0.0007 -0.0037 -0.0008 -0.0006 -0.0013  0.0035 -0.0058  0.7079
   3.  O  0.0001  0.0032 -0.0001 -0.0000 -0.0000 -0.0000 -0.0001 -0.0153  0.0020
   4.  C  0.0114  0.0235  0.0184  0.0098  0.0005  0.0093  0.0199  0.0039  0.0003
   5.  C  0.0204  1.1458 -0.0046 -0.0002 -0.0002 -0.0005 -0.0077 -0.0001  0.0005
   6.  C -0.0008  0.0046  1.1295  0.0195 -0.0456  0.0254  1.1571 -0.0003  0.0005
   7.  C -0.0437  0.0181 -0.0033  0.0007  0.0002  0.0003 -0.0010  0.0001  0.0030
   8.  C  0.0214 -0.0407  0.0008  0.0001  0.0001 -0.0000  0.0000 -0.0000  0.0001
   9.  C  1.1694  0.0190 -0.0001  0.0000 -0.0000  0.0000 -0.0000  0.0000 -0.0001
  10.  C  0.0000  1.1636 -0.0001 -0.0000 -0.0000  0.0000  0.0001  0.0000 -0.0001
  11.  C  1.1636  0.0000  0.0007 -0.0000 -0.0000  0.0003  0.0005  0.0004  0.0007
  12.  C -0.0001  0.0007  0.0000  1.1685  0.0191 -0.0390  0.0346  0.0001 -0.0011
  13.  C -0.0000 -0.0000  1.1685  0.0000  1.1624  0.0234 -0.0407  0.0000 -0.0004
  14.  C -0.0000 -0.0000  0.0191  1.1624  0.0000  1.1610  0.0387  0.0000 -0.0001
  15.  C  0.0000  0.0003 -0.0390  0.0234  1.1610  0.0000  1.1827 -0.0000 -0.0000
  16.  C  0.0001  0.0005  0.0346 -0.0407  0.0387  1.1827  0.0000 -0.0000 -0.0001
  17.  H  0.0000  0.0004  0.0001  0.0000  0.0000 -0.0000 -0.0000  0.0000 -0.0027
  18.  H -0.0001  0.0007 -0.0011 -0.0004 -0.0001 -0.0000 -0.0001 -0.0027  0.0000
  19.  H  0.0002 -0.0024  0.0023 -0.0001  0.0001 -0.0007 -0.0014 -0.0006 -0.0007
  20.  H  0.0006  0.0041  0.0040  0.0006 -0.0001  0.0001  0.0003 -0.0000 -0.0011
  21.  H  0.0028 -0.0001  0.0000 -0.0000  0.0000 -0.0000  0.0000 -0.0000 -0.0000
  22.  H  0.0157  0.0029 -0.0000  0.0000  0.0000 -0.0000  0.0000 -0.0000 -0.0000
  23.  H  0.7809  0.0151  0.0000  0.0000  0.0000 -0.0000  0.0000 -0.0000 -0.0000
  24.  H  0.0150  0.7726 -0.0001  0.0000  0.0000 -0.0001  0.0001 -0.0000 -0.0000
  25.  H  0.0000  0.0000  0.7729  0.0160  0.0030  0.0016  0.0024 -0.0000 -0.0014
  26.  H  0.0000 -0.0000  0.0151  0.7795  0.0159  0.0037  0.0002 -0.0000  0.0000
  27.  H  0.0000  0.0000  0.0026  0.0159  0.7801  0.0156  0.0017 -0.0000 -0.0000
  28.  H  0.0000  0.0000  0.0000  0.0032  0.0183  0.7785  0.0185 -0.0000  0.0000
  29. Br  0.0003  0.0042  0.0069  0.0010  0.0068 -0.0209  0.7922  0.0000  0.0000

     Atom   19      20      21      22      23      24      25      26      27
     ---- ------  ------  ------  ------  ------  ------  ------  ------  ------
   1.  C -0.0057 -0.0003  0.0000  0.0000 -0.0000  0.0001 -0.0008  0.0000  0.0000
   2.  N -0.0069 -0.0002 -0.0000  0.0000  0.0000  0.0007 -0.0006 -0.0000 -0.0000
   3.  O  0.0023 -0.0000  0.0000 -0.0000  0.0000 -0.0003 -0.0001  0.0000  0.0000
   4.  C  0.7496 -0.0022 -0.0002  0.0000 -0.0001 -0.0036 -0.0035 -0.0002  0.0000
   5.  C  0.0129  0.0149  0.0007 -0.0004  0.0010  0.0152  0.0008  0.0000  0.0000
   6.  C  0.0119  0.0005  0.0000  0.0000  0.0000  0.0003  0.0123  0.0001 -0.0010
   7.  C  0.0012  0.7724  0.0146  0.0030 -0.0001  0.0036 -0.0009 -0.0000 -0.0000
   8.  C -0.0003  0.0163  0.7825  0.0157  0.0037  0.0015  0.0002 -0.0000 -0.0000
   9.  C -0.0001  0.0031  0.0164  0.7810  0.0165  0.0029 -0.0000  0.0000  0.0000
  10.  C  0.0002  0.0006  0.0028  0.0157  0.7809  0.0150  0.0000  0.0000  0.0000
  11.  C -0.0024  0.0041 -0.0001  0.0029  0.0151  0.7726  0.0000 -0.0000  0.0000
  12.  C  0.0023  0.0040  0.0000 -0.0000  0.0000 -0.0001  0.7729  0.0151  0.0026
  13.  C -0.0001  0.0006 -0.0000  0.0000  0.0000  0.0000  0.0160  0.7795  0.0159
  14.  C  0.0001 -0.0001  0.0000  0.0000  0.0000  0.0000  0.0030  0.0159  0.7801
  15.  C -0.0007  0.0001 -0.0000 -0.0000 -0.0000 -0.0001  0.0016  0.0037  0.0156
  16.  C -0.0014  0.0003  0.0000  0.0000  0.0000  0.0001  0.0024  0.0002  0.0017
  17.  H -0.0006 -0.0000 -0.0000 -0.0000 -0.0000 -0.0000 -0.0000 -0.0000 -0.0000
  18.  H -0.0007 -0.0011 -0.0000 -0.0000 -0.0000 -0.0000 -0.0014  0.0000 -0.0000
  19.  H  0.0000 -0.0001 -0.0000 -0.0000 -0.0000 -0.0010 -0.0002 -0.0000 -0.0000
  20.  H -0.0001  0.0000 -0.0038  0.0000 -0.0000  0.0000 -0.0007 -0.0000 -0.0000
  21.  H -0.0000 -0.0038  0.0000 -0.0032  0.0000 -0.0000 -0.0000 -0.0000 -0.0000
  22.  H -0.0000  0.0000 -0.0032  0.0000 -0.0032  0.0000 -0.0000 -0.0000 -0.0000
  23.  H -0.0000 -0.0000  0.0000 -0.0032  0.0000 -0.0034 -0.0000  0.0000 -0.0000
  24.  H -0.0010  0.0000 -0.0000  0.0000 -0.0034  0.0000  0.0000 -0.0000 -0.0000
  25.  H -0.0002 -0.0007 -0.0000 -0.0000 -0.0000  0.0000  0.0000 -0.0038  0.0000
  26.  H -0.0000 -0.0000 -0.0000 -0.0000  0.0000 -0.0000 -0.0038  0.0000 -0.0033
  27.  H -0.0000 -0.0000 -0.0000 -0.0000 -0.0000 -0.0000  0.0000 -0.0033  0.0000
  28.  H -0.0000  0.0000 -0.0000 -0.0000 -0.0000 -0.0000 -0.0000  0.0000 -0.0033
  29. Br  0.0104  0.0000  0.0000  0.0000  0.0000 -0.0010 -0.0000 -0.0000  0.0000

     Atom   28      29
     ---- ------  ------
   1.  C  0.0000 -0.0002
   2.  N  0.0000  0.0006
   3.  O  0.0000  0.0003
   4.  C -0.0003  0.0009
   5.  C -0.0000  0.0033
   6.  C  0.0012 -0.0289
   7.  C  0.0000 -0.0002
   8.  C -0.0000  0.0001
   9.  C  0.0000 -0.0001
  10.  C  0.0000  0.0003
  11.  C  0.0000  0.0042
  12.  C  0.0000  0.0069
  13.  C  0.0032  0.0010
  14.  C  0.0183  0.0068
  15.  C  0.7785 -0.0209
  16.  C  0.0185  0.7922
  17.  H -0.0000  0.0000
  18.  H  0.0000  0.0000
  19.  H -0.0000  0.0104
  20.  H  0.0000  0.0000
  21.  H -0.0000  0.0000
  22.  H -0.0000  0.0000
  23.  H -0.0000  0.0000
  24.  H -0.0000 -0.0010
  25.  H -0.0000 -0.0000
  26.  H  0.0000 -0.0000
  27.  H -0.0033  0.0000
  28.  H  0.0000 -0.0054
  29. Br -0.0054  0.0000


 Atom-atom overlap-weighted NAO bond order, Totals by atom:                    

     Atom    1
     ---- ------
   1.  C  3.0632
   2.  N  2.4021
   3.  O  1.2463
   4.  C  3.3581
   5.  C  3.2042
   6.  C  3.1679
   7.  C  3.1024
   8.  C  3.1662
   9.  C  3.1423
  10.  C  3.1557
  11.  C  3.1392
  12.  C  3.1248
  13.  C  3.1583
  14.  C  3.1597
  15.  C  3.1395
  16.  C  3.2018
  17.  H  0.7590
  18.  H  0.7180
  19.  H  0.7704
  20.  H  0.8086
  21.  H  0.8098
  22.  H  0.8116
  23.  H  0.8104
  24.  H  0.8024
  25.  H  0.7971
  26.  H  0.8072
  27.  H  0.8084
  28.  H  0.8110
  29. Br  0.7705


 MO bond order:                                                                

     Atom    1       2       3       4       5       6       7       8       9
     ---- ------  ------  ------  ------  ------  ------  ------  ------  ------
   1.  C  0.0000  1.7373  2.0709  0.1496  0.2905  0.0364 -0.0269  0.0417 -0.0011
   2.  N  1.7373  0.0000 -1.1228  0.3522  0.4139  0.2088 -0.0236  0.0688  0.0074
   3.  O  2.0709 -1.1228  0.0000  0.0288 -0.1264 -0.0601  0.0194 -0.0350 -0.0086
   4.  C  0.1496  0.3522  0.0288  0.0000 -1.3300 -0.1674  0.0125 -0.1262 -0.0239
   5.  C  0.2905  0.4139 -0.1264 -1.3300  0.0000  0.1058  0.4506  0.1762  0.1932
   6.  C  0.0364  0.2088 -0.0601 -0.1674  0.1058  0.0000  0.0651 -0.0175  0.0257
   7.  C -0.0269 -0.0236  0.0194  0.0125  0.4506  0.0651  0.0000 -0.8805  0.1319
   8.  C  0.0417  0.0688 -0.0350 -0.1262  0.1762 -0.0175 -0.8805  0.0000 -0.7444
   9.  C -0.0011  0.0074 -0.0086 -0.0239  0.1932  0.0257  0.1319 -0.7444  0.0000
  10.  C  0.0433  0.0844 -0.0505 -0.1840  0.1106  0.0207  0.0985 -0.0170  0.3485
  11.  C -0.0043  0.0229 -0.0021  0.1046 -0.9390 -0.0329  0.3514  0.0166  0.0069
  12.  C -0.0276 -0.0120  0.0357 -0.0097  0.2190  0.7477 -0.0664  0.0231  0.0007
  13.  C -0.0174 -0.0733  0.0422 -0.0696 -0.0208  0.1583  0.0487 -0.0138  0.0217
  14.  C  0.0148  0.0292 -0.0139 -0.0215 -0.1327 -0.5388  0.0017 -0.0023 -0.0149
  15.  C  0.0216  0.0348 -0.0269 -0.0894 -0.0331 -0.1654 -0.0400  0.0149 -0.0153
  16.  C  0.0226 -0.0018  0.0132  0.1094  0.2889  1.3190  0.0354  0.0233  0.0260
  17.  H  1.1244 -0.0526 -0.0378  0.1214  0.0052 -0.0039 -0.0013  0.0041  0.0024
  18.  H -0.0505  0.4151  0.1137  0.0409 -0.0238 -0.0094  0.0186 -0.0049 -0.0023
  19.  H -0.0167 -0.0132  0.0077  0.2036  0.0972 -0.0161  0.0640 -0.0160 -0.0023
  20.  H -0.0146 -0.0306  0.0087  0.0576 -0.0112 -0.0040  1.6912  0.1090  0.1594
  21.  H -0.0057 -0.0058  0.0023  0.0012  0.0053 -0.0041 -0.1020  0.4073  0.1312
  22.  H  0.0037  0.0023 -0.0014 -0.0075 -0.0403 -0.0062 -0.0864 -0.0393 -0.7686
  23.  H -0.0066 -0.0129  0.0110  0.0221 -0.0999 -0.0058 -0.0029 -0.0352  0.0640
  24.  H -0.0102 -0.0241  0.0138  0.0249 -0.0839 -0.0108  0.0394  0.0380  0.0824
  25.  H -0.0040  0.0018  0.0076 -0.0550  0.0234  0.0715 -0.0116  0.0077 -0.0037
  26.  H  0.0033  0.0134  0.0000 -0.0020  0.0090  0.1336  0.0037  0.0030  0.0040
  27.  H  0.0023  0.0065  0.0017  0.0300  0.0060  0.0307  0.0063  0.0032  0.0035
  28.  H  0.0111  0.0214 -0.0039 -0.0183  0.0182  0.0347  0.0046  0.0040  0.0033
  29. Br -0.0070  0.0475 -0.0340  0.0146  0.0463 -0.0323 -0.0057  0.0017 -0.0093

     Atom   10      11      12      13      14      15      16      17      18
     ---- ------  ------  ------  ------  ------  ------  ------  ------  ------
   1.  C  0.0433 -0.0043 -0.0276 -0.0174  0.0148  0.0216  0.0226  1.1244 -0.0505
   2.  N  0.0844  0.0229 -0.0120 -0.0733  0.0292  0.0348 -0.0018 -0.0526  0.4151
   3.  O -0.0505 -0.0021  0.0357  0.0422 -0.0139 -0.0269  0.0132 -0.0378  0.1137
   4.  C -0.1840  0.1046 -0.0097 -0.0696 -0.0215 -0.0894  0.1094  0.1214  0.0409
   5.  C  0.1106 -0.9390  0.2190 -0.0208 -0.1327 -0.0331  0.2889  0.0052 -0.0238
   6.  C  0.0207 -0.0329  0.7477  0.1583 -0.5388 -0.1654  1.3190 -0.0039 -0.0094
   7.  C  0.0985  0.3514 -0.0664  0.0487  0.0017 -0.0400  0.0354 -0.0013  0.0186
   8.  C -0.0170  0.0166  0.0231 -0.0138 -0.0023  0.0149  0.0233  0.0041 -0.0049
   9.  C  0.3485  0.0069  0.0007  0.0217 -0.0149 -0.0153  0.0260  0.0024 -0.0023
  10.  C  0.0000 -1.0105  0.0369 -0.0048 -0.0306  0.0029  0.0342  0.0001  0.0039
  11.  C -1.0105  0.0000 -0.0790  0.0156  0.0432 -0.0048 -0.0219  0.0206  0.0159
  12.  C  0.0369 -0.0790  0.0000  0.9969  0.2083 -0.6623 -0.1507 -0.0108 -0.0142
  13.  C -0.0048  0.0156  0.9969  0.0000  1.4402  0.1929 -0.5251 -0.0004  0.0016
  14.  C -0.0306  0.0432  0.2083  1.4402  0.0000  0.8794 -0.0314  0.0088  0.0032
  15.  C  0.0029 -0.0048 -0.6623  0.1929  0.8794  0.0000  0.9536  0.0047 -0.0005
  16.  C  0.0342 -0.0219 -0.1507 -0.5251 -0.0314  0.9536  0.0000 -0.0020  0.0005
  17.  H  0.0001  0.0206 -0.0108 -0.0004  0.0088  0.0047 -0.0020  0.0000 -0.0299
  18.  H  0.0039  0.0159 -0.0142  0.0016  0.0032 -0.0005  0.0005 -0.0299  0.0000
  19.  H  0.0442 -0.0473 -0.0863  0.0051  0.0404  0.0008 -0.0647  0.0084  0.0757
  20.  H  0.0482  0.1527 -0.0568  0.0092  0.0048 -0.0036  0.0080  0.0000 -0.0009
  21.  H  0.0508  0.0166  0.0013 -0.0028  0.0065  0.0022 -0.0063  0.0001  0.0032
  22.  H  0.0715 -0.0589  0.0046 -0.0019  0.0012  0.0048 -0.0003  0.0003  0.0004
  23.  H -0.6332 -0.0567 -0.0159  0.0036  0.0088  0.0015 -0.0088  0.0012  0.0019
  24.  H  0.1237  0.5643 -0.0047  0.0008  0.0082 -0.0007 -0.0045 -0.0019  0.0035
  25.  H  0.0075 -0.0133  0.5728 -0.0722  0.0519  0.0179  0.0482 -0.0001  0.0042
  26.  H  0.0025  0.0021  0.0630  1.4120 -0.0094  0.1200  0.0252 -0.0003  0.0038
  27.  H  0.0009  0.0044  0.0975 -0.0483  1.2391  0.0774  0.0870 -0.0001  0.0016
  28.  H  0.0047 -0.0021  0.0006  0.0174 -0.0505  0.3440  0.0369  0.0025  0.0004
  29. Br -0.0156  0.0333 -0.0892  0.1909 -0.1536 -0.2413 -0.2272  0.0056  0.0055

     Atom   19      20      21      22      23      24      25      26      27
     ---- ------  ------  ------  ------  ------  ------  ------  ------  ------
   1.  C -0.0167 -0.0146 -0.0057  0.0037 -0.0066 -0.0102 -0.0040  0.0033  0.0023
   2.  N -0.0132 -0.0306 -0.0058  0.0023 -0.0129 -0.0241  0.0018  0.0134  0.0065
   3.  O  0.0077  0.0087  0.0023 -0.0014  0.0110  0.0138  0.0076  0.0000  0.0017
   4.  C  0.2036  0.0576  0.0012 -0.0075  0.0221  0.0249 -0.0550 -0.0020  0.0300
   5.  C  0.0972 -0.0112  0.0053 -0.0403 -0.0999 -0.0839  0.0234  0.0090  0.0060
   6.  C -0.0161 -0.0040 -0.0041 -0.0062 -0.0058 -0.0108  0.0715  0.1336  0.0307
   7.  C  0.0640  1.6912 -0.1020 -0.0864 -0.0029  0.0394 -0.0116  0.0037  0.0063
   8.  C -0.0160  0.1090  0.4073 -0.0393 -0.0352  0.0380  0.0077  0.0030  0.0032
   9.  C -0.0023  0.1594  0.1312 -0.7686  0.0640  0.0824 -0.0037  0.0040  0.0035
  10.  C  0.0442  0.0482  0.0508  0.0715 -0.6332  0.1237  0.0075  0.0025  0.0009
  11.  C -0.0473  0.1527  0.0166 -0.0589 -0.0567  0.5643 -0.0133  0.0021  0.0044
  12.  C -0.0863 -0.0568  0.0013  0.0046 -0.0159 -0.0047  0.5728  0.0630  0.0975
  13.  C  0.0051  0.0092 -0.0028 -0.0019  0.0036  0.0008 -0.0722  1.4120 -0.0483
  14.  C  0.0404  0.0048  0.0065  0.0012  0.0088  0.0082  0.0519 -0.0094  1.2391
  15.  C  0.0008 -0.0036  0.0022  0.0048  0.0015 -0.0007  0.0179  0.1200  0.0774
  16.  C -0.0647  0.0080 -0.0063 -0.0003 -0.0088 -0.0045  0.0482  0.0252  0.0870
  17.  H  0.0084  0.0000  0.0001  0.0003  0.0012 -0.0019 -0.0001 -0.0003 -0.0001
  18.  H  0.0757 -0.0009  0.0032  0.0004  0.0019  0.0035  0.0042  0.0038  0.0016
  19.  H  0.0000  0.0103  0.0102  0.0008 -0.0056  0.0108  0.0110  0.0095 -0.0000
  20.  H  0.0103  0.0000 -0.0609 -0.0130  0.0120 -0.0163  0.0056 -0.0015  0.0005
  21.  H  0.0102 -0.0609  0.0000 -0.0622 -0.0130  0.0129  0.0032  0.0001 -0.0005
  22.  H  0.0008 -0.0130 -0.0622  0.0000 -0.0623 -0.0135  0.0023  0.0001 -0.0002
  23.  H -0.0056  0.0120 -0.0130 -0.0623  0.0000 -0.0609 -0.0019 -0.0003  0.0000
  24.  H  0.0108 -0.0163  0.0129 -0.0135 -0.0609  0.0000 -0.0014 -0.0012 -0.0000
  25.  H  0.0110  0.0056  0.0032  0.0023 -0.0019 -0.0014  0.0000 -0.0616 -0.0133
  26.  H  0.0095 -0.0015  0.0001  0.0001 -0.0003 -0.0012 -0.0616  0.0000 -0.0621
  27.  H -0.0000  0.0005 -0.0005 -0.0002  0.0000 -0.0000 -0.0133 -0.0621  0.0000
  28.  H -0.0052 -0.0002 -0.0001  0.0001 -0.0006 -0.0017  0.0120 -0.0138 -0.0614
  29. Br  0.0582 -0.0037  0.0022  0.0007 -0.0014  0.0112 -0.0290  0.0315 -0.0263

     Atom   28      29
     ---- ------  ------
   1.  C  0.0111 -0.0070
   2.  N  0.0214  0.0475
   3.  O -0.0039 -0.0340
   4.  C -0.0183  0.0146
   5.  C  0.0182  0.0463
   6.  C  0.0347 -0.0323
   7.  C  0.0046 -0.0057
   8.  C  0.0040  0.0017
   9.  C  0.0033 -0.0093
  10.  C  0.0047 -0.0156
  11.  C -0.0021  0.0333
  12.  C  0.0006 -0.0892
  13.  C  0.0174  0.1909
  14.  C -0.0505 -0.1536
  15.  C  0.3440 -0.2413
  16.  C  0.0369 -0.2272
  17.  H  0.0025  0.0056
  18.  H  0.0004  0.0055
  19.  H -0.0052  0.0582
  20.  H -0.0002 -0.0037
  21.  H -0.0001  0.0022
  22.  H  0.0001  0.0007
  23.  H -0.0006 -0.0014
  24.  H -0.0017  0.0112
  25.  H  0.0120 -0.0290
  26.  H -0.0138  0.0315
  27.  H -0.0614 -0.0263
  28.  H  0.0000 -0.0802
  29. Br -0.0802  0.0000


 MO atomic valencies:                                                          

     Atom    1
     ---- ------
   1.  C  5.3812
   2.  N  2.0947
   3.  O  0.8535
   4.  C -0.8309
   5.  C -0.3816
   6.  C  1.8833
   7.  C  1.7958
   8.  C -0.9893
   9.  C -0.3820
  10.  C -0.8082
  11.  C -0.9016
  12.  C  1.7221
  13.  C  3.7068
  14.  C  2.9901
  15.  C  1.3901
  16.  C  1.9866
  17.  H  1.1687
  18.  H  0.5773
  19.  H  0.3846
  20.  H  2.0599
  21.  H  0.3933
  22.  H -1.0691
  23.  H -0.8977
  24.  H  0.6979
  25.  H  0.5817
  26.  H  1.6875
  27.  H  1.3864
  28.  H  0.2780
  29. Br -0.5066


 NATURAL BOND ORBITAL ANALYSIS:

                       Occupancies       Lewis Structure    Low   High
           Occ.    -------------------  -----------------   occ   occ
  Cycle   Thresh.   Lewis   Non-Lewis     CR  BD  3C  LP    (L)   (NL)   Dev
 =============================================================================
   1(1)    1.90   138.51387   7.48613     16  32   0  11    11      9    0.44
   2(2)    1.90   138.51387   7.48613     16  32   0  11    11      9    0.44
   3(1)    1.80   138.89144   7.10856     16  31   0  12     7      8    0.44
   4(2)    1.80   138.89144   7.10856     16  31   0  12     7      8    0.44
   5(1)    1.70   138.91974   7.08026     16  31   0  12     6      8    0.44
   6(2)    1.70   138.91974   7.08026     16  31   0  12     6      8    0.44
   7(1)    1.60   142.77923   3.22077     16  37   0   6     0      8    0.44
   8(2)    1.60   142.81094   3.18906     16  37   0   6     0      8    0.43
   9(3)    1.60   142.79299   3.20701     16  37   0   6     0      8    0.44
  10(4)    1.60   142.16626   3.83374     16  36   0   7     1      8    0.44
  11(5)    1.60   142.81094   3.18906     16  37   0   6     0      8    0.43
  12(1)    1.50   142.81094   3.18906     16  37   0   6     0      8    0.43
  13(2)    1.50   142.79299   3.20701     16  37   0   6     0      8    0.44
  14(3)    1.50   142.16626   3.83374     16  36   0   7     1      8    0.44
  15(4)    1.50   142.81094   3.18906     16  37   0   6     0      8    0.43
  16(1)    1.60   142.81094   3.18906     16  37   0   6     0      8    0.43
 -----------------------------------------------------------------------------

 Structure accepted: RESONANCE keyword permits strongly delocalized structure

 WARNING:  1 low occupancy (<1.9990e) core orbital  found on  C    6
           1 low occupancy (<1.9990e) core orbital  found on  C   16

 --------------------------------------------------------
   Effective Core           28.00000
   Core                     31.98664 ( 99.958% of  32)
   Valence Lewis            82.82430 ( 96.307% of  86)
  ==================       ============================
   Total Lewis             142.81094 ( 97.816% of 146)
  -----------------------------------------------------
   Valence non-Lewis         2.94117 (  2.014% of 146)
   Rydberg non-Lewis         0.24789 (  0.170% of 146)
  ==================       ============================
   Total non-Lewis           3.18906 (  2.184% of 146)
 --------------------------------------------------------


       (Occupancy)   Bond orbital/ Coefficients/ Hybrids
 ---------------------------------------------------------------------------------
     1. (1.99144) BD ( 1) C   1 - N   2  
                ( 36.88%)   0.6073* C   1 s( 32.29%)p 2.09( 67.62%)d 0.00(  0.09%)
                                            0.0002  0.5679 -0.0195 -0.0012 -0.0016
                                           -0.6890  0.0140  0.0098 -0.0019  0.3388
                                           -0.0089 -0.0023  0.0036  0.2914 -0.0367
                                           -0.0034  0.0039 -0.0165 -0.0160  0.0091
                                            0.0129 -0.0126
                ( 63.12%)   0.7945* N   2 s( 32.60%)p 2.07( 67.35%)d 0.00(  0.05%)
                                           -0.0000  0.5709  0.0059  0.0029 -0.0001
                                            0.6510 -0.0255  0.0009  0.0020 -0.3617
                                            0.0079  0.0034  0.0008 -0.3435 -0.0116
                                            0.0042 -0.0007 -0.0172 -0.0120  0.0068
                                            0.0020 -0.0023
     2. (1.99544) BD ( 1) C   1 - O   3  
                ( 31.69%)   0.5629* C   1 s( 16.97%)p 4.87( 82.64%)d 0.02(  0.39%)
                                           -0.0001 -0.4097  0.0434  0.0040  0.0006
                                            0.2157  0.0382 -0.0012 -0.0018  0.4936
                                            0.0131  0.0078 -0.0013  0.7302 -0.0379
                                           -0.0038 -0.0016  0.0128 -0.0123 -0.0326
                                           -0.0018 -0.0498
                ( 68.31%)   0.8265* O   3 s( 20.10%)p 3.97( 79.78%)d 0.01(  0.12%)
                                           -0.0000 -0.4477  0.0249 -0.0016 -0.0000
                                            0.4882 -0.0011 -0.0013 -0.0005  0.6767
                                           -0.0042  0.0002 -0.0023 -0.3183  0.0145
                                           -0.0026 -0.0007 -0.0101  0.0207  0.0247
                                           -0.0005 -0.0094
     3. (1.99330) BD ( 2) C   1 - O   3  
                ( 32.00%)   0.5657* C   1 s( 16.79%)p 4.93( 82.83%)d 0.02(  0.38%)
                                           -0.0000  0.4069 -0.0489  0.0013 -0.0013
                                            0.5042 -0.0149  0.0049 -0.0002  0.6616
                                            0.0171  0.0019 -0.0023 -0.3648  0.0516
                                            0.0053 -0.0016  0.0172 -0.0339 -0.0484
                                           -0.0011  0.0005
                ( 68.00%)   0.8246* O   3 s( 20.95%)p 3.77( 78.93%)d 0.01(  0.13%)
                                            0.0000  0.4570 -0.0253  0.0009 -0.0000
                                            0.2151 -0.0002 -0.0003 -0.0018  0.4838
                                            0.0036 -0.0017 -0.0018  0.7132 -0.0153
                                            0.0019 -0.0009 -0.0046 -0.0005  0.0126
                                            0.0005  0.0327
     4. (1.98399) BD ( 1) C   1 - H  17  
                ( 58.99%)   0.7681* C   1 s( 34.41%)p 1.90( 65.50%)d 0.00(  0.09%)
                                           -0.0003  0.5847  0.0477  0.0017  0.0014
                                            0.4672  0.0119  0.0040  0.0018 -0.4441
                                           -0.0146 -0.0027 -0.0002  0.4883  0.0265
                                            0.0010 -0.0031 -0.0098  0.0226 -0.0164
                                           -0.0027  0.0006
                ( 41.01%)   0.6404* H  17 s(100.00%)
                                            1.0000  0.0059 -0.0004
     5. (1.98038) BD ( 1) N   2 - C   4  
                ( 61.32%)   0.7831* N   2 s( 33.38%)p 1.99( 66.58%)d 0.00(  0.04%)
                                           -0.0000  0.5777 -0.0027 -0.0045 -0.0000
                                           -0.5706  0.0032  0.0056 -0.0000  0.3367
                                           -0.0046 -0.0018  0.0021 -0.4763  0.0031
                                           -0.0001 -0.0000 -0.0071  0.0115 -0.0061
                                            0.0123  0.0041
                ( 38.68%)   0.6219* C   4 s( 20.78%)p 3.81( 79.13%)d 0.00(  0.10%)
                                            0.0000  0.4551  0.0252  0.0021 -0.0005
                                            0.6314 -0.0265  0.0137  0.0027 -0.3690
                                           -0.0025  0.0002 -0.0003  0.5054 -0.0089
                                            0.0011 -0.0007 -0.0148  0.0222 -0.0137
                                            0.0077  0.0019
     6. (1.97936) BD ( 1) N   2 - H  18  
                ( 69.95%)   0.8363* N   2 s( 24.81%)p 3.03( 75.10%)d 0.00(  0.08%)
                                           -0.0003  0.4981 -0.0043  0.0023 -0.0001
                                           -0.3186  0.0018  0.0006  0.0000 -0.4325
                                            0.0025 -0.0029  0.0011  0.6796 -0.0235
                                            0.0034  0.0001  0.0092 -0.0138 -0.0224
                                           -0.0050  0.0043
                ( 30.05%)   0.5482* H  18 s(100.00%)
                                            1.0000  0.0030  0.0001
     7. (1.96312) BD ( 1) C   4 - C   5  
                ( 50.47%)   0.7104* C   4 s( 28.69%)p 2.48( 71.28%)d 0.00(  0.03%)
                                            0.0001  0.5356  0.0050  0.0016  0.0003
                                           -0.6217 -0.0032  0.0028 -0.0040 -0.5595
                                            0.0109 -0.0010 -0.0020 -0.1139  0.0148
                                            0.0013  0.0008  0.0147  0.0004 -0.0003
                                            0.0026 -0.0090
                ( 49.53%)   0.7038* C   5 s( 30.71%)p 2.26( 69.26%)d 0.00(  0.03%)
                                            0.0002  0.5541 -0.0091 -0.0017 -0.0006
                                            0.6169  0.0069 -0.0057  0.0008  0.5426
                                            0.0210 -0.0014  0.0006  0.1300  0.0113
                                           -0.0051  0.0005  0.0142  0.0029  0.0028
                                            0.0024 -0.0066
     8. (1.96663) BD ( 1) C   4 - C   6  
                ( 49.50%)   0.7036* C   4 s( 27.94%)p 2.58( 72.03%)d 0.00(  0.03%)
                                            0.0001  0.5285  0.0073 -0.0003  0.0002
                                           -0.2587 -0.0225  0.0015 -0.0026  0.7180
                                           -0.0063  0.0031  0.0009  0.3705  0.0074
                                           -0.0022  0.0017 -0.0081 -0.0050  0.0127
                                           -0.0074 -0.0013
                ( 50.50%)   0.7106* C   6 s( 31.47%)p 2.18( 68.50%)d 0.00(  0.03%)
                                            0.0001  0.5608 -0.0148 -0.0016 -0.0006
                                            0.2793 -0.0068 -0.0031 -0.0002 -0.7098
                                           -0.0239  0.0064 -0.0008 -0.3198 -0.0135
                                           -0.0013  0.0004 -0.0082 -0.0040  0.0093
                                           -0.0098 -0.0020
     9. (1.96891) BD ( 1) C   4 - H  19  
                ( 63.50%)   0.7969* C   4 s( 22.64%)p 3.41( 77.29%)d 0.00(  0.07%)
                                            0.0002 -0.4752  0.0232  0.0014 -0.0000
                                           -0.3826  0.0001  0.0018  0.0001 -0.1856
                                           -0.0065  0.0030 -0.0005  0.7690  0.0240
                                           -0.0081 -0.0045 -0.0047  0.0182  0.0087
                                           -0.0032 -0.0171
                ( 36.50%)   0.6041* H  19 s(100.00%)
                                           -1.0000 -0.0059 -0.0010
    10. (1.97149) BD ( 1) C   5 - C   7  
                ( 50.78%)   0.7126* C   5 s( 34.53%)p 1.89( 65.43%)d 0.00(  0.03%)
                                           -0.0000  0.5876  0.0060 -0.0000  0.0002
                                           -0.4988  0.0023 -0.0021 -0.0022 -0.1789
                                           -0.0039 -0.0037 -0.0003  0.6109 -0.0163
                                           -0.0005  0.0045  0.0071 -0.0142 -0.0050
                                            0.0056  0.0059
                ( 49.22%)   0.7016* C   7 s( 35.67%)p 1.80( 64.30%)d 0.00(  0.03%)
                                            0.0001  0.5972  0.0083  0.0033  0.0004
                                            0.5189 -0.0154 -0.0048  0.0013  0.2039
                                           -0.0147 -0.0024 -0.0001 -0.5758 -0.0067
                                            0.0073 -0.0028  0.0058 -0.0137 -0.0021
                                            0.0051  0.0087
    11. (1.97193) BD ( 1) C   5 - C  11  
                ( 51.01%)   0.7142* C   5 s( 34.72%)p 1.88( 65.25%)d 0.00(  0.03%)
                                           -0.0000  0.5892  0.0052  0.0007  0.0003
                                           -0.0770 -0.0105 -0.0021  0.0003 -0.3395
                                           -0.0052 -0.0035 -0.0011 -0.7286  0.0165
                                           -0.0008 -0.0042  0.0034  0.0029  0.0126
                                           -0.0023  0.0120
                ( 48.99%)   0.7000* C  11 s( 35.90%)p 1.78( 64.06%)d 0.00(  0.03%)
                                            0.0001  0.5991  0.0089  0.0029  0.0006
                                            0.1098 -0.0221 -0.0004 -0.0009  0.3517
                                           -0.0179 -0.0021  0.0007  0.7099  0.0010
                                           -0.0090  0.0031  0.0031 -0.0008  0.0105
                                           -0.0010  0.0143
    12. (1.65928) BD ( 2) C   5 - C  11  
                ( 51.12%)   0.7150* C   5 s(  0.00%)p 1.00( 99.96%)d 0.00(  0.04%)
                                            0.0000 -0.0059  0.0025 -0.0009 -0.0001
                                            0.6032  0.0033  0.0018 -0.0036 -0.7467
                                           -0.0058 -0.0022  0.0047  0.2795  0.0018
                                           -0.0006 -0.0017 -0.0008 -0.0098  0.0057
                                           -0.0144 -0.0056
                ( 48.88%)   0.6992* C  11 s(  0.00%)p 1.00( 99.95%)d 0.00(  0.05%)
                                           -0.0000 -0.0015  0.0005  0.0004 -0.0002
                                            0.6060  0.0024  0.0016 -0.0010 -0.7454
                                           -0.0027 -0.0010  0.0014  0.2768  0.0012
                                           -0.0006 -0.0006  0.0069  0.0107 -0.0157
                                           -0.0041  0.0103
    13. (1.96244) BD ( 1) C   6 - C  12  
                ( 51.57%)   0.7182* C   6 s( 34.19%)p 1.92( 65.78%)d 0.00(  0.03%)
                                           -0.0003  0.5847  0.0038 -0.0016  0.0005
                                           -0.0426 -0.0068  0.0017  0.0000  0.0822
                                            0.0112 -0.0001 -0.0017  0.8055 -0.0100
                                            0.0024  0.0046 -0.0019 -0.0037  0.0057
                                           -0.0024  0.0162
                ( 48.43%)   0.6959* C  12 s( 35.57%)p 1.81( 64.40%)d 0.00(  0.03%)
                                            0.0002  0.5964  0.0063  0.0020  0.0006
                                            0.0571 -0.0118  0.0001 -0.0001 -0.1317
                                            0.0232  0.0023  0.0012 -0.7890  0.0027
                                            0.0101 -0.0033 -0.0022 -0.0004  0.0007
                                           -0.0031  0.0171
    14. (1.97210) BD ( 1) C   6 - C  16  
                ( 50.09%)   0.7077* C   6 s( 34.33%)p 1.91( 65.63%)d 0.00(  0.04%)
                                           -0.0000  0.5857  0.0151  0.0023 -0.0001
                                           -0.2332 -0.0015  0.0023 -0.0015  0.5947
                                            0.0018  0.0048  0.0033 -0.4979  0.0182
                                           -0.0016 -0.0029 -0.0085  0.0059 -0.0132
                                           -0.0086  0.0009
                ( 49.91%)   0.7065* C  16 s( 40.09%)p 1.49( 59.88%)d 0.00(  0.03%)
                                            0.0000  0.6330  0.0103  0.0050  0.0006
                                            0.2358 -0.0039  0.0000  0.0025 -0.6214
                                            0.0061 -0.0010 -0.0074  0.3960  0.0063
                                           -0.0016  0.0093 -0.0080  0.0036 -0.0099
                                           -0.0094  0.0048
    15. (1.68733) BD ( 2) C   6 - C  16  
                ( 46.84%)   0.6844* C   6 s(  0.01%)p 1.00( 99.94%)d 0.00(  0.05%)
                                           -0.0001  0.0050  0.0063 -0.0006  0.0000
                                            0.9301 -0.0093  0.0053 -0.0060  0.3663
                                            0.0022  0.0016 -0.0020  0.0080 -0.0006
                                           -0.0007 -0.0002  0.0167 -0.0037 -0.0014
                                           -0.0159 -0.0002
                ( 53.16%)   0.7291* C  16 s(  0.00%)p 1.00( 99.98%)d 0.00(  0.02%)
                                            0.0000  0.0044  0.0006  0.0004 -0.0002
                                            0.9315 -0.0183  0.0045 -0.0035  0.3629
                                           -0.0053  0.0004 -0.0008  0.0076 -0.0000
                                           -0.0004  0.0000 -0.0068  0.0096  0.0035
                                            0.0059  0.0004
    16. (1.97785) BD ( 1) C   7 - C   8  
                ( 50.52%)   0.7108* C   7 s( 36.04%)p 1.77( 63.92%)d 0.00(  0.03%)
                                           -0.0000  0.6001  0.0190 -0.0017 -0.0001
                                           -0.5921  0.0233  0.0034 -0.0019 -0.5264
                                            0.0053  0.0037 -0.0012 -0.0978 -0.0360
                                            0.0060  0.0002  0.0158  0.0046  0.0067
                                            0.0008 -0.0054
                ( 49.48%)   0.7034* C   8 s( 35.83%)p 1.79( 64.13%)d 0.00(  0.04%)
                                            0.0000  0.5985 -0.0124  0.0026  0.0005
                                            0.5824 -0.0003 -0.0097  0.0019  0.5259
                                           -0.0165 -0.0068  0.0012  0.1525 -0.0431
                                            0.0026 -0.0009  0.0172 -0.0002  0.0022
                                            0.0035 -0.0069
    17. (1.66482) BD ( 2) C   7 - C   8  
                ( 50.37%)   0.7097* C   7 s(  0.00%)p 1.00( 99.95%)d 0.00(  0.05%)
                                           -0.0000  0.0012  0.0008  0.0012  0.0001
                                           -0.6090 -0.0071 -0.0079  0.0002  0.7394
                                            0.0065  0.0071 -0.0013 -0.2857 -0.0040
                                           -0.0058  0.0001  0.0013  0.0113 -0.0066
                                            0.0155  0.0069
                ( 49.63%)   0.7045* C   8 s(  0.00%)p 1.00( 99.94%)d 0.00(  0.05%)
                                            0.0000  0.0022 -0.0011 -0.0005 -0.0001
                                           -0.6022 -0.0085 -0.0045  0.0000  0.7463
                                            0.0099  0.0066  0.0003 -0.2821 -0.0037
                                           -0.0019  0.0003  0.0069  0.0004 -0.0102
                                           -0.0195  0.0043
    18. (1.97754) BD ( 1) C   7 - H  20  
                ( 61.27%)   0.7827* C   7 s( 28.26%)p 2.54( 71.68%)d 0.00(  0.06%)
                                           -0.0004  0.5312 -0.0224 -0.0016 -0.0002
                                            0.0882  0.0143 -0.0006 -0.0004  0.3650
                                            0.0131 -0.0003 -0.0013  0.7585  0.0082
                                            0.0043 -0.0006  0.0010  0.0046  0.0161
                                           -0.0038  0.0168
                ( 38.73%)   0.6224* H  20 s(100.00%)
                                            1.0000  0.0017  0.0005
    19. (1.97935) BD ( 1) C   8 - C   9  
                ( 50.12%)   0.7079* C   8 s( 35.88%)p 1.79( 64.08%)d 0.00(  0.04%)
                                            0.0000  0.5988 -0.0144 -0.0029 -0.0004
                                           -0.1078  0.0354 -0.0032  0.0003 -0.3561
                                            0.0301  0.0017 -0.0003 -0.7072  0.0039
                                            0.0120 -0.0016  0.0030 -0.0007  0.0112
                                           -0.0014  0.0149
                ( 49.88%)   0.7063* C   9 s( 35.75%)p 1.80( 64.21%)d 0.00(  0.04%)
                                            0.0000  0.5978 -0.0129 -0.0001  0.0001
                                            0.0652  0.0302 -0.0056  0.0004  0.3250
                                            0.0122 -0.0079  0.0006  0.7279 -0.0328
                                           -0.0096  0.0005  0.0058  0.0040  0.0136
                                           -0.0023  0.0115
    20. (1.97996) BD ( 1) C   8 - H  21  
                ( 61.25%)   0.7826* C   8 s( 28.25%)p 2.54( 71.69%)d 0.00(  0.06%)
                                            0.0004 -0.5310 -0.0222 -0.0001 -0.0000
                                            0.5333  0.0112  0.0044 -0.0006  0.1945
                                            0.0038  0.0013  0.0000 -0.6280 -0.0144
                                           -0.0053  0.0010 -0.0040  0.0195  0.0081
                                           -0.0070 -0.0075
                ( 38.75%)   0.6225* H  21 s(100.00%)
                                           -1.0000 -0.0011 -0.0008
    21. (1.97941) BD ( 1) C   9 - C  10  
                ( 49.93%)   0.7066* C   9 s( 35.79%)p 1.79( 64.17%)d 0.00(  0.04%)
                                            0.0000  0.5981 -0.0131  0.0000  0.0001
                                            0.4893  0.0070 -0.0103  0.0007  0.1688
                                            0.0208 -0.0062  0.0004 -0.6095  0.0408
                                            0.0064 -0.0002  0.0091 -0.0145 -0.0048
                                            0.0061  0.0041
                ( 50.07%)   0.7076* C  10 s( 35.87%)p 1.79( 64.09%)d 0.00(  0.04%)
                                            0.0000  0.5988 -0.0143 -0.0015 -0.0003
                                           -0.5147  0.0333 -0.0043 -0.0006 -0.2061
                                            0.0309  0.0010 -0.0001  0.5755  0.0105
                                            0.0113  0.0014  0.0055 -0.0145 -0.0026
                                            0.0049  0.0095
    22. (1.65913) BD ( 2) C   9 - C  10  
                ( 50.21%)   0.7086* C   9 s(  0.00%)p 1.00( 99.95%)d 0.00(  0.05%)
                                            0.0000 -0.0006  0.0003  0.0001  0.0000
                                            0.6051  0.0111  0.0062  0.0004 -0.7451
                                           -0.0135 -0.0071 -0.0002  0.2789  0.0052
                                            0.0037  0.0003 -0.0058  0.0016  0.0076
                                            0.0205 -0.0026
                ( 49.79%)   0.7056* C  10 s(  0.00%)p 1.00( 99.95%)d 0.00(  0.05%)
                                           -0.0000 -0.0006 -0.0001 -0.0002 -0.0001
                                            0.6070  0.0100 -0.0058 -0.0004 -0.7443
                                           -0.0126  0.0072  0.0005  0.2770  0.0048
                                           -0.0038 -0.0001  0.0061  0.0116 -0.0151
                                           -0.0001  0.0103
    23. (1.97987) BD ( 1) C   9 - H  22  
                ( 61.21%)   0.7824* C   9 s( 28.42%)p 2.52( 71.52%)d 0.00(  0.06%)
                                            0.0004 -0.5327 -0.0217  0.0002  0.0001
                                            0.6230  0.0134  0.0056 -0.0004  0.5560
                                            0.0119  0.0050 -0.0003  0.1325  0.0028
                                            0.0013 -0.0000 -0.0188 -0.0058 -0.0035
                                           -0.0020  0.0126
                ( 38.79%)   0.6228* H  22 s(100.00%)
                                           -1.0000 -0.0009 -0.0007
    24. (1.97796) BD ( 1) C  10 - C  11  
                ( 49.69%)   0.7049* C  10 s( 35.89%)p 1.79( 64.07%)d 0.00(  0.04%)
                                            0.0000  0.5990 -0.0117  0.0013  0.0005
                                            0.5965 -0.0259  0.0073  0.0009  0.5225
                                           -0.0072  0.0084  0.0013  0.0983  0.0373
                                            0.0064  0.0013  0.0168  0.0044  0.0067
                                            0.0012 -0.0052
                ( 50.31%)   0.7093* C  11 s( 35.65%)p 1.80( 64.31%)d 0.00(  0.04%)
                                           -0.0000  0.5968  0.0178 -0.0017 -0.0002
                                           -0.5809 -0.0006  0.0056 -0.0015 -0.5297
                                            0.0154  0.0033 -0.0014 -0.1514  0.0424
                                           -0.0047 -0.0007  0.0172 -0.0002  0.0018
                                            0.0032 -0.0072
    25. (1.97970) BD ( 1) C  10 - H  23  
                ( 61.23%)   0.7825* C  10 s( 28.19%)p 2.54( 71.75%)d 0.00(  0.06%)
                                            0.0004 -0.5305 -0.0217  0.0001  0.0001
                                            0.0919  0.0015 -0.0006  0.0002  0.3588
                                            0.0073 -0.0027 -0.0003  0.7615  0.0169
                                           -0.0070 -0.0009  0.0002 -0.0047 -0.0154
                                            0.0040 -0.0171
                ( 38.77%)   0.6227* H  23 s(100.00%)
                                           -1.0000 -0.0010 -0.0008
    26. (1.97913) BD ( 1) C  11 - H  24  
                ( 61.33%)   0.7832* C  11 s( 28.41%)p 2.52( 71.53%)d 0.00(  0.06%)
                                           -0.0004  0.5326 -0.0217 -0.0010 -0.0002
                                            0.5305  0.0146  0.0024 -0.0016  0.1970
                                            0.0101  0.0013 -0.0006 -0.6282 -0.0057
                                           -0.0029  0.0006  0.0048 -0.0194 -0.0078
                                            0.0070  0.0075
                ( 38.67%)   0.6218* H  24 s(100.00%)
                                            1.0000  0.0017  0.0005
    27. (1.97828) BD ( 1) C  12 - C  13  
                ( 50.50%)   0.7106* C  12 s( 36.07%)p 1.77( 63.89%)d 0.00(  0.04%)
                                            0.0000 -0.6003 -0.0193  0.0007  0.0003
                                            0.2679 -0.0002 -0.0033  0.0008 -0.6797
                                           -0.0019  0.0064 -0.0017 -0.3209  0.0454
                                           -0.0026 -0.0012  0.0116  0.0025 -0.0064
                                            0.0124  0.0046
                ( 49.50%)   0.7036* C  13 s( 35.95%)p 1.78( 64.02%)d 0.00(  0.04%)
                                           -0.0000 -0.5994  0.0128 -0.0016 -0.0002
                                           -0.2697  0.0120 -0.0037 -0.0002  0.6959
                                           -0.0304  0.0079  0.0010  0.2846  0.0324
                                            0.0086  0.0016  0.0097  0.0047 -0.0118
                                            0.0105  0.0001
    28. (1.66488) BD ( 2) C  12 - C  13  
                ( 50.15%)   0.7081* C  12 s(  0.00%)p 1.00( 99.95%)d 0.00(  0.05%)
                                            0.0000  0.0009  0.0026  0.0011  0.0001
                                            0.9315  0.0059  0.0103 -0.0015  0.3627
                                            0.0058  0.0011 -0.0004  0.0077  0.0009
                                            0.0008  0.0004  0.0160 -0.0041 -0.0016
                                           -0.0150 -0.0001
                ( 49.85%)   0.7061* C  13 s(  0.00%)p 1.00( 99.94%)d 0.00(  0.06%)
                                            0.0000  0.0013 -0.0003  0.0011  0.0000
                                            0.9325  0.0115 -0.0067  0.0000  0.3601
                                            0.0046 -0.0023 -0.0000  0.0058  0.0002
                                            0.0002 -0.0002 -0.0095 -0.0184 -0.0073
                                            0.0087 -0.0002
    29. (1.97799) BD ( 1) C  12 - H  25  
                ( 61.40%)   0.7836* C  12 s( 28.31%)p 2.53( 71.64%)d 0.00(  0.06%)
                                            0.0004 -0.5316  0.0209  0.0009  0.0002
                                           -0.2375 -0.0046 -0.0005  0.0004  0.6220
                                            0.0198  0.0026 -0.0011 -0.5221  0.0017
                                           -0.0047  0.0001  0.0071 -0.0070  0.0193
                                            0.0090 -0.0014
                ( 38.60%)   0.6213* H  25 s(100.00%)
                                           -1.0000 -0.0018 -0.0003
    30. (1.97934) BD ( 1) C  13 - C  14  
                ( 49.99%)   0.7070* C  13 s( 35.75%)p 1.80( 64.21%)d 0.00(  0.04%)
                                            0.0000  0.5978 -0.0135 -0.0028 -0.0004
                                           -0.2341  0.0151 -0.0020 -0.0002  0.6114
                                           -0.0387  0.0052  0.0005 -0.4595 -0.0218
                                           -0.0112 -0.0013 -0.0072  0.0053 -0.0137
                                           -0.0081  0.0056
                ( 50.01%)   0.7072* C  14 s( 35.82%)p 1.79( 64.14%)d 0.00(  0.04%)
                                            0.0000  0.5983 -0.0138  0.0002 -0.0000
                                            0.2225  0.0038  0.0048  0.0003 -0.5806
                                           -0.0092 -0.0123 -0.0006  0.5024 -0.0460
                                            0.0039 -0.0002 -0.0098  0.0045 -0.0118
                                           -0.0107 -0.0007
    31. (1.97945) BD ( 1) C  13 - H  26  
                ( 61.41%)   0.7836* C  13 s( 28.26%)p 2.54( 71.68%)d 0.00(  0.06%)
                                           -0.0004  0.5312  0.0220  0.0010  0.0002
                                           -0.0432 -0.0009  0.0008 -0.0001  0.0963
                                            0.0014 -0.0005  0.0001  0.8398  0.0188
                                           -0.0078 -0.0008  0.0011 -0.0020  0.0046
                                            0.0013  0.0232
                ( 38.59%)   0.6212* H  26 s(100.00%)
                                            1.0000  0.0010  0.0008
    32. (1.97101) BD ( 1) C  14 - C  15  
                ( 49.26%)   0.7019* C  14 s( 35.48%)p 1.82( 64.49%)d 0.00(  0.04%)
                                            0.0001  0.5955 -0.0127 -0.0007 -0.0000
                                            0.0298  0.0144  0.0025  0.0002 -0.0666
                                           -0.0375 -0.0061 -0.0005 -0.7982  0.0239
                                           -0.0127 -0.0008 -0.0029 -0.0029  0.0068
                                           -0.0030  0.0171
                ( 50.74%)   0.7123* C  15 s( 35.76%)p 1.80( 64.20%)d 0.00(  0.04%)
                                           -0.0002  0.5978 -0.0132 -0.0044  0.0003
                                           -0.0548  0.0170 -0.0012  0.0000  0.1282
                                           -0.0437  0.0035 -0.0002  0.7875 -0.0077
                                           -0.0126  0.0021 -0.0022  0.0005 -0.0015
                                           -0.0024  0.0192
    33. (1.65890) BD ( 2) C  14 - C  15  
                ( 49.80%)   0.7057* C  14 s(  0.00%)p 1.00( 99.94%)d 0.00(  0.06%)
                                            0.0000  0.0002 -0.0001 -0.0006 -0.0001
                                            0.9318  0.0155 -0.0106  0.0009  0.3615
                                            0.0061 -0.0048  0.0003  0.0048  0.0003
                                           -0.0001  0.0001 -0.0120 -0.0163 -0.0064
                                            0.0111 -0.0002
                ( 50.20%)   0.7085* C  15 s(  0.00%)p 1.00( 99.94%)d 0.00(  0.06%)
                                            0.0000  0.0006  0.0000 -0.0003 -0.0000
                                            0.9320  0.0159  0.0102  0.0003  0.3610
                                            0.0064  0.0049  0.0002  0.0056 -0.0002
                                            0.0006 -0.0001 -0.0096  0.0185  0.0072
                                            0.0087  0.0001
    34. (1.97950) BD ( 1) C  14 - H  27  
                ( 61.52%)   0.7843* C  14 s( 28.66%)p 2.49( 71.29%)d 0.00(  0.05%)
                                           -0.0004  0.5349  0.0216  0.0002  0.0001
                                           -0.2830 -0.0062  0.0030  0.0000  0.7249
                                            0.0157 -0.0070 -0.0003  0.3271  0.0056
                                           -0.0035 -0.0001 -0.0108 -0.0054  0.0141
                                           -0.0118 -0.0079
                ( 38.48%)   0.6203* H  27 s(100.00%)
                                            1.0000  0.0009  0.0008
    35. (1.97810) BD ( 1) C  15 - C  16  
                ( 48.83%)   0.6988* C  15 s( 35.31%)p 1.83( 64.65%)d 0.00(  0.04%)
                                            0.0000  0.5938 -0.0208  0.0030  0.0000
                                            0.2673 -0.0021 -0.0049  0.0002 -0.6859
                                            0.0039  0.0115 -0.0009 -0.3203  0.0435
                                            0.0003  0.0017 -0.0118 -0.0029  0.0073
                                           -0.0127 -0.0051
                ( 51.17%)   0.7153* C  16 s( 38.99%)p 1.56( 60.98%)d 0.00(  0.03%)
                                           -0.0001  0.6242  0.0144 -0.0035 -0.0002
                                           -0.2732  0.0080 -0.0023 -0.0022  0.6887
                                           -0.0203  0.0054  0.0050  0.2450  0.0153
                                           -0.0015  0.0081 -0.0110 -0.0033  0.0081
                                           -0.0115 -0.0000
    36. (1.97859) BD ( 1) C  15 - H  28  
                ( 62.00%)   0.7874* C  15 s( 28.92%)p 2.46( 71.02%)d 0.00(  0.05%)
                                           -0.0004  0.5372  0.0247  0.0014 -0.0004
                                           -0.2358 -0.0023 -0.0020  0.0004  0.6160
                                            0.0067  0.0048 -0.0009 -0.5241 -0.0211
                                           -0.0021  0.0013 -0.0075  0.0071 -0.0188
                                           -0.0083  0.0022
                ( 38.00%)   0.6164* H  28 s(100.00%)
                                            1.0000  0.0017  0.0009
    37. (1.98169) BD ( 1) C  16 -Br  29  
                ( 50.77%)   0.7126* C  16 s( 20.90%)p 3.78( 78.92%)d 0.01(  0.18%)
                                            0.0001 -0.4562  0.0289  0.0020  0.0005
                                           -0.0378 -0.0045 -0.0003  0.0007  0.0839
                                            0.0111 -0.0082  0.0022  0.8828  0.0284
                                           -0.0184 -0.0094  0.0022  0.0017 -0.0040
                                            0.0027 -0.0424
                ( 49.23%)   0.7016*Br  29 s( 15.47%)p 5.46( 84.53%)
                                           -0.3928 -0.0193  0.0184  0.0034 -0.0353
                                           -0.0069 -0.9165 -0.0604
    38. (1.99960) CR ( 1) C   1           s(100.00%)p 0.00(  0.00%)
                                            1.0000  0.0001  0.0000  0.0000  0.0000
                                            0.0003  0.0000 -0.0000  0.0000 -0.0001
                                           -0.0000  0.0000 -0.0000  0.0002  0.0000
                                            0.0000 -0.0000  0.0000  0.0000 -0.0000
                                           -0.0000 -0.0000
    39. (1.99946) CR ( 1) N   2           s(100.00%)p 0.00(  0.00%)
                                            1.0000  0.0000 -0.0000  0.0000 -0.0000
                                           -0.0003 -0.0000 -0.0000  0.0000 -0.0005
                                           -0.0000  0.0000  0.0000  0.0000 -0.0000
                                           -0.0000  0.0000  0.0000 -0.0000 -0.0000
                                           -0.0000 -0.0000
    40. (1.99977) CR ( 1) O   3           s(100.00%)p 0.00(  0.00%)
                                            1.0000  0.0003  0.0000  0.0000  0.0000
                                            0.0001  0.0000  0.0000  0.0000 -0.0000
                                           -0.0000 -0.0000  0.0000 -0.0002  0.0000
                                           -0.0000 -0.0000  0.0000  0.0000  0.0000
                                           -0.0000 -0.0000
    41. (1.99905) CR ( 1) C   4           s(100.00%)p 0.00(  0.00%)
                                            1.0000 -0.0001 -0.0000 -0.0000 -0.0000
                                            0.0002  0.0000 -0.0000  0.0000  0.0000
                                            0.0000 -0.0000  0.0000 -0.0002 -0.0000
                                            0.0000  0.0000  0.0000 -0.0000 -0.0000
                                            0.0000  0.0000
    42. (1.99901) CR ( 1) C   5           s(100.00%)p 0.00(  0.00%)
                                            1.0000 -0.0001  0.0000  0.0000  0.0000
                                           -0.0001 -0.0000  0.0000 -0.0000 -0.0001
                                           -0.0000  0.0000 -0.0000 -0.0000 -0.0000
                                            0.0000 -0.0000 -0.0000 -0.0000 -0.0000
                                            0.0000  0.0000
    43. (1.99885) CR ( 1) C   6           s(100.00%)p 0.00(  0.00%)
                                            1.0000  0.0001  0.0000 -0.0000  0.0000
                                            0.0000 -0.0000  0.0000 -0.0000  0.0001
                                            0.0000 -0.0000 -0.0000  0.0002 -0.0000
                                            0.0000  0.0000  0.0000 -0.0000  0.0000
                                           -0.0000  0.0000
    44. (1.99907) CR ( 1) C   7           s(100.00%)p 0.00(  0.00%)
                                            1.0000  0.0002 -0.0000 -0.0000 -0.0000
                                           -0.0001  0.0000 -0.0000 -0.0000  0.0001
                                            0.0000  0.0000 -0.0000  0.0003  0.0000
                                            0.0000 -0.0000  0.0000  0.0000  0.0000
                                           -0.0000  0.0000
    45. (1.99920) CR ( 1) C   8           s(100.00%)p 0.00(  0.00%)
                                            1.0000  0.0002  0.0000  0.0000  0.0000
                                           -0.0002 -0.0000 -0.0000  0.0000 -0.0001
                                           -0.0000 -0.0000 -0.0000  0.0002  0.0000
                                            0.0000 -0.0000  0.0000 -0.0000 -0.0000
                                            0.0000  0.0000
    46. (1.99919) CR ( 1) C   9           s(100.00%)p 0.00(  0.00%)
                                            1.0000  0.0002  0.0000 -0.0000 -0.0000
                                           -0.0002 -0.0000 -0.0000  0.0000 -0.0002
                                           -0.0000 -0.0000  0.0000 -0.0001 -0.0000
                                           -0.0000  0.0000  0.0000  0.0000  0.0000
                                            0.0000 -0.0000
    47. (1.99920) CR ( 1) C  10           s(100.00%)p 0.00(  0.00%)
                                            1.0000  0.0002  0.0000 -0.0000 -0.0000
                                           -0.0000 -0.0000  0.0000 -0.0000 -0.0002
                                           -0.0000  0.0000  0.0000 -0.0003 -0.0000
                                            0.0000  0.0000 -0.0000  0.0000  0.0000
                                           -0.0000  0.0000
    48. (1.99909) CR ( 1) C  11           s(100.00%)p 0.00(  0.00%)
                                            1.0000  0.0002 -0.0000 -0.0000 -0.0000
                                            0.0002  0.0000  0.0000 -0.0000  0.0000
                                            0.0000  0.0000 -0.0000 -0.0003 -0.0000
                                           -0.0000 -0.0000  0.0000 -0.0000 -0.0000
                                            0.0000  0.0000
    49. (1.99909) CR ( 1) C  12           s(100.00%)p 0.00(  0.00%)
                                            1.0000  0.0001 -0.0000 -0.0000 -0.0000
                                            0.0000  0.0000 -0.0000 -0.0000 -0.0002
                                           -0.0000 -0.0000  0.0000  0.0003 -0.0000
                                            0.0000  0.0000 -0.0000  0.0000 -0.0000
                                           -0.0000 -0.0000
    50. (1.99920) CR ( 1) C  13           s(100.00%)p 0.00(  0.00%)
                                            1.0000  0.0002  0.0000  0.0000  0.0000
                                           -0.0000 -0.0000  0.0000 -0.0000  0.0000
                                            0.0000 -0.0000  0.0000  0.0003  0.0000
                                           -0.0000 -0.0000  0.0000 -0.0000  0.0000
                                            0.0000  0.0000
    51. (1.99919) CR ( 1) C  14           s(100.00%)p 0.00(  0.00%)
                                            1.0000  0.0001  0.0000  0.0000  0.0000
                                           -0.0001 -0.0000  0.0000 -0.0000  0.0003
                                            0.0000 -0.0000 -0.0000  0.0002  0.0000
                                           -0.0000  0.0000 -0.0000 -0.0000  0.0000
                                           -0.0000 -0.0000
    52. (1.99901) CR ( 1) C  15           s(100.00%)p 0.00(  0.00%)
                                            1.0000  0.0003  0.0000 -0.0000 -0.0000
                                           -0.0001  0.0000 -0.0000  0.0000  0.0003
                                           -0.0000  0.0000 -0.0000 -0.0001 -0.0000
                                           -0.0000  0.0000 -0.0000  0.0000 -0.0000
                                           -0.0000  0.0000
    53. (1.99865) CR ( 1) C  16           s(100.00%)
                                            1.0000  0.0001 -0.0000 -0.0000 -0.0000
                                           -0.0000  0.0000 -0.0000 -0.0000  0.0001
                                           -0.0000  0.0000  0.0000 -0.0001 -0.0000
                                            0.0000  0.0000 -0.0000 -0.0000  0.0000
                                           -0.0000  0.0000
    54. (1.76257) LP ( 1) N   2           s(  9.14%)p 9.94( 90.83%)d 0.00(  0.04%)
                                            0.0004  0.3022  0.0082 -0.0014  0.0003
                                            0.3850  0.0176  0.0062 -0.0007  0.7529
                                            0.0232 -0.0049  0.0004  0.4382  0.0143
                                            0.0067 -0.0008 -0.0047 -0.0043 -0.0116
                                            0.0129  0.0035
    55. (1.98517) LP ( 1) O   3           s( 59.06%)p 0.69( 40.93%)d 0.00(  0.01%)
                                           -0.0004  0.7683  0.0193 -0.0008  0.0000
                                            0.1703  0.0022  0.0024  0.0014  0.0978
                                           -0.0026 -0.0006  0.0009 -0.6088  0.0057
                                           -0.0014 -0.0053  0.0004  0.0051  0.0031
                                           -0.0011 -0.0095
    56. (1.87522) LP ( 2) O   3           s(  0.02%)p99.99( 99.91%)d 3.44(  0.07%)
                                            0.0001  0.0125 -0.0015 -0.0073 -0.0000
                                           -0.8278 -0.0096  0.0021  0.0011  0.5452
                                            0.0057 -0.0011 -0.0004 -0.1283  0.0009
                                            0.0003 -0.0009 -0.0003 -0.0205  0.0146
                                            0.0081 -0.0056
    57. (1.99095) LP ( 1)Br  29           s( 84.32%)p 0.19( 15.68%)
                                            0.9183 -0.0039 -0.0206  0.0018  0.0263
                                           -0.0042 -0.3945 -0.0065
    58. (1.96685) LP ( 2)Br  29           s(  0.19%)p99.99( 99.81%)
                                            0.0440 -0.0005  0.2846 -0.0035 -0.9572
                                            0.0131  0.0237 -0.0011
    59. (1.93395) LP ( 3)Br  29           s(  0.02%)p99.99( 99.98%)
                                            0.0142  0.0004  0.9581 -0.0158  0.2856
                                           -0.0048  0.0021 -0.0003
    60. (0.01191) RY*( 1) C   1           s( 11.43%)p 7.39( 84.51%)d 0.35(  4.06%)
                                           -0.0000  0.0382  0.3339 -0.0152 -0.0334
                                            0.0456  0.3171 -0.0209  0.0185 -0.0041
                                            0.0319  0.0178  0.0122 -0.0752 -0.8557
                                            0.0075 -0.0472  0.0355 -0.1464  0.0842
                                            0.0678 -0.0786
    61. (0.00782) RY*( 2) C   1           s( 30.61%)p 0.41( 12.60%)d 1.86( 56.79%)
                                           -0.0000  0.0101  0.5528 -0.0170  0.0079
                                           -0.0371 -0.1447 -0.0924 -0.0225  0.0358
                                            0.1420 -0.0405  0.0130 -0.0315  0.0045
                                            0.2618 -0.0435  0.0236  0.5685 -0.3982
                                           -0.2411  0.1655
    62. (0.00525) RY*( 3) C   1           s(  0.21%)p18.32(  3.82%)d99.99( 95.97%)
                                            0.0000  0.0034  0.0232  0.0325 -0.0219
                                            0.0369 -0.0551 -0.0090 -0.0536  0.0518
                                            0.1362 -0.0350 -0.0238  0.0199 -0.0485
                                            0.0366  0.0613 -0.3788  0.1725  0.7186
                                           -0.3497  0.3844
    63. (0.00236) RY*( 4) C   1           s(  3.30%)p23.84( 78.57%)d 5.50( 18.13%)
                                           -0.0000 -0.0043  0.1796 -0.0229  0.0129
                                           -0.0018  0.5955  0.0457 -0.0384  0.0304
                                           -0.5534  0.0316  0.0726 -0.0434  0.2389
                                           -0.2005 -0.1223 -0.2311  0.2993  0.0732
                                           -0.0268 -0.1797
    64. (0.00079) RY*( 5) C   1           s( 37.00%)p 1.14( 42.04%)d 0.57( 20.95%)
                                           -0.0000  0.0065  0.5859 -0.1508 -0.0628
                                           -0.0201 -0.0585  0.1060 -0.1523  0.0053
                                            0.3959 -0.1203  0.0720 -0.0269  0.3203
                                           -0.3083 -0.0856 -0.1086 -0.2980  0.1609
                                            0.1770 -0.2274
    65. (0.00036) RY*( 6) C   1           s(  7.25%)p12.49( 90.53%)d 0.31(  2.22%)
                                            0.0000 -0.0016  0.2595  0.0429  0.0574
                                            0.0116 -0.6454  0.1500  0.2233  0.0253
                                           -0.5872  0.0127  0.0953 -0.0016 -0.1380
                                           -0.2063  0.0021 -0.0261 -0.0868  0.0862
                                           -0.0549 -0.0592
    66. (0.00013) RY*( 7) C   1           s( 77.57%)p 0.20( 15.59%)d 0.09(  6.84%)
                                           -0.0000  0.0063  0.2013  0.8529 -0.0876
                                           -0.0137  0.0575 -0.1555  0.0252  0.0039
                                            0.0095  0.3139 -0.0295 -0.0070  0.1413
                                            0.0542 -0.0717  0.1902 -0.0987  0.1172
                                            0.0783  0.0513
    67. (0.00008) RY*( 8) C   1           s(  3.50%)p19.47( 68.21%)d 8.07( 28.28%)
    68. (0.00003) RY*( 9) C   1           s(  4.16%)p22.52( 93.73%)d 0.51(  2.11%)
    69. (0.00004) RY*(10) C   1           s( 18.18%)p 2.11( 38.29%)d 2.39( 43.53%)
    70. (0.00001) RY*(11) C   1           s(  6.22%)p 1.26(  7.85%)d13.81( 85.93%)
    71. (0.00001) RY*(12) C   1           s(  3.21%)p25.66( 82.47%)d 4.45( 14.32%)
    72. (0.00001) RY*(13) C   1           s(  5.69%)p14.96( 85.18%)d 1.60(  9.13%)
    73. (0.00001) RY*(14) C   1           s(  1.24%)p79.05( 97.75%)d 0.82(  1.02%)
    74. (0.00001) RY*(15) C   1           s(  0.73%)p99.99( 90.52%)d11.99(  8.75%)
    75. (0.00000) RY*(16) C   1           s(  1.32%)p 3.78(  5.00%)d70.77( 93.68%)
    76. (0.00000) RY*(17) C   1           s( 87.90%)p 0.05(  4.75%)d 0.08(  7.35%)
    77. (0.00495) RY*( 1) N   2           s(  0.56%)p99.99( 96.26%)d 5.68(  3.18%)
                                           -0.0000 -0.0011  0.0746  0.0055 -0.0000
                                            0.0074 -0.3993 -0.0175 -0.0106  0.0305
                                           -0.8001 -0.0470 -0.0088  0.0108 -0.3989
                                            0.0119 -0.0048 -0.0871 -0.0723 -0.0817
                                           -0.0986 -0.0510
    78. (0.00226) RY*( 2) N   2           s(  7.87%)p10.71( 84.26%)d 1.00(  7.88%)
                                           -0.0000 -0.0091  0.2758 -0.0497 -0.0048
                                            0.0013  0.4857  0.0161  0.0208  0.0022
                                            0.1595 -0.0485 -0.0050 -0.0104 -0.7529
                                            0.1027 -0.0255 -0.1258  0.0944  0.0595
                                            0.1150 -0.1930
    79. (0.00132) RY*( 3) N   2           s( 61.25%)p 0.58( 35.52%)d 0.05(  3.23%)
                                            0.0000  0.0074  0.7805  0.0566 -0.0008
                                            0.0013  0.3090  0.0110  0.0827 -0.0177
                                           -0.2714 -0.1075 -0.0630 -0.0031  0.3861
                                            0.0505 -0.1080  0.0961  0.0183 -0.0782
                                           -0.0583  0.1147
    80. (0.00064) RY*( 4) N   2           s(  5.20%)p16.04( 83.38%)d 2.20( 11.42%)
                                           -0.0000 -0.0153  0.2265 -0.0189  0.0087
                                           -0.0097 -0.5240  0.1236  0.1519  0.0053
                                            0.3671 -0.3748 -0.1130 -0.0048 -0.1606
                                            0.4456 -0.0923  0.1281  0.1005 -0.1821
                                            0.0162  0.2329
    81. (0.00034) RY*( 5) N   2           s( 12.38%)p 4.88( 60.44%)d 2.20( 27.18%)
                                           -0.0000  0.0010  0.2826 -0.2096  0.0014
                                           -0.0041 -0.3057 -0.3130  0.0530  0.0037
                                            0.1387 -0.0558 -0.0087  0.0056 -0.0822
                                           -0.6172  0.0066  0.2731 -0.0259  0.0972
                                            0.4138 -0.1258
    82. (0.00019) RY*( 6) N   2           s(  5.72%)p 9.92( 56.75%)d 6.56( 37.53%)
                                            0.0000 -0.0047  0.1901 -0.1444 -0.0140
                                           -0.0155 -0.2236  0.6805  0.0301 -0.0032
                                            0.0760  0.1199  0.0245  0.0138  0.1336
                                           -0.0483 -0.1104 -0.3090 -0.1472  0.2515
                                            0.0946 -0.4312
    83. (0.00016) RY*( 7) N   2           s( 28.87%)p 0.49( 14.24%)d 1.97( 56.89%)
                                            0.0000 -0.0018 -0.1141  0.5250  0.0025
                                            0.0091  0.0627  0.2961 -0.0756 -0.0080
                                           -0.1576  0.0365  0.0513 -0.0041  0.0058
                                            0.1199  0.0421  0.4012  0.1279 -0.1289
                                            0.6027 -0.1083
    84. (0.00010) RY*( 8) N   2           s( 36.94%)p 0.87( 32.00%)d 0.84( 31.06%)
                                            0.0000 -0.0028  0.1802  0.5796 -0.0321
                                           -0.0163 -0.1909 -0.4089 -0.1710  0.0030
                                            0.1468 -0.1176  0.1086  0.0087  0.0959
                                            0.0834  0.1530 -0.4586 -0.0178  0.0836
                                            0.0093 -0.3048
    85. (0.00010) RY*( 9) N   2           s( 21.47%)p 3.00( 64.42%)d 0.66( 14.11%)
    86. (0.00008) RY*(10) N   2           s(  3.58%)p13.97( 49.99%)d12.98( 46.43%)
    87. (0.00003) RY*(11) N   2           s(  5.44%)p11.12( 60.51%)d 6.26( 34.05%)
    88. (0.00003) RY*(12) N   2           s(  4.43%)p 5.88( 26.05%)d15.71( 69.53%)
    89. (0.00001) RY*(13) N   2           s(  3.78%)p 6.10( 23.04%)d19.38( 73.19%)
    90. (0.00000) RY*(14) N   2           s(  0.20%)p99.99( 98.05%)d 8.55(  1.75%)
    91. (0.00001) RY*(15) N   2           s(  1.34%)p18.55( 24.78%)d55.29( 73.88%)
    92. (0.00000) RY*(16) N   2           s(  1.63%)p55.38( 90.12%)d 5.07(  8.25%)
    93. (0.00000) RY*(17) N   2           s( 99.43%)p 0.00(  0.32%)d 0.00(  0.26%)
    94. (0.00241) RY*( 1) O   3           s(  4.16%)p22.72( 94.46%)d 0.33(  1.38%)
                                           -0.0000  0.0017  0.1962 -0.0556 -0.0017
                                            0.0049 -0.9090  0.0060 -0.0264 -0.0057
                                            0.3229 -0.0442  0.0259  0.0037 -0.0760
                                           -0.0602 -0.0354 -0.0013  0.0802 -0.0585
                                           -0.0386  0.0493
    95. (0.00130) RY*( 2) O   3           s(  1.54%)p63.34( 97.64%)d 0.53(  0.82%)
                                           -0.0000  0.0014  0.1089  0.0595  0.0042
                                           -0.0057 -0.2853 -0.1258 -0.0163 -0.0022
                                           -0.9138 -0.1182 -0.0144  0.0039 -0.1717
                                           -0.0126  0.0100 -0.0288  0.0018  0.0647
                                           -0.0473  0.0301
    96. (0.00059) RY*( 3) O   3           s( 87.59%)p 0.13( 11.79%)d 0.01(  0.62%)
                                           -0.0000  0.0077  0.9058  0.2351 -0.0035
                                           -0.0122  0.1970  0.0970  0.0052 -0.0040
                                            0.0353  0.0778 -0.0013  0.0370  0.0305
                                           -0.2435 -0.0258  0.0090 -0.0163  0.0383
                                            0.0162 -0.0642
    97. (0.00013) RY*( 4) O   3           s( 11.03%)p 7.58( 83.56%)d 0.49(  5.41%)
                                            0.0000 -0.0109 -0.0547  0.3273  0.0073
                                            0.0063  0.0725 -0.1891  0.0666  0.0044
                                            0.1621  0.1600 -0.0890 -0.0265 -0.8533
                                            0.0371  0.0094  0.0570 -0.1623  0.0277
                                            0.0068  0.1538
    98. (0.00009) RY*( 5) O   3           s( 17.67%)p 4.25( 75.10%)d 0.41(  7.23%)
    99. (0.00007) RY*( 6) O   3           s( 44.00%)p 1.27( 55.70%)d 0.01(  0.31%)
   100. (0.00003) RY*( 7) O   3           s( 23.68%)p 3.21( 76.04%)d 0.01(  0.28%)
   101. (0.00003) RY*( 8) O   3           s(  6.64%)p13.94( 92.48%)d 0.13(  0.89%)
   102. (0.00003) RY*( 9) O   3           s(  2.08%)p14.27( 29.75%)d32.70( 68.16%)
   103. (0.00000) RY*(10) O   3           s( 99.68%)p 0.00(  0.18%)d 0.00(  0.13%)
   104. (0.00000) RY*(11) O   3           s(  0.42%)p99.99( 96.57%)d 7.06(  3.00%)
   105. (0.00000) RY*(12) O   3           s(  0.51%)p99.99( 79.47%)d39.63( 20.02%)
   106. (0.00000) RY*(13) O   3           s(  0.34%)p 8.35(  2.85%)d99.99( 96.81%)
   107. (0.00000) RY*(14) O   3           s(  0.08%)p37.01(  2.87%)d99.99( 97.05%)
   108. (0.00000) RY*(15) O   3           s(  0.30%)p 7.93(  2.37%)d99.99( 97.33%)
   109. (0.00000) RY*(16) O   3           s(  0.16%)p 8.24(  1.28%)d99.99( 98.56%)
   110. (0.00000) RY*(17) O   3           s(  0.00%)p 1.00( 98.33%)d 0.02(  1.66%)
   111. (0.01122) RY*( 1) C   4           s(  3.95%)p23.92( 94.47%)d 0.40(  1.58%)
                                            0.0000 -0.0075  0.1959  0.0324 -0.0001
                                            0.0207 -0.3848 -0.0414 -0.0453  0.0048
                                            0.0593  0.0677  0.0073 -0.0310  0.8844
                                           -0.0325  0.0023 -0.0415  0.0759  0.0464
                                           -0.0193 -0.0764
   112. (0.00674) RY*( 2) C   4           s(  1.39%)p70.00( 97.50%)d 0.79(  1.11%)
                                            0.0000 -0.0219  0.1113 -0.0325 -0.0001
                                           -0.0130 -0.7563 -0.1921  0.0313 -0.0030
                                            0.4570  0.0354  0.0119 -0.0069 -0.3923
                                           -0.0273 -0.0056 -0.0241 -0.0850  0.0454
                                            0.0237 -0.0252
   113. (0.00286) RY*( 3) C   4           s(  5.45%)p16.43( 89.49%)d 0.93(  5.06%)
                                            0.0000 -0.0095  0.2112 -0.0987  0.0046
                                           -0.0107 -0.3603  0.3966  0.0456 -0.0026
                                           -0.6748  0.0478 -0.0183 -0.0270 -0.1668
                                           -0.3436  0.0320 -0.0550 -0.0200 -0.0423
                                            0.0338 -0.2105
   114. (0.00233) RY*( 4) C   4           s(  4.41%)p13.51( 59.57%)d 8.17( 36.02%)
                                            0.0000  0.0046  0.1924 -0.0839 -0.0040
                                            0.0038  0.1386 -0.1385  0.0530 -0.0044
                                            0.1315 -0.5974 -0.0038 -0.0008  0.0387
                                           -0.4165  0.0724 -0.2904 -0.2831 -0.1239
                                           -0.4150 -0.0903
   115. (0.00161) RY*( 5) C   4           s(  1.05%)p86.95( 91.70%)d 6.87(  7.25%)
                                            0.0000  0.0019  0.0137  0.0993  0.0224
                                           -0.0038 -0.1292 -0.6912  0.0590 -0.0089
                                           -0.5067 -0.0281  0.0368  0.0019 -0.0349
                                            0.3929  0.0664 -0.0813 -0.0905 -0.1899
                                           -0.1402 -0.0441
   116. (0.00099) RY*( 6) C   4           s(  6.86%)p 7.05( 48.43%)d 6.51( 44.71%)
                                            0.0000 -0.0072  0.2123 -0.1533 -0.0041
                                            0.0057 -0.0952  0.3311 -0.1658 -0.0006
                                           -0.0219 -0.2332  0.0450 -0.0000 -0.0313
                                            0.5085  0.1468  0.4017 -0.0434  0.1628
                                           -0.5047  0.0515
   117. (0.00067) RY*( 7) C   4           s(  4.67%)p11.12( 51.92%)d 9.30( 43.42%)
                                            0.0000 -0.0075  0.1688  0.1345 -0.0060
                                           -0.0132 -0.0847  0.0733 -0.2310  0.0087
                                           -0.0676 -0.6299 -0.0747 -0.0089 -0.0232
                                            0.2093  0.0402 -0.1596  0.2215  0.0106
                                            0.5606  0.2128
   118. (0.00053) RY*( 8) C   4           s( 53.16%)p 0.64( 33.84%)d 0.24( 12.99%)
                                            0.0000 -0.0025  0.7289  0.0035  0.0174
                                           -0.0059  0.2525  0.0140 -0.1732  0.0110
                                            0.1508  0.3611  0.0602 -0.0161 -0.0881
                                            0.1240  0.2533 -0.1968 -0.0855 -0.2496
                                            0.1218 -0.0823
   119. (0.00039) RY*( 9) C   4           s( 15.95%)p 1.93( 30.73%)d 3.34( 53.32%)
                                           -0.0000  0.0057  0.3631 -0.1644  0.0233
                                            0.0048  0.0998 -0.3729  0.0676  0.0081
                                           -0.0604 -0.0219 -0.1239 -0.0106 -0.0638
                                           -0.3596 -0.0267  0.4738  0.4781  0.1940
                                           -0.0283  0.2043
   120. (0.00024) RY*(10) C   4           s( 39.99%)p 0.71( 28.25%)d 0.79( 31.77%)
                                            0.0000  0.0025  0.0693  0.6285  0.0085
                                            0.0158  0.0376 -0.0995 -0.4623 -0.0066
                                           -0.0652  0.0243  0.0164  0.0060 -0.0422
                                           -0.1993 -0.1022  0.2432 -0.3509  0.3473
                                            0.0063 -0.1213
   121. (0.00021) RY*(11) C   4           s( 12.59%)p 5.53( 69.65%)d 1.41( 17.76%)
                                            0.0000 -0.0038 -0.0991  0.3388  0.0362
                                           -0.0055 -0.0632  0.0731  0.1938 -0.0066
                                           -0.0180  0.1040 -0.4221  0.0019 -0.0012
                                           -0.0689  0.6749 -0.1365  0.0402  0.1208
                                           -0.1442  0.3492
   122. (0.00014) RY*(12) C   4           s( 15.78%)p 1.08( 17.04%)d 4.26( 67.18%)
                                           -0.0000 -0.0037 -0.1513  0.3665 -0.0244
                                           -0.0063 -0.0779  0.0781 -0.1177  0.0149
                                            0.0941 -0.0835  0.2730  0.0004 -0.0226
                                           -0.1321  0.1890  0.2832  0.3625 -0.6514
                                           -0.1191 -0.1475
   123. (0.00011) RY*(13) C   4           s(  6.27%)p12.87( 80.68%)d 2.08( 13.06%)
                                            0.0000  0.0010  0.1198  0.2170 -0.0348
                                           -0.0024  0.0271  0.0407  0.4486 -0.0043
                                           -0.0287 -0.0447  0.7649 -0.0056 -0.0082
                                           -0.0014  0.1227 -0.0737  0.0285  0.3174
                                            0.0403  0.1481
   124. (0.00009) RY*(14) C   4           s( 22.80%)p 1.93( 43.90%)d 1.46( 33.29%)
   125. (0.00007) RY*(15) C   4           s(  1.88%)p16.78( 31.49%)d35.50( 66.63%)
   126. (0.00003) RY*(16) C   4           s(  7.73%)p 4.02( 31.11%)d 7.91( 61.16%)
   127. (0.00001) RY*(17) C   4           s( 96.03%)p 0.01(  0.52%)d 0.04(  3.45%)
   128. (0.00705) RY*( 1) C   5           s(  1.75%)p53.97( 94.59%)d 2.09(  3.66%)
                                            0.0000 -0.0057  0.1180 -0.0598 -0.0007
                                           -0.0167  0.6335  0.0395  0.0247 -0.0169
                                            0.6931  0.0580  0.0343 -0.0050  0.2377
                                           -0.0114  0.0133  0.1334  0.0412 -0.0150
                                            0.0168 -0.1288
   129. (0.00341) RY*( 2) C   5           s(  3.98%)p22.92( 91.26%)d 1.19(  4.76%)
                                           -0.0000  0.0071  0.1991  0.0113 -0.0025
                                            0.0104  0.4903 -0.0406 -0.0236  0.0066
                                           -0.2163  0.0559 -0.0161 -0.0179 -0.7817
                                            0.0785  0.0471  0.0004  0.0853  0.1488
                                           -0.1325 -0.0246
   130. (0.00235) RY*( 3) C   5           s(  3.75%)p24.90( 93.46%)d 0.74(  2.78%)
                                           -0.0000  0.0016  0.1930  0.0132 -0.0109
                                           -0.0033  0.4465  0.0058  0.0002  0.0123
                                           -0.6368  0.1051 -0.0485  0.0074  0.5447
                                            0.1263 -0.0588  0.0331 -0.0638  0.0167
                                           -0.1429 -0.0441
   131. (0.00122) RY*( 4) C   5           s( 33.95%)p 1.83( 62.29%)d 0.11(  3.76%)
                                           -0.0000  0.0045  0.5784 -0.0671 -0.0197
                                            0.0082 -0.2400  0.5094 -0.0735  0.0051
                                            0.0971  0.1022 -0.0437  0.0052 -0.0021
                                            0.5257 -0.0452 -0.0390  0.1604 -0.0401
                                            0.0800  0.0485
   132. (0.00109) RY*( 5) C   5           s(  3.20%)p27.07( 86.64%)d 3.18( 10.16%)
                                           -0.0000  0.0027  0.1758  0.0317 -0.0090
                                            0.0001 -0.0290  0.5441 -0.0155  0.0061
                                           -0.0379  0.3054 -0.0174 -0.0038 -0.0424
                                           -0.6872 -0.0109 -0.0835 -0.2738  0.0722
                                           -0.0465 -0.1109
   133. (0.00079) RY*( 6) C   5           s( 13.16%)p 4.23( 55.64%)d 2.37( 31.19%)
                                           -0.0000 -0.0045  0.3445  0.1117  0.0214
                                           -0.0038 -0.0546 -0.0698 -0.0376  0.0081
                                            0.0312 -0.7226 -0.0631  0.0006  0.0433
                                           -0.0897 -0.1005 -0.1113 -0.2077  0.3610
                                           -0.0022 -0.3551
   134. (0.00061) RY*( 7) C   5           s( 28.23%)p 1.08( 30.57%)d 1.46( 41.20%)
                                           -0.0000 -0.0038  0.5086  0.1518  0.0246
                                            0.0075 -0.0619 -0.3509 -0.1046 -0.0041
                                           -0.0352 -0.0572 -0.1133  0.0003 -0.0018
                                           -0.3862 -0.0343  0.1975  0.3174 -0.4929
                                            0.1187  0.1232
   135. (0.00050) RY*( 8) C   5           s(  6.93%)p 8.80( 60.95%)d 4.64( 32.13%)
                                           -0.0000 -0.0000  0.2524  0.0699  0.0264
                                           -0.0003 -0.1504 -0.5038  0.0110 -0.0005
                                            0.0828  0.5653 -0.0178  0.0040  0.0411
                                            0.0578 -0.0335 -0.2300 -0.1286  0.3767
                                            0.2463 -0.2220
   136. (0.00029) RY*( 9) C   5           s( 19.91%)p 1.29( 25.71%)d 2.73( 54.38%)
                                           -0.0000  0.0006 -0.0824  0.4373 -0.0324
                                            0.0106  0.1645  0.1020 -0.2428 -0.0034
                                           -0.0622 -0.0638  0.0162 -0.0126 -0.0469
                                            0.1408  0.3608 -0.0843 -0.3639 -0.2489
                                            0.5851 -0.0037
   137. (0.00025) RY*(10) C   5           s( 36.07%)p 0.25(  9.12%)d 1.52( 54.80%)
                                           -0.0000 -0.0018  0.0729  0.5955 -0.0279
                                           -0.0022 -0.0883 -0.0848 -0.0332  0.0086
                                            0.1863  0.0960 -0.1023 -0.0012  0.0015
                                            0.1438 -0.0040  0.0494 -0.3221 -0.0655
                                           -0.6290  0.2047
   138. (0.00019) RY*(11) C   5           s( 31.35%)p 0.95( 29.82%)d 1.24( 38.83%)
                                           -0.0000 -0.0004 -0.1072  0.5495 -0.0111
                                            0.0004  0.0971  0.1585  0.2510 -0.0041
                                           -0.0159 -0.0227  0.1110  0.0130  0.0406
                                           -0.0721 -0.4249 -0.0574  0.3943  0.3034
                                            0.2660  0.2582
   139. (0.00008) RY*(12) C   5           s(  3.37%)p14.85( 50.03%)d13.83( 46.60%)
   140. (0.00006) RY*(13) C   5           s(  4.84%)p 9.95( 48.18%)d 9.71( 46.98%)
   141. (0.00007) RY*(14) C   5           s( 11.53%)p 0.77(  8.86%)d 6.91( 79.61%)
   142. (0.00002) RY*(15) C   5           s(  3.45%)p15.79( 54.44%)d12.22( 42.11%)
   143. (0.00001) RY*(16) C   5           s( 94.33%)p 0.00(  0.32%)d 0.06(  5.35%)
   144. (0.00001) RY*(17) C   5           s(  0.22%)p99.99( 98.22%)d 6.92(  1.55%)
   145. (0.00684) RY*( 1) C   6           s(  0.32%)p99.99( 96.12%)d11.25(  3.57%)
                                           -0.0000  0.0066 -0.0330  0.0450 -0.0032
                                            0.0086 -0.0978  0.0725 -0.0109 -0.0288
                                            0.7148 -0.0677  0.0112 -0.0049  0.6215
                                            0.2080 -0.0114  0.0862  0.0741 -0.1188
                                            0.0523  0.0767
   146. (0.00458) RY*( 2) C   6           s(  0.03%)p99.99( 97.12%)d91.20(  2.85%)
                                           -0.0000 -0.0026  0.0070  0.0021  0.0159
                                           -0.0054 -0.3881 -0.0152 -0.0113  0.0014
                                            0.5510  0.1119  0.0259 -0.0156 -0.7075
                                            0.0510  0.0042 -0.0520  0.0445 -0.1229
                                           -0.0096 -0.0930
   147. (0.00413) RY*( 3) C   6           s(  7.84%)p11.16( 87.49%)d 0.60(  4.67%)
                                           -0.0000  0.0091  0.2782  0.0299  0.0023
                                            0.0069  0.8363 -0.0773 -0.0045 -0.0081
                                            0.3266 -0.1102  0.0218 -0.0053 -0.2221
                                           -0.0238  0.0083  0.0892  0.1333  0.0927
                                           -0.0874 -0.0691
   148. (0.00189) RY*( 4) C   6           s( 20.68%)p 3.79( 78.46%)d 0.04(  0.86%)
                                           -0.0000  0.0001  0.4498 -0.0601 -0.0286
                                           -0.0017 -0.1007  0.7034 -0.0680 -0.0112
                                           -0.1112 -0.4490  0.0206 -0.0026 -0.0794
                                            0.2326  0.0097 -0.0221 -0.0048 -0.0616
                                            0.0563 -0.0340
   149. (0.00130) RY*( 5) C   6           s( 15.03%)p 5.29( 79.47%)d 0.37(  5.50%)
                                           -0.0000 -0.0008  0.3597 -0.1439  0.0157
                                           -0.0036 -0.1642  0.0426 -0.0311 -0.0130
                                            0.1485 -0.0217  0.1307 -0.0013  0.1103
                                           -0.8428 -0.0514  0.1459 -0.1620  0.0659
                                           -0.0202  0.0517
   150. (0.00082) RY*( 6) C   6           s(  2.19%)p37.12( 81.23%)d 7.58( 16.58%)
                                           -0.0000  0.0031  0.1452 -0.0259 -0.0116
                                            0.0099 -0.1133 -0.5810  0.0469  0.0029
                                            0.0050 -0.6679 -0.0043 -0.0065 -0.0332
                                            0.0509  0.0986 -0.2110 -0.1241 -0.0152
                                            0.2985  0.1286
   151. (0.00070) RY*( 7) C   6           s( 25.10%)p 1.17( 29.31%)d 1.82( 45.60%)
                                           -0.0000 -0.0033  0.4963  0.0683 -0.0015
                                           -0.0075 -0.0384 -0.2233 -0.0042 -0.0105
                                           -0.0458  0.3276  0.0523 -0.0012  0.0400
                                            0.3396  0.1118  0.2490 -0.6028 -0.1229
                                           -0.1242  0.0090
   152. (0.00060) RY*( 8) C   6           s( 24.21%)p 0.94( 22.69%)d 2.19( 53.10%)
                                           -0.0000 -0.0037  0.4857  0.0764  0.0179
                                            0.0115 -0.1219 -0.1303 -0.0602 -0.0058
                                           -0.0633  0.3769  0.1573  0.0034  0.0936
                                            0.1025 -0.0341 -0.2828  0.5000  0.2872
                                            0.3434  0.0243
   153. (0.00026) RY*( 9) C   6           s( 14.09%)p 2.09( 29.40%)d 4.01( 56.51%)
                                            0.0000  0.0007 -0.0656  0.3692  0.0169
                                            0.0129  0.1849  0.1136 -0.1731 -0.0010
                                            0.0304  0.0920  0.1735  0.0080  0.0173
                                           -0.1186 -0.4036 -0.4930 -0.3356 -0.3463
                                            0.2826 -0.0980
   154. (0.00017) RY*(10) C   6           s(  5.76%)p 8.00( 46.05%)d 8.37( 48.19%)
                                           -0.0000  0.0018 -0.1456  0.1864  0.0401
                                            0.0038  0.0793  0.2414  0.0239  0.0112
                                            0.1368  0.1067 -0.2201 -0.0131 -0.0437
                                           -0.0775  0.5556 -0.1420 -0.3332  0.4427
                                            0.3754  0.1177
   155. (0.00014) RY*(11) C   6           s( 36.02%)p 0.32( 11.48%)d 1.46( 52.51%)
                                            0.0000 -0.0020  0.1095  0.5883  0.0458
                                           -0.0050 -0.1607 -0.0748  0.0762 -0.0017
                                            0.0003 -0.1647 -0.1448  0.0095  0.1116
                                           -0.0800  0.1026 -0.1366  0.0589  0.1926
                                           -0.4314 -0.5289
   156. (0.00011) RY*(12) C   6           s( 34.78%)p 0.25(  8.67%)d 1.63( 56.55%)
                                           -0.0000 -0.0058  0.0371  0.5661 -0.1613
                                           -0.0042 -0.0528  0.0330  0.0609 -0.0029
                                           -0.0266 -0.0567 -0.0899 -0.0095 -0.1225
                                           -0.0242 -0.2266  0.2003  0.0898  0.0712
                                           -0.1241  0.7049
   157. (0.00009) RY*(13) C   6           s( 10.74%)p 6.47( 69.47%)d 1.84( 19.79%)
   158. (0.00007) RY*(14) C   6           s(  4.67%)p 8.16( 38.08%)d12.27( 57.25%)
   159. (0.00004) RY*(15) C   6           s(  2.93%)p 8.33( 24.46%)d24.74( 72.61%)
   160. (0.00001) RY*(16) C   6           s(  0.02%)p99.99( 98.94%)d44.49(  1.04%)
   161. (0.00000) RY*(17) C   6           s( 95.59%)p 0.02(  1.73%)d 0.03(  2.68%)
   162. (0.00571) RY*( 1) C   7           s(  0.10%)p99.99( 94.34%)d53.85(  5.56%)
                                            0.0000 -0.0137  0.0265  0.0100  0.0063
                                            0.0092 -0.2065 -0.0615 -0.0172  0.0157
                                           -0.4169  0.0117 -0.0130  0.0286 -0.8462
                                            0.0654 -0.0327  0.0611 -0.0822 -0.1372
                                            0.0510 -0.1539
   163. (0.00220) RY*( 2) C   7           s(  1.72%)p55.60( 95.80%)d 1.44(  2.48%)
                                            0.0000  0.0177  0.1269  0.0248 -0.0138
                                           -0.0227 -0.8243 -0.0130  0.0765 -0.0146
                                           -0.3491  0.0451  0.0756  0.0185  0.3733
                                           -0.0472 -0.0163  0.0844  0.0654  0.0789
                                           -0.0234 -0.0812
   164. (0.00121) RY*( 3) C   7           s(  0.14%)p99.99( 79.69%)d99.99( 20.17%)
                                           -0.0000 -0.0012  0.0331 -0.0164  0.0026
                                            0.0114 -0.3742 -0.1809 -0.0952 -0.0069
                                            0.6928  0.2433  0.0433  0.0016 -0.2433
                                           -0.1214  0.0002 -0.1416 -0.1040  0.2646
                                            0.2918 -0.1253
   165. (0.00062) RY*( 4) C   7           s( 25.65%)p 0.98( 25.25%)d 1.91( 49.11%)
                                           -0.0000 -0.0044  0.5053 -0.0337 -0.0014
                                            0.0028 -0.1522  0.0640 -0.1315  0.0148
                                            0.3365 -0.2534 -0.0944  0.0066 -0.1230
                                            0.0771 -0.0119  0.1547 -0.0306 -0.1614
                                           -0.6593  0.0737
   166. (0.00054) RY*( 5) C   7           s( 63.93%)p 0.24( 15.66%)d 0.32( 20.42%)
                                           -0.0000 -0.0065  0.7975 -0.0563  0.0022
                                            0.0118  0.2272 -0.2069 -0.0512  0.0101
                                           -0.1847  0.0369 -0.1028  0.0173  0.0670
                                            0.0784 -0.0483 -0.1028  0.1284  0.1837
                                            0.3767 -0.0383
   167. (0.00034) RY*( 6) C   7           s( 21.48%)p 3.51( 75.48%)d 0.14(  3.04%)
                                            0.0000 -0.0043 -0.1110  0.4489 -0.0308
                                           -0.0078  0.0065 -0.6499  0.0888 -0.0047
                                            0.0539 -0.1834  0.0812  0.0008  0.0878
                                            0.5231  0.0055  0.0953 -0.1206 -0.0178
                                           -0.0351 -0.0723
   168. (0.00015) RY*( 7) C   7           s( 17.16%)p 4.61( 79.19%)d 0.21(  3.65%)
                                           -0.0000 -0.0004 -0.0703  0.4082 -0.0083
                                            0.0027  0.0098  0.0325 -0.6687 -0.0004
                                           -0.1119  0.2813 -0.3831 -0.0031  0.0362
                                           -0.0431  0.3193  0.0685  0.1133  0.1055
                                           -0.0859 -0.0217
   169. (0.00011) RY*( 8) C   7           s(  3.32%)p 6.28( 20.87%)d22.81( 75.80%)
                                           -0.0000  0.0064 -0.0965  0.0863  0.1282
                                            0.0119  0.1027 -0.1049  0.0779  0.0076
                                            0.0347 -0.0385 -0.0655 -0.0088 -0.0261
                                           -0.1879 -0.3713 -0.0038  0.5764  0.1616
                                           -0.2296 -0.5890
   170. (0.00009) RY*( 9) C   7           s( 15.89%)p 5.05( 80.32%)d 0.24(  3.79%)
   171. (0.00006) RY*(10) C   7           s( 17.63%)p 2.34( 41.21%)d 2.33( 41.16%)
   172. (0.00007) RY*(11) C   7           s( 11.64%)p 1.84( 21.47%)d 5.74( 66.89%)
   173. (0.00004) RY*(12) C   7           s( 16.48%)p 3.50( 57.71%)d 1.57( 25.81%)
   174. (0.00004) RY*(13) C   7           s(  7.99%)p 4.14( 33.07%)d 7.37( 58.94%)
   175. (0.00000) RY*(14) C   7           s(  0.09%)p99.99( 96.75%)d36.38(  3.16%)
   176. (0.00001) RY*(15) C   7           s(  0.33%)p95.86( 31.64%)d99.99( 68.03%)
   177. (0.00001) RY*(16) C   7           s(  1.22%)p40.72( 49.83%)d40.00( 48.94%)
   178. (0.00000) RY*(17) C   7           s( 95.24%)p 0.02(  1.88%)d 0.03(  2.88%)
   179. (0.00616) RY*( 1) C   8           s(  0.51%)p99.99( 94.27%)d10.16(  5.22%)
                                            0.0000  0.0208 -0.0450  0.0514 -0.0058
                                            0.0264 -0.5890  0.0649 -0.0410  0.0106
                                           -0.1948  0.0420 -0.0174 -0.0264  0.7389
                                           -0.0329  0.0358 -0.0086 -0.1832 -0.1138
                                            0.0594  0.0455
   180. (0.00230) RY*( 2) C   8           s(  0.42%)p99.99( 98.39%)d 2.84(  1.19%)
                                            0.0000  0.0019 -0.0388  0.0516  0.0052
                                           -0.0231 -0.4832  0.0682  0.1023 -0.0301
                                           -0.6088  0.0817  0.1334 -0.0292 -0.5597
                                            0.0824  0.1337 -0.0545 -0.0151  0.0297
                                           -0.0175  0.0869
   181. (0.00109) RY*( 3) C   8           s(  0.04%)p99.99( 82.99%)d99.99( 16.98%)
                                           -0.0000  0.0005  0.0076  0.0174 -0.0023
                                           -0.0028  0.5129  0.2221  0.0541  0.0048
                                           -0.6218 -0.2322 -0.0751 -0.0011  0.2431
                                            0.0930  0.0225  0.0692 -0.0954 -0.0522
                                           -0.3913 -0.0058
   182. (0.00057) RY*( 4) C   8           s(  3.63%)p 2.93( 10.63%)d23.59( 85.73%)
                                            0.0000  0.0009  0.1906 -0.0043  0.0010
                                           -0.0042  0.1587  0.0155  0.0581  0.0099
                                           -0.2293 -0.0746 -0.0908 -0.0083  0.0889
                                            0.0283  0.0478  0.0466  0.5051 -0.3032
                                            0.6400  0.3138
   183. (0.00045) RY*( 5) C   8           s( 88.92%)p 0.06(  5.33%)d 0.06(  5.75%)
                                            0.0000  0.0050  0.9398  0.0757 -0.0161
                                            0.0154 -0.0960 -0.0919 -0.1019  0.0030
                                            0.0055 -0.0362 -0.0165 -0.0217  0.0164
                                            0.0325  0.1469  0.0355 -0.0019  0.1688
                                           -0.1427 -0.0857
   184. (0.00026) RY*( 6) C   8           s(  1.93%)p45.84( 88.35%)d 5.04(  9.72%)
                                           -0.0000 -0.0026 -0.0915  0.1037 -0.0113
                                           -0.0115 -0.0525 -0.4864  0.1255 -0.0127
                                           -0.0766 -0.5676  0.1739 -0.0099 -0.0145
                                           -0.4849  0.1855  0.2444 -0.0023 -0.0392
                                            0.0385 -0.1856
   185. (0.00013) RY*( 7) C   8           s( 54.70%)p 0.23( 12.82%)d 0.59( 32.48%)
                                           -0.0000 -0.0060 -0.1827  0.7141 -0.0604
                                           -0.0044  0.0473 -0.0550 -0.2034  0.0016
                                            0.0327  0.1049 -0.0379  0.0142  0.0677
                                            0.1140  0.2241  0.2425  0.1953  0.3976
                                           -0.0552  0.2582
   186. (0.00007) RY*( 8) C   8           s(  1.60%)p13.06( 20.91%)d48.39( 77.48%)
   187. (0.00004) RY*( 9) C   8           s(  2.67%)p21.55( 57.43%)d14.97( 39.90%)
   188. (0.00003) RY*(10) C   8           s( 36.94%)p 0.91( 33.74%)d 0.79( 29.32%)
   189. (0.00003) RY*(11) C   8           s(  1.60%)p56.01( 89.78%)d 5.37(  8.61%)
   190. (0.00004) RY*(12) C   8           s(  6.21%)p10.62( 65.96%)d 4.48( 27.83%)
   191. (0.00001) RY*(13) C   8           s(  1.66%)p19.47( 32.27%)d39.88( 66.08%)
   192. (0.00000) RY*(14) C   8           s(  0.28%)p59.65( 16.63%)d99.99( 83.09%)
   193. (0.00000) RY*(15) C   8           s( 95.91%)p 0.02(  1.90%)d 0.02(  2.19%)
   194. (0.00000) RY*(16) C   8           s(  0.38%)p99.99( 98.84%)d 2.09(  0.79%)
   195. (0.00001) RY*(17) C   8           s(  2.64%)p34.11( 89.91%)d 2.83(  7.46%)
   196. (0.00581) RY*( 1) C   9           s(  1.05%)p89.19( 93.34%)d 5.37(  5.62%)
                                            0.0000 -0.0193  0.0966 -0.0252  0.0108
                                           -0.0263  0.7057 -0.0853  0.0398 -0.0230
                                            0.6261 -0.0860  0.0322 -0.0054  0.1560
                                           -0.0194  0.0073 -0.1440 -0.0851 -0.0085
                                           -0.0089  0.1675
   197. (0.00223) RY*( 2) C   9           s(  0.00%)p 1.00( 99.07%)d 0.01(  0.93%)
                                           -0.0000 -0.0001  0.0045 -0.0039 -0.0004
                                            0.0150  0.2922 -0.0326 -0.0699 -0.0056
                                           -0.1036  0.0070  0.0250 -0.0474 -0.9119
                                            0.0831  0.2166  0.0113 -0.0646 -0.0603
                                            0.0284 -0.0233
   198. (0.00100) RY*( 3) C   9           s(  0.12%)p99.99( 92.11%)d67.12(  7.77%)
                                           -0.0000  0.0005  0.0282  0.0186  0.0042
                                           -0.0073  0.5407  0.1884  0.0866  0.0105
                                           -0.6766 -0.2129 -0.1071 -0.0034  0.2498
                                            0.0825  0.0417  0.0665 -0.0341 -0.0823
                                           -0.2548  0.0212
   199. (0.00057) RY*( 4) C   9           s(  0.10%)p40.66(  4.25%)d99.99( 95.64%)
                                           -0.0000  0.0005  0.0311 -0.0088 -0.0002
                                           -0.0067  0.0482 -0.0349  0.0149  0.0087
                                           -0.0656  0.0316 -0.0051  0.0009  0.0410
                                            0.1773 -0.0131 -0.2764 -0.5094  0.6355
                                            0.0829 -0.4581
   200. (0.00040) RY*( 5) C   9           s(  0.10%)p99.99( 90.93%)d90.80(  8.97%)
                                            0.0000  0.0000  0.0131  0.0282  0.0045
                                           -0.0051 -0.0308 -0.2663  0.0580  0.0014
                                            0.0234  0.0930 -0.0241  0.0186  0.0526
                                            0.8867 -0.1867  0.0782 -0.0625 -0.2746
                                            0.0590  0.0283
   201. (0.00040) RY*( 6) C   9           s( 93.88%)p 0.05(  4.83%)d 0.01(  1.29%)
                                           -0.0000  0.0073  0.9625  0.1104 -0.0105
                                            0.0211 -0.1047  0.0510 -0.1275  0.0187
                                           -0.0375 -0.0077 -0.1225  0.0041 -0.0266
                                           -0.0056 -0.0217 -0.0441 -0.0269 -0.0040
                                            0.0146  0.1000
   202. (0.00014) RY*( 7) C   9           s( 45.64%)p 0.35( 15.82%)d 0.84( 38.53%)
                                            0.0000 -0.0079 -0.1902  0.6465 -0.0473
                                           -0.0090 -0.0216 -0.1548 -0.2680 -0.0093
                                           -0.0541 -0.0335 -0.2220 -0.0033 -0.0102
                                           -0.0508 -0.0760  0.1273 -0.2842  0.2035
                                            0.0468  0.4948
   203. (0.00007) RY*( 8) C   9           s(  1.11%)p14.58( 16.23%)d74.28( 82.66%)
   204. (0.00005) RY*( 9) C   9           s(  7.85%)p 7.90( 61.99%)d 3.84( 30.16%)
   205. (0.00002) RY*(10) C   9           s(  1.70%)p49.27( 83.81%)d 8.52( 14.49%)
   206. (0.00002) RY*(11) C   9           s( 46.06%)p 0.30( 13.95%)d 0.87( 39.99%)
   207. (0.00001) RY*(12) C   9           s(  1.20%)p76.22( 91.77%)d 5.84(  7.03%)
   208. (0.00000) RY*(13) C   9           s(  4.11%)p 7.29( 30.01%)d16.01( 65.87%)
   209. (0.00000) RY*(14) C   9           s(  0.98%)p99.37( 97.56%)d 1.49(  1.46%)
   210. (0.00000) RY*(15) C   9           s( 93.04%)p 0.02(  2.28%)d 0.05(  4.67%)
   211. (0.00000) RY*(16) C   9           s(  0.41%)p26.29( 10.87%)d99.99( 88.72%)
   212. (0.00001) RY*(17) C   9           s(  2.67%)p34.26( 91.32%)d 2.25(  6.01%)
   213. (0.00614) RY*( 1) C  10           s(  0.61%)p99.99( 94.12%)d 8.70(  5.27%)
                                            0.0000 -0.0208  0.0617 -0.0419  0.0079
                                           -0.0064  0.0937  0.0295  0.0162 -0.0170
                                            0.3896  0.0691  0.0235 -0.0333  0.8758
                                            0.0567  0.0506  0.0560 -0.0738 -0.1391
                                            0.0549 -0.1477
   214. (0.00227) RY*( 2) C  10           s(  0.11%)p99.99( 98.87%)d 9.70(  1.02%)
                                            0.0000  0.0015 -0.0190  0.0256  0.0056
                                           -0.0382 -0.7569 -0.0837  0.1729 -0.0248
                                           -0.5045 -0.0544  0.1134  0.0166  0.3125
                                            0.0461 -0.0802 -0.0371 -0.0671 -0.0256
                                            0.0093  0.0599
   215. (0.00096) RY*( 3) C  10           s(  0.03%)p99.99( 89.65%)d99.99( 10.32%)
                                           -0.0000  0.0009  0.0166  0.0024 -0.0026
                                           -0.0080  0.5314 -0.2206  0.0713  0.0113
                                           -0.6543  0.2403 -0.0923 -0.0035  0.2278
                                           -0.1111  0.0394 -0.0091 -0.1620  0.0665
                                           -0.2568 -0.0810
   216. (0.00060) RY*( 4) C  10           s(  0.12%)p33.77(  4.03%)d99.99( 95.85%)
                                           -0.0000 -0.0003  0.0287  0.0192  0.0017
                                           -0.0045 -0.1072 -0.0082 -0.0459  0.0060
                                            0.1349  0.0289  0.0578 -0.0014 -0.0530
                                            0.0187 -0.0326  0.2802  0.0233 -0.4251
                                           -0.8155  0.1837
   217. (0.00046) RY*( 5) C  10           s( 93.52%)p 0.05(  4.63%)d 0.02(  1.85%)
                                           -0.0000  0.0053  0.9632  0.0859 -0.0087
                                            0.0018 -0.0264 -0.0275  0.0168  0.0106
                                           -0.0219  0.0609 -0.0658  0.0253 -0.0805
                                            0.0740 -0.1529  0.0484 -0.0487 -0.0611
                                            0.0789 -0.0616
   218. (0.00025) RY*( 6) C  10           s(  4.42%)p19.38( 85.69%)d 2.24(  9.89%)
                                            0.0000 -0.0030 -0.0400  0.2060 -0.0125
                                           -0.0148 -0.0246  0.7273  0.2007 -0.0102
                                           -0.0777  0.4587  0.1247  0.0044 -0.0077
                                           -0.1842 -0.1439  0.2248  0.1295  0.1073
                                           -0.0045 -0.1415
   219. (0.00014) RY*( 7) C  10           s( 53.77%)p 0.35( 18.71%)d 0.51( 27.52%)
                                            0.0000 -0.0049 -0.1614  0.7139 -0.0441
                                            0.0045  0.0648 -0.0347 -0.1559 -0.0031
                                           -0.0329 -0.2234 -0.1732 -0.0123  0.0056
                                            0.1353 -0.2406  0.3299 -0.3623 -0.1053
                                            0.1550 -0.0050
   220. (0.00007) RY*( 8) C  10           s(  0.49%)p39.00( 18.97%)d99.99( 80.54%)
   221. (0.00006) RY*( 9) C  10           s(  1.92%)p44.42( 85.43%)d 6.58( 12.65%)
   222. (0.00005) RY*(10) C  10           s( 21.41%)p 1.33( 28.53%)d 2.34( 50.06%)
   223. (0.00001) RY*(11) C  10           s(  9.78%)p 2.98( 29.12%)d 6.25( 61.11%)
   224. (0.00002) RY*(12) C  10           s(  3.81%)p22.18( 84.45%)d 3.08( 11.74%)
   225. (0.00002) RY*(13) C  10           s(  6.93%)p 8.14( 56.41%)d 5.29( 36.66%)
   226. (0.00001) RY*(14) C  10           s( 16.83%)p 4.59( 77.18%)d 0.36(  5.99%)
   227. (0.00000) RY*(15) C  10           s(  0.91%)p15.38( 13.98%)d93.66( 85.11%)
   228. (0.00000) RY*(16) C  10           s(  0.74%)p99.99( 97.19%)d 2.79(  2.07%)
   229. (0.00000) RY*(17) C  10           s( 84.66%)p 0.16( 13.18%)d 0.03(  2.16%)
   230. (0.00610) RY*( 1) C  11           s(  0.05%)p99.99( 94.73%)d99.65(  5.22%)
                                           -0.0000  0.0157 -0.0150  0.0042 -0.0057
                                           -0.0225  0.6716 -0.0295  0.0154 -0.0087
                                            0.3202  0.0386  0.0157  0.0261 -0.6212
                                            0.0528 -0.0302 -0.0216 -0.1785 -0.1161
                                            0.0613  0.0510
   231. (0.00219) RY*( 2) C  11           s(  0.44%)p99.99( 97.32%)d 5.04(  2.24%)
                                            0.0000  0.0158  0.0625  0.0115 -0.0122
                                           -0.0171 -0.3581  0.0348  0.0865 -0.0228
                                           -0.5868  0.0027  0.0792 -0.0220 -0.6831
                                            0.1179  0.0624  0.1024 -0.0179 -0.0150
                                            0.0206 -0.1044
   232. (0.00151) RY*( 3) C  11           s(  0.20%)p99.99( 87.08%)d65.16( 12.73%)
                                           -0.0000  0.0001  0.0338 -0.0285  0.0009
                                            0.0034  0.5445  0.2129  0.0514 -0.0003
                                           -0.5896 -0.2502 -0.0746  0.0022  0.2729
                                            0.1877  0.0289 -0.0610 -0.2123  0.1947
                                           -0.1567 -0.1264
   233. (0.00057) RY*( 4) C  11           s(  0.69%)p30.57( 21.20%)d99.99( 78.11%)
                                            0.0000 -0.0015  0.0815  0.0147 -0.0090
                                           -0.0030  0.2330 -0.0898  0.0559  0.0058
                                           -0.3055  0.1640 -0.0161 -0.0043  0.1070
                                           -0.1197  0.0121 -0.0241  0.3975 -0.1711
                                            0.7359  0.2273
   234. (0.00052) RY*( 5) C  11           s( 91.31%)p 0.07(  6.78%)d 0.02(  1.91%)
                                            0.0000 -0.0054  0.9532 -0.0670  0.0006
                                            0.0208 -0.0271 -0.0610 -0.1125  0.0127
                                            0.1077 -0.1598 -0.0740 -0.0125  0.0201
                                            0.0647  0.0530  0.0606 -0.0621 -0.0787
                                            0.0289 -0.0674
   235. (0.00024) RY*( 6) C  11           s(  7.55%)p11.33( 85.49%)d 0.92(  6.97%)
                                            0.0000 -0.0046  0.0680  0.2587 -0.0627
                                           -0.0003  0.0890 -0.3059  0.2547 -0.0053
                                           -0.0569 -0.3130  0.3396 -0.0092 -0.0355
                                           -0.6596  0.1883  0.0650 -0.0074  0.2212
                                           -0.1118  0.0628
   236. (0.00014) RY*( 7) C  11           s( 43.10%)p 0.39( 16.69%)d 0.93( 40.21%)
                                            0.0000  0.0018  0.0128  0.6526  0.0705
                                            0.0096  0.1073  0.0368 -0.0847  0.0098
                                            0.0254  0.2867  0.0274  0.0066  0.0772
                                            0.0694  0.2286  0.2071  0.1312 -0.1516
                                           -0.0181 -0.5645
   237. (0.00011) RY*( 8) C  11           s(  9.94%)p 5.32( 52.86%)d 3.74( 37.21%)
                                            0.0000 -0.0053  0.0137  0.2709 -0.1605
                                            0.0036 -0.0037  0.3012  0.0893  0.0053
                                            0.0991 -0.2655 -0.2859 -0.0032 -0.0842
                                           -0.0194 -0.5102  0.4829  0.2335  0.2694
                                            0.0578  0.0916
   238. (0.00008) RY*( 9) C  11           s(  0.16%)p99.99( 81.13%)d99.99( 18.71%)
   239. (0.00008) RY*(10) C  11           s( 21.25%)p 1.23( 26.17%)d 2.47( 52.59%)
   240. (0.00005) RY*(11) C  11           s(  8.05%)p 9.17( 73.86%)d 2.25( 18.09%)
   241. (0.00002) RY*(12) C  11           s(  7.94%)p 2.11( 16.78%)d 9.48( 75.28%)
   242. (0.00002) RY*(13) C  11           s(  8.72%)p 1.20( 10.46%)d 9.27( 80.81%)
   243. (0.00002) RY*(14) C  11           s(  3.20%)p28.75( 92.07%)d 1.48(  4.72%)
   244. (0.00002) RY*(15) C  11           s(  4.86%)p 6.81( 33.10%)d12.76( 62.04%)
   245. (0.00000) RY*(16) C  11           s(  0.55%)p99.99( 97.36%)d 3.82(  2.09%)
   246. (0.00000) RY*(17) C  11           s( 92.01%)p 0.08(  7.09%)d 0.01(  0.90%)
   247. (0.00601) RY*( 1) C  12           s(  0.34%)p99.99( 94.60%)d14.92(  5.06%)
                                           -0.0000  0.0171 -0.0046  0.0548 -0.0084
                                           -0.0086  0.3351  0.0139  0.0211  0.0280
                                           -0.7532  0.0232 -0.0268 -0.0191  0.5098
                                           -0.0522  0.0239 -0.0376  0.0842 -0.2005
                                           -0.0300 -0.0317
   248. (0.00209) RY*( 2) C  12           s(  0.24%)p99.99( 97.26%)d10.52(  2.50%)
                                            0.0000  0.0185  0.0429 -0.0100 -0.0097
                                           -0.0082 -0.2813 -0.0558  0.0286  0.0169
                                            0.4346  0.0014 -0.1017  0.0287  0.8250
                                           -0.0336 -0.0860 -0.0709 -0.0627  0.0187
                                           -0.0722 -0.1025
   249. (0.00098) RY*( 3) C  12           s(  0.10%)p99.99( 73.28%)d99.99( 26.61%)
                                           -0.0000 -0.0037  0.0273 -0.0161  0.0049
                                            0.0088 -0.6477 -0.3958 -0.1080  0.0046
                                           -0.3533 -0.0913  0.0184 -0.0036 -0.0796
                                            0.0524  0.0475 -0.0670 -0.4593 -0.2129
                                            0.0730 -0.0036
   250. (0.00068) RY*( 4) C  12           s(  1.27%)p29.58( 37.55%)d48.19( 61.18%)
                                           -0.0000 -0.0036  0.0803 -0.0789 -0.0013
                                           -0.0081 -0.4894  0.1858 -0.0047 -0.0024
                                           -0.2279  0.1352 -0.0312  0.0014  0.0009
                                            0.1733  0.0120  0.4140  0.4936  0.1919
                                           -0.3996  0.0172
   251. (0.00046) RY*( 5) C  12           s( 91.41%)p 0.06(  5.88%)d 0.03(  2.71%)
                                            0.0000 -0.0066  0.9534 -0.0718  0.0056
                                            0.0078  0.0852  0.0066 -0.0516 -0.0248
                                            0.0240  0.0720  0.1443  0.0067 -0.0262
                                            0.1441 -0.0061 -0.0971 -0.0041 -0.0854
                                            0.0159 -0.1007
   252. (0.00035) RY*( 6) C  12           s( 30.32%)p 1.95( 59.13%)d 0.35( 10.55%)
                                           -0.0000 -0.0079 -0.0334  0.5492 -0.0215
                                           -0.0021  0.0096  0.0608  0.1759  0.0055
                                            0.0253  0.2353 -0.1515  0.0103  0.0315
                                            0.6898  0.0252 -0.1096 -0.0920 -0.0252
                                            0.0496  0.2862
   253. (0.00016) RY*( 7) C  12           s( 24.46%)p 2.74( 66.94%)d 0.35(  8.60%)
                                            0.0000 -0.0006  0.0709  0.4886 -0.0304
                                           -0.0038 -0.0188 -0.0625 -0.1277 -0.0025
                                            0.1044 -0.1502  0.3166  0.0030  0.0557
                                           -0.3032  0.6481  0.0811  0.0665 -0.0596
                                           -0.1879  0.1901
   254. (0.00013) RY*( 8) C  12           s( 26.14%)p 2.12( 55.52%)d 0.70( 18.34%)
                                            0.0000  0.0029  0.0990  0.4955  0.0781
                                           -0.0022  0.1241 -0.4359 -0.0930 -0.0045
                                            0.0419 -0.2003 -0.2038 -0.0011 -0.0754
                                           -0.1327 -0.4842  0.3560  0.1140 -0.0468
                                           -0.1002 -0.1774
   255. (0.00011) RY*( 9) C  12           s( 15.66%)p 3.23( 50.52%)d 2.16( 33.82%)
                                            0.0000 -0.0022 -0.0078  0.3868  0.0835
                                            0.0054 -0.2647  0.5549  0.1407 -0.0051
                                           -0.0933 -0.2217  0.0876 -0.0103 -0.0812
                                           -0.1277 -0.1372 -0.2857  0.0354 -0.0359
                                            0.1234 -0.4887
   256. (0.00008) RY*(10) C  12           s(  0.85%)p15.54( 13.15%)d99.99( 86.00%)
   257. (0.00006) RY*(11) C  12           s(  5.98%)p 4.26( 25.49%)d11.46( 68.53%)
   258. (0.00003) RY*(12) C  12           s(  4.54%)p19.70( 89.39%)d 1.34(  6.07%)
   259. (0.00001) RY*(13) C  12           s(  1.29%)p11.07( 14.31%)d65.29( 84.40%)
   260. (0.00001) RY*(14) C  12           s(  7.39%)p12.07( 89.22%)d 0.46(  3.38%)
   261. (0.00000) RY*(15) C  12           s( 87.91%)p 0.11(  9.23%)d 0.03(  2.86%)
   262. (0.00000) RY*(16) C  12           s(  1.51%)p63.72( 96.20%)d 1.52(  2.29%)
   263. (0.00001) RY*(17) C  12           s(  0.64%)p35.10( 22.45%)d99.99( 76.91%)
   264. (0.00575) RY*( 1) C  13           s(  0.50%)p99.99( 94.03%)d10.96(  5.48%)
                                            0.0000 -0.0209  0.0535 -0.0401  0.0097
                                           -0.0028  0.0447  0.0084  0.0102  0.0069
                                           -0.0809 -0.0568 -0.0103  0.0382 -0.9587
                                           -0.0688 -0.0537 -0.0529  0.0228 -0.0542
                                           -0.0635 -0.2109
   265. (0.00235) RY*( 2) C  13           s(  0.43%)p99.99( 98.40%)d 2.71(  1.17%)
                                            0.0000 -0.0016  0.0516 -0.0403 -0.0042
                                            0.0171  0.3675  0.0453 -0.0713 -0.0445
                                           -0.8815 -0.1088  0.1972  0.0055  0.1037
                                            0.0115 -0.0301 -0.0082 -0.0355  0.0945
                                           -0.0128 -0.0355
   266. (0.00103) RY*( 3) C  13           s(  0.28%)p99.99( 81.29%)d64.87( 18.43%)
                                           -0.0000  0.0005  0.0474 -0.0240  0.0041
                                           -0.0036  0.7724 -0.2844  0.1060 -0.0008
                                            0.3283 -0.1156  0.0373 -0.0020  0.0207
                                           -0.0348  0.0040  0.2743  0.1907  0.0730
                                           -0.2594  0.0043
   267. (0.00057) RY*( 4) C  13           s(  0.76%)p17.70( 13.46%)d99.99( 85.78%)
                                           -0.0000 -0.0000  0.0862 -0.0125  0.0049
                                            0.0096 -0.3105  0.0651 -0.1041  0.0060
                                           -0.1047 -0.0956 -0.0502 -0.0031  0.0075
                                           -0.0107  0.0145  0.6579 -0.2330 -0.0516
                                           -0.6066 -0.0048
   268. (0.00035) RY*( 5) C  13           s( 71.15%)p 0.32( 22.84%)d 0.08(  6.01%)
                                           -0.0000  0.0052  0.8417  0.0201 -0.0514
                                           -0.0041 -0.0250  0.1662  0.0405  0.0070
                                            0.0942 -0.3721 -0.0564 -0.0252  0.0878
                                           -0.0177  0.1982 -0.1917 -0.0250  0.0583
                                           -0.0064 -0.1388
   269. (0.00027) RY*( 6) C  13           s( 26.28%)p 2.44( 64.25%)d 0.36(  9.46%)
                                            0.0000  0.0049  0.4562 -0.2338 -0.0002
                                            0.0067 -0.0322 -0.3063 -0.0596 -0.0164
                                           -0.0535  0.6960  0.2335 -0.0110 -0.0039
                                           -0.0071 -0.0419  0.1064  0.0622 -0.2752
                                            0.0575  0.0210
   270. (0.00014) RY*( 7) C  13           s( 45.87%)p 0.32( 14.53%)d 0.86( 39.60%)
                                            0.0000 -0.0056 -0.0532  0.6732 -0.0514
                                            0.0023  0.0548  0.0095 -0.0235 -0.0074
                                           -0.0535  0.2200  0.0376  0.0096  0.0526
                                           -0.1505  0.2519 -0.3179  0.0937 -0.3075
                                           -0.4176 -0.1311
   271. (0.00007) RY*( 8) C  13           s(  1.04%)p20.10( 20.88%)d75.14( 78.08%)
   272. (0.00005) RY*( 9) C  13           s( 22.70%)p 2.62( 59.48%)d 0.79( 17.82%)
   273. (0.00005) RY*(10) C  13           s( 13.76%)p 5.33( 73.36%)d 0.94( 12.88%)
   274. (0.00001) RY*(11) C  13           s( 10.91%)p 7.77( 84.76%)d 0.40(  4.33%)
   275. (0.00002) RY*(12) C  13           s(  0.58%)p99.99( 97.06%)d 4.05(  2.36%)
   276. (0.00001) RY*(13) C  13           s( 10.19%)p 4.55( 46.40%)d 4.26( 43.41%)
   277. (0.00002) RY*(14) C  13           s(  6.14%)p 1.80( 11.04%)d13.49( 82.82%)
   278. (0.00000) RY*(15) C  13           s( 88.95%)p 0.09(  8.38%)d 0.03(  2.67%)
   279. (0.00000) RY*(16) C  13           s(  0.21%)p99.99( 98.78%)d 4.71(  1.00%)
   280. (0.00001) RY*(17) C  13           s(  0.27%)p41.31( 11.20%)d99.99( 88.53%)
   281. (0.00593) RY*( 1) C  14           s(  0.78%)p99.99( 93.81%)d 6.91(  5.41%)
                                            0.0000 -0.0217  0.0680 -0.0517  0.0069
                                           -0.0123  0.3239  0.0320  0.0169  0.0315
                                           -0.8304 -0.1019 -0.0411  0.0158 -0.3564
                                           -0.0272 -0.0331  0.0750  0.0588 -0.1530
                                            0.0797  0.1234
   282. (0.00226) RY*( 2) C  14           s(  0.03%)p99.99( 99.12%)d24.78(  0.85%)
                                           -0.0000 -0.0016  0.0183  0.0022  0.0003
                                           -0.0064 -0.1277 -0.0082  0.0346  0.0177
                                            0.3364  0.0177 -0.0911 -0.0459 -0.8968
                                           -0.0474  0.2070  0.0206 -0.0171  0.0498
                                            0.0256  0.0680
   283. (0.00079) RY*( 3) C  14           s(  0.31%)p99.99( 89.26%)d33.12( 10.42%)
                                           -0.0000  0.0003  0.0559  0.0043  0.0018
                                           -0.0122  0.8258 -0.2648  0.1316 -0.0065
                                            0.3264 -0.1119  0.0618 -0.0006  0.0070
                                           -0.0043  0.0088  0.2354 -0.0377 -0.0099
                                           -0.2174  0.0041
   284. (0.00060) RY*( 4) C  14           s(  0.24%)p11.18(  2.65%)d99.99( 97.11%)
                                           -0.0000  0.0004  0.0397  0.0281  0.0012
                                            0.0093  0.1451  0.0332 -0.0066  0.0026
                                            0.0564  0.0195 -0.0008 -0.0006  0.0033
                                            0.0251  0.0010 -0.2167  0.8823  0.3319
                                            0.1883  0.0135
   285. (0.00039) RY*( 5) C  14           s( 46.55%)p 1.06( 49.19%)d 0.09(  4.26%)
                                           -0.0000  0.0062  0.6818 -0.0167 -0.0204
                                            0.0049 -0.0668  0.0790 -0.0249 -0.0124
                                            0.0510 -0.2114  0.0486 -0.0190  0.0165
                                            0.6396  0.1450 -0.0248  0.0341 -0.1976
                                           -0.0215 -0.0363
   286. (0.00033) RY*( 6) C  14           s( 46.39%)p 0.94( 43.83%)d 0.21(  9.77%)
                                           -0.0000  0.0017  0.6253  0.2690 -0.0234
                                            0.0076 -0.0507 -0.0944 -0.0742 -0.0191
                                            0.0071  0.2084  0.2051  0.0075  0.0570
                                           -0.5761 -0.0119 -0.0130 -0.0343  0.0244
                                            0.0146  0.3092
   287. (0.00016) RY*( 7) C  14           s( 65.33%)p 0.18( 11.44%)d 0.36( 23.23%)
                                            0.0000 -0.0051 -0.3118  0.7456 -0.0131
                                           -0.0049  0.0345  0.1314 -0.0886  0.0160
                                            0.0135 -0.0388  0.1742  0.0011 -0.0061
                                            0.1881  0.1427 -0.1073  0.0900 -0.2959
                                           -0.1691  0.3107
   288. (0.00007) RY*( 8) C  14           s(  6.80%)p 7.97( 54.17%)d 5.74( 39.03%)
   289. (0.00005) RY*( 9) C  14           s( 10.37%)p 4.34( 45.02%)d 4.30( 44.61%)
   290. (0.00003) RY*(10) C  14           s( 13.00%)p 1.78( 23.19%)d 4.91( 63.81%)
   291. (0.00002) RY*(11) C  14           s(  1.09%)p84.88( 92.13%)d 6.25(  6.78%)
   292. (0.00001) RY*(12) C  14           s(  2.42%)p32.50( 78.78%)d 7.76( 18.80%)
   293. (0.00001) RY*(13) C  14           s(  2.00%)p 8.85( 17.70%)d40.13( 80.30%)
   294. (0.00001) RY*(14) C  14           s(  6.54%)p13.35( 87.31%)d 0.94(  6.15%)
   295. (0.00000) RY*(15) C  14           s(  0.65%)p99.99( 98.59%)d 1.18(  0.76%)
   296. (0.00001) RY*(16) C  14           s(  2.22%)p 5.18( 11.51%)d38.81( 86.27%)
   297. (0.00000) RY*(17) C  14           s( 95.30%)p 0.03(  2.44%)d 0.02(  2.26%)
   298. (0.00681) RY*( 1) C  15           s(  1.34%)p70.97( 95.14%)d 2.63(  3.52%)
                                            0.0000  0.0179  0.1117  0.0245 -0.0017
                                            0.0157 -0.1414  0.0269 -0.0097 -0.0423
                                            0.4110 -0.0470  0.0327  0.0148 -0.8693
                                            0.0193 -0.0044 -0.0318  0.0647 -0.1615
                                           -0.0427 -0.0460
   299. (0.00302) RY*( 2) C  15           s(  1.03%)p93.52( 96.59%)d 2.30(  2.38%)
                                           -0.0000 -0.0132  0.0944 -0.0352  0.0007
                                            0.0083  0.3326 -0.0290 -0.0106 -0.0227
                                           -0.7930  0.1035  0.0353 -0.0373 -0.4416
                                            0.0610  0.1135 -0.0012 -0.0388  0.1196
                                           -0.0125 -0.0883
   300. (0.00125) RY*( 3) C  15           s( 64.06%)p 0.49( 31.12%)d 0.08(  4.82%)
                                            0.0000  0.0079  0.7987 -0.0482  0.0183
                                           -0.0016  0.2860  0.0087  0.0071 -0.0142
                                            0.1812  0.0767  0.0426  0.0237  0.1564
                                            0.3954 -0.0843  0.0189  0.0632  0.0565
                                           -0.1560 -0.1277
   301. (0.00118) RY*( 4) C  15           s(  9.72%)p 7.42( 72.16%)d 1.86( 18.12%)
                                            0.0000  0.0032  0.3111 -0.0189  0.0048
                                            0.0160 -0.7752 -0.0533 -0.0462  0.0000
                                           -0.2921 -0.0134  0.0106  0.0088  0.0345
                                            0.1683 -0.0179 -0.2832 -0.2214 -0.0825
                                            0.2021 -0.0659
   302. (0.00055) RY*( 5) C  15           s(  0.27%)p99.99( 30.30%)d99.99( 69.43%)
                                            0.0000 -0.0003  0.0324  0.0401  0.0037
                                           -0.0015 -0.2762 -0.4146 -0.1431 -0.0010
                                           -0.1063 -0.1469 -0.0373  0.0007 -0.0035
                                           -0.0128 -0.0041  0.1956  0.7257  0.2955
                                           -0.2048  0.0104
   303. (0.00031) RY*( 6) C  15           s( 21.89%)p 3.28( 71.88%)d 0.28(  6.23%)
                                           -0.0000 -0.0014  0.4641  0.0566 -0.0184
                                            0.0081  0.0190  0.1236 -0.0652 -0.0184
                                           -0.0639 -0.2263  0.1620 -0.0068  0.0238
                                           -0.7843  0.0355  0.1005 -0.0006 -0.0478
                                            0.1028  0.1983
   304. (0.00021) RY*( 7) C  15           s( 33.62%)p 1.26( 42.32%)d 0.72( 24.06%)
                                           -0.0000 -0.0038  0.0272  0.5781 -0.0355
                                           -0.0012 -0.0960  0.0392  0.0239  0.0062
                                            0.0110  0.4523 -0.0644  0.0010 -0.0712
                                           -0.1066 -0.4319  0.0153 -0.1713  0.3853
                                           -0.1790  0.1749
   305. (0.00021) RY*( 8) C  15           s(  2.59%)p26.78( 69.45%)d10.78( 27.96%)
                                           -0.0000 -0.0029  0.0039  0.1592 -0.0241
                                           -0.0004  0.2682 -0.7495 -0.0496  0.0022
                                            0.1166 -0.1564  0.1048  0.0011 -0.0131
                                           -0.0541 -0.0783 -0.4248 -0.1838  0.0326
                                            0.2509  0.0362
   306. (0.00007) RY*( 9) C  15           s(  2.94%)p24.83( 72.94%)d 8.21( 24.13%)
   307. (0.00007) RY*(10) C  15           s( 11.63%)p 2.71( 31.50%)d 4.89( 56.86%)
   308. (0.00005) RY*(11) C  15           s( 38.46%)p 0.14(  5.26%)d 1.46( 56.28%)
   309. (0.00004) RY*(12) C  15           s(  7.08%)p 6.17( 43.69%)d 6.95( 49.23%)
   310. (0.00001) RY*(13) C  15           s(  0.36%)p52.79( 19.23%)d99.99( 80.40%)
   311. (0.00001) RY*(14) C  15           s( 16.98%)p 4.32( 73.39%)d 0.57(  9.62%)
   312. (0.00000) RY*(15) C  15           s(  0.05%)p99.99( 96.14%)d82.32(  3.81%)
   313. (0.00001) RY*(16) C  15           s(  0.60%)p66.18( 39.78%)d99.19( 59.62%)
   314. (0.00000) RY*(17) C  15           s( 87.38%)p 0.11(  9.27%)d 0.04(  3.35%)
   315. (0.00767) RY*( 1) C  16           s(  0.14%)p99.99( 93.75%)d43.43(  6.11%)
                                           -0.0000 -0.0096  0.0348  0.0087 -0.0052
                                            0.0013  0.1827  0.0002 -0.0046 -0.0017
                                           -0.4660 -0.0090  0.0098  0.0377 -0.8232
                                            0.0421 -0.0768  0.0428 -0.0463  0.1091
                                            0.0400  0.2089
   316. (0.00665) RY*( 2) C  16           s(  0.53%)p99.99( 95.48%)d 7.47(  3.99%)
                                            0.0000  0.0112  0.0643 -0.0273 -0.0182
                                           -0.0106 -0.3138 -0.0223  0.0252  0.0218
                                            0.7662  0.0001 -0.0562  0.0080 -0.5020
                                           -0.1111 -0.0013  0.0137  0.0689 -0.1514
                                            0.0297  0.1054
   317. (0.00309) RY*( 3) C  16           s(  0.00%)p 1.00( 59.52%)d 0.68( 40.48%)
                                            0.0000  0.0006  0.0022  0.0014 -0.0014
                                            0.0185  0.6680  0.2509 -0.0230  0.0073
                                            0.2758  0.0868 -0.0117  0.0010 -0.0089
                                           -0.0328  0.0111  0.0866 -0.5794 -0.2393
                                           -0.0660  0.0009
   318. (0.00092) RY*( 4) C  16           s(  0.35%)p28.07(  9.84%)d99.99( 89.81%)
                                           -0.0000  0.0019  0.0353  0.0462 -0.0110
                                           -0.0030  0.0773 -0.2247  0.0211 -0.0029
                                            0.0054 -0.1634  0.0415 -0.0057 -0.0021
                                           -0.1137  0.0051 -0.6920 -0.1740 -0.0607
                                            0.6196 -0.0381
   319. (0.00062) RY*( 5) C  16           s(  5.61%)p 8.80( 49.41%)d 8.01( 44.98%)
                                            0.0000 -0.0011  0.2170 -0.0908 -0.0280
                                           -0.0002  0.0543 -0.1286  0.1009  0.0019
                                           -0.2308  0.3154 -0.2447 -0.0188 -0.0189
                                           -0.4765  0.1553  0.0727  0.2346 -0.6082
                                            0.0288 -0.1367
   320. (0.00056) RY*( 6) C  16           s( 19.38%)p 1.66( 32.24%)d 2.50( 48.38%)
                                            0.0000 -0.0148  0.3142 -0.3064  0.0311
                                           -0.0014  0.0682 -0.0453  0.0182  0.0046
                                            0.0046 -0.0338 -0.0570  0.0142  0.1581
                                            0.5345 -0.0102  0.0220  0.1421 -0.3152
                                            0.1433  0.5858
   321. (0.00045) RY*( 7) C  16           s( 72.14%)p 0.11(  7.74%)d 0.28( 20.13%)
                                           -0.0000 -0.0016  0.8490  0.0205 -0.0092
                                            0.0057 -0.0062 -0.1325 -0.0169 -0.0117
                                            0.0488  0.2057  0.0846 -0.0321 -0.0020
                                            0.0242  0.0763 -0.0313 -0.1500  0.3588
                                           -0.0992 -0.1980
   322. (0.00014) RY*( 8) C  16           s( 52.86%)p 0.52( 27.28%)d 0.38( 19.86%)
                                            0.0000  0.0040  0.1014  0.7161  0.0745
                                           -0.0039 -0.0717  0.0244  0.1003  0.0094
                                           -0.0255 -0.1794 -0.3176 -0.0018  0.0027
                                            0.2327  0.2627  0.3128 -0.0599 -0.1008
                                            0.2910 -0.0489
   323. (0.00013) RY*( 9) C  16           s( 14.54%)p 5.01( 72.86%)d 0.87( 12.60%)
                                           -0.0000 -0.0107 -0.2181  0.2948 -0.1039
                                            0.0040  0.1961 -0.4918  0.1416  0.0037
                                            0.1208  0.5449 -0.2490  0.0164  0.0357
                                            0.1380 -0.1846 -0.1654  0.0681  0.1622
                                           -0.1702  0.1969
   324. (0.00011) RY*(10) C  16           s(  7.39%)p 8.98( 66.37%)d 3.55( 26.24%)
                                            0.0000  0.0059  0.0923  0.2524 -0.0399
                                            0.0070  0.4626 -0.2544 -0.0617  0.0014
                                            0.1513 -0.3019  0.4934 -0.0082  0.0122
                                           -0.1397 -0.0627  0.1440  0.4893 -0.0377
                                           -0.0156  0.0253
   325. (0.00008) RY*(11) C  16           s( 23.34%)p 1.78( 41.47%)d 1.51( 35.19%)
   326. (0.00007) RY*(12) C  16           s(  5.96%)p13.96( 83.17%)d 1.83( 10.87%)
   327. (0.00003) RY*(13) C  16           s(  0.44%)p81.59( 36.09%)d99.99( 63.47%)
   328. (0.00002) RY*(14) C  16           s(  0.45%)p99.99( 60.40%)d87.08( 39.15%)
   329. (0.00002) RY*(15) C  16           s(  1.53%)p41.89( 64.25%)d22.30( 34.21%)
   330. (0.00000) RY*(16) C  16           s(  0.03%)p99.99( 97.66%)d65.79(  2.30%)
   331. (0.00000) RY*(17) C  16           s( 95.32%)p 0.03(  2.72%)d 0.02(  1.95%)
   332. (0.00104) RY*( 1) H  17           s(100.00%)
                                           -0.0059  1.0000 -0.0019
   333. (0.00010) RY*( 2) H  17           s(100.00%)
                                            0.0004  0.0019  1.0000
   334. (0.00053) RY*( 1) H  18           s(100.00%)
                                           -0.0030  1.0000  0.0006
   335. (0.00020) RY*( 2) H  18           s(100.00%)
                                           -0.0001 -0.0006  1.0000
   336. (0.00291) RY*( 1) H  19           s(100.00%)
                                           -0.0059  1.0000  0.0016
   337. (0.00028) RY*( 2) H  19           s(100.00%)
                                           -0.0009 -0.0016  1.0000
   338. (0.00077) RY*( 1) H  20           s(100.00%)
                                           -0.0017  1.0000  0.0011
   339. (0.00016) RY*( 2) H  20           s(100.00%)
                                           -0.0005 -0.0011  1.0000
   340. (0.00047) RY*( 1) H  21           s(100.00%)
                                           -0.0011  1.0000  0.0020
   341. (0.00015) RY*( 2) H  21           s(100.00%)
                                           -0.0008 -0.0020  1.0000
   342. (0.00037) RY*( 1) H  22           s(100.00%)
                                           -0.0009  1.0000  0.0022
   343. (0.00014) RY*( 2) H  22           s(100.00%)
                                           -0.0007 -0.0022  1.0000
   344. (0.00045) RY*( 1) H  23           s(100.00%)
                                           -0.0010  1.0000  0.0021
   345. (0.00015) RY*( 2) H  23           s(100.00%)
                                           -0.0008 -0.0021  1.0000
   346. (0.00059) RY*( 1) H  24           s(100.00%)
                                           -0.0017  1.0000  0.0013
   347. (0.00014) RY*( 2) H  24           s(100.00%)
                                           -0.0005 -0.0013  1.0000
   348. (0.00073) RY*( 1) H  25           s(100.00%)
                                           -0.0018  1.0000  0.0007
   349. (0.00016) RY*( 2) H  25           s(100.00%)
                                           -0.0003 -0.0007  1.0000
   350. (0.00041) RY*( 1) H  26           s(100.00%)
                                           -0.0010  1.0000  0.0026
   351. (0.00015) RY*( 2) H  26           s(100.00%)
                                           -0.0008 -0.0026  1.0000
   352. (0.00040) RY*( 1) H  27           s(100.00%)
                                           -0.0009  1.0000  0.0023
   353. (0.00015) RY*( 2) H  27           s(100.00%)
                                           -0.0008 -0.0023  1.0000
   354. (0.00062) RY*( 1) H  28           s(100.00%)
                                           -0.0017  1.0000  0.0027
   355. (0.00019) RY*( 2) H  28           s(100.00%)
                                           -0.0009 -0.0027  1.0000
   356. (0.00091) RY*( 1)Br  29           s(  0.84%)p99.99( 99.16%)
                                           -0.0019  0.0916  0.0007 -0.0272  0.0131
                                            0.9879 -0.0171  0.1203
   357. (0.00081) RY*( 2)Br  29           s(  0.00%)p 1.00(100.00%)
                                            0.0002  0.0058 -0.0161 -0.9994 -0.0016
                                           -0.0261 -0.0030 -0.0158
   358. (0.00035) RY*( 3)Br  29           s( 16.56%)p 5.04( 83.44%)
                                           -0.0177  0.4066  0.0012 -0.0078 -0.0052
                                           -0.1484 -0.0589  0.8993
   359. (0.00001) RY*( 4)Br  29           s( 82.59%)p 0.21( 17.41%)
   360. (0.07045) BD*( 1) C   1 - N   2  
                ( 63.12%)   0.7945* C   1 s( 32.29%)p 2.09( 67.62%)d 0.00(  0.09%)
                                            0.0002  0.5679 -0.0195 -0.0012 -0.0016
                                           -0.6890  0.0140  0.0098 -0.0019  0.3388
                                           -0.0089 -0.0023  0.0036  0.2914 -0.0367
                                           -0.0034  0.0039 -0.0165 -0.0160  0.0091
                                            0.0129 -0.0126
                ( 36.88%)  -0.6073* N   2 s( 32.60%)p 2.07( 67.35%)d 0.00(  0.05%)
                                           -0.0000  0.5709  0.0059  0.0029 -0.0001
                                            0.6510 -0.0255  0.0009  0.0020 -0.3617
                                            0.0079  0.0034  0.0008 -0.3435 -0.0116
                                            0.0042 -0.0007 -0.0172 -0.0120  0.0068
                                            0.0020 -0.0023
   361. (0.11836) BD*( 1) C   1 - O   3  
                ( 68.31%)   0.8265* C   1 s( 16.97%)p 4.87( 82.64%)d 0.02(  0.39%)
                                           -0.0001 -0.4097  0.0434  0.0040  0.0006
                                            0.2157  0.0382 -0.0012 -0.0018  0.4936
                                            0.0131  0.0078 -0.0013  0.7302 -0.0379
                                           -0.0038 -0.0016  0.0128 -0.0123 -0.0326
                                           -0.0018 -0.0498
                ( 31.69%)  -0.5629* O   3 s( 20.10%)p 3.97( 79.78%)d 0.01(  0.12%)
                                           -0.0000 -0.4477  0.0249 -0.0016 -0.0000
                                            0.4882 -0.0011 -0.0013 -0.0005  0.6767
                                           -0.0042  0.0002 -0.0023 -0.3183  0.0145
                                           -0.0026 -0.0007 -0.0101  0.0207  0.0247
                                           -0.0005 -0.0094
   362. (0.10275) BD*( 2) C   1 - O   3  
                ( 68.00%)   0.8246* C   1 s( 16.79%)p 4.93( 82.83%)d 0.02(  0.38%)
                                           -0.0000  0.4069 -0.0489  0.0013 -0.0013
                                            0.5042 -0.0149  0.0049 -0.0002  0.6616
                                            0.0171  0.0019 -0.0023 -0.3648  0.0516
                                            0.0053 -0.0016  0.0172 -0.0339 -0.0484
                                           -0.0011  0.0005
                ( 32.00%)  -0.5657* O   3 s( 20.95%)p 3.77( 78.93%)d 0.01(  0.13%)
                                            0.0000  0.4570 -0.0253  0.0009 -0.0000
                                            0.2151 -0.0002 -0.0003 -0.0018  0.4838
                                            0.0036 -0.0017 -0.0018  0.7132 -0.0153
                                            0.0019 -0.0009 -0.0046 -0.0005  0.0126
                                            0.0005  0.0327
   363. (0.04930) BD*( 1) C   1 - H  17  
                ( 41.01%)   0.6404* C   1 s( 34.41%)p 1.90( 65.50%)d 0.00(  0.09%)
                                            0.0003 -0.5847 -0.0477 -0.0017 -0.0014
                                           -0.4672 -0.0119 -0.0040 -0.0018  0.4441
                                            0.0146  0.0027  0.0002 -0.4883 -0.0265
                                           -0.0010  0.0031  0.0098 -0.0226  0.0164
                                            0.0027 -0.0006
                ( 58.99%)  -0.7681* H  17 s(100.00%)
                                           -1.0000 -0.0059  0.0004
   364. (0.03816) BD*( 1) N   2 - C   4  
                ( 38.68%)   0.6219* N   2 s( 33.38%)p 1.99( 66.58%)d 0.00(  0.04%)
                                            0.0000 -0.5777  0.0027  0.0045  0.0000
                                            0.5706 -0.0032 -0.0056  0.0000 -0.3367
                                            0.0046  0.0018 -0.0021  0.4763 -0.0031
                                            0.0001  0.0000  0.0071 -0.0115  0.0061
                                           -0.0123 -0.0041
                ( 61.32%)  -0.7831* C   4 s( 20.78%)p 3.81( 79.13%)d 0.00(  0.10%)
                                           -0.0000 -0.4551 -0.0252 -0.0021  0.0005
                                           -0.6314  0.0265 -0.0137 -0.0027  0.3690
                                            0.0025 -0.0002  0.0003 -0.5054  0.0089
                                           -0.0011  0.0007  0.0148 -0.0222  0.0137
                                           -0.0077 -0.0019
   365. (0.01289) BD*( 1) N   2 - H  18  
                ( 30.05%)   0.5482* N   2 s( 24.81%)p 3.03( 75.10%)d 0.00(  0.08%)
                                            0.0003 -0.4981  0.0043 -0.0023  0.0001
                                            0.3186 -0.0018 -0.0006 -0.0000  0.4325
                                           -0.0025  0.0029 -0.0011 -0.6796  0.0235
                                           -0.0034 -0.0001 -0.0092  0.0138  0.0224
                                            0.0050 -0.0043
                ( 69.95%)  -0.8363* H  18 s(100.00%)
                                           -1.0000 -0.0030 -0.0001
   366. (0.03453) BD*( 1) C   4 - C   5  
                ( 49.53%)   0.7038* C   4 s( 28.69%)p 2.48( 71.28%)d 0.00(  0.03%)
                                           -0.0001 -0.5356 -0.0050 -0.0016 -0.0003
                                            0.6217  0.0032 -0.0028  0.0040  0.5595
                                           -0.0109  0.0010  0.0020  0.1139 -0.0148
                                           -0.0013 -0.0008 -0.0147 -0.0004  0.0003
                                           -0.0026  0.0090
                ( 50.47%)  -0.7104* C   5 s( 30.71%)p 2.26( 69.26%)d 0.00(  0.03%)
                                           -0.0002 -0.5541  0.0091  0.0017  0.0006
                                           -0.6169 -0.0069  0.0057 -0.0008 -0.5426
                                           -0.0210  0.0014 -0.0006 -0.1300 -0.0113
                                            0.0051 -0.0005 -0.0142 -0.0029 -0.0028
                                           -0.0024  0.0066
   367. (0.03366) BD*( 1) C   4 - C   6  
                ( 50.50%)   0.7106* C   4 s( 27.94%)p 2.58( 72.03%)d 0.00(  0.03%)
                                            0.0001  0.5285  0.0073 -0.0003  0.0002
                                           -0.2587 -0.0225  0.0015 -0.0026  0.7180
                                           -0.0063  0.0031  0.0009  0.3705  0.0074
                                           -0.0022  0.0017 -0.0081 -0.0050  0.0127
                                           -0.0074 -0.0013
                ( 49.50%)  -0.7036* C   6 s( 31.47%)p 2.18( 68.50%)d 0.00(  0.03%)
                                            0.0001  0.5608 -0.0148 -0.0016 -0.0006
                                            0.2793 -0.0068 -0.0031 -0.0002 -0.7098
                                           -0.0239  0.0064 -0.0008 -0.3198 -0.0135
                                           -0.0013  0.0004 -0.0082 -0.0040  0.0093
                                           -0.0098 -0.0020
   368. (0.02445) BD*( 1) C   4 - H  19  
                ( 36.50%)   0.6041* C   4 s( 22.64%)p 3.41( 77.29%)d 0.00(  0.07%)
                                           -0.0002  0.4752 -0.0232 -0.0014  0.0000
                                            0.3826 -0.0001 -0.0018 -0.0001  0.1856
                                            0.0065 -0.0030  0.0005 -0.7690 -0.0240
                                            0.0081  0.0045  0.0047 -0.0182 -0.0087
                                            0.0032  0.0171
                ( 63.50%)  -0.7969* H  19 s(100.00%)
                                            1.0000  0.0059  0.0010
   369. (0.02633) BD*( 1) C   5 - C   7  
                ( 49.22%)   0.7016* C   5 s( 34.53%)p 1.89( 65.43%)d 0.00(  0.03%)
                                            0.0000 -0.5876 -0.0060  0.0000 -0.0002
                                            0.4988 -0.0023  0.0021  0.0022  0.1789
                                            0.0039  0.0037  0.0003 -0.6109  0.0163
                                            0.0005 -0.0045 -0.0071  0.0142  0.0050
                                           -0.0056 -0.0059
                ( 50.78%)  -0.7126* C   7 s( 35.67%)p 1.80( 64.30%)d 0.00(  0.03%)
                                           -0.0001 -0.5972 -0.0083 -0.0033 -0.0004
                                           -0.5189  0.0154  0.0048 -0.0013 -0.2039
                                            0.0147  0.0024  0.0001  0.5758  0.0067
                                           -0.0073  0.0028 -0.0058  0.0137  0.0021
                                           -0.0051 -0.0087
   370. (0.02422) BD*( 1) C   5 - C  11  
                ( 48.99%)   0.7000* C   5 s( 34.72%)p 1.88( 65.25%)d 0.00(  0.03%)
                                            0.0000 -0.5892 -0.0052 -0.0007 -0.0003
                                            0.0770  0.0105  0.0021 -0.0003  0.3395
                                            0.0052  0.0035  0.0011  0.7286 -0.0165
                                            0.0008  0.0042 -0.0034 -0.0029 -0.0126
                                            0.0023 -0.0120
                ( 51.01%)  -0.7142* C  11 s( 35.90%)p 1.78( 64.06%)d 0.00(  0.03%)
                                           -0.0001 -0.5991 -0.0089 -0.0029 -0.0006
                                           -0.1098  0.0221  0.0004  0.0009 -0.3517
                                            0.0179  0.0021 -0.0007 -0.7099 -0.0010
                                            0.0090 -0.0031 -0.0031  0.0008 -0.0105
                                            0.0010 -0.0143
   371. (0.35103) BD*( 2) C   5 - C  11  
                ( 48.88%)   0.6992* C   5 s(  0.00%)p 1.00( 99.96%)d 0.00(  0.04%)
                                           -0.0000  0.0059 -0.0025  0.0009  0.0001
                                           -0.6032 -0.0033 -0.0018  0.0036  0.7467
                                            0.0058  0.0022 -0.0047 -0.2795 -0.0018
                                            0.0006  0.0017  0.0008  0.0098 -0.0057
                                            0.0144  0.0056
                ( 51.12%)  -0.7150* C  11 s(  0.00%)p 1.00( 99.95%)d 0.00(  0.05%)
                                            0.0000  0.0015 -0.0005 -0.0004  0.0002
                                           -0.6060 -0.0024 -0.0016  0.0010  0.7454
                                            0.0027  0.0010 -0.0014 -0.2768 -0.0012
                                            0.0006  0.0006 -0.0069 -0.0107  0.0157
                                            0.0041 -0.0103
   372. (0.02649) BD*( 1) C   6 - C  12  
                ( 48.43%)   0.6959* C   6 s( 34.19%)p 1.92( 65.78%)d 0.00(  0.03%)
                                            0.0003 -0.5847 -0.0038  0.0016 -0.0005
                                            0.0426  0.0068 -0.0017 -0.0000 -0.0822
                                           -0.0112  0.0001  0.0017 -0.8055  0.0100
                                           -0.0024 -0.0046  0.0019  0.0037 -0.0057
                                            0.0024 -0.0162
                ( 51.57%)  -0.7182* C  12 s( 35.57%)p 1.81( 64.40%)d 0.00(  0.03%)
                                           -0.0002 -0.5964 -0.0063 -0.0020 -0.0006
                                           -0.0571  0.0118 -0.0001  0.0001  0.1317
                                           -0.0232 -0.0023 -0.0012  0.7890 -0.0027
                                           -0.0101  0.0033  0.0022  0.0004 -0.0007
                                            0.0031 -0.0171
   373. (0.03649) BD*( 1) C   6 - C  16  
                ( 49.91%)   0.7065* C   6 s( 34.33%)p 1.91( 65.63%)d 0.00(  0.04%)
                                            0.0000 -0.5857 -0.0151 -0.0023  0.0001
                                            0.2332  0.0015 -0.0023  0.0015 -0.5947
                                           -0.0018 -0.0048 -0.0033  0.4979 -0.0182
                                            0.0016  0.0029  0.0085 -0.0059  0.0132
                                            0.0086 -0.0009
                ( 50.09%)  -0.7077* C  16 s( 40.09%)p 1.49( 59.88%)d 0.00(  0.03%)
                                           -0.0000 -0.6330 -0.0103 -0.0050 -0.0006
                                           -0.2358  0.0039 -0.0000 -0.0025  0.6214
                                           -0.0061  0.0010  0.0074 -0.3960 -0.0063
                                            0.0016 -0.0093  0.0080 -0.0036  0.0099
                                            0.0094 -0.0048
   374. (0.40691) BD*( 2) C   6 - C  16  
                ( 53.16%)   0.7291* C   6 s(  0.01%)p 1.00( 99.94%)d 0.00(  0.05%)
                                           -0.0001  0.0050  0.0063 -0.0006  0.0000
                                            0.9301 -0.0093  0.0053 -0.0060  0.3663
                                            0.0022  0.0016 -0.0020  0.0080 -0.0006
                                           -0.0007 -0.0002  0.0167 -0.0037 -0.0014
                                           -0.0159 -0.0002
                ( 46.84%)  -0.6844* C  16 s(  0.00%)p 1.00( 99.98%)d 0.00(  0.02%)
                                            0.0000  0.0044  0.0006  0.0004 -0.0002
                                            0.9315 -0.0183  0.0045 -0.0035  0.3629
                                           -0.0053  0.0004 -0.0008  0.0076 -0.0000
                                           -0.0004  0.0000 -0.0068  0.0096  0.0035
                                            0.0059  0.0004
   375. (0.01590) BD*( 1) C   7 - C   8  
                ( 49.48%)   0.7034* C   7 s( 36.04%)p 1.77( 63.92%)d 0.00(  0.03%)
                                            0.0000 -0.6001 -0.0190  0.0017  0.0001
                                            0.5921 -0.0233 -0.0034  0.0019  0.5264
                                           -0.0053 -0.0037  0.0012  0.0978  0.0360
                                           -0.0060 -0.0002 -0.0158 -0.0046 -0.0067
                                           -0.0008  0.0054
                ( 50.52%)  -0.7108* C   8 s( 35.83%)p 1.79( 64.13%)d 0.00(  0.04%)
                                           -0.0000 -0.5985  0.0124 -0.0026 -0.0005
                                           -0.5824  0.0003  0.0097 -0.0019 -0.5259
                                            0.0165  0.0068 -0.0012 -0.1525  0.0431
                                           -0.0026  0.0009 -0.0172  0.0002 -0.0022
                                           -0.0035  0.0069
   376. (0.32318) BD*( 2) C   7 - C   8  
                ( 49.63%)   0.7045* C   7 s(  0.00%)p 1.00( 99.95%)d 0.00(  0.05%)
                                            0.0000 -0.0012 -0.0008 -0.0012 -0.0001
                                            0.6090  0.0071  0.0079 -0.0002 -0.7394
                                           -0.0065 -0.0071  0.0013  0.2857  0.0040
                                            0.0058 -0.0001 -0.0013 -0.0113  0.0066
                                           -0.0155 -0.0069
                ( 50.37%)  -0.7097* C   8 s(  0.00%)p 1.00( 99.94%)d 0.00(  0.05%)
                                           -0.0000 -0.0022  0.0011  0.0005  0.0001
                                            0.6022  0.0085  0.0045 -0.0000 -0.7463
                                           -0.0099 -0.0066 -0.0003  0.2821  0.0037
                                            0.0019 -0.0003 -0.0069 -0.0004  0.0102
                                            0.0195 -0.0043
   377. (0.01544) BD*( 1) C   7 - H  20  
                ( 38.73%)   0.6224* C   7 s( 28.26%)p 2.54( 71.68%)d 0.00(  0.06%)
                                            0.0004 -0.5312  0.0224  0.0016  0.0002
                                           -0.0882 -0.0143  0.0006  0.0004 -0.3650
                                           -0.0131  0.0003  0.0013 -0.7585 -0.0082
                                           -0.0043  0.0006 -0.0010 -0.0046 -0.0161
                                            0.0038 -0.0168
                ( 61.27%)  -0.7827* H  20 s(100.00%)
                                           -1.0000 -0.0017 -0.0005
   378. (0.01624) BD*( 1) C   8 - C   9  
                ( 49.88%)   0.7063* C   8 s( 35.88%)p 1.79( 64.08%)d 0.00(  0.04%)
                                           -0.0000 -0.5988  0.0144  0.0029  0.0004
                                            0.1078 -0.0354  0.0032 -0.0003  0.3561
                                           -0.0301 -0.0017  0.0003  0.7072 -0.0039
                                           -0.0120  0.0016 -0.0030  0.0007 -0.0112
                                            0.0014 -0.0149
                ( 50.12%)  -0.7079* C   9 s( 35.75%)p 1.80( 64.21%)d 0.00(  0.04%)
                                           -0.0000 -0.5978  0.0129  0.0001 -0.0001
                                           -0.0652 -0.0302  0.0056 -0.0004 -0.3250
                                           -0.0122  0.0079 -0.0006 -0.7279  0.0328
                                            0.0096 -0.0005 -0.0058 -0.0040 -0.0136
                                            0.0023 -0.0115
   379. (0.01374) BD*( 1) C   8 - H  21  
                ( 38.75%)   0.6225* C   8 s( 28.25%)p 2.54( 71.69%)d 0.00(  0.06%)
                                           -0.0004  0.5310  0.0222  0.0001  0.0000
                                           -0.5333 -0.0112 -0.0044  0.0006 -0.1945
                                           -0.0038 -0.0013 -0.0000  0.6280  0.0144
                                            0.0053 -0.0010  0.0040 -0.0195 -0.0081
                                            0.0070  0.0075
                ( 61.25%)  -0.7826* H  21 s(100.00%)
                                            1.0000  0.0011  0.0008
   380. (0.01633) BD*( 1) C   9 - C  10  
                ( 50.07%)   0.7076* C   9 s( 35.79%)p 1.79( 64.17%)d 0.00(  0.04%)
                                            0.0000  0.5981 -0.0131  0.0000  0.0001
                                            0.4893  0.0070 -0.0103  0.0007  0.1688
                                            0.0208 -0.0062  0.0004 -0.6095  0.0408
                                            0.0064 -0.0002  0.0091 -0.0145 -0.0048
                                            0.0061  0.0041
                ( 49.93%)  -0.7066* C  10 s( 35.87%)p 1.79( 64.09%)d 0.00(  0.04%)
                                            0.0000  0.5988 -0.0143 -0.0015 -0.0003
                                           -0.5147  0.0333 -0.0043 -0.0006 -0.2061
                                            0.0309  0.0010 -0.0001  0.5755  0.0105
                                            0.0113  0.0014  0.0055 -0.0145 -0.0026
                                            0.0049  0.0095
   381. (0.32453) BD*( 2) C   9 - C  10  
                ( 49.79%)   0.7056* C   9 s(  0.00%)p 1.00( 99.95%)d 0.00(  0.05%)
                                           -0.0000  0.0006 -0.0003 -0.0001 -0.0000
                                           -0.6051 -0.0111 -0.0062 -0.0004  0.7451
                                            0.0135  0.0071  0.0002 -0.2789 -0.0052
                                           -0.0037 -0.0003  0.0058 -0.0016 -0.0076
                                           -0.0205  0.0026
                ( 50.21%)  -0.7086* C  10 s(  0.00%)p 1.00( 99.95%)d 0.00(  0.05%)
                                            0.0000  0.0006  0.0001  0.0002  0.0001
                                           -0.6070 -0.0100  0.0058  0.0004  0.7443
                                            0.0126 -0.0072 -0.0005 -0.2770 -0.0048
                                            0.0038  0.0001 -0.0061 -0.0116  0.0151
                                            0.0001 -0.0103
   382. (0.01375) BD*( 1) C   9 - H  22  
                ( 38.79%)   0.6228* C   9 s( 28.42%)p 2.52( 71.52%)d 0.00(  0.06%)
                                           -0.0004  0.5327  0.0217 -0.0002 -0.0001
                                           -0.6230 -0.0134 -0.0056  0.0004 -0.5560
                                           -0.0119 -0.0050  0.0003 -0.1325 -0.0028
                                           -0.0013  0.0000  0.0188  0.0058  0.0035
                                            0.0020 -0.0126
                ( 61.21%)  -0.7824* H  22 s(100.00%)
                                            1.0000  0.0009  0.0007
   383. (0.01556) BD*( 1) C  10 - C  11  
                ( 50.31%)   0.7093* C  10 s( 35.89%)p 1.79( 64.07%)d 0.00(  0.04%)
                                            0.0000  0.5990 -0.0117  0.0013  0.0005
                                            0.5965 -0.0259  0.0073  0.0009  0.5225
                                           -0.0072  0.0084  0.0013  0.0983  0.0373
                                            0.0064  0.0013  0.0168  0.0044  0.0067
                                            0.0012 -0.0052
                ( 49.69%)  -0.7049* C  11 s( 35.65%)p 1.80( 64.31%)d 0.00(  0.04%)
                                           -0.0000  0.5968  0.0178 -0.0017 -0.0002
                                           -0.5809 -0.0006  0.0056 -0.0015 -0.5297
                                            0.0154  0.0033 -0.0014 -0.1514  0.0424
                                           -0.0047 -0.0007  0.0172 -0.0002  0.0018
                                            0.0032 -0.0072
   384. (0.01371) BD*( 1) C  10 - H  23  
                ( 38.77%)   0.6227* C  10 s( 28.19%)p 2.54( 71.75%)d 0.00(  0.06%)
                                           -0.0004  0.5305  0.0217 -0.0001 -0.0001
                                           -0.0919 -0.0015  0.0006 -0.0002 -0.3588
                                           -0.0073  0.0027  0.0003 -0.7615 -0.0169
                                            0.0070  0.0009 -0.0002  0.0047  0.0154
                                           -0.0040  0.0171
                ( 61.23%)  -0.7825* H  23 s(100.00%)
                                            1.0000  0.0010  0.0008
   385. (0.01441) BD*( 1) C  11 - H  24  
                ( 38.67%)   0.6218* C  11 s( 28.41%)p 2.52( 71.53%)d 0.00(  0.06%)
                                            0.0004 -0.5326  0.0217  0.0010  0.0002
                                           -0.5305 -0.0146 -0.0024  0.0016 -0.1970
                                           -0.0101 -0.0013  0.0006  0.6282  0.0057
                                            0.0029 -0.0006 -0.0048  0.0194  0.0078
                                           -0.0070 -0.0075
                ( 61.33%)  -0.7832* H  24 s(100.00%)
                                           -1.0000 -0.0017 -0.0005
   386. (0.01536) BD*( 1) C  12 - C  13  
                ( 49.50%)   0.7036* C  12 s( 36.07%)p 1.77( 63.89%)d 0.00(  0.04%)
                                           -0.0000  0.6003  0.0193 -0.0007 -0.0003
                                           -0.2679  0.0002  0.0033 -0.0008  0.6797
                                            0.0019 -0.0064  0.0017  0.3209 -0.0454
                                            0.0026  0.0012 -0.0116 -0.0025  0.0064
                                           -0.0124 -0.0046
                ( 50.50%)  -0.7106* C  13 s( 35.95%)p 1.78( 64.02%)d 0.00(  0.04%)
                                            0.0000  0.5994 -0.0128  0.0016  0.0002
                                            0.2697 -0.0120  0.0037  0.0002 -0.6959
                                            0.0304 -0.0079 -0.0010 -0.2846 -0.0324
                                           -0.0086 -0.0016 -0.0097 -0.0047  0.0118
                                           -0.0105 -0.0001
   387. (0.32032) BD*( 2) C  12 - C  13  
                ( 49.85%)   0.7061* C  12 s(  0.00%)p 1.00( 99.95%)d 0.00(  0.05%)
                                           -0.0000 -0.0009 -0.0026 -0.0011 -0.0001
                                           -0.9315 -0.0059 -0.0103  0.0015 -0.3627
                                           -0.0058 -0.0011  0.0004 -0.0077 -0.0009
                                           -0.0008 -0.0004 -0.0160  0.0041  0.0016
                                            0.0150  0.0001
                ( 50.15%)  -0.7081* C  13 s(  0.00%)p 1.00( 99.94%)d 0.00(  0.06%)
                                           -0.0000 -0.0013  0.0003 -0.0011 -0.0000
                                           -0.9325 -0.0115  0.0067 -0.0000 -0.3601
                                           -0.0046  0.0023  0.0000 -0.0058 -0.0002
                                           -0.0002  0.0002  0.0095  0.0184  0.0073
                                           -0.0087  0.0002
   388. (0.01402) BD*( 1) C  12 - H  25  
                ( 38.60%)   0.6213* C  12 s( 28.31%)p 2.53( 71.64%)d 0.00(  0.06%)
                                           -0.0004  0.5316 -0.0209 -0.0009 -0.0002
                                            0.2375  0.0046  0.0005 -0.0004 -0.6220
                                           -0.0198 -0.0026  0.0011  0.5221 -0.0017
                                            0.0047 -0.0001 -0.0071  0.0070 -0.0193
                                           -0.0090  0.0014
                ( 61.40%)  -0.7836* H  25 s(100.00%)
                                            1.0000  0.0018  0.0003
   389. (0.01558) BD*( 1) C  13 - C  14  
                ( 50.01%)   0.7072* C  13 s( 35.75%)p 1.80( 64.21%)d 0.00(  0.04%)
                                            0.0000  0.5978 -0.0135 -0.0028 -0.0004
                                           -0.2341  0.0151 -0.0020 -0.0002  0.6114
                                           -0.0387  0.0052  0.0005 -0.4595 -0.0218
                                           -0.0112 -0.0013 -0.0072  0.0053 -0.0137
                                           -0.0081  0.0056
                ( 49.99%)  -0.7070* C  14 s( 35.82%)p 1.79( 64.14%)d 0.00(  0.04%)
                                            0.0000  0.5983 -0.0138  0.0002 -0.0000
                                            0.2225  0.0038  0.0048  0.0003 -0.5806
                                           -0.0092 -0.0123 -0.0006  0.5024 -0.0460
                                            0.0039 -0.0002 -0.0098  0.0045 -0.0118
                                           -0.0107 -0.0007
   390. (0.01336) BD*( 1) C  13 - H  26  
                ( 38.59%)   0.6212* C  13 s( 28.26%)p 2.54( 71.68%)d 0.00(  0.06%)
                                            0.0004 -0.5312 -0.0220 -0.0010 -0.0002
                                            0.0432  0.0009 -0.0008  0.0001 -0.0963
                                           -0.0014  0.0005 -0.0001 -0.8398 -0.0188
                                            0.0078  0.0008 -0.0011  0.0020 -0.0046
                                           -0.0013 -0.0232
                ( 61.41%)  -0.7836* H  26 s(100.00%)
                                           -1.0000 -0.0010 -0.0008
   391. (0.01873) BD*( 1) C  14 - C  15  
                ( 50.74%)   0.7123* C  14 s( 35.48%)p 1.82( 64.49%)d 0.00(  0.04%)
                                            0.0001  0.5955 -0.0127 -0.0007 -0.0000
                                            0.0298  0.0144  0.0025  0.0002 -0.0666
                                           -0.0375 -0.0061 -0.0005 -0.7982  0.0239
                                           -0.0127 -0.0008 -0.0029 -0.0029  0.0068
                                           -0.0030  0.0171
                ( 49.26%)  -0.7019* C  15 s( 35.76%)p 1.80( 64.20%)d 0.00(  0.04%)
                                           -0.0002  0.5978 -0.0132 -0.0044  0.0003
                                           -0.0548  0.0170 -0.0012  0.0000  0.1282
                                           -0.0437  0.0035 -0.0002  0.7875 -0.0077
                                           -0.0126  0.0021 -0.0022  0.0005 -0.0015
                                           -0.0024  0.0192
   392. (0.31775) BD*( 2) C  14 - C  15  
                ( 50.20%)   0.7085* C  14 s(  0.00%)p 1.00( 99.94%)d 0.00(  0.06%)
                                            0.0000  0.0002 -0.0001 -0.0006 -0.0001
                                            0.9318  0.0155 -0.0106  0.0009  0.3615
                                            0.0061 -0.0048  0.0003  0.0048  0.0003
                                           -0.0001  0.0001 -0.0120 -0.0163 -0.0064
                                            0.0111 -0.0002
                ( 49.80%)  -0.7057* C  15 s(  0.00%)p 1.00( 99.94%)d 0.00(  0.06%)
                                            0.0000  0.0006  0.0000 -0.0003 -0.0000
                                            0.9320  0.0159  0.0102  0.0003  0.3610
                                            0.0064  0.0049  0.0002  0.0056 -0.0002
                                            0.0006 -0.0001 -0.0096  0.0185  0.0072
                                            0.0087  0.0001
   393. (0.01297) BD*( 1) C  14 - H  27  
                ( 38.48%)   0.6203* C  14 s( 28.66%)p 2.49( 71.29%)d 0.00(  0.05%)
                                            0.0004 -0.5349 -0.0216 -0.0002 -0.0001
                                            0.2830  0.0062 -0.0030 -0.0000 -0.7249
                                           -0.0157  0.0070  0.0003 -0.3271 -0.0056
                                            0.0035  0.0001  0.0108  0.0054 -0.0141
                                            0.0118  0.0079
                ( 61.52%)  -0.7843* H  27 s(100.00%)
                                           -1.0000 -0.0009 -0.0008
   394. (0.02501) BD*( 1) C  15 - C  16  
                ( 51.17%)   0.7153* C  15 s( 35.31%)p 1.83( 64.65%)d 0.00(  0.04%)
                                            0.0000  0.5938 -0.0208  0.0030  0.0000
                                            0.2673 -0.0021 -0.0049  0.0002 -0.6859
                                            0.0039  0.0115 -0.0009 -0.3203  0.0435
                                            0.0003  0.0017 -0.0118 -0.0029  0.0073
                                           -0.0127 -0.0051
                ( 48.83%)  -0.6988* C  16 s( 38.99%)p 1.56( 60.98%)d 0.00(  0.03%)
                                           -0.0001  0.6242  0.0144 -0.0035 -0.0002
                                           -0.2732  0.0080 -0.0023 -0.0022  0.6887
                                           -0.0203  0.0054  0.0050  0.2450  0.0153
                                           -0.0015  0.0081 -0.0110 -0.0033  0.0081
                                           -0.0115 -0.0000
   395. (0.01413) BD*( 1) C  15 - H  28  
                ( 38.00%)   0.6164* C  15 s( 28.92%)p 2.46( 71.02%)d 0.00(  0.05%)
                                            0.0004 -0.5372 -0.0247 -0.0014  0.0004
                                            0.2358  0.0023  0.0020 -0.0004 -0.6160
                                           -0.0067 -0.0048  0.0009  0.5241  0.0211
                                            0.0021 -0.0013  0.0075 -0.0071  0.0188
                                            0.0083 -0.0022
                ( 62.00%)  -0.7874* H  28 s(100.00%)
                                           -1.0000 -0.0017 -0.0009
   396. (0.03514) BD*( 1) C  16 -Br  29  
                ( 49.23%)   0.7016* C  16 s( 20.90%)p 3.78( 78.92%)d 0.01(  0.18%)
                                           -0.0001  0.4562 -0.0289 -0.0020 -0.0005
                                            0.0378  0.0045  0.0003 -0.0007 -0.0839
                                           -0.0111  0.0082 -0.0022 -0.8828 -0.0284
                                            0.0184  0.0094 -0.0022 -0.0017  0.0040
                                           -0.0027  0.0424
                ( 50.77%)  -0.7126*Br  29 s( 15.47%)p 5.46( 84.53%)
                                            0.3928  0.0193 -0.0184 -0.0034  0.0353
                                            0.0069  0.9165  0.0604


 NHO Directionality and "Bond Bending" (deviations from line of nuclear centers)

         [Thresholds for printing:  angular deviation  >  1.0 degree]
                                    hybrid p-character > 25.0%
                                    orbital occupancy  >  0.10e

                                Line of Centers        Hybrid 1              Hybrid 2
                                ---------------  -------------------   ------------------
                NBO               Theta   Phi    Theta   Phi    Dev    Theta   Phi    Dev
 ========================================================================================
     1. BD (   1) C   1 - N   2    66.3  151.8    71.1  153.6   5.1    116.1  330.9   2.5
     2. BD (   1) C   1 - O   3   162.5   31.6   140.3  243.9  55.2     69.6  234.1  53.7
     3. BD (   2) C   1 - O   3   162.5   31.6   110.2   53.9  53.8     37.1   66.3  52.3
     4. BD (   1) C   1 - H  17    51.0  316.3    52.6  316.4   1.5      --     --    --
     5. BD (   1) N   2 - C   4   124.5  150.0   125.9  149.4   1.5      --     --    --
     7. BD (   1) C   4 - C   5    98.2  220.8    96.6  221.4   1.7     80.7   42.3   1.8
     8. BD (   1) C   4 - C   6    66.0  111.3    63.9  111.5   2.1    113.3  290.3   1.2
    12. BD (   2) C   5 - C  11   153.8  255.3   106.1  128.9  90.1    106.0  129.2  89.9
    13. BD (   1) C   6 - C  12     8.5  114.8     7.3  117.5   1.2      --     --    --
    14. BD (   1) C   6 - C  16   125.1  111.1   126.8  111.1   1.6     58.4  290.6   3.5
    15. BD (   2) C   6 - C  16   125.1  111.1    89.6   21.8  89.6     89.6   21.3  90.0
    17. BD (   2) C   7 - C   8    99.1  221.8   106.8  129.7  89.4    106.3  128.9  89.7
    18. BD (   1) C   7 - H  20    26.5   77.6    26.8   74.9   1.2      --     --    --
    21. BD (   1) C   9 - C  10   137.9   20.5     --     --    --      40.8  199.7   1.4
    22. BD (   2) C   9 - C  10   137.9   20.5   106.3  129.1  89.9    106.0  129.2  89.9
    24. BD (   1) C  10 - C  11    81.1   41.8    79.6   42.2   1.6      --     --    --
    27. BD (   1) C  12 - C  13    67.6  111.3    69.0  111.4   1.4    114.3  291.2   2.0
    28. BD (   2) C  12 - C  13    67.6  111.3    89.5   21.3  89.8     89.7   21.1  90.0
    29. BD (   1) C  12 - H  25    50.9  291.0    52.6  290.6   1.8      --     --    --
    30. BD (   1) C  13 - C  14   126.9  110.9   128.6  110.9   1.7     54.5  291.0   1.4
    32. BD (   1) C  14 - C  15   172.5  293.5   171.3  293.0   1.2      --     --    --
    33. BD (   2) C  14 - C  15   172.5  293.5    90.3  201.2  90.0     89.7   21.2  90.0
    35. BD (   1) C  15 - C  16   111.2  291.4     --     --    --      69.9  111.7   1.1
    37. BD (   1) C  16 -Br  29   176.3  295.4   173.6  295.2   2.6      --     --    --
    54. LP (   1) N   2             --     --     62.3   62.1   --       --     --    --
    55. LP (   1) O   3             --     --    161.8   28.4   --       --     --    --
    56. LP (   2) O   3             --     --     97.3  146.6   --       --     --    --
    58. LP (   2)Br  29             --     --     88.7  286.6   --       --     --    --
    59. LP (   3)Br  29             --     --     89.9   16.6   --       --     --    --
   361. BD*(   1) C   1 - O   3   162.5   31.6   140.3  243.9  55.2     69.6  234.1  53.7
   362. BD*(   2) C   1 - O   3   162.5   31.6   110.2   53.9  53.8     37.1   66.3  52.3
   371. BD*(   2) C   5 - C  11   153.8  255.3   106.1  128.9  90.1    106.0  129.2  89.9
   374. BD*(   2) C   6 - C  16   125.1  111.1    89.6   21.8  89.6     89.6   21.3  90.0
   376. BD*(   2) C   7 - C   8    99.1  221.8   106.8  129.7  89.4    106.3  128.9  89.7
   381. BD*(   2) C   9 - C  10   137.9   20.5   106.3  129.1  89.9    106.0  129.2  89.9
   387. BD*(   2) C  12 - C  13    67.6  111.3    89.5   21.3  89.8     89.7   21.1  90.0
   392. BD*(   2) C  14 - C  15   172.5  293.5    90.3  201.2  90.0     89.7   21.2  90.0


 Second Order Perturbation Theory Analysis of Fock Matrix in NBO Basis

     Threshold for printing:   0.50 kcal/mol
                                                                              E(2)  E(j)-E(i) F(i,j)
         Donor NBO (i)                     Acceptor NBO (j)                 kcal/mol   a.u.    a.u. 
 ===================================================================================================

 within unit  1
   1. BD (   1) C   1 - N   2        /111. RY*(   1) C   4                    1.86    1.80    0.052
   1. BD (   1) C   1 - N   2        /364. BD*(   1) N   2 - C   4            0.55    1.23    0.023
   1. BD (   1) C   1 - N   2        /367. BD*(   1) C   4 - C   6            0.87    1.33    0.031
   2. BD (   1) C   1 - O   3        / 60. RY*(   1) C   1                    0.62    1.93    0.031
   2. BD (   1) C   1 - O   3        /361. BD*(   1) C   1 - O   3            0.99    1.17    0.031
   2. BD (   1) C   1 - O   3        /362. BD*(   2) C   1 - O   3            0.82    1.18    0.028
   3. BD (   2) C   1 - O   3        / 60. RY*(   1) C   1                    0.57    1.94    0.030
   3. BD (   2) C   1 - O   3        /361. BD*(   1) C   1 - O   3            1.03    1.18    0.032
   3. BD (   2) C   1 - O   3        /362. BD*(   2) C   1 - O   3            0.69    1.19    0.026
   3. BD (   2) C   1 - O   3        /365. BD*(   1) N   2 - H  18            1.40    1.32    0.039
   4. BD (   1) C   1 - H  17        / 78. RY*(   2) N   2                    0.56    1.67    0.027
   4. BD (   1) C   1 - H  17        / 94. RY*(   1) O   3                    0.98    1.58    0.035
   4. BD (   1) C   1 - H  17        /364. BD*(   1) N   2 - C   4            4.78    1.00    0.062
   5. BD (   1) N   2 - C   4        / 60. RY*(   1) C   1                    1.37    1.92    0.046
   5. BD (   1) N   2 - C   4        / 64. RY*(   5) C   1                    0.76    2.48    0.039
   5. BD (   1) N   2 - C   4        /130. RY*(   3) C   5                    0.56    1.49    0.026
   5. BD (   1) N   2 - C   4        /146. RY*(   2) C   6                    0.73    1.74    0.032
   5. BD (   1) N   2 - C   4        /363. BD*(   1) C   1 - H  17            1.23    1.22    0.035
   5. BD (   1) N   2 - C   4        /366. BD*(   1) C   4 - C   5            0.57    1.28    0.024
   5. BD (   1) N   2 - C   4        /370. BD*(   1) C   5 - C  11            0.76    1.44    0.030
   5. BD (   1) N   2 - C   4        /371. BD*(   2) C   5 - C  11            1.87    0.87    0.039
   5. BD (   1) N   2 - C   4        /373. BD*(   1) C   6 - C  16            1.95    1.43    0.047
   5. BD (   1) N   2 - C   4        /374. BD*(   2) C   6 - C  16            0.69    0.85    0.024
   6. BD (   1) N   2 - H  18        / 63. RY*(   4) C   1                    1.43    1.92    0.047
   6. BD (   1) N   2 - H  18        /112. RY*(   2) C   4                    0.66    1.38    0.027
   6. BD (   1) N   2 - H  18        /113. RY*(   3) C   4                    1.09    1.46    0.036
   6. BD (   1) N   2 - H  18        /361. BD*(   1) C   1 - O   3            0.51    1.09    0.022
   6. BD (   1) N   2 - H  18        /362. BD*(   2) C   1 - O   3            3.76    1.10    0.059
   6. BD (   1) N   2 - H  18        /368. BD*(   1) C   4 - H  19            2.01    1.15    0.043
   7. BD (   1) C   4 - C   5        / 77. RY*(   1) N   2                    1.14    1.44    0.037
   7. BD (   1) C   4 - C   5        /147. RY*(   3) C   6                    1.53    1.48    0.043
   7. BD (   1) C   4 - C   5        /162. RY*(   1) C   7                    1.54    1.85    0.048
   7. BD (   1) C   4 - C   5        /230. RY*(   1) C  11                    2.03    1.85    0.055
   7. BD (   1) C   4 - C   5        /360. BD*(   1) C   1 - N   2            0.71    1.15    0.026
   7. BD (   1) C   4 - C   5        /367. BD*(   1) C   4 - C   6            1.83    1.17    0.041
   7. BD (   1) C   4 - C   5        /368. BD*(   1) C   4 - H  19            0.80    1.13    0.027
   7. BD (   1) C   4 - C   5        /369. BD*(   1) C   5 - C   7            2.36    1.34    0.050
   7. BD (   1) C   4 - C   5        /370. BD*(   1) C   5 - C  11            2.25    1.34    0.049
   7. BD (   1) C   4 - C   5        /372. BD*(   1) C   6 - C  12            0.84    1.33    0.030
   7. BD (   1) C   4 - C   5        /373. BD*(   1) C   6 - C  16            0.59    1.33    0.025
   7. BD (   1) C   4 - C   5        /374. BD*(   2) C   6 - C  16            2.62    0.75    0.044
   7. BD (   1) C   4 - C   5        /375. BD*(   1) C   7 - C   8            2.39    1.35    0.051
   7. BD (   1) C   4 - C   5        /383. BD*(   1) C  10 - C  11            2.34    1.35    0.051
   8. BD (   1) C   4 - C   6        / 77. RY*(   1) N   2                    0.96    1.44    0.033
   8. BD (   1) C   4 - C   6        /129. RY*(   2) C   5                    1.25    1.90    0.044
   8. BD (   1) C   4 - C   6        /247. RY*(   1) C  12                    1.52    1.85    0.048
   8. BD (   1) C   4 - C   6        /315. RY*(   1) C  16                    2.48    2.80    0.075
   8. BD (   1) C   4 - C   6        /359. RY*(   4)Br  29                    0.55   15.84    0.084
   8. BD (   1) C   4 - C   6        /360. BD*(   1) C   1 - N   2            1.98    1.16    0.043
   8. BD (   1) C   4 - C   6        /366. BD*(   1) C   4 - C   5            1.73    1.18    0.040
   8. BD (   1) C   4 - C   6        /368. BD*(   1) C   4 - H  19            0.63    1.13    0.024
   8. BD (   1) C   4 - C   6        /370. BD*(   1) C   5 - C  11            2.18    1.35    0.049
   8. BD (   1) C   4 - C   6        /371. BD*(   2) C   5 - C  11            1.23    0.78    0.030
   8. BD (   1) C   4 - C   6        /372. BD*(   1) C   6 - C  12            2.74    1.33    0.054
   8. BD (   1) C   4 - C   6        /373. BD*(   1) C   6 - C  16            3.21    1.34    0.059
   8. BD (   1) C   4 - C   6        /386. BD*(   1) C  12 - C  13            2.21    1.35    0.049
   8. BD (   1) C   4 - C   6        /394. BD*(   1) C  15 - C  16            3.21    1.34    0.059
   9. BD (   1) C   4 - H  19        /365. BD*(   1) N   2 - H  18            3.27    1.07    0.053
   9. BD (   1) C   4 - H  19        /366. BD*(   1) C   4 - C   5            0.59    1.04    0.022
   9. BD (   1) C   4 - H  19        /367. BD*(   1) C   4 - C   6            0.74    1.03    0.025
   9. BD (   1) C   4 - H  19        /369. BD*(   1) C   5 - C   7            4.91    1.20    0.069
   9. BD (   1) C   4 - H  19        /372. BD*(   1) C   6 - C  12            4.38    1.19    0.064
   9. BD (   1) C   4 - H  19        /374. BD*(   2) C   6 - C  16            1.19    0.61    0.027
  10. BD (   1) C   5 - C   7        /111. RY*(   1) C   4                    1.80    1.71    0.050
  10. BD (   1) C   5 - C   7        /179. RY*(   1) C   8                    1.32    1.88    0.045
  10. BD (   1) C   5 - C   7        /180. RY*(   2) C   8                    1.58    2.10    0.052
  10. BD (   1) C   5 - C   7        /230. RY*(   1) C  11                    0.82    1.92    0.036
  10. BD (   1) C   5 - C   7        /231. RY*(   2) C  11                    0.53    1.93    0.029
  10. BD (   1) C   5 - C   7        /366. BD*(   1) C   4 - C   5            2.41    1.25    0.049
  10. BD (   1) C   5 - C   7        /368. BD*(   1) C   4 - H  19            1.24    1.20    0.034
  10. BD (   1) C   5 - C   7        /370. BD*(   1) C   5 - C  11            4.25    1.41    0.069
  10. BD (   1) C   5 - C   7        /375. BD*(   1) C   7 - C   8            3.79    1.42    0.066
  10. BD (   1) C   5 - C   7        /377. BD*(   1) C   7 - H  20            1.14    1.27    0.034
  10. BD (   1) C   5 - C   7        /379. BD*(   1) C   8 - H  21            2.49    1.27    0.050
  10. BD (   1) C   5 - C   7        /385. BD*(   1) C  11 - H  24            2.73    1.27    0.053
  11. BD (   1) C   5 - C  11        /111. RY*(   1) C   4                    1.87    1.71    0.051
  11. BD (   1) C   5 - C  11        /162. RY*(   1) C   7                    0.71    1.91    0.033
  11. BD (   1) C   5 - C  11        /213. RY*(   1) C  10                    1.28    1.89    0.044
  11. BD (   1) C   5 - C  11        /214. RY*(   2) C  10                    1.58    2.11    0.052
  11. BD (   1) C   5 - C  11        /366. BD*(   1) C   4 - C   5            2.45    1.25    0.049
  11. BD (   1) C   5 - C  11        /367. BD*(   1) C   4 - C   6            0.87    1.24    0.029
  11. BD (   1) C   5 - C  11        /369. BD*(   1) C   5 - C   7            4.33    1.41    0.070
  11. BD (   1) C   5 - C  11        /377. BD*(   1) C   7 - H  20            2.95    1.26    0.055
  11. BD (   1) C   5 - C  11        /383. BD*(   1) C  10 - C  11            3.47    1.42    0.063
  11. BD (   1) C   5 - C  11        /384. BD*(   1) C  10 - H  23            2.50    1.27    0.050
  11. BD (   1) C   5 - C  11        /385. BD*(   1) C  11 - H  24            1.14    1.27    0.034
  12. BD (   2) C   5 - C  11        /164. RY*(   3) C   7                    1.99    1.05    0.045
  12. BD (   2) C   5 - C  11        /215. RY*(   3) C  10                    2.00    0.77    0.038
  12. BD (   2) C   5 - C  11        /364. BD*(   1) N   2 - C   4            6.04    0.66    0.061
  12. BD (   2) C   5 - C  11        /367. BD*(   1) C   4 - C   6            2.21    0.76    0.040
  12. BD (   2) C   5 - C  11        /376. BD*(   2) C   7 - C   8           28.06    0.36    0.090
  12. BD (   2) C   5 - C  11        /381. BD*(   2) C   9 - C  10           28.52    0.36    0.091
  13. BD (   1) C   6 - C  12        /111. RY*(   1) C   4                    0.67    1.71    0.030
  13. BD (   1) C   6 - C  12        /264. RY*(   1) C  13                    1.18    1.89    0.043
  13. BD (   1) C   6 - C  12        /265. RY*(   2) C  13                    1.70    2.10    0.054
  13. BD (   1) C   6 - C  12        /315. RY*(   1) C  16                    1.14    2.86    0.051
  13. BD (   1) C   6 - C  12        /367. BD*(   1) C   4 - C   6            2.64    1.25    0.051
  13. BD (   1) C   6 - C  12        /368. BD*(   1) C   4 - H  19            1.03    1.20    0.031
  13. BD (   1) C   6 - C  12        /373. BD*(   1) C   6 - C  16            5.78    1.41    0.080
  13. BD (   1) C   6 - C  12        /386. BD*(   1) C  12 - C  13            3.37    1.42    0.062
  13. BD (   1) C   6 - C  12        /388. BD*(   1) C  12 - H  25            1.02    1.26    0.032
  13. BD (   1) C   6 - C  12        /390. BD*(   1) C  13 - H  26            2.26    1.27    0.048
  13. BD (   1) C   6 - C  12        /396. BD*(   1) C  16 -Br  29            6.14    0.94    0.068
  14. BD (   1) C   6 - C  16        /111. RY*(   1) C   4                    1.13    1.75    0.040
  14. BD (   1) C   6 - C  16        /112. RY*(   2) C   4                    0.65    1.47    0.028
  14. BD (   1) C   6 - C  16        /247. RY*(   1) C  12                    0.69    1.95    0.033
  14. BD (   1) C   6 - C  16        /298. RY*(   1) C  15                    2.48    2.10    0.065
  14. BD (   1) C   6 - C  16        /299. RY*(   2) C  15                    0.77    1.89    0.034
  14. BD (   1) C   6 - C  16        /364. BD*(   1) N   2 - C   4            1.15    1.18    0.033
  14. BD (   1) C   6 - C  16        /367. BD*(   1) C   4 - C   6            3.70    1.29    0.062
  14. BD (   1) C   6 - C  16        /372. BD*(   1) C   6 - C  12            4.61    1.44    0.073
  14. BD (   1) C   6 - C  16        /388. BD*(   1) C  12 - H  25            2.56    1.30    0.052
  14. BD (   1) C   6 - C  16        /394. BD*(   1) C  15 - C  16            4.83    1.45    0.075
  14. BD (   1) C   6 - C  16        /395. BD*(   1) C  15 - H  28            2.07    1.30    0.046
  15. BD (   2) C   6 - C  16        /249. RY*(   3) C  12                    1.59    1.14    0.041
  15. BD (   2) C   6 - C  16        /301. RY*(   4) C  15                    2.21    1.09    0.048
  15. BD (   2) C   6 - C  16        /364. BD*(   1) N   2 - C   4            1.66    0.69    0.032
  15. BD (   2) C   6 - C  16        /366. BD*(   1) C   4 - C   5            2.76    0.79    0.045
  15. BD (   2) C   6 - C  16        /368. BD*(   1) C   4 - H  19            0.63    0.74    0.021
  15. BD (   2) C   6 - C  16        /371. BD*(   2) C   5 - C  11            0.92    0.39    0.017
  15. BD (   2) C   6 - C  16        /387. BD*(   2) C  12 - C  13           24.32    0.38    0.086
  15. BD (   2) C   6 - C  16        /392. BD*(   2) C  14 - C  15           27.60    0.38    0.092
  16. BD (   1) C   7 - C   8        /128. RY*(   1) C   5                    1.23    1.95    0.044
  16. BD (   1) C   7 - C   8        /129. RY*(   2) C   5                    0.97    1.97    0.039
  16. BD (   1) C   7 - C   8        /196. RY*(   1) C   9                    1.00    1.91    0.039
  16. BD (   1) C   7 - C   8        /197. RY*(   2) C   9                    1.49    2.12    0.050
  16. BD (   1) C   7 - C   8        /366. BD*(   1) C   4 - C   5            4.29    1.25    0.066
  16. BD (   1) C   7 - C   8        /369. BD*(   1) C   5 - C   7            4.19    1.41    0.069
  16. BD (   1) C   7 - C   8        /377. BD*(   1) C   7 - H  20            1.23    1.27    0.035
  16. BD (   1) C   7 - C   8        /378. BD*(   1) C   8 - C   9            3.07    1.42    0.059
  16. BD (   1) C   7 - C   8        /379. BD*(   1) C   8 - H  21            0.99    1.27    0.032
  16. BD (   1) C   7 - C   8        /382. BD*(   1) C   9 - H  22            2.67    1.28    0.052
  17. BD (   2) C   7 - C   8        /130. RY*(   3) C   5                    0.56    0.97    0.023
  17. BD (   2) C   7 - C   8        /135. RY*(   8) C   5                    0.51    1.24    0.025
  17. BD (   2) C   7 - C   8        /198. RY*(   3) C   9                    1.39    0.74    0.031
  17. BD (   2) C   7 - C   8        /371. BD*(   2) C   5 - C  11           30.03    0.36    0.093
  17. BD (   2) C   7 - C   8        /381. BD*(   2) C   9 - C  10           28.31    0.36    0.090
  18. BD (   1) C   7 - H  20        /128. RY*(   1) C   5                    1.54    1.75    0.047
  18. BD (   1) C   7 - H  20        /179. RY*(   1) C   8                    1.27    1.69    0.041
  18. BD (   1) C   7 - H  20        /369. BD*(   1) C   5 - C   7            1.07    1.22    0.032
  18. BD (   1) C   7 - H  20        /370. BD*(   1) C   5 - C  11            5.41    1.22    0.073
  18. BD (   1) C   7 - H  20        /375. BD*(   1) C   7 - C   8            0.90    1.23    0.030
  18. BD (   1) C   7 - H  20        /378. BD*(   1) C   8 - C   9            3.80    1.23    0.061
  18. BD (   1) C   7 - H  20        /379. BD*(   1) C   8 - H  21            0.63    1.08    0.023
  19. BD (   1) C   8 - C   9        /162. RY*(   1) C   7                    0.91    1.92    0.037
  19. BD (   1) C   8 - C   9        /163. RY*(   2) C   7                    1.53    1.91    0.048
  19. BD (   1) C   8 - C   9        /213. RY*(   1) C  10                    1.05    1.89    0.040
  19. BD (   1) C   8 - C   9        /214. RY*(   2) C  10                    1.52    2.11    0.051
  19. BD (   1) C   8 - C   9        /375. BD*(   1) C   7 - C   8            3.19    1.42    0.060
  19. BD (   1) C   8 - C   9        /377. BD*(   1) C   7 - H  20            3.04    1.27    0.055
  19. BD (   1) C   8 - C   9        /379. BD*(   1) C   8 - H  21            0.99    1.27    0.032
  19. BD (   1) C   8 - C   9        /380. BD*(   1) C   9 - C  10            3.01    1.42    0.059
  19. BD (   1) C   8 - C   9        /382. BD*(   1) C   9 - H  22            0.97    1.28    0.031
  19. BD (   1) C   8 - C   9        /384. BD*(   1) C  10 - H  23            2.77    1.27    0.053
  20. BD (   1) C   8 - H  21        /162. RY*(   1) C   7                    1.22    1.72    0.041
  20. BD (   1) C   8 - H  21        /196. RY*(   1) C   9                    1.28    1.71    0.042
  20. BD (   1) C   8 - H  21        /369. BD*(   1) C   5 - C   7            4.27    1.21    0.064
  20. BD (   1) C   8 - H  21        /375. BD*(   1) C   7 - C   8            0.74    1.22    0.027
  20. BD (   1) C   8 - H  21        /377. BD*(   1) C   7 - H  20            0.56    1.07    0.022
  20. BD (   1) C   8 - H  21        /378. BD*(   1) C   8 - C   9            0.72    1.22    0.027
  20. BD (   1) C   8 - H  21        /380. BD*(   1) C   9 - C  10            4.01    1.22    0.063
  20. BD (   1) C   8 - H  21        /382. BD*(   1) C   9 - H  22            0.66    1.08    0.024
  21. BD (   1) C   9 - C  10        /179. RY*(   1) C   8                    1.01    1.88    0.039
  21. BD (   1) C   9 - C  10        /180. RY*(   2) C   8                    1.56    2.10    0.051
  21. BD (   1) C   9 - C  10        /230. RY*(   1) C  11                    0.77    1.92    0.034
  21. BD (   1) C   9 - C  10        /231. RY*(   2) C  11                    1.81    1.93    0.053
  21. BD (   1) C   9 - C  10        /378. BD*(   1) C   8 - C   9            3.01    1.42    0.058
  21. BD (   1) C   9 - C  10        /379. BD*(   1) C   8 - H  21            2.78    1.27    0.053
  21. BD (   1) C   9 - C  10        /382. BD*(   1) C   9 - H  22            0.98    1.28    0.032
  21. BD (   1) C   9 - C  10        /383. BD*(   1) C  10 - C  11            3.13    1.42    0.060
  21. BD (   1) C   9 - C  10        /384. BD*(   1) C  10 - H  23            0.99    1.27    0.032
  21. BD (   1) C   9 - C  10        /385. BD*(   1) C  11 - H  24            2.91    1.27    0.054
  22. BD (   2) C   9 - C  10        /181. RY*(   3) C   8                    0.62    0.87    0.023
  22. BD (   2) C   9 - C  10        /182. RY*(   4) C   8                    0.71    1.85    0.036
  22. BD (   2) C   9 - C  10        /232. RY*(   3) C  11                    0.52    0.89    0.021
  22. BD (   2) C   9 - C  10        /233. RY*(   4) C  11                    0.93    1.78    0.040
  22. BD (   2) C   9 - C  10        /371. BD*(   2) C   5 - C  11           29.07    0.36    0.091
  22. BD (   2) C   9 - C  10        /376. BD*(   2) C   7 - C   8           29.23    0.36    0.091
  23. BD (   1) C   9 - H  22        /179. RY*(   1) C   8                    1.40    1.68    0.044
  23. BD (   1) C   9 - H  22        /213. RY*(   1) C  10                    1.40    1.69    0.044
  23. BD (   1) C   9 - H  22        /375. BD*(   1) C   7 - C   8            4.20    1.22    0.064
  23. BD (   1) C   9 - H  22        /378. BD*(   1) C   8 - C   9            0.72    1.22    0.026
  23. BD (   1) C   9 - H  22        /379. BD*(   1) C   8 - H  21            0.65    1.07    0.024
  23. BD (   1) C   9 - H  22        /380. BD*(   1) C   9 - C  10            0.73    1.22    0.027
  23. BD (   1) C   9 - H  22        /383. BD*(   1) C  10 - C  11            4.17    1.22    0.064
  23. BD (   1) C   9 - H  22        /384. BD*(   1) C  10 - H  23            0.65    1.07    0.024
  24. BD (   1) C  10 - C  11        /128. RY*(   1) C   5                    0.90    1.95    0.037
  24. BD (   1) C  10 - C  11        /129. RY*(   2) C   5                    1.12    1.96    0.042
  24. BD (   1) C  10 - C  11        /132. RY*(   5) C   5                    0.55    1.58    0.026
  24. BD (   1) C  10 - C  11        /196. RY*(   1) C   9                    1.01    1.91    0.039
  24. BD (   1) C  10 - C  11        /197. RY*(   2) C   9                    1.48    2.12    0.050
  24. BD (   1) C  10 - C  11        /366. BD*(   1) C   4 - C   5            4.07    1.25    0.064
  24. BD (   1) C  10 - C  11        /370. BD*(   1) C   5 - C  11            3.83    1.41    0.066
  24. BD (   1) C  10 - C  11        /380. BD*(   1) C   9 - C  10            3.08    1.42    0.059
  24. BD (   1) C  10 - C  11        /382. BD*(   1) C   9 - H  22            2.69    1.28    0.052
  24. BD (   1) C  10 - C  11        /384. BD*(   1) C  10 - H  23            0.98    1.27    0.032
  24. BD (   1) C  10 - C  11        /385. BD*(   1) C  11 - H  24            1.04    1.27    0.033
  25. BD (   1) C  10 - H  23        /196. RY*(   1) C   9                    1.28    1.71    0.042
  25. BD (   1) C  10 - H  23        /230. RY*(   1) C  11                    1.26    1.72    0.042
  25. BD (   1) C  10 - H  23        /370. BD*(   1) C   5 - C  11            4.22    1.22    0.064
  25. BD (   1) C  10 - H  23        /378. BD*(   1) C   8 - C   9            4.04    1.22    0.063
  25. BD (   1) C  10 - H  23        /380. BD*(   1) C   9 - C  10            0.71    1.22    0.026
  25. BD (   1) C  10 - H  23        /382. BD*(   1) C   9 - H  22            0.66    1.08    0.024
  25. BD (   1) C  10 - H  23        /383. BD*(   1) C  10 - C  11            0.71    1.22    0.026
  25. BD (   1) C  10 - H  23        /385. BD*(   1) C  11 - H  24            0.60    1.07    0.023
  26. BD (   1) C  11 - H  24        /128. RY*(   1) C   5                    1.73    1.75    0.049
  26. BD (   1) C  11 - H  24        /213. RY*(   1) C  10                    1.21    1.69    0.041
  26. BD (   1) C  11 - H  24        /369. BD*(   1) C   5 - C   7            5.35    1.21    0.072
  26. BD (   1) C  11 - H  24        /370. BD*(   1) C   5 - C  11            1.06    1.22    0.032
  26. BD (   1) C  11 - H  24        /380. BD*(   1) C   9 - C  10            3.91    1.22    0.062
  26. BD (   1) C  11 - H  24        /383. BD*(   1) C  10 - C  11            0.84    1.22    0.029
  26. BD (   1) C  11 - H  24        /384. BD*(   1) C  10 - H  23            0.63    1.07    0.023
  27. BD (   1) C  12 - C  13        /145. RY*(   1) C   6                    0.78    2.30    0.038
  27. BD (   1) C  12 - C  13        /146. RY*(   2) C   6                    1.94    1.73    0.052
  27. BD (   1) C  12 - C  13        /281. RY*(   1) C  14                    0.92    1.90    0.037
  27. BD (   1) C  12 - C  13        /282. RY*(   2) C  14                    1.48    2.14    0.050
  27. BD (   1) C  12 - C  13        /367. BD*(   1) C   4 - C   6            4.17    1.25    0.065
  27. BD (   1) C  12 - C  13        /372. BD*(   1) C   6 - C  12            4.00    1.41    0.067
  27. BD (   1) C  12 - C  13        /388. BD*(   1) C  12 - H  25            1.15    1.27    0.034
  27. BD (   1) C  12 - C  13        /389. BD*(   1) C  13 - C  14            3.00    1.42    0.058
  27. BD (   1) C  12 - C  13        /390. BD*(   1) C  13 - H  26            1.00    1.28    0.032
  27. BD (   1) C  12 - C  13        /393. BD*(   1) C  14 - H  27            2.64    1.28    0.052
  28. BD (   2) C  12 - C  13        /283. RY*(   3) C  14                    1.92    0.79    0.038
  28. BD (   2) C  12 - C  13        /374. BD*(   2) C   6 - C  16           31.17    0.34    0.094
  28. BD (   2) C  12 - C  13        /392. BD*(   2) C  14 - C  15           28.55    0.36    0.091
  29. BD (   1) C  12 - H  25        /145. RY*(   1) C   6                    1.53    2.11    0.051
  29. BD (   1) C  12 - H  25        /264. RY*(   1) C  13                    1.25    1.70    0.041
  29. BD (   1) C  12 - H  25        /372. BD*(   1) C   6 - C  12            0.89    1.21    0.029
  29. BD (   1) C  12 - H  25        /373. BD*(   1) C   6 - C  16            4.77    1.22    0.068
  29. BD (   1) C  12 - H  25        /386. BD*(   1) C  12 - C  13            0.89    1.23    0.029
  29. BD (   1) C  12 - H  25        /389. BD*(   1) C  13 - C  14            4.04    1.23    0.063
  29. BD (   1) C  12 - H  25        /390. BD*(   1) C  13 - H  26            0.66    1.08    0.024
  30. BD (   1) C  13 - C  14        /247. RY*(   1) C  12                    0.87    1.92    0.037
  30. BD (   1) C  13 - C  14        /248. RY*(   2) C  12                    1.58    1.95    0.050
  30. BD (   1) C  13 - C  14        /299. RY*(   2) C  15                    2.34    1.85    0.059
  30. BD (   1) C  13 - C  14        /386. BD*(   1) C  12 - C  13            3.08    1.42    0.059
  30. BD (   1) C  13 - C  14        /388. BD*(   1) C  12 - H  25            2.78    1.27    0.053
  30. BD (   1) C  13 - C  14        /390. BD*(   1) C  13 - H  26            0.97    1.27    0.031
  30. BD (   1) C  13 - C  14        /391. BD*(   1) C  14 - C  15            2.94    1.42    0.058
  30. BD (   1) C  13 - C  14        /393. BD*(   1) C  14 - H  27            1.02    1.28    0.032
  30. BD (   1) C  13 - C  14        /395. BD*(   1) C  15 - H  28            2.99    1.26    0.055
  31. BD (   1) C  13 - H  26        /247. RY*(   1) C  12                    1.18    1.72    0.040
  31. BD (   1) C  13 - H  26        /281. RY*(   1) C  14                    1.26    1.70    0.041
  31. BD (   1) C  13 - H  26        /372. BD*(   1) C   6 - C  12            4.44    1.20    0.065
  31. BD (   1) C  13 - H  26        /386. BD*(   1) C  12 - C  13            0.77    1.22    0.027
  31. BD (   1) C  13 - H  26        /388. BD*(   1) C  12 - H  25            0.65    1.07    0.024
  31. BD (   1) C  13 - H  26        /389. BD*(   1) C  13 - C  14            0.70    1.22    0.026
  31. BD (   1) C  13 - H  26        /391. BD*(   1) C  14 - C  15            4.00    1.22    0.062
  31. BD (   1) C  13 - H  26        /393. BD*(   1) C  14 - H  27            0.65    1.07    0.024
  32. BD (   1) C  14 - C  15        /264. RY*(   1) C  13                    0.94    1.90    0.038
  32. BD (   1) C  14 - C  15        /265. RY*(   2) C  13                    1.57    2.11    0.052
  32. BD (   1) C  14 - C  15        /315. RY*(   1) C  16                    0.72    2.87    0.041
  32. BD (   1) C  14 - C  15        /316. RY*(   2) C  16                    2.18    1.90    0.058
  32. BD (   1) C  14 - C  15        /319. RY*(   5) C  16                    0.55    2.11    0.030
  32. BD (   1) C  14 - C  15        /359. RY*(   4)Br  29                    0.55   15.91    0.084
  32. BD (   1) C  14 - C  15        /389. BD*(   1) C  13 - C  14            2.75    1.42    0.056
  32. BD (   1) C  14 - C  15        /390. BD*(   1) C  13 - H  26            2.64    1.27    0.052
  32. BD (   1) C  14 - C  15        /393. BD*(   1) C  14 - H  27            0.96    1.28    0.031
  32. BD (   1) C  14 - C  15        /394. BD*(   1) C  15 - C  16            4.45    1.41    0.071
  32. BD (   1) C  14 - C  15        /395. BD*(   1) C  15 - H  28            1.19    1.26    0.035
  32. BD (   1) C  14 - C  15        /396. BD*(   1) C  16 -Br  29            5.10    0.95    0.062
  33. BD (   2) C  14 - C  15        /266. RY*(   3) C  13                    0.57    0.91    0.022
  33. BD (   2) C  14 - C  15        /267. RY*(   4) C  13                    0.77    1.85    0.037
  33. BD (   2) C  14 - C  15        /317. RY*(   3) C  16                    0.58    1.21    0.026
  33. BD (   2) C  14 - C  15        /318. RY*(   4) C  16                    0.72    1.84    0.036
  33. BD (   2) C  14 - C  15        /374. BD*(   2) C   6 - C  16           30.17    0.34    0.092
  33. BD (   2) C  14 - C  15        /387. BD*(   2) C  12 - C  13           28.34    0.36    0.091
  34. BD (   1) C  14 - H  27        /264. RY*(   1) C  13                    1.31    1.70    0.042
  34. BD (   1) C  14 - H  27        /298. RY*(   1) C  15                    1.07    1.87    0.040
  34. BD (   1) C  14 - H  27        /386. BD*(   1) C  12 - C  13            4.19    1.22    0.064
  34. BD (   1) C  14 - H  27        /389. BD*(   1) C  13 - C  14            0.77    1.22    0.027
  34. BD (   1) C  14 - H  27        /390. BD*(   1) C  13 - H  26            0.66    1.08    0.024
  34. BD (   1) C  14 - H  27        /391. BD*(   1) C  14 - C  15            0.69    1.22    0.026
  34. BD (   1) C  14 - H  27        /394. BD*(   1) C  15 - C  16            3.79    1.21    0.061
  34. BD (   1) C  14 - H  27        /395. BD*(   1) C  15 - H  28            0.54    1.06    0.021
  35. BD (   1) C  15 - C  16        /145. RY*(   1) C   6                    1.90    2.34    0.060
  35. BD (   1) C  15 - C  16        /149. RY*(   5) C   6                    1.05    1.72    0.038
  35. BD (   1) C  15 - C  16        /281. RY*(   1) C  14                    1.14    1.93    0.042
  35. BD (   1) C  15 - C  16        /282. RY*(   2) C  14                    1.56    2.18    0.052
  35. BD (   1) C  15 - C  16        /315. RY*(   1) C  16                    0.75    2.90    0.042
  35. BD (   1) C  15 - C  16        /358. RY*(   3)Br  29                    0.73    3.50    0.045
  35. BD (   1) C  15 - C  16        /359. RY*(   4)Br  29                    0.82   15.95    0.103
  35. BD (   1) C  15 - C  16        /367. BD*(   1) C   4 - C   6            3.89    1.29    0.063
  35. BD (   1) C  15 - C  16        /373. BD*(   1) C   6 - C  16            5.68    1.45    0.081
  35. BD (   1) C  15 - C  16        /391. BD*(   1) C  14 - C  15            3.44    1.46    0.063
  35. BD (   1) C  15 - C  16        /393. BD*(   1) C  14 - H  27            2.35    1.31    0.050
  35. BD (   1) C  15 - C  16        /395. BD*(   1) C  15 - H  28            1.39    1.30    0.038
  36. BD (   1) C  15 - H  28        /281. RY*(   1) C  14                    1.22    1.70    0.041
  36. BD (   1) C  15 - H  28        /315. RY*(   1) C  16                    1.42    2.67    0.055
  36. BD (   1) C  15 - H  28        /373. BD*(   1) C   6 - C  16            5.52    1.22    0.073
  36. BD (   1) C  15 - H  28        /389. BD*(   1) C  13 - C  14            3.51    1.23    0.059
  36. BD (   1) C  15 - H  28        /391. BD*(   1) C  14 - C  15            0.97    1.23    0.031
  36. BD (   1) C  15 - H  28        /393. BD*(   1) C  14 - H  27            0.58    1.08    0.022
  36. BD (   1) C  15 - H  28        /394. BD*(   1) C  15 - C  16            1.33    1.22    0.036
  37. BD (   1) C  16 -Br  29        /112. RY*(   2) C   4                    0.57    1.31    0.025
  37. BD (   1) C  16 -Br  29        /145. RY*(   1) C   6                    4.02    2.17    0.084
  37. BD (   1) C  16 -Br  29        /298. RY*(   1) C  15                    3.30    1.94    0.072
  37. BD (   1) C  16 -Br  29        /303. RY*(   6) C  15                    1.00    1.61    0.036
  37. BD (   1) C  16 -Br  29        /315. RY*(   1) C  16                    2.10    2.74    0.068
  37. BD (   1) C  16 -Br  29        /316. RY*(   2) C  16                    0.93    1.77    0.036
  37. BD (   1) C  16 -Br  29        /358. RY*(   3)Br  29                    2.08    3.33    0.075
  37. BD (   1) C  16 -Br  29        /359. RY*(   4)Br  29                    2.52   15.78    0.179
  37. BD (   1) C  16 -Br  29        /372. BD*(   1) C   6 - C  12            4.46    1.27    0.067
  37. BD (   1) C  16 -Br  29        /391. BD*(   1) C  14 - C  15            3.91    1.29    0.064
  37. BD (   1) C  16 -Br  29        /395. BD*(   1) C  15 - H  28            0.66    1.13    0.024
  38. CR (   1) C   1                /364. BD*(   1) N   2 - C   4            0.96   10.90    0.092
  39. CR (   1) N   2                / 60. RY*(   1) C   1                    0.60   15.73    0.087
  39. CR (   1) N   2                / 64. RY*(   5) C   1                    0.59   16.28    0.087
  39. CR (   1) N   2                /112. RY*(   2) C   4                    1.31   15.26    0.126
  39. CR (   1) N   2                /334. RY*(   1) H  18                    0.70   16.02    0.094
  40. CR (   1) O   3                / 60. RY*(   1) C   1                    5.66   20.47    0.305
  41. CR (   1) C   4                /128. RY*(   1) C   5                    0.85   11.62    0.089
  41. CR (   1) C   4                /145. RY*(   1) C   6                    0.84   11.97    0.090
  41. CR (   1) C   4                /360. BD*(   1) C   1 - N   2            0.55   10.90    0.070
  41. CR (   1) C   4                /369. BD*(   1) C   5 - C   7            0.68   11.09    0.078
  41. CR (   1) C   4                /370. BD*(   1) C   5 - C  11            0.52   11.09    0.068
  41. CR (   1) C   4                /372. BD*(   1) C   6 - C  12            0.72   11.07    0.080
  41. CR (   1) C   4                /373. BD*(   1) C   6 - C  16            0.53   11.08    0.069
  42. CR (   1) C   5                /113. RY*(   3) C   4                    0.75   11.13    0.082
  42. CR (   1) C   5                /163. RY*(   2) C   7                    1.48   11.53    0.117
  42. CR (   1) C   5                /231. RY*(   2) C  11                    1.52   11.56    0.118
  42. CR (   1) C   5                /375. BD*(   1) C   7 - C   8            0.67   11.05    0.077
  42. CR (   1) C   5                /383. BD*(   1) C  10 - C  11            0.67   11.05    0.077
  43. CR (   1) C   6                /248. RY*(   2) C  12                    1.39   11.58    0.113
  43. CR (   1) C   6                /316. RY*(   2) C  16                    2.58   11.53    0.154
  43. CR (   1) C   6                /373. BD*(   1) C   6 - C  16            0.81   11.04    0.085
  43. CR (   1) C   6                /386. BD*(   1) C  12 - C  13            0.66   11.05    0.077
  43. CR (   1) C   6                /394. BD*(   1) C  15 - C  16            1.06   11.04    0.097
  43. CR (   1) C   6                /396. BD*(   1) C  16 -Br  29            1.16   10.57    0.100
  44. CR (   1) C   7                /129. RY*(   2) C   5                    2.02   11.58    0.137
  44. CR (   1) C   7                /180. RY*(   2) C   8                    1.65   11.72    0.124
  44. CR (   1) C   7                /366. BD*(   1) C   4 - C   5            0.89   10.86    0.089
  44. CR (   1) C   7                /370. BD*(   1) C   5 - C  11            0.90   11.03    0.089
  44. CR (   1) C   7                /378. BD*(   1) C   8 - C   9            0.72   11.04    0.080
  45. CR (   1) C   8                /163. RY*(   2) C   7                    1.10   11.53    0.100
  45. CR (   1) C   8                /197. RY*(   2) C   9                    1.54   11.73    0.120
  45. CR (   1) C   8                /369. BD*(   1) C   5 - C   7            0.82   11.03    0.085
  45. CR (   1) C   8                /380. BD*(   1) C   9 - C  10            0.71   11.04    0.079
  46. CR (   1) C   9                /180. RY*(   2) C   8                    1.46   11.72    0.117
  46. CR (   1) C   9                /214. RY*(   2) C  10                    1.52   11.72    0.119
  46. CR (   1) C   9                /375. BD*(   1) C   7 - C   8            0.75   11.04    0.082
  46. CR (   1) C   9                /383. BD*(   1) C  10 - C  11            0.75   11.04    0.081
  47. CR (   1) C  10                /197. RY*(   2) C   9                    1.57   11.73    0.121
  47. CR (   1) C  10                /231. RY*(   2) C  11                    1.22   11.55    0.106
  47. CR (   1) C  10                /234. RY*(   5) C  11                    0.59   11.46    0.073
  47. CR (   1) C  10                /370. BD*(   1) C   5 - C  11            0.78   11.03    0.083
  47. CR (   1) C  10                /378. BD*(   1) C   8 - C   9            0.71   11.04    0.079
  48. CR (   1) C  11                /128. RY*(   1) C   5                    0.66   11.56    0.078
  48. CR (   1) C  11                /129. RY*(   2) C   5                    1.08   11.58    0.100
  48. CR (   1) C  11                /214. RY*(   2) C  10                    1.59   11.72    0.122
  48. CR (   1) C  11                /366. BD*(   1) C   4 - C   5            0.86   10.86    0.087
  48. CR (   1) C  11                /369. BD*(   1) C   5 - C   7            0.96   11.03    0.092
  48. CR (   1) C  11                /380. BD*(   1) C   9 - C  10            0.73   11.04    0.081
  49. CR (   1) C  12                /145. RY*(   1) C   6                    0.95   11.92    0.095
  49. CR (   1) C  12                /146. RY*(   2) C   6                    0.96   11.34    0.093
  49. CR (   1) C  12                /265. RY*(   2) C  13                    1.65   11.73    0.124
  49. CR (   1) C  12                /348. RY*(   1) H  25                    0.53   11.83    0.071
  49. CR (   1) C  12                /367. BD*(   1) C   4 - C   6            0.91   10.87    0.090
  49. CR (   1) C  12                /373. BD*(   1) C   6 - C  16            0.87   11.03    0.088
  49. CR (   1) C  12                /389. BD*(   1) C  13 - C  14            0.75   11.04    0.082
  50. CR (   1) C  13                /248. RY*(   2) C  12                    1.28   11.57    0.109
  50. CR (   1) C  13                /251. RY*(   5) C  12                    0.52   11.47    0.069
  50. CR (   1) C  13                /282. RY*(   2) C  14                    1.50   11.76    0.119
  50. CR (   1) C  13                /372. BD*(   1) C   6 - C  12            0.83   11.02    0.086
  50. CR (   1) C  13                /391. BD*(   1) C  14 - C  15            0.69   11.04    0.078
  51. CR (   1) C  14                /265. RY*(   2) C  13                    1.46   11.72    0.117
  51. CR (   1) C  14                /298. RY*(   1) C  15                    0.71   11.68    0.081
  51. CR (   1) C  14                /299. RY*(   2) C  15                    0.82   11.47    0.087
  51. CR (   1) C  14                /300. RY*(   3) C  15                    0.53   11.30    0.069
  51. CR (   1) C  14                /386. BD*(   1) C  12 - C  13            0.77   11.04    0.082
  51. CR (   1) C  14                /394. BD*(   1) C  15 - C  16            0.74   11.03    0.081
  52. CR (   1) C  15                /282. RY*(   2) C  14                    1.55   11.75    0.121
  52. CR (   1) C  15                /315. RY*(   1) C  16                    1.39   12.48    0.118
  52. CR (   1) C  15                /316. RY*(   2) C  16                    1.05   11.52    0.098
  52. CR (   1) C  15                /373. BD*(   1) C   6 - C  16            1.31   11.02    0.108
  52. CR (   1) C  15                /389. BD*(   1) C  13 - C  14            0.67   11.03    0.077
  52. CR (   1) C  15                /394. BD*(   1) C  15 - C  16            0.60   11.03    0.073
  52. CR (   1) C  15                /396. BD*(   1) C  16 -Br  29            0.93   10.56    0.089
  53. CR (   1) C  16                /146. RY*(   2) C   6                    2.07   11.40    0.137
  53. CR (   1) C  16                /299. RY*(   2) C  15                    2.08   11.53    0.138
  53. CR (   1) C  16                /367. BD*(   1) C   4 - C   6            1.04   10.92    0.096
  53. CR (   1) C  16                /372. BD*(   1) C   6 - C  12            0.79   11.08    0.084
  53. CR (   1) C  16                /373. BD*(   1) C   6 - C  16            0.72   11.08    0.080
  53. CR (   1) C  16                /391. BD*(   1) C  14 - C  15            0.67   11.10    0.077
  53. CR (   1) C  16                /394. BD*(   1) C  15 - C  16            0.62   11.08    0.074
  53. CR (   1) C  16                /396. BD*(   1) C  16 -Br  29            1.97   10.62    0.130
  54. LP (   1) N   2                / 62. RY*(   3) C   1                    2.03    2.03    0.061
  54. LP (   1) N   2                / 65. RY*(   6) C   1                    0.94    1.05    0.030
  54. LP (   1) N   2                /114. RY*(   4) C   4                    1.06    1.64    0.040
  54. LP (   1) N   2                /361. BD*(   1) C   1 - O   3           18.57    0.70    0.105
  54. LP (   1) N   2                /362. BD*(   2) C   1 - O   3            9.94    0.72    0.078
  54. LP (   1) N   2                /366. BD*(   1) C   4 - C   5            5.03    0.82    0.061
  54. LP (   1) N   2                /367. BD*(   1) C   4 - C   6            3.49    0.82    0.050
  54. LP (   1) N   2                /371. BD*(   2) C   5 - C  11            1.37    0.42    0.022
  55. LP (   1) O   3                / 60. RY*(   1) C   1                   13.75    1.93    0.145
  55. LP (   1) O   3                / 61. RY*(   2) C   1                    0.91    2.35    0.041
  55. LP (   1) O   3                / 71. RY*(  12) C   1                    1.06    3.03    0.051
  55. LP (   1) O   3                /360. BD*(   1) C   1 - N   2            0.68    1.25    0.026
  55. LP (   1) O   3                /363. BD*(   1) C   1 - H  17            0.79    1.23    0.028
  56. LP (   2) O   3                / 61. RY*(   2) C   1                    4.05    1.89    0.080
  56. LP (   2) O   3                /360. BD*(   1) C   1 - N   2           29.12    0.79    0.137
  56. LP (   2) O   3                /363. BD*(   1) C   1 - H  17           22.51    0.77    0.119
  57. LP (   1)Br  29                /315. RY*(   1) C  16                    1.37    2.79    0.055
  57. LP (   1)Br  29                /316. RY*(   2) C  16                    0.80    1.82    0.034
  57. LP (   1)Br  29                /359. RY*(   4)Br  29                    0.53   15.84    0.082
  57. LP (   1)Br  29                /373. BD*(   1) C   6 - C  16            1.40    1.33    0.039
  57. LP (   1)Br  29                /394. BD*(   1) C  15 - C  16            0.68    1.33    0.027
  58. LP (   2)Br  29                /316. RY*(   2) C  16                    0.75    1.46    0.030
  58. LP (   2)Br  29                /364. BD*(   1) N   2 - C   4            0.84    0.71    0.022
  58. LP (   2)Br  29                /368. BD*(   1) C   4 - H  19            1.06    0.77    0.025
  58. LP (   2)Br  29                /373. BD*(   1) C   6 - C  16            4.11    0.97    0.056
  58. LP (   2)Br  29                /391. BD*(   1) C  14 - C  15            0.83    0.98    0.026
  58. LP (   2)Br  29                /394. BD*(   1) C  15 - C  16            3.45    0.97    0.052
  59. LP (   3)Br  29                /317. RY*(   3) C  16                    0.79    1.25    0.029
  59. LP (   3)Br  29                /374. BD*(   2) C   6 - C  16           12.79    0.39    0.069
 361. BD*(   1) C   1 - O   3        / 60. RY*(   1) C   1                    1.30    0.76    0.110
 361. BD*(   1) C   1 - O   3        / 62. RY*(   3) C   1                    0.76    1.33    0.114
 361. BD*(   1) C   1 - O   3        / 65. RY*(   6) C   1                    1.37    0.34    0.079
 361. BD*(   1) C   1 - O   3        / 69. RY*(  10) C   1                    0.72    1.45    0.119
 361. BD*(   1) C   1 - O   3        / 70. RY*(  11) C   1                    0.92    3.39    0.205
 361. BD*(   1) C   1 - O   3        / 95. RY*(   2) O   3                    1.46    0.24    0.068
 361. BD*(   1) C   1 - O   3        / 97. RY*(   4) O   3                    2.30    0.67    0.144
 361. BD*(   1) C   1 - O   3        /360. BD*(   1) C   1 - N   2            1.01    0.09    0.028
 361. BD*(   1) C   1 - O   3        /362. BD*(   2) C   1 - O   3          912.39    0.01    0.312
 361. BD*(   1) C   1 - O   3        /363. BD*(   1) C   1 - H  17            1.21    0.06    0.027
 362. BD*(   2) C   1 - O   3        / 60. RY*(   1) C   1                    0.91    0.75    0.098
 362. BD*(   2) C   1 - O   3        / 62. RY*(   3) C   1                    0.52    1.31    0.100
 362. BD*(   2) C   1 - O   3        / 63. RY*(   4) C   1                    0.60    0.82    0.086
 362. BD*(   2) C   1 - O   3        / 69. RY*(  10) C   1                    0.80    1.44    0.134
 362. BD*(   2) C   1 - O   3        / 70. RY*(  11) C   1                    0.71    3.37    0.193
 362. BD*(   2) C   1 - O   3        / 95. RY*(   2) O   3                    0.79    0.22    0.052
 362. BD*(   2) C   1 - O   3        / 97. RY*(   4) O   3                    2.38    0.66    0.156
 362. BD*(   2) C   1 - O   3        /363. BD*(   1) C   1 - H  17            1.06    0.05    0.023
 362. BD*(   2) C   1 - O   3        /365. BD*(   1) N   2 - H  18            1.51    0.13    0.052
 371. BD*(   2) C   5 - C  11        /130. RY*(   3) C   5                    0.73    0.61    0.045
 371. BD*(   2) C   5 - C  11        /164. RY*(   3) C   7                    0.70    0.69    0.047
 371. BD*(   2) C   5 - C  11        /215. RY*(   3) C  10                    0.74    0.41    0.037
 371. BD*(   2) C   5 - C  11        /232. RY*(   3) C  11                    3.49    0.53    0.092
 371. BD*(   2) C   5 - C  11        /364. BD*(   1) N   2 - C   4            2.57    0.30    0.056
 371. BD*(   2) C   5 - C  11        /367. BD*(   1) C   4 - C   6            0.71    0.40    0.034
 374. BD*(   2) C   6 - C  16        /147. RY*(   3) C   6                    1.86    0.73    0.072
 374. BD*(   2) C   6 - C  16        /249. RY*(   3) C  12                    0.75    0.77    0.047
 374. BD*(   2) C   6 - C  16        /301. RY*(   4) C  15                    0.88    0.72    0.050
 374. BD*(   2) C   6 - C  16        /317. RY*(   3) C  16                    2.41    0.87    0.090
 374. BD*(   2) C   6 - C  16        /364. BD*(   1) N   2 - C   4            1.00    0.32    0.034
 374. BD*(   2) C   6 - C  16        /366. BD*(   1) C   4 - C   5            1.95    0.43    0.055
 374. BD*(   2) C   6 - C  16        /368. BD*(   1) C   4 - H  19            0.71    0.38    0.031
 374. BD*(   2) C   6 - C  16        /371. BD*(   2) C   5 - C  11            4.51    0.02    0.015
 374. BD*(   2) C   6 - C  16        /376. BD*(   2) C   7 - C   8            1.46    0.02    0.008
 374. BD*(   2) C   6 - C  16        /387. BD*(   2) C  12 - C  13          269.76    0.02    0.100
 374. BD*(   2) C   6 - C  16        /392. BD*(   2) C  14 - C  15          281.16    0.01    0.095
 376. BD*(   2) C   7 - C   8        /164. RY*(   3) C   7                    0.67    0.70    0.048
 376. BD*(   2) C   7 - C   8        /165. RY*(   4) C   7                    0.82    1.25    0.071
 376. BD*(   2) C   7 - C   8        /166. RY*(   5) C   7                    0.51    1.01    0.051
 376. BD*(   2) C   7 - C   8        /181. RY*(   3) C   8                    3.08    0.52    0.088
 381. BD*(   2) C   9 - C  10        /198. RY*(   3) C   9                    3.58    0.38    0.081
 381. BD*(   2) C   9 - C  10        /205. RY*(  10) C   9                    0.51    0.70    0.042
 381. BD*(   2) C   9 - C  10        /215. RY*(   3) C  10                    2.10    0.41    0.065
 387. BD*(   2) C  12 - C  13        /250. RY*(   4) C  12                    1.29    1.23    0.089
 387. BD*(   2) C  12 - C  13        /266. RY*(   3) C  13                    3.01    0.55    0.090
 387. BD*(   2) C  12 - C  13        /275. RY*(  12) C  13                    0.76    0.47    0.042
 387. BD*(   2) C  12 - C  13        /283. RY*(   3) C  14                    0.63    0.43    0.037
 392. BD*(   2) C  14 - C  15        /283. RY*(   3) C  14                    2.35    0.43    0.071
 392. BD*(   2) C  14 - C  15        /291. RY*(  11) C  14                    0.63    0.48    0.039
 392. BD*(   2) C  14 - C  15        /301. RY*(   4) C  15                    0.75    0.71    0.051
 392. BD*(   2) C  14 - C  15        /302. RY*(   5) C  15                    0.77    1.17    0.067


 Natural Bond Orbitals (Summary):

                                                            Principal Delocalizations
           NBO                        Occupancy    Energy   (geminal,vicinal,remote)
 ====================================================================================
 Molecular unit  1  (C14H12NOBr)
     1. BD (   1) C   1 - N   2          1.99144    -0.87648  111(v),367(v),364(g)
     2. BD (   1) C   1 - O   3          1.99544    -0.82069  361(g),362(g),60(g)
     3. BD (   2) C   1 - O   3          1.99330    -0.83331  365(v),361(g),362(g),60(g)
     4. BD (   1) C   1 - H  17          1.98399    -0.64019  364(v),94(v),78(v)
     5. BD (   1) N   2 - C   4          1.98038    -0.81281  371(v),373(v),60(v),363(v)
                                                    374(v),64(v),370(v),146(v)
                                                    366(g),130(v)
     6. BD (   1) N   2 - H  18          1.97936    -0.73828  362(v),368(v),63(v),113(v)
                                                    112(v),361(v)
     7. BD (   1) C   4 - C   5          1.96312    -0.71610  374(v),375(v),369(g),383(v)
                                                    370(g),230(v),367(g),162(v)
                                                    147(v),77(v),372(v),368(g)
                                                    360(v),373(v)
     8. BD (   1) C   4 - C   6          1.96663    -0.72144  373(g),394(v),372(g),315(v)
                                                    386(v),370(v),360(v),366(g)
                                                    247(v),371(v),129(v),77(v)
                                                    368(g),359(r)
     9. BD (   1) C   4 - H  19          1.96891    -0.57482  369(v),372(v),365(v),374(v)
                                                    367(g),366(g)
    10. BD (   1) C   5 - C   7          1.97149    -0.78612  370(g),375(g),385(v),379(v)
                                                    366(g),111(v),180(v),179(v)
                                                    368(v),377(g),230(v),231(v)
    11. BD (   1) C   5 - C  11          1.97193    -0.78365  369(g),383(g),377(v),384(v)
                                                    366(g),111(v),214(v),213(v)
                                                    385(g),367(v),162(v)
    12. BD (   2) C   5 - C  11          1.65928    -0.30103  381(v),376(v),364(v),367(v)
                                                    215(v),164(v)
    13. BD (   1) C   6 - C  12          1.96244    -0.78732  396(v),373(g),386(g),367(g)
                                                    390(v),265(v),264(v),315(v)
                                                    388(g),368(v),111(v)
    14. BD (   1) C   6 - C  16          1.97210    -0.82754  394(g),372(g),367(g),388(v)
                                                    298(v),395(v),364(v),111(v)
                                                    299(v),247(v),112(v)
    15. BD (   2) C   6 - C  16          1.68733    -0.33069  392(v),387(v),366(v),301(v)
                                                    364(v),249(v),371(r),368(v)
    16. BD (   1) C   7 - C   8          1.97785    -0.78768  366(v),369(g),378(g),382(v)
                                                    197(v),128(v),377(g),196(v)
                                                    379(g),129(v)
    17. BD (   2) C   7 - C   8          1.66482    -0.30130  371(v),381(v),198(v),130(v)
                                                    135(v)
    18. BD (   1) C   7 - H  20          1.97754    -0.59184  370(v),378(v),128(v),179(v)
                                                    369(g),375(g),379(v)
    19. BD (   1) C   8 - C   9          1.97935    -0.78682  375(g),377(v),380(g),384(v)
                                                    163(v),214(v),213(v),379(g)
                                                    382(g),162(v)
    20. BD (   1) C   8 - H  21          1.97996    -0.58775  369(v),380(v),196(v),162(v)
                                                    375(g),378(g),382(v),377(v)
    21. BD (   1) C   9 - C  10          1.97941    -0.78657  383(g),378(g),385(v),379(v)
                                                    231(v),180(v),179(v),384(g)
                                                    382(g),230(v)
    22. BD (   2) C   9 - C  10          1.65913    -0.29886  376(v),371(v),233(v),182(v)
                                                    181(v),232(v)
    23. BD (   1) C   9 - H  22          1.97987    -0.58744  375(v),383(v),179(v),213(v)
                                                    380(g),378(g),384(v),379(v)
    24. BD (   1) C  10 - C  11          1.97796    -0.78602  366(v),370(g),380(g),382(v)
                                                    197(v),129(v),385(g),196(v)
                                                    384(g),128(v),132(v)
    25. BD (   1) C  10 - H  23          1.97970    -0.58685  370(v),378(v),196(v),230(v)
                                                    380(g),383(g),382(v),385(v)
    26. BD (   1) C  11 - H  24          1.97913    -0.58780  369(v),380(v),128(v),213(v)
                                                    370(g),383(g),384(v)
    27. BD (   1) C  12 - C  13          1.97828    -0.79330  367(v),372(g),389(g),393(v)
                                                    146(v),282(v),388(g),390(g)
                                                    281(v),145(v)
    28. BD (   2) C  12 - C  13          1.66488    -0.30614  374(v),392(v),283(v)
    29. BD (   1) C  12 - H  25          1.97799    -0.59756  373(v),389(v),145(v),264(v)
                                                    372(g),386(g),390(v)
    30. BD (   1) C  13 - C  14          1.97934    -0.79150  386(g),395(v),391(g),388(v)
                                                    299(v),248(v),393(g),390(g)
                                                    247(v)
    31. BD (   1) C  13 - H  26          1.97945    -0.59017  372(v),391(v),281(v),247(v)
                                                    386(g),389(g),393(v),388(v)
    32. BD (   1) C  14 - C  15          1.97101    -0.79151  396(v),394(g),389(g),390(v)
                                                    316(v),265(v),395(g),393(g)
                                                    264(v),315(v),359(r),319(v)
    33. BD (   2) C  14 - C  15          1.65890    -0.30624  374(v),387(v),267(v),318(v)
                                                    317(v),266(v)
    34. BD (   1) C  14 - H  27          1.97950    -0.59390  386(v),394(v),264(v),298(v)
                                                    389(g),391(g),390(v),395(v)
    35. BD (   1) C  15 - C  16          1.97810    -0.82780  373(g),367(v),391(g),393(v)
                                                    145(v),282(v),395(g),281(v)
                                                    149(v),359(v),315(g),358(v)
    36. BD (   1) C  15 - H  28          1.97859    -0.59949  373(v),389(v),315(v),394(g)
                                                    281(v),391(g),393(v)
    37. BD (   1) C  16 -Br  29          1.98169    -0.66306  372(v),145(v),391(v),298(v)
                                                    359(g),315(g),358(g),303(v)
                                                    316(g),395(v),112(r)
    38. CR (   1) C   1                  1.99960   -10.54595  364(v)
    39. CR (   1) N   2                  1.99946   -14.61914  112(v),334(v),60(v),64(v)
    40. CR (   1) O   3                  1.99977   -19.36331  60(v)
    41. CR (   1) C   4                  1.99905   -10.46302  128(v),145(v),372(v),369(v)
                                                    360(v),373(v),370(v)
    42. CR (   1) C   5                  1.99901   -10.41098  231(v),163(v),113(v),375(v)
                                                    383(v)
    43. CR (   1) C   6                  1.99885   -10.41825  316(v),248(v),396(v),394(v)
                                                    373(g),386(v)
    44. CR (   1) C   7                  1.99907   -10.40103  129(v),180(v),370(v),366(v)
                                                    378(v)
    45. CR (   1) C   8                  1.99920   -10.40275  197(v),163(v),369(v),380(v)
    46. CR (   1) C   9                  1.99919   -10.40151  214(v),180(v),375(v),383(v)
    47. CR (   1) C  10                  1.99920   -10.40168  197(v),231(v),370(v),378(v)
                                                    234(v)
    48. CR (   1) C  11                  1.99909   -10.40001  214(v),129(v),369(v),366(v)
                                                    380(v),128(v)
    49. CR (   1) C  12                  1.99909   -10.41112  265(v),146(v),145(v),367(v)
                                                    373(v),389(v),348(v)
    50. CR (   1) C  13                  1.99920   -10.40772  282(v),248(v),372(v),391(v)
                                                    251(v)
    51. CR (   1) C  14                  1.99919   -10.40960  265(v),299(v),386(v),394(v)
                                                    298(v),300(v)
    52. CR (   1) C  15                  1.99901   -10.40688  282(v),315(v),373(v),316(v)
                                                    396(v),389(v),394(g)
    53. CR (   1) C  16                  1.99865   -10.46483  299(v),146(v),396(g),367(v)
                                                    372(v),373(g),391(v),394(g)
    54. LP (   1) N   2                  1.76257    -0.35751  361(v),362(v),366(v),367(v)
                                                    62(v),371(r),114(v),65(v)
    55. LP (   1) O   3                  1.98517    -0.81597  60(v),71(v),61(v),363(v)
                                                    360(v)
    56. LP (   2) O   3                  1.87522    -0.35475  360(v),363(v),61(v)
    57. LP (   1)Br  29                  1.99095    -0.71394  373(v),315(v),316(v),394(v)
                                                    359(g)
    58. LP (   2)Br  29                  1.96685    -0.35177  373(v),394(v),368(r),364(r)
                                                    391(r),316(v)
    59. LP (   3)Br  29                  1.93395    -0.34879  374(v),317(v)
    60. RY*(   1) C   1                  0.01191     1.10979   
    61. RY*(   2) C   1                  0.00782     1.53556   
    62. RY*(   3) C   1                  0.00525     1.67605   
    63. RY*(   4) C   1                  0.00236     1.17756   
    64. RY*(   5) C   1                  0.00079     1.66448   
    65. RY*(   6) C   1                  0.00036     0.68814   
    66. RY*(   7) C   1                  0.00013     0.58873   
    67. RY*(   8) C   1                  0.00008     1.78375   
    68. RY*(   9) C   1                  0.00003     0.99104   
    69. RY*(  10) C   1                  0.00004     1.80120   
    70. RY*(  11) C   1                  0.00001     3.73422   
    71. RY*(  12) C   1                  0.00001     2.21826   
    72. RY*(  13) C   1                  0.00001     0.83567   
    73. RY*(  14) C   1                  0.00001     2.16602   
    74. RY*(  15) C   1                  0.00001     2.32845   
    75. RY*(  16) C   1                  0.00000     1.51328   
    76. RY*(  17) C   1                  0.00000    19.85349   
    77. RY*(   1) N   2                  0.00495     0.72309   
    78. RY*(   2) N   2                  0.00226     1.03121   
    79. RY*(   3) N   2                  0.00132     1.23216   
    80. RY*(   4) N   2                  0.00064     1.31456   
    81. RY*(   5) N   2                  0.00034     1.08700   
    82. RY*(   6) N   2                  0.00019     1.51372   
    83. RY*(   7) N   2                  0.00016     1.76311   
    84. RY*(   8) N   2                  0.00010     1.98978   
    85. RY*(   9) N   2                  0.00010     2.59089   
    86. RY*(  10) N   2                  0.00008     2.03855   
    87. RY*(  11) N   2                  0.00003     3.02773   
    88. RY*(  12) N   2                  0.00003     2.00538   
    89. RY*(  13) N   2                  0.00001     2.30697   
    90. RY*(  14) N   2                  0.00000     3.97139   
    91. RY*(  15) N   2                  0.00001     1.90948   
    92. RY*(  16) N   2                  0.00000     3.89884   
    93. RY*(  17) N   2                  0.00000    35.06662   
    94. RY*(   1) O   3                  0.00241     0.93757   
    95. RY*(   2) O   3                  0.00130     0.58354   
    96. RY*(   3) O   3                  0.00059     0.72534   
    97. RY*(   4) O   3                  0.00013     1.02172   
    98. RY*(   5) O   3                  0.00009     1.16521   
    99. RY*(   6) O   3                  0.00007     1.50360   
   100. RY*(   7) O   3                  0.00003     1.18611   
   101. RY*(   8) O   3                  0.00003     1.23882   
   102. RY*(   9) O   3                  0.00003     4.07139   
   103. RY*(  10) O   3                  0.00000    49.60886   
   104. RY*(  11) O   3                  0.00000     5.07948   
   105. RY*(  12) O   3                  0.00000     4.42301   
   106. RY*(  13) O   3                  0.00000     2.98130   
   107. RY*(  14) O   3                  0.00000     3.16971   
   108. RY*(  15) O   3                  0.00000     3.14977   
   109. RY*(  16) O   3                  0.00000     2.95949   
   110. RY*(  17) O   3                  0.00000     5.02931   
   111. RY*(   1) C   4                  0.01122     0.92400   
   112. RY*(   2) C   4                  0.00674     0.64358   
   113. RY*(   3) C   4                  0.00286     0.71966   
   114. RY*(   4) C   4                  0.00233     1.28333   
   115. RY*(   5) C   4                  0.00161     0.77114   
   116. RY*(   6) C   4                  0.00099     1.42252   
   117. RY*(   7) C   4                  0.00067     1.42692   
   118. RY*(   8) C   4                  0.00053     1.46994   
   119. RY*(   9) C   4                  0.00039     1.45330   
   120. RY*(  10) C   4                  0.00024     1.46550   
   121. RY*(  11) C   4                  0.00021     1.70094   
   122. RY*(  12) C   4                  0.00014     1.81567   
   123. RY*(  13) C   4                  0.00011     2.08063   
   124. RY*(  14) C   4                  0.00009     2.22758   
   125. RY*(  15) C   4                  0.00007     2.34024   
   126. RY*(  16) C   4                  0.00003     2.27806   
   127. RY*(  17) C   4                  0.00001    22.51799   
   128. RY*(   1) C   5                  0.00705     1.16159   
   129. RY*(   2) C   5                  0.00341     1.17780   
   130. RY*(   3) C   5                  0.00235     0.67291   
   131. RY*(   4) C   5                  0.00122     0.79170   
   132. RY*(   5) C   5                  0.00109     0.79038   
   133. RY*(   6) C   5                  0.00079     1.02713   
   134. RY*(   7) C   5                  0.00061     1.24751   
   135. RY*(   8) C   5                  0.00050     0.93673   
   136. RY*(   9) C   5                  0.00029     1.87412   
   137. RY*(  10) C   5                  0.00025     1.42046   
   138. RY*(  11) C   5                  0.00019     1.82139   
   139. RY*(  12) C   5                  0.00008     2.93384   
   140. RY*(  13) C   5                  0.00006     3.55654   
   141. RY*(  14) C   5                  0.00007     2.39714   
   142. RY*(  15) C   5                  0.00002     3.28990   
   143. RY*(  16) C   5                  0.00001    21.88044   
   144. RY*(  17) C   5                  0.00001     2.88272   
   145. RY*(   1) C   6                  0.00684     1.51055   
   146. RY*(   2) C   6                  0.00458     0.93178   
   147. RY*(   3) C   6                  0.00413     0.76400   
   148. RY*(   4) C   6                  0.00189     0.67466   
   149. RY*(   5) C   6                  0.00130     0.88791   
   150. RY*(   6) C   6                  0.00082     0.74523   
   151. RY*(   7) C   6                  0.00070     1.20727   
   152. RY*(   8) C   6                  0.00060     1.37917   
   153. RY*(   9) C   6                  0.00026     1.83827   
   154. RY*(  10) C   6                  0.00017     2.14388   
   155. RY*(  11) C   6                  0.00014     1.68214   
   156. RY*(  12) C   6                  0.00011     3.12030   
   157. RY*(  13) C   6                  0.00009     2.89885   
   158. RY*(  14) C   6                  0.00007     2.95337   
   159. RY*(  15) C   6                  0.00004     2.45029   
   160. RY*(  16) C   6                  0.00001     2.87474   
   161. RY*(  17) C   6                  0.00000    22.09408   
   162. RY*(   1) C   7                  0.00571     1.12960   
   163. RY*(   2) C   7                  0.00220     1.12332   
   164. RY*(   3) C   7                  0.00121     0.75207   
   165. RY*(   4) C   7                  0.00062     1.31091   
   166. RY*(   5) C   7                  0.00054     1.07122   
   167. RY*(   6) C   7                  0.00034     0.82890   
   168. RY*(   7) C   7                  0.00015     2.23327   
   169. RY*(   8) C   7                  0.00011     2.91834   
   170. RY*(   9) C   7                  0.00009     0.81513   
   171. RY*(  10) C   7                  0.00006     1.22780   
   172. RY*(  11) C   7                  0.00007     2.91390   
   173. RY*(  12) C   7                  0.00004     1.58634   
   174. RY*(  13) C   7                  0.00004     1.87179   
   175. RY*(  14) C   7                  0.00000     2.79082   
   176. RY*(  15) C   7                  0.00001     1.32771   
   177. RY*(  16) C   7                  0.00001     2.42543   
   178. RY*(  17) C   7                  0.00000    22.00075   
   179. RY*(   1) C   8                  0.00616     1.09610   
   180. RY*(   2) C   8                  0.00230     1.31441   
   181. RY*(   3) C   8                  0.00109     0.57201   
   182. RY*(   4) C   8                  0.00057     1.54851   
   183. RY*(   5) C   8                  0.00045     1.17754   
   184. RY*(   6) C   8                  0.00026     0.97131   
   185. RY*(   7) C   8                  0.00013     1.82926   
   186. RY*(   8) C   8                  0.00007     2.90843   
   187. RY*(   9) C   8                  0.00004     1.17128   
   188. RY*(  10) C   8                  0.00003     1.40958   
   189. RY*(  11) C   8                  0.00003     0.81226   
   190. RY*(  12) C   8                  0.00004     2.01246   
   191. RY*(  13) C   8                  0.00001     1.82647   
   192. RY*(  14) C   8                  0.00000     1.46652   
   193. RY*(  15) C   8                  0.00000    22.12270   
   194. RY*(  16) C   8                  0.00000     2.70817   
   195. RY*(  17) C   8                  0.00001     2.28062   
   196. RY*(   1) C   9                  0.00581     1.12507   
   197. RY*(   2) C   9                  0.00223     1.33211   
   198. RY*(   3) C   9                  0.00100     0.43633   
   199. RY*(   4) C   9                  0.00057     1.65797   
   200. RY*(   5) C   9                  0.00040     0.89260   
   201. RY*(   6) C   9                  0.00040     0.98587   
   202. RY*(   7) C   9                  0.00014     2.27408   
   203. RY*(   8) C   9                  0.00007     2.69711   
   204. RY*(   9) C   9                  0.00005     1.55984   
   205. RY*(  10) C   9                  0.00002     0.76221   
   206. RY*(  11) C   9                  0.00002     1.91111   
   207. RY*(  12) C   9                  0.00001     1.91304   
   208. RY*(  13) C   9                  0.00000     1.55849   
   209. RY*(  14) C   9                  0.00000     2.56477   
   210. RY*(  15) C   9                  0.00000    21.49444   
   211. RY*(  16) C   9                  0.00000     1.48682   
   212. RY*(  17) C   9                  0.00001     2.58590   
   213. RY*(   1) C  10                  0.00614     1.10555   
   214. RY*(   2) C  10                  0.00227     1.32336   
   215. RY*(   3) C  10                  0.00096     0.47189   
   216. RY*(   4) C  10                  0.00060     1.66518   
   217. RY*(   5) C  10                  0.00046     1.06455   
   218. RY*(   6) C  10                  0.00025     1.02543   
   219. RY*(   7) C  10                  0.00014     1.73324   
   220. RY*(   8) C  10                  0.00007     2.43044   
   221. RY*(   9) C  10                  0.00006     0.95367   
   222. RY*(  10) C  10                  0.00005     2.10501   
   223. RY*(  11) C  10                  0.00001     1.73464   
   224. RY*(  12) C  10                  0.00002     1.48448   
   225. RY*(  13) C  10                  0.00002     1.51121   
   226. RY*(  14) C  10                  0.00001     4.70790   
   227. RY*(  15) C  10                  0.00000     1.51062   
   228. RY*(  16) C  10                  0.00000     2.84816   
   229. RY*(  17) C  10                  0.00000    19.55653   
   230. RY*(   1) C  11                  0.00610     1.13742   
   231. RY*(   2) C  11                  0.00219     1.14731   
   232. RY*(   3) C  11                  0.00151     0.59361   
   233. RY*(   4) C  11                  0.00057     1.47973   
   234. RY*(   5) C  11                  0.00052     1.05698   
   235. RY*(   6) C  11                  0.00024     1.47825   
   236. RY*(   7) C  11                  0.00014     1.57626   
   237. RY*(   8) C  11                  0.00011     2.92400   
   238. RY*(   9) C  11                  0.00008     1.48357   
   239. RY*(  10) C  11                  0.00008     1.67455   
   240. RY*(  11) C  11                  0.00005     1.22025   
   241. RY*(  12) C  11                  0.00002     1.84125   
   242. RY*(  13) C  11                  0.00002     1.60695   
   243. RY*(  14) C  11                  0.00002     2.90379   
   244. RY*(  15) C  11                  0.00002     1.60618   
   245. RY*(  16) C  11                  0.00000     2.88914   
   246. RY*(  17) C  11                  0.00000    21.33078   
   247. RY*(   1) C  12                  0.00601     1.12716   
   248. RY*(   2) C  12                  0.00209     1.15768   
   249. RY*(   3) C  12                  0.00098     0.80801   
   250. RY*(   4) C  12                  0.00068     1.28253   
   251. RY*(   5) C  12                  0.00046     1.06678   
   252. RY*(   6) C  12                  0.00035     0.97384   
   253. RY*(   7) C  12                  0.00016     2.27359   
   254. RY*(   8) C  12                  0.00013     1.66568   
   255. RY*(   9) C  12                  0.00011     1.36067   
   256. RY*(  10) C  12                  0.00008     2.59748   
   257. RY*(  11) C  12                  0.00006     2.08402   
   258. RY*(  12) C  12                  0.00003     1.02431   
   259. RY*(  13) C  12                  0.00001     2.07177   
   260. RY*(  14) C  12                  0.00001     3.67812   
   261. RY*(  15) C  12                  0.00000    20.41297   
   262. RY*(  16) C  12                  0.00000     2.91421   
   263. RY*(  17) C  12                  0.00001     1.62395   
   264. RY*(   1) C  13                  0.00575     1.10685   
   265. RY*(   2) C  13                  0.00235     1.31466   
   266. RY*(   3) C  13                  0.00103     0.60035   
   267. RY*(   4) C  13                  0.00057     1.53922   
   268. RY*(   5) C  13                  0.00035     1.27010   
   269. RY*(   6) C  13                  0.00027     0.98269   
   270. RY*(   7) C  13                  0.00014     1.81139   
   271. RY*(   8) C  13                  0.00007     2.67594   
   272. RY*(   9) C  13                  0.00005     1.95982   
   273. RY*(  10) C  13                  0.00005     0.84975   
   274. RY*(  11) C  13                  0.00001     3.53584   
   275. RY*(  12) C  13                  0.00002     0.52199   
   276. RY*(  13) C  13                  0.00001     2.13847   
   277. RY*(  14) C  13                  0.00002     2.18395   
   278. RY*(  15) C  13                  0.00000    20.50342   
   279. RY*(  16) C  13                  0.00000     2.78330   
   280. RY*(  17) C  13                  0.00001     1.42319   
   281. RY*(   1) C  14                  0.00593     1.10511   
   282. RY*(   2) C  14                  0.00226     1.34741   
   283. RY*(   3) C  14                  0.00079     0.48178   
   284. RY*(   4) C  14                  0.00060     1.66566   
   285. RY*(   5) C  14                  0.00039     0.93238   
   286. RY*(   6) C  14                  0.00033     1.16876   
   287. RY*(   7) C  14                  0.00016     1.44243   
   288. RY*(   8) C  14                  0.00007     2.28455   
   289. RY*(   9) C  14                  0.00005     2.09647   
   290. RY*(  10) C  14                  0.00003     1.79323   
   291. RY*(  11) C  14                  0.00002     0.53184   
   292. RY*(  12) C  14                  0.00001     1.86238   
   293. RY*(  13) C  14                  0.00001     1.59719   
   294. RY*(  14) C  14                  0.00001     2.34956   
   295. RY*(  15) C  14                  0.00000     2.73890   
   296. RY*(  16) C  14                  0.00001     1.66680   
   297. RY*(  17) C  14                  0.00000    22.04919   
   298. RY*(   1) C  15                  0.00681     1.27366   
   299. RY*(   2) C  15                  0.00302     1.06219   
   300. RY*(   3) C  15                  0.00125     0.88813   
   301. RY*(   4) C  15                  0.00118     0.76127   
   302. RY*(   5) C  15                  0.00055     1.22523   
   303. RY*(   6) C  15                  0.00031     0.94925   
   304. RY*(   7) C  15                  0.00021     2.03762   
   305. RY*(   8) C  15                  0.00021     0.95173   
   306. RY*(   9) C  15                  0.00007     2.76058   
   307. RY*(  10) C  15                  0.00007     1.88809   
   308. RY*(  11) C  15                  0.00005     1.97573   
   309. RY*(  12) C  15                  0.00004     1.43865   
   310. RY*(  13) C  15                  0.00001     1.41019   
   311. RY*(  14) C  15                  0.00001     3.98765   
   312. RY*(  15) C  15                  0.00000     2.77964   
   313. RY*(  16) C  15                  0.00001     2.08290   
   314. RY*(  17) C  15                  0.00000    20.05829   
   315. RY*(   1) C  16                  0.00767     2.07471   
   316. RY*(   2) C  16                  0.00665     1.10857   
   317. RY*(   3) C  16                  0.00309     0.90476   
   318. RY*(   4) C  16                  0.00092     1.53161   
   319. RY*(   5) C  16                  0.00062     1.31401   
   320. RY*(   6) C  16                  0.00056     1.31468   
   321. RY*(   7) C  16                  0.00045     1.14273   
   322. RY*(   8) C  16                  0.00014     1.75399   
   323. RY*(   9) C  16                  0.00013     1.27267   
   324. RY*(  10) C  16                  0.00011     1.60925   
   325. RY*(  11) C  16                  0.00008     2.61140   
   326. RY*(  12) C  16                  0.00007     2.50765   
   327. RY*(  13) C  16                  0.00003     1.73441   
   328. RY*(  14) C  16                  0.00002     2.39495   
   329. RY*(  15) C  16                  0.00002     0.84402   
   330. RY*(  16) C  16                  0.00000     2.77237   
   331. RY*(  17) C  16                  0.00000    22.10155   
   332. RY*(   1) H  17                  0.00104     0.82626   
   333. RY*(   2) H  17                  0.00010     1.98263   
   334. RY*(   1) H  18                  0.00053     1.39856   
   335. RY*(   2) H  18                  0.00020     1.77517   
   336. RY*(   1) H  19                  0.00291     0.58657   
   337. RY*(   2) H  19                  0.00028     2.46086   
   338. RY*(   1) H  20                  0.00077     1.26835   
   339. RY*(   2) H  20                  0.00016     1.52999   
   340. RY*(   1) H  21                  0.00047     0.76857   
   341. RY*(   2) H  21                  0.00015     2.02003   
   342. RY*(   1) H  22                  0.00037     0.79814   
   343. RY*(   2) H  22                  0.00014     1.98310   
   344. RY*(   1) H  23                  0.00045     0.75491   
   345. RY*(   2) H  23                  0.00015     2.02834   
   346. RY*(   1) H  24                  0.00059     1.38258   
   347. RY*(   2) H  24                  0.00014     1.41631   
   348. RY*(   1) H  25                  0.00073     1.41822   
   349. RY*(   2) H  25                  0.00016     1.41111   
   350. RY*(   1) H  26                  0.00041     0.89526   
   351. RY*(   2) H  26                  0.00015     1.89271   
   352. RY*(   1) H  27                  0.00040     0.76628   
   353. RY*(   2) H  27                  0.00015     2.00287   
   354. RY*(   1) H  28                  0.00062     1.14000   
   355. RY*(   2) H  28                  0.00019     1.60964   
   356. RY*(   1)Br  29                  0.00091     0.72477   
   357. RY*(   2)Br  29                  0.00081     0.58871   
   358. RY*(   3)Br  29                  0.00035     2.67041   
   359. RY*(   4)Br  29                  0.00001    15.12171   
   360. BD*(   1) C   1 - N   2          0.07045     0.43702   
   361. BD*(   1) C   1 - O   3          0.11836     0.34686  362(g),364(v),97(g),95(g)
                                                    65(g),60(g),70(g),363(g)
                                                    62(g),69(g),360(g)
   362. BD*(   2) C   1 - O   3          0.10275     0.36166  361(g),364(v),97(g),365(v)
                                                    60(g),69(g),95(g),363(g)
                                                    70(g),63(g)
   363. BD*(   1) C   1 - H  17          0.04930     0.41096   
   364. BD*(   1) N   2 - C   4          0.03816     0.35589   
   365. BD*(   1) N   2 - H  18          0.01289     0.49123   
   366. BD*(   1) C   4 - C   5          0.03453     0.46352   
   367. BD*(   1) C   4 - C   6          0.03366     0.45769   
   368. BD*(   1) C   4 - H  19          0.02445     0.41350   
   369. BD*(   1) C   5 - C   7          0.02633     0.62559   
   370. BD*(   1) C   5 - C  11          0.02422     0.62848   
   371. BD*(   2) C   5 - C  11          0.35103     0.05878  381(v),376(v),232(g),364(v)
                                                    374(r),215(v),130(g),164(v)
                                                    367(v)
   372. BD*(   1) C   6 - C  12          0.02649     0.61185   
   373. BD*(   1) C   6 - C  16          0.03649     0.61805   
   374. BD*(   2) C   6 - C  16          0.40691     0.03639  392(v),387(v),371(r),317(g)
                                                    147(g),366(v),364(v),301(v)
                                                    376(r),249(v),368(v)
   375. BD*(   1) C   7 - C   8          0.01590     0.63646   
   376. BD*(   2) C   7 - C   8          0.32318     0.05700  381(v),371(v),181(g),165(g)
                                                    164(g),374(r),166(g)
   377. BD*(   1) C   7 - H  20          0.01544     0.48061   
   378. BD*(   1) C   8 - C   9          0.01624     0.63543   
   379. BD*(   1) C   8 - H  21          0.01374     0.48640   
   380. BD*(   1) C   9 - C  10          0.01633     0.63618   
   381. BD*(   2) C   9 - C  10          0.32453     0.05818  371(v),376(v),198(g),215(g)
                                                    205(g)
   382. BD*(   1) C   9 - H  22          0.01375     0.48900   
   383. BD*(   1) C  10 - C  11          0.01556     0.63536   
   384. BD*(   1) C  10 - H  23          0.01371     0.48690   
   385. BD*(   1) C  11 - H  24          0.01441     0.48340   
   386. BD*(   1) C  12 - C  13          0.01536     0.62900   
   387. BD*(   2) C  12 - C  13          0.32032     0.05320  392(v),374(v),266(g),250(g)
                                                    275(g),283(v)
   388. BD*(   1) C  12 - H  25          0.01402     0.47572   
   389. BD*(   1) C  13 - C  14          0.01558     0.62778   
   390. BD*(   1) C  13 - H  26          0.01336     0.48288   
   391. BD*(   1) C  14 - C  15          0.01873     0.63031   
   392. BD*(   2) C  14 - C  15          0.31775     0.05113  387(v),374(v),283(g),302(g)
                                                    301(g),291(g)
   393. BD*(   1) C  14 - H  27          0.01297     0.48364   
   394. BD*(   1) C  15 - C  16          0.02501     0.61985   
   395. BD*(   1) C  15 - H  28          0.01413     0.47069   
   396. BD*(   1) C  16 -Br  29          0.03514     0.15482   
       -------------------------------
              Total Lewis  142.81094  ( 97.8157%)
        Valence non-Lewis    2.94117  (  2.0145%)
        Rydberg non-Lewis    0.24789  (  0.1698%)
       -------------------------------
            Total unit  1  146.00000  (100.0000%)
           Charge unit  1    0.00000
   1 Symmetry operations used in ECPInt.
 ECPInt:  NShTT=    9316 NPrTT=   38001 LenC2=    8739 LenP2D=   23828.
 LDataN:  DoStor=T MaxTD1= 6 Len=  172
 D1PCM: PCM CHGder 1st derivatives, ID1Alg=3 FixD1E=F DoIter=F DoCFld=F I1PDM=0.
 Calling FoFJK, ICntrl=      2127 FMM=F ISym2X=0 I1Cent= 0 IOpClX= 0 NMat=1 NMatS=1 NMatT=0.
 -------------------------------------------------------------------
 Center     Atomic                   Forces (Hartrees/Bohr)
 Number     Number              X              Y              Z
 -------------------------------------------------------------------
      1        6          -0.032174130    0.027366845   -0.003957058
      2        7           0.021135422   -0.012627676   -0.022677754
      3        8           0.004164603   -0.004781631    0.006547145
      4        6           0.023162944   -0.001305130   -0.006182760
      5        6          -0.000852233   -0.002060519   -0.007781379
      6        6           0.004377492    0.001880833    0.007032553
      7        6           0.000976742    0.004221368    0.005751962
      8        6          -0.004568442   -0.001901707    0.007530705
      9        6          -0.006219543   -0.005812613   -0.002152525
     10        6          -0.001195441   -0.004352256   -0.008146716
     11        6           0.003831866    0.001136149   -0.003737876
     12        6           0.001496923   -0.001844967    0.003472970
     13        6          -0.000897801    0.000192237    0.009662811
     14        6          -0.002375260    0.005820638    0.001772529
     15        6          -0.004049295    0.009787543    0.006326432
     16        6          -0.002713669    0.003686166    0.011841953
     17        1          -0.007069035    0.002172452    0.000319278
     18        1          -0.000606372   -0.005529307    0.014184138
     19        1          -0.005828382   -0.008608750    0.019716642
     20        1          -0.002019711   -0.004214260   -0.006873945
     21        1           0.004632186    0.001705565   -0.005188392
     22        1           0.005278177    0.004877932    0.001104425
     23        1           0.000705862    0.003095197    0.006468686
     24        1          -0.004606144   -0.001173938    0.006382294
     25        1          -0.000607980    0.005732757   -0.006356204
     26        1           0.000468816   -0.001312222   -0.007629276
     27        1           0.002539741   -0.006285073   -0.003204381
     28        1           0.002308776   -0.005478814    0.006468547
     29       35           0.000703889   -0.004386822   -0.030694804
 -------------------------------------------------------------------
 Cartesian Forces:  Max     0.032174130 RMS     0.008849708

 GradGradGradGradGradGradGradGradGradGradGradGradGradGradGradGradGradGrad
 Berny optimization.
 FormGI is forming the generalized inverse of G from B-inverse, IUseBI=4.
 Internal  Forces:  Max     0.040182009 RMS     0.006070242
 Search for a local minimum.
 Step number   1 out of a maximum of  158
 All quantities printed in internal units (Hartrees-Bohrs-Radians)
 Mixed Optimization -- RFO/linear search
 Second derivative matrix not updated -- first step.
 ITU=  0
     Eigenvalues ---    0.00477   0.00611   0.00629   0.01424   0.01451
     Eigenvalues ---    0.01521   0.01529   0.01729   0.02133   0.02152
     Eigenvalues ---    0.02159   0.02175   0.02185   0.02201   0.02201
     Eigenvalues ---    0.02207   0.02210   0.02212   0.02213   0.02213
     Eigenvalues ---    0.02216   0.02259   0.02266   0.02283   0.05014
     Eigenvalues ---    0.06260   0.06453   0.13979   0.15998   0.16000
     Eigenvalues ---    0.16000   0.16000   0.16000   0.16000   0.16000
     Eigenvalues ---    0.16000   0.16000   0.16000   0.18468   0.18582
     Eigenvalues ---    0.19549   0.22000   0.22000   0.22000   0.22009
     Eigenvalues ---    0.22494   0.22666   0.23479   0.24491   0.24998
     Eigenvalues ---    0.24999   0.25000   0.31177   0.31312   0.31330
     Eigenvalues ---    0.33246   0.33325   0.33978   0.33997   0.34083
     Eigenvalues ---    0.34206   0.34224   0.34236   0.34251   0.34263
     Eigenvalues ---    0.34284   0.42421   0.42448   0.42516   0.42582
     Eigenvalues ---    0.43040   0.46298   0.46492   0.46797   0.47119
     Eigenvalues ---    0.47201   0.47274   0.47413   0.47909   0.48181
     Eigenvalues ---    0.97809
 RFO step:  Lambda=-1.94429375D-02 EMin= 4.76590615D-03
 Linear search not attempted -- first point.
 Iteration  1 RMS(Cart)=  0.08837371 RMS(Int)=  0.00207523
 Iteration  2 RMS(Cart)=  0.00447600 RMS(Int)=  0.00010865
 Iteration  3 RMS(Cart)=  0.00000876 RMS(Int)=  0.00010853
 Iteration  4 RMS(Cart)=  0.00000000 RMS(Int)=  0.00010853
 Variable       Old X    -DE/DX   Delta X   Delta X   Delta X     New X
                                 (Linear)    (Quad)   (Total)
    R1        2.68391  -0.04018   0.00000  -0.09057  -0.09057   2.59334
    R2        2.29529  -0.00594   0.00000  -0.00595  -0.00595   2.28934
    R3        2.08484  -0.00493   0.00000  -0.01399  -0.01399   2.07085
    R4        2.81922  -0.01625   0.00000  -0.04618  -0.04618   2.77304
    R5        1.88737   0.01410   0.00000   0.02828   0.02828   1.91565
    R6        2.85675   0.00687   0.00000   0.02073   0.02073   2.87749
    R7        2.85422   0.00568   0.00000   0.01708   0.01708   2.87130
    R8        2.12086  -0.02171   0.00000  -0.06525  -0.06525   2.05562
    R9        2.63711   0.00114   0.00000   0.00224   0.00224   2.63936
   R10        2.63848  -0.00035   0.00000  -0.00090  -0.00089   2.63759
   R11        2.64645  -0.00118   0.00000  -0.00254  -0.00252   2.64392
   R12        2.62343   0.00940   0.00000   0.01996   0.02002   2.64345
   R13        2.62673   0.00092   0.00000   0.00190   0.00190   2.62863
   R14        2.07368  -0.00818   0.00000  -0.02278  -0.02278   2.05090
   R15        2.62817   0.00163   0.00000   0.00348   0.00347   2.63165
   R16        2.06889  -0.00716   0.00000  -0.01978  -0.01978   2.04911
   R17        2.62790   0.00045   0.00000   0.00105   0.00104   2.62895
   R18        2.06909  -0.00727   0.00000  -0.02009  -0.02009   2.04901
   R19        2.62794   0.00171   0.00000   0.00345   0.00346   2.63139
   R20        2.06933  -0.00720   0.00000  -0.01991  -0.01991   2.04942
   R21        2.07335  -0.00791   0.00000  -0.02200  -0.02200   2.05135
   R22        2.62885  -0.00225   0.00000  -0.00560  -0.00565   2.62320
   R23        2.07191  -0.00833   0.00000  -0.02313  -0.02313   2.04878
   R24        2.63032  -0.00158   0.00000  -0.00423  -0.00428   2.62603
   R25        2.06983  -0.00774   0.00000  -0.02142  -0.02142   2.04841
   R26        2.62738  -0.00085   0.00000  -0.00170  -0.00171   2.62566
   R27        2.06853  -0.00749   0.00000  -0.02068  -0.02068   2.04786
   R28        2.61328   0.01019   0.00000   0.02117   0.02122   2.63450
   R29        2.06954  -0.00869   0.00000  -0.02402  -0.02402   2.04552
   R30        3.54251   0.03091   0.00000   0.14380   0.14380   3.68631
    A1        2.12090   0.01420   0.00000   0.05987   0.05959   2.18049
    A2        2.01787  -0.01240   0.00000  -0.05833  -0.05862   1.95925
    A3        2.14175  -0.00167   0.00000   0.00148   0.00120   2.14295
    A4        2.12369  -0.01269   0.00000  -0.04670  -0.04661   2.07709
    A5        1.97858   0.00309   0.00000   0.01648   0.01660   1.99518
    A6        1.96753   0.00852   0.00000   0.04952   0.04963   2.01716
    A7        1.92853   0.00141   0.00000   0.01286   0.01237   1.94089
    A8        1.93458  -0.00193   0.00000   0.00164   0.00110   1.93568
    A9        1.86603  -0.00188   0.00000  -0.03216  -0.03221   1.83382
   A10        1.93819   0.00377   0.00000   0.03209   0.03184   1.97003
   A11        1.90948  -0.00297   0.00000  -0.02863  -0.02874   1.88074
   A12        1.88496   0.00133   0.00000   0.01101   0.01121   1.89616
   A13        2.11779   0.00183   0.00000   0.00710   0.00709   2.12489
   A14        2.08044   0.00020   0.00000   0.00107   0.00106   2.08150
   A15        2.08487  -0.00204   0.00000  -0.00827  -0.00827   2.07660
   A16        2.13788  -0.00624   0.00000  -0.02384  -0.02391   2.11397
   A17        2.10903   0.00515   0.00000   0.01842   0.01834   2.12738
   A18        2.03625   0.00109   0.00000   0.00534   0.00541   2.04166
   A19        2.09879   0.00104   0.00000   0.00403   0.00402   2.10281
   A20        2.09171   0.00099   0.00000   0.00646   0.00645   2.09816
   A21        2.09254  -0.00203   0.00000  -0.01039  -0.01040   2.08215
   A22        2.09640   0.00020   0.00000   0.00108   0.00107   2.09747
   A23        2.09166  -0.00028   0.00000  -0.00155  -0.00155   2.09011
   A24        2.09512   0.00008   0.00000   0.00046   0.00046   2.09558
   A25        2.09189  -0.00069   0.00000  -0.00249  -0.00249   2.08940
   A26        2.09543   0.00035   0.00000   0.00125   0.00126   2.09669
   A27        2.09586   0.00034   0.00000   0.00123   0.00123   2.09709
   A28        2.09778  -0.00062   0.00000  -0.00258  -0.00258   2.09520
   A29        2.09480   0.00029   0.00000   0.00117   0.00117   2.09597
   A30        2.09060   0.00033   0.00000   0.00142   0.00142   2.09201
   A31        2.09664   0.00211   0.00000   0.00823   0.00823   2.10487
   A32        2.09492  -0.00196   0.00000  -0.00916  -0.00916   2.08576
   A33        2.09163  -0.00015   0.00000   0.00093   0.00093   2.09256
   A34        2.10863   0.00455   0.00000   0.01630   0.01627   2.12490
   A35        2.10658  -0.00376   0.00000  -0.01641  -0.01642   2.09016
   A36        2.06795  -0.00080   0.00000   0.00005   0.00003   2.06799
   A37        2.10746  -0.00154   0.00000  -0.01110  -0.01118   2.09628
   A38        2.08662   0.00033   0.00000   0.00310   0.00314   2.08976
   A39        2.08910   0.00121   0.00000   0.00800   0.00804   2.09714
   A40        2.08447   0.00124   0.00000   0.00270   0.00264   2.08711
   A41        2.10048  -0.00027   0.00000   0.00058   0.00061   2.10109
   A42        2.09823  -0.00097   0.00000  -0.00328  -0.00325   2.09498
   A43        2.07019   0.00387   0.00000   0.01785   0.01789   2.08808
   A44        2.12103  -0.00327   0.00000  -0.01634  -0.01637   2.10466
   A45        2.09196  -0.00060   0.00000  -0.00150  -0.00153   2.09043
   A46        2.15935  -0.00922   0.00000  -0.03107  -0.03102   2.12833
   A47        2.11914   0.00043   0.00000   0.00002  -0.00011   2.11903
   A48        2.00470   0.00879   0.00000   0.03103   0.03089   2.03558
    D1        0.27924  -0.00084   0.00000  -0.01235  -0.01234   0.26690
    D2        2.71521   0.00154   0.00000   0.03692   0.03690   2.75211
    D3       -2.93865   0.00074   0.00000   0.03073   0.03074  -2.90791
    D4       -0.50268   0.00312   0.00000   0.07999   0.07999  -0.42269
    D5        1.67654  -0.00237   0.00000  -0.00609  -0.00607   1.67047
    D6       -2.45032   0.00209   0.00000   0.04518   0.04509  -2.40524
    D7       -0.39996   0.00154   0.00000   0.04038   0.04039  -0.35957
    D8       -0.76342  -0.00284   0.00000  -0.04344  -0.04339  -0.80680
    D9        1.39290   0.00162   0.00000   0.00782   0.00777   1.40067
   D10       -2.83992   0.00107   0.00000   0.00303   0.00307  -2.83684
   D11        1.25593   0.00151   0.00000   0.03057   0.03069   1.28661
   D12       -1.87194   0.00181   0.00000   0.03892   0.03908  -1.83285
   D13       -0.89831   0.00034   0.00000  -0.00316  -0.00351  -0.90182
   D14        2.25702   0.00064   0.00000   0.00519   0.00488   2.26190
   D15       -2.97733  -0.00174   0.00000  -0.01837  -0.01820  -2.99554
   D16        0.17799  -0.00144   0.00000  -0.01002  -0.00981   0.16818
   D17       -0.59452   0.00017   0.00000   0.05841   0.05831  -0.53621
   D18        2.55429   0.00065   0.00000   0.07228   0.07213   2.62642
   D19        1.55624   0.00328   0.00000   0.09879   0.09880   1.65503
   D20       -1.57813   0.00376   0.00000   0.11266   0.11262  -1.46552
   D21       -2.63327   0.00272   0.00000   0.08978   0.08995  -2.54332
   D22        0.51554   0.00320   0.00000   0.10365   0.10377   0.61931
   D23       -3.12557   0.00054   0.00000   0.01382   0.01383  -3.11174
   D24        0.03395   0.00031   0.00000   0.00805   0.00802   0.04198
   D25        0.00225   0.00025   0.00000   0.00552   0.00553   0.00779
   D26       -3.12140   0.00002   0.00000  -0.00025  -0.00027  -3.12168
   D27        3.12618  -0.00034   0.00000  -0.00930  -0.00928   3.11690
   D28       -0.01672  -0.00033   0.00000  -0.00917  -0.00915  -0.02587
   D29       -0.00194  -0.00008   0.00000  -0.00123  -0.00124  -0.00319
   D30        3.13834  -0.00007   0.00000  -0.00110  -0.00111   3.13723
   D31       -3.14128   0.00054   0.00000   0.01482   0.01463  -3.12664
   D32        0.00678   0.00101   0.00000   0.02663   0.02645   0.03323
   D33       -0.00662   0.00010   0.00000   0.00155   0.00153  -0.00510
   D34        3.14143   0.00057   0.00000   0.01337   0.01334  -3.12841
   D35        3.13887  -0.00050   0.00000  -0.01260  -0.01275   3.12612
   D36       -0.00183   0.00052   0.00000   0.01140   0.01112   0.00929
   D37        0.00410  -0.00002   0.00000   0.00061   0.00065   0.00474
   D38       -3.13661   0.00100   0.00000   0.02461   0.02452  -3.11208
   D39       -0.00053  -0.00030   0.00000  -0.00683  -0.00685  -0.00738
   D40       -3.13772  -0.00016   0.00000  -0.00347  -0.00348  -3.14120
   D41        3.12312  -0.00003   0.00000  -0.00089  -0.00092   3.12220
   D42       -0.01407   0.00011   0.00000   0.00247   0.00244  -0.01163
   D43       -0.00151   0.00015   0.00000   0.00379   0.00377   0.00225
   D44       -3.13996   0.00018   0.00000   0.00440   0.00439  -3.13557
   D45        3.13566   0.00001   0.00000   0.00041   0.00039   3.13605
   D46       -0.00279   0.00004   0.00000   0.00102   0.00101  -0.00177
   D47        0.00182   0.00003   0.00000   0.00050   0.00050   0.00233
   D48       -3.13878   0.00002   0.00000   0.00037   0.00038  -3.13839
   D49        3.14027  -0.00001   0.00000  -0.00011  -0.00012   3.14015
   D50       -0.00033  -0.00001   0.00000  -0.00024  -0.00024  -0.00057
   D51       -0.00009  -0.00006   0.00000  -0.00177  -0.00176  -0.00184
   D52       -3.14037  -0.00007   0.00000  -0.00189  -0.00188   3.14093
   D53        3.14051  -0.00006   0.00000  -0.00164  -0.00163   3.13888
   D54        0.00023  -0.00007   0.00000  -0.00176  -0.00176  -0.00153
   D55        0.00474  -0.00015   0.00000  -0.00323  -0.00324   0.00151
   D56       -3.13653   0.00006   0.00000   0.00162   0.00164  -3.13490
   D57        3.14001  -0.00063   0.00000  -0.01485  -0.01497   3.12504
   D58       -0.00127  -0.00042   0.00000  -0.01000  -0.01009  -0.01136
   D59        0.00006   0.00010   0.00000   0.00258   0.00260   0.00265
   D60       -3.14131   0.00010   0.00000   0.00217   0.00217  -3.13914
   D61        3.14133  -0.00011   0.00000  -0.00228  -0.00230   3.13903
   D62       -0.00003  -0.00011   0.00000  -0.00269  -0.00273  -0.00276
   D63       -0.00262  -0.00000   0.00000  -0.00036  -0.00037  -0.00299
   D64        3.14031  -0.00018   0.00000  -0.00449  -0.00454   3.13577
   D65        3.13874   0.00001   0.00000   0.00005   0.00005   3.13880
   D66       -0.00151  -0.00017   0.00000  -0.00408  -0.00411  -0.00563
   D67        0.00048  -0.00004   0.00000  -0.00127  -0.00128  -0.00080
   D68        3.14124  -0.00101   0.00000  -0.02385  -0.02408   3.11715
   D69        3.14076   0.00013   0.00000   0.00278   0.00284  -3.13958
   D70       -0.00167  -0.00084   0.00000  -0.01980  -0.01996  -0.02163
         Item               Value     Threshold  Converged?
 Maximum Force            0.040182     0.000450     NO 
 RMS     Force            0.006070     0.000300     NO 
 Maximum Displacement     0.404360     0.001800     NO 
 RMS     Displacement     0.090284     0.001200     NO 
 Predicted change in Energy=-1.101965D-02
 GradGradGradGradGradGradGradGradGradGradGradGradGradGradGradGradGradGrad

                          Input orientation:                          
 ---------------------------------------------------------------------
 Center     Atomic      Atomic             Coordinates (Angstroms)
 Number     Number       Type             X           Y           Z
 ---------------------------------------------------------------------
      1          6           0        2.076127   -0.982200   -0.422152
      2          7           0        0.980425   -0.412678    0.176498
      3          8           0        2.402598   -0.812412   -1.576380
      4          6           0       -0.059648    0.187566   -0.666891
      5          6           0       -1.196924   -0.792727   -0.920364
      6          6           0       -0.536260    1.507054   -0.083415
      7          6           0       -2.124872   -1.114469    0.072675
      8          6           0       -3.132615   -2.040342   -0.176560
      9          6           0       -3.230320   -2.649609   -1.425000
     10          6           0       -2.313794   -2.330368   -2.421716
     11          6           0       -1.302219   -1.407409   -2.169043
     12          6           0       -0.535083    1.729369    1.297913
     13          6           0       -0.983968    2.923125    1.845982
     14          6           0       -1.452789    3.936967    1.019291
     15          6           0       -1.471875    3.746216   -0.356862
     16          6           0       -1.017369    2.541943   -0.892321
     17          1           0        2.658355   -1.595137    0.275128
     18          1           0        0.647495   -0.908446    0.995638
     19          1           0        0.427309    0.384292   -1.619492
     20          1           0       -2.072941   -0.634780    1.044814
     21          1           0       -3.847015   -2.281069    0.602852
     22          1           0       -4.019513   -3.367054   -1.620257
     23          1           0       -2.385979   -2.798948   -3.397101
     24          1           0       -0.588007   -1.160582   -2.948368
     25          1           0       -0.160378    0.962196    1.966092
     26          1           0       -0.962730    3.062867    2.920699
     27          1           0       -1.802150    4.871548    1.442220
     28          1           0       -1.838679    4.522902   -1.015571
     29         35           0       -1.122578    2.351985   -2.830910
 ---------------------------------------------------------------------
                    Distance matrix (angstroms):
                    1          2          3          4          5
     1  C    0.000000
     2  N    1.372334   0.000000
     3  O    1.211468   2.292366   0.000000
     4  C    2.447404   1.467430   2.808876   0.000000
     5  C    3.316169   2.467466   3.658866   1.522701   0.000000
     6  C    3.624321   2.460338   4.030602   1.519425   2.534946
     7  C    4.232108   3.185303   4.827899   2.550961   1.396687
     8  C    5.320806   4.437459   5.840025   3.827156   2.420060
     9  C    5.651932   5.029814   5.926886   4.321741   2.799530
    10  C    5.008714   4.613039   5.026245   3.807962   2.421940
    11  C    3.826964   3.420748   3.798808   2.518807   1.395751
    12  C    4.138798   2.853542   4.832409   2.542371   3.423413
    13  C    5.455289   4.215875   6.093901   3.827817   4.637410
    14  C    6.223280   5.054725   6.645157   4.340744   5.118372
    15  C    5.911895   4.857432   6.105722   3.841157   4.582044
    16  C    4.712787   3.723351   4.838988   2.551694   3.339618
    17  H    1.095847   2.055088   2.026365   3.384224   4.115366
    18  H    2.014091   1.013716   3.115267   2.113125   2.662017
    19  H    2.453472   2.041244   2.309919   1.087785   2.124214
    20  H    4.414460   3.182192   5.189669   2.767586   2.157378
    21  H    6.149903   5.193923   6.779651   4.695802   3.399755
    22  H    6.654308   6.079148   6.911702   5.405993   3.883815
    23  H    5.662269   5.458715   5.494709   4.667455   3.401912
    24  H    3.675758   3.575490   3.308670   2.702185   2.149162
    25  H    3.806093   2.528707   4.718812   2.746415   3.533526
    26  H    6.063981   4.835897   6.823997   4.685478   5.447404
    27  H    7.265211   6.104738   7.687604   5.424422   6.167018
    28  H    6.781150   5.807609   6.838750   4.699113   5.355074
    29  Br   5.210625   4.594614   4.900420   3.239985   3.680342
                    6          7          8          9         10
     6  C    0.000000
     7  C    3.069272   0.000000
     8  C    4.397016   1.391009   0.000000
     9  C    5.131828   2.412821   1.392607   0.000000
    10  C    4.832503   2.781383   2.407344   1.391178   0.000000
    11  C    3.664783   2.405800   2.778658   2.411272   1.392473
    12  C    1.399104   3.480812   4.809570   5.818420   5.786269
    13  C    2.434804   4.555045   5.774371   6.841110   6.897888
    14  C    2.821429   5.183125   6.322982   7.246873   7.201482
    15  C    2.442129   4.923125   6.022858   6.718603   6.472813
    16  C    1.398853   3.940448   5.097442   5.668608   5.268698
    17  H    4.467405   4.811579   5.825596   6.219231   5.704016
    18  H    2.898322   2.929219   4.116366   4.891685   4.740190
    19  H    2.132743   3.409302   4.542462   4.756115   3.940379
    20  H    2.867358   1.085289   2.142491   3.391024   3.866504
    21  H    5.077592   2.146584   1.084343   2.151353   3.391343
    22  H    6.184809   3.395560   2.151979   1.084287   2.150937
    23  H    5.739655   3.865876   3.391878   2.150441   1.084507
    24  H    3.914961   3.389806   3.864185   3.394063   2.150372
    25  H    2.153749   3.428818   4.737128   5.828308   5.893304
    26  H    3.409857   5.187672   6.351704   7.527247   7.710625
    27  H    3.905106   6.149163   7.222521   8.174866   8.188979
    28  H    3.414754   5.748576   6.741986   7.317733   7.012152
    29  Br   2.933667   4.631598   5.511656   5.606701   4.848800
                   11         12         13         14         15
    11  C    0.000000
    12  C    4.737896   0.000000
    13  C    5.913986   1.388139   0.000000
    14  C    6.224990   2.406928   1.389636   0.000000
    15  C    5.465586   2.771918   2.401678   1.389442   0.000000
    16  C    4.160354   2.385373   2.764909   2.406230   1.394118
    17  H    4.657828   4.721914   6.012386   6.932493   6.781464
    18  H    3.750408   2.906532   4.250375   5.281077   5.290261
    19  H    2.550190   3.353607   4.521823   4.808268   4.062470
    20  H    3.394090   2.831655   3.806103   4.613687   4.638868
    21  H    3.862988   5.247439   6.068447   6.676055   6.549084
    22  H    3.394858   6.828652   7.797159   8.179487   7.660628
    23  H    2.149197   6.780460   7.886551   8.108509   7.274463
    24  H    1.085527   5.136684   6.310249   6.517298   5.619056
    25  H    4.900833   1.084168   2.130251   3.378760   3.855762
    26  H    6.782631   2.143486   1.083971   2.149316   3.386532
    27  H    7.260610   3.391102   2.151465   1.083681   2.147592
    28  H    6.065218   3.854270   3.387964   2.152416   1.082443
    29  Br   3.821437   4.216631   4.713675   4.176752   2.861258
                   16         17         18         19         20
    16  C    0.000000
    17  H    5.655910   0.000000
    18  H    4.270989   2.243711   0.000000
    19  H    2.696540   3.533453   2.925501   0.000000
    20  H    3.867596   4.888749   2.734608   3.793189   0.000000
    21  H    5.788255   6.549637   4.715824   5.505707   2.460271
    22  H    6.667759   7.164224   5.888007   5.817802   4.284514
    23  H    6.055753   6.354506   5.663226   4.605161   4.950983
    24  H    4.256803   4.595502   4.140679   2.276712   4.292668
    25  H    3.376471   4.164681   2.256931   3.679097   2.656498
    26  H    3.848827   6.465933   4.697872   5.451632   4.292331
    27  H    3.390136   7.942054   6.293530   5.871970   5.527288
    28  H    2.148008   7.701923   6.302821   4.756838   5.558934
    29  Br   1.950712   6.286708   5.329731   2.782355   4.984495
                   21         22         23         24         25
    21  H    0.000000
    22  H    2.480188   0.000000
    23  H    4.289808   2.479587   0.000000
    24  H    4.948514   4.290411   2.473522   0.000000
    25  H    5.095928   6.818887   6.918334   5.370379   0.000000
    26  H    6.499936   8.444411   8.735051   7.240434   2.442921
    27  H    7.486384   9.064768   9.088256   7.558968   4.272340
    28  H    7.276450   8.208110   7.718854   6.132037   4.938181
    29  Br   6.377967   6.524210   5.333748   3.554953   5.086114
                   26         27         28         29
    26  H    0.000000
    27  H    2.482308   0.000000
    28  H    4.288730   2.482664   0.000000
    29  Br   5.797577   5.006960   2.919099   0.000000
 Symmetry turned off by external request.
 Stoichiometry    C14H12BrNO
 Framework group  C1[X(C14H12BrNO)]
 Deg. of freedom    81
 Full point group                 C1      NOp   1
 Rotational constants (GHZ):           0.4219775           0.2903803           0.2697833
 Basis read from rwf:  (5D, 7F)
 Pseudo-potential data read from rwf file.
   396 basis functions,   648 primitive gaussians,   412 cartesian basis functions
    59 alpha electrons       59 beta electrons
       nuclear repulsion energy      1091.6213930159 Hartrees.
 NAtoms=   29 NActive=   29 NUniq=   29 SFac= 1.00D+00 NAtFMM=   60 NAOKFM=F Big=F
 Integral buffers will be    131072 words long.
 Raffenetti 2 integral format.
 Two-electron integral symmetry is turned off.
 ------------------------------------------------------------------------------
 Polarizable Continuum Model (PCM)
 =================================
 Model                : PCM.
 Atomic radii         : UFF (Universal Force Field).
 Polarization charges : Total charges.
 Charge compensation  : None.
 Solution method      : On-the-fly selection.
 Cavity type          : Scaled VdW (van der Waals Surface) (Alpha=1.100).
 Cavity algorithm     : GePol (No added spheres)
                        Default sphere list used, NSphG=   29.
                        Lebedev-Laikov grids with approx.  5.0 points / Ang**2.
                        Smoothing algorithm: York/Karplus (Gamma=1.0000).
                        Polarization charges: spherical gaussians, with
                                              point-specific exponents (IZeta= 3).
                        Self-potential: point-specific (ISelfS= 7).
                        Self-field    : sphere-specific E.n sum rule (ISelfD= 2).
 1st derivatives      : Analytical E(r).r(x)/FMM algorithm (CHGder, D1EAlg=3).
                        Cavity 1st derivative terms included.
 Solvent              : DiMethylSulfoxide, Eps=  46.826000 Eps(inf)=   2.007889
 ------------------------------------------------------------------------------
 One-electron integrals computed using PRISM.
   1 Symmetry operations used in ECPInt.
 ECPInt:  NShTT=    9316 NPrTT=   38001 LenC2=    8731 LenP2D=   23815.
 LDataN:  DoStor=T MaxTD1= 5 Len=  102
 NBasis=   396 RedAO= T EigKep=  1.23D-06  NBF=   396
 NBsUse=   395 1.00D-06 EigRej=  9.30D-07 NBFU=   395
 Initial guess from the checkpoint file:  "BHFA_oBr_conf7.chk"
 B after Tr=    -0.044150    0.004853   -0.049875
         Rot=    0.999924    0.003804   -0.009820   -0.006426 Ang=   1.41 deg.
 ExpMin= 4.38D-02 ExpMax= 8.59D+03 ExpMxC= 1.30D+03 IAcc=3 IRadAn=         5 AccDes= 0.00D+00
 Harris functional with IExCor= 1009 and IRadAn=       5 diagonalized for initial guess.
 HarFok:  IExCor= 1009 AccDes= 0.00D+00 IRadAn=         5 IDoV= 1 UseB2=F ITyADJ=14
 ICtDFT=  3500011 ScaDFX=  1.000000  1.000000  1.000000  1.000000
 FoFCou: FMM=F IPFlag=           0 FMFlag=      100000 FMFlg1=           0
         NFxFlg=           0 DoJE=T BraDBF=F KetDBF=T FulRan=T
         wScrn=  0.000000 ICntrl=       500 IOpCl=  0 I1Cent=   200000004 NGrid=           0
         NMat0=    1 NMatS0=      1 NMatT0=    0 NMatD0=    1 NMtDS0=    0 NMtDT0=    0
 Symmetry not used in FoFCou.
 Requested convergence on RMS density matrix=1.00D-08 within 128 cycles.
 Requested convergence on MAX density matrix=1.00D-06.
 Requested convergence on             energy=1.00D-06.
 No special actions if energy rises.
 Inv3:  Mode=1 IEnd=    17093307.
 Iteration    1 A*A^-1 deviation from unit magnitude is 5.88D-15 for   1785.
 Iteration    1 A*A^-1 deviation from orthogonality  is 3.90D-15 for   2376    451.
 Iteration    1 A^-1*A deviation from unit magnitude is 5.66D-15 for   2359.
 Iteration    1 A^-1*A deviation from orthogonality  is 3.83D-15 for   1395    582.
 Error on total polarization charges =  0.01768
 SCF Done:  E(RM062X) =  -683.710729469     A.U. after   15 cycles
            NFock= 15  Conv=0.97D-08     -V/T= 2.0172
   1 Symmetry operations used in ECPInt.
 ECPInt:  NShTT=    9316 NPrTT=   38001 LenC2=    8731 LenP2D=   23815.
 LDataN:  DoStor=T MaxTD1= 6 Len=  172
 D1PCM: PCM CHGder 1st derivatives, ID1Alg=3 FixD1E=F DoIter=F DoCFld=F I1PDM=0.
 Calling FoFJK, ICntrl=      2127 FMM=F ISym2X=0 I1Cent= 0 IOpClX= 0 NMat=1 NMatS=1 NMatT=0.
 -------------------------------------------------------------------
 Center     Atomic                   Forces (Hartrees/Bohr)
 Number     Number              X              Y              Z
 -------------------------------------------------------------------
      1        6          -0.008402842    0.003951518    0.007277312
      2        7          -0.000752170   -0.009580332   -0.007641354
      3        8           0.002690037    0.000823203   -0.003305013
      4        6           0.001911866    0.002484526    0.003162571
      5        6          -0.001463963    0.000308660   -0.002255872
      6        6          -0.001175661    0.001277975   -0.003470248
      7        6           0.000782979    0.001173604   -0.000163377
      8        6          -0.000263694   -0.000155039    0.000460912
      9        6          -0.000209557   -0.000276807   -0.000051719
     10        6           0.000284669   -0.000222736   -0.000322132
     11        6           0.000590385   -0.000164623    0.000386184
     12        6           0.000962244    0.000297108   -0.000659760
     13        6          -0.000250818    0.000499995    0.001282817
     14        6           0.000252120   -0.000640708   -0.000115375
     15        6           0.000716759   -0.002367207   -0.003316548
     16        6          -0.002893487    0.001273886    0.005583721
     17        1           0.001734426   -0.001241828    0.000492371
     18        1           0.003247079    0.001895640    0.001676228
     19        1           0.000473083    0.000946027   -0.000548028
     20        1           0.000117213    0.000464404    0.000515503
     21        1           0.000172342    0.000099792   -0.000027070
     22        1           0.000074795    0.000130952    0.000062593
     23        1           0.000112157    0.000245658    0.000142720
     24        1          -0.000071089    0.000218578   -0.000023484
     25        1           0.000369973   -0.000214471   -0.000972877
     26        1          -0.000091502   -0.000310143   -0.000245192
     27        1          -0.000086829    0.000156578   -0.000843224
     28        1           0.000099494    0.000412858   -0.000206785
     29       35           0.001069993   -0.001487067    0.003125126
 -------------------------------------------------------------------
 Cartesian Forces:  Max     0.009580332 RMS     0.002288437

 GradGradGradGradGradGradGradGradGradGradGradGradGradGradGradGradGradGrad
 Berny optimization.
 Using GEDIIS/GDIIS optimizer.
 FormGI is forming the generalized inverse of G from B-inverse, IUseBI=4.
 Internal  Forces:  Max     0.006590513 RMS     0.001406651
 Search for a local minimum.
 Step number   2 out of a maximum of  158
 All quantities printed in internal units (Hartrees-Bohrs-Radians)
 Mixed Optimization -- RFO/linear search
 Update second derivatives using D2CorX and points    1    2
 DE= -9.79D-03 DEPred=-1.10D-02 R= 8.88D-01
 TightC=F SS=  1.41D+00  RLast= 3.65D-01 DXNew= 5.0454D-01 1.0948D+00
 Trust test= 8.88D-01 RLast= 3.65D-01 DXMaxT set to 5.05D-01
 ITU=  1  0
 Use linear search instead of GDIIS.
     Eigenvalues ---    0.00477   0.00610   0.00650   0.01419   0.01447
     Eigenvalues ---    0.01525   0.01526   0.01633   0.02136   0.02151
     Eigenvalues ---    0.02159   0.02175   0.02185   0.02201   0.02201
     Eigenvalues ---    0.02207   0.02210   0.02212   0.02213   0.02213
     Eigenvalues ---    0.02217   0.02261   0.02269   0.02291   0.04704
     Eigenvalues ---    0.06268   0.06675   0.13844   0.15930   0.15999
     Eigenvalues ---    0.15999   0.16000   0.16000   0.16000   0.16000
     Eigenvalues ---    0.16000   0.16000   0.16094   0.18604   0.18961
     Eigenvalues ---    0.20459   0.21640   0.22000   0.22000   0.22011
     Eigenvalues ---    0.22503   0.23027   0.23562   0.24541   0.24814
     Eigenvalues ---    0.24994   0.26169   0.31180   0.31308   0.31730
     Eigenvalues ---    0.33056   0.33520   0.33962   0.34035   0.34085
     Eigenvalues ---    0.34170   0.34223   0.34244   0.34258   0.34278
     Eigenvalues ---    0.34332   0.39882   0.42395   0.42530   0.42585
     Eigenvalues ---    0.44369   0.46292   0.46495   0.46797   0.47125
     Eigenvalues ---    0.47201   0.47273   0.47614   0.48016   0.48990
     Eigenvalues ---    0.98168
 RFO step:  Lambda=-2.68414946D-03 EMin= 4.76627976D-03
 Quartic linear search produced a step of  0.01146.
 Iteration  1 RMS(Cart)=  0.09626400 RMS(Int)=  0.00266926
 Iteration  2 RMS(Cart)=  0.00455717 RMS(Int)=  0.00040032
 Iteration  3 RMS(Cart)=  0.00000796 RMS(Int)=  0.00040030
 Iteration  4 RMS(Cart)=  0.00000000 RMS(Int)=  0.00040030
 Variable       Old X    -DE/DX   Delta X   Delta X   Delta X     New X
                                 (Linear)    (Quad)   (Total)
    R1        2.59334  -0.00659  -0.00104  -0.01992  -0.02096   2.57237
    R2        2.28934   0.00399  -0.00007   0.00377   0.00370   2.29304
    R3        2.07085   0.00193  -0.00016   0.00505   0.00489   2.07574
    R4        2.77304  -0.00021  -0.00053  -0.00292  -0.00345   2.76959
    R5        1.91565  -0.00064   0.00032   0.00008   0.00040   1.91605
    R6        2.87749  -0.00105   0.00024  -0.00232  -0.00208   2.87541
    R7        2.87130  -0.00058   0.00020  -0.00098  -0.00078   2.87051
    R8        2.05562   0.00086  -0.00075  -0.00050  -0.00125   2.05437
    R9        2.63936  -0.00085   0.00003  -0.00180  -0.00178   2.63758
   R10        2.63759  -0.00072  -0.00001  -0.00171  -0.00171   2.63587
   R11        2.64392  -0.00144  -0.00003  -0.00339  -0.00341   2.64051
   R12        2.64345  -0.00544   0.00023  -0.01102  -0.01078   2.63267
   R13        2.62863   0.00005   0.00002   0.00019   0.00021   2.62884
   R14        2.05090   0.00067  -0.00026   0.00084   0.00058   2.05147
   R15        2.63165   0.00052   0.00004   0.00138   0.00142   2.63306
   R16        2.04911  -0.00015  -0.00023  -0.00143  -0.00165   2.04746
   R17        2.62895   0.00064   0.00001   0.00149   0.00150   2.63045
   R18        2.04901  -0.00015  -0.00023  -0.00143  -0.00166   2.04734
   R19        2.63139  -0.00010   0.00004  -0.00003   0.00001   2.63140
   R20        2.04942  -0.00024  -0.00023  -0.00169  -0.00191   2.04751
   R21        2.05135   0.00002  -0.00025  -0.00103  -0.00128   2.05006
   R22        2.62320   0.00108  -0.00006   0.00253   0.00246   2.62566
   R23        2.04878  -0.00032  -0.00027  -0.00207  -0.00234   2.04644
   R24        2.62603   0.00133  -0.00005   0.00326   0.00320   2.62923
   R25        2.04841  -0.00028  -0.00025  -0.00189  -0.00213   2.04628
   R26        2.62566  -0.00009  -0.00002  -0.00014  -0.00017   2.62550
   R27        2.04786  -0.00017  -0.00024  -0.00151  -0.00174   2.04612
   R28        2.63450  -0.00457   0.00024  -0.00881  -0.00855   2.62595
   R29        2.04552   0.00039  -0.00028  -0.00006  -0.00034   2.04518
   R30        3.68631  -0.00302   0.00165  -0.00815  -0.00650   3.67981
    A1        2.18049   0.00107   0.00068   0.00728   0.00729   2.18778
    A2        1.95925   0.00051  -0.00067   0.00043  -0.00093   1.95832
    A3        2.14295  -0.00162   0.00001  -0.00976  -0.01043   2.13252
    A4        2.07709   0.00255  -0.00053   0.02270   0.01970   2.09679
    A5        1.99518  -0.00216   0.00019   0.01459   0.01184   2.00702
    A6        2.01716   0.00141   0.00057   0.03707   0.03525   2.05242
    A7        1.94089  -0.00089   0.00014  -0.00286  -0.00266   1.93823
    A8        1.93568   0.00349   0.00001   0.01998   0.01998   1.95566
    A9        1.83382  -0.00030  -0.00037   0.00394   0.00355   1.83737
   A10        1.97003  -0.00258   0.00036  -0.01367  -0.01334   1.95669
   A11        1.88074   0.00087  -0.00033  -0.00238  -0.00277   1.87796
   A12        1.89616  -0.00050   0.00013  -0.00452  -0.00452   1.89164
   A13        2.12489  -0.00246   0.00008  -0.00929  -0.00922   2.11566
   A14        2.08150   0.00124   0.00001   0.00508   0.00508   2.08658
   A15        2.07660   0.00122  -0.00009   0.00407   0.00397   2.08056
   A16        2.11397   0.00304  -0.00027   0.01141   0.01107   2.12504
   A17        2.12738  -0.00298   0.00021  -0.01035  -0.01020   2.11718
   A18        2.04166  -0.00007   0.00006  -0.00138  -0.00134   2.04031
   A19        2.10281  -0.00037   0.00005  -0.00157  -0.00152   2.10129
   A20        2.09816  -0.00000   0.00007   0.00007   0.00014   2.09830
   A21        2.08215   0.00037  -0.00012   0.00152   0.00140   2.08355
   A22        2.09747  -0.00029   0.00001  -0.00091  -0.00090   2.09657
   A23        2.09011   0.00002  -0.00002  -0.00039  -0.00041   2.08970
   A24        2.09558   0.00027   0.00001   0.00130   0.00130   2.09688
   A25        2.08940   0.00009  -0.00003   0.00082   0.00079   2.09019
   A26        2.09669  -0.00009   0.00001  -0.00072  -0.00071   2.09598
   A27        2.09709   0.00001   0.00001  -0.00011  -0.00009   2.09700
   A28        2.09520  -0.00012  -0.00003  -0.00035  -0.00038   2.09482
   A29        2.09597   0.00024   0.00001   0.00125   0.00126   2.09724
   A30        2.09201  -0.00012   0.00002  -0.00091  -0.00089   2.09112
   A31        2.10487  -0.00053   0.00009  -0.00208  -0.00198   2.10289
   A32        2.08576   0.00017  -0.00011   0.00021   0.00011   2.08587
   A33        2.09256   0.00036   0.00001   0.00186   0.00187   2.09443
   A34        2.12490  -0.00096   0.00019  -0.00241  -0.00222   2.12268
   A35        2.09016  -0.00050  -0.00019  -0.00526  -0.00545   2.08471
   A36        2.06799   0.00146   0.00000   0.00764   0.00764   2.07563
   A37        2.09628  -0.00091  -0.00013  -0.00187  -0.00202   2.09426
   A38        2.08976   0.00023   0.00004  -0.00059  -0.00055   2.08921
   A39        2.09714   0.00068   0.00009   0.00245   0.00256   2.09969
   A40        2.08711   0.00005   0.00003   0.00231   0.00232   2.08944
   A41        2.10109   0.00084   0.00001   0.00426   0.00427   2.10536
   A42        2.09498  -0.00089  -0.00004  -0.00657  -0.00660   2.08839
   A43        2.08808  -0.00185   0.00021  -0.00803  -0.00782   2.08026
   A44        2.10466   0.00087  -0.00019   0.00328   0.00309   2.10775
   A45        2.09043   0.00099  -0.00002   0.00475   0.00474   2.09517
   A46        2.12833   0.00374  -0.00036   0.01136   0.01101   2.13934
   A47        2.11903  -0.00554  -0.00000  -0.02089  -0.02092   2.09811
   A48        2.03558   0.00181   0.00035   0.00974   0.01007   2.04566
    D1        0.26690  -0.00041  -0.00014   0.00602   0.00600   0.27290
    D2        2.75211   0.00269   0.00042   0.12975   0.12999   2.88210
    D3       -2.90791  -0.00160   0.00035  -0.06244  -0.06190  -2.96981
    D4       -0.42269   0.00150   0.00092   0.06129   0.06209  -0.36061
    D5        1.67047   0.00167  -0.00007   0.07702   0.07745   1.74792
    D6       -2.40524   0.00027   0.00052   0.07213   0.07314  -2.33210
    D7       -0.35957   0.00125   0.00046   0.07900   0.08002  -0.27954
    D8       -0.80680  -0.00020  -0.00050  -0.04003  -0.04106  -0.84786
    D9        1.40067  -0.00160   0.00009  -0.04491  -0.04536   1.35531
   D10       -2.83684  -0.00062   0.00004  -0.03804  -0.03848  -2.87533
   D11        1.28661   0.00104   0.00035   0.03850   0.03887   1.32548
   D12       -1.83285   0.00116   0.00045   0.04614   0.04658  -1.78627
   D13       -0.90182  -0.00092  -0.00004   0.02473   0.02470  -0.87712
   D14        2.26190  -0.00080   0.00006   0.03236   0.03241   2.29431
   D15       -2.99554   0.00071  -0.00021   0.04034   0.04013  -2.95541
   D16        0.16818   0.00082  -0.00011   0.04797   0.04784   0.21602
   D17       -0.53621   0.00145   0.00067   0.11541   0.11609  -0.42012
   D18        2.62642   0.00177   0.00083   0.13416   0.13502   2.76144
   D19        1.65503   0.00105   0.00113   0.11687   0.11794   1.77297
   D20       -1.46552   0.00137   0.00129   0.13562   0.13687  -1.32865
   D21       -2.54332   0.00018   0.00103   0.10228   0.10334  -2.43998
   D22        0.61931   0.00050   0.00119   0.12104   0.12227   0.74158
   D23       -3.11174   0.00020   0.00016   0.01039   0.01053  -3.10121
   D24        0.04198   0.00015   0.00009   0.00832   0.00840   0.05038
   D25        0.00779   0.00008   0.00006   0.00280   0.00286   0.01064
   D26       -3.12168   0.00004  -0.00000   0.00073   0.00073  -3.12095
   D27        3.11690  -0.00023  -0.00011  -0.00994  -0.01009   3.10681
   D28       -0.02587  -0.00025  -0.00010  -0.01103  -0.01117  -0.03704
   D29       -0.00319  -0.00007  -0.00001  -0.00235  -0.00236  -0.00554
   D30        3.13723  -0.00009  -0.00001  -0.00344  -0.00344   3.13378
   D31       -3.12664   0.00032   0.00017   0.01555   0.01588  -3.11077
   D32        0.03323   0.00033   0.00030   0.01713   0.01754   0.05077
   D33       -0.00510  -0.00002   0.00002  -0.00244  -0.00237  -0.00747
   D34       -3.12841  -0.00001   0.00015  -0.00085  -0.00071  -3.12912
   D35        3.12612  -0.00007  -0.00015  -0.00782  -0.00784   3.11828
[truncated: 1,238,496 more chars]
