# Supplementary material for: Rotational Barriers in N-Benzhydrylformamides: An NMR and DFT Study
Source: Molecules. 2023 Jan 5;28(2):535. doi: 10.3390/molecules28020535 (PMC9863877; doi:10.3390/molecules28020535)
Supplement: Supplementary file 1 [file molecules-28-00535-s001.zip › Supplementary_Materials/Quantum_chemistry_output_files/Gaussian_output_files/Conformations/BHFA_oBr/BHFA_oBr_conf8.log]

 Entering Gaussian System, Link 0=g16
 Initial command:
 /usr/local/gaussian/g16/l1.exe "/home/gauss/GAUSS_SCRDIR/Gau-14540.inp" -scrdir="/home/gauss/GAUSS_SCRDIR/"
 Entering Link 1 = /usr/local/gaussian/g16/l1.exe PID=     14542.
  
 Copyright (c) 1988,1990,1992,1993,1995,1998,2003,2009,2016,
            Gaussian, Inc.  All Rights Reserved.
  
 This is part of the Gaussian(R) 16 program.  It is based on
 the Gaussian(R) 09 system (copyright 2009, Gaussian, Inc.),
 the Gaussian(R) 03 system (copyright 2003, Gaussian, Inc.),
 the Gaussian(R) 98 system (copyright 1998, Gaussian, Inc.),
 the Gaussian(R) 94 system (copyright 1995, Gaussian, Inc.),
 the Gaussian 92(TM) system (copyright 1992, Gaussian, Inc.),
 the Gaussian 90(TM) system (copyright 1990, Gaussian, Inc.),
 the Gaussian 88(TM) system (copyright 1988, Gaussian, Inc.),
 the Gaussian 86(TM) system (copyright 1986, Carnegie Mellon
 University), and the Gaussian 82(TM) system (copyright 1983,
 Carnegie Mellon University). Gaussian is a federally registered
 trademark of Gaussian, Inc.
  
 This software contains proprietary and confidential information,
 including trade secrets, belonging to Gaussian, Inc.
  
 This software is provided under written license and may be
 used, copied, transmitted, or stored only in accord with that
 written license.
  
 The following legend is applicable only to US Government
 contracts under FAR:
  
                    RESTRICTED RIGHTS LEGEND
  
 Use, reproduction and disclosure by the US Government is
 subject to restrictions as set forth in subparagraphs (a)
 and (c) of the Commercial Computer Software - Restricted
 Rights clause in FAR 52.227-19.
  
 Gaussian, Inc.
 340 Quinnipiac St., Bldg. 40, Wallingford CT 06492
  
  
 ---------------------------------------------------------------
 Warning -- This program may not be used in any manner that
 competes with the business of Gaussian, Inc. or will provide
 assistance to any competitor of Gaussian, Inc.  The licensee
 of this program is prohibited from giving any competitor of
 Gaussian, Inc. access to this program.  By using this program,
 the user acknowledges that Gaussian, Inc. is engaged in the
 business of creating and licensing software in the field of
 computational chemistry and represents and warrants to the
 licensee that it is not a competitor of Gaussian, Inc. and that
 it will not use this program in any manner prohibited above.
 ---------------------------------------------------------------
  

 Cite this work as:
 Gaussian 16, Revision A.03,
 M. J. Frisch, G. W. Trucks, H. B. Schlegel, G. E. Scuseria, 
 M. A. Robb, J. R. Cheeseman, G. Scalmani, V. Barone, 
 G. A. Petersson, H. Nakatsuji, X. Li, M. Caricato, A. V. Marenich, 
 J. Bloino, B. G. Janesko, R. Gomperts, B. Mennucci, H. P. Hratchian, 
 J. V. Ortiz, A. F. Izmaylov, J. L. Sonnenberg, D. Williams-Young, 
 F. Ding, F. Lipparini, F. Egidi, J. Goings, B. Peng, A. Petrone, 
 T. Henderson, D. Ranasinghe, V. G. Zakrzewski, J. Gao, N. Rega, 
 G. Zheng, W. Liang, M. Hada, M. Ehara, K. Toyota, R. Fukuda, 
 J. Hasegawa, M. Ishida, T. Nakajima, Y. Honda, O. Kitao, H. Nakai, 
 T. Vreven, K. Throssell, J. A. Montgomery, Jr., J. E. Peralta, 
 F. Ogliaro, M. J. Bearpark, J. J. Heyd, E. N. Brothers, K. N. Kudin, 
 V. N. Staroverov, T. A. Keith, R. Kobayashi, J. Normand, 
 K. Raghavachari, A. P. Rendell, J. C. Burant, S. S. Iyengar, 
 J. Tomasi, M. Cossi, J. M. Millam, M. Klene, C. Adamo, R. Cammi, 
 J. W. Ochterski, R. L. Martin, K. Morokuma, O. Farkas, 
 J. B. Foresman, and D. J. Fox, Gaussian, Inc., Wallingford CT, 2016.
 
 ******************************************
 Gaussian 16:  ES64L-G16RevA.03 25-Dec-2016
                15-Dec-2022 
 ******************************************
 %chk=BHFA_oBr_conf8.chk
 %nprocshared=4
 Will use up to    4 processors via shared memory.
 %mem=2GB
 ----------------------------------------------------------------------
 # opt freq M062X/gen pseudo=read nosymm Integral(Grid=SuperFine) scrf=
 (IEFPCM, solvent=dimethylsulfoxide) pop=(nboread,mkuff,dipole)
 ----------------------------------------------------------------------
 1/18=20,19=15,26=6,38=1/1,3;
 2/9=110,12=2,15=1,17=6,18=5,40=1/2;
 3/5=7,11=2,16=1,17=8,25=1,30=1,70=2201,71=1,72=21,74=-55,75=-7/1,2,3;
 4//1;
 5/5=2,38=5,53=21/2;
 6/7=2,8=2,9=2,10=2,15=24,20=4,28=1,40=2/1,2,7;
 7/30=1/1,2,3,16;
 1/18=20,19=15,26=6/3(2);
 2/9=110,15=1/2;
 99//99;
 2/9=110,15=1/2;
 3/5=7,6=1,11=2,16=1,17=8,25=1,30=1,70=2205,71=1,72=21,74=-55,75=-7,82=7/1,2,3;
 4/5=5,16=3,69=1/1;
 5/5=2,38=5,53=21/2;
 7/30=1/1,2,3,16;
 1/18=20,19=15,26=6/3(-5);
 2/9=110,15=1/2;
 6/7=2,8=2,9=2,10=2,15=24,19=2,20=4,28=1,40=2/1,2,7;
 99/9=1/99;
 --------------
 BHFA_oBr_conf8
 --------------
 Symbolic Z-matrix:
 Charge =  0 Multiplicity = 1
 C                     3.7333    3.2473   -2.6606 
 C                     2.6195    2.8078   -3.3933 
 C                     1.75      1.8503   -2.8448 
 C                     1.9781    1.3167   -1.555 
 C                     3.1059    1.7691   -0.8338 
 C                     3.978     2.7266   -1.3799 
 C                     1.0865    0.298    -0.9329 
 C                     1.7531   -1.0414   -0.9095 
 N                    -0.1963    0.2173   -1.5621 
 C                     2.1561   -1.7091    0.2799 
 C                     2.7759   -2.9736    0.202 
 C                     2.999    -3.5854   -1.041 
 C                     2.6023   -2.9391   -2.2187 
 C                     1.985    -1.6806   -2.1501 
 C                    -1.2293   -0.48     -1.0492 
 O                    -2.3223   -0.4837   -1.6554 
 Br                    1.9178   -1.0077    1.9936 
 H                     4.3663    3.9417   -3.0587 
 H                     2.4426    3.1836   -4.3255 
 H                     0.9529    1.5377   -3.3977 
 H                     3.2953    1.3982    0.0979 
 H                     4.7874    3.0422   -0.846 
 H                     0.8869    0.6584    0.0764 
 H                    -0.3497    0.7086   -2.3818 
 H                     3.0716   -3.4614    1.049 
 H                     3.4485   -4.5009   -1.0866 
 H                     2.7606   -3.3827   -3.1247 
 H                     1.6988   -1.2242   -3.0168 
 H                    -1.1277   -1.0007   -0.1778 
 

 GradGradGradGradGradGradGradGradGradGradGradGradGradGradGradGradGradGrad
 Berny optimization.
 Initialization pass.
                           ----------------------------
                           !    Initial Parameters    !
                           ! (Angstroms and Degrees)  !
 --------------------------                            --------------------------
 ! Name  Definition              Value          Derivative Info.                !
 --------------------------------------------------------------------------------
 ! R1    R(1,2)                  1.4038         estimate D2E/DX2                !
 ! R2    R(1,6)                  1.404          estimate D2E/DX2                !
 ! R3    R(1,18)                 1.0205         estimate D2E/DX2                !
 ! R4    R(2,3)                  1.4049         estimate D2E/DX2                !
 ! R5    R(2,19)                 1.0205         estimate D2E/DX2                !
 ! R6    R(3,4)                  1.4143         estimate D2E/DX2                !
 ! R7    R(3,20)                 1.0192         estimate D2E/DX2                !
 ! R8    R(4,5)                  1.4131         estimate D2E/DX2                !
 ! R9    R(4,7)                  1.4899         estimate D2E/DX2                !
 ! R10   R(5,6)                  1.4056         estimate D2E/DX2                !
 ! R11   R(5,21)                 1.0205         estimate D2E/DX2                !
 ! R12   R(6,22)                 1.0197         estimate D2E/DX2                !
 ! R13   R(7,8)                  1.4963         estimate D2E/DX2                !
 ! R14   R(7,9)                  1.4311         estimate D2E/DX2                !
 ! R15   R(7,23)                 1.0901         estimate D2E/DX2                !
 ! R16   R(8,10)                 1.4223         estimate D2E/DX2                !
 ! R17   R(8,14)                 1.4147         estimate D2E/DX2                !
 ! R18   R(9,15)                 1.3477         estimate D2E/DX2                !
 ! R19   R(9,24)                 0.9679         estimate D2E/DX2                !
 ! R20   R(10,11)                1.4104         estimate D2E/DX2                !
 ! R21   R(10,17)                1.867          estimate D2E/DX2                !
 ! R22   R(11,12)                1.4033         estimate D2E/DX2                !
 ! R23   R(11,25)                1.0212         estimate D2E/DX2                !
 ! R24   R(12,13)                1.4007         estimate D2E/DX2                !
 ! R25   R(12,26)                1.0209         estimate D2E/DX2                !
 ! R26   R(13,14)                1.4034         estimate D2E/DX2                !
 ! R27   R(13,27)                1.0211         estimate D2E/DX2                !
 ! R28   R(14,28)                1.0205         estimate D2E/DX2                !
 ! R29   R(15,16)                1.2499         estimate D2E/DX2                !
 ! R30   R(15,29)                1.0202         estimate D2E/DX2                !
 ! A1    A(2,1,6)              119.8869         estimate D2E/DX2                !
 ! A2    A(2,1,18)             120.1055         estimate D2E/DX2                !
 ! A3    A(6,1,18)             120.0073         estimate D2E/DX2                !
 ! A4    A(1,2,3)              120.0444         estimate D2E/DX2                !
 ! A5    A(1,2,19)             119.9347         estimate D2E/DX2                !
 ! A6    A(3,2,19)             120.0209         estimate D2E/DX2                !
 ! A7    A(2,3,4)              120.8883         estimate D2E/DX2                !
 ! A8    A(2,3,20)             118.769          estimate D2E/DX2                !
 ! A9    A(4,3,20)             120.34           estimate D2E/DX2                !
 ! A10   A(3,4,5)              118.2535         estimate D2E/DX2                !
 ! A11   A(3,4,7)              122.8361         estimate D2E/DX2                !
 ! A12   A(5,4,7)              118.9096         estimate D2E/DX2                !
 ! A13   A(4,5,6)              120.9982         estimate D2E/DX2                !
 ! A14   A(4,5,21)             119.8492         estimate D2E/DX2                !
 ! A15   A(6,5,21)             119.1525         estimate D2E/DX2                !
 ! A16   A(1,6,5)              119.9283         estimate D2E/DX2                !
 ! A17   A(1,6,22)             120.0772         estimate D2E/DX2                !
 ! A18   A(5,6,22)             119.9945         estimate D2E/DX2                !
 ! A19   A(4,7,8)              110.6085         estimate D2E/DX2                !
 ! A20   A(4,7,9)              113.0422         estimate D2E/DX2                !
 ! A21   A(4,7,23)             105.671          estimate D2E/DX2                !
 ! A22   A(8,7,9)              110.8387         estimate D2E/DX2                !
 ! A23   A(8,7,23)             111.286          estimate D2E/DX2                !
 ! A24   A(9,7,23)             105.164          estimate D2E/DX2                !
 ! A25   A(7,8,10)             124.0239         estimate D2E/DX2                !
 ! A26   A(7,8,14)             117.6298         estimate D2E/DX2                !
 ! A27   A(10,8,14)            118.3448         estimate D2E/DX2                !
 ! A28   A(7,9,15)             123.2923         estimate D2E/DX2                !
 ! A29   A(7,9,24)             119.0646         estimate D2E/DX2                !
 ! A30   A(15,9,24)            117.6096         estimate D2E/DX2                !
 ! A31   A(8,10,11)            119.9488         estimate D2E/DX2                !
 ! A32   A(8,10,17)            123.7158         estimate D2E/DX2                !
 ! A33   A(11,10,17)           116.3353         estimate D2E/DX2                !
 ! A34   A(10,11,12)           120.6428         estimate D2E/DX2                !
 ! A35   A(10,11,25)           120.6449         estimate D2E/DX2                !
 ! A36   A(12,11,25)           118.7123         estimate D2E/DX2                !
 ! A37   A(11,12,13)           119.9051         estimate D2E/DX2                !
 ! A38   A(11,12,26)           120.0353         estimate D2E/DX2                !
 ! A39   A(13,12,26)           120.0595         estimate D2E/DX2                !
 ! A40   A(12,13,14)           119.8169         estimate D2E/DX2                !
 ! A41   A(12,13,27)           120.1085         estimate D2E/DX2                !
 ! A42   A(14,13,27)           120.0746         estimate D2E/DX2                !
 ! A43   A(8,14,13)            121.3409         estimate D2E/DX2                !
 ! A44   A(8,14,28)            119.7839         estimate D2E/DX2                !
 ! A45   A(13,14,28)           118.8751         estimate D2E/DX2                !
 ! A46   A(9,15,16)            119.1588         estimate D2E/DX2                !
 ! A47   A(9,15,29)            120.8506         estimate D2E/DX2                !
 ! A48   A(16,15,29)           119.9906         estimate D2E/DX2                !
 ! D1    D(6,1,2,3)              0.1127         estimate D2E/DX2                !
 ! D2    D(6,1,2,19)          -179.8048         estimate D2E/DX2                !
 ! D3    D(18,1,2,3)           179.9051         estimate D2E/DX2                !
 ! D4    D(18,1,2,19)           -0.0125         estimate D2E/DX2                !
 ! D5    D(2,1,6,5)             -0.1347         estimate D2E/DX2                !
 ! D6    D(2,1,6,22)           179.8584         estimate D2E/DX2                !
 ! D7    D(18,1,6,5)          -179.9273         estimate D2E/DX2                !
 ! D8    D(18,1,6,22)            0.0658         estimate D2E/DX2                !
 ! D9    D(1,2,3,4)              0.0466         estimate D2E/DX2                !
 ! D10   D(1,2,3,20)          -179.3569         estimate D2E/DX2                !
 ! D11   D(19,2,3,4)           179.9642         estimate D2E/DX2                !
 ! D12   D(19,2,3,20)            0.5606         estimate D2E/DX2                !
 ! D13   D(2,3,4,5)             -0.1794         estimate D2E/DX2                !
 ! D14   D(2,3,4,7)           -179.8592         estimate D2E/DX2                !
 ! D15   D(20,3,4,5)           179.2148         estimate D2E/DX2                !
 ! D16   D(20,3,4,7)            -0.465          estimate D2E/DX2                !
 ! D17   D(3,4,5,6)              0.1572         estimate D2E/DX2                !
 ! D18   D(3,4,5,21)          -179.8133         estimate D2E/DX2                !
 ! D19   D(7,4,5,6)            179.8499         estimate D2E/DX2                !
 ! D20   D(7,4,5,21)            -0.1206         estimate D2E/DX2                !
 ! D21   D(3,4,7,8)            107.2314         estimate D2E/DX2                !
 ! D22   D(3,4,7,9)            -17.7254         estimate D2E/DX2                !
 ! D23   D(3,4,7,23)          -132.2171         estimate D2E/DX2                !
 ! D24   D(5,4,7,8)            -72.4464         estimate D2E/DX2                !
 ! D25   D(5,4,7,9)            162.5967         estimate D2E/DX2                !
 ! D26   D(5,4,7,23)            48.105          estimate D2E/DX2                !
 ! D27   D(4,5,6,1)             -0.0021         estimate D2E/DX2                !
 ! D28   D(4,5,6,22)          -179.9953         estimate D2E/DX2                !
 ! D29   D(21,5,6,1)           179.9686         estimate D2E/DX2                !
 ! D30   D(21,5,6,22)           -0.0245         estimate D2E/DX2                !
 ! D31   D(4,7,8,10)           113.0436         estimate D2E/DX2                !
 ! D32   D(4,7,8,14)           -67.4094         estimate D2E/DX2                !
 ! D33   D(9,7,8,10)          -120.7586         estimate D2E/DX2                !
 ! D34   D(9,7,8,14)            58.7883         estimate D2E/DX2                !
 ! D35   D(23,7,8,10)           -4.0996         estimate D2E/DX2                !
 ! D36   D(23,7,8,14)          175.4474         estimate D2E/DX2                !
 ! D37   D(4,7,9,15)          -169.5821         estimate D2E/DX2                !
 ! D38   D(4,7,9,24)             8.2605         estimate D2E/DX2                !
 ! D39   D(8,7,9,15)            65.5859         estimate D2E/DX2                !
 ! D40   D(8,7,9,24)          -116.5715         estimate D2E/DX2                !
 ! D41   D(23,7,9,15)          -54.7856         estimate D2E/DX2                !
 ! D42   D(23,7,9,24)          123.057          estimate D2E/DX2                !
 ! D43   D(7,8,10,11)          179.8524         estimate D2E/DX2                !
 ! D44   D(7,8,10,17)           -0.2367         estimate D2E/DX2                !
 ! D45   D(14,8,10,11)           0.3084         estimate D2E/DX2                !
 ! D46   D(14,8,10,17)        -179.7807         estimate D2E/DX2                !
 ! D47   D(7,8,14,13)         -179.8804         estimate D2E/DX2                !
 ! D48   D(7,8,14,28)            0.0053         estimate D2E/DX2                !
 ! D49   D(10,8,14,13)          -0.3071         estimate D2E/DX2                !
 ! D50   D(10,8,14,28)         179.5787         estimate D2E/DX2                !
 ! D51   D(7,9,15,16)          179.0806         estimate D2E/DX2                !
 ! D52   D(7,9,15,29)           -0.9329         estimate D2E/DX2                !
 ! D53   D(24,9,15,16)           1.2086         estimate D2E/DX2                !
 ! D54   D(24,9,15,29)        -178.8049         estimate D2E/DX2                !
 ! D55   D(8,10,11,12)          -0.1107         estimate D2E/DX2                !
 ! D56   D(8,10,11,25)         179.8464         estimate D2E/DX2                !
 ! D57   D(17,10,11,12)        179.972          estimate D2E/DX2                !
 ! D58   D(17,10,11,25)         -0.071          estimate D2E/DX2                !
 ! D59   D(10,11,12,13)         -0.0997         estimate D2E/DX2                !
 ! D60   D(10,11,12,26)        179.9956         estimate D2E/DX2                !
 ! D61   D(25,11,12,13)        179.9425         estimate D2E/DX2                !
 ! D62   D(25,11,12,26)          0.0377         estimate D2E/DX2                !
 ! D63   D(11,12,13,14)          0.1046         estimate D2E/DX2                !
 ! D64   D(11,12,13,27)       -179.8168         estimate D2E/DX2                !
 ! D65   D(26,12,13,14)       -179.9907         estimate D2E/DX2                !
 ! D66   D(26,12,13,27)          0.0879         estimate D2E/DX2                !
 ! D67   D(12,13,14,8)           0.1025         estimate D2E/DX2                !
 ! D68   D(12,13,14,28)       -179.7843         estimate D2E/DX2                !
 ! D69   D(27,13,14,8)        -179.9761         estimate D2E/DX2                !
 ! D70   D(27,13,14,28)          0.1371         estimate D2E/DX2                !
 --------------------------------------------------------------------------------
 Trust Radius=3.00D-01 FncErr=5.00D-06 GrdErr=5.00D-06 EigMax=2.50D+02 EigMin=1.00D-04
 Number of steps in this run=    158 maximum allowed number of steps=    174.
 GradGradGradGradGradGradGradGradGradGradGradGradGradGradGradGradGradGrad

                          Input orientation:                          
 ---------------------------------------------------------------------
 Center     Atomic      Atomic             Coordinates (Angstroms)
 Number     Number       Type             X           Y           Z
 ---------------------------------------------------------------------
      1          6           0        3.733300    3.247300   -2.660600
      2          6           0        2.619500    2.807800   -3.393300
      3          6           0        1.750000    1.850300   -2.844800
      4          6           0        1.978100    1.316700   -1.555000
      5          6           0        3.105900    1.769100   -0.833800
      6          6           0        3.978000    2.726600   -1.379900
      7          6           0        1.086500    0.298000   -0.932900
      8          6           0        1.753100   -1.041400   -0.909500
      9          7           0       -0.196300    0.217300   -1.562100
     10          6           0        2.156100   -1.709100    0.279900
     11          6           0        2.775900   -2.973600    0.202000
     12          6           0        2.999000   -3.585400   -1.041000
     13          6           0        2.602300   -2.939100   -2.218700
     14          6           0        1.985000   -1.680600   -2.150100
     15          6           0       -1.229300   -0.480000   -1.049200
     16          8           0       -2.322300   -0.483700   -1.655400
     17         35           0        1.917800   -1.007700    1.993600
     18          1           0        4.366300    3.941700   -3.058700
     19          1           0        2.442600    3.183600   -4.325500
     20          1           0        0.952900    1.537700   -3.397700
     21          1           0        3.295300    1.398200    0.097900
     22          1           0        4.787400    3.042200   -0.846000
     23          1           0        0.886900    0.658400    0.076400
     24          1           0       -0.349700    0.708600   -2.381800
     25          1           0        3.071600   -3.461400    1.049000
     26          1           0        3.448500   -4.500900   -1.086600
     27          1           0        2.760600   -3.382700   -3.124700
     28          1           0        1.698800   -1.224200   -3.016800
     29          1           0       -1.127700   -1.000700   -0.177800
 ---------------------------------------------------------------------
                    Distance matrix (angstroms):
                    1          2          3          4          5
     1  C    0.000000
     2  C    1.403766   0.000000
     3  C    2.432903   1.404880   0.000000
     4  C    2.833777   2.452370   1.414335   0.000000
     5  C    2.432263   2.804732   2.426763   1.413056   0.000000
     6  C    1.403994   2.430205   2.806745   2.453177   1.405557
     7  C    4.323062   3.834417   2.550535   1.489869   2.500386
     8  C    5.037905   4.662215   3.479558   2.455184   3.120049
     9  N    5.082259   4.241782   2.846066   2.436544   3.720622
    10  C    5.974948   5.840336   4.753735   3.543164   3.773635
    11  C    6.914527   6.809936   5.797023   4.704275   4.865695
    12  C    7.060318   6.822781   5.861786   5.033589   5.359574
    13  C    6.304441   5.865734   4.904770   4.352236   4.933428
    14  C    5.253700   4.700412   3.606257   3.055814   3.858691
    15  C    6.412236   5.578324   4.186969   3.710981   4.888641
    16  O    7.183389   6.186732   4.842092   4.663149   5.934264
    17  Br   6.562213   6.638457   5.621960   4.242527   4.137196
    18  H    1.020472   2.109264   3.356297   3.854249   3.355440
    19  H    2.107571   1.020547   2.109468   3.372943   3.825277
    20  H    3.346143   2.095407   1.019208   2.120240   3.355971
    21  H    3.349677   3.825200   3.354375   2.115121   1.020541
    22  H    2.108546   3.353129   3.826438   3.372269   2.109117
    23  H    4.721818   4.434032   3.270929   2.070155   2.643119
    24  H    4.815975   3.774377   2.434458   2.544020   3.932192
    25  H    7.694520   7.696837   6.717326   5.550387   5.559158
    26  H    7.911586   7.708774   6.805432   6.018799   6.284440
    27  H    6.717026   6.197931   5.337035   5.016037   5.648761
    28  H    4.925483   4.152886   3.079733   2.944663   3.962987
    29  H    6.916583   6.235834   4.849974   4.112544   5.101519
                    6          7          8          9         10
     6  C    0.000000
     7  C    3.802457   0.000000
     8  C    4.401054   1.496294   0.000000
     9  N    4.873865   1.431077   2.410471   0.000000
    10  C    5.074415   2.577475   1.422289   3.554964   0.000000
    11  C    6.036533   3.852978   2.452539   4.704026   1.410383
    12  C    6.396455   4.330143   2.835753   4.994198   2.444537
    13  C    5.890356   3.798651   2.456911   4.269209   2.820460
    14  C    4.897823   2.490730   1.414724   2.950566   2.436183
    15  C    6.124346   2.445759   3.037992   1.347732   3.839027
    16  O    7.076419   3.571131   4.180464   2.240532   5.030214
    17  Br   5.437823   3.310637   2.907963   4.314284   1.866954
    18  H    2.108463   5.343469   6.023218   6.076865   6.925516
    19  H    3.353038   4.655688   5.476777   4.837262   6.725348
    20  H    3.825733   2.762235   3.671950   2.536443   5.051153
    21  H    2.101099   2.674282   3.056940   4.042449   3.314546
    22  H    1.019696   4.608128   5.087907   5.773225   5.546733
    23  H    3.994141   1.090144   2.147469   2.013101   2.693945
    24  H    4.879049   2.081003   3.106756   0.967892   4.382802
    25  H    6.709133   4.690590   3.380912   5.570444   2.121370
    26  H    7.252803   5.350898   3.856668   5.980976   3.366269
    27  H    6.469153   4.599364   3.376959   4.913754   3.841570
    28  H    4.845928   2.652290   2.115911   2.790247   3.363403
    29  H    6.434748   2.675720   2.972549   2.065748   3.390378
                   11         12         13         14         15
    11  C    0.000000
    12  C    1.403254   0.000000
    13  C    2.427162   1.400733   0.000000
    14  C    2.798168   2.426224   1.403420   0.000000
    15  C    4.881103   5.246151   4.700645   3.603491   0.000000
    16  O    5.970023   6.189852   5.531544   4.497792   1.249856
    17  Br   2.794804   4.125812   4.684263   4.198519   4.409233
    18  H    7.809156   7.911881   7.152811   6.173038   7.409471
    19  H    7.649866   7.544328   6.477003   5.348103   6.135060
    20  H    6.052520   5.998893   4.914499   3.602664   3.787950
    21  H    4.403777   5.120660   4.965789   4.031054   5.031449
    22  H    6.429175   6.867422   6.514209   5.644374   6.974802
    23  H    4.095793   4.870255   4.599140   3.410872   2.653532
    24  H    5.477590   5.608027   4.695383   3.348550   1.990550
    25  H    1.021174   2.094934   3.342290   3.819187   5.638167
    26  H    2.108442   1.020916   2.106401   3.350665   6.168537
    27  H    3.351795   2.107066   1.021115   2.109157   5.352819
    28  H    3.818536   3.342091   2.096225   1.020480   3.605420
    29  H    4.390293   4.945244   4.672854   3.747150   1.020191
                   16         17         18         19         20
    16  O    0.000000
    17  Br   5.618561   0.000000
    18  H    8.141915   7.484480   0.000000
    19  H    6.578966   7.600884   2.424896   0.000000
    20  H    4.224761   6.039554   4.188727   2.406035   0.000000
    21  H    6.178433   3.358503   4.192917   4.845742   4.210168
    22  H    7.977151   5.718358   2.425380   4.198214   4.845419
    23  H    3.821320   2.741222   5.719715   5.307877   3.584257
    24  H    2.416689   5.218368   5.757759   4.207200   1.848304
    25  H    6.728643   2.871266   8.564773   8.569534   7.018050
    26  H    7.054329   4.902359   8.718316   8.399634   6.930649
    27  H    6.033151   5.705079   7.498631   6.682764   5.249061
    28  H    4.309408   5.019855   5.814107   4.657750   2.886095
    29  H    1.969177   3.740334   7.931642   6.889036   4.597839
                   21         22         23         24         25
    21  H    0.000000
    22  H    2.412477   0.000000
    23  H    2.519555   4.663392   0.000000
    24  H    4.462117   5.847578   2.752171   0.000000
    25  H    4.956848   6.987976   4.763572   6.392541   0.000000
    26  H    6.018795   7.664783   5.876456   6.575922   2.404870
    27  H    5.790342   7.111943   5.485279   5.192745   4.186011
    28  H    4.373460   5.696840   3.710964   2.887091   4.839460
    29  H    5.039212   7.195828   2.622183   2.895618   5.019383
                   26         27         28         29
    26  H    0.000000
    27  H    2.424341   0.000000
    28  H    4.186154   2.407942   0.000000
    29  H    5.832574   5.429274   4.012353   0.000000
 Symmetry turned off by external request.
 Stoichiometry    C14H12BrNO
 Framework group  C1[X(C14H12BrNO)]
 Deg. of freedom    81
 Full point group                 C1      NOp   1
 Rotational constants (GHZ):           0.4265540           0.2698240           0.2418850
 General basis read from cards:  (5D, 7F)
 ======================================================================================================
                                       Pseudopotential Parameters
 ======================================================================================================
  Center     Atomic      Valence      Angular      Power
  Number     Number     Electrons     Momentum     of R      Exponent        Coefficient   SO-Coeffient
 ======================================================================================================
    1          6
                                   No pseudopotential on this center.
    2          6
                                   No pseudopotential on this center.
    3          6
                                   No pseudopotential on this center.
    4          6
                                   No pseudopotential on this center.
    5          6
                                   No pseudopotential on this center.
    6          6
                                   No pseudopotential on this center.
    7          6
                                   No pseudopotential on this center.
    8          6
                                   No pseudopotential on this center.
    9          7
                                   No pseudopotential on this center.
   10          6
                                   No pseudopotential on this center.
   11          6
                                   No pseudopotential on this center.
   12          6
                                   No pseudopotential on this center.
   13          6
                                   No pseudopotential on this center.
   14          6
                                   No pseudopotential on this center.
   15          6
                                   No pseudopotential on this center.
   16          8
                                   No pseudopotential on this center.
   17         35            7
                                      F and up 
                                                     1      213.6143969      -28.00000000    0.00000000
                                                     2       41.0585380     -134.92688520    0.00000000
                                                     2        8.7086530      -41.92719130    0.00000000
                                                     2        2.6074661       -5.93364200    0.00000000
                                      S - F
                                                     0       54.1980682        3.00000000    0.00000000
                                                     1       32.9053558       27.34306420    0.00000000
                                                     2       13.6744890      118.80288470    0.00000000
                                                     2        3.0341152       43.43548760    0.00000000
                                      P - F
                                                     0       54.2563340        5.00000000    0.00000000
                                                     1       26.0095593       25.05042520    0.00000000
                                                     2       28.2012995       92.61574630    0.00000000
                                                     2        9.4341061       95.82490160    0.00000000
                                                     2        2.5321764       26.26849830    0.00000000
                                      D - F
                                                     0       87.6328721        3.00000000    0.00000000
                                                     1       61.7373377       22.55335570    0.00000000
                                                     2       32.4385104      178.12419880    0.00000000
                                                     2        8.7537199       76.99241620    0.00000000
                                                     2        1.6633189        9.48182700    0.00000000
   18          1
                                   No pseudopotential on this center.
   19          1
                                   No pseudopotential on this center.
   20          1
                                   No pseudopotential on this center.
   21          1
                                   No pseudopotential on this center.
   22          1
                                   No pseudopotential on this center.
   23          1
                                   No pseudopotential on this center.
   24          1
                                   No pseudopotential on this center.
   25          1
                                   No pseudopotential on this center.
   26          1
                                   No pseudopotential on this center.
   27          1
                                   No pseudopotential on this center.
   28          1
                                   No pseudopotential on this center.
   29          1
                                   No pseudopotential on this center.
 ======================================================================================================
   396 basis functions,   648 primitive gaussians,   412 cartesian basis functions
    59 alpha electrons       59 beta electrons
       nuclear repulsion energy      1089.3856619586 Hartrees.
 NAtoms=   29 NActive=   29 NUniq=   29 SFac= 1.00D+00 NAtFMM=   60 NAOKFM=F Big=F
 Integral buffers will be    131072 words long.
 Raffenetti 2 integral format.
 Two-electron integral symmetry is turned off.
 ------------------------------------------------------------------------------
 Polarizable Continuum Model (PCM)
 =================================
 Model                : PCM.
 Atomic radii         : UFF (Universal Force Field).
 Polarization charges : Total charges.
 Charge compensation  : None.
 Solution method      : On-the-fly selection.
 Cavity type          : Scaled VdW (van der Waals Surface) (Alpha=1.100).
 Cavity algorithm     : GePol (No added spheres)
                        Default sphere list used, NSphG=   29.
                        Lebedev-Laikov grids with approx.  5.0 points / Ang**2.
                        Smoothing algorithm: York/Karplus (Gamma=1.0000).
                        Polarization charges: spherical gaussians, with
                                              point-specific exponents (IZeta= 3).
                        Self-potential: point-specific (ISelfS= 7).
                        Self-field    : sphere-specific E.n sum rule (ISelfD= 2).
 1st derivatives      : Analytical E(r).r(x)/FMM algorithm (CHGder, D1EAlg=3).
                        Cavity 1st derivative terms included.
 Solvent              : DiMethylSulfoxide, Eps=  46.826000 Eps(inf)=   2.007889
 ------------------------------------------------------------------------------
 One-electron integrals computed using PRISM.
   1 Symmetry operations used in ECPInt.
 ECPInt:  NShTT=    9316 NPrTT=   38001 LenC2=    8725 LenP2D=   23891.
 LDataN:  DoStor=T MaxTD1= 5 Len=  102
 NBasis=   396 RedAO= T EigKep=  1.41D-06  NBF=   396
 NBsUse=   395 1.00D-06 EigRej=  8.11D-07 NBFU=   395
 ExpMin= 4.38D-02 ExpMax= 8.59D+03 ExpMxC= 1.30D+03 IAcc=3 IRadAn=         7 AccDes= 0.00D+00
 Harris functional with IExCor= 1009 and IRadAn=       7 diagonalized for initial guess.
 HarFok:  IExCor= 1009 AccDes= 0.00D+00 IRadAn=         7 IDoV= 1 UseB2=F ITyADJ=14
 ICtDFT=  3500011 ScaDFX=  1.000000  1.000000  1.000000  1.000000
 FoFCou: FMM=F IPFlag=           0 FMFlag=      100000 FMFlg1=           0
         NFxFlg=           0 DoJE=T BraDBF=F KetDBF=T FulRan=T
         wScrn=  0.000000 ICntrl=       500 IOpCl=  0 I1Cent=   200000004 NGrid=           0
         NMat0=    1 NMatS0=      1 NMatT0=    0 NMatD0=    1 NMtDS0=    0 NMtDT0=    0
 Symmetry not used in FoFCou.
 Requested convergence on RMS density matrix=1.00D-08 within 128 cycles.
 Requested convergence on MAX density matrix=1.00D-06.
 Requested convergence on             energy=1.00D-06.
 No special actions if energy rises.
 Inv3:  Mode=1 IEnd=    16836483.
 Iteration    1 A*A^-1 deviation from unit magnitude is 9.66D-15 for    573.
 Iteration    1 A*A^-1 deviation from orthogonality  is 2.19D-15 for   2351    386.
 Iteration    1 A^-1*A deviation from unit magnitude is 9.88D-15 for    573.
 Iteration    1 A^-1*A deviation from orthogonality  is 1.88D-15 for   1329    580.
 Error on total polarization charges =  0.01786
 SCF Done:  E(RM062X) =  -683.662719587     A.U. after   17 cycles
            NFock= 17  Conv=0.50D-08     -V/T= 2.0159

 **********************************************************************

            Population analysis using the SCF density.

 **********************************************************************

 Alpha  occ. eigenvalues --  -19.60604 -14.78591 -10.65456 -10.61914 -10.60680
 Alpha  occ. eigenvalues --  -10.58228 -10.57455 -10.56122 -10.55917 -10.55531
 Alpha  occ. eigenvalues --  -10.55523 -10.55341 -10.55215 -10.55104 -10.55028
 Alpha  occ. eigenvalues --  -10.54745  -1.16697  -1.07080  -0.98974  -0.97174
 Alpha  occ. eigenvalues --   -0.91230  -0.90394  -0.86199  -0.85975  -0.82553
 Alpha  occ. eigenvalues --   -0.79401  -0.75636  -0.71405  -0.71033  -0.69741
 Alpha  occ. eigenvalues --   -0.68518  -0.62706  -0.61995  -0.60461  -0.58067
 Alpha  occ. eigenvalues --   -0.57479  -0.56045  -0.53853  -0.52517  -0.52218
 Alpha  occ. eigenvalues --   -0.50912  -0.50339  -0.49835  -0.48823  -0.48046
 Alpha  occ. eigenvalues --   -0.46240  -0.44691  -0.43811  -0.42563  -0.42329
 Alpha  occ. eigenvalues --   -0.41699  -0.38831  -0.36102  -0.35608  -0.34445
 Alpha  occ. eigenvalues --   -0.32014  -0.31495  -0.30720  -0.30027
 Alpha virt. eigenvalues --   -0.01099  -0.00732   0.00057   0.00894   0.01338
 Alpha virt. eigenvalues --    0.01919   0.02168   0.02521   0.02634   0.03864
 Alpha virt. eigenvalues --    0.03947   0.04327   0.04420   0.05024   0.05556
 Alpha virt. eigenvalues --    0.05943   0.06638   0.06961   0.07577   0.07903
 Alpha virt. eigenvalues --    0.08594   0.09093   0.10047   0.10684   0.11243
 Alpha virt. eigenvalues --    0.11463   0.11908   0.12759   0.12936   0.13421
 Alpha virt. eigenvalues --    0.13659   0.14093   0.14463   0.14779   0.15367
 Alpha virt. eigenvalues --    0.15902   0.15934   0.16770   0.17224   0.17496
 Alpha virt. eigenvalues --    0.17735   0.18404   0.19151   0.19338   0.19688
 Alpha virt. eigenvalues --    0.19855   0.20546   0.20627   0.20905   0.21009
 Alpha virt. eigenvalues --    0.21296   0.21707   0.21909   0.22324   0.23135
 Alpha virt. eigenvalues --    0.23356   0.23639   0.23927   0.24002   0.24321
 Alpha virt. eigenvalues --    0.24582   0.24737   0.25188   0.25833   0.26149
 Alpha virt. eigenvalues --    0.26811   0.27072   0.27662   0.27893   0.27995
 Alpha virt. eigenvalues --    0.28433   0.29088   0.29535   0.30092   0.30280
 Alpha virt. eigenvalues --    0.30962   0.31474   0.31981   0.32536   0.33611
 Alpha virt. eigenvalues --    0.33712   0.34200   0.34558   0.34674   0.35677
 Alpha virt. eigenvalues --    0.35986   0.36904   0.37786   0.39453   0.39827
 Alpha virt. eigenvalues --    0.41301   0.42616   0.43171   0.44380   0.46028
 Alpha virt. eigenvalues --    0.47443   0.50184   0.50991   0.53857   0.54094
 Alpha virt. eigenvalues --    0.55154   0.56298   0.57207   0.57580   0.57890
 Alpha virt. eigenvalues --    0.59028   0.59304   0.59459   0.59811   0.60352
 Alpha virt. eigenvalues --    0.60572   0.61400   0.61451   0.62477   0.63326
 Alpha virt. eigenvalues --    0.64190   0.65214   0.65742   0.66157   0.67211
 Alpha virt. eigenvalues --    0.68197   0.68684   0.69484   0.70852   0.71750
 Alpha virt. eigenvalues --    0.71808   0.72320   0.73180   0.74198   0.74505
 Alpha virt. eigenvalues --    0.74888   0.76156   0.76367   0.76907   0.77123
 Alpha virt. eigenvalues --    0.78085   0.78740   0.79428   0.80021   0.80202
 Alpha virt. eigenvalues --    0.80908   0.82048   0.83613   0.83838   0.85204
 Alpha virt. eigenvalues --    0.86544   0.86820   0.87108   0.87667   0.88313
 Alpha virt. eigenvalues --    0.89159   0.90396   0.91244   0.91800   0.92179
 Alpha virt. eigenvalues --    0.92970   0.94166   0.95223   0.97713   0.98594
 Alpha virt. eigenvalues --    1.00751   1.01150   1.02510   1.04253   1.05507
 Alpha virt. eigenvalues --    1.06103   1.07568   1.08095   1.09868   1.10190
 Alpha virt. eigenvalues --    1.13250   1.15012   1.15647   1.16240   1.18718
 Alpha virt. eigenvalues --    1.20628   1.21225   1.22123   1.22867   1.24329
 Alpha virt. eigenvalues --    1.25663   1.26419   1.27954   1.28725   1.30360
 Alpha virt. eigenvalues --    1.31022   1.34557   1.36603   1.36727   1.39635
 Alpha virt. eigenvalues --    1.42261   1.43585   1.47607   1.49737   1.51260
 Alpha virt. eigenvalues --    1.54449   1.55083   1.55460   1.57826   1.58341
 Alpha virt. eigenvalues --    1.59617   1.61698   1.63069   1.63960   1.66367
 Alpha virt. eigenvalues --    1.70020   1.73803   1.75518   1.76175   1.78860
 Alpha virt. eigenvalues --    1.80030   1.81261   1.81443   1.82071   1.83177
 Alpha virt. eigenvalues --    1.85501   1.86708   1.89027   1.90035   1.91586
 Alpha virt. eigenvalues --    1.91788   1.93475   1.94152   1.95067   1.96579
 Alpha virt. eigenvalues --    1.97555   1.99761   2.01395   2.02702   2.02768
 Alpha virt. eigenvalues --    2.03799   2.05391   2.11406   2.18617   2.19366
 Alpha virt. eigenvalues --    2.23172   2.26712   2.28940   2.29423   2.30373
 Alpha virt. eigenvalues --    2.30671   2.31618   2.32918   2.34038   2.35665
 Alpha virt. eigenvalues --    2.36886   2.39520   2.47407   2.48628   2.48943
 Alpha virt. eigenvalues --    2.50107   2.51618   2.54625   2.58176   2.59962
 Alpha virt. eigenvalues --    2.66463   2.67573   2.72944   2.74336   2.75251
 Alpha virt. eigenvalues --    2.79470   2.80413   2.82128   2.83054   2.84919
 Alpha virt. eigenvalues --    2.86156   2.88593   2.89211   2.91832   2.95838
 Alpha virt. eigenvalues --    2.96355   2.97405   2.98038   3.00112   3.01201
 Alpha virt. eigenvalues --    3.03322   3.08899   3.12049   3.13624   3.15223
 Alpha virt. eigenvalues --    3.21436   3.22017   3.24420   3.30643   3.34677
 Alpha virt. eigenvalues --    3.35594   3.36484   3.38038   3.38985   3.40242
 Alpha virt. eigenvalues --    3.41631   3.43370   3.43674   3.45131   3.47898
 Alpha virt. eigenvalues --    3.56259   3.58405   3.62345   3.68503   3.69855
 Alpha virt. eigenvalues --    3.70829   3.72183   3.74685   3.77435   3.95409
 Alpha virt. eigenvalues --    4.00929   4.03028   4.04332   4.09690   4.10868
 Alpha virt. eigenvalues --    4.21624   4.32720   4.63433   4.77584   4.78734
 Alpha virt. eigenvalues --    4.99973   5.17503   5.26048   5.81729  20.58060
 Alpha virt. eigenvalues --   23.43575  23.48408  23.85564  23.88286  23.89800
 Alpha virt. eigenvalues --   23.92071  23.94339  23.94749  24.04397  24.06442
 Alpha virt. eigenvalues --   24.07457  24.08532  24.15962  24.17226  35.62082
 Alpha virt. eigenvalues --   50.07329
          Condensed to atoms (all electrons):
               1          2          3          4          5          6
     1  C    7.341385  -0.332777   1.883527  -1.615841  -0.545624   0.596315
     2  C   -0.332777  11.212956  -6.099790  -0.915568   0.843768  -0.592706
     3  C    1.883527  -6.099790  25.907971  -3.620734  -8.746019  -1.131031
     4  C   -1.615841  -0.915568  -3.620734  17.515048  -1.767180   0.964071
     5  C   -0.545624   0.843768  -8.746019  -1.767180  28.023256 -10.620484
     6  C    0.596315  -0.592706  -1.131031   0.964071 -10.620484  21.665116
     7  C   -1.427212   1.171943  -5.358161  -1.953345   0.973253  -2.687747
     8  C    0.214030  -0.992892   1.310130  -1.838205   0.526543   0.979134
     9  N    0.030142   0.269076   0.933904  -0.632282  -0.676760  -0.428183
    10  C    0.061284   0.057977  -0.439305   1.741712   2.113360   2.191643
    11  C    0.035446  -0.088708   0.377105   0.048752  -0.368852   0.029866
    12  C   -0.009647   0.102393   0.127513   0.149340  -0.279359  -0.209078
    13  C   -0.003843  -0.089205  -0.224193  -0.391219  -0.086596  -0.229461
    14  C   -0.119989   1.321005   1.271095  -2.056197  -2.756987  -4.396148
    15  C   -0.006358   0.144254  -0.128677  -0.240008  -0.221714  -0.261961
    16  O   -0.001067  -0.021299  -0.059750   0.097598   0.026043   0.007002
    17  Br  -0.005674  -0.000665  -0.069026  -0.141613   0.222357   0.057017
    18  H    0.276701   0.069447  -0.056123   0.036946  -0.070838   0.072817
    19  H    0.058870   0.274579  -0.005586   0.017183   0.010674  -0.027057
    20  H   -0.033200  -0.023440   0.268971  -0.000571  -0.021225  -0.013405
    21  H   -0.024345   0.002469  -0.002132   0.033647   0.125264   0.093679
    22  H    0.061954  -0.029548   0.027094   0.043935  -0.053378   0.287767
    23  H    0.006429  -0.019903  -0.043615  -0.143069   0.134170   0.041179
    24  H   -0.003405  -0.010434  -0.030778  -0.002099  -0.010509  -0.004005
    25  H   -0.000077   0.000147  -0.001162  -0.003877   0.001152  -0.000682
    26  H    0.000035  -0.000127   0.000368   0.000279  -0.000436   0.000034
    27  H   -0.000144   0.000214  -0.002891   0.004043   0.000562   0.000456
    28  H    0.000251   0.008908  -0.032241   0.010133   0.013385  -0.006577
    29  H   -0.000270  -0.009934  -0.062436   0.040419   0.035437   0.004764
               7          8          9         10         11         12
     1  C   -1.427212   0.214030   0.030142   0.061284   0.035446  -0.009647
     2  C    1.171943  -0.992892   0.269076   0.057977  -0.088708   0.102393
     3  C   -5.358161   1.310130   0.933904  -0.439305   0.377105   0.127513
     4  C   -1.953345  -1.838205  -0.632282   1.741712   0.048752   0.149340
     5  C    0.973253   0.526543  -0.676760   2.113360  -0.368852  -0.279359
     6  C   -2.687747   0.979134  -0.428183   2.191643   0.029866  -0.209078
     7  C   26.844882  -4.942324  -2.527334  -6.098631  -0.350455  -0.691065
     8  C   -4.942324  32.563931  -0.372139  -7.589036   1.548285  -3.085396
     9  N   -2.527334  -0.372139   8.579287  -0.224266  -0.071517   0.161292
    10  C   -6.098631  -7.589036  -0.224266  36.430623  -2.265557  -0.295217
    11  C   -0.350455   1.548285  -0.071517  -2.265557   7.940793  -0.663092
    12  C   -0.691065  -3.085396   0.161292  -0.295217  -0.663092   8.035661
    13  C    0.872737   0.226434   0.013408  -1.027729   1.196128  -1.236884
    14  C    2.661834 -13.885635   1.840368 -17.494951  -1.354623   3.765858
    15  C   -0.413405  -0.375660   0.387471  -0.735204  -0.035846   0.064277
    16  O    0.113105  -0.021763  -0.141201   0.040885  -0.000682  -0.002937
    17  Br   0.264765  -0.309464  -0.022997   0.728324  -0.036364  -0.013430
    18  H    0.006095   0.000070  -0.000064   0.000326  -0.000052   0.000020
    19  H    0.002600  -0.001342   0.000380  -0.000941   0.000058  -0.000049
    20  H    0.115191  -0.033105   0.020480  -0.005057   0.000391   0.000393
    21  H    0.099230   0.002192   0.000730   0.031269   0.005163  -0.001444
    22  H   -0.008683   0.004449   0.000483  -0.001258   0.000265  -0.000126
    23  H    0.412687   0.161988  -0.076464  -0.038661  -0.002601  -0.009500
    24  H    0.190500  -0.140708   0.235101  -0.053631   0.001984   0.002330
    25  H    0.006252   0.036210   0.000391  -0.040488   0.292822   0.054965
    26  H    0.006736   0.067066  -0.000097  -0.116262   0.104588   0.239646
    27  H   -0.001736  -0.037367  -0.000093   0.027871  -0.037951   0.091374
    28  H    0.077204   0.057136   0.009013  -0.082689   0.018838  -0.025466
    29  H    0.227287   0.009528  -0.264072  -0.069797   0.004331  -0.009705
              13         14         15         16         17         18
     1  C   -0.003843  -0.119989  -0.006358  -0.001067  -0.005674   0.276701
     2  C   -0.089205   1.321005   0.144254  -0.021299  -0.000665   0.069447
     3  C   -0.224193   1.271095  -0.128677  -0.059750  -0.069026  -0.056123
     4  C   -0.391219  -2.056197  -0.240008   0.097598  -0.141613   0.036946
     5  C   -0.086596  -2.756987  -0.221714   0.026043   0.222357  -0.070838
     6  C   -0.229461  -4.396148  -0.261961   0.007002   0.057017   0.072817
     7  C    0.872737   2.661834  -0.413405   0.113105   0.264765   0.006095
     8  C    0.226434 -13.885635  -0.375660  -0.021763  -0.309464   0.000070
     9  N    0.013408   1.840368   0.387471  -0.141201  -0.022997  -0.000064
    10  C   -1.027729 -17.494951  -0.735204   0.040885   0.728324   0.000326
    11  C    1.196128  -1.354623  -0.035846  -0.000682  -0.036364  -0.000052
    12  C   -1.236884   3.765858   0.064277  -0.002937  -0.013430   0.000020
    13  C   11.166396  -4.022944   0.149020  -0.003801   0.047864  -0.000137
    14  C   -4.022944  40.474837   1.397970  -0.088535  -0.467890  -0.000689
    15  C    0.149020   1.397970   5.366034   0.393624  -0.012955  -0.000021
    16  O   -0.003801  -0.088535   0.393624   8.146194   0.000319   0.000000
    17  Br   0.047864  -0.467890  -0.012955   0.000319   6.505889   0.000000
    18  H   -0.000137  -0.000689  -0.000021   0.000000   0.000000   0.389920
    19  H    0.000735   0.002986   0.000131  -0.000003   0.000000  -0.004215
    20  H    0.010117   0.035975   0.008447  -0.000248  -0.000005  -0.000289
    21  H   -0.002141  -0.033571  -0.000684   0.000007   0.001473  -0.000303
    22  H    0.000473  -0.000657   0.000009   0.000000  -0.000004  -0.003985
    23  H   -0.005084  -0.118789  -0.000473   0.002264   0.008282  -0.000001
    24  H    0.005839   0.125995  -0.029898   0.012721  -0.000348  -0.000003
    25  H   -0.040609   0.030504   0.000736  -0.000002  -0.008688   0.000000
    26  H    0.092868  -0.061749  -0.000207   0.000000   0.000001  -0.000000
    27  H    0.258556   0.029888  -0.000176   0.000008   0.000030   0.000000
    28  H    0.029624   0.251007   0.008292   0.000070  -0.000254   0.000002
    29  H    0.019440  -0.020307   0.390935  -0.026690   0.001675  -0.000000
              19         20         21         22         23         24
     1  C    0.058870  -0.033200  -0.024345   0.061954   0.006429  -0.003405
     2  C    0.274579  -0.023440   0.002469  -0.029548  -0.019903  -0.010434
     3  C   -0.005586   0.268971  -0.002132   0.027094  -0.043615  -0.030778
     4  C    0.017183  -0.000571   0.033647   0.043935  -0.143069  -0.002099
     5  C    0.010674  -0.021225   0.125264  -0.053378   0.134170  -0.010509
     6  C   -0.027057  -0.013405   0.093679   0.287767   0.041179  -0.004005
     7  C    0.002600   0.115191   0.099230  -0.008683   0.412687   0.190500
     8  C   -0.001342  -0.033105   0.002192   0.004449   0.161988  -0.140708
     9  N    0.000380   0.020480   0.000730   0.000483  -0.076464   0.235101
    10  C   -0.000941  -0.005057   0.031269  -0.001258  -0.038661  -0.053631
    11  C    0.000058   0.000391   0.005163   0.000265  -0.002601   0.001984
    12  C   -0.000049   0.000393  -0.001444  -0.000126  -0.009500   0.002330
    13  C    0.000735   0.010117  -0.002141   0.000473  -0.005084   0.005839
    14  C    0.002986   0.035975  -0.033571  -0.000657  -0.118789   0.125995
    15  C    0.000131   0.008447  -0.000684   0.000009  -0.000473  -0.029898
    16  O   -0.000003  -0.000248   0.000007   0.000000   0.002264   0.012721
    17  Br   0.000000  -0.000005   0.001473  -0.000004   0.008282  -0.000348
    18  H   -0.004215  -0.000289  -0.000303  -0.003985  -0.000001  -0.000003
    19  H    0.386956  -0.002093   0.000089  -0.000207   0.000021   0.000026
    20  H   -0.002093   0.404403  -0.000264   0.000085   0.000166   0.008822
    21  H    0.000089  -0.000264   0.393466  -0.003202  -0.002190  -0.000032
    22  H   -0.000207   0.000085  -0.003202   0.386763   0.000009  -0.000001
    23  H    0.000021   0.000166  -0.002190   0.000009   0.379172  -0.001939
    24  H    0.000026   0.008822  -0.000032  -0.000001  -0.001939   0.304590
    25  H   -0.000000   0.000000  -0.000022  -0.000000   0.000018  -0.000002
    26  H    0.000000  -0.000000   0.000001   0.000000  -0.000004   0.000001
    27  H   -0.000000   0.000005   0.000003  -0.000000   0.000014   0.000001
    28  H   -0.000002  -0.000638  -0.000005   0.000004   0.000015  -0.001748
    29  H    0.000000   0.000016   0.000021   0.000000   0.000435   0.004067
              25         26         27         28         29
     1  C   -0.000077   0.000035  -0.000144   0.000251  -0.000270
     2  C    0.000147  -0.000127   0.000214   0.008908  -0.009934
     3  C   -0.001162   0.000368  -0.002891  -0.032241  -0.062436
     4  C   -0.003877   0.000279   0.004043   0.010133   0.040419
     5  C    0.001152  -0.000436   0.000562   0.013385   0.035437
     6  C   -0.000682   0.000034   0.000456  -0.006577   0.004764
     7  C    0.006252   0.006736  -0.001736   0.077204   0.227287
     8  C    0.036210   0.067066  -0.037367   0.057136   0.009528
     9  N    0.000391  -0.000097  -0.000093   0.009013  -0.264072
    10  C   -0.040488  -0.116262   0.027871  -0.082689  -0.069797
    11  C    0.292822   0.104588  -0.037951   0.018838   0.004331
    12  C    0.054965   0.239646   0.091374  -0.025466  -0.009705
    13  C   -0.040609   0.092868   0.258556   0.029624   0.019440
    14  C    0.030504  -0.061749   0.029888   0.251007  -0.020307
    15  C    0.000736  -0.000207  -0.000176   0.008292   0.390935
    16  O   -0.000002   0.000000   0.000008   0.000070  -0.026690
    17  Br  -0.008688   0.000001   0.000030  -0.000254   0.001675
    18  H    0.000000  -0.000000   0.000000   0.000002  -0.000000
    19  H   -0.000000   0.000000  -0.000000  -0.000002   0.000000
    20  H    0.000000  -0.000000   0.000005  -0.000638   0.000016
    21  H   -0.000022   0.000001   0.000003  -0.000005   0.000021
    22  H   -0.000000   0.000000  -0.000000   0.000004   0.000000
    23  H    0.000018  -0.000004   0.000014   0.000015   0.000435
    24  H   -0.000002   0.000001   0.000001  -0.001748   0.004067
    25  H    0.377630  -0.004731  -0.000180   0.000065  -0.000008
    26  H   -0.004731   0.385920  -0.004441  -0.000271   0.000001
    27  H   -0.000180  -0.004441   0.385600  -0.003856   0.000000
    28  H    0.000065  -0.000271  -0.003856   0.385243  -0.000185
    29  H   -0.000008   0.000001   0.000000  -0.000185   0.459506
 Mulliken charges:
               1
     1  C   -0.436894
     2  C   -0.252138
     3  C    0.005971
     4  C    0.618704
     5  C   -0.823262
     6  C   -0.382332
     7  C   -1.586202
     8  C    1.917911
     9  N   -0.044061
    10  C   -0.846593
    11  C   -0.328515
    12  C   -0.262665
    13  C   -0.725793
    14  C   -0.329662
    15  C    0.152046
    16  O   -0.471864
    17  Br   0.251383
    18  H    0.284377
    19  H    0.286209
    20  H    0.260078
    21  H    0.281632
    22  H    0.287761
    23  H    0.315442
    24  H    0.397561
    25  H    0.299636
    26  H    0.290777
    27  H    0.290210
    28  H    0.284742
    29  H    0.265540
 Sum of Mulliken charges =  -0.00000
 Mulliken charges with hydrogens summed into heavy atoms:
               1
     1  C   -0.152517
     2  C    0.034071
     3  C    0.266049
     4  C    0.618704
     5  C   -0.541630
     6  C   -0.094571
     7  C   -1.270760
     8  C    1.917911
     9  N    0.353500
    10  C   -0.846593
    11  C   -0.028879
    12  C    0.028112
    13  C   -0.435584
    14  C   -0.044919
    15  C    0.417587
    16  O   -0.471864
    17  Br   0.251383
 Electronic spatial extent (au):  <R**2>=           6088.5464
 Charge=              0.0000 electrons
 Dipole moment (field-independent basis, Debye):
    X=              5.9769    Y=              0.2557    Z=             -0.6077  Tot=              6.0132
 Quadrupole moment (field-independent basis, Debye-Ang):
   XX=           -114.6992   YY=            -96.4900   ZZ=            -99.3107
   XY=             -3.3167   XZ=            -12.2608   YZ=             -4.1209
 Traceless Quadrupole moment (field-independent basis, Debye-Ang):
   XX=            -11.1992   YY=              7.0099   ZZ=              4.1893
   XY=             -3.3167   XZ=            -12.2608   YZ=             -4.1209
 Octapole moment (field-independent basis, Debye-Ang**2):
  XXX=           -530.1357  YYY=             18.4616  ZZZ=            276.8882  XYY=           -129.4611
  XXY=             36.9217  XXZ=            128.0824  XZZ=           -163.3686  YZZ=             39.2545
  YYZ=             78.1795  XYZ=             -1.1861
 Hexadecapole moment (field-independent basis, Debye-Ang**3):
 XXXX=          -3895.2515 YYYY=          -2622.4938 ZZZZ=          -2103.8460 XXXY=             46.6030
 XXXZ=            535.9838 YYYX=           -165.1506 YYYZ=            368.5579 ZZZX=            487.5323
 ZZZY=            302.4465 XXYY=           -835.1796 XXZZ=          -1057.2468 YYZZ=           -719.2180
 XXYZ=             71.1333 YYXZ=             70.5335 ZZXY=              0.7716
 N-N= 1.089385661959D+03 E-N=-3.763148740492D+03  KE= 6.729322287323D+02
 UFF atomic radii scaled by 1 / 1.20 used.

 **********************************************************************

            Electrostatic Properties Using The SCF Density

 **********************************************************************

       Atomic Center    1 is at   3.733300  3.247300 -2.660600
       Atomic Center    2 is at   2.619500  2.807800 -3.393300
       Atomic Center    3 is at   1.750000  1.850300 -2.844800
       Atomic Center    4 is at   1.978100  1.316700 -1.555000
       Atomic Center    5 is at   3.105900  1.769100 -0.833800
       Atomic Center    6 is at   3.978000  2.726600 -1.379900
       Atomic Center    7 is at   1.086500  0.298000 -0.932900
       Atomic Center    8 is at   1.753100 -1.041400 -0.909500
       Atomic Center    9 is at  -0.196300  0.217300 -1.562100
       Atomic Center   10 is at   2.156100 -1.709100  0.279900
       Atomic Center   11 is at   2.775900 -2.973600  0.202000
       Atomic Center   12 is at   2.999000 -3.585400 -1.041000
       Atomic Center   13 is at   2.602300 -2.939100 -2.218700
       Atomic Center   14 is at   1.985000 -1.680600 -2.150100
       Atomic Center   15 is at  -1.229300 -0.480000 -1.049200
       Atomic Center   16 is at  -2.322300 -0.483700 -1.655400
       Atomic Center   17 is at   1.917800 -1.007700  1.993600
       Atomic Center   18 is at   4.366300  3.941700 -3.058700
       Atomic Center   19 is at   2.442600  3.183600 -4.325500
       Atomic Center   20 is at   0.952900  1.537700 -3.397700
       Atomic Center   21 is at   3.295300  1.398200  0.097900
       Atomic Center   22 is at   4.787400  3.042200 -0.846000
       Atomic Center   23 is at   0.886900  0.658400  0.076400
       Atomic Center   24 is at  -0.349700  0.708600 -2.381800
       Atomic Center   25 is at   3.071600 -3.461400  1.049000
       Atomic Center   26 is at   3.448500 -4.500900 -1.086600
       Atomic Center   27 is at   2.760600 -3.382700 -3.124700
       Atomic Center   28 is at   1.698800 -1.224200 -3.016800
       Atomic Center   29 is at  -1.127700 -1.000700 -0.177800
    1390 points will be used for fitting atomic charges
 Fitting point charges to electrostatic potential
 The dipole moment will be constrained to the correct value
 Charges from ESP fit, RMS=   0.00181 RRMS=   0.09769:
 ESP charges:
               1
     1  C   -0.247322
     2  C   -0.082876
     3  C   -0.416371
     4  C    0.494720
     5  C   -0.333384
     6  C   -0.114995
     7  C   -0.680102
     8  C    0.461293
     9  N   -0.194050
    10  C   -0.242670
    11  C    0.005023
    12  C   -0.275469
    13  C   -0.101040
    14  C   -0.356631
    15  C    0.490438
    16  O   -0.677496
    17  Br  -0.031036
    18  H    0.188956
    19  H    0.168498
    20  H    0.237277
    21  H    0.181990
    22  H    0.180530
    23  H    0.233238
    24  H    0.275310
    25  H    0.137106
    26  H    0.205414
    27  H    0.179713
    28  H    0.214516
    29  H    0.099420
 Sum of ESP charges =   0.00000
 ESP charges with hydrogens summed into heavy atoms:
               1
     1  C   -0.058366
     2  C    0.085622
     3  C   -0.179095
     4  C    0.494720
     5  C   -0.151394
     6  C    0.065535
     7  C   -0.446864
     8  C    0.461293
     9  N    0.081260
    10  C   -0.242670
    11  C    0.142129
    12  C   -0.070055
    13  C    0.078673
    14  C   -0.142115
    15  C    0.589858
    16  O   -0.677496
    17  Br  -0.031036
 Charge=   0.00000 Dipole=     5.9769     0.2557    -0.6077 Tot=     6.0132
 -----------------------------------------------------------------

              Electrostatic Properties (Atomic Units)

 -----------------------------------------------------------------
    Center     Electric         -------- Electric Field --------
               Potential          X             Y             Z
 -----------------------------------------------------------------
    1 Atom    -14.760501
    2 Atom    -14.755409
    3 Atom    -14.750053
    4 Atom    -14.733239
    5 Atom    -14.758608
    6 Atom    -14.758959
    7 Atom    -14.693041
    8 Atom    -14.726272
    9 Atom    -18.350238
   10 Atom    -14.688405
   11 Atom    -14.746919
   12 Atom    -14.750751
   13 Atom    -14.753296
   14 Atom    -14.750164
   15 Atom    -14.671400
   16 Atom    -22.420684
   17 Atom     -4.028612
   18 Atom     -1.089513
   19 Atom     -1.085033
   20 Atom     -1.072178
   21 Atom     -1.089764
   22 Atom     -1.088655
   23 Atom     -1.078705
   24 Atom     -0.991096
   25 Atom     -1.078473
   26 Atom     -1.079189
   27 Atom     -1.082759
   28 Atom     -1.080450
   29 Atom     -1.068272
 -----------------------------------------------------------------
 ******************************Gaussian NBO Version 3.1******************************
             N A T U R A L   A T O M I C   O R B I T A L   A N D
          N A T U R A L   B O N D   O R B I T A L   A N A L Y S I S
 ******************************Gaussian NBO Version 3.1******************************

       /RESON  / : Allow strongly delocalized NBO set
       /BNDIDX / : Print bond indices based on the NAO density matrix

 Analyzing the SCF density

 Job title: BHFA_oBr_conf8                                                  

 Storage needed:    473396 in NPA,    629315 in NBO ( 268430961 available)
 GSVD:  LWork=       65232 too small for GESVD, short by      116028 words or      116028 for optimal perf.


 NATURAL POPULATIONS:  Natural atomic orbital occupancies 
                                                          
   NAO  Atom  No  lang   Type(AO)    Occupancy      Energy
 ----------------------------------------------------------
     1    C    1  S      Cor( 1S)     1.99929     -10.39480
     2    C    1  S      Val( 2S)     0.95055      -0.17696
     3    C    1  S      Ryd( 3S)     0.00103       0.77916
     4    C    1  S      Ryd( 4S)     0.00015       0.98657
     5    C    1  S      Ryd( 5S)     0.00000      22.91383
     6    C    1  px     Val( 2p)     1.08436      -0.07624
     7    C    1  px     Ryd( 4p)     0.00401       0.85797
     8    C    1  px     Ryd( 3p)     0.00040       0.33862
     9    C    1  px     Ryd( 5p)     0.00008       2.98667
    10    C    1  py     Val( 2p)     1.08028      -0.08941
    11    C    1  py     Ryd( 4p)     0.00362       0.80975
    12    C    1  py     Ryd( 3p)     0.00032       0.31454
    13    C    1  py     Ryd( 5p)     0.00003       2.90381
    14    C    1  pz     Val( 2p)     1.06641      -0.07009
    15    C    1  pz     Ryd( 4p)     0.00385       0.84435
    16    C    1  pz     Ryd( 3p)     0.00051       0.37335
    17    C    1  pz     Ryd( 5p)     0.00012       3.01899
    18    C    1  dxy    Ryd( 3d)     0.00066       2.02648
    19    C    1  dxz    Ryd( 3d)     0.00059       2.15087
    20    C    1  dyz    Ryd( 3d)     0.00052       2.06438
    21    C    1  dx2y2  Ryd( 3d)     0.00038       1.71577
    22    C    1  dz2    Ryd( 3d)     0.00051       2.11965

    23    C    2  S      Cor( 1S)     1.99929     -10.39785
    24    C    2  S      Val( 2S)     0.94702      -0.17672
    25    C    2  S      Ryd( 4S)     0.00108       0.87278
    26    C    2  S      Ryd( 3S)     0.00016       0.77605
    27    C    2  S      Ryd( 5S)     0.00000      23.01211
    28    C    2  px     Val( 2p)     1.03895      -0.08020
    29    C    2  px     Ryd( 4p)     0.00324       0.78369
    30    C    2  px     Ryd( 3p)     0.00038       0.34692
    31    C    2  px     Ryd( 5p)     0.00011       2.98962
    32    C    2  py     Val( 2p)     1.03195      -0.09134
    33    C    2  py     Ryd( 4p)     0.00286       0.74088
    34    C    2  py     Ryd( 3p)     0.00033       0.31483
    35    C    2  py     Ryd( 5p)     0.00006       2.90996
    36    C    2  pz     Val( 2p)     1.14634      -0.06572
    37    C    2  pz     Ryd( 4p)     0.00565       1.00754
    38    C    2  pz     Ryd( 3p)     0.00033       0.29784
    39    C    2  pz     Ryd( 5p)     0.00005       3.06204
    40    C    2  dxy    Ryd( 3d)     0.00044       2.12833
    41    C    2  dxz    Ryd( 3d)     0.00045       2.17146
    42    C    2  dyz    Ryd( 3d)     0.00056       1.97715
    43    C    2  dx2y2  Ryd( 3d)     0.00050       1.84627
    44    C    2  dz2    Ryd( 3d)     0.00075       1.94987

    45    C    3  S      Cor( 1S)     1.99916     -10.39894
    46    C    3  S      Val( 2S)     0.93097      -0.17050
    47    C    3  S      Ryd( 4S)     0.00092       0.91124
    48    C    3  S      Ryd( 3S)     0.00014       0.57213
    49    C    3  S      Ryd( 5S)     0.00001      23.26487
    50    C    3  px     Val( 2p)     1.12272      -0.08762
    51    C    3  px     Ryd( 4p)     0.00406       0.97278
    52    C    3  px     Ryd( 3p)     0.00020       0.43685
    53    C    3  px     Ryd( 5p)     0.00006       3.01974
    54    C    3  py     Val( 2p)     1.05655      -0.10506
    55    C    3  py     Ryd( 4p)     0.00250       0.79162
    56    C    3  py     Ryd( 3p)     0.00035       0.47097
    57    C    3  py     Ryd( 5p)     0.00006       2.96873
    58    C    3  pz     Val( 2p)     1.08539      -0.07440
    59    C    3  pz     Ryd( 4p)     0.00375       0.87583
    60    C    3  pz     Ryd( 3p)     0.00038       0.40354
    61    C    3  pz     Ryd( 5p)     0.00010       3.17010
    62    C    3  dxy    Ryd( 3d)     0.00048       2.09083
    63    C    3  dxz    Ryd( 3d)     0.00074       2.11921
    64    C    3  dyz    Ryd( 3d)     0.00049       2.06610
    65    C    3  dx2y2  Ryd( 3d)     0.00053       1.72520
    66    C    3  dz2    Ryd( 3d)     0.00044       2.13042

    67    C    4  S      Cor( 1S)     1.99912     -10.42482
    68    C    4  S      Val( 2S)     0.87845      -0.16243
    69    C    4  S      Ryd( 4S)     0.00109       0.88825
    70    C    4  S      Ryd( 3S)     0.00020       0.70129
    71    C    4  S      Ryd( 5S)     0.00001      23.42102
    72    C    4  px     Val( 2p)     1.04871      -0.09505
    73    C    4  px     Ryd( 4p)     0.00445       0.96053
    74    C    4  px     Ryd( 3p)     0.00014       0.60090
    75    C    4  px     Ryd( 5p)     0.00010       3.25713
    76    C    4  py     Val( 2p)     1.01702      -0.10127
    77    C    4  py     Ryd( 4p)     0.00520       0.92388
    78    C    4  py     Ryd( 3p)     0.00015       0.49932
    79    C    4  py     Ryd( 5p)     0.00007       3.15778
    80    C    4  pz     Val( 2p)     1.06776      -0.09110
    81    C    4  pz     Ryd( 4p)     0.00323       0.96846
    82    C    4  pz     Ryd( 3p)     0.00025       0.65569
    83    C    4  pz     Ryd( 5p)     0.00012       3.35518
    84    C    4  dxy    Ryd( 3d)     0.00051       2.16599
    85    C    4  dxz    Ryd( 3d)     0.00053       2.21470
    86    C    4  dyz    Ryd( 3d)     0.00050       2.15369
    87    C    4  dx2y2  Ryd( 3d)     0.00054       1.91708
    88    C    4  dz2    Ryd( 3d)     0.00062       2.18941

    89    C    5  S      Cor( 1S)     1.99918     -10.39572
    90    C    5  S      Val( 2S)     0.93546      -0.17068
    91    C    5  S      Ryd( 4S)     0.00092       0.94031
    92    C    5  S      Ryd( 3S)     0.00014       0.55058
    93    C    5  S      Ryd( 5S)     0.00001      23.27244
    94    C    5  px     Val( 2p)     1.04505      -0.08363
    95    C    5  px     Ryd( 4p)     0.00270       0.81330
    96    C    5  px     Ryd( 3p)     0.00032       0.41292
    97    C    5  px     Ryd( 5p)     0.00011       3.08005
    98    C    5  py     Val( 2p)     1.04621      -0.09851
    99    C    5  py     Ryd( 4p)     0.00241       0.81866
   100    C    5  py     Ryd( 3p)     0.00039       0.50285
   101    C    5  py     Ryd( 5p)     0.00007       3.00405
   102    C    5  pz     Val( 2p)     1.14879      -0.07064
   103    C    5  pz     Ryd( 4p)     0.00541       1.01877
   104    C    5  pz     Ryd( 3p)     0.00047       0.43142
   105    C    5  pz     Ryd( 5p)     0.00006       3.08071
   106    C    5  dxy    Ryd( 3d)     0.00043       2.15755
   107    C    5  dxz    Ryd( 3d)     0.00043       2.17608
   108    C    5  dyz    Ryd( 3d)     0.00059       1.98804
   109    C    5  dx2y2  Ryd( 3d)     0.00049       1.85068
   110    C    5  dz2    Ryd( 3d)     0.00075       1.96208

   111    C    6  S      Cor( 1S)     1.99929     -10.39729
   112    C    6  S      Val( 2S)     0.94904      -0.17749
   113    C    6  S      Ryd( 4S)     0.00102       0.86088
   114    C    6  S      Ryd( 3S)     0.00020       0.68353
   115    C    6  S      Ryd( 5S)     0.00001      23.15584
   116    C    6  px     Val( 2p)     1.10789      -0.07342
   117    C    6  px     Ryd( 4p)     0.00459       0.92240
   118    C    6  px     Ryd( 3p)     0.00033       0.30158
   119    C    6  px     Ryd( 5p)     0.00005       3.00680
   120    C    6  py     Val( 2p)     1.02903      -0.09173
   121    C    6  py     Ryd( 4p)     0.00271       0.73481
   122    C    6  py     Ryd( 3p)     0.00031       0.33263
   123    C    6  py     Ryd( 5p)     0.00007       2.90579
   124    C    6  pz     Val( 2p)     1.08000      -0.07038
   125    C    6  pz     Ryd( 4p)     0.00418       0.88592
   126    C    6  pz     Ryd( 3p)     0.00035       0.34939
   127    C    6  pz     Ryd( 5p)     0.00010       3.04758
   128    C    6  dxy    Ryd( 3d)     0.00044       2.06802
   129    C    6  dxz    Ryd( 3d)     0.00076       2.11087
   130    C    6  dyz    Ryd( 3d)     0.00050       2.04900
   131    C    6  dx2y2  Ryd( 3d)     0.00058       1.72335
   132    C    6  dz2    Ryd( 3d)     0.00045       2.12036

   133    C    7  S      Cor( 1S)     1.99905     -10.45289
   134    C    7  S      Val( 2S)     0.89723      -0.19275
   135    C    7  S      Ryd( 4S)     0.00224       1.20508
   136    C    7  S      Ryd( 3S)     0.00020       0.71219
   137    C    7  S      Ryd( 5S)     0.00002      23.42629
   138    C    7  px     Val( 2p)     0.91463      -0.09717
   139    C    7  px     Ryd( 4p)     0.00421       0.69324
   140    C    7  px     Ryd( 3p)     0.00194       0.51529
   141    C    7  px     Ryd( 5p)     0.00024       2.57076
   142    C    7  py     Val( 2p)     1.08673      -0.12651
   143    C    7  py     Ryd( 4p)     0.00222       0.68926
   144    C    7  py     Ryd( 3p)     0.00202       0.40131
   145    C    7  py     Ryd( 5p)     0.00019       2.54798
   146    C    7  pz     Val( 2p)     1.15419      -0.14370
   147    C    7  pz     Ryd( 4p)     0.01073       0.92248
   148    C    7  pz     Ryd( 3p)     0.00091       0.66421
   149    C    7  pz     Ryd( 5p)     0.00016       2.24619
   150    C    7  dxy    Ryd( 3d)     0.00105       2.19358
   151    C    7  dxz    Ryd( 3d)     0.00089       2.06044
   152    C    7  dyz    Ryd( 3d)     0.00084       2.00410
   153    C    7  dx2y2  Ryd( 3d)     0.00117       2.07414
   154    C    7  dz2    Ryd( 3d)     0.00108       1.99658

   155    C    8  S      Cor( 1S)     1.99894     -10.42873
   156    C    8  S      Val( 2S)     0.87854      -0.16942
   157    C    8  S      Ryd( 4S)     0.00176       1.02606
   158    C    8  S      Ryd( 3S)     0.00019       0.71278
   159    C    8  S      Ryd( 5S)     0.00001      23.45231
   160    C    8  px     Val( 2p)     1.03154      -0.12727
   161    C    8  px     Ryd( 4p)     0.00347       0.73745
   162    C    8  px     Ryd( 3p)     0.00126       0.43746
   163    C    8  px     Ryd( 5p)     0.00010       2.97120
   164    C    8  py     Val( 2p)     1.04007      -0.09558
   165    C    8  py     Ryd( 4p)     0.00646       1.23410
   166    C    8  py     Ryd( 3p)     0.00104       0.48537
   167    C    8  py     Ryd( 5p)     0.00014       3.28379
   168    C    8  pz     Val( 2p)     1.08874      -0.10587
   169    C    8  pz     Ryd( 4p)     0.00521       0.90249
   170    C    8  pz     Ryd( 3p)     0.00152       0.75848
   171    C    8  pz     Ryd( 5p)     0.00014       3.43658
   172    C    8  dxy    Ryd( 3d)     0.00050       2.01020
   173    C    8  dxz    Ryd( 3d)     0.00058       1.86764
   174    C    8  dyz    Ryd( 3d)     0.00065       2.37515
   175    C    8  dx2y2  Ryd( 3d)     0.00059       1.89990
   176    C    8  dz2    Ryd( 3d)     0.00048       2.34200

   177    N    9  S      Cor( 1S)     1.99939     -14.60769
   178    N    9  S      Val( 2S)     1.24005      -0.58725
   179    N    9  S      Ryd( 4S)     0.00149       1.26951
   180    N    9  S      Ryd( 3S)     0.00019       1.04749
   181    N    9  S      Ryd( 5S)     0.00000      35.34892
   182    N    9  px     Val( 2p)     1.31361      -0.28252
   183    N    9  px     Ryd( 4p)     0.00413       1.02857
   184    N    9  px     Ryd( 3p)     0.00037       0.87654
   185    N    9  px     Ryd( 5p)     0.00006       4.43737
   186    N    9  py     Val( 2p)     1.57759      -0.31133
   187    N    9  py     Ryd( 3p)     0.00469       0.81101
   188    N    9  py     Ryd( 4p)     0.00015       0.83833
   189    N    9  py     Ryd( 5p)     0.00005       4.09115
   190    N    9  pz     Val( 2p)     1.47240      -0.29509
   191    N    9  pz     Ryd( 4p)     0.00367       0.97208
   192    N    9  pz     Ryd( 3p)     0.00022       0.83451
   193    N    9  pz     Ryd( 5p)     0.00005       4.10647
   194    N    9  dxy    Ryd( 3d)     0.00060       2.60111
   195    N    9  dxz    Ryd( 3d)     0.00052       2.68724
   196    N    9  dyz    Ryd( 3d)     0.00080       2.45010
   197    N    9  dx2y2  Ryd( 3d)     0.00045       2.60128
   198    N    9  dz2    Ryd( 3d)     0.00045       2.38350

   199    C   10  S      Cor( 1S)     1.99875     -10.48161
   200    C   10  S      Val( 2S)     0.95688      -0.25902
   201    C   10  S      Ryd( 4S)     0.00133       0.91295
   202    C   10  S      Ryd( 3S)     0.00014       0.65653
   203    C   10  S      Ryd( 5S)     0.00001      23.41682
   204    C   10  px     Val( 2p)     1.09076      -0.16472
   205    C   10  px     Ryd( 4p)     0.00289       0.64930
   206    C   10  px     Ryd( 3p)     0.00040       0.45213
   207    C   10  px     Ryd( 5p)     0.00005       2.81064
   208    C   10  py     Val( 2p)     1.07983      -0.13855
   209    C   10  py     Ryd( 4p)     0.00659       0.91357
   210    C   10  py     Ryd( 3p)     0.00051       0.60655
   211    C   10  py     Ryd( 5p)     0.00014       3.13167
   212    C   10  pz     Val( 2p)     1.03024      -0.16820
   213    C   10  pz     Ryd( 4p)     0.00690       2.15917
   214    C   10  pz     Ryd( 3p)     0.00057       0.59808
   215    C   10  pz     Ryd( 5p)     0.00034       2.98310
   216    C   10  dxy    Ryd( 3d)     0.00066       1.93660
   217    C   10  dxz    Ryd( 3d)     0.00114       1.64499
   218    C   10  dyz    Ryd( 3d)     0.00136       1.98064
   219    C   10  dx2y2  Ryd( 3d)     0.00071       1.81114
   220    C   10  dz2    Ryd( 3d)     0.00174       2.06563

   221    C   11  S      Cor( 1S)     1.99912     -10.40315
   222    C   11  S      Val( 2S)     0.93942      -0.18039
   223    C   11  S      Ryd( 3S)     0.00161       0.94659
   224    C   11  S      Ryd( 4S)     0.00011       1.33564
   225    C   11  S      Ryd( 5S)     0.00001      22.49747
   226    C   11  px     Val( 2p)     1.01457      -0.12091
   227    C   11  px     Ryd( 4p)     0.00223       0.62788
   228    C   11  px     Ryd( 3p)     0.00044       0.31280
   229    C   11  px     Ryd( 5p)     0.00002       2.83347
   230    C   11  py     Val( 2p)     1.07429      -0.09361
   231    C   11  py     Ryd( 4p)     0.00394       0.81172
   232    C   11  py     Ryd( 3p)     0.00044       0.33820
   233    C   11  py     Ryd( 5p)     0.00008       3.09895
   234    C   11  pz     Val( 2p)     1.15600      -0.07521
   235    C   11  pz     Ryd( 4p)     0.00742       1.23994
   236    C   11  pz     Ryd( 3p)     0.00052       0.35197
   237    C   11  pz     Ryd( 5p)     0.00009       3.18640
   238    C   11  dxy    Ryd( 3d)     0.00045       1.93445
   239    C   11  dxz    Ryd( 3d)     0.00051       1.70902
   240    C   11  dyz    Ryd( 3d)     0.00074       2.21807
   241    C   11  dx2y2  Ryd( 3d)     0.00046       1.80444
   242    C   11  dz2    Ryd( 3d)     0.00063       2.28103

   243    C   12  S      Cor( 1S)     1.99927     -10.40188
   244    C   12  S      Val( 2S)     0.94833      -0.18059
   245    C   12  S      Ryd( 4S)     0.00087       0.92369
   246    C   12  S      Ryd( 3S)     0.00014       0.79188
   247    C   12  S      Ryd( 5S)     0.00001      23.04215
   248    C   12  px     Val( 2p)     1.02177      -0.11255
   249    C   12  px     Ryd( 4p)     0.00225       0.68646
   250    C   12  px     Ryd( 3p)     0.00026       0.32477
   251    C   12  px     Ryd( 5p)     0.00002       2.76989
   252    C   12  py     Val( 2p)     1.14095      -0.07321
   253    C   12  py     Ryd( 4p)     0.00524       0.99459
   254    C   12  py     Ryd( 3p)     0.00036       0.28717
   255    C   12  py     Ryd( 5p)     0.00005       3.04613
   256    C   12  pz     Val( 2p)     1.05102      -0.06474
   257    C   12  pz     Ryd( 4p)     0.00386       0.88362
   258    C   12  pz     Ryd( 3p)     0.00051       0.40578
   259    C   12  pz     Ryd( 5p)     0.00016       3.04658
   260    C   12  dxy    Ryd( 3d)     0.00059       1.82055
   261    C   12  dxz    Ryd( 3d)     0.00049       1.85566
   262    C   12  dyz    Ryd( 3d)     0.00045       2.33874
   263    C   12  dx2y2  Ryd( 3d)     0.00050       1.68621
   264    C   12  dz2    Ryd( 3d)     0.00065       2.34553

   265    C   13  S      Cor( 1S)     1.99929     -10.40020
   266    C   13  S      Val( 2S)     0.94738      -0.17973
   267    C   13  S      Ryd( 4S)     0.00083       0.93749
   268    C   13  S      Ryd( 3S)     0.00020       0.49829
   269    C   13  S      Ryd( 5S)     0.00001      23.26772
   270    C   13  px     Val( 2p)     1.00110      -0.11174
   271    C   13  px     Ryd( 4p)     0.00189       0.65395
   272    C   13  px     Ryd( 3p)     0.00026       0.31172
   273    C   13  px     Ryd( 5p)     0.00005       2.81238
   274    C   13  py     Val( 2p)     1.06295      -0.07378
   275    C   13  py     Ryd( 4p)     0.00375       0.86100
   276    C   13  py     Ryd( 3p)     0.00041       0.34224
   277    C   13  py     Ryd( 5p)     0.00011       3.04156
   278    C   13  pz     Val( 2p)     1.15552      -0.06198
   279    C   13  pz     Ryd( 4p)     0.00564       1.05554
   280    C   13  pz     Ryd( 3p)     0.00029       0.32760
   281    C   13  pz     Ryd( 5p)     0.00007       3.09593
   282    C   13  dxy    Ryd( 3d)     0.00042       1.98335
   283    C   13  dxz    Ryd( 3d)     0.00043       1.72281
   284    C   13  dyz    Ryd( 3d)     0.00073       2.22310
   285    C   13  dx2y2  Ryd( 3d)     0.00047       1.85481
   286    C   13  dz2    Ryd( 3d)     0.00068       2.28801

   287    C   14  S      Cor( 1S)     1.99915     -10.40257
   288    C   14  S      Val( 2S)     0.93503      -0.17487
   289    C   14  S      Ryd( 4S)     0.00105       1.05651
   290    C   14  S      Ryd( 3S)     0.00042       0.71933
   291    C   14  S      Ryd( 5S)     0.00001      23.29749
   292    C   14  px     Val( 2p)     1.00530      -0.11691
   293    C   14  px     Ryd( 4p)     0.00170       0.70228
   294    C   14  px     Ryd( 3p)     0.00028       0.45486
   295    C   14  px     Ryd( 5p)     0.00005       2.82628
   296    C   14  py     Val( 2p)     1.07762      -0.08465
   297    C   14  py     Ryd( 4p)     0.00338       0.95159
   298    C   14  py     Ryd( 3p)     0.00020       0.59634
   299    C   14  py     Ryd( 5p)     0.00012       3.13219
   300    C   14  pz     Val( 2p)     1.13795      -0.06315
   301    C   14  pz     Ryd( 4p)     0.00563       0.99148
   302    C   14  pz     Ryd( 3p)     0.00025       0.38801
   303    C   14  pz     Ryd( 5p)     0.00009       3.16913
   304    C   14  dxy    Ryd( 3d)     0.00045       2.00551
   305    C   14  dxz    Ryd( 3d)     0.00052       1.72326
   306    C   14  dyz    Ryd( 3d)     0.00075       2.21770
   307    C   14  dx2y2  Ryd( 3d)     0.00045       1.86031
   308    C   14  dz2    Ryd( 3d)     0.00059       2.32068

   309    C   15  S      Cor( 1S)     1.99947     -10.52336
   310    C   15  S      Val( 2S)     0.86175      -0.17897
   311    C   15  S      Ryd( 3S)     0.00825       0.69204
   312    C   15  S      Ryd( 4S)     0.00017       0.71215
   313    C   15  S      Ryd( 5S)     0.00004      22.93746
   314    C   15  px     Val( 2p)     0.76460      -0.02337
   315    C   15  px     Ryd( 4p)     0.00963       1.12849
   316    C   15  px     Ryd( 3p)     0.00052       0.44907
   317    C   15  px     Ryd( 5p)     0.00019       2.61459
   318    C   15  py     Val( 2p)     0.81473      -0.09442
   319    C   15  py     Ryd( 4p)     0.00203       0.97712
   320    C   15  py     Ryd( 3p)     0.00048       0.38364
   321    C   15  py     Ryd( 5p)     0.00009       2.39032
   322    C   15  pz     Val( 2p)     0.94875      -0.07709
   323    C   15  pz     Ryd( 4p)     0.00379       1.19442
   324    C   15  pz     Ryd( 3p)     0.00040       0.40438
   325    C   15  pz     Ryd( 5p)     0.00015       2.27805
   326    C   15  dxy    Ryd( 3d)     0.00371       1.99108
   327    C   15  dxz    Ryd( 3d)     0.00260       2.27569
   328    C   15  dyz    Ryd( 3d)     0.00139       1.87264
   329    C   15  dx2y2  Ryd( 3d)     0.00223       2.04614
   330    C   15  dz2    Ryd( 3d)     0.00244       1.81542

   331    O   16  S      Cor( 1S)     1.99981     -19.36788
   332    O   16  S      Val( 2S)     1.72689      -0.98536
   333    O   16  S      Ryd( 3S)     0.00390       0.77888
   334    O   16  S      Ryd( 4S)     0.00019       1.59317
   335    O   16  S      Ryd( 5S)     0.00000      49.81955
   336    O   16  px     Val( 2p)     1.59140      -0.33120
   337    O   16  px     Ryd( 3p)     0.00136       0.79857
   338    O   16  px     Ryd( 4p)     0.00010       0.85551
   339    O   16  px     Ryd( 5p)     0.00006       5.34665
   340    O   16  py     Val( 2p)     1.65710      -0.31319
   341    O   16  py     Ryd( 3p)     0.00150       0.67705
   342    O   16  py     Ryd( 4p)     0.00004       0.90690
   343    O   16  py     Ryd( 5p)     0.00002       5.08037
   344    O   16  pz     Val( 2p)     1.71375      -0.32849
   345    O   16  pz     Ryd( 3p)     0.00183       0.70217
   346    O   16  pz     Ryd( 4p)     0.00008       0.88287
   347    O   16  pz     Ryd( 5p)     0.00003       5.17592
   348    O   16  dxy    Ryd( 3d)     0.00114       3.12445
   349    O   16  dxz    Ryd( 3d)     0.00121       3.46450
   350    O   16  dyz    Ryd( 3d)     0.00036       3.01042
   351    O   16  dx2y2  Ryd( 3d)     0.00094       3.35211
   352    O   16  dz2    Ryd( 3d)     0.00080       3.10497

   353   Br   17  S      Val( 4S)     1.83473      -0.73031
   354   Br   17  S      Ryd( 5S)     0.00045      17.40764
   355   Br   17  px     Val( 4p)     1.92419      -0.35049
   356   Br   17  px     Ryd( 5p)     0.00148       0.58233
   357   Br   17  py     Val( 4p)     1.85116      -0.33959
   358   Br   17  py     Ryd( 5p)     0.00191       0.61399
   359   Br   17  pz     Val( 4p)     1.25027      -0.26524
   360   Br   17  pz     Ryd( 5p)     0.00337       0.56106

   361    H   18  S      Val( 1S)     0.79349       0.10876
   362    H   18  S      Ryd( 2S)     0.00039       0.84365
   363    H   18  S      Ryd( 3S)     0.00022       1.89790

   364    H   19  S      Val( 1S)     0.79146       0.10694
   365    H   19  S      Ryd( 2S)     0.00046       0.80895
   366    H   19  S      Ryd( 3S)     0.00022       1.95137

   367    H   20  S      Val( 1S)     0.80433       0.09253
   368    H   20  S      Ryd( 3S)     0.00067       1.52192
   369    H   20  S      Ryd( 2S)     0.00017       1.30033

   370    H   21  S      Val( 1S)     0.79175       0.10390
   371    H   21  S      Ryd( 3S)     0.00073       1.51319
   372    H   21  S      Ryd( 2S)     0.00025       1.28719

   373    H   22  S      Val( 1S)     0.79213       0.10817
   374    H   22  S      Ryd( 2S)     0.00045       0.82253
   375    H   22  S      Ryd( 3S)     0.00022       1.92781

   376    H   23  S      Val( 1S)     0.75825       0.04317
   377    H   23  S      Ryd( 2S)     0.00209       0.56453
   378    H   23  S      Ryd( 3S)     0.00034       2.40403

   379    H   24  S      Val( 1S)     0.59331       0.14309
   380    H   24  S      Ryd( 2S)     0.00275       0.66274
   381    H   24  S      Ryd( 3S)     0.00039       2.20910

   382    H   25  S      Val( 1S)     0.78131       0.10015
   383    H   25  S      Ryd( 2S)     0.00059       1.29825
   384    H   25  S      Ryd( 3S)     0.00022       1.43312

   385    H   26  S      Val( 1S)     0.78762       0.10526
   386    H   26  S      Ryd( 2S)     0.00041       0.93356
   387    H   26  S      Ryd( 3S)     0.00021       1.78944

   388    H   27  S      Val( 1S)     0.78900       0.10549
   389    H   27  S      Ryd( 2S)     0.00042       1.04345
   390    H   27  S      Ryd( 3S)     0.00022       1.69124

   391    H   28  S      Val( 1S)     0.78652       0.10299
   392    H   28  S      Ryd( 3S)     0.00092       1.55845
   393    H   28  S      Ryd( 2S)     0.00022       1.25030

   394    H   29  S      Val( 1S)     0.84903       0.02714
   395    H   29  S      Ryd( 2S)     0.00130       0.53056
   396    H   29  S      Ryd( 3S)     0.00026       2.19571

 [ 28 electrons found in the effective core potential]

 WARNING:  1 low occupancy (<1.9990e) core orbital  found on  C    8
           1 low occupancy (<1.9990e) core orbital  found on  C   10

 WARNING:  Population inversion found on atom  C    1
           Population inversion found on atom  C    2
           Population inversion found on atom  C    3
           Population inversion found on atom  C    4
           Population inversion found on atom  C    5
           Population inversion found on atom  C    6
           Population inversion found on atom  C    7
           Population inversion found on atom  C    8
           Population inversion found on atom  N    9
           Population inversion found on atom  C   10
           Population inversion found on atom  C   11
           Population inversion found on atom  C   12
           Population inversion found on atom  C   13
           Population inversion found on atom  C   14
           Population inversion found on atom  C   15
           Population inversion found on atom  H   20
           Population inversion found on atom  H   21
           Population inversion found on atom  H   28


 Summary of Natural Population Analysis:                  
                                                          
                                       Natural Population 
                Natural  -----------------------------------------------
    Atom  No    Charge         Core      Valence    Rydberg      Total
 -----------------------------------------------------------------------
      C    1   -0.19766      1.99929     4.18161    0.01676     6.19766
      C    2   -0.18050      1.99929     4.16426    0.01695     6.18050
      C    3   -0.21001      1.99916     4.19563    0.01521     6.21001
      C    4   -0.02874      1.99912     4.01193    0.01769     6.02874
      C    5   -0.19036      1.99918     4.17551    0.01567     6.19036
      C    6   -0.18187      1.99929     4.16596    0.01662     6.18187
      C    7   -0.08197      1.99905     4.05279    0.03013     6.08197
      C    8   -0.06193      1.99894     4.03889    0.02410     6.06193
      N    9   -0.62092      1.99939     5.60364    0.01788     7.62092
      C   10   -0.18194      1.99875     4.15770    0.02549     6.18194
      C   11   -0.20309      1.99912     4.18427    0.01970     6.20309
      C   12   -0.17775      1.99927     4.16207    0.01640     6.17775
      C   13   -0.18249      1.99929     4.16696    0.01625     6.18249
      C   14   -0.17101      1.99915     4.15590    0.01595     6.17101
      C   15    0.57260      1.99947     3.38982    0.03811     5.42740
      O   16   -0.70250      1.99981     6.68914    0.01355     8.70250
     Br   17    0.13244     28.00000     6.86035    0.00722    34.86756
      H   18    0.20591      0.00000     0.79349    0.00060     0.79409
      H   19    0.20786      0.00000     0.79146    0.00068     0.79214
      H   20    0.19484      0.00000     0.80433    0.00084     0.80516
      H   21    0.20726      0.00000     0.79175    0.00099     0.79274
      H   22    0.20720      0.00000     0.79213    0.00067     0.79280
      H   23    0.23933      0.00000     0.75825    0.00242     0.76067
      H   24    0.40355      0.00000     0.59331    0.00314     0.59645
      H   25    0.21788      0.00000     0.78131    0.00081     0.78212
      H   26    0.21176      0.00000     0.78762    0.00062     0.78824
      H   27    0.21037      0.00000     0.78900    0.00064     0.78963
      H   28    0.21234      0.00000     0.78652    0.00114     0.78766
      H   29    0.14941      0.00000     0.84903    0.00155     0.85059
 =======================================================================
   * Total *   -0.00000     59.98759    85.67463    0.33778   146.00000

                                 Natural Population      
 --------------------------------------------------------
   Effective Core            28.00000
   Core                      31.98759 ( 99.9612% of  32)
   Valence                   85.67463 ( 99.6217% of  86)
   Natural Minimal Basis    145.66222 ( 99.7686% of 146)
   Natural Rydberg Basis      0.33778 (  0.2314% of 146)
 --------------------------------------------------------

    Atom  No          Natural Electron Configuration
 ----------------------------------------------------------------------------
      C    1      [core]2S( 0.95)2p( 3.23)4p( 0.01)
      C    2      [core]2S( 0.95)2p( 3.22)4p( 0.01)
      C    3      [core]2S( 0.93)2p( 3.26)4p( 0.01)
      C    4      [core]2S( 0.88)2p( 3.13)4p( 0.01)
      C    5      [core]2S( 0.94)2p( 3.24)4p( 0.01)
      C    6      [core]2S( 0.95)2p( 3.22)4p( 0.01)
      C    7      [core]2S( 0.90)2p( 3.16)3d( 0.01)4p( 0.02)
      C    8      [core]2S( 0.88)2p( 3.16)4p( 0.02)
      N    9      [core]2S( 1.24)2p( 4.36)3p( 0.01)4p( 0.01)
      C   10      [core]2S( 0.96)2p( 3.20)3d( 0.01)4p( 0.02)
      C   11      [core]2S( 0.94)2p( 3.24)4p( 0.01)
      C   12      [core]2S( 0.95)2p( 3.21)4p( 0.01)
      C   13      [core]2S( 0.95)2p( 3.22)4p( 0.01)
      C   14      [core]2S( 0.94)2p( 3.22)4p( 0.01)
      C   15      [core]2S( 0.86)2p( 2.53)3S( 0.01)3d( 0.01)4p( 0.02)
      O   16      [core]2S( 1.73)2p( 4.96)
     Br   17      [core]4S( 1.83)4p( 5.03)5p( 0.01)
      H   18            1S( 0.79)
      H   19            1S( 0.79)
      H   20            1S( 0.80)
      H   21            1S( 0.79)
      H   22            1S( 0.79)
      H   23            1S( 0.76)
      H   24            1S( 0.59)
      H   25            1S( 0.78)
      H   26            1S( 0.79)
      H   27            1S( 0.79)
      H   28            1S( 0.79)
      H   29            1S( 0.85)


 Wiberg bond index matrix in the NAO basis:                                    

     Atom    1       2       3       4       5       6       7       8       9
     ---- ------  ------  ------  ------  ------  ------  ------  ------  ------
   1.  C  0.0000  1.4432  0.0112  0.1087  0.0111  1.4264  0.0012  0.0033  0.0004
   2.  C  1.4432  0.0000  1.4244  0.0134  0.1144  0.0114  0.0079  0.0006  0.0010
   3.  C  0.0112  1.4244  0.0000  1.4087  0.0127  0.1090  0.0097  0.0108  0.0046
   4.  C  0.1087  0.0134  1.4087  0.0000  1.3930  0.0125  0.9924  0.0173  0.0070
   5.  C  0.0111  0.1144  0.0127  1.3930  0.0000  1.4466  0.0106  0.0066  0.0063
   6.  C  1.4264  0.0114  0.1090  0.0125  1.4466  0.0000  0.0083  0.0007  0.0007
   7.  C  0.0012  0.0079  0.0097  0.9924  0.0106  0.0083  0.0000  0.9753  0.9607
   8.  C  0.0033  0.0006  0.0108  0.0173  0.0066  0.0007  0.9753  0.0000  0.0187
   9.  N  0.0004  0.0010  0.0046  0.0070  0.0063  0.0007  0.9607  0.0187  0.0000
  10.  C  0.0008  0.0004  0.0016  0.0087  0.0014  0.0002  0.0110  1.3843  0.0109
  11.  C  0.0002  0.0001  0.0005  0.0003  0.0003  0.0000  0.0080  0.0155  0.0006
  12.  C  0.0006  0.0002  0.0008  0.0026  0.0007  0.0001  0.0014  0.1069  0.0035
  13.  C  0.0002  0.0000  0.0003  0.0006  0.0004  0.0002  0.0080  0.0131  0.0013
  14.  C  0.0007  0.0005  0.0012  0.0061  0.0015  0.0004  0.0109  1.3813  0.0056
  15.  C  0.0001  0.0002  0.0004  0.0067  0.0004  0.0004  0.0097  0.0051  1.2346
  16.  O  0.0001  0.0003  0.0006  0.0009  0.0005  0.0004  0.0134  0.0045  0.1634
  17. Br  0.0004  0.0001  0.0006  0.0007  0.0018  0.0002  0.0073  0.0508  0.0012
  18.  H  0.9296  0.0036  0.0076  0.0003  0.0076  0.0037  0.0004  0.0000  0.0000
  19.  H  0.0038  0.9291  0.0036  0.0069  0.0003  0.0075  0.0004  0.0001  0.0001
  20.  H  0.0075  0.0041  0.9308  0.0036  0.0086  0.0004  0.0022  0.0001  0.0003
  21.  H  0.0075  0.0004  0.0088  0.0037  0.9265  0.0039  0.0019  0.0002  0.0003
  22.  H  0.0037  0.0075  0.0003  0.0068  0.0036  0.9297  0.0003  0.0000  0.0002
  23.  H  0.0029  0.0001  0.0129  0.0036  0.0045  0.0005  0.8809  0.0014  0.0087
  24.  H  0.0001  0.0001  0.0011  0.0026  0.0009  0.0001  0.0053  0.0031  0.8017
  25.  H  0.0000  0.0000  0.0001  0.0001  0.0000  0.0000  0.0003  0.0071  0.0002
  26.  H  0.0000  0.0000  0.0000  0.0000  0.0000  0.0000  0.0004  0.0005  0.0000
  27.  H  0.0000  0.0000  0.0000  0.0000  0.0000  0.0000  0.0002  0.0071  0.0000
  28.  H  0.0000  0.0001  0.0006  0.0002  0.0001  0.0000  0.0022  0.0041  0.0007
  29.  H  0.0000  0.0001  0.0001  0.0003  0.0001  0.0000  0.0002  0.0004  0.0030

     Atom   10      11      12      13      14      15      16      17      18
     ---- ------  ------  ------  ------  ------  ------  ------  ------  ------
   1.  C  0.0008  0.0002  0.0006  0.0002  0.0007  0.0001  0.0001  0.0004  0.9296
   2.  C  0.0004  0.0001  0.0002  0.0000  0.0005  0.0002  0.0003  0.0001  0.0036
   3.  C  0.0016  0.0005  0.0008  0.0003  0.0012  0.0004  0.0006  0.0006  0.0076
   4.  C  0.0087  0.0003  0.0026  0.0006  0.0061  0.0067  0.0009  0.0007  0.0003
   5.  C  0.0014  0.0003  0.0007  0.0004  0.0015  0.0004  0.0005  0.0018  0.0076
   6.  C  0.0002  0.0000  0.0001  0.0002  0.0004  0.0004  0.0004  0.0002  0.0037
   7.  C  0.0110  0.0080  0.0014  0.0080  0.0109  0.0097  0.0134  0.0073  0.0004
   8.  C  1.3843  0.0155  0.1069  0.0131  1.3813  0.0051  0.0045  0.0508  0.0000
   9.  N  0.0109  0.0006  0.0035  0.0013  0.0056  1.2346  0.1634  0.0012  0.0000
  10.  C  0.0000  1.3919  0.0148  0.0998  0.0166  0.0008  0.0009  1.0528  0.0000
  11.  C  1.3919  0.0000  1.4396  0.0111  0.1120  0.0002  0.0002  0.0444  0.0000
  12.  C  0.0148  1.4396  0.0000  1.4187  0.0116  0.0002  0.0004  0.0166  0.0000
  13.  C  0.0998  0.0111  1.4187  0.0000  1.4485  0.0002  0.0002  0.0154  0.0000
  14.  C  0.0166  0.1120  0.0116  1.4485  0.0000  0.0006  0.0009  0.0170  0.0000
  15.  C  0.0008  0.0002  0.0002  0.0002  0.0006  0.0000  1.6210  0.0008  0.0000
  16.  O  0.0009  0.0002  0.0004  0.0002  0.0009  1.6210  0.0000  0.0004  0.0000
  17. Br  1.0528  0.0444  0.0166  0.0154  0.0170  0.0008  0.0004  0.0000  0.0000
  18.  H  0.0000  0.0000  0.0000  0.0000  0.0000  0.0000  0.0000  0.0000  0.0000
  19.  H  0.0000  0.0000  0.0000  0.0000  0.0000  0.0000  0.0000  0.0000  0.0026
  20.  H  0.0001  0.0000  0.0000  0.0000  0.0001  0.0001  0.0001  0.0000  0.0002
  21.  H  0.0002  0.0001  0.0000  0.0000  0.0001  0.0001  0.0001  0.0011  0.0002
  22.  H  0.0000  0.0000  0.0000  0.0000  0.0000  0.0000  0.0000  0.0000  0.0026
  23.  H  0.0026  0.0008  0.0003  0.0003  0.0084  0.0039  0.0038  0.0052  0.0000
  24.  H  0.0002  0.0001  0.0001  0.0001  0.0002  0.0046  0.0050  0.0002  0.0000
  25.  H  0.0036  0.9234  0.0042  0.0074  0.0005  0.0000  0.0000  0.0036  0.0000
  26.  H  0.0064  0.0038  0.9272  0.0037  0.0076  0.0000  0.0000  0.0008  0.0000
  27.  H  0.0003  0.0075  0.0037  0.9277  0.0036  0.0000  0.0000  0.0008  0.0000
  28.  H  0.0076  0.0004  0.0074  0.0039  0.9240  0.0001  0.0001  0.0012  0.0000
  29.  H  0.0002  0.0001  0.0001  0.0001  0.0002  0.9257  0.0388  0.0005  0.0000

     Atom   19      20      21      22      23      24      25      26      27
     ---- ------  ------  ------  ------  ------  ------  ------  ------  ------
   1.  C  0.0038  0.0075  0.0075  0.0037  0.0029  0.0001  0.0000  0.0000  0.0000
   2.  C  0.9291  0.0041  0.0004  0.0075  0.0001  0.0001  0.0000  0.0000  0.0000
   3.  C  0.0036  0.9308  0.0088  0.0003  0.0129  0.0011  0.0001  0.0000  0.0000
   4.  C  0.0069  0.0036  0.0037  0.0068  0.0036  0.0026  0.0001  0.0000  0.0000
   5.  C  0.0003  0.0086  0.9265  0.0036  0.0045  0.0009  0.0000  0.0000  0.0000
   6.  C  0.0075  0.0004  0.0039  0.9297  0.0005  0.0001  0.0000  0.0000  0.0000
   7.  C  0.0004  0.0022  0.0019  0.0003  0.8809  0.0053  0.0003  0.0004  0.0002
   8.  C  0.0001  0.0001  0.0002  0.0000  0.0014  0.0031  0.0071  0.0005  0.0071
   9.  N  0.0001  0.0003  0.0003  0.0002  0.0087  0.8017  0.0002  0.0000  0.0000
  10.  C  0.0000  0.0001  0.0002  0.0000  0.0026  0.0002  0.0036  0.0064  0.0003
  11.  C  0.0000  0.0000  0.0001  0.0000  0.0008  0.0001  0.9234  0.0038  0.0075
  12.  C  0.0000  0.0000  0.0000  0.0000  0.0003  0.0001  0.0042  0.9272  0.0037
  13.  C  0.0000  0.0000  0.0000  0.0000  0.0003  0.0001  0.0074  0.0037  0.9277
  14.  C  0.0000  0.0001  0.0001  0.0000  0.0084  0.0002  0.0005  0.0076  0.0036
  15.  C  0.0000  0.0001  0.0001  0.0000  0.0039  0.0046  0.0000  0.0000  0.0000
  16.  O  0.0000  0.0001  0.0001  0.0000  0.0038  0.0050  0.0000  0.0000  0.0000
  17. Br  0.0000  0.0000  0.0011  0.0000  0.0052  0.0002  0.0036  0.0008  0.0008
  18.  H  0.0026  0.0002  0.0002  0.0026  0.0000  0.0000  0.0000  0.0000  0.0000
  19.  H  0.0000  0.0026  0.0004  0.0002  0.0002  0.0000  0.0000  0.0000  0.0000
  20.  H  0.0026  0.0000  0.0002  0.0004  0.0002  0.0016  0.0000  0.0000  0.0000
  21.  H  0.0004  0.0002  0.0000  0.0026  0.0002  0.0000  0.0000  0.0000  0.0000
  22.  H  0.0002  0.0004  0.0026  0.0000  0.0000  0.0001  0.0000  0.0000  0.0000
  23.  H  0.0002  0.0002  0.0002  0.0000  0.0000  0.0035  0.0001  0.0000  0.0003
  24.  H  0.0000  0.0016  0.0000  0.0001  0.0035  0.0000  0.0000  0.0000  0.0000
  25.  H  0.0000  0.0000  0.0000  0.0000  0.0001  0.0000  0.0000  0.0028  0.0002
  26.  H  0.0000  0.0000  0.0000  0.0000  0.0000  0.0000  0.0028  0.0000  0.0026
  27.  H  0.0000  0.0000  0.0000  0.0000  0.0003  0.0000  0.0002  0.0026  0.0000
  28.  H  0.0000  0.0001  0.0000  0.0000  0.0008  0.0000  0.0003  0.0002  0.0026
  29.  H  0.0000  0.0000  0.0000  0.0000  0.0003  0.0101  0.0000  0.0000  0.0000

     Atom   28      29
     ---- ------  ------
   1.  C  0.0000  0.0000
   2.  C  0.0001  0.0001
   3.  C  0.0006  0.0001
   4.  C  0.0002  0.0003
   5.  C  0.0001  0.0001
   6.  C  0.0000  0.0000
   7.  C  0.0022  0.0002
   8.  C  0.0041  0.0004
   9.  N  0.0007  0.0030
  10.  C  0.0076  0.0002
  11.  C  0.0004  0.0001
  12.  C  0.0074  0.0001
  13.  C  0.0039  0.0001
  14.  C  0.9240  0.0002
  15.  C  0.0001  0.9257
  16.  O  0.0001  0.0388
  17. Br  0.0012  0.0005
  18.  H  0.0000  0.0000
  19.  H  0.0000  0.0000
  20.  H  0.0001  0.0000
  21.  H  0.0000  0.0000
  22.  H  0.0000  0.0000
  23.  H  0.0008  0.0003
  24.  H  0.0000  0.0101
  25.  H  0.0003  0.0000
  26.  H  0.0002  0.0000
  27.  H  0.0026  0.0000
  28.  H  0.0000  0.0000
  29.  H  0.0000  0.0000


 Wiberg bond index, Totals by atom:                                            

     Atom    1
     ---- ------
   1.  C  3.9637
   2.  C  3.9633
   3.  C  3.9629
   4.  C  4.0078
   5.  C  3.9608
   6.  C  3.9634
   7.  C  3.9306
   8.  C  4.0188
   9.  N  3.2356
  10.  C  4.0182
  11.  C  3.9611
  12.  C  3.9617
  13.  C  3.9613
  14.  C  3.9601
  15.  C  3.8161
  16.  O  1.8560
  17. Br  1.2239
  18.  H  0.9586
  19.  H  0.9579
  20.  H  0.9634
  21.  H  0.9586
  22.  H  0.9581
  23.  H  0.9464
  24.  H  0.8409
  25.  H  0.9538
  26.  H  0.9561
  27.  H  0.9568
  28.  H  0.9567
  29.  H  0.9803


 Atom-atom overlap-weighted NAO bond order:                                    

     Atom    1       2       3       4       5       6       7       8       9
     ---- ------  ------  ------  ------  ------  ------  ------  ------  ------
   1.  C  0.0000  1.1489  0.0134 -0.0449  0.0146  1.1432  0.0012 -0.0003 -0.0004
   2.  C  1.1489  0.0000  1.1372  0.0236 -0.0408  0.0174  0.0107 -0.0007 -0.0005
   3.  C  0.0134  1.1372  0.0000  1.1320  0.0125 -0.0424  0.0117 -0.0018 -0.0034
   4.  C -0.0449  0.0236  1.1320  0.0000  1.1231  0.0229  0.8687  0.0333  0.0077
   5.  C  0.0146 -0.0408  0.0125  1.1231  0.0000  1.1457  0.0205 -0.0096  0.0021
   6.  C  1.1432  0.0174 -0.0424  0.0229  1.1457  0.0000  0.0084  0.0007 -0.0007
   7.  C  0.0012  0.0107  0.0117  0.8687  0.0205  0.0084  0.0000  0.8531  0.8106
   8.  C -0.0003 -0.0007 -0.0018  0.0333 -0.0096  0.0007  0.8531  0.0000  0.0012
   9.  N -0.0004 -0.0005 -0.0034  0.0077  0.0021 -0.0007  0.8106  0.0012  0.0000
  10.  C -0.0000 -0.0002  0.0004 -0.0005 -0.0038  0.0006  0.0156  1.1421  0.0025
  11.  C -0.0000 -0.0000  0.0000 -0.0007  0.0008 -0.0000  0.0090  0.0192 -0.0015
  12.  C -0.0000  0.0000 -0.0001 -0.0005 -0.0001 -0.0000  0.0001 -0.0469 -0.0004
  13.  C  0.0000 -0.0000  0.0007  0.0002  0.0001  0.0000  0.0085  0.0198 -0.0008
  14.  C  0.0002  0.0002 -0.0015 -0.0124  0.0003  0.0001  0.0176  1.1160 -0.0059
  15.  C -0.0000  0.0000  0.0019  0.0093 -0.0009  0.0001  0.0168  0.0016  1.0144
  16.  O  0.0000 -0.0001 -0.0005 -0.0007  0.0000  0.0000  0.0052 -0.0000 -0.0348
  17. Br -0.0001  0.0001  0.0002  0.0022  0.0005 -0.0004 -0.0007 -0.0280  0.0012
  18.  H  0.8055  0.0176  0.0021  0.0004  0.0020  0.0174 -0.0002 -0.0000 -0.0000
  19.  H  0.0182  0.8071  0.0164  0.0010 -0.0005  0.0030 -0.0007 -0.0000 -0.0000
  20.  H  0.0029  0.0182  0.8016  0.0143  0.0028  0.0012 -0.0033  0.0001 -0.0006
  21.  H  0.0028  0.0015  0.0027  0.0158  0.7993  0.0174 -0.0019 -0.0003  0.0001
  22.  H  0.0182  0.0026 -0.0004  0.0011  0.0162  0.8059 -0.0008 -0.0001  0.0000
  23.  H -0.0000 -0.0006  0.0040  0.0098 -0.0023  0.0002  0.7497  0.0054 -0.0132
  24.  H -0.0001 -0.0006  0.0080 -0.0104  0.0008 -0.0003  0.0045  0.0059  0.7110
  25.  H  0.0000 -0.0000 -0.0000  0.0001  0.0000 -0.0000 -0.0002  0.0018  0.0000
  26.  H  0.0000 -0.0000 -0.0000  0.0000  0.0000  0.0000  0.0000 -0.0007  0.0000
  27.  H -0.0000  0.0000  0.0000  0.0001  0.0000 -0.0000 -0.0001  0.0005 -0.0000
  28.  H  0.0000 -0.0001 -0.0004 -0.0005  0.0002  0.0001 -0.0020  0.0172 -0.0031
  29.  H  0.0000  0.0000  0.0001  0.0010 -0.0001  0.0000  0.0029  0.0025 -0.0072

     Atom   10      11      12      13      14      15      16      17      18
     ---- ------  ------  ------  ------  ------  ------  ------  ------  ------
   1.  C -0.0000 -0.0000 -0.0000  0.0000  0.0002 -0.0000  0.0000 -0.0001  0.8055
   2.  C -0.0002 -0.0000  0.0000 -0.0000  0.0002  0.0000 -0.0001  0.0001  0.0176
   3.  C  0.0004  0.0000 -0.0001  0.0007 -0.0015  0.0019 -0.0005  0.0002  0.0021
   4.  C -0.0005 -0.0007 -0.0005  0.0002 -0.0124  0.0093 -0.0007  0.0022  0.0004
   5.  C -0.0038  0.0008 -0.0001  0.0001  0.0003 -0.0009  0.0000  0.0005  0.0020
   6.  C  0.0006 -0.0000 -0.0000  0.0000  0.0001  0.0001  0.0000 -0.0004  0.0174
   7.  C  0.0156  0.0090  0.0001  0.0085  0.0176  0.0168  0.0052 -0.0007 -0.0002
   8.  C  1.1421  0.0192 -0.0469  0.0198  1.1160  0.0016 -0.0000 -0.0280 -0.0000
   9.  N  0.0025 -0.0015 -0.0004 -0.0008 -0.0059  1.0144 -0.0348  0.0012 -0.0000
  10.  C  0.0000  1.1527  0.0341 -0.0346  0.0242  0.0001  0.0001  0.8116  0.0000
  11.  C  1.1527  0.0000  1.1451  0.0208 -0.0377 -0.0003  0.0000 -0.0231 -0.0000
  12.  C  0.0341  1.1451  0.0000  1.1392  0.0176 -0.0002  0.0000  0.0059  0.0000
  13.  C -0.0346  0.0208  1.1392  0.0000  1.1448 -0.0009  0.0000  0.0007 -0.0000
  14.  C  0.0242 -0.0377  0.0176  1.1448  0.0000  0.0000 -0.0003  0.0060 -0.0000
  15.  C  0.0001 -0.0003 -0.0002 -0.0009  0.0000  0.0000  1.0962 -0.0020 -0.0000
  16.  O  0.0001  0.0000  0.0000  0.0000 -0.0003  1.0962  0.0000  0.0000  0.0000
  17. Br  0.8116 -0.0231  0.0059  0.0007  0.0060 -0.0020  0.0000  0.0000 -0.0000
  18.  H  0.0000 -0.0000  0.0000 -0.0000 -0.0000 -0.0000  0.0000 -0.0000  0.0000
  19.  H  0.0000 -0.0000  0.0000 -0.0000  0.0000 -0.0000  0.0000  0.0000 -0.0034
  20.  H -0.0000  0.0000 -0.0000  0.0001 -0.0004 -0.0003 -0.0002  0.0000  0.0000
  21.  H  0.0006  0.0001  0.0000 -0.0000  0.0005 -0.0001  0.0000 -0.0011  0.0000
  22.  H  0.0000 -0.0000 -0.0000 -0.0000  0.0000 -0.0000 -0.0000 -0.0000 -0.0034
  23.  H -0.0037  0.0008 -0.0002 -0.0004  0.0053 -0.0022  0.0005  0.0109  0.0000
  24.  H -0.0001  0.0000 -0.0000  0.0001  0.0010  0.0096  0.0078 -0.0001  0.0000
  25.  H  0.0182  0.8022  0.0190  0.0037 -0.0001  0.0000  0.0000 -0.0040 -0.0000
  26.  H  0.0012  0.0174  0.8033  0.0174  0.0021 -0.0000  0.0000  0.0000 -0.0000
  27.  H  0.0002  0.0035  0.0170  0.8048  0.0161 -0.0000  0.0000 -0.0000 -0.0000
  28.  H  0.0019  0.0015  0.0029  0.0176  0.7980 -0.0008  0.0001 -0.0000 -0.0000
  29.  H  0.0024  0.0002 -0.0000 -0.0002  0.0005  0.8002 -0.0183  0.0015  0.0000

     Atom   19      20      21      22      23      24      25      26      27
     ---- ------  ------  ------  ------  ------  ------  ------  ------  ------
   1.  C  0.0182  0.0029  0.0028  0.0182 -0.0000 -0.0001  0.0000  0.0000 -0.0000
   2.  C  0.8071  0.0182  0.0015  0.0026 -0.0006 -0.0006 -0.0000 -0.0000  0.0000
   3.  C  0.0164  0.8016  0.0027 -0.0004  0.0040  0.0080 -0.0000 -0.0000  0.0000
   4.  C  0.0010  0.0143  0.0158  0.0011  0.0098 -0.0104  0.0001  0.0000  0.0001
   5.  C -0.0005  0.0028  0.7993  0.0162 -0.0023  0.0008  0.0000  0.0000  0.0000
   6.  C  0.0030  0.0012  0.0174  0.8059  0.0002 -0.0003 -0.0000  0.0000 -0.0000
   7.  C -0.0007 -0.0033 -0.0019 -0.0008  0.7497  0.0045 -0.0002  0.0000 -0.0001
   8.  C -0.0000  0.0001 -0.0003 -0.0001  0.0054  0.0059  0.0018 -0.0007  0.0005
   9.  N -0.0000 -0.0006  0.0001  0.0000 -0.0132  0.7110  0.0000  0.0000 -0.0000
  10.  C  0.0000 -0.0000  0.0006  0.0000 -0.0037 -0.0001  0.0182  0.0012  0.0002
  11.  C -0.0000  0.0000  0.0001 -0.0000  0.0008  0.0000  0.8022  0.0174  0.0035
  12.  C  0.0000 -0.0000  0.0000 -0.0000 -0.0002 -0.0000  0.0190  0.8033  0.0170
  13.  C -0.0000  0.0001 -0.0000 -0.0000 -0.0004  0.0001  0.0037  0.0174  0.8048
  14.  C  0.0000 -0.0004  0.0005  0.0000  0.0053  0.0010 -0.0001  0.0021  0.0161
  15.  C -0.0000 -0.0003 -0.0001 -0.0000 -0.0022  0.0096  0.0000 -0.0000 -0.0000
  16.  O  0.0000 -0.0002  0.0000 -0.0000  0.0005  0.0078  0.0000  0.0000  0.0000
  17. Br  0.0000  0.0000 -0.0011 -0.0000  0.0109 -0.0001 -0.0040  0.0000 -0.0000
  18.  H -0.0034  0.0000  0.0000 -0.0034  0.0000  0.0000 -0.0000 -0.0000 -0.0000
  19.  H  0.0000 -0.0037 -0.0000  0.0000  0.0000 -0.0000  0.0000 -0.0000 -0.0000
  20.  H -0.0037  0.0000  0.0000 -0.0000 -0.0001  0.0068  0.0000  0.0000 -0.0000
  21.  H -0.0000  0.0000  0.0000 -0.0034  0.0008  0.0000 -0.0000 -0.0000 -0.0000
  22.  H  0.0000 -0.0000 -0.0034  0.0000  0.0000 -0.0000 -0.0000 -0.0000 -0.0000
  23.  H  0.0000 -0.0001  0.0008  0.0000  0.0000  0.0038  0.0000  0.0000  0.0000
  24.  H -0.0000  0.0068  0.0000 -0.0000  0.0038  0.0000 -0.0000  0.0000  0.0000
  25.  H  0.0000  0.0000 -0.0000 -0.0000  0.0000 -0.0000  0.0000 -0.0033  0.0000
  26.  H -0.0000  0.0000 -0.0000 -0.0000  0.0000  0.0000 -0.0033  0.0000 -0.0030
  27.  H -0.0000 -0.0000 -0.0000 -0.0000  0.0000  0.0000  0.0000 -0.0030  0.0000
  28.  H -0.0000 -0.0006 -0.0000 -0.0000  0.0002 -0.0000 -0.0000  0.0000 -0.0033
  29.  H  0.0000 -0.0000  0.0000  0.0000  0.0029  0.0059 -0.0000  0.0000  0.0000

     Atom   28      29
     ---- ------  ------
   1.  C  0.0000  0.0000
   2.  C -0.0001  0.0000
   3.  C -0.0004  0.0001
   4.  C -0.0005  0.0010
   5.  C  0.0002 -0.0001
   6.  C  0.0001  0.0000
   7.  C -0.0020  0.0029
   8.  C  0.0172  0.0025
   9.  N -0.0031 -0.0072
  10.  C  0.0019  0.0024
  11.  C  0.0015  0.0002
  12.  C  0.0029 -0.0000
  13.  C  0.0176 -0.0002
  14.  C  0.7980  0.0005
  15.  C -0.0008  0.8002
  16.  O  0.0001 -0.0183
  17. Br -0.0000  0.0015
  18.  H -0.0000  0.0000
  19.  H -0.0000  0.0000
  20.  H -0.0006 -0.0000
  21.  H -0.0000  0.0000
  22.  H -0.0000  0.0000
  23.  H  0.0002  0.0029
  24.  H -0.0000  0.0059
  25.  H -0.0000 -0.0000
  26.  H  0.0000  0.0000
  27.  H -0.0033  0.0000
  28.  H  0.0000  0.0000
  29.  H  0.0000  0.0000


 Atom-atom overlap-weighted NAO bond order, Totals by atom:                    

     Atom    1
     ---- ------
   1.  C  3.1233
   2.  C  3.1415
   3.  C  3.0944
   4.  C  3.1957
   5.  C  3.0837
   6.  C  3.1404
   7.  C  3.4050
   8.  C  3.1319
   9.  N  2.4785
  10.  C  3.1657
  11.  C  3.1100
  12.  C  3.1359
  13.  C  3.1416
  14.  C  3.0921
  15.  C  2.9426
  16.  O  1.0552
  17. Br  0.7814
  18.  H  0.8381
  19.  H  0.8374
  20.  H  0.8387
  21.  H  0.8347
  22.  H  0.8360
  23.  H  0.7716
  24.  H  0.7538
  25.  H  0.8373
  26.  H  0.8345
  27.  H  0.8358
  28.  H  0.8288
  29.  H  0.7944


 MO bond order:                                                                

     Atom    1       2       3       4       5       6       7       8       9
     ---- ------  ------  ------  ------  ------  ------  ------  ------  ------
   1.  C  0.0000 -0.8641  0.0244 -0.0793  0.2721  0.3642  0.0473 -0.0244  0.0086
   2.  C -0.8641  0.0000  0.0558 -0.0263 -0.0935  0.2740 -0.0244  0.0112 -0.0105
   3.  C  0.0244  0.0558  0.0000  0.2453  0.0077 -0.0278  0.1807  0.1564 -0.0186
   4.  C -0.0793 -0.0263  0.2453  0.0000 -0.9961  0.2922 -0.2532 -0.1182  0.0688
   5.  C  0.2721 -0.0935  0.0077 -0.9961  0.0000  0.0787 -0.0243  0.0508 -0.1109
   6.  C  0.3642  0.2740 -0.0278  0.2922  0.0787  0.0000 -0.0499  0.0124  0.0646
   7.  C  0.0473 -0.0244  0.1807 -0.2532 -0.0243 -0.0499  0.0000  0.2889 -1.0854
   8.  C -0.0244  0.0112  0.1564 -0.1182  0.0508  0.0124  0.2889  0.0000  0.3869
   9.  N  0.0086 -0.0105 -0.0186  0.0688 -0.1109  0.0646 -1.0854  0.3869  0.0000
  10.  C -0.0187 -0.0165  0.0381  0.0806  0.0050  0.0054 -0.0185  1.1009  0.0743
  11.  C  0.0171 -0.0083 -0.0024  0.0153 -0.0011  0.0057 -0.0244  0.1476 -0.0242
  12.  C  0.0287  0.0051 -0.0170 -0.0051  0.0090 -0.0112 -0.0690 -0.5381 -0.0566
  13.  C -0.0130 -0.0021 -0.0068 -0.0083  0.0137 -0.0009 -0.0524 -0.0268 -0.0758
  14.  C -0.0273 -0.0085  0.0220  0.0664 -0.0237  0.0159  0.1461  0.4708  0.1378
  15.  C -0.0015  0.0014 -0.0200 -0.0964  0.0170  0.0082 -0.1377  0.0962  0.5414
  16.  O  0.0026  0.0175 -0.0301  0.0387 -0.0243 -0.0027 -0.0810 -0.0659 -0.3942
  17. Br -0.0137 -0.0007 -0.0091 -0.0298 -0.0451 -0.0122  0.0460 -0.0924  0.0217
  18.  H  1.2643  0.1276  0.1081  0.0291  0.0880 -0.0783  0.0242  0.0009 -0.0006
  19.  H -0.0738 -0.0532  0.0801  0.0034 -0.0050 -0.0207  0.0007  0.0148 -0.0091
  20.  H -0.0636  0.0110 -0.7995  0.0153 -0.0772  0.0018 -0.0417  0.0031  0.0108
  21.  H  0.0814  0.0229  0.0966  0.1089  1.0925 -0.0916 -0.0109  0.0338  0.0379
  22.  H  0.0575  0.1507  0.0313  0.1455  0.0528  1.8895  0.0031  0.0028  0.0202
  23.  H  0.0446 -0.0027  0.0053 -0.0839 -0.0065 -0.0186  1.3156 -0.0136 -0.0785
  24.  H -0.0175  0.0308 -0.0500  0.0502 -0.0425  0.0174  0.0093  0.0235  0.1013
  25.  H  0.0016  0.0008 -0.0075 -0.0066 -0.0059  0.0016  0.0025  0.0899  0.0037
  26.  H  0.0001 -0.0007  0.0037 -0.0003 -0.0008  0.0018  0.0128 -0.0050  0.0007
  27.  H  0.0025 -0.0005  0.0006  0.0053 -0.0044 -0.0005  0.0131 -0.0519 -0.0054
  28.  H  0.0010  0.0049 -0.0202 -0.0177  0.0002 -0.0064 -0.0065 -0.0363  0.0071
  29.  H  0.0121 -0.0046  0.0140 -0.0274 -0.0011  0.0095 -0.0088 -0.0112 -0.0846

     Atom   10      11      12      13      14      15      16      17      18
     ---- ------  ------  ------  ------  ------  ------  ------  ------  ------
   1.  C -0.0187  0.0171  0.0287 -0.0130 -0.0273 -0.0015  0.0026 -0.0137  1.2643
   2.  C -0.0165 -0.0083  0.0051 -0.0021 -0.0085  0.0014  0.0175 -0.0007  0.1276
   3.  C  0.0381 -0.0024 -0.0170 -0.0068  0.0220 -0.0200 -0.0301 -0.0091  0.1081
   4.  C  0.0806  0.0153 -0.0051 -0.0083  0.0664 -0.0964  0.0387 -0.0298  0.0291
   5.  C  0.0050 -0.0011  0.0090  0.0137 -0.0237  0.0170 -0.0243 -0.0451  0.0880
   6.  C  0.0054  0.0057 -0.0112 -0.0009  0.0159  0.0082 -0.0027 -0.0122 -0.0783
   7.  C -0.0185 -0.0244 -0.0690 -0.0524  0.1461 -0.1377 -0.0810  0.0460  0.0242
   8.  C  1.1009  0.1476 -0.5381 -0.0268  0.4708  0.0962 -0.0659 -0.0924  0.0009
   9.  N  0.0743 -0.0242 -0.0566 -0.0758  0.1378  0.5414 -0.3942  0.0217 -0.0006
  10.  C  0.0000  1.2782  0.0371 -0.5675 -0.1450 -0.0241  0.0353 -0.3527 -0.0012
  11.  C  1.2782  0.0000  0.7080 -0.0044 -0.6649  0.0141 -0.0145 -0.1035  0.0017
  12.  C  0.0371  0.7080  0.0000  1.1189 -0.0585 -0.0008 -0.0356 -0.1899  0.0004
  13.  C -0.5675 -0.0044  1.1189  0.0000  1.2967 -0.0223  0.0214  0.1877 -0.0000
  14.  C -0.1450 -0.6649 -0.0585  1.2967  0.0000 -0.0117  0.0154 -0.1457  0.0005
  15.  C -0.0241  0.0141 -0.0008 -0.0223 -0.0117  0.0000 -0.2440  0.0180 -0.0008
  16.  O  0.0353 -0.0145 -0.0356  0.0214  0.0154 -0.2440  0.0000 -0.0125  0.0005
  17. Br -0.3527 -0.1035 -0.1899  0.1877 -0.1457  0.0180 -0.0125  0.0000  0.0028
  18.  H -0.0012  0.0017  0.0004 -0.0000  0.0005 -0.0008  0.0005  0.0028  0.0000
  19.  H  0.0080  0.0027 -0.0033 -0.0006  0.0116 -0.0012  0.0023 -0.0017 -0.0562
  20.  H  0.0086 -0.0005 -0.0040 -0.0024  0.0171  0.0033  0.0066 -0.0047 -0.0098
  21.  H  0.0314 -0.0052  0.0097  0.0029  0.0028  0.0033  0.0084 -0.0087 -0.0101
  22.  H -0.0013  0.0005 -0.0021  0.0003  0.0073 -0.0035  0.0064  0.0051 -0.0558
  23.  H -0.0293  0.0373 -0.0363 -0.0214  0.1640 -0.0861  0.0848  0.0375  0.0051
  24.  H -0.0264  0.0223  0.0110  0.0082 -0.0067  0.0656 -0.0813  0.0267 -0.0028
  25.  H -0.0200  1.0640  0.0994  0.0938  0.0249 -0.0013  0.0074  0.0428  0.0002
  26.  H  0.0075 -0.0708  0.0891  0.0668  0.0136  0.0001  0.0025  0.0271 -0.0002
  27.  H -0.0106 -0.0372  0.0286 -0.4052 -0.0079 -0.0012  0.0046 -0.0103 -0.0004
  28.  H  0.0113  0.0313  0.0175  0.0726 -0.0553  0.0111  0.0050  0.0368 -0.0003
  29.  H -0.0256  0.0188  0.0010  0.0056  0.0221  0.9755  0.0548 -0.0136  0.0046

     Atom   19      20      21      22      23      24      25      26      27
     ---- ------  ------  ------  ------  ------  ------  ------  ------  ------
   1.  C -0.0738 -0.0636  0.0814  0.0575  0.0446 -0.0175  0.0016  0.0001  0.0025
   2.  C -0.0532  0.0110  0.0229  0.1507 -0.0027  0.0308  0.0008 -0.0007 -0.0005
   3.  C  0.0801 -0.7995  0.0966  0.0313  0.0053 -0.0500 -0.0075  0.0037  0.0006
   4.  C  0.0034  0.0153  0.1089  0.1455 -0.0839  0.0502 -0.0066 -0.0003  0.0053
   5.  C -0.0050 -0.0772  1.0925  0.0528 -0.0065 -0.0425 -0.0059 -0.0008 -0.0044
   6.  C -0.0207  0.0018 -0.0916  1.8895 -0.0186  0.0174  0.0016  0.0018 -0.0005
   7.  C  0.0007 -0.0417 -0.0109  0.0031  1.3156  0.0093  0.0025  0.0128  0.0131
   8.  C  0.0148  0.0031  0.0338  0.0028 -0.0136  0.0235  0.0899 -0.0050 -0.0519
   9.  N -0.0091  0.0108  0.0379  0.0202 -0.0785  0.1013  0.0037  0.0007 -0.0054
  10.  C  0.0080  0.0086  0.0314 -0.0013 -0.0293 -0.0264 -0.0200  0.0075 -0.0106
  11.  C  0.0027 -0.0005 -0.0052  0.0005  0.0373  0.0223  1.0640 -0.0708 -0.0372
  12.  C -0.0033 -0.0040  0.0097 -0.0021 -0.0363  0.0110  0.0994  0.0891  0.0286
  13.  C -0.0006 -0.0024  0.0029  0.0003 -0.0214  0.0082  0.0938  0.0668 -0.4052
  14.  C  0.0116  0.0171  0.0028  0.0073  0.1640 -0.0067  0.0249  0.0136 -0.0079
  15.  C -0.0012  0.0033  0.0033 -0.0035 -0.0861  0.0656 -0.0013  0.0001 -0.0012
  16.  O  0.0023  0.0066  0.0084  0.0064  0.0848 -0.0813  0.0074  0.0025  0.0046
  17. Br -0.0017 -0.0047 -0.0087  0.0051  0.0375  0.0267  0.0428  0.0271 -0.0103
  18.  H -0.0562 -0.0098 -0.0101 -0.0558  0.0051 -0.0028  0.0002 -0.0002 -0.0004
  19.  H  0.0000 -0.0551  0.0101 -0.0098  0.0173  0.0007 -0.0008  0.0000 -0.0000
  20.  H -0.0551  0.0000 -0.0161  0.0101  0.0131  0.0412 -0.0015  0.0009  0.0012
  21.  H  0.0101 -0.0161  0.0000 -0.0547  0.0072  0.0051 -0.0029 -0.0006 -0.0003
  22.  H -0.0098  0.0101 -0.0547  0.0000 -0.0020  0.0100  0.0002 -0.0004 -0.0003
  23.  H  0.0173  0.0131  0.0072 -0.0020  0.0000  0.0731  0.0085  0.0067  0.0199
  24.  H  0.0007  0.0412  0.0051  0.0100  0.0731  0.0000  0.0007  0.0042  0.0019
  25.  H -0.0008 -0.0015 -0.0029  0.0002  0.0085  0.0007  0.0000 -0.0572 -0.0103
  26.  H  0.0000  0.0009 -0.0006 -0.0004  0.0067  0.0042 -0.0572  0.0000 -0.0559
  27.  H -0.0000  0.0012 -0.0003 -0.0003  0.0199  0.0019 -0.0103 -0.0559  0.0000
  28.  H -0.0015 -0.0017  0.0019 -0.0013  0.0318  0.0014  0.0103 -0.0112 -0.0545
  29.  H  0.0057 -0.0078  0.0045  0.0034  0.0242  0.1317  0.0010  0.0055  0.0054

     Atom   28      29
     ---- ------  ------
   1.  C  0.0010  0.0121
   2.  C  0.0049 -0.0046
   3.  C -0.0202  0.0140
   4.  C -0.0177 -0.0274
   5.  C  0.0002 -0.0011
   6.  C -0.0064  0.0095
   7.  C -0.0065 -0.0088
   8.  C -0.0363 -0.0112
   9.  N  0.0071 -0.0846
  10.  C  0.0113 -0.0256
  11.  C  0.0313  0.0188
  12.  C  0.0175  0.0010
  13.  C  0.0726  0.0056
  14.  C -0.0553  0.0221
  15.  C  0.0111  0.9755
  16.  O  0.0050  0.0548
  17. Br  0.0368 -0.0136
  18.  H -0.0003  0.0046
  19.  H -0.0015  0.0057
  20.  H -0.0017 -0.0078
  21.  H  0.0019  0.0045
  22.  H -0.0013  0.0034
  23.  H  0.0318  0.0242
  24.  H  0.0014  0.1317
  25.  H  0.0103  0.0010
  26.  H -0.0112  0.0055
  27.  H -0.0545  0.0054
  28.  H  0.0000  0.0038
  29.  H  0.0038  0.0000


 MO atomic valencies:                                                          

     Atom    1
     ---- ------
   1.  C  1.0334
   2.  C -0.4028
   3.  C  0.0611
   4.  C -0.5837
   5.  C  0.2252
   6.  C  2.7222
   7.  C  0.2019
   8.  C  1.9073
   9.  N -0.4688
  10.  C  1.4644
  11.  C  2.4033
  12.  C  1.1359
  13.  C  1.6788
  14.  C  1.2797
  15.  C  1.1025
  16.  O -0.6719
  17. Br -0.5941
  18.  H  1.4417
  19.  H -0.1346
  20.  H -0.9414
  21.  H  1.3605
  22.  H  2.2656
  23.  H  1.5171
  24.  H  0.4092
  25.  H  1.3393
  26.  H  0.0404
  27.  H -0.5739
  28.  H  0.0353
  29.  H  1.1186


 NATURAL BOND ORBITAL ANALYSIS:

                       Occupancies       Lewis Structure    Low   High
           Occ.    -------------------  -----------------   occ   occ
  Cycle   Thresh.   Lewis   Non-Lewis     CR  BD  3C  LP    (L)   (NL)   Dev
 =============================================================================
   1(1)    1.90   138.97147   7.02853     16  31   0  12     7      7    0.45
   2(2)    1.90   138.97147   7.02853     16  31   0  12     7      7    0.45
   3(1)    1.80   138.97147   7.02853     16  31   0  12     7      7    0.45
   4(2)    1.80   138.97147   7.02853     16  31   0  12     7      7    0.45
   5(1)    1.70   138.97367   7.02633     16  31   0  12     6      7    0.45
   6(2)    1.70   138.97367   7.02633     16  31   0  12     6      7    0.45
   7(1)    1.60   142.81631   3.18369     16  37   0   6     0      7    0.45
   8(2)    1.60   142.85804   3.14196     16  37   0   6     0      7    0.43
   9(3)    1.60   142.81631   3.18369     16  37   0   6     0      7    0.45
  10(4)    1.60   142.85804   3.14196     16  37   0   6     0      7    0.43
  11(1)    1.50   142.38966   3.61034     16  36   0   7     0      7    0.62
  12(2)    1.50   142.38966   3.61034     16  36   0   7     0      7    0.62
  13(1)    1.60   142.85804   3.14196     16  37   0   6     0      7    0.43
 -----------------------------------------------------------------------------

 Structure accepted: RESONANCE keyword permits strongly delocalized structure

 WARNING:  1 low occupancy (<1.9990e) core orbital  found on  C    8
           1 low occupancy (<1.9990e) core orbital  found on  C   10

 --------------------------------------------------------
   Effective Core           28.00000
   Core                     31.98758 ( 99.961% of  32)
   Valence Lewis            82.87046 ( 96.361% of  86)
  ==================       ============================
   Total Lewis             142.85804 ( 97.848% of 146)
  -----------------------------------------------------
   Valence non-Lewis         2.90307 (  1.988% of 146)
   Rydberg non-Lewis         0.23889 (  0.164% of 146)
  ==================       ============================
   Total non-Lewis           3.14196 (  2.152% of 146)
 --------------------------------------------------------


       (Occupancy)   Bond orbital/ Coefficients/ Hybrids
 ---------------------------------------------------------------------------------
     1. (1.98144) BD ( 1) C   1 - C   2  
                ( 49.87%)   0.7062* C   1 s( 34.67%)p 1.88( 65.30%)d 0.00(  0.03%)
                                            0.0000  0.5887 -0.0109  0.0000 -0.0001
                                           -0.6364  0.0042  0.0123 -0.0001 -0.2429
                                           -0.0175  0.0072 -0.0000 -0.4325  0.0376
                                            0.0039 -0.0000  0.0105  0.0117  0.0025
                                            0.0080 -0.0017
                ( 50.13%)   0.7080* C   2 s( 34.73%)p 1.88( 65.24%)d 0.00(  0.03%)
                                            0.0000  0.5892 -0.0123 -0.0028 -0.0005
                                            0.6435 -0.0233 -0.0090  0.0004  0.2624
                                           -0.0289 -0.0013 -0.0001  0.4093  0.0206
                                           -0.0104  0.0007  0.0083  0.0133  0.0021
                                            0.0078  0.0010
     2. (1.66192) BD ( 2) C   1 - C   2  
                ( 50.40%)   0.7099* C   1 s(  0.00%)p 1.00( 99.96%)d 0.00(  0.04%)
                                            0.0000  0.0005  0.0003  0.0000 -0.0000
                                           -0.5510 -0.0145 -0.0073  0.0002  0.7310
                                            0.0191  0.0095 -0.0005  0.4010  0.0105
                                            0.0052 -0.0002 -0.0053 -0.0060 -0.0051
                                            0.0173 -0.0004
                ( 49.60%)   0.7043* C   2 s(  0.00%)p 1.00( 99.96%)d 0.00(  0.04%)
                                            0.0000  0.0003  0.0009  0.0009  0.0002
                                           -0.5524 -0.0136 -0.0069  0.0009  0.7308
                                            0.0181  0.0092 -0.0013  0.3996  0.0101
                                            0.0053 -0.0005  0.0084 -0.0049  0.0118
                                           -0.0050  0.0114
     3. (1.98165) BD ( 1) C   1 - C   6  
                ( 49.92%)   0.7065* C   1 s( 34.64%)p 1.89( 65.33%)d 0.00(  0.03%)
                                           -0.0000 -0.5885  0.0116  0.0004  0.0001
                                           -0.1530  0.0342 -0.0008  0.0001  0.2897
                                            0.0152 -0.0076  0.0000 -0.7375  0.0191
                                            0.0126  0.0001 -0.0014 -0.0044  0.0120
                                            0.0012 -0.0124
                ( 50.08%)   0.7077* C   6 s( 34.69%)p 1.88( 65.28%)d 0.00(  0.03%)
                                           -0.0000 -0.5889  0.0132  0.0026  0.0004
                                            0.1273  0.0288  0.0057  0.0004 -0.3088
                                            0.0286 -0.0021  0.0001  0.7343 -0.0124
                                            0.0119  0.0004 -0.0006 -0.0071  0.0102
                                            0.0000 -0.0126
     4. (1.98156) BD ( 1) C   1 - H  18  
                ( 60.30%)   0.7766* C   1 s( 30.60%)p 2.27( 69.33%)d 0.00(  0.07%)
                                           -0.0003  0.5529  0.0180  0.0002  0.0002
                                            0.5158  0.0028  0.0053  0.0012  0.5669
                                            0.0029  0.0057  0.0012 -0.3252 -0.0015
                                           -0.0032 -0.0007  0.0180 -0.0121 -0.0112
                                           -0.0022 -0.0079
                ( 39.70%)   0.6300* H  18 s(100.00%)
                                            1.0000  0.0005  0.0012
     5. (1.97880) BD ( 1) C   2 - C   3  
                ( 49.30%)   0.7021* C   2 s( 34.63%)p 1.89( 65.34%)d 0.00(  0.03%)
                                            0.0000  0.5884 -0.0109  0.0013  0.0002
                                           -0.5072  0.0310  0.0066  0.0000 -0.5496
                                            0.0088  0.0089 -0.0006  0.3036  0.0266
                                           -0.0087  0.0009  0.0134 -0.0056 -0.0102
                                           -0.0009 -0.0019
                ( 50.70%)   0.7120* C   3 s( 35.18%)p 1.84( 64.79%)d 0.00(  0.03%)
                                           -0.0001  0.5930  0.0142 -0.0018 -0.0000
                                            0.4928  0.0143 -0.0081 -0.0000  0.5478
                                           -0.0097 -0.0053  0.0002 -0.3213  0.0368
                                            0.0005 -0.0006  0.0144 -0.0038 -0.0078
                                            0.0002 -0.0036
     6. (1.98130) BD ( 1) C   2 - H  19  
                ( 60.39%)   0.7771* C   2 s( 30.56%)p 2.27( 69.38%)d 0.00(  0.07%)
                                            0.0003 -0.5525 -0.0183 -0.0013 -0.0003
                                            0.1461  0.0014  0.0008  0.0000 -0.3055
                                           -0.0014 -0.0035 -0.0006  0.7609  0.0047
                                            0.0076  0.0013  0.0046 -0.0070  0.0143
                                            0.0028 -0.0196
                ( 39.61%)   0.6294* H  19 s(100.00%)
                                           -1.0000 -0.0006 -0.0012
     7. (1.97452) BD ( 1) C   3 - C   4  
                ( 49.14%)   0.7010* C   3 s( 34.78%)p 1.87( 65.19%)d 0.00(  0.03%)
                                            0.0001  0.5897  0.0056  0.0042  0.0002
                                            0.1175  0.0167 -0.0017  0.0017 -0.3136
                                            0.0140  0.0057  0.0012  0.7342 -0.0030
                                           -0.0099  0.0009  0.0018  0.0053 -0.0103
                                            0.0001  0.0115
                ( 50.86%)   0.7131* C   4 s( 34.04%)p 1.94( 65.93%)d 0.00(  0.03%)
                                            0.0000  0.5834  0.0065  0.0019  0.0001
                                           -0.1509  0.0095 -0.0003 -0.0010  0.2916
                                            0.0008  0.0008  0.0003 -0.7424  0.0121
                                            0.0025 -0.0039  0.0004  0.0045 -0.0107
                                           -0.0003  0.0126
     8. (1.67523) BD ( 2) C   3 - C   4  
                ( 50.12%)   0.7079* C   3 s(  0.00%)p 1.00( 99.96%)d 0.00(  0.04%)
                                            0.0000  0.0027 -0.0007  0.0026 -0.0001
                                           -0.5549 -0.0061 -0.0035  0.0016  0.7300
                                            0.0099  0.0060 -0.0008  0.3984  0.0034
                                            0.0024 -0.0014  0.0085 -0.0049  0.0112
                                           -0.0040  0.0111
                ( 49.88%)   0.7063* C   4 s(  0.00%)p 1.00( 99.97%)d 0.00(  0.03%)
                                           -0.0001  0.0007  0.0048 -0.0002  0.0001
                                           -0.5488 -0.0025 -0.0020  0.0042  0.7336
                                            0.0103  0.0047 -0.0037  0.4003  0.0005
                                            0.0016 -0.0026 -0.0027  0.0088 -0.0064
                                           -0.0088 -0.0105
     9. (1.97953) BD ( 1) C   3 - H  20  
                ( 59.75%)   0.7730* C   3 s( 29.93%)p 2.34( 70.00%)d 0.00(  0.07%)
                                            0.0003 -0.5468  0.0160  0.0021  0.0000
                                            0.6590  0.0050  0.0007  0.0012  0.2603
                                            0.0083 -0.0015 -0.0003  0.4446 -0.0117
                                            0.0073  0.0027 -0.0113 -0.0185 -0.0083
                                           -0.0124  0.0029
                ( 40.25%)   0.6344* H  20 s(100.00%)
                                           -1.0000 -0.0015 -0.0007
    10. (1.97331) BD ( 1) C   4 - C   5  
                ( 51.05%)   0.7145* C   4 s( 34.12%)p 1.93( 65.84%)d 0.00(  0.03%)
                                           -0.0000  0.5841  0.0042  0.0014  0.0002
                                            0.6442 -0.0043 -0.0011  0.0030  0.2490
                                           -0.0008  0.0016  0.0001  0.4257 -0.0133
                                           -0.0006  0.0030  0.0086  0.0128  0.0026
                                            0.0086 -0.0011
                ( 48.95%)   0.6996* C   5 s( 34.91%)p 1.86( 65.07%)d 0.00(  0.03%)
                                            0.0001  0.5908  0.0069  0.0040  0.0002
                                           -0.6441  0.0109  0.0074 -0.0012 -0.2679
                                            0.0144  0.0049  0.0003 -0.4042 -0.0160
                                            0.0054 -0.0023  0.0089  0.0122  0.0020
                                            0.0072  0.0003
    11. (1.96489) BD ( 1) C   4 - C   7  
                ( 48.33%)   0.6952* C   4 s( 31.80%)p 2.14( 68.17%)d 0.00(  0.03%)
                                            0.0002  0.5638 -0.0094 -0.0042 -0.0003
                                           -0.5105 -0.0035  0.0033 -0.0003 -0.5603
                                           -0.0225 -0.0010 -0.0022  0.3266  0.0002
                                           -0.0012  0.0010  0.0139 -0.0056 -0.0081
                                           -0.0012 -0.0047
                ( 51.67%)   0.7188* C   7 s( 28.79%)p 2.47( 71.19%)d 0.00(  0.03%)
                                            0.0001  0.5364  0.0093 -0.0016  0.0002
                                            0.4785  0.0154 -0.0011  0.0033  0.5802
                                           -0.0129  0.0042 -0.0013 -0.3816 -0.0151
                                           -0.0003 -0.0021  0.0093 -0.0086 -0.0103
                                           -0.0015 -0.0010
    12. (1.97929) BD ( 1) C   5 - C   6  
                ( 50.51%)   0.7107* C   5 s( 34.85%)p 1.87( 65.12%)d 0.00(  0.03%)
                                           -0.0001  0.5902  0.0134 -0.0019 -0.0001
                                            0.5070 -0.0297 -0.0029  0.0009  0.5461
                                           -0.0061 -0.0052  0.0007 -0.3070 -0.0275
                                            0.0066 -0.0005  0.0129 -0.0053 -0.0102
                                           -0.0008 -0.0019
                ( 49.49%)   0.7035* C   6 s( 34.55%)p 1.89( 65.42%)d 0.00(  0.03%)
                                            0.0000  0.5877 -0.0090  0.0016  0.0003
                                           -0.4918 -0.0123 -0.0108 -0.0008 -0.5528
                                            0.0108 -0.0086 -0.0005  0.3237 -0.0380
                                            0.0022 -0.0005  0.0147 -0.0042 -0.0078
                                            0.0006 -0.0044
    13. (1.66570) BD ( 2) C   5 - C   6  
                ( 50.41%)   0.7100* C   5 s(  0.00%)p 1.00( 99.96%)d 0.00(  0.04%)
                                           -0.0000  0.0045  0.0008  0.0012 -0.0001
                                           -0.5512 -0.0085 -0.0074  0.0017  0.7317
                                            0.0147  0.0082 -0.0021  0.4000  0.0068
                                            0.0085 -0.0014 -0.0030  0.0099 -0.0058
                                           -0.0112 -0.0098
                ( 49.59%)   0.7042* C   6 s(  0.00%)p 1.00( 99.96%)d 0.00(  0.04%)
                                            0.0000  0.0013  0.0003  0.0009  0.0000
                                           -0.5523 -0.0124  0.0058  0.0003  0.7289
                                            0.0168 -0.0073 -0.0000  0.4034  0.0093
                                           -0.0044 -0.0004 -0.0060 -0.0059 -0.0059
                                            0.0182 -0.0011
    14. (1.98002) BD ( 1) C   5 - H  21  
                ( 60.39%)   0.7771* C   5 s( 30.15%)p 2.31( 69.78%)d 0.00(  0.07%)
                                           -0.0003  0.5489 -0.0162 -0.0020  0.0000
                                            0.1518 -0.0082  0.0035  0.0014 -0.3057
                                           -0.0078  0.0014  0.0005  0.7623  0.0007
                                            0.0046  0.0014 -0.0038  0.0067 -0.0149
                                           -0.0029  0.0195
                ( 39.61%)   0.6294* H  21 s(100.00%)
                                            1.0000  0.0016  0.0006
    15. (1.98156) BD ( 1) C   6 - H  22  
                ( 60.36%)   0.7769* C   6 s( 30.66%)p 2.26( 69.27%)d 0.00(  0.07%)
                                           -0.0003  0.5534  0.0175  0.0009  0.0002
                                            0.6599  0.0034 -0.0070  0.0011  0.2570
                                            0.0012 -0.0031  0.0005  0.4372  0.0027
                                           -0.0040  0.0007  0.0098  0.0186  0.0087
                                            0.0120 -0.0027
                ( 39.64%)   0.6296* H  22 s(100.00%)
                                            1.0000  0.0006  0.0011
    16. (1.96227) BD ( 1) C   7 - C   8  
                ( 50.37%)   0.7097* C   7 s( 28.39%)p 2.52( 71.58%)d 0.00(  0.03%)
                                            0.0002  0.5328  0.0041  0.0009 -0.0001
                                            0.3549  0.0062 -0.0052  0.0024 -0.7674
                                            0.0027  0.0077 -0.0024  0.0278 -0.0075
                                            0.0033 -0.0034 -0.0104 -0.0007  0.0016
                                           -0.0096 -0.0091
                ( 49.63%)   0.7045* C   8 s( 31.61%)p 2.16( 68.36%)d 0.00(  0.02%)
                                            0.0002  0.5621 -0.0144 -0.0013 -0.0004
                                           -0.3673 -0.0033  0.0006 -0.0012  0.7403
                                            0.0219 -0.0056  0.0033  0.0056 -0.0034
                                            0.0043  0.0005 -0.0121 -0.0001  0.0001
                                           -0.0079 -0.0062
    17. (1.98277) BD ( 1) C   7 - N   9  
                ( 38.88%)   0.6235* C   7 s( 21.87%)p 3.57( 78.04%)d 0.00(  0.09%)
                                           -0.0001  0.4669  0.0266  0.0017 -0.0003
                                           -0.7832  0.0322 -0.0043  0.0002 -0.0525
                                           -0.0124  0.0044  0.0004 -0.4037  0.0035
                                           -0.0032  0.0020  0.0037  0.0218  0.0018
                                            0.0199 -0.0045
                ( 61.12%)   0.7818* N   9 s( 35.09%)p 1.85( 64.88%)d 0.00(  0.03%)
                                           -0.0001  0.5923 -0.0007 -0.0041  0.0001
                                            0.7229 -0.0014 -0.0062  0.0005  0.0499
                                           -0.0073 -0.0012  0.0002  0.3515  0.0018
                                           -0.0045  0.0005  0.0024  0.0112 -0.0047
                                            0.0122 -0.0012
    18. (1.96343) BD ( 1) C   7 - H  23  
                ( 62.27%)   0.7891* C   7 s( 20.98%)p 3.76( 78.94%)d 0.00(  0.08%)
                                           -0.0003  0.4573 -0.0266 -0.0000  0.0002
                                           -0.1736  0.0057  0.0029 -0.0014  0.2667
                                           -0.0059 -0.0049  0.0015  0.8291  0.0260
                                            0.0027 -0.0012 -0.0027 -0.0102  0.0156
                                           -0.0014  0.0214
                ( 37.73%)   0.6142* H  23 s(100.00%)
                                            1.0000 -0.0029  0.0011
    19. (1.97750) BD ( 1) C   8 - C  10  
                ( 49.92%)   0.7066* C   8 s( 34.60%)p 1.89( 65.37%)d 0.00(  0.03%)
                                           -0.0000  0.5880  0.0152  0.0018 -0.0002
                                            0.2174  0.0054  0.0034  0.0006 -0.3434
                                           -0.0129 -0.0050 -0.0006  0.6985 -0.0195
                                            0.0027  0.0019 -0.0050  0.0068 -0.0106
                                           -0.0032  0.0104
                ( 50.08%)   0.7076* C  10 s( 39.28%)p 1.54( 60.69%)d 0.00(  0.03%)
                                            0.0001  0.6267  0.0104  0.0047  0.0004
                                           -0.2416  0.0052 -0.0013 -0.0016  0.4222
                                           -0.0111  0.0023  0.0020 -0.6082 -0.0041
                                            0.0019 -0.0105 -0.0070  0.0053 -0.0075
                                           -0.0049  0.0107
    20. (1.69777) BD ( 2) C   8 - C  10  
                ( 47.34%)   0.6880* C   8 s(  0.00%)p 1.00( 99.96%)d 0.00(  0.04%)
                                            0.0001  0.0002  0.0001 -0.0002 -0.0000
                                            0.8938 -0.0052 -0.0006 -0.0067  0.4438
                                            0.0007  0.0011 -0.0034 -0.0601 -0.0004
                                            0.0004  0.0000 -0.0097  0.0091  0.0060
                                            0.0135 -0.0009
                ( 52.66%)   0.7257* C  10 s(  0.00%)p 1.00( 99.98%)d 0.00(  0.02%)
                                           -0.0000 -0.0039  0.0003  0.0010 -0.0000
                                            0.8960 -0.0131  0.0032 -0.0019  0.4403
                                           -0.0048  0.0007 -0.0008 -0.0544  0.0014
                                            0.0000  0.0002  0.0025 -0.0105 -0.0054
                                           -0.0043  0.0011
    21. (1.96448) BD ( 1) C   8 - C  14  
                ( 51.27%)   0.7160* C   8 s( 33.79%)p 1.96( 66.18%)d 0.00(  0.03%)
                                           -0.0003  0.5812  0.0034 -0.0014  0.0004
                                            0.1350  0.0023 -0.0002  0.0001 -0.3687
                                           -0.0010 -0.0005 -0.0010 -0.7123  0.0126
                                           -0.0047 -0.0051 -0.0052 -0.0041  0.0122
                                           -0.0045  0.0113
                ( 48.73%)   0.6981* C  14 s( 34.76%)p 1.88( 65.21%)d 0.00(  0.03%)
                                            0.0002  0.5896  0.0052  0.0031  0.0002
                                           -0.1351  0.0098  0.0011  0.0000  0.3681
                                           -0.0173 -0.0041 -0.0001  0.7056  0.0084
                                           -0.0079  0.0017 -0.0040 -0.0026  0.0090
                                           -0.0037  0.0129
    22. (1.99126) BD ( 1) N   9 - C  15  
                ( 63.04%)   0.7940* N   9 s( 35.37%)p 1.83( 64.58%)d 0.00(  0.05%)
                                           -0.0000 -0.5947 -0.0085 -0.0048  0.0000
                                            0.6103 -0.0275  0.0032  0.0013  0.4182
                                           -0.0047 -0.0036  0.0013 -0.3124 -0.0074
                                            0.0029 -0.0011 -0.0151  0.0086  0.0107
                                           -0.0069  0.0041
                ( 36.96%)   0.6080* C  15 s( 32.51%)p 2.07( 67.41%)d 0.00(  0.08%)
                                           -0.0001 -0.5698  0.0185 -0.0055  0.0013
                                           -0.6236 -0.0184  0.0080  0.0013 -0.4255
                                           -0.0167  0.0009  0.0020  0.3215  0.0139
                                           -0.0003 -0.0022 -0.0184  0.0162  0.0080
                                           -0.0063  0.0080
    23. (1.98581) BD ( 1) N   9 - H  24  
                ( 70.77%)   0.8413* N   9 s( 29.39%)p 2.40( 70.55%)d 0.00(  0.06%)
                                            0.0001 -0.5421  0.0033  0.0020  0.0001
                                            0.1296 -0.0047  0.0037 -0.0016 -0.4311
                                            0.0076  0.0022  0.0006  0.7089 -0.0179
                                           -0.0010 -0.0013  0.0012 -0.0070  0.0193
                                            0.0012 -0.0125
                ( 29.23%)   0.5406* H  24 s(100.00%)
                                           -1.0000  0.0078 -0.0019
    24. (1.97985) BD ( 1) C  10 - C  11  
                ( 51.18%)   0.7154* C  10 s( 37.80%)p 1.64( 62.16%)d 0.00(  0.03%)
                                           -0.0001  0.6147  0.0133 -0.0030 -0.0004
                                            0.3498 -0.0085  0.0025  0.0029 -0.7060
                                            0.0139 -0.0049 -0.0069  0.0045 -0.0201
                                            0.0039 -0.0058 -0.0139 -0.0002  0.0020
                                           -0.0106 -0.0034
                ( 48.82%)   0.6987* C  11 s( 34.69%)p 1.88( 65.27%)d 0.00(  0.03%)
                                            0.0000  0.5888 -0.0168  0.0030  0.0003
                                           -0.3527  0.0033  0.0062  0.0006  0.7227
                                           -0.0113 -0.0119 -0.0015  0.0646 -0.0389
                                            0.0032 -0.0019 -0.0136  0.0001  0.0006
                                           -0.0105 -0.0065
    25. (1.98397) BD ( 1) C  10 -Br  17  
                ( 51.49%)   0.7176* C  10 s( 22.87%)p 3.36( 76.94%)d 0.01(  0.19%)
                                           -0.0001  0.4775 -0.0263 -0.0022 -0.0001
                                           -0.1259 -0.0071  0.0051 -0.0004  0.3581
                                            0.0151 -0.0166 -0.0017  0.7901  0.0175
                                           -0.0124 -0.0093 -0.0061 -0.0080  0.0255
                                           -0.0064  0.0331
                ( 48.51%)   0.6965*Br  17 s( 15.53%)p 5.44( 84.47%)
                                            0.3936  0.0198  0.1096  0.0084 -0.3295
                                           -0.0251 -0.8487 -0.0556
    26. (1.97295) BD ( 1) C  11 - C  12  
                ( 50.68%)   0.7119* C  11 s( 34.89%)p 1.87( 65.08%)d 0.00(  0.03%)
                                           -0.0002  0.5905 -0.0098 -0.0041  0.0002
                                            0.1302 -0.0197 -0.0001 -0.0000 -0.3539
                                            0.0388  0.0019 -0.0003 -0.7117 -0.0077
                                            0.0135 -0.0017 -0.0040 -0.0023  0.0087
                                           -0.0037  0.0148
                ( 49.32%)   0.7023* C  12 s( 34.45%)p 1.90( 65.52%)d 0.00(  0.03%)
                                            0.0001  0.5869 -0.0097 -0.0007 -0.0001
                                           -0.1229 -0.0137 -0.0040 -0.0001  0.3433
                                            0.0238  0.0094  0.0002  0.7213 -0.0311
                                            0.0103  0.0003 -0.0053 -0.0042  0.0116
                                           -0.0049  0.0102
    27. (1.66520) BD ( 2) C  11 - C  12  
                ( 50.31%)   0.7093* C  11 s(  0.00%)p 1.00( 99.96%)d 0.00(  0.04%)
                                           -0.0000 -0.0007 -0.0002 -0.0003 -0.0000
                                            0.8945  0.0215  0.0107 -0.0012  0.4421
                                            0.0104  0.0055 -0.0006 -0.0568 -0.0016
                                           -0.0005  0.0001  0.0006 -0.0175 -0.0087
                                           -0.0027  0.0020
                ( 49.69%)   0.7049* C  12 s(  0.00%)p 1.00( 99.96%)d 0.00(  0.04%)
                                            0.0000 -0.0000 -0.0002 -0.0001 -0.0000
                                            0.8944  0.0213 -0.0107 -0.0007  0.4422
                                            0.0104 -0.0053 -0.0004 -0.0580 -0.0013
                                            0.0006  0.0001  0.0112  0.0099  0.0038
                                           -0.0137 -0.0010
    28. (1.98014) BD ( 1) C  11 - H  25  
                ( 60.90%)   0.7804* C  11 s( 30.32%)p 2.30( 69.61%)d 0.00(  0.07%)
                                           -0.0003  0.5503  0.0186  0.0011 -0.0005
                                            0.2389 -0.0020  0.0023  0.0006 -0.3930
                                            0.0052 -0.0040 -0.0011  0.6960  0.0098
                                            0.0051  0.0014 -0.0057  0.0108 -0.0179
                                           -0.0028  0.0136
                ( 39.10%)   0.6253* H  25 s(100.00%)
                                            1.0000  0.0015  0.0010
    29. (1.98145) BD ( 1) C  12 - C  13  
                ( 50.02%)   0.7073* C  12 s( 34.69%)p 1.88( 65.27%)d 0.00(  0.03%)
                                            0.0000  0.5889 -0.0110  0.0004  0.0000
                                           -0.2221 -0.0089 -0.0051 -0.0004  0.3590
                                            0.0228  0.0089  0.0009 -0.6874  0.0353
                                           -0.0096  0.0002 -0.0070  0.0071 -0.0112
                                           -0.0044  0.0090
                ( 49.98%)   0.7069* C  13 s( 34.63%)p 1.89( 65.34%)d 0.00(  0.03%)
                                            0.0000  0.5884 -0.0115 -0.0022 -0.0003
                                            0.2351 -0.0183 -0.0017  0.0001 -0.3853
                                            0.0380  0.0018  0.0000  0.6691  0.0075
                                           -0.0119  0.0011 -0.0054  0.0065 -0.0095
                                           -0.0033  0.0121
    30. (1.98063) BD ( 1) C  12 - H  26  
                ( 60.56%)   0.7782* C  12 s( 30.75%)p 2.25( 69.19%)d 0.00(  0.07%)
                                            0.0004 -0.5542 -0.0162 -0.0001 -0.0002
                                           -0.3666 -0.0021  0.0041 -0.0008  0.7458
                                            0.0043 -0.0088  0.0016  0.0333 -0.0009
                                           -0.0008  0.0002  0.0169  0.0011 -0.0018
                                            0.0131  0.0140
                ( 39.44%)   0.6280* H  26 s(100.00%)
                                           -1.0000 -0.0008 -0.0010
    31. (1.97942) BD ( 1) C  13 - C  14  
                ( 49.47%)   0.7034* C  13 s( 34.60%)p 1.89( 65.36%)d 0.00(  0.03%)
                                            0.0000  0.5882 -0.0091  0.0017  0.0001
                                           -0.3589  0.0090  0.0049 -0.0004  0.7227
                                           -0.0129 -0.0106  0.0011  0.0254  0.0387
                                           -0.0041  0.0011 -0.0130 -0.0013  0.0035
                                           -0.0100 -0.0053
                ( 50.53%)   0.7108* C  14 s( 34.81%)p 1.87( 65.16%)d 0.00(  0.03%)
                                           -0.0000  0.5898  0.0151 -0.0004  0.0000
                                            0.3510 -0.0017 -0.0028  0.0007 -0.7241
                                            0.0083  0.0048 -0.0012 -0.0483  0.0408
                                           -0.0051 -0.0009 -0.0131  0.0008 -0.0010
                                           -0.0100 -0.0056
    32. (1.65917) BD ( 2) C  13 - C  14  
                ( 50.21%)   0.7086* C  13 s(  0.00%)p 1.00( 99.95%)d 0.00(  0.05%)
                                            0.0000  0.0020 -0.0000 -0.0012  0.0000
                                            0.8934  0.0186  0.0066 -0.0010  0.4442
                                            0.0091  0.0026 -0.0005 -0.0598 -0.0013
                                           -0.0005  0.0000  0.0111  0.0111  0.0044
                                           -0.0136 -0.0013
                ( 49.79%)   0.7056* C  14 s(  0.00%)p 1.00( 99.96%)d 0.00(  0.04%)
                                           -0.0000  0.0025 -0.0004 -0.0000 -0.0001
                                            0.8955  0.0115  0.0102 -0.0027  0.4401
                                            0.0077  0.0038 -0.0014 -0.0602 -0.0010
                                           -0.0002  0.0001 -0.0103  0.0077  0.0050
                                            0.0144 -0.0010
    33. (1.98125) BD ( 1) C  13 - H  27  
                ( 60.52%)   0.7780* C  13 s( 30.66%)p 2.26( 69.28%)d 0.00(  0.07%)
                                            0.0003 -0.5535 -0.0164 -0.0004 -0.0003
                                           -0.1285 -0.0005 -0.0011 -0.0003  0.3604
                                            0.0017  0.0039  0.0007  0.7391  0.0047
                                            0.0082  0.0009  0.0018  0.0064 -0.0175
                                            0.0028 -0.0173
                ( 39.48%)   0.6283* H  27 s(100.00%)
                                           -1.0000 -0.0009 -0.0011
    34. (1.97849) BD ( 1) C  14 - H  28  
                ( 60.61%)   0.7785* C  14 s( 30.32%)p 2.30( 69.61%)d 0.00(  0.07%)
                                            0.0004 -0.5504  0.0161  0.0015  0.0000
                                            0.2361  0.0048  0.0011  0.0001 -0.3810
                                           -0.0118 -0.0002  0.0003  0.7036 -0.0052
                                            0.0040  0.0024  0.0053 -0.0107  0.0174
                                            0.0026 -0.0145
                ( 39.39%)   0.6276* H  28 s(100.00%)
                                           -1.0000 -0.0020 -0.0006
    35. (1.99723) BD ( 1) C  15 - O  16  
                ( 27.03%)   0.5199* C  15 s(  0.03%)p99.99( 99.38%)d18.09(  0.59%)
                                           -0.0000  0.0179 -0.0013  0.0008  0.0002
                                            0.2621 -0.0173  0.0086  0.0027 -0.8042
                                            0.0411 -0.0194 -0.0081 -0.5244  0.0249
                                           -0.0120 -0.0047  0.0543  0.0245  0.0301
                                           -0.0182  0.0327
                ( 72.97%)   0.8542* O  16 s(  0.04%)p99.99( 99.85%)d 2.72(  0.11%)
                                            0.0000  0.0200 -0.0016  0.0003 -0.0000
                                            0.3082 -0.0009 -0.0007 -0.0010 -0.8089
                                           -0.0003 -0.0001  0.0028 -0.4991 -0.0007
                                           -0.0001  0.0018 -0.0234 -0.0094 -0.0131
                                            0.0089 -0.0146
    36. (1.99403) BD ( 2) C  15 - O  16  
                ( 36.16%)   0.6013* C  15 s( 32.04%)p 2.12( 67.80%)d 0.00(  0.16%)
                                           -0.0001  0.5627 -0.0618 -0.0023 -0.0017
                                           -0.7270 -0.0559 -0.0024  0.0039  0.0242
                                           -0.0124 -0.0034  0.0005 -0.3812 -0.0158
                                            0.0059  0.0014 -0.0025  0.0293 -0.0033
                                            0.0257 -0.0047
                ( 63.84%)   0.7990* O  16 s( 36.79%)p 1.72( 63.10%)d 0.00(  0.11%)
                                            0.0000  0.6050 -0.0431 -0.0015 -0.0000
                                            0.6798 -0.0215 -0.0011  0.0003  0.0214
                                           -0.0002 -0.0013 -0.0001  0.4096 -0.0119
                                            0.0011  0.0002  0.0004  0.0247  0.0018
                                            0.0215 -0.0049
    37. (1.98814) BD ( 1) C  15 - H  29  
                ( 58.40%)   0.7642* C  15 s( 35.75%)p 1.79( 64.15%)d 0.00(  0.09%)
                                           -0.0002  0.5963  0.0448 -0.0020  0.0016
                                            0.0865 -0.0183 -0.0080  0.0049 -0.4052
                                            0.0030  0.0043  0.0010  0.6849 -0.0141
                                           -0.0086  0.0004 -0.0062  0.0049 -0.0201
                                           -0.0096  0.0193
                ( 41.60%)   0.6450* H  29 s(100.00%)
                                            1.0000 -0.0038  0.0014
    38. (1.99929) CR ( 1) C   1           s(100.00%)p 0.00(  0.00%)
                                            1.0000  0.0002  0.0000  0.0000  0.0000
                                            0.0002  0.0000  0.0000  0.0000  0.0002
                                            0.0000  0.0000  0.0000 -0.0001 -0.0000
                                           -0.0000 -0.0000  0.0000 -0.0000 -0.0000
                                           -0.0000 -0.0000
    39. (1.99929) CR ( 1) C   2           s(100.00%)p 0.00(  0.00%)
                                            1.0000  0.0001  0.0000  0.0000  0.0000
                                           -0.0000 -0.0000 -0.0000 -0.0000  0.0001
                                            0.0000  0.0000  0.0000 -0.0003 -0.0000
                                           -0.0000 -0.0000 -0.0000  0.0000 -0.0000
                                           -0.0000  0.0000
    40. (1.99916) CR ( 1) C   3           s(100.00%)p 0.00(  0.00%)
                                            1.0000  0.0002 -0.0000 -0.0000 -0.0000
                                           -0.0002 -0.0000 -0.0000 -0.0000 -0.0001
                                           -0.0000 -0.0000  0.0000 -0.0002  0.0000
                                           -0.0000 -0.0000  0.0000  0.0000  0.0000
                                            0.0000 -0.0000
    41. (1.99912) CR ( 1) C   4           s(100.00%)p 0.00(  0.00%)
                                            1.0000 -0.0001  0.0000  0.0000  0.0000
                                            0.0001  0.0000 -0.0000  0.0000  0.0002
                                            0.0000  0.0000  0.0000 -0.0000 -0.0000
                                            0.0000 -0.0000 -0.0000  0.0000  0.0000
                                           -0.0000 -0.0000
    42. (1.99918) CR ( 1) C   5           s(100.00%)p 0.00(  0.00%)
                                            1.0000  0.0001 -0.0000 -0.0000 -0.0000
                                            0.0001 -0.0000 -0.0000  0.0000 -0.0000
                                           -0.0000 -0.0000  0.0000  0.0003  0.0000
                                            0.0000  0.0000 -0.0000  0.0000 -0.0000
                                           -0.0000  0.0000
    43. (1.99929) CR ( 1) C   6           s(100.00%)p 0.00(  0.00%)
                                            1.0000  0.0001  0.0000  0.0000  0.0000
                                            0.0003  0.0000 -0.0000  0.0000  0.0001
                                            0.0000 -0.0000  0.0000  0.0002  0.0000
                                           -0.0000  0.0000  0.0000  0.0000  0.0000
                                            0.0000 -0.0000
    44. (1.99905) CR ( 1) C   7           s(100.00%)p 0.00(  0.00%)
                                            1.0000 -0.0000 -0.0000  0.0000  0.0000
                                           -0.0002  0.0000  0.0000 -0.0000  0.0001
                                           -0.0000 -0.0000  0.0000  0.0003  0.0000
                                            0.0000  0.0000 -0.0000 -0.0000  0.0000
                                            0.0000  0.0000
    45. (1.99894) CR ( 1) C   8           s(100.00%)p 0.00(  0.00%)
                                            1.0000  0.0001  0.0000 -0.0000  0.0000
                                            0.0000  0.0000 -0.0000  0.0000 -0.0003
                                           -0.0000  0.0000 -0.0000 -0.0002  0.0000
                                           -0.0000 -0.0000  0.0000 -0.0000  0.0000
                                           -0.0000  0.0000
    46. (1.99939) CR ( 1) N   9           s(100.00%)p 0.00(  0.00%)
                                            1.0000  0.0001 -0.0000 -0.0000 -0.0000
                                            0.0000 -0.0000 -0.0000  0.0000  0.0001
                                            0.0000 -0.0000 -0.0000 -0.0000  0.0000
                                            0.0000  0.0000 -0.0000  0.0000 -0.0000
                                            0.0000  0.0000
    47. (1.99876) CR ( 1) C  10           s(100.00%)
                                            1.0000  0.0001 -0.0000 -0.0000 -0.0000
                                            0.0001 -0.0000  0.0000  0.0000 -0.0001
                                            0.0000 -0.0000 -0.0000  0.0001 -0.0000
                                           -0.0000 -0.0000 -0.0000 -0.0000  0.0000
                                           -0.0000  0.0000
    48. (1.99912) CR ( 1) C  11           s(100.00%)p 0.00(  0.00%)
                                            1.0000  0.0003  0.0000 -0.0000 -0.0000
                                            0.0001 -0.0000  0.0000  0.0000 -0.0002
                                            0.0000 -0.0000 -0.0000  0.0001  0.0000
                                            0.0000  0.0000 -0.0000  0.0000 -0.0000
                                           -0.0000  0.0000
    49. (1.99927) CR ( 1) C  12           s(100.00%)p 0.00(  0.00%)
                                            1.0000  0.0001  0.0000  0.0000  0.0000
                                            0.0001  0.0000 -0.0000  0.0000 -0.0003
                                           -0.0000  0.0000 -0.0000 -0.0001  0.0000
                                           -0.0000 -0.0000 -0.0000 -0.0000 -0.0000
                                           -0.0000 -0.0000
    50. (1.99929) CR ( 1) C  13           s(100.00%)p 0.00(  0.00%)
                                            1.0000  0.0001  0.0000  0.0000  0.0000
                                            0.0000  0.0000  0.0000  0.0000 -0.0001
                                           -0.0000 -0.0000 -0.0000 -0.0003 -0.0000
                                           -0.0000 -0.0000  0.0000 -0.0000  0.0000
                                           -0.0000  0.0000
    51. (1.99915) CR ( 1) C  14           s(100.00%)p 0.00(  0.00%)
                                            1.0000  0.0001 -0.0000 -0.0000 -0.0000
                                           -0.0000 -0.0000 -0.0000 -0.0000  0.0001
                                            0.0000  0.0000 -0.0000 -0.0004  0.0000
                                           -0.0000 -0.0000 -0.0000  0.0000 -0.0000
                                           -0.0000  0.0000
    52. (1.99947) CR ( 1) C  15           s(100.00%)p 0.00(  0.00%)
                                            1.0000  0.0001  0.0000 -0.0000  0.0000
                                           -0.0001 -0.0000 -0.0000  0.0000 -0.0001
                                           -0.0000  0.0000  0.0000  0.0001 -0.0000
                                           -0.0000 -0.0000 -0.0000  0.0000 -0.0000
                                           -0.0000  0.0000
    53. (1.99981) CR ( 1) O  16           s(100.00%)p 0.00(  0.00%)
                                            1.0000  0.0002  0.0000 -0.0000  0.0000
                                           -0.0002  0.0000  0.0000 -0.0000 -0.0001
                                           -0.0000 -0.0000  0.0000 -0.0000  0.0000
                                            0.0000 -0.0000 -0.0000 -0.0000 -0.0000
                                           -0.0000  0.0000
    54. (1.70096) LP ( 1) N   9           s(  0.03%)p99.99( 99.95%)d 0.36(  0.01%)
                                            0.0001  0.0181 -0.0042  0.0003  0.0001
                                            0.2954  0.0112  0.0011  0.0009 -0.7973
                                           -0.0222 -0.0031 -0.0001 -0.5250 -0.0154
                                           -0.0056  0.0003  0.0040  0.0049 -0.0024
                                           -0.0074 -0.0048
    55. (1.98849) LP ( 1) O  16           s( 63.36%)p 0.58( 36.63%)d 0.00(  0.01%)
                                           -0.0003  0.7957  0.0209  0.0007  0.0000
                                           -0.5263  0.0073  0.0008 -0.0048  0.0034
                                            0.0002 -0.0003 -0.0001 -0.2986  0.0039
                                            0.0011 -0.0026 -0.0005 -0.0063  0.0009
                                           -0.0060  0.0011
    56. (1.90608) LP ( 2) O  16           s(  0.00%)p 1.00( 99.93%)d 0.00(  0.06%)
                                            0.0001  0.0010  0.0008  0.0055 -0.0001
                                            0.4034  0.0057 -0.0017 -0.0013  0.5866
                                            0.0084  0.0010 -0.0006 -0.7016 -0.0098
                                           -0.0022  0.0002  0.0129 -0.0102  0.0068
                                            0.0091 -0.0149
    57. (1.99101) LP ( 1)Br  17           s( 84.48%)p 0.18( 15.52%)
                                            0.9191 -0.0040 -0.0439 -0.0019  0.1446
                                            0.0048  0.3638  0.0055
    58. (1.96514) LP ( 2)Br  17           s(  0.00%)p 1.00(100.00%)
                                            0.0015  0.0001  0.3941 -0.0051 -0.8381
                                            0.0115  0.3769 -0.0053
    59. (1.93086) LP ( 3)Br  17           s(  0.00%)p 1.00(100.00%)
                                            0.0038 -0.0000 -0.9113  0.0154 -0.4092
                                            0.0069  0.0429 -0.0010
    60. (0.00548) RY*( 1) C   1           s(  1.01%)p92.96( 93.65%)d 5.31(  5.34%)
                                            0.0000 -0.0244  0.0962 -0.0048  0.0144
                                            0.0153 -0.5950  0.0631 -0.0334  0.0168
                                           -0.6537  0.0811 -0.0374 -0.0099  0.3725
                                           -0.0479  0.0208 -0.1196  0.1535  0.0666
                                            0.0400  0.0976
    61. (0.00193) RY*( 2) C   1           s(  0.01%)p99.99( 98.12%)d99.99(  1.87%)
                                           -0.0000 -0.0000  0.0100  0.0042  0.0002
                                            0.0228  0.5303 -0.0807 -0.1320 -0.0016
                                           -0.0313  0.0068  0.0090  0.0346  0.7861
                                           -0.1290 -0.1964 -0.0497 -0.0409 -0.0797
                                           -0.0502  0.0752
    62. (0.00087) RY*( 3) C   1           s(  0.02%)p99.99( 91.72%)d99.99(  8.26%)
                                           -0.0000  0.0004 -0.0064  0.0133  0.0023
                                           -0.0118  0.5069  0.1046  0.0616  0.0159
                                           -0.6790 -0.1808 -0.0877  0.0087 -0.3686
                                           -0.0771 -0.0415 -0.0413 -0.1214 -0.0241
                                            0.2510  0.0508
    63. (0.00054) RY*( 4) C   1           s(  0.61%)p 2.12(  1.30%)d99.99( 98.08%)
                                           -0.0000  0.0006  0.0707  0.0336  0.0010
                                            0.0032 -0.0223 -0.0761  0.0159 -0.0085
                                            0.0362  0.0089  0.0063 -0.0053  0.0015
                                           -0.0647  0.0272 -0.4268  0.2404 -0.5998
                                            0.2684 -0.5559
    64. (0.00042) RY*( 5) C   1           s(  2.29%)p40.33( 92.49%)d 2.27(  5.21%)
                                           -0.0000  0.0005  0.1513  0.0016 -0.0064
                                            0.0103  0.0634  0.5114 -0.1391 -0.0039
                                            0.0048 -0.0196  0.0302  0.0191  0.0807
                                            0.7545 -0.2499  0.0404  0.1003  0.0610
                                            0.1082 -0.1581
    65. (0.00037) RY*( 6) C   1           s( 86.03%)p 0.12( 10.22%)d 0.04(  3.75%)
                                           -0.0000  0.0030  0.9246  0.0538 -0.0500
                                           -0.0158  0.0621 -0.0140  0.1831 -0.0142
                                            0.0731  0.0430  0.1681  0.0063 -0.0659
                                           -0.1482 -0.0488  0.0486  0.0985  0.0023
                                            0.0172  0.1586
    66. (0.00018) RY*( 7) C   1           s( 80.30%)p 0.03(  2.15%)d 0.22( 17.55%)
                                            0.0000 -0.0055 -0.1688  0.8800  0.0035
                                            0.0056  0.0126  0.0160  0.0884  0.0061
                                            0.0201  0.0268  0.0953 -0.0031 -0.0073
                                            0.0067 -0.0544  0.1370  0.3022 -0.1000
                                            0.1005  0.2128
    67. (0.00007) RY*( 8) C   1           s(  0.03%)p99.99( 21.58%)d99.99( 78.39%)
    68. (0.00005) RY*( 9) C   1           s(  4.42%)p14.74( 65.14%)d 6.89( 30.44%)
    69. (0.00002) RY*(10) C   1           s( 13.45%)p 1.33( 17.86%)d 5.11( 68.69%)
    70. (0.00000) RY*(11) C   1           s( 99.02%)p 0.01(  0.70%)d 0.00(  0.28%)
    71. (0.00000) RY*(12) C   1           s(  0.37%)p99.99( 89.75%)d26.55(  9.88%)
    72. (0.00000) RY*(13) C   1           s(  5.81%)p 4.15( 24.09%)d12.06( 70.10%)
    73. (0.00001) RY*(14) C   1           s(  0.18%)p99.99( 97.87%)d11.02(  1.95%)
    74. (0.00000) RY*(15) C   1           s(  3.47%)p27.50( 95.46%)d 0.31(  1.07%)
    75. (0.00000) RY*(16) C   1           s(  0.27%)p38.14( 10.12%)d99.99( 89.61%)
    76. (0.00000) RY*(17) C   1           s(  2.79%)p31.43( 87.83%)d 3.35(  9.37%)
    77. (0.00581) RY*( 1) C   2           s(  0.39%)p99.99( 94.85%)d12.09(  4.76%)
                                            0.0000 -0.0259  0.0464 -0.0321  0.0091
                                           -0.0020  0.1990  0.0259 -0.0045  0.0118
                                           -0.3308  0.0603 -0.0260 -0.0253  0.8872
                                           -0.0641  0.0498  0.0973 -0.0309  0.0967
                                            0.0419 -0.1614
    78. (0.00204) RY*( 2) C   2           s(  0.51%)p99.99( 97.46%)d 4.00(  2.03%)
                                           -0.0000 -0.0018  0.0537 -0.0465 -0.0048
                                           -0.0325 -0.7682  0.1401  0.1785 -0.0230
                                           -0.5514  0.0967  0.1218 -0.0029 -0.0486
                                            0.0156  0.0247  0.0379 -0.1069 -0.0622
                                           -0.0507 -0.0317
    79. (0.00092) RY*( 3) C   2           s(  0.23%)p99.99( 82.67%)d72.74( 17.09%)
                                            0.0000 -0.0000  0.0474 -0.0090  0.0043
                                            0.0138 -0.4772 -0.1115 -0.0480 -0.0171
                                            0.6498  0.1954  0.0479 -0.0079  0.3408
                                            0.0662  0.0220  0.0197  0.2005 -0.0448
                                           -0.3295 -0.1406
    80. (0.00057) RY*( 4) C   2           s(  2.04%)p 5.14( 10.48%)d42.88( 87.48%)
                                            0.0000 -0.0001  0.1428  0.0024  0.0024
                                            0.0036  0.1751  0.0614  0.0351 -0.0026
                                           -0.2014 -0.0060 -0.0635  0.0021 -0.1307
                                           -0.0603 -0.0612  0.3266  0.2026  0.3298
                                           -0.7761  0.1262
    81. (0.00045) RY*( 5) C   2           s( 84.51%)p 0.12(  9.80%)d 0.07(  5.69%)
                                            0.0000  0.0034  0.9158 -0.0703 -0.0378
                                            0.0091  0.0479  0.1411 -0.0956 -0.0029
                                            0.0755  0.1327  0.0496  0.0202 -0.0721
                                           -0.0708 -0.1737  0.0971 -0.0552 -0.0497
                                            0.1829 -0.0925
    82. (0.00027) RY*( 6) C   2           s( 11.51%)p 7.06( 81.19%)d 0.63(  7.31%)
                                            0.0000 -0.0015 -0.2034  0.2714  0.0071
                                            0.0150  0.0537  0.6786 -0.2844  0.0130
                                            0.0599  0.4550 -0.2293 -0.0028 -0.0347
                                            0.0527 -0.0047  0.1387 -0.1740 -0.1447
                                           -0.0362 -0.0359
    83. (0.00015) RY*( 7) C   2           s( 76.45%)p 0.16( 12.59%)d 0.14( 10.96%)
                                            0.0000 -0.0024  0.0449  0.8727 -0.0290
                                           -0.0031 -0.0421 -0.2468  0.0425 -0.0014
                                           -0.0518 -0.1412  0.0986 -0.0027  0.0061
                                            0.0463 -0.1638  0.2766  0.0635 -0.0841
                                            0.0749 -0.1282
    84. (0.00008) RY*( 8) C   2           s(  4.07%)p10.45( 42.55%)d13.12( 53.38%)
    85. (0.00006) RY*( 9) C   2           s(  4.62%)p 9.53( 44.05%)d11.10( 51.33%)
    86. (0.00002) RY*(10) C   2           s(  0.07%)p99.99( 92.44%)d99.99(  7.49%)
    87. (0.00001) RY*(11) C   2           s(  7.51%)p 5.47( 41.08%)d 6.85( 51.41%)
    88. (0.00002) RY*(12) C   2           s(  2.89%)p 5.08( 14.67%)d28.56( 82.44%)
    89. (0.00000) RY*(13) C   2           s(  0.57%)p99.99( 86.07%)d23.50( 13.36%)
    90. (0.00000) RY*(14) C   2           s( 98.14%)p 0.01(  0.93%)d 0.01(  0.93%)
    91. (0.00001) RY*(15) C   2           s(  0.93%)p19.00( 17.58%)d88.06( 81.49%)
    92. (0.00000) RY*(16) C   2           s(  0.73%)p99.99( 78.52%)d28.50( 20.75%)
    93. (0.00000) RY*(17) C   2           s(  4.93%)p18.88( 93.15%)d 0.39(  1.92%)
    94. (0.00532) RY*( 1) C   3           s(  0.14%)p99.99( 94.45%)d37.82(  5.40%)
                                            0.0000 -0.0223  0.0301 -0.0030  0.0046
                                           -0.0196  0.7785 -0.0146  0.0371 -0.0104
                                            0.3527  0.0091  0.0165 -0.0086  0.4557
                                           -0.0611  0.0174 -0.0391 -0.1519 -0.1281
                                           -0.1028  0.0497
    95. (0.00191) RY*( 2) C   3           s(  0.31%)p99.99( 96.79%)d 9.22(  2.90%)
                                            0.0000  0.0181  0.0502  0.0069 -0.0159
                                            0.0033  0.1112 -0.0184 -0.0642  0.0116
                                            0.6646 -0.0723 -0.0947 -0.0247 -0.6876
                                            0.1092  0.0984  0.1091 -0.0737 -0.0148
                                            0.0297 -0.1027
    96. (0.00132) RY*( 3) C   3           s(  0.37%)p99.99( 87.89%)d31.65( 11.74%)
                                           -0.0000 -0.0026 -0.0293  0.0532  0.0038
                                            0.0045 -0.5124 -0.1186 -0.0175 -0.0059
                                            0.5720  0.2103  0.0781  0.0008  0.4530
                                            0.1384 -0.0080 -0.1288  0.1729 -0.1785
                                           -0.0396 -0.1935
    97. (0.00066) RY*( 4) C   3           s(  0.97%)p20.76( 20.14%)d81.34( 78.89%)
                                           -0.0000 -0.0015 -0.0689  0.0701 -0.0052
                                            0.0083 -0.1939  0.1916 -0.0075 -0.0062
                                            0.2185 -0.1800  0.0630 -0.0027  0.1698
                                           -0.1092 -0.0447  0.0910 -0.4284  0.2185
                                            0.5815  0.4596
    98. (0.00044) RY*( 5) C   3           s( 84.96%)p 0.15( 12.42%)d 0.03(  2.62%)
                                            0.0000 -0.0044  0.9076 -0.1603  0.0152
                                           -0.0167 -0.0466 -0.1554  0.1363 -0.0133
                                           -0.0088 -0.1933  0.1290  0.0009  0.0767
                                            0.1214 -0.0642  0.0696 -0.0247  0.1020
                                            0.0757 -0.0678
    99. (0.00027) RY*( 6) C   3           s( 22.21%)p 3.39( 75.34%)d 0.11(  2.45%)
                                            0.0000 -0.0061  0.3281  0.3343 -0.0516
                                           -0.0016 -0.0317 -0.0229 -0.1263  0.0026
                                           -0.0142  0.5324 -0.2024 -0.0118 -0.0595
                                           -0.5660  0.2954  0.0220 -0.0077 -0.0958
                                            0.0650  0.1028
   100. (0.00013) RY*( 7) C   3           s( 11.47%)p 4.51( 51.71%)d 3.21( 36.82%)
                                            0.0000  0.0091 -0.0303  0.3043  0.1451
                                           -0.0043 -0.0009  0.0602  0.2010 -0.0071
                                           -0.1168  0.0196 -0.1111  0.0077  0.0995
                                            0.3411  0.5660 -0.0633 -0.3759  0.2421
                                            0.0444 -0.4029
   101. (0.00008) RY*( 8) C   3           s( 40.47%)p 0.47( 19.14%)d 1.00( 40.39%)
   102. (0.00009) RY*( 9) C   3           s(  3.22%)p19.96( 64.22%)d10.12( 32.56%)
   103. (0.00005) RY*(10) C   3           s( 11.43%)p 2.78( 31.75%)d 4.97( 56.82%)
   104. (0.00006) RY*(11) C   3           s(  9.90%)p 7.25( 71.84%)d 1.84( 18.26%)
   105. (0.00004) RY*(12) C   3           s( 11.03%)p 3.29( 36.24%)d 4.78( 52.74%)
   106. (0.00001) RY*(13) C   3           s(  0.38%)p99.99( 89.10%)d27.37( 10.52%)
   107. (0.00002) RY*(14) C   3           s(  0.51%)p22.55( 11.60%)d99.99( 87.88%)
   108. (0.00001) RY*(15) C   3           s(  5.80%)p14.81( 85.90%)d 1.43(  8.30%)
   109. (0.00000) RY*(16) C   3           s( 93.96%)p 0.05(  4.23%)d 0.02(  1.82%)
   110. (0.00001) RY*(17) C   3           s(  2.96%)p15.98( 47.32%)d16.80( 49.72%)
   111. (0.00644) RY*( 1) C   4           s(  1.78%)p53.18( 94.57%)d 2.06(  3.66%)
                                            0.0000 -0.0091  0.1207 -0.0560  0.0014
                                            0.0079 -0.5793 -0.0208 -0.0195  0.0167
                                           -0.7281  0.0077 -0.0242 -0.0059  0.2783
                                            0.0202  0.0174  0.0974 -0.1407 -0.0596
                                           -0.0258 -0.0554
   112. (0.00386) RY*( 2) C   4           s(  2.53%)p36.65( 92.75%)d 1.87(  4.72%)
                                           -0.0000  0.0070  0.1567  0.0262 -0.0033
                                           -0.0055 -0.7412  0.0274  0.0040 -0.0112
                                            0.4583 -0.0084  0.0169 -0.0102 -0.4059
                                            0.0419  0.0146 -0.0775  0.0096 -0.0890
                                           -0.1814  0.0168
   113. (0.00273) RY*( 3) C   4           s(  8.67%)p 9.89( 85.82%)d 0.64(  5.51%)
                                           -0.0000  0.0059  0.2899  0.0512 -0.0044
                                            0.0069 -0.0930 -0.0585 -0.0250 -0.0142
                                            0.4380  0.0016  0.0227  0.0105  0.8057
                                           -0.0028 -0.0594  0.0581  0.0712 -0.0026
                                           -0.1078 -0.1872
   114. (0.00077) RY*( 4) C   4           s( 19.81%)p 0.13(  2.56%)d 3.92( 77.63%)
                                           -0.0000  0.0013  0.4227 -0.1387 -0.0139
                                           -0.0065  0.0820 -0.0496 -0.0245  0.0033
                                            0.0243 -0.1019  0.0264  0.0092 -0.0307
                                            0.0326 -0.0443  0.2726 -0.3203  0.4739
                                           -0.1679  0.5888
   115. (0.00061) RY*( 5) C   4           s( 59.06%)p 0.27( 15.71%)d 0.43( 25.23%)
                                           -0.0000 -0.0008  0.7677 -0.0347  0.0084
                                           -0.0002  0.2371 -0.1304  0.0142 -0.0098
                                           -0.1402 -0.0526  0.0891  0.0028 -0.2056
                                           -0.0835 -0.0623 -0.3149 -0.0117 -0.3326
                                            0.0411 -0.2018
   116. (0.00032) RY*( 6) C   4           s(  4.67%)p12.21( 57.03%)d 8.19( 38.29%)
                                           -0.0000  0.0034 -0.0221  0.2137  0.0233
                                           -0.0063 -0.1279  0.1886  0.0329  0.0068
                                            0.0869 -0.3260  0.0090  0.0028  0.0656
                                           -0.6292 -0.0557 -0.1297 -0.2877  0.0555
                                            0.5228  0.0833
   117. (0.00020) RY*( 7) C   4           s( 21.32%)p 2.19( 46.72%)d 1.50( 31.96%)
                                            0.0000  0.0019 -0.0884  0.4530 -0.0133
                                            0.0036  0.0381 -0.2416 -0.0466 -0.0019
                                           -0.1208  0.1756  0.1706 -0.0006 -0.0550
                                           -0.5012 -0.2763 -0.0059  0.0825  0.0866
                                           -0.5525 -0.0055
   118. (0.00020) RY*( 8) C   4           s(  5.11%)p 7.40( 37.79%)d11.17( 57.10%)
                                           -0.0000  0.0011 -0.1208  0.1807 -0.0620
                                            0.0026 -0.0371 -0.0531 -0.1503 -0.0021
                                            0.0122  0.2060  0.1633  0.0169  0.1589
                                            0.3081 -0.4018 -0.3999 -0.1405 -0.3175
                                            0.1496  0.5178
   119. (0.00015) RY*( 9) C   4           s( 41.05%)p 1.19( 48.86%)d 0.25( 10.09%)
                                           -0.0000 -0.0027  0.1771  0.6145  0.0397
                                           -0.0077 -0.0106  0.0977  0.4835 -0.0038
                                           -0.0354  0.2986  0.1901 -0.0025 -0.0322
                                            0.2470  0.2378  0.1416  0.0303  0.1515
                                            0.2386 -0.0075
   120. (0.00011) RY*(10) C   4           s(  3.64%)p23.08( 84.01%)d 3.39( 12.35%)
                                           -0.0000  0.0019 -0.0771  0.1739 -0.0147
                                           -0.0059 -0.0680 -0.6115  0.0142 -0.0007
                                           -0.0237 -0.5649  0.1081 -0.0028 -0.0586
                                            0.2874 -0.2096  0.0034  0.1333  0.2281
                                            0.1828 -0.1424
   121. (0.00008) RY*(11) C   4           s(  7.85%)p 5.28( 41.45%)d 6.46( 50.70%)
   122. (0.00006) RY*(12) C   4           s(  3.83%)p15.89( 60.93%)d 9.19( 35.23%)
   123. (0.00005) RY*(13) C   4           s( 17.84%)p 3.94( 70.25%)d 0.67( 11.91%)
   124. (0.00006) RY*(14) C   4           s(  4.29%)p 2.57( 11.00%)d19.77( 84.71%)
   125. (0.00003) RY*(15) C   4           s(  6.01%)p 8.56( 51.47%)d 7.07( 42.52%)
   126. (0.00001) RY*(16) C   4           s( 92.43%)p 0.02(  1.40%)d 0.07(  6.17%)
   127. (0.00001) RY*(17) C   4           s(  0.14%)p99.99( 97.77%)d14.86(  2.09%)
   128. (0.00574) RY*( 1) C   5           s(  0.15%)p99.99( 95.06%)d32.10(  4.79%)
                                            0.0000 -0.0220  0.0315 -0.0028  0.0033
                                            0.0027 -0.0629  0.0572 -0.0062 -0.0108
                                            0.4164  0.0006  0.0090  0.0227 -0.8762
                                            0.0099 -0.0379  0.0966 -0.0283  0.0908
                                            0.0452 -0.1658
   129. (0.00202) RY*( 2) C   5           s(  0.16%)p99.99( 97.17%)d16.80(  2.67%)
                                            0.0000  0.0163  0.0315  0.0131 -0.0126
                                            0.0231  0.8313 -0.1018 -0.0913  0.0145
                                            0.4586 -0.1402 -0.0909  0.0039  0.1483
                                           -0.0048  0.0299  0.0357 -0.0972 -0.1208
                                           -0.0276 -0.0247
   130. (0.00108) RY*( 3) C   5           s(  0.18%)p99.99( 71.42%)d99.99( 28.40%)
                                            0.0000  0.0005  0.0420  0.0072 -0.0035
                                            0.0122 -0.3669 -0.1771 -0.0220 -0.0155
                                            0.6197  0.1907  0.0311 -0.0067  0.3095
                                            0.1734 -0.0072  0.1948  0.0522  0.2182
                                           -0.4226  0.1307
   131. (0.00051) RY*( 4) C   5           s(  3.20%)p12.75( 40.76%)d17.52( 56.04%)
                                            0.0000 -0.0014  0.1411 -0.1098  0.0014
                                           -0.0065 -0.2976  0.0534  0.0109 -0.0015
                                            0.3479 -0.3723  0.0872  0.0042  0.1959
                                            0.0964  0.0352 -0.1241 -0.3014 -0.1098
                                            0.6576  0.0986
   132. (0.00043) RY*( 5) C   5           s( 70.47%)p 0.34( 23.78%)d 0.08(  5.76%)
                                            0.0000 -0.0066  0.8248 -0.1558  0.0074
                                           -0.0049  0.0484 -0.1215  0.1077 -0.0133
                                           -0.1834 -0.2253  0.0980  0.0131 -0.0776
                                            0.3149 -0.0976  0.0028  0.0232 -0.0557
                                           -0.2322 -0.0027
   133. (0.00040) RY*( 6) C   5           s( 15.89%)p 5.06( 80.35%)d 0.24(  3.76%)
                                            0.0000  0.0069  0.3945 -0.0446  0.0353
                                            0.0005 -0.0216 -0.1292 -0.0269 -0.0006
                                            0.0943  0.4203  0.1376  0.0067  0.0362
                                           -0.7482 -0.1409 -0.0796 -0.1218 -0.0741
                                            0.0956  0.0428
   134. (0.00025) RY*( 7) C   5           s( 13.96%)p 5.68( 79.27%)d 0.48(  6.77%)
                                            0.0000 -0.0041  0.2823  0.2378 -0.0578
                                            0.0100  0.0409  0.5938 -0.3800  0.0029
                                            0.0121  0.4080 -0.2253  0.0086  0.0988
                                            0.2495 -0.0670  0.1589  0.0090  0.0207
                                            0.1948 -0.0627
   135. (0.00012) RY*( 8) C   5           s( 33.87%)p 0.91( 30.83%)d 1.04( 35.30%)
                                           -0.0000 -0.0004  0.0491  0.5765  0.0628
                                            0.0104  0.0668 -0.4075 -0.0266  0.0019
                                            0.0264  0.1954  0.1560 -0.0031 -0.0737
                                            0.2492 -0.0785 -0.4225  0.2760  0.0926
                                            0.2534  0.1598
   136. (0.00013) RY*( 9) C   5           s(  8.72%)p 5.36( 46.76%)d 5.11( 44.53%)
                                            0.0000  0.0055 -0.0615  0.2685  0.1061
                                           -0.0129 -0.1384 -0.2255 -0.4763 -0.0087
                                           -0.1135 -0.1826 -0.1817  0.0011 -0.0307
                                           -0.0056 -0.3003 -0.1061 -0.5862 -0.0683
                                           -0.2491 -0.1538
   137. (0.00008) RY*(10) C   5           s( 31.74%)p 1.77( 56.24%)d 0.38( 12.02%)
   138. (0.00006) RY*(11) C   5           s( 19.93%)p 1.41( 28.02%)d 2.61( 52.05%)
   139. (0.00004) RY*(12) C   5           s(  1.84%)p24.99( 45.85%)d28.51( 52.31%)
   140. (0.00003) RY*(13) C   5           s(  1.80%)p22.23( 40.08%)d32.23( 58.11%)
   141. (0.00001) RY*(14) C   5           s(  0.29%)p50.82( 14.71%)d99.99( 85.00%)
   142. (0.00001) RY*(15) C   5           s(  2.11%)p26.59( 56.01%)d19.89( 41.89%)
   143. (0.00000) RY*(16) C   5           s( 95.39%)p 0.02(  1.80%)d 0.03(  2.81%)
   144. (0.00000) RY*(17) C   5           s(  0.41%)p99.99( 91.97%)d18.78(  7.63%)
   145. (0.00568) RY*( 1) C   6           s(  0.41%)p99.99( 94.72%)d11.75(  4.87%)
                                            0.0000 -0.0260  0.0452 -0.0366  0.0092
                                            0.0221 -0.7598 -0.0707 -0.0463  0.0102
                                           -0.2917 -0.0531 -0.0231  0.0128 -0.5226
                                           -0.0050 -0.0198 -0.0376 -0.1434 -0.1225
                                           -0.0985  0.0448
   146. (0.00201) RY*( 2) C   6           s(  0.18%)p99.99( 97.83%)d10.77(  1.98%)
                                           -0.0000 -0.0016  0.0347 -0.0251 -0.0026
                                           -0.0100 -0.2604 -0.0378  0.0502 -0.0246
                                           -0.5693 -0.0833  0.1345  0.0300  0.7162
                                            0.1164 -0.1714  0.0775 -0.0751  0.0040
                                           -0.0014 -0.0903
   147. (0.00081) RY*( 3) C   6           s(  0.25%)p99.99( 72.53%)d99.99( 27.22%)
                                            0.0000  0.0002 -0.0267  0.0425 -0.0007
                                           -0.0058  0.4361 -0.1159  0.0270  0.0085
                                           -0.5979  0.2165 -0.0439  0.0054 -0.3164
                                            0.1165 -0.0286 -0.0509 -0.2382  0.0049
                                            0.4423  0.1313
   148. (0.00058) RY*( 4) C   6           s(  0.27%)p74.53( 20.38%)d99.99( 79.35%)
                                           -0.0000  0.0002  0.0383 -0.0354  0.0035
                                           -0.0097  0.2455 -0.0290  0.0562  0.0129
                                           -0.3108 -0.0228 -0.0946  0.0053 -0.1679
                                            0.0642 -0.0300 -0.1705  0.4473 -0.3354
                                           -0.4256 -0.5203
   149. (0.00044) RY*( 5) C   6           s( 85.44%)p 0.13( 11.29%)d 0.04(  3.27%)
                                           -0.0000  0.0030  0.9231 -0.0337 -0.0325
                                           -0.0136  0.0786 -0.1471  0.1206 -0.0013
                                            0.0644 -0.1491  0.0166 -0.0181 -0.0021
                                            0.1416  0.1528  0.0844 -0.1049 -0.1101
                                            0.0081  0.0493
   150. (0.00026) RY*( 6) C   6           s( 23.10%)p 2.99( 68.97%)d 0.34(  7.93%)
                                            0.0000 -0.0019 -0.2353  0.4191  0.0015
                                            0.0091  0.0163 -0.1868 -0.1127  0.0119
                                            0.0627 -0.4412 -0.2215 -0.0104 -0.0156
                                            0.5778  0.2445  0.2182 -0.1268 -0.0436
                                            0.0105 -0.1166
   151. (0.00018) RY*( 7) C   6           s( 71.99%)p 0.28( 19.81%)d 0.11(  8.21%)
                                            0.0000 -0.0024  0.0817  0.8443 -0.0188
                                            0.0010 -0.0099  0.1246  0.1161 -0.0034
                                           -0.0439  0.1489  0.1412  0.0045  0.0213
                                           -0.3476 -0.0600  0.0760 -0.0090 -0.2506
                                           -0.0756  0.0878
   152. (0.00008) RY*( 8) C   6           s(  4.32%)p 8.71( 37.62%)d13.43( 58.05%)
   153. (0.00005) RY*( 9) C   6           s(  9.16%)p 4.50( 41.21%)d 5.41( 49.62%)
   154. (0.00003) RY*(10) C   6           s(  3.17%)p 9.34( 29.61%)d21.19( 67.22%)
   155. (0.00001) RY*(11) C   6           s(  0.72%)p99.99( 87.18%)d16.85( 12.10%)
   156. (0.00001) RY*(12) C   6           s(  1.55%)p57.89( 89.99%)d 5.44(  8.46%)
   157. (0.00002) RY*(13) C   6           s(  1.37%)p65.09( 89.34%)d 6.77(  9.29%)
   158. (0.00000) RY*(14) C   6           s(  0.30%)p51.84( 15.71%)d99.99( 83.98%)
   159. (0.00000) RY*(15) C   6           s(  0.53%)p99.99( 89.25%)d19.15( 10.22%)
   160. (0.00000) RY*(16) C   6           s( 96.43%)p 0.01(  1.07%)d 0.03(  2.50%)
   161. (0.00001) RY*(17) C   6           s(  0.88%)p38.35( 33.57%)d74.89( 65.55%)
   162. (0.01073) RY*( 1) C   7           s(  2.14%)p44.70( 95.45%)d 1.13(  2.41%)
                                            0.0000  0.0046  0.1457  0.0094 -0.0007
                                           -0.0164 -0.0789 -0.0480  0.0376  0.0077
                                            0.1564  0.0254 -0.0164  0.0334 -0.9579
                                           -0.0111 -0.0063  0.0361  0.0362 -0.0683
                                            0.0554 -0.1175
   163. (0.00385) RY*( 2) C   7           s(  0.17%)p99.99( 96.16%)d21.23(  3.67%)
                                           -0.0000 -0.0165  0.0155  0.0348  0.0026
                                            0.0093  0.8337  0.1382 -0.0300 -0.0027
                                            0.4412 -0.2063  0.0113  0.0064 -0.0148
                                            0.0941  0.0001  0.1573 -0.0838  0.0245
                                           -0.0591  0.0286
   164. (0.00339) RY*( 3) C   7           s(  6.77%)p10.09( 68.33%)d 3.68( 24.90%)
                                            0.0000 -0.0114  0.2459 -0.0841 -0.0020
                                            0.0012  0.2194 -0.5092  0.0074  0.0121
                                            0.1333  0.5767 -0.0429  0.0184  0.1107
                                            0.0982 -0.0354 -0.3571 -0.1436 -0.1954
                                            0.0805 -0.2372
   165. (0.00164) RY*( 4) C   7           s(  3.48%)p23.91( 83.32%)d 3.79( 13.19%)
                                            0.0000 -0.0038  0.1777  0.0566  0.0074
                                           -0.0029  0.0588  0.6856  0.0942  0.0036
                                           -0.0467  0.5770  0.0051  0.0095 -0.0062
                                           -0.0899 -0.0861 -0.0219  0.1418 -0.0477
                                           -0.3292 -0.0260
   166. (0.00126) RY*( 5) C   7           s(  0.57%)p99.99( 89.12%)d18.21( 10.31%)
                                            0.0000  0.0188 -0.0379  0.0622  0.0019
                                           -0.0028 -0.3045  0.1130  0.1036  0.0055
                                            0.7190  0.0498  0.0773 -0.0141  0.1307
                                           -0.4805  0.0365 -0.1294 -0.1239  0.0716
                                            0.2446  0.0775
   167. (0.00094) RY*( 6) C   7           s(  9.13%)p 3.03( 27.62%)d 6.93( 63.24%)
                                            0.0000  0.0057  0.2474 -0.1733 -0.0070
                                           -0.0096 -0.1492 -0.3528 -0.0230  0.0047
                                            0.2086 -0.0476 -0.1078  0.0036  0.0819
                                           -0.2073 -0.1476  0.4029  0.1086  0.0680
                                           -0.6731 -0.0247
   168. (0.00071) RY*( 7) C   7           s(  3.09%)p30.67( 94.90%)d 0.65(  2.01%)
                                           -0.0000 -0.0147  0.1537  0.0761  0.0362
                                            0.0115  0.3058 -0.0825 -0.1536 -0.0060
                                           -0.4066 -0.0669 -0.0311  0.0149 -0.0647
                                           -0.8035 -0.0643 -0.0814 -0.0506 -0.0080
                                            0.0951  0.0421
   169. (0.00049) RY*( 8) C   7           s( 46.53%)p 0.76( 35.32%)d 0.39( 18.16%)
                                           -0.0000  0.0023  0.6261  0.2696  0.0226
                                            0.0022 -0.1083  0.1470  0.1731  0.0062
                                            0.0215 -0.4435 -0.2569  0.0188  0.1232
                                            0.1051  0.0102 -0.2775 -0.0218 -0.3022
                                           -0.0350 -0.1075
   170. (0.00039) RY*( 9) C   7           s( 21.20%)p 0.47(  9.88%)d 3.25( 68.93%)
                                           -0.0000 -0.0059  0.4503 -0.0918  0.0276
                                            0.0162 -0.0316  0.0815 -0.0683  0.0022
                                           -0.0470  0.0383  0.0848  0.0144  0.0818
                                            0.0999 -0.2417  0.2739 -0.0251  0.6079
                                            0.3891 -0.3044
   171. (0.00025) RY*(10) C   7           s( 18.27%)p 1.26( 23.01%)d 3.21( 58.71%)
                                            0.0000  0.0014 -0.2454  0.3448 -0.0603
                                           -0.0101  0.0247 -0.0278  0.2830  0.0063
                                           -0.0686 -0.0269 -0.0868 -0.0065 -0.0140
                                           -0.0889  0.3570 -0.0634 -0.2496  0.3323
                                           -0.2600 -0.5855
   172. (0.00021) RY*(11) C   7           s(  1.53%)p47.87( 73.30%)d16.44( 25.17%)
                                           -0.0000 -0.0083  0.0984  0.0743  0.0071
                                            0.0115  0.1208 -0.1927  0.6723  0.0026
                                           -0.0660 -0.0379  0.4704  0.0035 -0.0137
                                           -0.0150 -0.0408 -0.1493  0.3699  0.1874
                                           -0.0327  0.2375
   173. (0.00018) RY*(12) C   7           s(  3.90%)p 4.54( 17.74%)d20.07( 78.36%)
                                           -0.0000 -0.0028  0.1234  0.1540 -0.0093
                                           -0.0087 -0.0396 -0.0291  0.3363 -0.0152
                                           -0.1295  0.1542  0.1235  0.0036  0.0193
                                            0.0123  0.0724  0.5453 -0.5877 -0.2873
                                            0.1251  0.2065
   174. (0.00013) RY*(13) C   7           s(  0.62%)p99.99( 64.81%)d55.87( 34.57%)
                                            0.0000  0.0053  0.0500 -0.0426  0.0429
                                           -0.0152 -0.0778  0.0786 -0.2752  0.0011
                                           -0.0156 -0.1660  0.6913 -0.0098 -0.0477
                                            0.0526 -0.2214 -0.2726 -0.4181 -0.0264
                                           -0.2922 -0.1024
   175. (0.00008) RY*(14) C   7           s( 46.12%)p 1.03( 47.28%)d 0.14(  6.60%)
   176. (0.00005) RY*(15) C   7           s( 31.23%)p 0.87( 27.21%)d 1.33( 41.56%)
   177. (0.00003) RY*(16) C   7           s( 15.02%)p 2.90( 43.61%)d 2.75( 41.37%)
   178. (0.00001) RY*(17) C   7           s( 90.20%)p 0.04(  3.20%)d 0.07(  6.61%)
   179. (0.00745) RY*( 1) C   8           s(  0.27%)p99.99( 96.51%)d11.78(  3.22%)
                                            0.0000 -0.0015  0.0516  0.0012  0.0080
                                            0.0094 -0.3332  0.0020  0.0063 -0.0223
                                            0.8268 -0.0100 -0.0009  0.0146  0.3574
                                            0.2035 -0.0172 -0.0987 -0.0142  0.0132
                                           -0.0608 -0.1356
   180. (0.00466) RY*( 2) C   8           s(  3.13%)p29.95( 93.80%)d 0.98(  3.07%)
                                           -0.0000  0.0060  0.1552  0.0837  0.0140
                                           -0.0026  0.1139  0.1013  0.0215  0.0118
                                           -0.3382 -0.1027 -0.0489  0.0120  0.8866
                                           -0.0193  0.0152  0.0476  0.0716 -0.1513
                                           -0.0096 -0.0183
   181. (0.00332) RY*( 3) C   8           s(  6.94%)p13.02( 90.42%)d 0.38(  2.64%)
                                           -0.0000  0.0035  0.2621 -0.0261 -0.0072
                                           -0.0067 -0.8708  0.0959  0.0085  0.0056
                                           -0.3194  0.1371 -0.0288 -0.0037 -0.0619
                                           -0.1046  0.0137  0.0649  0.0897  0.0214
                                           -0.1069 -0.0472
   182. (0.00178) RY*( 4) C   8           s( 29.82%)p 2.33( 69.62%)d 0.02(  0.56%)
                                           -0.0000  0.0012  0.5387 -0.0868 -0.0204
                                           -0.0033  0.1399 -0.5772  0.0320  0.0098
                                            0.1510  0.2040 -0.0456  0.0013  0.0194
                                           -0.5246 -0.0132  0.0299 -0.0322 -0.0602
                                           -0.0095  0.0023
   183. (0.00109) RY*( 5) C   8           s( 18.36%)p 4.26( 78.26%)d 0.18(  3.39%)
                                           -0.0000  0.0031  0.4199  0.0840  0.0149
                                           -0.0047  0.1581 -0.0049  0.0612  0.0088
                                           -0.0959  0.5295 -0.1456 -0.0060 -0.0518
                                            0.6551  0.1051  0.0348 -0.1405  0.0748
                                            0.0691 -0.0503
   184. (0.00093) RY*( 6) C   8           s(  4.50%)p19.11( 85.99%)d 2.11(  9.51%)
                                           -0.0000 -0.0014  0.2108 -0.0180 -0.0159
                                           -0.0027  0.1295  0.7500 -0.0601  0.0034
                                            0.1610  0.2965 -0.0062 -0.0008 -0.0440
                                           -0.3986 -0.0472 -0.1317 -0.1785 -0.1173
                                            0.1736  0.0452
   185. (0.00087) RY*( 7) C   8           s( 12.22%)p 2.58( 31.55%)d 4.60( 56.23%)
                                           -0.0000 -0.0051  0.3424 -0.0698  0.0088
                                            0.0110  0.0375  0.1244  0.0199  0.0100
                                            0.0124 -0.5123 -0.0164 -0.0089 -0.1420
                                            0.1183  0.0295  0.2376 -0.5330 -0.2422
                                           -0.4038 -0.0076
   186. (0.00066) RY*( 8) C   8           s( 22.21%)p 1.40( 31.16%)d 2.10( 46.63%)
                                           -0.0000 -0.0056  0.4706 -0.0235  0.0065
                                           -0.0122  0.1167  0.1841  0.0312  0.0020
                                            0.0415 -0.4756 -0.1035 -0.0067 -0.1325
                                            0.0624  0.0532 -0.0962  0.5119  0.3830
                                            0.1900 -0.1105
   187. (0.00028) RY*( 9) C   8           s( 12.57%)p 1.88( 23.66%)d 5.07( 63.77%)
                                           -0.0000 -0.0003  0.0042  0.3537 -0.0235
                                           -0.0066 -0.1729 -0.1438  0.2427 -0.0015
                                           -0.0564 -0.2393 -0.1630  0.0012  0.0011
                                           -0.0319  0.1975 -0.3829 -0.4282  0.0055
                                            0.5407  0.1238
   188. (0.00019) RY*(10) C   8           s(  1.27%)p15.88( 20.24%)d61.59( 78.49%)
                                           -0.0000 -0.0027  0.1002 -0.0443  0.0269
                                           -0.0021 -0.0092 -0.0425 -0.1016 -0.0042
                                           -0.0001 -0.0460  0.2668 -0.0208 -0.1396
                                            0.1444  0.2759 -0.2738  0.3174 -0.7666
                                            0.1149 -0.0905
   189. (0.00017) RY*(11) C   8           s( 39.27%)p 0.81( 31.96%)d 0.73( 28.77%)
                                           -0.0000 -0.0014 -0.0470  0.6192 -0.0839
                                            0.0037  0.0385  0.0780  0.1405  0.0038
                                            0.1424  0.0662 -0.2209 -0.0059 -0.0697
                                           -0.1290  0.4442  0.2543  0.2484 -0.0644
                                           -0.3096  0.2476
   190. (0.00010) RY*(12) C   8           s(  8.61%)p 5.93( 51.03%)d 4.69( 40.36%)
   191. (0.00008) RY*(13) C   8           s( 14.06%)p 1.67( 23.44%)d 4.45( 62.50%)
   192. (0.00003) RY*(14) C   8           s( 25.39%)p 1.65( 41.87%)d 1.29( 32.74%)
   193. (0.00004) RY*(15) C   8           s(  5.46%)p 6.13( 33.48%)d11.18( 61.06%)
   194. (0.00001) RY*(16) C   8           s(  0.30%)p99.99( 95.38%)d14.46(  4.32%)
   195. (0.00001) RY*(17) C   8           s( 95.62%)p 0.02(  1.78%)d 0.03(  2.60%)
   196. (0.00508) RY*( 1) N   9           s(  0.80%)p99.99( 96.65%)d 3.17(  2.54%)
                                           -0.0000  0.0046  0.0876  0.0183 -0.0006
                                            0.0107 -0.3553  0.0177 -0.0121 -0.0242
                                            0.8009  0.0094  0.0045 -0.0130  0.4419
                                            0.0459 -0.0032 -0.1084 -0.0092 -0.0738
                                            0.0248 -0.0869
   197. (0.00341) RY*( 2) N   9           s(  6.23%)p14.48( 90.22%)d 0.57(  3.55%)
                                           -0.0000 -0.0240  0.2361  0.0773  0.0044
                                            0.0164  0.6801 -0.1642 -0.0180  0.0051
                                           -0.0730 -0.0063  0.0084 -0.0020  0.6349
                                           -0.0555 -0.0215  0.0480  0.0113  0.0768
                                            0.1042 -0.1279
   198. (0.00171) RY*( 3) N   9           s( 52.14%)p 0.88( 45.73%)d 0.04(  2.13%)
                                            0.0000  0.0011  0.7205 -0.0476 -0.0017
                                           -0.0083 -0.4896 -0.1966 -0.0622 -0.0042
                                           -0.3500 -0.0062 -0.1014 -0.0019  0.1241
                                           -0.1207  0.1106  0.0441  0.0561  0.0721
                                            0.0580 -0.0873
   199. (0.00108) RY*( 4) N   9           s( 26.78%)p 2.14( 57.30%)d 0.59( 15.91%)
                                            0.0000  0.0025  0.5018 -0.1267  0.0036
                                            0.0037  0.3865  0.0014 -0.0842  0.0069
                                            0.3860  0.0449 -0.0858 -0.0065 -0.5015
                                           -0.0446  0.0678 -0.2593  0.2607  0.0445
                                           -0.0122  0.1476
   200. (0.00028) RY*( 5) N   9           s(  0.45%)p93.62( 42.48%)d99.99( 57.07%)
                                           -0.0000 -0.0030 -0.0465  0.0487  0.0004
                                           -0.0002 -0.0075 -0.3109  0.0073 -0.0039
                                           -0.1072  0.4805 -0.0048 -0.0024 -0.0674
                                            0.2826 -0.0355 -0.5222 -0.2205 -0.2725
                                            0.3757 -0.1842
   201. (0.00017) RY*( 6) N   9           s(  8.99%)p 8.89( 79.88%)d 1.24( 11.13%)
                                            0.0000  0.0003 -0.1929  0.2274  0.0306
                                           -0.0053 -0.0331 -0.7007 -0.2423 -0.0008
                                            0.0839 -0.3345 -0.1177 -0.0005 -0.1063
                                            0.3018  0.1134  0.0960  0.2717  0.1501
                                           -0.0430 -0.0625
   202. (0.00013) RY*( 7) N   9           s( 18.87%)p 0.70( 13.16%)d 3.60( 67.97%)
                                           -0.0000  0.0004 -0.0668  0.4292 -0.0051
                                           -0.0081 -0.1014  0.0565  0.1259 -0.0122
                                           -0.1622  0.0997  0.0758  0.0133  0.2189
                                           -0.0937 -0.0565 -0.4414  0.4878  0.0037
                                           -0.1894  0.4594
   203. (0.00008) RY*( 8) N   9           s( 74.75%)p 0.12(  9.31%)d 0.21( 15.94%)
   204. (0.00009) RY*( 9) N   9           s(  1.83%)p32.19( 58.89%)d21.47( 39.28%)
   205. (0.00007) RY*(10) N   9           s(  6.48%)p13.70( 88.81%)d 0.73(  4.71%)
   206. (0.00004) RY*(11) N   9           s(  0.90%)p33.92( 30.37%)d76.78( 68.74%)
   207. (0.00002) RY*(12) N   9           s(  1.60%)p35.03( 56.20%)d26.31( 42.20%)
   208. (0.00002) RY*(13) N   9           s(  0.47%)p30.81( 14.62%)d99.99( 84.91%)
   209. (0.00000) RY*(14) N   9           s( 98.81%)p 0.01(  0.50%)d 0.01(  0.69%)
   210. (0.00001) RY*(15) N   9           s(  0.90%)p52.89( 47.80%)d56.77( 51.30%)
   211. (0.00001) RY*(16) N   9           s(  0.08%)p99.99( 87.11%)d99.99( 12.80%)
   212. (0.00000) RY*(17) N   9           s(  0.02%)p99.99( 81.01%)d99.99( 18.97%)
   213. (0.00817) RY*( 1) C  10           s(  0.07%)p99.99( 95.11%)d72.02(  4.82%)
                                           -0.0000 -0.0087  0.0158  0.0185 -0.0011
                                           -0.0042 -0.3864 -0.0030  0.0060  0.0003
                                            0.8089 -0.0155 -0.0016 -0.0312  0.3736
                                           -0.0463  0.0666  0.0002 -0.1017  0.1909
                                           -0.0213  0.0310
   214. (0.00664) RY*( 2) C  10           s(  0.29%)p99.99( 95.49%)d14.53(  4.22%)
                                            0.0000  0.0082  0.0480 -0.0156 -0.0168
                                            0.0116  0.2233 -0.0075 -0.0226 -0.0238
                                           -0.3075  0.0448  0.0460 -0.0076  0.8949
                                            0.0644  0.0057  0.0588  0.0193  0.0026
                                            0.0446  0.1906
   215. (0.00309) RY*( 3) C  10           s(  0.00%)p 1.00( 61.12%)d 0.64( 38.88%)
                                            0.0000  0.0000  0.0055 -0.0041  0.0009
                                            0.0142  0.6447  0.2533 -0.0336  0.0074
                                            0.3380  0.1110 -0.0069 -0.0010 -0.0507
                                           -0.0297  0.0004  0.0854  0.5483  0.2740
                                           -0.0517 -0.0553
   216. (0.00086) RY*( 4) C  10           s(  0.06%)p99.99( 11.14%)d99.99( 88.80%)
                                           -0.0000 -0.0008  0.0217 -0.0099  0.0005
                                           -0.0031  0.0756 -0.2574  0.0283 -0.0016
                                            0.0416 -0.1782  0.0371  0.0009 -0.0079
                                            0.0556 -0.0243  0.5704 -0.0518 -0.1196
                                           -0.7384  0.0211
   217. (0.00065) RY*( 5) C  10           s(  2.35%)p18.66( 43.87%)d22.87( 53.78%)
                                            0.0000 -0.0014  0.1332 -0.0730 -0.0211
                                            0.0000 -0.0844  0.0994 -0.1063  0.0013
                                            0.1861 -0.0762  0.1835  0.0138 -0.0685
                                            0.5303 -0.2240  0.1778  0.2563 -0.5105
                                            0.2554  0.3386
   218. (0.00055) RY*( 6) C  10           s( 24.52%)p 1.36( 33.26%)d 1.72( 42.22%)
                                            0.0000 -0.0154  0.3909 -0.3015  0.0352
                                            0.0031 -0.0024  0.0634 -0.0242 -0.0082
                                           -0.0357 -0.2085  0.0323 -0.0129 -0.1340
                                           -0.5134 -0.0199  0.1297 -0.0400  0.1614
                                            0.0998  0.6064
   219. (0.00039) RY*( 7) C  10           s( 68.21%)p 0.14(  9.25%)d 0.33( 22.54%)
                                           -0.0000  0.0013  0.8251  0.0343  0.0046
                                           -0.0081  0.1000  0.0821  0.0452  0.0199
                                            0.0245 -0.1798 -0.0488  0.0276  0.0508
                                            0.1319 -0.1314 -0.1350 -0.1453 -0.0177
                                           -0.0403 -0.4291
   220. (0.00015) RY*( 8) C  10           s(  4.79%)p13.39( 64.11%)d 6.49( 31.10%)
                                            0.0000  0.0158  0.1734 -0.0737  0.1102
                                           -0.0013 -0.1465 -0.2848  0.0986  0.0053
                                            0.0086  0.5733 -0.2840  0.0201  0.0441
                                           -0.3064 -0.1523  0.3507  0.2300 -0.2293
                                            0.2099 -0.1960
   221. (0.00016) RY*( 9) C  10           s(  0.45%)p99.99( 56.07%)d96.30( 43.48%)
                                           -0.0000 -0.0033  0.0590 -0.0312 -0.0065
                                           -0.0045 -0.5712  0.3143 -0.1370  0.0004
                                           -0.2936 -0.1292 -0.0849 -0.0014  0.0591
                                            0.0562  0.0047  0.0770  0.5547  0.2730
                                           -0.1842 -0.1125
   222. (0.00009) RY*(10) C  10           s(  8.13%)p 8.51( 69.20%)d 2.79( 22.67%)
   223. (0.00006) RY*(11) C  10           s(  4.13%)p19.13( 79.02%)d 4.08( 16.85%)
   224. (0.00004) RY*(12) C  10           s( 74.44%)p 0.22( 16.12%)d 0.13(  9.44%)
   225. (0.00004) RY*(13) C  10           s(  2.96%)p13.89( 41.07%)d18.93( 55.97%)
   226. (0.00002) RY*(14) C  10           s(  2.68%)p22.85( 61.28%)d13.44( 36.04%)
   227. (0.00002) RY*(15) C  10           s(  9.80%)p 6.88( 67.42%)d 2.32( 22.78%)
   228. (0.00000) RY*(16) C  10           s(  0.89%)p99.99( 95.11%)d 4.52(  4.00%)
   229. (0.00000) RY*(17) C  10           s( 96.28%)p 0.02(  1.57%)d 0.02(  2.15%)
   230. (0.00669) RY*( 1) C  11           s(  0.70%)p99.99( 95.96%)d 4.74(  3.34%)
                                            0.0000  0.0254  0.0732  0.0321 -0.0006
                                           -0.0138  0.1375 -0.0290  0.0133  0.0262
                                           -0.1629  0.0507 -0.0225 -0.0201  0.9527
                                           -0.0318  0.0088  0.0026  0.0805 -0.1515
                                            0.0152  0.0607
   231. (0.00262) RY*( 2) C  11           s(  0.63%)p99.99( 96.80%)d 4.10(  2.58%)
                                           -0.0000 -0.0151  0.0699 -0.0338  0.0048
                                           -0.0114 -0.4241  0.0530  0.0280  0.0279
                                            0.8362 -0.1300 -0.0708  0.0218  0.2182
                                           -0.0628 -0.1020 -0.0351 -0.0142  0.0093
                                           -0.0400 -0.1504
   232. (0.00127) RY*( 3) C  11           s(  0.99%)p81.30( 80.33%)d18.91( 18.69%)
                                            0.0000  0.0010  0.0982  0.0147  0.0043
                                            0.0206 -0.7834 -0.0540 -0.0337  0.0101
                                           -0.4237 -0.0530 -0.0087 -0.0044  0.0323
                                           -0.0328  0.0214  0.2523  0.1031  0.0182
                                           -0.3348 -0.0122
   233. (0.00112) RY*( 4) C  11           s( 73.59%)p 0.32( 23.48%)d 0.04(  2.93%)
                                            0.0000  0.0071  0.8571 -0.0286  0.0206
                                           -0.0052  0.1306  0.0749 -0.0001  0.0024
                                           -0.0443 -0.1830  0.0324 -0.0235 -0.1033
                                           -0.3849  0.1273 -0.1010  0.0336 -0.0877
                                           -0.0140 -0.1003
   234. (0.00053) RY*( 5) C  11           s(  0.10%)p99.99( 30.13%)d99.99( 69.78%)
                                            0.0000 -0.0000 -0.0213  0.0231  0.0024
                                           -0.0006  0.2567  0.4098  0.1024 -0.0010
                                            0.1276  0.1883  0.0500  0.0001 -0.0137
                                           -0.0498 -0.0076  0.3545  0.5814  0.2501
                                           -0.4098 -0.0597
   235. (0.00026) RY*( 6) C  11           s( 22.17%)p 3.28( 72.66%)d 0.23(  5.17%)
                                           -0.0000 -0.0030  0.4700 -0.0179 -0.0221
                                           -0.0096 -0.0227 -0.1857  0.0858  0.0190
                                            0.0952  0.4443 -0.1864  0.0028 -0.0236
                                            0.6643 -0.0276  0.1440 -0.0190  0.0877
                                            0.0584  0.1395
   236. (0.00022) RY*( 7) C  11           s(  0.99%)p70.60( 69.89%)d29.42( 29.12%)
                                            0.0000  0.0004 -0.0086  0.0988  0.0084
                                            0.0000  0.2758 -0.6828  0.0003 -0.0008
                                            0.1378 -0.3628  0.0610  0.0007 -0.0080
                                            0.0347  0.0304  0.3202 -0.0567 -0.0028
                                           -0.4307  0.0051
   237. (0.00019) RY*( 8) C  11           s( 31.03%)p 1.57( 48.72%)d 0.65( 20.25%)
                                           -0.0000 -0.0068  0.0537  0.5533 -0.0338
                                            0.0008 -0.0158  0.2760 -0.0712 -0.0029
                                            0.0010 -0.3062  0.2202  0.0033  0.0888
                                            0.3386  0.3754 -0.1937 -0.1790  0.3475
                                           -0.1032  0.0394
   238. (0.00008) RY*( 9) C  11           s(  3.48%)p14.23( 49.54%)d13.50( 46.98%)
   239. (0.00006) RY*(10) C  11           s(  0.16%)p99.99( 27.32%)d99.99( 72.52%)
   240. (0.00004) RY*(11) C  11           s(  2.78%)p13.52( 37.60%)d21.44( 59.62%)
   241. (0.00002) RY*(12) C  11           s( 31.55%)p 1.67( 52.81%)d 0.50( 15.63%)
   242. (0.00002) RY*(13) C  11           s( 36.22%)p 1.28( 46.49%)d 0.48( 17.28%)
   243. (0.00000) RY*(14) C  11           s( 91.67%)p 0.06(  5.64%)d 0.03(  2.68%)
   244. (0.00000) RY*(15) C  11           s(  0.28%)p99.99( 96.63%)d11.00(  3.09%)
   245. (0.00001) RY*(16) C  11           s(  1.61%)p21.94( 35.22%)d39.35( 63.18%)
   246. (0.00001) RY*(17) C  11           s(  2.14%)p14.43( 30.86%)d31.34( 67.00%)
   247. (0.00554) RY*( 1) C  12           s(  0.49%)p99.99( 94.64%)d 9.90(  4.86%)
                                            0.0000 -0.0264  0.0474 -0.0435  0.0087
                                            0.0123 -0.4266 -0.0430 -0.0253 -0.0246
                                            0.8648  0.0978  0.0507 -0.0017  0.0284
                                           -0.0155  0.0147  0.1052  0.0161 -0.0103
                                            0.0804  0.1753
   248. (0.00199) RY*( 2) C  12           s(  0.14%)p99.99( 98.29%)d10.92(  1.57%)
                                           -0.0000 -0.0017  0.0379  0.0011 -0.0001
                                            0.0029  0.0612  0.0102 -0.0246 -0.0002
                                           -0.0057 -0.0018  0.0176  0.0416  0.9550
                                            0.0905 -0.2368  0.0169 -0.0499  0.1082
                                            0.0022  0.0348
   249. (0.00078) RY*( 3) C  12           s(  0.16%)p99.99( 84.98%)d93.87( 14.86%)
                                           -0.0000  0.0002  0.0397  0.0016  0.0016
                                            0.0190 -0.7664  0.2767 -0.1038  0.0106
                                           -0.3852  0.1428 -0.0550 -0.0014  0.0440
                                           -0.0299  0.0032  0.1590 -0.2253 -0.1290
                                           -0.2346  0.0291
   250. (0.00057) RY*( 4) C  12           s(  0.10%)p74.07(  7.06%)d99.99( 92.84%)
                                           -0.0000  0.0003  0.0253  0.0175  0.0028
                                           -0.0049 -0.2370  0.0041 -0.0073 -0.0019
                                           -0.1169 -0.0124 -0.0038  0.0006  0.0139
                                           -0.0181 -0.0021  0.0890  0.8585  0.4173
                                           -0.0289 -0.0923
   251. (0.00039) RY*( 5) C  12           s( 41.87%)p 1.32( 55.10%)d 0.07(  3.03%)
                                           -0.0000  0.0041  0.6380 -0.1065 -0.0171
                                           -0.0054  0.0634 -0.0646  0.0226  0.0114
                                           -0.0416  0.0175 -0.0595  0.0132  0.0091
                                           -0.7081 -0.1870  0.0083  0.0574 -0.1412
                                            0.0336  0.0764
   252. (0.00034) RY*( 6) C  12           s( 55.73%)p 0.67( 37.27%)d 0.13(  7.00%)
                                           -0.0000  0.0011  0.6993  0.2602 -0.0252
                                           -0.0071  0.0317  0.0419  0.0985  0.0123
                                           -0.0140  0.0070 -0.1684 -0.0145 -0.0747
                                            0.5573  0.1229 -0.0362 -0.0613  0.1631
                                           -0.0254  0.1942
   253. (0.00014) RY*( 7) C  12           s( 66.85%)p 0.17( 11.48%)d 0.32( 21.67%)
                                            0.0000 -0.0072 -0.2386  0.7817 -0.0209
                                            0.0048 -0.0245 -0.1206  0.0992 -0.0095
                                           -0.0115  0.0243 -0.1740  0.0062  0.0098
                                           -0.2000 -0.1363 -0.1503  0.0947 -0.1265
                                           -0.1158  0.3946
   254. (0.00008) RY*( 8) C  12           s(  8.55%)p 6.87( 58.75%)d 3.82( 32.70%)
   255. (0.00005) RY*( 9) C  12           s(  9.66%)p 3.16( 30.53%)d 6.19( 59.81%)
   256. (0.00003) RY*(10) C  12           s(  1.78%)p23.59( 41.95%)d31.63( 56.27%)
   257. (0.00003) RY*(11) C  12           s(  6.10%)p10.94( 66.73%)d 4.45( 27.17%)
   258. (0.00001) RY*(12) C  12           s(  3.66%)p21.06( 77.17%)d 5.23( 19.16%)
   259. (0.00001) RY*(13) C  12           s(  2.79%)p 9.86( 27.52%)d24.96( 69.69%)
   260. (0.00001) RY*(14) C  12           s(  5.59%)p16.67( 93.18%)d 0.22(  1.23%)
   261. (0.00000) RY*(15) C  12           s( 94.72%)p 0.03(  3.25%)d 0.02(  2.03%)
   262. (0.00000) RY*(16) C  12           s(  1.07%)p13.03( 13.92%)d79.53( 85.01%)
   263. (0.00000) RY*(17) C  12           s(  0.84%)p99.99( 98.23%)d 1.11(  0.93%)
   264. (0.00535) RY*( 1) C  13           s(  0.35%)p99.99( 94.42%)d14.80(  5.22%)
                                            0.0000 -0.0265  0.0410 -0.0323  0.0103
                                            0.0054 -0.1460  0.0290 -0.0142 -0.0140
                                            0.4043 -0.0617  0.0339 -0.0244  0.8656
                                           -0.0393  0.0428 -0.0413  0.0716 -0.1681
                                           -0.0174 -0.1298
   265. (0.00206) RY*( 2) C  13           s(  0.31%)p99.99( 97.58%)d 6.84(  2.11%)
                                           -0.0000  0.0018 -0.0336  0.0442  0.0022
                                            0.0166  0.4129 -0.0650 -0.0857 -0.0314
                                           -0.7414  0.1278  0.1662  0.0185  0.4284
                                           -0.0701 -0.1000  0.0444  0.0378 -0.0622
                                            0.0428  0.1097
   266. (0.00093) RY*( 3) C  13           s(  0.26%)p99.99( 83.71%)d61.25( 16.03%)
                                            0.0000 -0.0001 -0.0279  0.0428  0.0015
                                           -0.0110  0.7452  0.2811  0.0827 -0.0044
                                            0.3961  0.1825  0.0324 -0.0008 -0.0550
                                           -0.0385  0.0077 -0.2352 -0.0967 -0.0230
                                            0.3082  0.0096
   267. (0.00057) RY*( 4) C  13           s(  0.10%)p99.99( 10.85%)d99.99( 89.06%)
                                           -0.0000 -0.0001  0.0303 -0.0070  0.0010
                                           -0.0122  0.2726  0.0301  0.1013 -0.0070
                                            0.1257 -0.0515  0.0543  0.0022 -0.0156
                                            0.0248 -0.0226  0.4511 -0.4328 -0.2535
                                           -0.6583  0.0457
   268. (0.00037) RY*( 5) C  13           s( 47.64%)p 1.02( 48.79%)d 0.07(  3.57%)
                                           -0.0000  0.0017  0.6656 -0.1755 -0.0507
                                            0.0038  0.0868  0.3064 -0.0524 -0.0057
                                           -0.1136 -0.5294  0.0506  0.0197 -0.0220
                                            0.1729 -0.2392 -0.1610  0.0243  0.0123
                                           -0.0239 -0.0918
   269. (0.00027) RY*( 6) C  13           s( 57.36%)p 0.64( 36.81%)d 0.10(  5.83%)
                                            0.0000  0.0016  0.6359  0.4108 -0.0199
                                           -0.0046 -0.0489 -0.2289  0.1008  0.0127
                                            0.0319  0.4355 -0.1833  0.0053 -0.0454
                                           -0.2751 -0.0307 -0.0772  0.0823 -0.1982
                                           -0.0697  0.0381
   270. (0.00019) RY*( 7) C  13           s( 69.80%)p 0.32( 22.57%)d 0.11(  7.63%)
                                            0.0000 -0.0061 -0.2336  0.8020 -0.0153
                                            0.0041 -0.0557  0.1727 -0.1208 -0.0064
                                            0.0195 -0.2721  0.2738 -0.0044 -0.0325
                                            0.0185 -0.1653 -0.2137  0.0411 -0.0216
                                           -0.1657 -0.0314
   271. (0.00007) RY*( 8) C  13           s(  2.54%)p 4.15( 10.55%)d34.22( 86.91%)
   272. (0.00006) RY*( 9) C  13           s( 11.31%)p 3.61( 40.89%)d 4.23( 47.80%)
   273. (0.00003) RY*(10) C  13           s(  3.64%)p 8.20( 29.84%)d18.27( 66.52%)
   274. (0.00002) RY*(11) C  13           s(  5.17%)p16.08( 83.16%)d 2.26( 11.67%)
   275. (0.00003) RY*(12) C  13           s(  0.15%)p99.99( 98.26%)d10.90(  1.60%)
   276. (0.00000) RY*(13) C  13           s(  4.54%)p 7.14( 32.42%)d13.90( 63.05%)
   277. (0.00001) RY*(14) C  13           s(  0.31%)p57.33( 18.02%)d99.99( 81.66%)
   278. (0.00000) RY*(15) C  13           s( 93.08%)p 0.02(  1.61%)d 0.06(  5.31%)
   279. (0.00000) RY*(16) C  13           s(  0.28%)p99.99( 98.40%)d 4.71(  1.32%)
   280. (0.00001) RY*(17) C  13           s(  3.26%)p28.28( 92.20%)d 1.39(  4.54%)
   281. (0.00610) RY*( 1) C  14           s(  1.00%)p94.44( 94.58%)d 4.41(  4.42%)
                                            0.0000 -0.0223  0.0735 -0.0637  0.0080
                                           -0.0080  0.3407  0.0047  0.0086  0.0163
                                           -0.5438 -0.0177 -0.0152 -0.0202  0.7282
                                           -0.0387  0.0291 -0.0198 -0.0938  0.1617
                                           -0.0379 -0.0860
   282. (0.00214) RY*( 2) C  14           s(  1.88%)p50.53( 94.79%)d 1.78(  3.34%)
                                            0.0000  0.0196  0.1314  0.0327 -0.0068
                                            0.0078  0.3444  0.0345 -0.0407 -0.0176
                                           -0.6371  0.0200  0.0837 -0.0167 -0.6365
                                            0.0735  0.0437 -0.0973  0.0011 -0.1022
                                           -0.0643 -0.0964
   283. (0.00109) RY*( 3) C  14           s(  0.39%)p99.99( 68.95%)d79.03( 30.66%)
                                           -0.0000 -0.0018  0.0540  0.0310 -0.0008
                                           -0.0157  0.6045  0.3688  0.0844 -0.0054
                                            0.3804  0.1838  0.0115  0.0015 -0.0016
                                           -0.0363 -0.0270 -0.2277 -0.3915 -0.1588
                                            0.2700  0.0576
   284. (0.00052) RY*( 4) C  14           s( 40.94%)p 0.53( 21.71%)d 0.91( 37.34%)
                                            0.0000 -0.0047  0.6304  0.1094 -0.0067
                                           -0.0001  0.2781  0.0044  0.1306  0.0111
                                            0.2371 -0.2048 -0.1299 -0.0069 -0.0025
                                           -0.0674 -0.0546  0.3535  0.1833 -0.0166
                                           -0.4626  0.0250
   285. (0.00049) RY*( 5) C  14           s( 68.69%)p 0.32( 21.70%)d 0.14(  9.61%)
                                           -0.0000 -0.0027 -0.5389  0.6296 -0.0093
                                            0.0069  0.2443  0.0008 -0.0583 -0.0100
                                            0.0360 -0.1745  0.2091  0.0010 -0.0086
                                           -0.2769 -0.0395  0.1317  0.0453  0.0943
                                           -0.2551  0.0524
   286. (0.00043) RY*( 6) C  14           s( 55.55%)p 0.43( 24.06%)d 0.37( 20.39%)
                                            0.0000 -0.0069  0.4392  0.6022 -0.0008
                                           -0.0054 -0.3406  0.0912 -0.0234  0.0052
                                           -0.1469 -0.1082 -0.0921 -0.0074  0.0609
                                           -0.2638 -0.0234 -0.2976 -0.0761 -0.0765
                                            0.3180  0.0502
   287. (0.00020) RY*( 7) C  14           s( 13.77%)p 6.13( 84.38%)d 0.13(  1.86%)
                                           -0.0000  0.0023 -0.1130  0.3515  0.0367
                                            0.0004  0.1296 -0.3745  0.1987  0.0009
                                           -0.0184  0.3061 -0.5208  0.0046  0.0310
                                            0.4598 -0.2636  0.0295  0.0579 -0.0947
                                            0.0726 -0.0103
   288. (0.00013) RY*( 8) C  14           s(  5.33%)p 7.62( 40.57%)d10.16( 54.11%)
                                           -0.0000  0.0017  0.0381  0.1534  0.1682
                                           -0.0067  0.0628 -0.1536 -0.0534  0.0109
                                            0.1439  0.0921  0.2014  0.0092  0.1218
                                            0.1005  0.5295 -0.0144  0.2161 -0.3736
                                            0.0618 -0.5922
   289. (0.00010) RY*( 9) C  14           s(  1.17%)p53.27( 62.40%)d31.10( 36.43%)
   290. (0.00007) RY*(10) C  14           s(  3.75%)p14.95( 56.02%)d10.74( 40.24%)
   291. (0.00008) RY*(11) C  14           s(  1.17%)p43.84( 51.49%)d40.30( 47.33%)
   292. (0.00004) RY*(12) C  14           s(  6.39%)p 7.39( 47.21%)d 7.27( 46.41%)
   293. (0.00002) RY*(13) C  14           s(  1.13%)p20.58( 23.17%)d67.24( 75.70%)
   294. (0.00003) RY*(14) C  14           s(  2.52%)p23.70( 59.61%)d15.06( 37.88%)
   295. (0.00001) RY*(15) C  14           s(  1.32%)p39.70( 52.46%)d34.97( 46.22%)
   296. (0.00001) RY*(16) C  14           s(  0.02%)p99.99( 94.56%)d99.99(  5.41%)
   297. (0.00000) RY*(17) C  14           s( 95.10%)p 0.03(  2.39%)d 0.03(  2.51%)
   298. (0.00933) RY*( 1) C  15           s(  8.86%)p 9.61( 85.14%)d 0.68(  6.00%)
                                            0.0000  0.0433  0.2907  0.0254 -0.0400
                                           -0.0577  0.8269  0.0468  0.0655 -0.0058
                                            0.0732 -0.0506  0.0097 -0.0125  0.3850
                                            0.0343  0.0161  0.1470 -0.0544  0.1077
                                            0.0533 -0.1448
   299. (0.00699) RY*( 2) C  15           s( 26.31%)p 0.74( 19.34%)d 2.07( 54.35%)
                                           -0.0000  0.0123  0.5118 -0.0291 -0.0092
                                            0.0055 -0.0558  0.1040  0.0487  0.0054
                                           -0.2619  0.1895 -0.0231 -0.0627  0.2377
                                           -0.0562  0.0919 -0.5774  0.1218 -0.2543
                                           -0.0495  0.3581
   300. (0.00651) RY*( 3) C  15           s(  1.86%)p 6.20( 11.56%)d46.42( 86.58%)
                                           -0.0000  0.0023  0.1365 -0.0023  0.0010
                                           -0.0167 -0.1285  0.1623  0.0339  0.0715
                                            0.0614 -0.0953 -0.0446  0.0228  0.1749
                                           -0.1421  0.0067  0.4599  0.5349  0.1095
                                           -0.5414  0.2510
   301. (0.00233) RY*( 4) C  15           s( 16.97%)p 4.07( 69.04%)d 0.82( 13.99%)
                                           -0.0000 -0.0054  0.3923  0.1253 -0.0016
                                           -0.0433  0.1500 -0.1831  0.1182  0.0078
                                            0.4280  0.0993 -0.0210 -0.0350 -0.6195
                                           -0.1589  0.1216  0.0236 -0.2138 -0.0989
                                           -0.2623  0.1228
   302. (0.00095) RY*( 5) C  15           s( 36.55%)p 0.85( 31.16%)d 0.88( 32.30%)
                                           -0.0000  0.0024  0.6001 -0.0600 -0.0418
                                           -0.0130 -0.4482 -0.1370 -0.0158  0.0206
                                           -0.0830 -0.1716 -0.0576 -0.0181  0.2006
                                            0.1034  0.0160  0.3517 -0.3258  0.0332
                                            0.1406 -0.2688
   303. (0.00017) RY*( 6) C  15           s(  3.05%)p25.97( 79.17%)d 5.83( 17.78%)
                                           -0.0000 -0.0026  0.0940 -0.0206  0.1457
                                            0.0043 -0.1876  0.2297  0.4680  0.0231
                                            0.5817 -0.0597  0.1534  0.0117  0.1265
                                            0.0474 -0.3167 -0.2306  0.1844  0.1644
                                            0.2297 -0.1044
   304. (0.00014) RY*( 7) C  15           s(  9.66%)p 9.04( 87.33%)d 0.31(  3.01%)
                                            0.0000 -0.0016 -0.1553  0.2682 -0.0239
                                           -0.0088 -0.1050 -0.2960 -0.1426  0.0128
                                            0.3114 -0.0454 -0.2789  0.0145  0.4114
                                           -0.6305  0.1014 -0.1155 -0.0983 -0.0721
                                            0.0321 -0.0291
   305. (0.00011) RY*( 8) C  15           s( 76.34%)p 0.25( 18.80%)d 0.06(  4.86%)
                                            0.0000  0.0063  0.0245  0.8560  0.1733
                                           -0.0001 -0.0520 -0.0421  0.0343 -0.0058
                                           -0.1935  0.1269  0.2623 -0.0043  0.0570
                                            0.1491 -0.1859 -0.0090 -0.0719  0.1412
                                           -0.1497 -0.0313
   306. (0.00005) RY*( 9) C  15           s(  4.52%)p16.76( 75.79%)d 4.35( 19.69%)
   307. (0.00006) RY*(10) C  15           s(  4.28%)p20.54( 87.86%)d 1.84(  7.86%)
   308. (0.00003) RY*(11) C  15           s( 14.69%)p 2.79( 40.95%)d 3.02( 44.36%)
   309. (0.00001) RY*(12) C  15           s(  3.79%)p18.72( 70.86%)d 6.70( 25.35%)
   310. (0.00001) RY*(13) C  15           s(  2.99%)p32.09( 96.08%)d 0.31(  0.92%)
   311. (0.00001) RY*(14) C  15           s(  1.07%)p77.24( 82.67%)d15.20( 16.26%)
   312. (0.00002) RY*(15) C  15           s(  1.87%)p11.07( 20.66%)d41.51( 77.47%)
   313. (0.00000) RY*(16) C  15           s( 86.50%)p 0.14( 12.35%)d 0.01(  1.15%)
   314. (0.00001) RY*(17) C  15           s(  0.35%)p35.17( 12.48%)d99.99( 87.16%)
   315. (0.00266) RY*( 1) O  16           s(  2.56%)p37.66( 96.24%)d 0.47(  1.20%)
                                           -0.0000  0.0011  0.1040  0.1213 -0.0011
                                            0.0003  0.4081 -0.1094 -0.0057 -0.0070
                                            0.5674 -0.0235  0.0266  0.0114 -0.6753
                                           -0.0535 -0.0389 -0.0516  0.0472 -0.0395
                                           -0.0343  0.0664
   316. (0.00083) RY*( 2) O  16           s( 35.08%)p 1.79( 62.82%)d 0.06(  2.11%)
                                           -0.0000  0.0050  0.5662 -0.1735 -0.0031
                                            0.0205 -0.3496 -0.0708 -0.0327  0.0022
                                            0.5939  0.0167  0.0293  0.0141  0.3593
                                           -0.1255  0.0227 -0.0493 -0.1181 -0.0329
                                            0.0601 -0.0016
   317. (0.00074) RY*( 3) O  16           s( 54.09%)p 0.81( 43.91%)d 0.04(  2.00%)
                                           -0.0000  0.0069  0.7196 -0.1516 -0.0023
                                            0.0288  0.0418 -0.1159 -0.0040 -0.0028
                                           -0.5381  0.0951 -0.0389  0.0151 -0.3259
                                           -0.1269 -0.0212  0.1144 -0.0219 -0.0025
                                           -0.0773 -0.0206
   318. (0.00012) RY*( 4) O  16           s( 24.50%)p 2.98( 73.13%)d 0.10(  2.36%)
                                           -0.0000  0.0106  0.2376  0.4341  0.0030
                                            0.0314  0.6484 -0.1630 -0.0091  0.0005
                                           -0.0488 -0.1260  0.0496  0.0172  0.5100
                                            0.0146 -0.0453 -0.0577 -0.0695  0.0125
                                           -0.1102  0.0563
   319. (0.00004) RY*( 5) O  16           s( 68.60%)p 0.34( 23.64%)d 0.11(  7.76%)
   320. (0.00005) RY*( 6) O  16           s(  2.91%)p33.03( 96.02%)d 0.37(  1.07%)
   321. (0.00004) RY*( 7) O  16           s(  3.25%)p29.01( 94.30%)d 0.75(  2.45%)
   322. (0.00002) RY*( 8) O  16           s(  6.47%)p 9.96( 64.43%)d 4.50( 29.10%)
   323. (0.00000) RY*( 9) O  16           s(  0.28%)p99.99( 99.48%)d 0.87(  0.24%)
   324. (0.00000) RY*(10) O  16           s( 99.88%)p 0.00(  0.11%)d 0.00(  0.01%)
   325. (0.00001) RY*(11) O  16           s(  0.03%)p99.99( 98.21%)d67.86(  1.77%)
   326. (0.00000) RY*(12) O  16           s(  0.09%)p99.99( 99.41%)d 5.76(  0.50%)
   327. (0.00000) RY*(13) O  16           s(  0.39%)p 9.44(  3.71%)d99.99( 95.90%)
   328. (0.00001) RY*(14) O  16           s(  1.21%)p26.77( 32.31%)d55.10( 66.49%)
   329. (0.00000) RY*(15) O  16           s(  0.18%)p 6.78(  1.24%)d99.99( 98.58%)
   330. (0.00000) RY*(16) O  16           s(  0.27%)p37.36( 10.23%)d99.99( 89.50%)
   331. (0.00000) RY*(17) O  16           s(  0.03%)p51.85(  1.30%)d99.99( 98.67%)
   332. (0.00107) RY*( 1)Br  17           s(  0.37%)p99.99( 99.63%)
                                            0.0004  0.0608  0.0052  0.4410 -0.0085
                                           -0.8259  0.0117  0.3456
   333. (0.00086) RY*( 2)Br  17           s(  0.00%)p 1.00(100.00%)
                                            0.0002 -0.0001  0.0152  0.8894  0.0073
                                            0.4541 -0.0022 -0.0497
   334. (0.00032) RY*( 3)Br  17           s( 15.42%)p 5.49( 84.58%)
                                           -0.0179  0.3922 -0.0074  0.0959  0.0232
                                           -0.2826  0.0570 -0.8677
   335. (0.00001) RY*( 4)Br  17           s( 84.21%)p 0.19( 15.79%)
   336. (0.00039) RY*( 1) H  18           s(100.00%)
                                           -0.0005  1.0000  0.0028
   337. (0.00022) RY*( 2) H  18           s(100.00%)
                                           -0.0012 -0.0028  1.0000
   338. (0.00046) RY*( 1) H  19           s(100.00%)
                                           -0.0006  1.0000  0.0022
   339. (0.00022) RY*( 2) H  19           s(100.00%)
                                           -0.0012 -0.0022  1.0000
   340. (0.00067) RY*( 1) H  20           s(100.00%)
                                           -0.0015  1.0000  0.0015
   341. (0.00017) RY*( 2) H  20           s(100.00%)
                                           -0.0007 -0.0015  1.0000
   342. (0.00074) RY*( 1) H  21           s(100.00%)
                                           -0.0016  1.0000  0.0017
   343. (0.00026) RY*( 2) H  21           s(100.00%)
                                           -0.0006 -0.0017  1.0000
   344. (0.00045) RY*( 1) H  22           s(100.00%)
                                           -0.0006  1.0000  0.0025
   345. (0.00022) RY*( 2) H  22           s(100.00%)
                                           -0.0011 -0.0025  1.0000
   346. (0.00209) RY*( 1) H  23           s(100.00%)
                                            0.0029  1.0000 -0.0014
   347. (0.00034) RY*( 2) H  23           s(100.00%)
                                           -0.0011  0.0014  1.0000
   348. (0.00279) RY*( 1) H  24           s(100.00%)
                                            0.0078  1.0000 -0.0036
   349. (0.00039) RY*( 2) H  24           s(100.00%)
                                           -0.0018  0.0036  1.0000
   350. (0.00059) RY*( 1) H  25           s(100.00%)
                                           -0.0015  1.0000  0.0031
   351. (0.00022) RY*( 2) H  25           s(100.00%)
                                           -0.0010 -0.0031  1.0000
   352. (0.00041) RY*( 1) H  26           s(100.00%)
                                           -0.0008  1.0000  0.0030
   353. (0.00021) RY*( 2) H  26           s(100.00%)
                                           -0.0010 -0.0030  1.0000
   354. (0.00042) RY*( 1) H  27           s(100.00%)
                                           -0.0009  1.0000  0.0038
   355. (0.00022) RY*( 2) H  27           s(100.00%)
                                           -0.0011 -0.0038  1.0000
   356. (0.00092) RY*( 1) H  28           s(100.00%)
                                           -0.0020  1.0000  0.0013
   357. (0.00022) RY*( 2) H  28           s(100.00%)
                                           -0.0006 -0.0013  1.0000
   358. (0.00131) RY*( 1) H  29           s(100.00%)
                                            0.0038  1.0000 -0.0045
   359. (0.00026) RY*( 2) H  29           s(100.00%)
                                           -0.0014  0.0045  1.0000
   360. (0.01525) BD*( 1) C   1 - C   2  
                ( 50.13%)   0.7080* C   1 s( 34.67%)p 1.88( 65.30%)d 0.00(  0.03%)
                                            0.0000  0.5887 -0.0109  0.0000 -0.0001
                                           -0.6364  0.0042  0.0123 -0.0001 -0.2429
                                           -0.0175  0.0072 -0.0000 -0.4325  0.0376
                                            0.0039 -0.0000  0.0105  0.0117  0.0025
                                            0.0080 -0.0017
                ( 49.87%)  -0.7062* C   2 s( 34.73%)p 1.88( 65.24%)d 0.00(  0.03%)
                                            0.0000  0.5892 -0.0123 -0.0028 -0.0005
                                            0.6435 -0.0233 -0.0090  0.0004  0.2624
                                           -0.0289 -0.0013 -0.0001  0.4093  0.0206
                                           -0.0104  0.0007  0.0083  0.0133  0.0021
                                            0.0078  0.0010
   361. (0.31989) BD*( 2) C   1 - C   2  
                ( 49.60%)   0.7043* C   1 s(  0.00%)p 1.00( 99.96%)d 0.00(  0.04%)
                                           -0.0000 -0.0005 -0.0003 -0.0000  0.0000
                                            0.5510  0.0145  0.0073 -0.0002 -0.7310
                                           -0.0191 -0.0095  0.0005 -0.4010 -0.0105
                                           -0.0052  0.0002  0.0053  0.0060  0.0051
                                           -0.0173  0.0004
                ( 50.40%)  -0.7099* C   2 s(  0.00%)p 1.00( 99.96%)d 0.00(  0.04%)
                                           -0.0000 -0.0003 -0.0009 -0.0009 -0.0002
                                            0.5524  0.0136  0.0069 -0.0009 -0.7308
                                           -0.0181 -0.0092  0.0013 -0.3996 -0.0101
                                           -0.0053  0.0005 -0.0084  0.0049 -0.0118
                                            0.0050 -0.0114
   362. (0.01532) BD*( 1) C   1 - C   6  
                ( 50.08%)   0.7077* C   1 s( 34.64%)p 1.89( 65.33%)d 0.00(  0.03%)
                                           -0.0000 -0.5885  0.0116  0.0004  0.0001
                                           -0.1530  0.0342 -0.0008  0.0001  0.2897
                                            0.0152 -0.0076  0.0000 -0.7375  0.0191
                                            0.0126  0.0001 -0.0014 -0.0044  0.0120
                                            0.0012 -0.0124
                ( 49.92%)  -0.7065* C   6 s( 34.69%)p 1.88( 65.28%)d 0.00(  0.03%)
                                           -0.0000 -0.5889  0.0132  0.0026  0.0004
                                            0.1273  0.0288  0.0057  0.0004 -0.3088
                                            0.0286 -0.0021  0.0001  0.7343 -0.0124
                                            0.0119  0.0004 -0.0006 -0.0071  0.0102
                                            0.0000 -0.0126
   363. (0.01145) BD*( 1) C   1 - H  18  
                ( 39.70%)   0.6300* C   1 s( 30.60%)p 2.27( 69.33%)d 0.00(  0.07%)
                                            0.0003 -0.5529 -0.0180 -0.0002 -0.0002
                                           -0.5158 -0.0028 -0.0053 -0.0012 -0.5669
                                           -0.0029 -0.0057 -0.0012  0.3252  0.0015
                                            0.0032  0.0007 -0.0180  0.0121  0.0112
                                            0.0022  0.0079
                ( 60.30%)  -0.7766* H  18 s(100.00%)
                                           -1.0000 -0.0005 -0.0012
   364. (0.01551) BD*( 1) C   2 - C   3  
                ( 50.70%)   0.7120* C   2 s( 34.63%)p 1.89( 65.34%)d 0.00(  0.03%)
                                            0.0000  0.5884 -0.0109  0.0013  0.0002
                                           -0.5072  0.0310  0.0066  0.0000 -0.5496
                                            0.0088  0.0089 -0.0006  0.3036  0.0266
                                           -0.0087  0.0009  0.0134 -0.0056 -0.0102
                                           -0.0009 -0.0019
                ( 49.30%)  -0.7021* C   3 s( 35.18%)p 1.84( 64.79%)d 0.00(  0.03%)
                                           -0.0001  0.5930  0.0142 -0.0018 -0.0000
                                            0.4928  0.0143 -0.0081 -0.0000  0.5478
                                           -0.0097 -0.0053  0.0002 -0.3213  0.0368
                                            0.0005 -0.0006  0.0144 -0.0038 -0.0078
                                            0.0002 -0.0036
   365. (0.01106) BD*( 1) C   2 - H  19  
                ( 39.61%)   0.6294* C   2 s( 30.56%)p 2.27( 69.38%)d 0.00(  0.07%)
                                           -0.0003  0.5525  0.0183  0.0013  0.0003
                                           -0.1461 -0.0014 -0.0008 -0.0000  0.3055
                                            0.0014  0.0035  0.0006 -0.7609 -0.0047
                                           -0.0076 -0.0013 -0.0046  0.0070 -0.0143
                                           -0.0028  0.0196
                ( 60.39%)  -0.7771* H  19 s(100.00%)
                                            1.0000  0.0006  0.0012
   366. (0.02521) BD*( 1) C   3 - C   4  
                ( 50.86%)   0.7131* C   3 s( 34.78%)p 1.87( 65.19%)d 0.00(  0.03%)
                                            0.0001  0.5897  0.0056  0.0042  0.0002
                                            0.1175  0.0167 -0.0017  0.0017 -0.3136
                                            0.0140  0.0057  0.0012  0.7342 -0.0030
                                           -0.0099  0.0009  0.0018  0.0053 -0.0103
                                            0.0001  0.0115
                ( 49.14%)  -0.7010* C   4 s( 34.04%)p 1.94( 65.93%)d 0.00(  0.03%)
                                            0.0000  0.5834  0.0065  0.0019  0.0001
                                           -0.1509  0.0095 -0.0003 -0.0010  0.2916
                                            0.0008  0.0008  0.0003 -0.7424  0.0121
                                            0.0025 -0.0039  0.0004  0.0045 -0.0107
                                           -0.0003  0.0126
   367. (0.35856) BD*( 2) C   3 - C   4  
                ( 49.88%)   0.7063* C   3 s(  0.00%)p 1.00( 99.96%)d 0.00(  0.04%)
                                           -0.0000 -0.0027  0.0007 -0.0026  0.0001
                                            0.5549  0.0061  0.0035 -0.0016 -0.7300
                                           -0.0099 -0.0060  0.0008 -0.3984 -0.0034
                                           -0.0024  0.0014 -0.0085  0.0049 -0.0112
                                            0.0040 -0.0111
                ( 50.12%)  -0.7079* C   4 s(  0.00%)p 1.00( 99.97%)d 0.00(  0.03%)
                                            0.0001 -0.0007 -0.0048  0.0002 -0.0001
                                            0.5488  0.0025  0.0020 -0.0042 -0.7336
                                           -0.0103 -0.0047  0.0037 -0.4003 -0.0005
                                           -0.0016  0.0026  0.0027 -0.0088  0.0064
                                            0.0088  0.0105
   368. (0.01271) BD*( 1) C   3 - H  20  
                ( 40.25%)   0.6344* C   3 s( 29.93%)p 2.34( 70.00%)d 0.00(  0.07%)
                                           -0.0003  0.5468 -0.0160 -0.0021 -0.0000
                                           -0.6590 -0.0050 -0.0007 -0.0012 -0.2603
                                           -0.0083  0.0015  0.0003 -0.4446  0.0117
                                           -0.0073 -0.0027  0.0113  0.0185  0.0083
                                            0.0124 -0.0029
                ( 59.75%)  -0.7730* H  20 s(100.00%)
                                            1.0000  0.0015  0.0007
   369. (0.02151) BD*( 1) C   4 - C   5  
                ( 48.95%)   0.6996* C   4 s( 34.12%)p 1.93( 65.84%)d 0.00(  0.03%)
                                            0.0000 -0.5841 -0.0042 -0.0014 -0.0002
                                           -0.6442  0.0043  0.0011 -0.0030 -0.2490
                                            0.0008 -0.0016 -0.0001 -0.4257  0.0133
                                            0.0006 -0.0030 -0.0086 -0.0128 -0.0026
                                           -0.0086  0.0011
                ( 51.05%)  -0.7145* C   5 s( 34.91%)p 1.86( 65.07%)d 0.00(  0.03%)
                                           -0.0001 -0.5908 -0.0069 -0.0040 -0.0002
                                            0.6441 -0.0109 -0.0074  0.0012  0.2679
                                           -0.0144 -0.0049 -0.0003  0.4042  0.0160
                                           -0.0054  0.0023 -0.0089 -0.0122 -0.0020
                                           -0.0072 -0.0003
   370. (0.02779) BD*( 1) C   4 - C   7  
                ( 51.67%)   0.7188* C   4 s( 31.80%)p 2.14( 68.17%)d 0.00(  0.03%)
                                            0.0002  0.5638 -0.0094 -0.0042 -0.0003
                                           -0.5105 -0.0035  0.0033 -0.0003 -0.5603
                                           -0.0225 -0.0010 -0.0022  0.3266  0.0002
                                           -0.0012  0.0010  0.0139 -0.0056 -0.0081
                                           -0.0012 -0.0047
                ( 48.33%)  -0.6952* C   7 s( 28.79%)p 2.47( 71.19%)d 0.00(  0.03%)
                                            0.0001  0.5364  0.0093 -0.0016  0.0002
                                            0.4785  0.0154 -0.0011  0.0033  0.5802
                                           -0.0129  0.0042 -0.0013 -0.3816 -0.0151
                                           -0.0003 -0.0021  0.0093 -0.0086 -0.0103
                                           -0.0015 -0.0010
   371. (0.01473) BD*( 1) C   5 - C   6  
                ( 49.49%)   0.7035* C   5 s( 34.85%)p 1.87( 65.12%)d 0.00(  0.03%)
                                            0.0001 -0.5902 -0.0134  0.0019  0.0001
                                           -0.5070  0.0297  0.0029 -0.0009 -0.5461
                                            0.0061  0.0052 -0.0007  0.3070  0.0275
                                           -0.0066  0.0005 -0.0129  0.0053  0.0102
                                            0.0008  0.0019
                ( 50.51%)  -0.7107* C   6 s( 34.55%)p 1.89( 65.42%)d 0.00(  0.03%)
                                           -0.0000 -0.5877  0.0090 -0.0016 -0.0003
                                            0.4918  0.0123  0.0108  0.0008  0.5528
                                           -0.0108  0.0086  0.0005 -0.3237  0.0380
                                           -0.0022  0.0005 -0.0147  0.0042  0.0078
                                           -0.0006  0.0044
   372. (0.31501) BD*( 2) C   5 - C   6  
                ( 49.59%)   0.7042* C   5 s(  0.00%)p 1.00( 99.96%)d 0.00(  0.04%)
                                            0.0000 -0.0045 -0.0008 -0.0012  0.0001
                                            0.5512  0.0085  0.0074 -0.0017 -0.7317
                                           -0.0147 -0.0082  0.0021 -0.4000 -0.0068
                                           -0.0085  0.0014  0.0030 -0.0099  0.0058
                                            0.0112  0.0098
                ( 50.41%)  -0.7100* C   6 s(  0.00%)p 1.00( 99.96%)d 0.00(  0.04%)
                                           -0.0000 -0.0013 -0.0003 -0.0009 -0.0000
                                            0.5523  0.0124 -0.0058 -0.0003 -0.7289
                                           -0.0168  0.0073  0.0000 -0.4034 -0.0093
                                            0.0044  0.0004  0.0060  0.0059  0.0059
                                           -0.0182  0.0011
   373. (0.01236) BD*( 1) C   5 - H  21  
                ( 39.61%)   0.6294* C   5 s( 30.15%)p 2.31( 69.78%)d 0.00(  0.07%)
                                            0.0003 -0.5489  0.0162  0.0020 -0.0000
                                           -0.1518  0.0082 -0.0035 -0.0014  0.3057
                                            0.0078 -0.0014 -0.0005 -0.7623 -0.0007
                                           -0.0046 -0.0014  0.0038 -0.0067  0.0149
                                            0.0029 -0.0195
                ( 60.39%)  -0.7771* H  21 s(100.00%)
                                           -1.0000 -0.0016 -0.0006
   374. (0.01096) BD*( 1) C   6 - H  22  
                ( 39.64%)   0.6296* C   6 s( 30.66%)p 2.26( 69.27%)d 0.00(  0.07%)
                                            0.0003 -0.5534 -0.0175 -0.0009 -0.0002
                                           -0.6599 -0.0034  0.0070 -0.0011 -0.2570
                                           -0.0012  0.0031 -0.0005 -0.4372 -0.0027
                                            0.0040 -0.0007 -0.0098 -0.0186 -0.0087
                                           -0.0120  0.0027
                ( 60.36%)  -0.7769* H  22 s(100.00%)
                                           -1.0000 -0.0006 -0.0011
   375. (0.03892) BD*( 1) C   7 - C   8  
                ( 49.63%)   0.7045* C   7 s( 28.39%)p 2.52( 71.58%)d 0.00(  0.03%)
                                           -0.0002 -0.5328 -0.0041 -0.0009  0.0001
                                           -0.3549 -0.0062  0.0052 -0.0024  0.7674
                                           -0.0027 -0.0077  0.0024 -0.0278  0.0075
                                           -0.0033  0.0034  0.0104  0.0007 -0.0016
                                            0.0096  0.0091
                ( 50.37%)  -0.7097* C   8 s( 31.61%)p 2.16( 68.36%)d 0.00(  0.02%)
                                           -0.0002 -0.5621  0.0144  0.0013  0.0004
                                            0.3673  0.0033 -0.0006  0.0012 -0.7403
                                           -0.0219  0.0056 -0.0033 -0.0056  0.0034
                                           -0.0043 -0.0005  0.0121  0.0001 -0.0001
                                            0.0079  0.0062
   376. (0.02981) BD*( 1) C   7 - N   9  
                ( 61.12%)   0.7818* C   7 s( 21.87%)p 3.57( 78.04%)d 0.00(  0.09%)
                                           -0.0001  0.4669  0.0266  0.0017 -0.0003
                                           -0.7832  0.0322 -0.0043  0.0002 -0.0525
                                           -0.0124  0.0044  0.0004 -0.4037  0.0035
                                           -0.0032  0.0020  0.0037  0.0218  0.0018
                                            0.0199 -0.0045
                ( 38.88%)  -0.6235* N   9 s( 35.09%)p 1.85( 64.88%)d 0.00(  0.03%)
                                           -0.0001  0.5923 -0.0007 -0.0041  0.0001
                                            0.7229 -0.0014 -0.0062  0.0005  0.0499
                                           -0.0073 -0.0012  0.0002  0.3515  0.0018
                                           -0.0045  0.0005  0.0024  0.0112 -0.0047
                                            0.0122 -0.0012
   377. (0.02804) BD*( 1) C   7 - H  23  
                ( 37.73%)   0.6142* C   7 s( 20.98%)p 3.76( 78.94%)d 0.00(  0.08%)
                                            0.0003 -0.4573  0.0266  0.0000 -0.0002
                                            0.1736 -0.0057 -0.0029  0.0014 -0.2667
                                            0.0059  0.0049 -0.0015 -0.8291 -0.0260
                                           -0.0027  0.0012  0.0027  0.0102 -0.0156
                                            0.0014 -0.0214
                ( 62.27%)  -0.7891* H  23 s(100.00%)
                                           -1.0000  0.0029 -0.0011
   378. (0.03711) BD*( 1) C   8 - C  10  
                ( 50.08%)   0.7076* C   8 s( 34.60%)p 1.89( 65.37%)d 0.00(  0.03%)
                                           -0.0000  0.5880  0.0152  0.0018 -0.0002
                                            0.2174  0.0054  0.0034  0.0006 -0.3434
                                           -0.0129 -0.0050 -0.0006  0.6985 -0.0195
                                            0.0027  0.0019 -0.0050  0.0068 -0.0106
                                           -0.0032  0.0104
                ( 49.92%)  -0.7066* C  10 s( 39.28%)p 1.54( 60.69%)d 0.00(  0.03%)
                                            0.0001  0.6267  0.0104  0.0047  0.0004
                                           -0.2416  0.0052 -0.0013 -0.0016  0.4222
                                           -0.0111  0.0023  0.0020 -0.6082 -0.0041
                                            0.0019 -0.0105 -0.0070  0.0053 -0.0075
                                           -0.0049  0.0107
   379. (0.41613) BD*( 2) C   8 - C  10  
                ( 52.66%)   0.7257* C   8 s(  0.00%)p 1.00( 99.96%)d 0.00(  0.04%)
                                            0.0001  0.0002  0.0001 -0.0002 -0.0000
                                            0.8938 -0.0052 -0.0006 -0.0067  0.4438
                                            0.0007  0.0011 -0.0034 -0.0601 -0.0004
                                            0.0004  0.0000 -0.0097  0.0091  0.0060
                                            0.0135 -0.0009
                ( 47.34%)  -0.6880* C  10 s(  0.00%)p 1.00( 99.98%)d 0.00(  0.02%)
                                           -0.0000 -0.0039  0.0003  0.0010 -0.0000
                                            0.8960 -0.0131  0.0032 -0.0019  0.4403
                                           -0.0048  0.0007 -0.0008 -0.0544  0.0014
                                            0.0000  0.0002  0.0025 -0.0105 -0.0054
                                           -0.0043  0.0011
   380. (0.02438) BD*( 1) C   8 - C  14  
                ( 48.73%)   0.6981* C   8 s( 33.79%)p 1.96( 66.18%)d 0.00(  0.03%)
                                            0.0003 -0.5812 -0.0034  0.0014 -0.0004
                                           -0.1350 -0.0023  0.0002 -0.0001  0.3687
                                            0.0010  0.0005  0.0010  0.7123 -0.0126
                                            0.0047  0.0051  0.0052  0.0041 -0.0122
                                            0.0045 -0.0113
                ( 51.27%)  -0.7160* C  14 s( 34.76%)p 1.88( 65.21%)d 0.00(  0.03%)
                                           -0.0002 -0.5896 -0.0052 -0.0031 -0.0002
                                            0.1351 -0.0098 -0.0011 -0.0000 -0.3681
                                            0.0173  0.0041  0.0001 -0.7056 -0.0084
                                            0.0079 -0.0017  0.0040  0.0026 -0.0090
                                            0.0037 -0.0129
   381. (0.05105) BD*( 1) N   9 - C  15  
                ( 36.96%)   0.6080* N   9 s( 35.37%)p 1.83( 64.58%)d 0.00(  0.05%)
                                            0.0000  0.5947  0.0085  0.0048 -0.0000
                                           -0.6103  0.0275 -0.0032 -0.0013 -0.4182
                                            0.0047  0.0036 -0.0013  0.3124  0.0074
                                           -0.0029  0.0011  0.0151 -0.0086 -0.0107
                                            0.0069 -0.0041
                ( 63.04%)  -0.7940* C  15 s( 32.51%)p 2.07( 67.41%)d 0.00(  0.08%)
                                            0.0001  0.5698 -0.0185  0.0055 -0.0013
                                            0.6236  0.0184 -0.0080 -0.0013  0.4255
                                            0.0167 -0.0009 -0.0020 -0.3215 -0.0139
                                            0.0003  0.0022  0.0184 -0.0162 -0.0080
                                            0.0063 -0.0080
   382. (0.01823) BD*( 1) N   9 - H  24  
                ( 29.23%)   0.5406* N   9 s( 29.39%)p 2.40( 70.55%)d 0.00(  0.06%)
                                           -0.0001  0.5421 -0.0033 -0.0020 -0.0001
                                           -0.1296  0.0047 -0.0037  0.0016  0.4311
                                           -0.0076 -0.0022 -0.0006 -0.7089  0.0179
                                            0.0010  0.0013 -0.0012  0.0070 -0.0193
                                           -0.0012  0.0125
                ( 70.77%)  -0.8413* H  24 s(100.00%)
                                            1.0000 -0.0078  0.0019
   383. (0.02560) BD*( 1) C  10 - C  11  
                ( 48.82%)   0.6987* C  10 s( 37.80%)p 1.64( 62.16%)d 0.00(  0.03%)
                                            0.0001 -0.6147 -0.0133  0.0030  0.0004
                                           -0.3498  0.0085 -0.0025 -0.0029  0.7060
                                           -0.0139  0.0049  0.0069 -0.0045  0.0201
                                           -0.0039  0.0058  0.0139  0.0002 -0.0020
                                            0.0106  0.0034
                ( 51.18%)  -0.7154* C  11 s( 34.69%)p 1.88( 65.27%)d 0.00(  0.03%)
                                           -0.0000 -0.5888  0.0168 -0.0030 -0.0003
                                            0.3527 -0.0033 -0.0062 -0.0006 -0.7227
                                            0.0113  0.0119  0.0015 -0.0646  0.0389
                                           -0.0032  0.0019  0.0136 -0.0001 -0.0006
                                            0.0105  0.0065
   384. (0.03093) BD*( 1) C  10 -Br  17  
                ( 48.51%)   0.6965* C  10 s( 22.87%)p 3.36( 76.94%)d 0.01(  0.19%)
                                            0.0001 -0.4775  0.0263  0.0022  0.0001
                                            0.1259  0.0071 -0.0051  0.0004 -0.3581
                                           -0.0151  0.0166  0.0017 -0.7901 -0.0175
                                            0.0124  0.0093  0.0061  0.0080 -0.0255
                                            0.0064 -0.0331
                ( 51.49%)  -0.7176*Br  17 s( 15.53%)p 5.44( 84.47%)
                                           -0.3936 -0.0198 -0.1096 -0.0084  0.3295
                                            0.0251  0.8487  0.0556
   385. (0.01747) BD*( 1) C  11 - C  12  
                ( 49.32%)   0.7023* C  11 s( 34.89%)p 1.87( 65.08%)d 0.00(  0.03%)
                                            0.0002 -0.5905  0.0098  0.0041 -0.0002
                                           -0.1302  0.0197  0.0001  0.0000  0.3539
                                           -0.0388 -0.0019  0.0003  0.7117  0.0077
                                           -0.0135  0.0017  0.0040  0.0023 -0.0087
                                            0.0037 -0.0148
                ( 50.68%)  -0.7119* C  12 s( 34.45%)p 1.90( 65.52%)d 0.00(  0.03%)
                                           -0.0001 -0.5869  0.0097  0.0007  0.0001
                                            0.1229  0.0137  0.0040  0.0001 -0.3433
                                           -0.0238 -0.0094 -0.0002 -0.7213  0.0311
                                           -0.0103 -0.0003  0.0053  0.0042 -0.0116
                                            0.0049 -0.0102
   386. (0.31121) BD*( 2) C  11 - C  12  
                ( 49.69%)   0.7049* C  11 s(  0.00%)p 1.00( 99.96%)d 0.00(  0.04%)
                                            0.0000  0.0007  0.0002  0.0003  0.0000
                                           -0.8945 -0.0215 -0.0107  0.0012 -0.4421
                                           -0.0104 -0.0055  0.0006  0.0568  0.0016
                                            0.0005 -0.0001 -0.0006  0.0175  0.0087
                                            0.0027 -0.0020
                ( 50.31%)  -0.7093* C  12 s(  0.00%)p 1.00( 99.96%)d 0.00(  0.04%)
                                           -0.0000  0.0000  0.0002  0.0001  0.0000
                                           -0.8944 -0.0213  0.0107  0.0007 -0.4422
                                           -0.0104  0.0053  0.0004  0.0580  0.0013
                                           -0.0006 -0.0001 -0.0112 -0.0099 -0.0038
                                            0.0137  0.0010
   387. (0.01153) BD*( 1) C  11 - H  25  
                ( 39.10%)   0.6253* C  11 s( 30.32%)p 2.30( 69.61%)d 0.00(  0.07%)
                                            0.0003 -0.5503 -0.0186 -0.0011  0.0005
                                           -0.2389  0.0020 -0.0023 -0.0006  0.3930
                                           -0.0052  0.0040  0.0011 -0.6960 -0.0098
                                           -0.0051 -0.0014  0.0057 -0.0108  0.0179
                                            0.0028 -0.0136
                ( 60.90%)  -0.7804* H  25 s(100.00%)
                                           -1.0000 -0.0015 -0.0010
   388. (0.01501) BD*( 1) C  12 - C  13  
                ( 49.98%)   0.7069* C  12 s( 34.69%)p 1.88( 65.27%)d 0.00(  0.03%)
                                           -0.0000 -0.5889  0.0110 -0.0004 -0.0000
                                            0.2221  0.0089  0.0051  0.0004 -0.3590
                                           -0.0228 -0.0089 -0.0009  0.6874 -0.0353
                                            0.0096 -0.0002  0.0070 -0.0071  0.0112
                                            0.0044 -0.0090
                ( 50.02%)  -0.7073* C  13 s( 34.63%)p 1.89( 65.34%)d 0.00(  0.03%)
                                           -0.0000 -0.5884  0.0115  0.0022  0.0003
                                           -0.2351  0.0183  0.0017 -0.0001  0.3853
                                           -0.0380 -0.0018 -0.0000 -0.6691 -0.0075
                                            0.0119 -0.0011  0.0054 -0.0065  0.0095
                                            0.0033 -0.0121
   389. (0.01081) BD*( 1) C  12 - H  26  
                ( 39.44%)   0.6280* C  12 s( 30.75%)p 2.25( 69.19%)d 0.00(  0.07%)
                                           -0.0004  0.5542  0.0162  0.0001  0.0002
                                            0.3666  0.0021 -0.0041  0.0008 -0.7458
                                           -0.0043  0.0088 -0.0016 -0.0333  0.0009
                                            0.0008 -0.0002 -0.0169 -0.0011  0.0018
                                           -0.0131 -0.0140
                ( 60.56%)  -0.7782* H  26 s(100.00%)
                                            1.0000  0.0008  0.0010
   390. (0.01460) BD*( 1) C  13 - C  14  
                ( 50.53%)   0.7108* C  13 s( 34.60%)p 1.89( 65.36%)d 0.00(  0.03%)
                                            0.0000  0.5882 -0.0091  0.0017  0.0001
                                           -0.3589  0.0090  0.0049 -0.0004  0.7227
                                           -0.0129 -0.0106  0.0011  0.0254  0.0387
                                           -0.0041  0.0011 -0.0130 -0.0013  0.0035
                                           -0.0100 -0.0053
                ( 49.47%)  -0.7034* C  14 s( 34.81%)p 1.87( 65.16%)d 0.00(  0.03%)
                                           -0.0000  0.5898  0.0151 -0.0004  0.0000
                                            0.3510 -0.0017 -0.0028  0.0007 -0.7241
                                            0.0083  0.0048 -0.0012 -0.0483  0.0408
                                           -0.0051 -0.0009 -0.0131  0.0008 -0.0010
                                           -0.0100 -0.0056
   391. (0.30571) BD*( 2) C  13 - C  14  
                ( 49.79%)   0.7056* C  13 s(  0.00%)p 1.00( 99.95%)d 0.00(  0.05%)
                                           -0.0000 -0.0020  0.0000  0.0012 -0.0000
                                           -0.8934 -0.0186 -0.0066  0.0010 -0.4442
                                           -0.0091 -0.0026  0.0005  0.0598  0.0013
                                            0.0005 -0.0000 -0.0111 -0.0111 -0.0044
                                            0.0136  0.0013
                ( 50.21%)  -0.7086* C  14 s(  0.00%)p 1.00( 99.96%)d 0.00(  0.04%)
                                            0.0000 -0.0025  0.0004  0.0000  0.0001
                                           -0.8955 -0.0115 -0.0102  0.0027 -0.4401
                                           -0.0077 -0.0038  0.0014  0.0602  0.0010
                                            0.0002 -0.0001  0.0103 -0.0077 -0.0050
                                           -0.0144  0.0010
   392. (0.01128) BD*( 1) C  13 - H  27  
                ( 39.48%)   0.6283* C  13 s( 30.66%)p 2.26( 69.28%)d 0.00(  0.07%)
                                           -0.0003  0.5535  0.0164  0.0004  0.0003
                                            0.1285  0.0005  0.0011  0.0003 -0.3604
                                           -0.0017 -0.0039 -0.0007 -0.7391 -0.0047
                                           -0.0082 -0.0009 -0.0018 -0.0064  0.0175
                                           -0.0028  0.0173
                ( 60.52%)  -0.7780* H  27 s(100.00%)
                                            1.0000  0.0009  0.0011
   393. (0.01171) BD*( 1) C  14 - H  28  
                ( 39.39%)   0.6276* C  14 s( 30.32%)p 2.30( 69.61%)d 0.00(  0.07%)
                                           -0.0004  0.5504 -0.0161 -0.0015 -0.0000
                                           -0.2361 -0.0048 -0.0011 -0.0001  0.3810
                                            0.0118  0.0002 -0.0003 -0.7036  0.0052
                                           -0.0040 -0.0024 -0.0053  0.0107 -0.0174
                                           -0.0026  0.0145
                ( 60.61%)  -0.7785* H  28 s(100.00%)
                                            1.0000  0.0020  0.0006
   394. (0.26321) BD*( 1) C  15 - O  16  
                ( 72.97%)   0.8542* C  15 s(  0.03%)p99.99( 99.38%)d18.09(  0.59%)
                                           -0.0000  0.0179 -0.0013  0.0008  0.0002
                                            0.2621 -0.0173  0.0086  0.0027 -0.8042
                                            0.0411 -0.0194 -0.0081 -0.5244  0.0249
                                           -0.0120 -0.0047  0.0543  0.0245  0.0301
                                           -0.0182  0.0327
                ( 27.03%)  -0.5199* O  16 s(  0.04%)p99.99( 99.85%)d 2.72(  0.11%)
                                            0.0000  0.0200 -0.0016  0.0003 -0.0000
                                            0.3082 -0.0009 -0.0007 -0.0010 -0.8089
                                           -0.0003 -0.0001  0.0028 -0.4991 -0.0007
                                           -0.0001  0.0018 -0.0234 -0.0094 -0.0131
                                            0.0089 -0.0146
   395. (0.00550) BD*( 2) C  15 - O  16  
                ( 63.84%)   0.7990* C  15 s( 32.04%)p 2.12( 67.80%)d 0.00(  0.16%)
                                           -0.0001  0.5627 -0.0618 -0.0023 -0.0017
                                           -0.7270 -0.0559 -0.0024  0.0039  0.0242
                                           -0.0124 -0.0034  0.0005 -0.3812 -0.0158
                                            0.0059  0.0014 -0.0025  0.0293 -0.0033
                                            0.0257 -0.0047
                ( 36.16%)  -0.6013* O  16 s( 36.79%)p 1.72( 63.10%)d 0.00(  0.11%)
                                            0.0000  0.6050 -0.0431 -0.0015 -0.0000
                                            0.6798 -0.0215 -0.0011  0.0003  0.0214
                                           -0.0002 -0.0013 -0.0001  0.4096 -0.0119
                                            0.0011  0.0002  0.0004  0.0247  0.0018
                                            0.0215 -0.0049
   396. (0.03751) BD*( 1) C  15 - H  29  
                ( 41.60%)   0.6450* C  15 s( 35.75%)p 1.79( 64.15%)d 0.00(  0.09%)
                                            0.0002 -0.5963 -0.0448  0.0020 -0.0016
                                           -0.0865  0.0183  0.0080 -0.0049  0.4052
                                           -0.0030 -0.0043 -0.0010 -0.6849  0.0141
                                            0.0086 -0.0004  0.0062 -0.0049  0.0201
                                            0.0096 -0.0193
                ( 58.40%)  -0.7642* H  29 s(100.00%)
                                           -1.0000  0.0038 -0.0014


 NHO Directionality and "Bond Bending" (deviations from line of nuclear centers)

         [Thresholds for printing:  angular deviation  >  1.0 degree]
                                    hybrid p-character > 25.0%
                                    orbital occupancy  >  0.10e

                                Line of Centers        Hybrid 1              Hybrid 2
                                ---------------  -------------------   ------------------
                NBO               Theta   Phi    Theta   Phi    Dev    Theta   Phi    Dev
 ========================================================================================
     1. BD (   1) C   1 - C   2   121.5  201.5   120.3  202.2   1.3     57.3   20.8   1.4
     2. BD (   2) C   1 - C   2   121.5  201.5    66.3  127.0  90.0     66.4  127.1  90.0
     3. BD (   1) C   1 - C   6    24.2  295.2    24.4  291.9   1.4    156.1  119.9   1.9
     5. BD (   1) C   2 - C   3    67.0  227.8    65.6  228.6   1.6    111.3   46.9   1.9
     7. BD (   1) C   3 - C   4    24.2  293.1     --     --    --     156.0  115.9   1.2
     8. BD (   2) C   3 - C   4    24.2  293.1    66.7  127.1  90.3     66.6  126.4  89.7
     9. BD (   1) C   3 - H  20   122.9  201.4   121.7  201.8   1.2      --     --    --
    10. BD (   1) C   4 - C   5    59.3   21.9     --     --    --     121.7  201.6   1.1
    11. BD (   1) C   4 - C   7    65.3  228.8    67.2  228.9   1.9    117.8   49.0   3.2
    12. BD (   1) C   5 - C   6   112.9   47.7   114.6   48.4   1.9     69.2  226.9   2.1
    13. BD (   2) C   5 - C   6   112.9   47.7    66.3  126.9  89.9     66.2  127.1  89.9
    16. BD (   1) C   7 - C   8    89.1  296.5    88.6  295.3   1.3     89.5  116.0   1.4
    17. BD (   1) C   7 - N   9   116.1  183.6   117.9  184.6   2.0      --     --    --
    18. BD (   1) C   7 - H  23    22.2  119.0    19.7  122.9   2.9      --     --    --
    19. BD (   1) C   8 - C  10    33.3  301.1    32.0  302.1   1.4    142.3  119.9   4.5
    20. BD (   2) C   8 - C  10    33.3  301.1    86.5  206.6  89.5     86.9  206.2  89.9
    21. BD (   1) C   8 - C  14   151.3  289.9     --     --    --      27.5  109.7   1.3
    22. BD (   1) N   9 - C  15    67.6  214.0    66.1  215.0   1.8    113.4   34.8   1.2
    24. BD (   1) C  10 - C  11    93.2  296.1    91.3  296.2   1.9     88.0  116.1   1.2
    25. BD (   1) C  10 -Br  17    23.4  108.8    25.6  109.9   2.3      --     --    --
    26. BD (   1) C  11 - C  12   152.3  290.0   154.8  289.4   2.5     29.8  110.5   2.2
    27. BD (   2) C  11 - C  12   152.3  290.0    86.7  206.3  90.0     86.7  206.3  90.0
    28. BD (   1) C  11 - H  25    34.0  301.2    32.9  301.4   1.1      --     --    --
    29. BD (   1) C  12 - C  13   147.2  121.5   145.3  121.1   1.9     31.4  301.9   1.4
    31. BD (   1) C  13 - C  14    87.2  116.1    85.5  116.3   1.7     91.0  296.0   1.8
    32. BD (   2) C  13 - C  14    87.2  116.1    93.4   26.4  89.9     93.4   26.2  89.9
    34. BD (   1) C  14 - H  28   148.1  122.1   146.8  121.7   1.4      --     --    --
    35. BD (   1) C  15 - O  16   119.0  180.2   121.9  288.0  88.3    120.0  290.8  88.7
    36. BD (   2) C  15 - O  16   119.0  180.2   116.5  179.3   2.6     58.8    1.7   2.6
    54. LP (   1) N   9             --     --    121.8  290.6   --       --     --    --
    55. LP (   1) O  16             --     --    119.5  179.6   --       --     --    --
    56. LP (   2) O  16             --     --    134.7   55.7   --       --     --    --
    58. LP (   2)Br  17             --     --     67.9  295.2   --       --     --    --
    59. LP (   3)Br  17             --     --     87.6  204.2   --       --     --    --
   361. BD*(   2) C   1 - C   2   121.5  201.5    66.3  127.0  90.0     66.4  127.1  90.0
   367. BD*(   2) C   3 - C   4    24.2  293.1    66.7  127.1  90.3     66.6  126.4  89.7
   372. BD*(   2) C   5 - C   6   112.9   47.7    66.3  126.9  89.9     66.2  127.1  89.9
   379. BD*(   2) C   8 - C  10    33.3  301.1    86.5  206.6  89.5     86.9  206.2  89.9
   386. BD*(   2) C  11 - C  12   152.3  290.0    86.7  206.3  90.0     86.7  206.3  90.0
   391. BD*(   2) C  13 - C  14    87.2  116.1    93.4   26.4  89.9     93.4   26.2  89.9
   394. BD*(   1) C  15 - O  16   119.0  180.2   121.9  288.0  88.3    120.0  290.8  88.7


 Second Order Perturbation Theory Analysis of Fock Matrix in NBO Basis

     Threshold for printing:   0.50 kcal/mol
                                                                              E(2)  E(j)-E(i) F(i,j)
         Donor NBO (i)                     Acceptor NBO (j)                 kcal/mol   a.u.    a.u. 
 ===================================================================================================

 within unit  1
   1. BD (   1) C   1 - C   2        / 94. RY*(   1) C   3                    0.94    1.85    0.037
   1. BD (   1) C   1 - C   2        / 95. RY*(   2) C   3                    1.44    2.02    0.048
   1. BD (   1) C   1 - C   2        /145. RY*(   1) C   6                    1.04    1.86    0.039
   1. BD (   1) C   1 - C   2        /146. RY*(   2) C   6                    1.44    2.18    0.050
   1. BD (   1) C   1 - C   2        /362. BD*(   1) C   1 - C   6            2.51    1.39    0.053
   1. BD (   1) C   1 - C   2        /363. BD*(   1) C   1 - H  18            1.33    1.39    0.038
   1. BD (   1) C   1 - C   2        /364. BD*(   1) C   2 - C   3            2.63    1.38    0.054
   1. BD (   1) C   1 - C   2        /365. BD*(   1) C   2 - H  19            1.34    1.38    0.039
   1. BD (   1) C   1 - C   2        /368. BD*(   1) C   3 - H  20            2.52    1.38    0.053
   1. BD (   1) C   1 - C   2        /374. BD*(   1) C   6 - H  22            2.36    1.38    0.051
   2. BD (   2) C   1 - C   2        / 96. RY*(   3) C   3                    0.59    0.93    0.023
   2. BD (   2) C   1 - C   2        / 97. RY*(   4) C   3                    0.82    1.80    0.038
   2. BD (   2) C   1 - C   2        /148. RY*(   4) C   6                    0.92    1.74    0.039
   2. BD (   2) C   1 - C   2        /367. BD*(   2) C   3 - C   4           28.26    0.34    0.088
   2. BD (   2) C   1 - C   2        /372. BD*(   2) C   5 - C   6           28.65    0.35    0.090
   3. BD (   1) C   1 - C   6        / 77. RY*(   1) C   2                    1.00    1.86    0.039
   3. BD (   1) C   1 - C   6        / 78. RY*(   2) C   2                    1.48    2.17    0.051
   3. BD (   1) C   1 - C   6        /128. RY*(   1) C   5                    0.86    1.87    0.036
   3. BD (   1) C   1 - C   6        /129. RY*(   2) C   5                    1.63    1.98    0.051
   3. BD (   1) C   1 - C   6        /360. BD*(   1) C   1 - C   2            2.51    1.39    0.053
   3. BD (   1) C   1 - C   6        /363. BD*(   1) C   1 - H  18            1.33    1.39    0.038
   3. BD (   1) C   1 - C   6        /365. BD*(   1) C   2 - H  19            2.35    1.38    0.051
   3. BD (   1) C   1 - C   6        /371. BD*(   1) C   5 - C   6            2.54    1.38    0.053
   3. BD (   1) C   1 - C   6        /373. BD*(   1) C   5 - H  21            2.47    1.38    0.052
   3. BD (   1) C   1 - C   6        /374. BD*(   1) C   6 - H  22            1.35    1.38    0.039
   4. BD (   1) C   1 - H  18        / 77. RY*(   1) C   2                    1.33    1.71    0.043
   4. BD (   1) C   1 - H  18        /145. RY*(   1) C   6                    1.32    1.71    0.043
   4. BD (   1) C   1 - H  18        /360. BD*(   1) C   1 - C   2            0.96    1.24    0.031
   4. BD (   1) C   1 - H  18        /362. BD*(   1) C   1 - C   6            0.94    1.24    0.030
   4. BD (   1) C   1 - H  18        /364. BD*(   1) C   2 - C   3            3.87    1.23    0.062
   4. BD (   1) C   1 - H  18        /365. BD*(   1) C   2 - H  19            0.57    1.23    0.024
   4. BD (   1) C   1 - H  18        /371. BD*(   1) C   5 - C   6            3.79    1.23    0.061
   4. BD (   1) C   1 - H  18        /374. BD*(   1) C   6 - H  22            0.56    1.24    0.024
   5. BD (   1) C   2 - C   3        / 60. RY*(   1) C   1                    0.99    1.88    0.039
   5. BD (   1) C   2 - C   3        / 61. RY*(   2) C   1                    1.41    2.18    0.050
   5. BD (   1) C   2 - C   3        /111. RY*(   1) C   4                    1.16    2.03    0.043
   5. BD (   1) C   2 - C   3        /112. RY*(   2) C   4                    0.70    1.81    0.032
   5. BD (   1) C   2 - C   3        /113. RY*(   3) C   4                    0.52    1.70    0.027
   5. BD (   1) C   2 - C   3        /360. BD*(   1) C   1 - C   2            2.53    1.39    0.053
   5. BD (   1) C   2 - C   3        /363. BD*(   1) C   1 - H  18            2.28    1.39    0.050
   5. BD (   1) C   2 - C   3        /365. BD*(   1) C   2 - H  19            1.32    1.38    0.038
   5. BD (   1) C   2 - C   3        /366. BD*(   1) C   3 - C   4            3.90    1.37    0.065
   5. BD (   1) C   2 - C   3        /368. BD*(   1) C   3 - H  20            1.65    1.38    0.043
   5. BD (   1) C   2 - C   3        /370. BD*(   1) C   4 - C   7            4.03    1.26    0.064
   6. BD (   1) C   2 - H  19        / 60. RY*(   1) C   1                    1.24    1.73    0.041
   6. BD (   1) C   2 - H  19        / 94. RY*(   1) C   3                    1.16    1.71    0.040
   6. BD (   1) C   2 - H  19        /360. BD*(   1) C   1 - C   2            0.96    1.24    0.031
   6. BD (   1) C   2 - H  19        /362. BD*(   1) C   1 - C   6            3.70    1.24    0.060
   6. BD (   1) C   2 - H  19        /363. BD*(   1) C   1 - H  18            0.57    1.24    0.024
   6. BD (   1) C   2 - H  19        /364. BD*(   1) C   2 - C   3            0.98    1.24    0.031
   6. BD (   1) C   2 - H  19        /366. BD*(   1) C   3 - C   4            4.13    1.22    0.064
   6. BD (   1) C   2 - H  19        /368. BD*(   1) C   3 - H  20            0.58    1.23    0.024
   7. BD (   1) C   3 - C   4        / 77. RY*(   1) C   2                    1.22    1.86    0.043
   7. BD (   1) C   3 - C   4        / 78. RY*(   2) C   2                    1.58    2.17    0.053
   7. BD (   1) C   3 - C   4        /128. RY*(   1) C   5                    0.81    1.87    0.035
   7. BD (   1) C   3 - C   4        /129. RY*(   2) C   5                    0.52    1.98    0.029
   7. BD (   1) C   3 - C   4        /162. RY*(   1) C   7                    0.78    1.73    0.033
   7. BD (   1) C   3 - C   4        /163. RY*(   2) C   7                    0.55    1.57    0.026
   7. BD (   1) C   3 - C   4        /364. BD*(   1) C   2 - C   3            3.32    1.39    0.061
   7. BD (   1) C   3 - C   4        /365. BD*(   1) C   2 - H  19            1.92    1.39    0.046
   7. BD (   1) C   3 - C   4        /368. BD*(   1) C   3 - H  20            1.55    1.38    0.041
   7. BD (   1) C   3 - C   4        /369. BD*(   1) C   4 - C   5            3.53    1.38    0.062
   7. BD (   1) C   3 - C   4        /370. BD*(   1) C   4 - C   7            1.97    1.26    0.044
   7. BD (   1) C   3 - C   4        /373. BD*(   1) C   5 - H  21            2.39    1.38    0.051
   7. BD (   1) C   3 - C   4        /375. BD*(   1) C   7 - C   8            0.55    1.24    0.023
   7. BD (   1) C   3 - C   4        /377. BD*(   1) C   7 - H  23            0.64    1.22    0.025
   8. BD (   2) C   3 - C   4        / 79. RY*(   3) C   2                    2.05    0.91    0.042
   8. BD (   2) C   3 - C   4        /130. RY*(   3) C   5                    1.85    1.13    0.045
   8. BD (   2) C   3 - C   4        /361. BD*(   2) C   1 - C   2           27.96    0.36    0.089
   8. BD (   2) C   3 - C   4        /372. BD*(   2) C   5 - C   6           26.03    0.36    0.086
   8. BD (   2) C   3 - C   4        /375. BD*(   1) C   7 - C   8            3.22    0.77    0.048
   8. BD (   2) C   3 - C   4        /377. BD*(   1) C   7 - H  23            2.42    0.75    0.041
   8. BD (   2) C   3 - C   4        /379. BD*(   2) C   8 - C  10            0.92    0.33    0.016
   9. BD (   1) C   3 - H  20        / 77. RY*(   1) C   2                    1.19    1.72    0.041
   9. BD (   1) C   3 - H  20        /111. RY*(   1) C   4                    1.66    1.89    0.050
   9. BD (   1) C   3 - H  20        /360. BD*(   1) C   1 - C   2            3.49    1.25    0.059
   9. BD (   1) C   3 - H  20        /364. BD*(   1) C   2 - C   3            1.13    1.25    0.034
   9. BD (   1) C   3 - H  20        /365. BD*(   1) C   2 - H  19            0.52    1.24    0.023
   9. BD (   1) C   3 - H  20        /366. BD*(   1) C   3 - C   4            1.26    1.23    0.035
   9. BD (   1) C   3 - H  20        /369. BD*(   1) C   4 - C   5            4.67    1.24    0.068
   9. BD (   1) C   3 - H  20        /382. BD*(   1) N   9 - H  24            0.61    1.18    0.024
  10. BD (   1) C   4 - C   5        / 94. RY*(   1) C   3                    0.71    1.86    0.032
  10. BD (   1) C   4 - C   5        / 95. RY*(   2) C   3                    0.54    2.02    0.030
  10. BD (   1) C   4 - C   5        /145. RY*(   1) C   6                    1.18    1.86    0.042
  10. BD (   1) C   4 - C   5        /146. RY*(   2) C   6                    1.60    2.18    0.053
  10. BD (   1) C   4 - C   5        /162. RY*(   1) C   7                    1.63    1.73    0.047
  10. BD (   1) C   4 - C   5        /366. BD*(   1) C   3 - C   4            3.60    1.37    0.063
  10. BD (   1) C   4 - C   5        /368. BD*(   1) C   3 - H  20            2.54    1.38    0.053
  10. BD (   1) C   4 - C   5        /370. BD*(   1) C   4 - C   7            2.15    1.26    0.046
  10. BD (   1) C   4 - C   5        /371. BD*(   1) C   5 - C   6            2.99    1.38    0.058
  10. BD (   1) C   4 - C   5        /373. BD*(   1) C   5 - H  21            1.59    1.38    0.042
  10. BD (   1) C   4 - C   5        /374. BD*(   1) C   6 - H  22            1.90    1.39    0.046
  10. BD (   1) C   4 - C   5        /376. BD*(   1) C   7 - N   9            2.01    1.19    0.044
  11. BD (   1) C   4 - C   7        / 94. RY*(   1) C   3                    1.50    1.82    0.047
  11. BD (   1) C   4 - C   7        /128. RY*(   1) C   5                    1.67    1.83    0.050
  11. BD (   1) C   4 - C   7        /180. RY*(   2) C   8                    0.53    1.68    0.027
  11. BD (   1) C   4 - C   7        /181. RY*(   3) C   8                    1.07    1.44    0.035
  11. BD (   1) C   4 - C   7        /364. BD*(   1) C   2 - C   3            2.12    1.35    0.048
  11. BD (   1) C   4 - C   7        /366. BD*(   1) C   3 - C   4            2.11    1.33    0.048
  11. BD (   1) C   4 - C   7        /369. BD*(   1) C   4 - C   5            1.87    1.34    0.045
  11. BD (   1) C   4 - C   7        /371. BD*(   1) C   5 - C   6            2.12    1.35    0.048
  11. BD (   1) C   4 - C   7        /375. BD*(   1) C   7 - C   8            2.96    1.20    0.053
  11. BD (   1) C   4 - C   7        /376. BD*(   1) C   7 - N   9            0.81    1.16    0.027
  11. BD (   1) C   4 - C   7        /377. BD*(   1) C   7 - H  23            1.19    1.18    0.033
  11. BD (   1) C   4 - C   7        /378. BD*(   1) C   8 - C  10            1.92    1.30    0.045
  11. BD (   1) C   4 - C   7        /379. BD*(   2) C   8 - C  10            2.30    0.76    0.041
  11. BD (   1) C   4 - C   7        /381. BD*(   1) N   9 - C  15            3.12    1.27    0.056
  12. BD (   1) C   5 - C   6        / 60. RY*(   1) C   1                    0.98    1.88    0.038
  12. BD (   1) C   5 - C   6        / 61. RY*(   2) C   1                    1.43    2.18    0.050
  12. BD (   1) C   5 - C   6        /111. RY*(   1) C   4                    0.88    2.03    0.038
  12. BD (   1) C   5 - C   6        /112. RY*(   2) C   4                    0.93    1.81    0.037
  12. BD (   1) C   5 - C   6        /113. RY*(   3) C   4                    0.64    1.69    0.030
  12. BD (   1) C   5 - C   6        /362. BD*(   1) C   1 - C   6            2.49    1.39    0.052
  12. BD (   1) C   5 - C   6        /363. BD*(   1) C   1 - H  18            2.31    1.38    0.051
  12. BD (   1) C   5 - C   6        /369. BD*(   1) C   4 - C   5            3.54    1.37    0.062
  12. BD (   1) C   5 - C   6        /370. BD*(   1) C   4 - C   7            3.76    1.25    0.061
  12. BD (   1) C   5 - C   6        /373. BD*(   1) C   5 - H  21            1.51    1.38    0.041
  12. BD (   1) C   5 - C   6        /374. BD*(   1) C   6 - H  22            1.28    1.38    0.038
  13. BD (   2) C   5 - C   6        / 62. RY*(   3) C   1                    1.44    0.77    0.033
  13. BD (   2) C   5 - C   6        /361. BD*(   2) C   1 - C   2           27.67    0.35    0.088
  13. BD (   2) C   5 - C   6        /367. BD*(   2) C   3 - C   4           29.77    0.35    0.091
  14. BD (   1) C   5 - H  21        /111. RY*(   1) C   4                    1.82    1.88    0.053
  14. BD (   1) C   5 - H  21        /145. RY*(   1) C   6                    1.12    1.72    0.039
  14. BD (   1) C   5 - H  21        /362. BD*(   1) C   1 - C   6            3.57    1.24    0.059
  14. BD (   1) C   5 - H  21        /366. BD*(   1) C   3 - C   4            4.82    1.22    0.069
  14. BD (   1) C   5 - H  21        /369. BD*(   1) C   4 - C   5            1.27    1.23    0.035
  14. BD (   1) C   5 - H  21        /371. BD*(   1) C   5 - C   6            1.09    1.24    0.033
  14. BD (   1) C   5 - H  21        /374. BD*(   1) C   6 - H  22            0.55    1.24    0.023
  15. BD (   1) C   6 - H  22        / 60. RY*(   1) C   1                    1.23    1.73    0.041
  15. BD (   1) C   6 - H  22        /128. RY*(   1) C   5                    1.18    1.72    0.040
  15. BD (   1) C   6 - H  22        /360. BD*(   1) C   1 - C   2            3.69    1.24    0.060
  15. BD (   1) C   6 - H  22        /362. BD*(   1) C   1 - C   6            0.95    1.24    0.031
  15. BD (   1) C   6 - H  22        /363. BD*(   1) C   1 - H  18            0.56    1.24    0.024
  15. BD (   1) C   6 - H  22        /369. BD*(   1) C   4 - C   5            4.01    1.23    0.063
  15. BD (   1) C   6 - H  22        /371. BD*(   1) C   5 - C   6            0.97    1.24    0.031
  15. BD (   1) C   6 - H  22        /373. BD*(   1) C   5 - H  21            0.55    1.23    0.023
  16. BD (   1) C   7 - C   8        /112. RY*(   2) C   4                    0.91    1.77    0.036
  16. BD (   1) C   7 - C   8        /113. RY*(   3) C   4                    0.52    1.65    0.026
  16. BD (   1) C   7 - C   8        /196. RY*(   1) N   9                    1.36    1.39    0.039
  16. BD (   1) C   7 - C   8        /213. RY*(   1) C  10                    2.54    2.30    0.069
  16. BD (   1) C   7 - C   8        /214. RY*(   2) C  10                    1.18    2.26    0.046
  16. BD (   1) C   7 - C   8        /281. RY*(   1) C  14                    1.40    1.80    0.045
  16. BD (   1) C   7 - C   8        /335. RY*(   4)Br  17                    0.66   16.19    0.093
  16. BD (   1) C   7 - C   8        /366. BD*(   1) C   3 - C   4            1.62    1.33    0.042
  16. BD (   1) C   7 - C   8        /367. BD*(   2) C   3 - C   4            2.50    0.78    0.043
  16. BD (   1) C   7 - C   8        /370. BD*(   1) C   4 - C   7            2.87    1.22    0.053
  16. BD (   1) C   7 - C   8        /376. BD*(   1) C   7 - N   9            0.83    1.15    0.028
  16. BD (   1) C   7 - C   8        /377. BD*(   1) C   7 - H  23            0.89    1.18    0.029
  16. BD (   1) C   7 - C   8        /378. BD*(   1) C   8 - C  10            2.68    1.30    0.053
  16. BD (   1) C   7 - C   8        /380. BD*(   1) C   8 - C  14            1.83    1.33    0.044
  16. BD (   1) C   7 - C   8        /382. BD*(   1) N   9 - H  24            1.47    1.28    0.039
  16. BD (   1) C   7 - C   8        /383. BD*(   1) C  10 - C  11            2.43    1.31    0.051
  16. BD (   1) C   7 - C   8        /390. BD*(   1) C  13 - C  14            2.42    1.34    0.051
  17. BD (   1) C   7 - N   9        /112. RY*(   2) C   4                    0.81    1.91    0.035
  17. BD (   1) C   7 - N   9        /301. RY*(   4) C  15                    1.57    1.95    0.050
  17. BD (   1) C   7 - N   9        /302. RY*(   5) C  15                    0.59    2.65    0.036
  17. BD (   1) C   7 - N   9        /369. BD*(   1) C   4 - C   5            2.23    1.47    0.051
  17. BD (   1) C   7 - N   9        /370. BD*(   1) C   4 - C   7            0.93    1.35    0.032
  17. BD (   1) C   7 - N   9        /375. BD*(   1) C   7 - C   8            1.02    1.33    0.033
  17. BD (   1) C   7 - N   9        /378. BD*(   1) C   8 - C  10            1.44    1.43    0.041
  17. BD (   1) C   7 - N   9        /379. BD*(   2) C   8 - C  10            1.39    0.89    0.035
  17. BD (   1) C   7 - N   9        /381. BD*(   1) N   9 - C  15            0.87    1.40    0.031
  17. BD (   1) C   7 - N   9        /382. BD*(   1) N   9 - H  24            0.73    1.41    0.029
  17. BD (   1) C   7 - N   9        /395. BD*(   2) C  15 - O  16            1.69    1.49    0.045
  18. BD (   1) C   7 - H  23        /180. RY*(   2) C   8                    0.55    1.53    0.026
  18. BD (   1) C   7 - H  23        /196. RY*(   1) N   9                    0.81    1.24    0.028
  18. BD (   1) C   7 - H  23        /366. BD*(   1) C   3 - C   4            3.60    1.18    0.058
  18. BD (   1) C   7 - H  23        /367. BD*(   2) C   3 - C   4            3.33    0.63    0.045
  18. BD (   1) C   7 - H  23        /370. BD*(   1) C   4 - C   7            1.12    1.07    0.031
  18. BD (   1) C   7 - H  23        /375. BD*(   1) C   7 - C   8            0.60    1.05    0.022
  18. BD (   1) C   7 - H  23        /380. BD*(   1) C   8 - C  14            4.73    1.18    0.067
  18. BD (   1) C   7 - H  23        /382. BD*(   1) N   9 - H  24            2.17    1.13    0.044
  19. BD (   1) C   8 - C  10        /162. RY*(   1) C   7                    1.35    1.76    0.044
  19. BD (   1) C   8 - C  10        /230. RY*(   1) C  11                    2.20    2.05    0.060
  19. BD (   1) C   8 - C  10        /231. RY*(   2) C  11                    0.70    1.92    0.033
  19. BD (   1) C   8 - C  10        /281. RY*(   1) C  14                    0.76    1.88    0.034
  19. BD (   1) C   8 - C  10        /375. BD*(   1) C   7 - C   8            2.90    1.28    0.055
  19. BD (   1) C   8 - C  10        /380. BD*(   1) C   8 - C  14            3.49    1.40    0.062
  19. BD (   1) C   8 - C  10        /383. BD*(   1) C  10 - C  11            3.39    1.39    0.061
  19. BD (   1) C   8 - C  10        /387. BD*(   1) C  11 - H  25            1.92    1.40    0.046
  19. BD (   1) C   8 - C  10        /393. BD*(   1) C  14 - H  28            1.75    1.41    0.045
  20. BD (   2) C   8 - C  10        /232. RY*(   3) C  11                    2.53    1.05    0.050
  20. BD (   2) C   8 - C  10        /283. RY*(   3) C  14                    1.60    1.16    0.042
  20. BD (   2) C   8 - C  10        /367. BD*(   2) C   3 - C   4            0.70    0.37    0.015
  20. BD (   2) C   8 - C  10        /370. BD*(   1) C   4 - C   7            2.49    0.81    0.043
  20. BD (   2) C   8 - C  10        /376. BD*(   1) C   7 - N   9            3.82    0.75    0.051
  20. BD (   2) C   8 - C  10        /386. BD*(   2) C  11 - C  12           25.97    0.37    0.088
  20. BD (   2) C   8 - C  10        /391. BD*(   2) C  13 - C  14           23.40    0.38    0.084
  21. BD (   1) C   8 - C  14        /162. RY*(   1) C   7                    2.06    1.73    0.054
  21. BD (   1) C   8 - C  14        /182. RY*(   4) C   8                    0.56    1.59    0.027
  21. BD (   1) C   8 - C  14        /213. RY*(   1) C  10                    1.18    2.34    0.047
  21. BD (   1) C   8 - C  14        /264. RY*(   1) C  13                    1.09    1.87    0.041
  21. BD (   1) C   8 - C  14        /265. RY*(   2) C  13                    1.61    2.18    0.053
  21. BD (   1) C   8 - C  14        /375. BD*(   1) C   7 - C   8            1.99    1.24    0.044
  21. BD (   1) C   8 - C  14        /377. BD*(   1) C   7 - H  23            1.50    1.22    0.038
  21. BD (   1) C   8 - C  14        /378. BD*(   1) C   8 - C  10            4.60    1.34    0.070
  21. BD (   1) C   8 - C  14        /384. BD*(   1) C  10 -Br  17            5.69    0.93    0.065
  21. BD (   1) C   8 - C  14        /390. BD*(   1) C  13 - C  14            2.98    1.39    0.058
  21. BD (   1) C   8 - C  14        /392. BD*(   1) C  13 - H  27            1.88    1.38    0.046
  21. BD (   1) C   8 - C  14        /393. BD*(   1) C  14 - H  28            1.45    1.38    0.040
  22. BD (   1) N   9 - C  15        /162. RY*(   1) C   7                    1.78    1.89    0.052
  22. BD (   1) N   9 - C  15        /315. RY*(   1) O  16                    0.54    1.70    0.027
  22. BD (   1) N   9 - C  15        /370. BD*(   1) C   4 - C   7            1.26    1.42    0.038
  22. BD (   1) N   9 - C  15        /376. BD*(   1) C   7 - N   9            1.75    1.36    0.044
  22. BD (   1) N   9 - C  15        /382. BD*(   1) N   9 - H  24            0.74    1.48    0.030
  23. BD (   1) N   9 - H  24        /163. RY*(   2) C   7                    1.15    1.58    0.038
  23. BD (   1) N   9 - H  24        /298. RY*(   1) C  15                    0.88    2.11    0.038
  23. BD (   1) N   9 - H  24        /302. RY*(   5) C  15                    0.60    2.56    0.035
  23. BD (   1) N   9 - H  24        /375. BD*(   1) C   7 - C   8            0.79    1.25    0.028
  23. BD (   1) N   9 - H  24        /381. BD*(   1) N   9 - C  15            0.58    1.32    0.025
  23. BD (   1) N   9 - H  24        /395. BD*(   2) C  15 - O  16            1.08    1.40    0.035
  23. BD (   1) N   9 - H  24        /396. BD*(   1) C  15 - H  29            2.37    1.32    0.050
  24. BD (   1) C  10 - C  11        /179. RY*(   1) C   8                    2.17    2.25    0.063
  24. BD (   1) C  10 - C  11        /183. RY*(   5) C   8                    0.87    1.72    0.035
  24. BD (   1) C  10 - C  11        /213. RY*(   1) C  10                    0.79    2.37    0.039
  24. BD (   1) C  10 - C  11        /247. RY*(   1) C  12                    1.02    1.89    0.039
  24. BD (   1) C  10 - C  11        /248. RY*(   2) C  12                    1.56    2.26    0.053
  24. BD (   1) C  10 - C  11        /334. RY*(   3)Br  17                    0.79    3.26    0.046
  24. BD (   1) C  10 - C  11        /335. RY*(   4)Br  17                    0.86   16.27    0.106
  24. BD (   1) C  10 - C  11        /375. BD*(   1) C   7 - C   8            4.25    1.27    0.066
  24. BD (   1) C  10 - C  11        /378. BD*(   1) C   8 - C  10            4.19    1.37    0.068
  24. BD (   1) C  10 - C  11        /385. BD*(   1) C  11 - C  12            2.85    1.42    0.057
  24. BD (   1) C  10 - C  11        /387. BD*(   1) C  11 - H  25            1.81    1.40    0.045
  24. BD (   1) C  10 - C  11        /389. BD*(   1) C  12 - H  26            1.66    1.41    0.043
  25. BD (   1) C  10 -Br  17        /179. RY*(   1) C   8                    4.21    2.12    0.084
  25. BD (   1) C  10 -Br  17        /213. RY*(   1) C  10                    1.65    2.24    0.054
  25. BD (   1) C  10 -Br  17        /214. RY*(   2) C  10                    1.78    2.20    0.056
  25. BD (   1) C  10 -Br  17        /230. RY*(   1) C  11                    3.20    1.91    0.070
  25. BD (   1) C  10 -Br  17        /235. RY*(   6) C  11                    0.79    1.61    0.032
  25. BD (   1) C  10 -Br  17        /285. RY*(   5) C  14                    0.86    1.98    0.037
  25. BD (   1) C  10 -Br  17        /334. RY*(   3)Br  17                    2.13    3.13    0.073
  25. BD (   1) C  10 -Br  17        /335. RY*(   4)Br  17                    2.65   16.14    0.185
  25. BD (   1) C  10 -Br  17        /380. BD*(   1) C   8 - C  14            3.76    1.27    0.062
  25. BD (   1) C  10 -Br  17        /385. BD*(   1) C  11 - C  12            3.34    1.29    0.059
  25. BD (   1) C  10 -Br  17        /387. BD*(   1) C  11 - H  25            0.52    1.27    0.023
  26. BD (   1) C  11 - C  12        /214. RY*(   2) C  10                    2.12    2.30    0.063
  26. BD (   1) C  11 - C  12        /217. RY*(   5) C  10                    0.50    2.22    0.030
  26. BD (   1) C  11 - C  12        /264. RY*(   1) C  13                    0.96    1.87    0.038
  26. BD (   1) C  11 - C  12        /265. RY*(   2) C  13                    1.51    2.18    0.052
  26. BD (   1) C  11 - C  12        /383. BD*(   1) C  10 - C  11            3.77    1.36    0.064
  26. BD (   1) C  11 - C  12        /384. BD*(   1) C  10 -Br  17            4.69    0.93    0.059
  26. BD (   1) C  11 - C  12        /387. BD*(   1) C  11 - H  25            1.42    1.37    0.040
  26. BD (   1) C  11 - C  12        /388. BD*(   1) C  12 - C  13            2.39    1.39    0.052
  26. BD (   1) C  11 - C  12        /389. BD*(   1) C  12 - H  26            1.29    1.38    0.038
  26. BD (   1) C  11 - C  12        /392. BD*(   1) C  13 - H  27            2.32    1.38    0.051
  27. BD (   2) C  11 - C  12        /216. RY*(   4) C  10                    0.70    1.80    0.035
  27. BD (   2) C  11 - C  12        /232. RY*(   3) C  11                    0.52    1.03    0.023
  27. BD (   2) C  11 - C  12        /266. RY*(   3) C  13                    0.68    0.87    0.024
  27. BD (   2) C  11 - C  12        /267. RY*(   4) C  13                    0.70    1.88    0.035
  27. BD (   2) C  11 - C  12        /379. BD*(   2) C   8 - C  10           28.04    0.33    0.087
  27. BD (   2) C  11 - C  12        /391. BD*(   2) C  13 - C  14           27.15    0.35    0.088
  28. BD (   1) C  11 - H  25        /213. RY*(   1) C  10                    1.21    2.20    0.046
  28. BD (   1) C  11 - H  25        /247. RY*(   1) C  12                    1.16    1.71    0.040
  28. BD (   1) C  11 - H  25        /378. BD*(   1) C   8 - C  10            4.61    1.20    0.067
  28. BD (   1) C  11 - H  25        /383. BD*(   1) C  10 - C  11            1.43    1.21    0.037
  28. BD (   1) C  11 - H  25        /385. BD*(   1) C  11 - C  12            1.11    1.24    0.033
  28. BD (   1) C  11 - H  25        /388. BD*(   1) C  12 - C  13            3.58    1.24    0.060
  28. BD (   1) C  11 - H  25        /389. BD*(   1) C  12 - H  26            0.58    1.24    0.024
  29. BD (   1) C  12 - C  13        /231. RY*(   2) C  11                    2.24    1.89    0.058
  29. BD (   1) C  12 - C  13        /281. RY*(   1) C  14                    0.81    1.85    0.035
  29. BD (   1) C  12 - C  13        /282. RY*(   2) C  14                    1.59    1.94    0.050
  29. BD (   1) C  12 - C  13        /385. BD*(   1) C  11 - C  12            2.48    1.39    0.052
  29. BD (   1) C  12 - C  13        /387. BD*(   1) C  11 - H  25            2.26    1.37    0.050
  29. BD (   1) C  12 - C  13        /389. BD*(   1) C  12 - H  26            1.39    1.39    0.039
  29. BD (   1) C  12 - C  13        /390. BD*(   1) C  13 - C  14            2.58    1.39    0.054
  29. BD (   1) C  12 - C  13        /392. BD*(   1) C  13 - H  27            1.36    1.39    0.039
  29. BD (   1) C  12 - C  13        /393. BD*(   1) C  14 - H  28            2.44    1.38    0.052
  30. BD (   1) C  12 - H  26        /230. RY*(   1) C  11                    1.00    1.87    0.039
  30. BD (   1) C  12 - H  26        /264. RY*(   1) C  13                    1.24    1.72    0.041
  30. BD (   1) C  12 - H  26        /383. BD*(   1) C  10 - C  11            4.00    1.21    0.062
  30. BD (   1) C  12 - H  26        /385. BD*(   1) C  11 - C  12            1.01    1.24    0.032
  30. BD (   1) C  12 - H  26        /387. BD*(   1) C  11 - H  25            0.60    1.22    0.024
  30. BD (   1) C  12 - H  26        /388. BD*(   1) C  12 - C  13            0.99    1.24    0.031
  30. BD (   1) C  12 - H  26        /390. BD*(   1) C  13 - C  14            3.74    1.24    0.061
  30. BD (   1) C  12 - H  26        /392. BD*(   1) C  13 - H  27            0.56    1.23    0.024
  31. BD (   1) C  13 - C  14        /179. RY*(   1) C   8                    0.72    2.22    0.036
  31. BD (   1) C  13 - C  14        /180. RY*(   2) C   8                    1.87    1.72    0.051
  31. BD (   1) C  13 - C  14        /247. RY*(   1) C  12                    0.95    1.86    0.038
  31. BD (   1) C  13 - C  14        /248. RY*(   2) C  12                    1.39    2.23    0.050
  31. BD (   1) C  13 - C  14        /375. BD*(   1) C   7 - C   8            3.49    1.24    0.059
  31. BD (   1) C  13 - C  14        /380. BD*(   1) C   8 - C  14            3.52    1.37    0.062
  31. BD (   1) C  13 - C  14        /388. BD*(   1) C  12 - C  13            2.50    1.39    0.053
  31. BD (   1) C  13 - C  14        /389. BD*(   1) C  12 - H  26            2.34    1.38    0.051
  31. BD (   1) C  13 - C  14        /392. BD*(   1) C  13 - H  27            1.35    1.38    0.039
  31. BD (   1) C  13 - C  14        /393. BD*(   1) C  14 - H  28            1.53    1.38    0.041
  32. BD (   2) C  13 - C  14        /249. RY*(   3) C  12                    1.92    0.84    0.039
  32. BD (   2) C  13 - C  14        /379. BD*(   2) C   8 - C  10           31.64    0.32    0.092
  32. BD (   2) C  13 - C  14        /386. BD*(   2) C  11 - C  12           28.59    0.35    0.090
  33. BD (   1) C  13 - H  27        /247. RY*(   1) C  12                    1.16    1.71    0.040
  33. BD (   1) C  13 - H  27        /281. RY*(   1) C  14                    1.03    1.70    0.037
  33. BD (   1) C  13 - H  27        /380. BD*(   1) C   8 - C  14            4.04    1.22    0.063
  33. BD (   1) C  13 - H  27        /385. BD*(   1) C  11 - C  12            3.65    1.24    0.060
  33. BD (   1) C  13 - H  27        /388. BD*(   1) C  12 - C  13            0.98    1.24    0.031
  33. BD (   1) C  13 - H  27        /389. BD*(   1) C  12 - H  26            0.56    1.23    0.024
  33. BD (   1) C  13 - H  27        /390. BD*(   1) C  13 - C  14            1.02    1.24    0.032
  33. BD (   1) C  13 - H  27        /393. BD*(   1) C  14 - H  28            0.55    1.23    0.023
  34. BD (   1) C  14 - H  28        /179. RY*(   1) C   8                    1.63    2.07    0.052
  34. BD (   1) C  14 - H  28        /264. RY*(   1) C  13                    1.10    1.72    0.039
  34. BD (   1) C  14 - H  28        /378. BD*(   1) C   8 - C  10            5.01    1.20    0.069
  34. BD (   1) C  14 - H  28        /380. BD*(   1) C   8 - C  14            1.29    1.22    0.035
  34. BD (   1) C  14 - H  28        /388. BD*(   1) C  12 - C  13            3.53    1.24    0.059
  34. BD (   1) C  14 - H  28        /390. BD*(   1) C  13 - C  14            1.08    1.24    0.033
  34. BD (   1) C  14 - H  28        /392. BD*(   1) C  13 - H  27            0.55    1.24    0.023
  35. BD (   1) C  15 - O  16        /196. RY*(   1) N   9                    0.60    1.10    0.023
  35. BD (   1) C  15 - O  16        /394. BD*(   1) C  15 - O  16            1.16    0.47    0.022
  36. BD (   2) C  15 - O  16        /197. RY*(   2) N   9                    1.27    2.24    0.048
  36. BD (   2) C  15 - O  16        /298. RY*(   1) C  15                    0.80    2.44    0.039
  36. BD (   2) C  15 - O  16        /376. BD*(   1) C   7 - N   9            2.50    1.53    0.056
  36. BD (   2) C  15 - O  16        /381. BD*(   1) N   9 - C  15            0.58    1.64    0.028
  37. BD (   1) C  15 - H  29        /197. RY*(   2) N   9                    1.29    1.81    0.043
  37. BD (   1) C  15 - H  29        /315. RY*(   1) O  16                    0.99    1.44    0.034
  37. BD (   1) C  15 - H  29        /382. BD*(   1) N   9 - H  24            3.78    1.22    0.061
  38. CR (   1) C   1                / 78. RY*(   2) C   2                    1.22   11.79    0.107
  38. CR (   1) C   1                /146. RY*(   2) C   6                    1.27   11.80    0.109
  38. CR (   1) C   1                /337. RY*(   2) H  18                    0.59   12.29    0.076
  38. CR (   1) C   1                /364. BD*(   1) C   2 - C   3            0.67   11.01    0.077
  38. CR (   1) C   1                /371. BD*(   1) C   5 - C   6            0.65   11.01    0.076
  39. CR (   1) C   2                / 61. RY*(   2) C   1                    1.30   11.81    0.111
  39. CR (   1) C   2                / 95. RY*(   2) C   3                    1.09   11.64    0.101
  39. CR (   1) C   2                /339. RY*(   2) H  19                    0.63   12.35    0.079
  39. CR (   1) C   2                /362. BD*(   1) C   1 - C   6            0.64   11.01    0.075
  39. CR (   1) C   2                /366. BD*(   1) C   3 - C   4            0.81   11.00    0.085
  40. CR (   1) C   3                / 78. RY*(   2) C   2                    1.40   11.80    0.115
  40. CR (   1) C   3                /112. RY*(   2) C   4                    0.82   11.44    0.087
  40. CR (   1) C   3                /113. RY*(   3) C   4                    1.09   11.32    0.099
  40. CR (   1) C   3                /340. RY*(   1) H  20                    0.71   11.92    0.082
  40. CR (   1) C   3                /360. BD*(   1) C   1 - C   2            0.64   11.01    0.075
  40. CR (   1) C   3                /369. BD*(   1) C   4 - C   5            0.75   11.00    0.082
  40. CR (   1) C   3                /370. BD*(   1) C   4 - C   7            0.84   10.88    0.086
  41. CR (   1) C   4                / 95. RY*(   2) C   3                    1.17   11.67    0.105
  41. CR (   1) C   4                /129. RY*(   2) C   5                    1.21   11.63    0.106
  41. CR (   1) C   4                /163. RY*(   2) C   7                    0.80   11.22    0.085
  41. CR (   1) C   4                /364. BD*(   1) C   2 - C   3            0.62   11.04    0.074
  41. CR (   1) C   4                /371. BD*(   1) C   5 - C   6            0.60   11.03    0.073
  42. CR (   1) C   5                /111. RY*(   1) C   4                    0.67   11.65    0.079
  42. CR (   1) C   5                /112. RY*(   2) C   4                    1.16   11.43    0.103
  42. CR (   1) C   5                /146. RY*(   2) C   6                    1.33   11.80    0.112
  42. CR (   1) C   5                /342. RY*(   1) H  21                    0.70   11.91    0.081
  42. CR (   1) C   5                /362. BD*(   1) C   1 - C   6            0.64   11.01    0.075
  42. CR (   1) C   5                /366. BD*(   1) C   3 - C   4            0.81   10.99    0.085
  42. CR (   1) C   5                /370. BD*(   1) C   4 - C   7            0.80   10.88    0.084
  43. CR (   1) C   6                / 61. RY*(   2) C   1                    1.33   11.81    0.112
  43. CR (   1) C   6                /129. RY*(   2) C   5                    1.10   11.60    0.101
  43. CR (   1) C   6                /345. RY*(   2) H  22                    0.62   12.32    0.078
  43. CR (   1) C   6                /360. BD*(   1) C   1 - C   2            0.64   11.01    0.075
  43. CR (   1) C   6                /369. BD*(   1) C   4 - C   5            0.77   11.00    0.083
  44. CR (   1) C   7                /111. RY*(   1) C   4                    1.04   11.71    0.099
  44. CR (   1) C   7                /179. RY*(   1) C   8                    0.90   11.89    0.093
  44. CR (   1) C   7                /347. RY*(   2) H  23                    0.52   12.86    0.073
  44. CR (   1) C   7                /366. BD*(   1) C   3 - C   4            0.70   11.05    0.079
  44. CR (   1) C   7                /378. BD*(   1) C   8 - C  10            0.65   11.02    0.076
  44. CR (   1) C   7                /380. BD*(   1) C   8 - C  14            0.54   11.05    0.069
  44. CR (   1) C   7                /381. BD*(   1) N   9 - C  15            0.68   10.99    0.078
  45. CR (   1) C   8                /166. RY*(   5) C   7                    0.69   11.17    0.078
  45. CR (   1) C   8                /214. RY*(   2) C  10                    2.24   11.95    0.146
  45. CR (   1) C   8                /282. RY*(   2) C  14                    1.30   11.59    0.110
  45. CR (   1) C   8                /383. BD*(   1) C  10 - C  11            0.74   11.01    0.081
  45. CR (   1) C   8                /384. BD*(   1) C  10 -Br  17            1.24   10.58    0.103
  45. CR (   1) C   8                /390. BD*(   1) C  13 - C  14            0.63   11.04    0.075
  46. CR (   1) N   9                /163. RY*(   2) C   7                    0.93   15.40    0.107
  46. CR (   1) N   9                /299. RY*(   2) C  15                    0.60   16.12    0.088
  46. CR (   1) N   9                /302. RY*(   5) C  15                    0.97   16.39    0.113
  46. CR (   1) N   9                /349. RY*(   2) H  24                    0.88   16.81    0.109
  47. CR (   1) C  10                /180. RY*(   2) C   8                    1.54   11.43    0.119
  47. CR (   1) C  10                /231. RY*(   2) C  11                    1.67   11.59    0.124
  47. CR (   1) C  10                /375. BD*(   1) C   7 - C   8            1.01   10.95    0.095
  47. CR (   1) C  10                /378. BD*(   1) C   8 - C  10            0.62   11.05    0.075
  47. CR (   1) C  10                /380. BD*(   1) C   8 - C  14            0.68   11.07    0.078
  47. CR (   1) C  10                /383. BD*(   1) C  10 - C  11            0.51   11.06    0.067
  47. CR (   1) C  10                /384. BD*(   1) C  10 -Br  17            1.90   10.64    0.128
  47. CR (   1) C  10                /385. BD*(   1) C  11 - C  12            0.61   11.09    0.074
  48. CR (   1) C  11                /213. RY*(   1) C  10                    2.06   11.97    0.140
  48. CR (   1) C  11                /248. RY*(   2) C  12                    1.33   11.86    0.112
  48. CR (   1) C  11                /350. RY*(   1) H  25                    0.58   11.71    0.074
  48. CR (   1) C  11                /378. BD*(   1) C   8 - C  10            0.99   10.97    0.094
  48. CR (   1) C  11                /384. BD*(   1) C  10 -Br  17            0.92   10.56    0.088
  48. CR (   1) C  11                /388. BD*(   1) C  12 - C  13            0.64   11.02    0.075
  49. CR (   1) C  12                /230. RY*(   1) C  11                    0.57   11.64    0.073
  49. CR (   1) C  12                /231. RY*(   2) C  11                    0.90   11.51    0.091
  49. CR (   1) C  12                /265. RY*(   2) C  13                    1.27   11.81    0.109
  49. CR (   1) C  12                /353. RY*(   2) H  26                    0.53   12.19    0.072
  49. CR (   1) C  12                /383. BD*(   1) C  10 - C  11            0.78   10.98    0.083
  49. CR (   1) C  12                /390. BD*(   1) C  13 - C  14            0.65   11.01    0.076
  50. CR (   1) C  13                /248. RY*(   2) C  12                    1.28   11.85    0.110
  50. CR (   1) C  13                /282. RY*(   2) C  14                    0.91   11.56    0.092
  50. CR (   1) C  13                /380. BD*(   1) C   8 - C  14            0.77   10.99    0.083
  50. CR (   1) C  13                /385. BD*(   1) C  11 - C  12            0.63   11.01    0.074
  51. CR (   1) C  14                /179. RY*(   1) C   8                    1.02   11.84    0.098
  51. CR (   1) C  14                /180. RY*(   2) C   8                    1.06   11.35    0.098
  51. CR (   1) C  14                /265. RY*(   2) C  13                    1.34   11.81    0.112
  51. CR (   1) C  14                /356. RY*(   1) H  28                    0.73   11.96    0.084
  51. CR (   1) C  14                /375. BD*(   1) C   7 - C   8            0.68   10.87    0.077
  51. CR (   1) C  14                /378. BD*(   1) C   8 - C  10            0.93   10.97    0.091
  51. CR (   1) C  14                /388. BD*(   1) C  12 - C  13            0.64   11.02    0.075
  52. CR (   1) C  15                /359. RY*(   2) H  29                    0.54   12.71    0.074
  52. CR (   1) C  15                /376. BD*(   1) C   7 - N   9            1.29   10.94    0.107
  53. CR (   1) O  16                /298. RY*(   1) C  15                    4.22   20.70    0.264
  54. LP (   1) N   9                /164. RY*(   3) C   7                    1.17    1.13    0.035
  54. LP (   1) N   9                /300. RY*(   3) C  15                    2.59    1.86    0.067
  54. LP (   1) N   9                /314. RY*(  17) C  15                    0.55    1.77    0.030
  54. LP (   1) N   9                /375. BD*(   1) C   7 - C   8            6.80    0.79    0.070
  54. LP (   1) N   9                /377. BD*(   1) C   7 - H  23            6.01    0.77    0.065
  54. LP (   1) N   9                /379. BD*(   2) C   8 - C  10            1.58    0.35    0.022
  54. LP (   1) N   9                /394. BD*(   1) C  15 - O  16           83.97    0.35    0.155
  55. LP (   1) O  16                /298. RY*(   1) C  15                   11.05    2.15    0.138
  55. LP (   1) O  16                /299. RY*(   2) C  15                    1.05    2.34    0.044
  55. LP (   1) O  16                /309. RY*(  12) C  15                    0.59    2.95    0.037
  55. LP (   1) O  16                /396. BD*(   1) C  15 - H  29            0.58    1.35    0.025
  56. LP (   2) O  16                /299. RY*(   2) C  15                    2.66    1.86    0.064
  56. LP (   2) O  16                /302. RY*(   5) C  15                    0.51    2.13    0.030
  56. LP (   2) O  16                /311. RY*(  14) C  15                    0.81    1.19    0.028
  56. LP (   2) O  16                /376. BD*(   1) C   7 - N   9            0.94    0.77    0.024
  56. LP (   2) O  16                /381. BD*(   1) N   9 - C  15           22.90    0.88    0.128
  56. LP (   2) O  16                /396. BD*(   1) C  15 - H  29           17.27    0.88    0.111
  57. LP (   1)Br  17                /213. RY*(   1) C  10                    1.25    2.28    0.048
  57. LP (   1)Br  17                /214. RY*(   2) C  10                    1.45    2.24    0.051
  57. LP (   1)Br  17                /334. RY*(   3)Br  17                    0.55    3.17    0.037
  57. LP (   1)Br  17                /335. RY*(   4)Br  17                    0.62   16.18    0.090
  57. LP (   1)Br  17                /378. BD*(   1) C   8 - C  10            1.54    1.28    0.040
  57. LP (   1)Br  17                /383. BD*(   1) C  10 - C  11            0.89    1.30    0.030
  58. LP (   2)Br  17                /377. BD*(   1) C   7 - H  23            0.74    0.80    0.022
  58. LP (   2)Br  17                /378. BD*(   1) C   8 - C  10            4.88    0.92    0.060
  58. LP (   2)Br  17                /383. BD*(   1) C  10 - C  11            4.09    0.93    0.055
  58. LP (   2)Br  17                /385. BD*(   1) C  11 - C  12            0.69    0.96    0.023
  59. LP (   3)Br  17                /215. RY*(   3) C  10                    0.78    1.22    0.028
  59. LP (   3)Br  17                /379. BD*(   2) C   8 - C  10           13.96    0.37    0.071
 361. BD*(   2) C   1 - C   2        / 62. RY*(   3) C   1                    3.19    0.42    0.082
 361. BD*(   2) C   1 - C   2        / 73. RY*(  14) C   1                    0.64    0.40    0.036
 361. BD*(   2) C   1 - C   2        / 79. RY*(   3) C   2                    1.23    0.56    0.058
 361. BD*(   2) C   1 - C   2        / 80. RY*(   4) C   2                    0.66    1.50    0.070
 367. BD*(   2) C   3 - C   4        / 79. RY*(   3) C   2                    0.69    0.56    0.042
 367. BD*(   2) C   3 - C   4        / 96. RY*(   3) C   3                    3.34    0.59    0.093
 367. BD*(   2) C   3 - C   4        /130. RY*(   3) C   5                    0.69    0.78    0.049
 367. BD*(   2) C   3 - C   4        /375. BD*(   1) C   7 - C   8            1.57    0.42    0.051
 367. BD*(   2) C   3 - C   4        /377. BD*(   1) C   7 - H  23            0.91    0.40    0.039
 372. BD*(   2) C   5 - C   6        /131. RY*(   4) C   5                    1.24    1.17    0.086
 372. BD*(   2) C   5 - C   6        /147. RY*(   3) C   6                    2.40    0.68    0.091
 372. BD*(   2) C   5 - C   6        /157. RY*(  13) C   6                    0.60    0.54    0.041
 379. BD*(   2) C   8 - C  10        /181. RY*(   3) C   8                    2.00    0.69    0.072
 379. BD*(   2) C   8 - C  10        /185. RY*(   7) C   8                    0.56    1.27    0.052
 379. BD*(   2) C   8 - C  10        /215. RY*(   3) C  10                    2.46    0.85    0.089
 379. BD*(   2) C   8 - C  10        /232. RY*(   3) C  11                    1.00    0.70    0.052
 379. BD*(   2) C   8 - C  10        /283. RY*(   3) C  14                    0.77    0.81    0.049
 379. BD*(   2) C   8 - C  10        /367. BD*(   2) C   3 - C   4            9.89    0.02    0.022
 379. BD*(   2) C   8 - C  10        /370. BD*(   1) C   4 - C   7            1.31    0.46    0.047
 379. BD*(   2) C   8 - C  10        /376. BD*(   1) C   7 - N   9            2.06    0.40    0.054
 379. BD*(   2) C   8 - C  10        /386. BD*(   2) C  11 - C  12          155.00    0.02    0.091
 379. BD*(   2) C   8 - C  10        /391. BD*(   2) C  13 - C  14          154.17    0.03    0.097
 386. BD*(   2) C  11 - C  12        /232. RY*(   3) C  11                    0.85    0.67    0.054
 386. BD*(   2) C  11 - C  12        /234. RY*(   5) C  11                    0.69    1.17    0.064
 386. BD*(   2) C  11 - C  12        /249. RY*(   3) C  12                    1.53    0.49    0.062
 386. BD*(   2) C  11 - C  12        /250. RY*(   4) C  12                    0.59    1.56    0.069
 391. BD*(   2) C  13 - C  14        /249. RY*(   3) C  12                    0.60    0.49    0.039
 391. BD*(   2) C  13 - C  14        /266. RY*(   3) C  13                    2.83    0.51    0.087
 391. BD*(   2) C  13 - C  14        /275. RY*(  12) C  13                    0.53    0.63    0.042
 391. BD*(   2) C  13 - C  14        /284. RY*(   4) C  14                    0.68    1.20    0.065
 391. BD*(   2) C  13 - C  14        /286. RY*(   6) C  14                    0.79    0.79    0.057
 394. BD*(   1) C  15 - O  16        /300. RY*(   3) C  15                    1.48    1.51    0.115
 394. BD*(   1) C  15 - O  16        /304. RY*(   7) C  15                    0.85    0.75    0.062
 394. BD*(   1) C  15 - O  16        /314. RY*(  17) C  15                    0.53    1.41    0.067
 394. BD*(   1) C  15 - O  16        /316. RY*(   2) O  16                    1.32    0.60    0.069
 394. BD*(   1) C  15 - O  16        /317. RY*(   3) O  16                    0.81    0.62    0.055


 Natural Bond Orbitals (Summary):

                                                            Principal Delocalizations
           NBO                        Occupancy    Energy   (geminal,vicinal,remote)
 ====================================================================================
 Molecular unit  1  (C14H12NOBr)
     1. BD (   1) C   1 - C   2          1.98144    -0.77303  364(g),368(v),362(g),374(v)
                                                    146(v),95(v),365(g),363(g)
                                                    145(v),94(v)
     2. BD (   2) C   1 - C   2          1.66192    -0.29805  372(v),367(v),148(v),97(v)
                                                    96(v)
     3. BD (   1) C   1 - C   6          1.98165    -0.77313  371(g),360(g),373(v),365(v)
                                                    129(v),78(v),374(g),363(g)
                                                    77(v),128(v)
     4. BD (   1) C   1 - H  18          1.98156    -0.62337  364(v),371(v),77(v),145(v)
                                                    360(g),362(g),365(v),374(v)
     5. BD (   1) C   2 - C   3          1.97880    -0.77507  370(v),366(g),360(g),363(v)
                                                    368(g),61(v),365(g),111(v)
                                                    60(v),112(v),113(v)
     6. BD (   1) C   2 - H  19          1.98130    -0.62474  366(v),362(v),60(v),94(v)
                                                    364(g),360(g),368(v),363(v)
     7. BD (   1) C   3 - C   4          1.97452    -0.77767  369(g),364(g),373(v),370(g)
                                                    365(v),78(v),368(g),77(v)
                                                    128(v),162(v),377(v),163(v)
                                                    375(v),129(v)
     8. BD (   2) C   3 - C   4          1.67523    -0.30525  361(v),372(v),375(v),377(v)
                                                    79(v),130(v),379(r)
     9. BD (   1) C   3 - H  20          1.97953    -0.63508  369(v),360(v),111(v),366(g)
                                                    77(v),364(g),382(r),365(v)
    10. BD (   1) C   4 - C   5          1.97331    -0.77383  366(g),371(g),368(v),370(g)
                                                    376(v),374(v),162(v),146(v)
                                                    373(g),145(v),94(v),95(v)
    11. BD (   1) C   4 - C   7          1.96489    -0.73749  381(v),375(g),379(v),364(v)
                                                    371(v),366(g),378(v),369(g)
                                                    128(v),94(v),377(g),181(v)
                                                    376(g),180(v)
    12. BD (   1) C   5 - C   6          1.97929    -0.77181  370(v),369(g),362(g),363(v)
                                                    373(g),61(v),374(g),60(v)
                                                    112(v),111(v),113(v)
    13. BD (   2) C   5 - C   6          1.66570    -0.29909  367(v),361(v),62(v)
    14. BD (   1) C   5 - H  21          1.98002    -0.62560  366(v),362(v),111(v),369(g)
                                                    145(v),371(g),374(v)
    15. BD (   1) C   6 - H  22          1.98156    -0.62531  369(v),360(v),60(v),128(v)
                                                    371(g),362(g),363(v),373(v)
    16. BD (   1) C   7 - C   8          1.96227    -0.73376  367(v),370(g),378(g),213(v)
                                                    390(v),383(v),380(g),366(v)
                                                    382(v),281(v),196(v),214(v)
                                                    112(v),377(g),376(g),335(r)
                                                    113(v)
    17. BD (   1) C   7 - N   9          1.98277    -0.86793  369(v),379(v),395(v),301(v)
                                                    378(v),375(g),370(g),381(g)
                                                    112(v),382(g),302(v)
    18. BD (   1) C   7 - H  23          1.96343    -0.58484  380(v),367(v),366(v),382(v)
                                                    370(g),196(v),375(g),180(v)
    19. BD (   1) C   8 - C  10          1.97750    -0.81165  380(g),383(g),375(g),230(v)
                                                    387(v),393(v),162(v),281(v)
                                                    231(v)
    20. BD (   2) C   8 - C  10          1.69777    -0.32880  386(v),391(v),376(v),232(v)
                                                    370(v),283(v),367(r)
    21. BD (   1) C   8 - C  14          1.96448    -0.77604  384(v),378(g),390(g),162(v)
                                                    375(g),392(v),265(v),377(v)
                                                    393(g),213(v),264(v),182(g)
    22. BD (   1) N   9 - C  15          1.99126    -0.94062  162(v),376(g),370(v),382(g)
                                                    315(v)
    23. BD (   1) N   9 - H  24          1.98581    -0.78504  396(v),163(v),395(v),298(v)
                                                    375(v),302(v),381(g)
    24. BD (   1) C  10 - C  11          1.97985    -0.80791  375(v),378(g),385(g),179(v)
                                                    387(g),389(v),248(v),247(v)
                                                    183(v),335(v),334(v),213(g)
    25. BD (   1) C  10 -Br  17          1.98397    -0.67695  179(v),380(v),385(v),230(v)
                                                    335(g),334(g),214(g),213(g)
                                                    285(r),235(v),387(v)
    26. BD (   1) C  11 - C  12          1.97295    -0.77881  384(v),383(g),388(g),392(v)
                                                    214(v),265(v),387(g),389(g)
                                                    264(v),217(v)
    27. BD (   2) C  11 - C  12          1.66520    -0.30521  379(v),391(v),216(v),267(v)
                                                    266(v),232(g)
    28. BD (   1) C  11 - H  25          1.98014    -0.63148  378(v),388(v),383(g),213(v)
                                                    247(v),385(g),389(v)
    29. BD (   1) C  12 - C  13          1.98145    -0.77995  390(g),385(g),393(v),387(v)
                                                    231(v),282(v),389(g),392(g)
                                                    281(v)
    30. BD (   1) C  12 - H  26          1.98063    -0.62889  383(v),390(v),264(v),385(g)
                                                    230(v),388(g),387(v),392(v)
    31. BD (   1) C  13 - C  14          1.97942    -0.77763  380(g),375(v),388(g),389(v)
                                                    180(v),393(g),248(v),392(g)
                                                    247(v),179(v)
    32. BD (   2) C  13 - C  14          1.65917    -0.30302  379(v),386(v),249(v)
    33. BD (   1) C  13 - H  27          1.98125    -0.62733  380(v),385(v),247(v),281(v)
                                                    390(g),388(g),389(v),393(v)
    34. BD (   1) C  14 - H  28          1.97849    -0.63009  378(v),388(v),179(v),380(g)
                                                    264(v),390(g),392(v)
    35. BD (   1) C  15 - O  16          1.99723    -0.44457  394(g),196(v)
    36. BD (   2) C  15 - O  16          1.99403    -1.10930  376(v),197(v),298(g),381(g)
    37. BD (   1) C  15 - H  29          1.98814    -0.68229  382(v),197(v),315(v)
    38. CR (   1) C   1                  1.99929   -10.39505  146(v),78(v),364(v),371(v)
                                                    337(v)
    39. CR (   1) C   2                  1.99929   -10.39807  61(v),95(v),366(v),362(v)
                                                    339(v)
    40. CR (   1) C   3                  1.99916   -10.39922  78(v),113(v),370(v),112(v)
                                                    369(v),340(v),360(v)
    41. CR (   1) C   4                  1.99912   -10.42466  129(v),95(v),163(v),364(v)
                                                    371(v)
    42. CR (   1) C   5                  1.99918   -10.39597  146(v),112(v),366(v),370(v)
                                                    342(v),111(v),362(v)
    43. CR (   1) C   6                  1.99929   -10.39752  61(v),129(v),369(v),360(v)
                                                    345(v)
    44. CR (   1) C   7                  1.99905   -10.45288  111(v),179(v),366(v),381(v)
                                                    378(v),380(v),347(v)
    45. CR (   1) C   8                  1.99894   -10.42883  214(v),282(v),384(v),383(v)
                                                    166(v),390(v)
    46. CR (   1) N   9                  1.99939   -14.60796  302(v),163(v),349(v),299(v)
    47. CR (   1) C  10                  1.99876   -10.48170  384(g),231(v),180(v),375(v)
                                                    380(v),378(g),385(v),383(g)
    48. CR (   1) C  11                  1.99912   -10.40365  213(v),248(v),378(v),384(v)
                                                    388(v),350(v)
    49. CR (   1) C  12                  1.99927   -10.40208  265(v),231(v),383(v),390(v)
                                                    230(v),353(v)
    50. CR (   1) C  13                  1.99929   -10.40041  248(v),282(v),380(v),385(v)
    51. CR (   1) C  14                  1.99915   -10.40275  265(v),180(v),179(v),378(v)
                                                    356(v),375(v),388(v)
    52. CR (   1) C  15                  1.99947   -10.52345  376(v),359(v)
    53. CR (   1) O  16                  1.99981   -19.36875  298(v)
    54. LP (   1) N   9                  1.70096    -0.32504  394(v),375(v),377(v),300(v)
                                                    379(r),164(v),314(v)
    55. LP (   1) O  16                  1.98849    -0.82330  298(v),299(v),309(v),396(v)
    56. LP (   2) O  16                  1.90608    -0.34545  381(v),396(v),299(v),376(r)
                                                    311(v),302(v)
    57. LP (   1)Br  17                  1.99101    -0.71793  378(v),214(v),213(v),383(v)
                                                    335(g),334(g)
    58. LP (   2)Br  17                  1.96514    -0.35458  378(v),383(v),377(r),385(r)
    59. LP (   3)Br  17                  1.93086    -0.35203  379(v),215(v)
    60. RY*(   1) C   1                  0.00548     1.10696   
    61. RY*(   2) C   1                  0.00193     1.40982   
    62. RY*(   3) C   1                  0.00087     0.47313   
    63. RY*(   4) C   1                  0.00054     1.67755   
    64. RY*(   5) C   1                  0.00042     0.91560   
    65. RY*(   6) C   1                  0.00037     1.25914   
    66. RY*(   7) C   1                  0.00018     1.26293   
    67. RY*(   8) C   1                  0.00007     2.83820   
    68. RY*(   9) C   1                  0.00005     1.32367   
    69. RY*(  10) C   1                  0.00002     1.88009   
    70. RY*(  11) C   1                  0.00000    22.63629   
    71. RY*(  12) C   1                  0.00000     2.04292   
    72. RY*(  13) C   1                  0.00000     1.61436   
    73. RY*(  14) C   1                  0.00001     0.45131   
    74. RY*(  15) C   1                  0.00000     2.54210   
    75. RY*(  16) C   1                  0.00000     1.45284   
    76. RY*(  17) C   1                  0.00000     2.30535   
    77. RY*(   1) C   2                  0.00581     1.08694   
    78. RY*(   2) C   2                  0.00204     1.39700   
    79. RY*(   3) C   2                  0.00092     0.60945   
    80. RY*(   4) C   2                  0.00057     1.54811   
    81. RY*(   5) C   2                  0.00045     1.25500   
    82. RY*(   6) C   2                  0.00027     1.04138   
    83. RY*(   7) C   2                  0.00015     1.25329   
    84. RY*(   8) C   2                  0.00008     1.93696   
    85. RY*(   9) C   2                  0.00006     2.29408   
    86. RY*(  10) C   2                  0.00002     0.65479   
    87. RY*(  11) C   2                  0.00001     1.33964   
    88. RY*(  12) C   2                  0.00002     1.93551   
    89. RY*(  13) C   2                  0.00000     2.29064   
    90. RY*(  14) C   2                  0.00000    22.47829   
    91. RY*(  15) C   2                  0.00001     1.73123   
    92. RY*(  16) C   2                  0.00000     1.86086   
    93. RY*(  17) C   2                  0.00000     2.46244   
    94. RY*(   1) C   3                  0.00532     1.08141   
    95. RY*(   2) C   3                  0.00191     1.24403   
    96. RY*(   3) C   3                  0.00132     0.63518   
    97. RY*(   4) C   3                  0.00066     1.50592   
    98. RY*(   5) C   3                  0.00044     1.05888   
    99. RY*(   6) C   3                  0.00027     1.13398   
   100. RY*(   7) C   3                  0.00013     2.96759   
   101. RY*(   8) C   3                  0.00008     1.48637   
   102. RY*(   9) C   3                  0.00009     1.43708   
   103. RY*(  10) C   3                  0.00005     1.98593   
   104. RY*(  11) C   3                  0.00006     0.80576   
   105. RY*(  12) C   3                  0.00004     1.62501   
   106. RY*(  13) C   3                  0.00001     2.44286   
   107. RY*(  14) C   3                  0.00002     1.63903   
   108. RY*(  15) C   3                  0.00001     3.03823   
   109. RY*(  16) C   3                  0.00000    21.75551   
   110. RY*(  17) C   3                  0.00001     2.13576   
   111. RY*(   1) C   4                  0.00644     1.25889   
   112. RY*(   2) C   4                  0.00386     1.03710   
   113. RY*(   3) C   4                  0.00273     0.92050   
   114. RY*(   4) C   4                  0.00077     1.54819   
   115. RY*(   5) C   4                  0.00061     1.11055   
   116. RY*(   6) C   4                  0.00032     1.13114   
   117. RY*(   7) C   4                  0.00020     1.40718   
   118. RY*(   8) C   4                  0.00020     2.01130   
   119. RY*(   9) C   4                  0.00015     1.66141   
   120. RY*(  10) C   4                  0.00011     0.98660   
   121. RY*(  11) C   4                  0.00008     3.13812   
   122. RY*(  12) C   4                  0.00006     2.74159   
   123. RY*(  13) C   4                  0.00005     0.90281   
   124. RY*(  14) C   4                  0.00006     3.05533   
   125. RY*(  15) C   4                  0.00003     2.85991   
   126. RY*(  16) C   4                  0.00001    21.40842   
   127. RY*(  17) C   4                  0.00001     2.84498   
   128. RY*(   1) C   5                  0.00574     1.09510   
   129. RY*(   2) C   5                  0.00202     1.20399   
   130. RY*(   3) C   5                  0.00108     0.82462   
   131. RY*(   4) C   5                  0.00051     1.22316   
   132. RY*(   5) C   5                  0.00043     0.91061   
   133. RY*(   6) C   5                  0.00040     0.95244   
   134. RY*(   7) C   5                  0.00025     1.24564   
   135. RY*(   8) C   5                  0.00012     1.44556   
   136. RY*(   9) C   5                  0.00013     2.85682   
   137. RY*(  10) C   5                  0.00008     0.82415   
   138. RY*(  11) C   5                  0.00006     2.21708   
   139. RY*(  12) C   5                  0.00004     2.40775   
   140. RY*(  13) C   5                  0.00003     2.02472   
   141. RY*(  14) C   5                  0.00001     1.60195   
   142. RY*(  15) C   5                  0.00001     2.46116   
   143. RY*(  16) C   5                  0.00000    22.02019   
   144. RY*(  17) C   5                  0.00000     2.73433   
   145. RY*(   1) C   6                  0.00568     1.08994   
   146. RY*(   2) C   6                  0.00201     1.40695   
   147. RY*(   3) C   6                  0.00081     0.72839   
   148. RY*(   4) C   6                  0.00058     1.44194   
   149. RY*(   5) C   6                  0.00044     1.17969   
   150. RY*(   6) C   6                  0.00026     1.07951   
   151. RY*(   7) C   6                  0.00018     0.98606   
   152. RY*(   8) C   6                  0.00008     2.22924   
   153. RY*(   9) C   6                  0.00005     2.75029   
   154. RY*(  10) C   6                  0.00003     1.81018   
   155. RY*(  11) C   6                  0.00001     2.42341   
   156. RY*(  12) C   6                  0.00001     2.22267   
   157. RY*(  13) C   6                  0.00002     0.59460   
   158. RY*(  14) C   6                  0.00000     1.49718   
   159. RY*(  15) C   6                  0.00000     2.14305   
   160. RY*(  16) C   6                  0.00000    22.28089   
   161. RY*(  17) C   6                  0.00001     1.38284   
   162. RY*(   1) C   7                  0.01073     0.95194   
   163. RY*(   2) C   7                  0.00385     0.79365   
   164. RY*(   3) C   7                  0.00339     0.80442   
   165. RY*(   4) C   7                  0.00164     0.81080   
   166. RY*(   5) C   7                  0.00126     0.74297   
   167. RY*(   6) C   7                  0.00094     1.62792   
   168. RY*(   7) C   7                  0.00071     0.93004   
   169. RY*(   8) C   7                  0.00049     1.26792   
   170. RY*(   9) C   7                  0.00039     1.80549   
   171. RY*(  10) C   7                  0.00025     1.77590   
   172. RY*(  11) C   7                  0.00021     2.29830   
   173. RY*(  12) C   7                  0.00018     2.02753   
   174. RY*(  13) C   7                  0.00013     2.54036   
   175. RY*(  14) C   7                  0.00008     1.70263   
   176. RY*(  15) C   7                  0.00005     3.98454   
   177. RY*(  16) C   7                  0.00003     1.95637   
   178. RY*(  17) C   7                  0.00001    20.88684   
   179. RY*(   1) C   8                  0.00745     1.44166   
   180. RY*(   2) C   8                  0.00466     0.94538   
   181. RY*(   3) C   8                  0.00332     0.70687   
   182. RY*(   4) C   8                  0.00178     0.81078   
   183. RY*(   5) C   8                  0.00109     0.91414   
   184. RY*(   6) C   8                  0.00093     0.59269   
   185. RY*(   7) C   8                  0.00087     1.29607   
   186. RY*(   8) C   8                  0.00066     1.29603   
   187. RY*(   9) C   8                  0.00028     1.66047   
   188. RY*(  10) C   8                  0.00019     2.27069   
   189. RY*(  11) C   8                  0.00017     1.76465   
   190. RY*(  12) C   8                  0.00010     3.60199   
   191. RY*(  13) C   8                  0.00008     2.47166   
   192. RY*(  14) C   8                  0.00003     2.52280   
   193. RY*(  15) C   8                  0.00004     2.49619   
   194. RY*(  16) C   8                  0.00001     2.87963   
   195. RY*(  17) C   8                  0.00001    22.25423   
   196. RY*(   1) N   9                  0.00508     0.65296   
   197. RY*(   2) N   9                  0.00341     1.12990   
   198. RY*(   3) N   9                  0.00171     1.08422   
   199. RY*(   4) N   9                  0.00108     1.67441   
   200. RY*(   5) N   9                  0.00028     1.70855   
   201. RY*(   6) N   9                  0.00017     1.72281   
   202. RY*(   7) N   9                  0.00013     2.28722   
   203. RY*(   8) N   9                  0.00008     1.41690   
   204. RY*(   9) N   9                  0.00009     2.96256   
   205. RY*(  10) N   9                  0.00007     1.25411   
   206. RY*(  11) N   9                  0.00004     2.16739   
   207. RY*(  12) N   9                  0.00002     2.63863   
   208. RY*(  13) N   9                  0.00002     2.44041   
   209. RY*(  14) N   9                  0.00000    34.86070   
   210. RY*(  15) N   9                  0.00001     3.14528   
   211. RY*(  16) N   9                  0.00001     3.70878   
   212. RY*(  17) N   9                  0.00000     3.52236   
   213. RY*(   1) C  10                  0.00817     1.56611   
   214. RY*(   2) C  10                  0.00664     1.52271   
   215. RY*(   3) C  10                  0.00309     0.87062   
   216. RY*(   4) C  10                  0.00086     1.49769   
   217. RY*(   5) C  10                  0.00065     1.44139   
   218. RY*(   6) C  10                  0.00055     1.24630   
   219. RY*(   7) C  10                  0.00039     1.17609   
   220. RY*(   8) C  10                  0.00015     1.56531   
   221. RY*(   9) C  10                  0.00016     1.00623   
   222. RY*(  10) C  10                  0.00009     3.13183   
   223. RY*(  11) C  10                  0.00006     2.79750   
   224. RY*(  12) C  10                  0.00004     0.86240   
   225. RY*(  13) C  10                  0.00004     1.69565   
   226. RY*(  14) C  10                  0.00002     2.37436   
   227. RY*(  15) C  10                  0.00002     0.86964   
   228. RY*(  16) C  10                  0.00000     2.65551   
   229. RY*(  17) C  10                  0.00000    22.43973   
   230. RY*(   1) C  11                  0.00669     1.23755   
   231. RY*(   2) C  11                  0.00262     1.10709   
   232. RY*(   3) C  11                  0.00127     0.72064   
   233. RY*(   4) C  11                  0.00112     0.87906   
   234. RY*(   5) C  11                  0.00053     1.21985   
   235. RY*(   6) C  11                  0.00026     0.93757   
   236. RY*(   7) C  11                  0.00022     0.81909   
   237. RY*(   8) C  11                  0.00019     2.05035   
   238. RY*(   9) C  11                  0.00008     3.42011   
   239. RY*(  10) C  11                  0.00006     1.98664   
   240. RY*(  11) C  11                  0.00004     2.00339   
   241. RY*(  12) C  11                  0.00002     2.36245   
   242. RY*(  13) C  11                  0.00002     1.01321   
   243. RY*(  14) C  11                  0.00000    21.23359   
   244. RY*(  15) C  11                  0.00000     2.79955   
   245. RY*(  16) C  11                  0.00001     2.01346   
   246. RY*(  17) C  11                  0.00001     1.71320   
   247. RY*(   1) C  12                  0.00554     1.07993   
   248. RY*(   2) C  12                  0.00199     1.45282   
   249. RY*(   3) C  12                  0.00078     0.53397   
   250. RY*(   4) C  12                  0.00057     1.60490   
   251. RY*(   5) C  12                  0.00039     0.88493   
   252. RY*(   6) C  12                  0.00034     1.19768   
   253. RY*(   7) C  12                  0.00014     1.35661   
   254. RY*(   8) C  12                  0.00008     2.43380   
   255. RY*(   9) C  12                  0.00005     2.14653   
   256. RY*(  10) C  12                  0.00003     1.97210   
   257. RY*(  11) C  12                  0.00003     1.22228   
   258. RY*(  12) C  12                  0.00001     1.17450   
   259. RY*(  13) C  12                  0.00001     1.66220   
   260. RY*(  14) C  12                  0.00001     2.31904   
   261. RY*(  15) C  12                  0.00000    21.93588   
   262. RY*(  16) C  12                  0.00000     1.53368   
   263. RY*(  17) C  12                  0.00000     2.72633   
   264. RY*(   1) C  13                  0.00535     1.09432   
   265. RY*(   2) C  13                  0.00206     1.40560   
   266. RY*(   3) C  13                  0.00093     0.56141   
   267. RY*(   4) C  13                  0.00057     1.57109   
   268. RY*(   5) C  13                  0.00037     1.17518   
   269. RY*(   6) C  13                  0.00027     0.94365   
   270. RY*(   7) C  13                  0.00019     0.98403   
   271. RY*(   8) C  13                  0.00007     2.76481   
   272. RY*(   9) C  13                  0.00006     3.31192   
   273. RY*(  10) C  13                  0.00003     2.16263   
   274. RY*(  11) C  13                  0.00002     0.67932   
   275. RY*(  12) C  13                  0.00003     0.68033   
   276. RY*(  13) C  13                  0.00000     2.25415   
   277. RY*(  14) C  13                  0.00001     1.44706   
   278. RY*(  15) C  13                  0.00000    21.41540   
   279. RY*(  16) C  13                  0.00000     2.71949   
   280. RY*(  17) C  13                  0.00001     2.09516   
   281. RY*(   1) C  14                  0.00610     1.06813   
   282. RY*(   2) C  14                  0.00214     1.16324   
   283. RY*(   3) C  14                  0.00109     0.82684   
   284. RY*(   4) C  14                  0.00052     1.24481   
   285. RY*(   5) C  14                  0.00049     1.30202   
   286. RY*(   6) C  14                  0.00043     0.84047   
   287. RY*(   7) C  14                  0.00020     1.69276   
   288. RY*(   8) C  14                  0.00013     3.41137   
   289. RY*(   9) C  14                  0.00010     1.28693   
   290. RY*(  10) C  14                  0.00007     1.40526   
   291. RY*(  11) C  14                  0.00008     1.65294   
   292. RY*(  12) C  14                  0.00004     1.38586   
   293. RY*(  13) C  14                  0.00002     1.56250   
   294. RY*(  14) C  14                  0.00003     2.16036   
   295. RY*(  15) C  14                  0.00001     2.57490   
   296. RY*(  16) C  14                  0.00001     2.78475   
   297. RY*(  17) C  14                  0.00000    22.03915   
   298. RY*(   1) C  15                  0.00933     1.32707   
   299. RY*(   2) C  15                  0.00699     1.51580   
   300. RY*(   3) C  15                  0.00651     1.53477   
   301. RY*(   4) C  15                  0.00233     1.08036   
   302. RY*(   5) C  15                  0.00095     1.77974   
   303. RY*(   6) C  15                  0.00017     2.29317   
   304. RY*(   7) C  15                  0.00014     0.78026   
   305. RY*(   8) C  15                  0.00011     1.00747   
   306. RY*(   9) C  15                  0.00005     1.30725   
   307. RY*(  10) C  15                  0.00006     0.98841   
   308. RY*(  11) C  15                  0.00003     3.75447   
   309. RY*(  12) C  15                  0.00001     2.12903   
   310. RY*(  13) C  15                  0.00001     2.43610   
   311. RY*(  14) C  15                  0.00001     0.84832   
   312. RY*(  15) C  15                  0.00002     1.92836   
   313. RY*(  16) C  15                  0.00000    19.96517   
   314. RY*(  17) C  15                  0.00001     1.44145   
   315. RY*(   1) O  16                  0.00266     0.75612   
   316. RY*(   2) O  16                  0.00083     0.62562   
   317. RY*(   3) O  16                  0.00074     0.64291   
   318. RY*(   4) O  16                  0.00012     1.35087   
   319. RY*(   5) O  16                  0.00004     1.74475   
   320. RY*(   6) O  16                  0.00005     1.02312   
   321. RY*(   7) O  16                  0.00004     1.41836   
   322. RY*(   8) O  16                  0.00002     2.25434   
   323. RY*(   9) O  16                  0.00000     5.01288   
   324. RY*(  10) O  16                  0.00000    49.63255   
   325. RY*(  11) O  16                  0.00001     4.49945   
   326. RY*(  12) O  16                  0.00000     4.94837   
   327. RY*(  13) O  16                  0.00000     3.07349   
   328. RY*(  14) O  16                  0.00001     2.51887   
   329. RY*(  15) O  16                  0.00000     2.98756   
   330. RY*(  16) O  16                  0.00000     3.09250   
   331. RY*(  17) O  16                  0.00000     3.08609   
   332. RY*(   1)Br  17                  0.00107     0.65198   
   333. RY*(   2)Br  17                  0.00086     0.57614   
   334. RY*(   3)Br  17                  0.00032     2.45160   
   335. RY*(   4)Br  17                  0.00001    15.45928   
   336. RY*(   1) H  18                  0.00039     0.84670   
   337. RY*(   2) H  18                  0.00022     1.89403   
   338. RY*(   1) H  19                  0.00046     0.81114   
   339. RY*(   2) H  19                  0.00022     1.94830   
   340. RY*(   1) H  20                  0.00067     1.52317   
   341. RY*(   2) H  20                  0.00017     1.29795   
   342. RY*(   1) H  21                  0.00074     1.51452   
   343. RY*(   2) H  21                  0.00026     1.28460   
   344. RY*(   1) H  22                  0.00045     0.82505   
   345. RY*(   2) H  22                  0.00022     1.92441   
   346. RY*(   1) H  23                  0.00209     0.56427   
   347. RY*(   2) H  23                  0.00034     2.40266   
   348. RY*(   1) H  24                  0.00279     0.66131   
   349. RY*(   2) H  24                  0.00039     2.20516   
   350. RY*(   1) H  25                  0.00059     1.30239   
   351. RY*(   2) H  25                  0.00022     1.42772   
   352. RY*(   1) H  26                  0.00041     0.93713   
   353. RY*(   2) H  26                  0.00021     1.78500   
   354. RY*(   1) H  27                  0.00042     1.04841   
   355. RY*(   2) H  27                  0.00022     1.68533   
   356. RY*(   1) H  28                  0.00092     1.55892   
   357. RY*(   2) H  28                  0.00022     1.24836   
   358. RY*(   1) H  29                  0.00131     0.53254   
   359. RY*(   2) H  29                  0.00026     2.19140   
   360. BD*(   1) C   1 - C   2          0.01525     0.61405   
   361. BD*(   2) C   1 - C   2          0.31989     0.05160  372(v),367(v),62(g),79(g)
                                                    80(g),73(g)
   362. BD*(   1) C   1 - C   6          0.01532     0.61392   
   363. BD*(   1) C   1 - H  18          0.01145     0.61240   
   364. BD*(   1) C   2 - C   3          0.01551     0.61123   
   365. BD*(   1) C   2 - H  19          0.01106     0.60877   
   366. BD*(   1) C   3 - C   4          0.02521     0.59707   
   367. BD*(   2) C   3 - C   4          0.35856     0.04615  372(v),361(v),379(r),96(g)
                                                    391(r),375(v),377(v),79(v)
                                                    130(v)
   368. BD*(   1) C   3 - H  20          0.01271     0.60305   
   369. BD*(   1) C   4 - C   5          0.02151     0.60154   
   370. BD*(   1) C   4 - C   7          0.02779     0.48237   
   371. BD*(   1) C   5 - C   6          0.01473     0.61000   
   372. BD*(   2) C   5 - C   6          0.31501     0.05099  361(v),367(v),147(g),131(g)
                                                    157(g)
   373. BD*(   1) C   5 - H  21          0.01236     0.60487   
   374. BD*(   1) C   6 - H  22          0.01096     0.61178   
   375. BD*(   1) C   7 - C   8          0.03892     0.46613   
   376. BD*(   1) C   7 - N   9          0.02981     0.42079   
   377. BD*(   1) C   7 - H  23          0.02804     0.44295   
   378. BD*(   1) C   8 - C  10          0.03711     0.56580   
   379. BD*(   2) C   8 - C  10          0.41613     0.02153  391(v),386(v),367(r),394(r)
                                                    215(g),181(g),376(v),370(v)
                                                    232(v),283(v),185(g)
   380. BD*(   1) C   8 - C  14          0.02438     0.59306   
   381. BD*(   1) N   9 - C  15          0.05105     0.53376   
   382. BD*(   1) N   9 - H  24          0.01823     0.54176   
   383. BD*(   1) C  10 - C  11          0.02560     0.57871   
   384. BD*(   1) C  10 -Br  17          0.03093     0.15534   
   385. BD*(   1) C  11 - C  12          0.01747     0.60882   
   386. BD*(   2) C  11 - C  12          0.31121     0.04575  391(v),379(v),249(g),232(g)
                                                    234(g),250(g)
   387. BD*(   1) C  11 - H  25          0.01153     0.59313   
   388. BD*(   1) C  12 - C  13          0.01501     0.61254   
   389. BD*(   1) C  12 - H  26          0.01081     0.60567   
   390. BD*(   1) C  13 - C  14          0.01460     0.60925   
   391. BD*(   2) C  13 - C  14          0.30571     0.04891  386(v),379(v),266(g),367(r)
                                                    286(g),284(g),249(v),275(g)
   392. BD*(   1) C  13 - H  27          0.01128     0.60544   
   393. BD*(   1) C  14 - H  28          0.01171     0.60289   
   394. BD*(   1) C  15 - O  16          0.26321     0.02756  379(r),300(g),316(g),304(g)
                                                    317(g),314(g)
   395. BD*(   2) C  15 - O  16          0.00550     0.61721   
   396. BD*(   1) C  15 - H  29          0.03751     0.53079   
       -------------------------------
              Total Lewis  142.85804  ( 97.8480%)
        Valence non-Lewis    2.90307  (  1.9884%)
        Rydberg non-Lewis    0.23889  (  0.1636%)
       -------------------------------
            Total unit  1  146.00000  (100.0000%)
           Charge unit  1    0.00000
   1 Symmetry operations used in ECPInt.
 ECPInt:  NShTT=    9316 NPrTT=   38001 LenC2=    8725 LenP2D=   23891.
 LDataN:  DoStor=T MaxTD1= 6 Len=  172
 D1PCM: PCM CHGder 1st derivatives, ID1Alg=3 FixD1E=F DoIter=F DoCFld=F I1PDM=0.
 Calling FoFJK, ICntrl=      2127 FMM=F ISym2X=0 I1Cent= 0 IOpClX= 0 NMat=1 NMatS=1 NMatT=0.
 -------------------------------------------------------------------
 Center     Atomic                   Forces (Hartrees/Bohr)
 Number     Number              X              Y              Z
 -------------------------------------------------------------------
      1        6          -0.039340286   -0.042488362    0.022658289
      2        6           0.013364616   -0.022929359    0.059758249
      3        6           0.050044980    0.015120531    0.039710700
      4        6           0.018571120    0.027844519   -0.019407921
      5        6          -0.011366860    0.022564801   -0.058907893
      6        6          -0.054470245   -0.022942128   -0.033385660
      7        6          -0.002220545    0.005444137    0.020973150
      8        6           0.014171756   -0.027702771    0.008047764
      9        7          -0.001450354   -0.025899693    0.035321405
     10        6           0.007089585   -0.018331847   -0.046899071
     11        6          -0.016418823    0.026616011   -0.054048941
     12        6          -0.028534266    0.058416402    0.005371275
     13        6          -0.012139993    0.031323294    0.053595365
     14        6           0.021332947   -0.034372543    0.058243284
     15        6          -0.045955955    0.040431485   -0.089467761
     16        8           0.023084887   -0.005320305    0.021298473
     17       35          -0.005232331    0.013951538    0.023270402
     18        1           0.032461237    0.036036542   -0.020686423
     19        1          -0.009891993    0.018835620   -0.048004638
     20        1          -0.040656478   -0.014697866   -0.031637380
     21        1           0.009041517   -0.020217814    0.049647835
     22        1           0.042020302    0.016208069    0.028608899
     23        1           0.005563951   -0.003933028    0.005401724
     24        1          -0.013393360    0.018818297   -0.035123298
     25        1           0.013796491   -0.022429609    0.044477459
     26        1           0.022995983   -0.046651638   -0.000777019
     27        1           0.007769766   -0.021880166   -0.046373335
     28        1          -0.015996494    0.026146787   -0.044140768
     29        1           0.015758844   -0.027960905    0.052475833
 -------------------------------------------------------------------
 Cartesian Forces:  Max     0.089467761 RMS     0.032196298

 GradGradGradGradGradGradGradGradGradGradGradGradGradGradGradGradGradGrad
 Berny optimization.
 FormGI is forming the generalized inverse of G from B-inverse, IUseBI=4.
 Internal  Forces:  Max     0.060665480 RMS     0.015920390
 Search for a local minimum.
 Step number   1 out of a maximum of  158
 All quantities printed in internal units (Hartrees-Bohrs-Radians)
 Mixed Optimization -- RFO/linear search
 Second derivative matrix not updated -- first step.
 ITU=  0
     Eigenvalues ---    0.00815   0.00900   0.01281   0.01429   0.01500
     Eigenvalues ---    0.01717   0.01851   0.01877   0.01922   0.01958
     Eigenvalues ---    0.01966   0.01968   0.01981   0.01996   0.02001
     Eigenvalues ---    0.02025   0.02031   0.02033   0.02037   0.02052
     Eigenvalues ---    0.02056   0.02066   0.02383   0.02383   0.05070
     Eigenvalues ---    0.06458   0.06888   0.15993   0.15999   0.16000
     Eigenvalues ---    0.16000   0.16000   0.16000   0.16000   0.16000
     Eigenvalues ---    0.16000   0.16000   0.16000   0.18758   0.19048
     Eigenvalues ---    0.19965   0.22000   0.22000   0.22000   0.22000
     Eigenvalues ---    0.22002   0.22486   0.23469   0.24472   0.24999
     Eigenvalues ---    0.25000   0.25000   0.32769   0.33464   0.34796
     Eigenvalues ---    0.39953   0.40354   0.40416   0.40511   0.40835
     Eigenvalues ---    0.43139   0.43731   0.44151   0.44161   0.44192
     Eigenvalues ---    0.44251   0.44252   0.44262   0.44263   0.44308
     Eigenvalues ---    0.44335   0.44356   0.44387   0.44465   0.44546
     Eigenvalues ---    0.44765   0.44946   0.45252   0.53810   0.55507
     Eigenvalues ---    0.83290
 RFO step:  Lambda=-7.54865826D-02 EMin= 8.14971926D-03
 Linear search not attempted -- first point.
 Maximum step size (   0.300) exceeded in Quadratic search.
    -- Step size scaled by   0.755
 Iteration  1 RMS(Cart)=  0.03742414 RMS(Int)=  0.00076603
 Iteration  2 RMS(Cart)=  0.00094350 RMS(Int)=  0.00002364
 Iteration  3 RMS(Cart)=  0.00000132 RMS(Int)=  0.00002361
 Iteration  4 RMS(Cart)=  0.00000000 RMS(Int)=  0.00002361
 Variable       Old X    -DE/DX   Delta X   Delta X   Delta X     New X
                                 (Linear)    (Quad)   (Total)
    R1        2.65273  -0.01253   0.00000  -0.01784  -0.01784   2.63489
    R2        2.65316  -0.01010   0.00000  -0.01447  -0.01447   2.63869
    R3        1.92841   0.05273   0.00000   0.07684   0.07684   2.00525
    R4        2.65484  -0.01063   0.00000  -0.01523  -0.01523   2.63961
    R5        1.92855   0.05250   0.00000   0.07652   0.07652   2.00508
    R6        2.67271  -0.01457   0.00000  -0.02169  -0.02169   2.65102
    R7        1.92602   0.05347   0.00000   0.07761   0.07761   2.00364
    R8        2.67029  -0.01440   0.00000  -0.02145  -0.02145   2.64884
    R9        2.81544   0.01983   0.00000   0.03651   0.03651   2.85196
   R10        2.65612  -0.01445   0.00000  -0.02098  -0.02098   2.63514
   R11        1.92854   0.05435   0.00000   0.07922   0.07922   2.00776
   R12        1.92695   0.05335   0.00000   0.07756   0.07756   2.00450
   R13        2.82759   0.01730   0.00000   0.03240   0.03240   2.85998
   R14        2.70434   0.02648   0.00000   0.04132   0.04132   2.74567
   R15        2.06007   0.00268   0.00000   0.00478   0.00478   2.06486
   R16        2.68774  -0.02361   0.00000  -0.03639  -0.03638   2.65136
   R17        2.67344  -0.01545   0.00000  -0.02330  -0.02330   2.65014
   R18        2.54685  -0.00422   0.00000  -0.00505  -0.00505   2.54179
   R19        1.82905   0.04142   0.00000   0.05096   0.05096   1.88002
   R20        2.66524  -0.01391   0.00000  -0.02053  -0.02052   2.64472
   R21        3.52803   0.02727   0.00000   0.07483   0.07483   3.60286
   R22        2.65177  -0.01384   0.00000  -0.01951  -0.01951   2.63225
   R23        1.92974   0.05160   0.00000   0.07535   0.07535   2.00509
   R24        2.64700  -0.00753   0.00000  -0.01025  -0.01027   2.63673
   R25        1.92925   0.05199   0.00000   0.07587   0.07587   2.00512
   R26        2.65208  -0.01448   0.00000  -0.02066  -0.02067   2.63141
   R27        1.92963   0.05186   0.00000   0.07571   0.07571   2.00534
   R28        1.92843   0.05367   0.00000   0.07821   0.07821   2.00664
   R29        2.36189  -0.03050   0.00000  -0.02535  -0.02535   2.33653
   R30        1.92788   0.06067   0.00000   0.08833   0.08833   2.01621
    A1        2.09242  -0.00171   0.00000  -0.00389  -0.00389   2.08853
    A2        2.09624   0.00062   0.00000   0.00120   0.00120   2.09744
    A3        2.09452   0.00109   0.00000   0.00269   0.00269   2.09721
    A4        2.09517   0.00083   0.00000   0.00266   0.00266   2.09783
    A5        2.09326   0.00049   0.00000   0.00156   0.00156   2.09482
    A6        2.09476  -0.00132   0.00000  -0.00422  -0.00422   2.09054
    A7        2.10990  -0.00151   0.00000  -0.00373  -0.00372   2.10618
    A8        2.07291  -0.00243   0.00000  -0.00837  -0.00837   2.06454
    A9        2.10033   0.00394   0.00000   0.01208   0.01208   2.11241
   A10        2.06391   0.00198   0.00000   0.00429   0.00429   2.06821
   A11        2.14389   0.00679   0.00000   0.01590   0.01589   2.15978
   A12        2.07536  -0.00878   0.00000  -0.02023  -0.02024   2.05513
   A13        2.11182  -0.00035   0.00000  -0.00130  -0.00129   2.11053
   A14        2.09176  -0.00090   0.00000  -0.00280  -0.00280   2.08896
   A15        2.07960   0.00125   0.00000   0.00410   0.00410   2.08370
   A16        2.09314   0.00076   0.00000   0.00195   0.00195   2.09509
   A17        2.09574   0.00037   0.00000   0.00142   0.00142   2.09716
   A18        2.09430  -0.00113   0.00000  -0.00337  -0.00337   2.09093
   A19        1.93048  -0.00137   0.00000  -0.00568  -0.00573   1.92475
   A20        1.97296   0.00001   0.00000   0.00260   0.00259   1.97554
   A21        1.84431   0.00079   0.00000   0.00209   0.00192   1.84623
   A22        1.93450   0.00177   0.00000   0.00557   0.00560   1.94010
   A23        1.94231  -0.00423   0.00000  -0.02133  -0.02137   1.92094
   A24        1.83546   0.00301   0.00000   0.01673   0.01674   1.85220
   A25        2.16463  -0.00376   0.00000  -0.00811  -0.00812   2.15650
   A26        2.05303   0.00414   0.00000   0.01022   0.01021   2.06324
   A27        2.06551  -0.00038   0.00000  -0.00210  -0.00208   2.06343
   A28        2.15186  -0.00110   0.00000  -0.00282  -0.00282   2.14904
   A29        2.07807   0.00710   0.00000   0.02243   0.02243   2.10050
   A30        2.05268  -0.00600   0.00000  -0.01960  -0.01960   2.03308
   A31        2.09350   0.00513   0.00000   0.01105   0.01108   2.10458
   A32        2.15925  -0.01043   0.00000  -0.02376  -0.02378   2.13547
   A33        2.03043   0.00529   0.00000   0.01271   0.01270   2.04313
   A34        2.10561  -0.00309   0.00000  -0.00734  -0.00733   2.09828
   A35        2.10565  -0.00136   0.00000  -0.00562  -0.00563   2.10003
   A36        2.07192   0.00444   0.00000   0.01296   0.01296   2.08488
   A37        2.09274  -0.00090   0.00000  -0.00067  -0.00069   2.09205
   A38        2.09501  -0.00104   0.00000  -0.00445  -0.00444   2.09057
   A39        2.09543   0.00194   0.00000   0.00512   0.00513   2.10056
   A40        2.09120  -0.00138   0.00000  -0.00226  -0.00229   2.08891
   A41        2.09629   0.00145   0.00000   0.00357   0.00359   2.09988
   A42        2.09570  -0.00007   0.00000  -0.00131  -0.00129   2.09440
   A43        2.11780   0.00061   0.00000   0.00133   0.00132   2.11912
   A44        2.09062  -0.00296   0.00000  -0.00917  -0.00917   2.08146
   A45        2.07476   0.00235   0.00000   0.00784   0.00784   2.08261
   A46        2.07971   0.02103   0.00000   0.05372   0.05372   2.13344
   A47        2.10924  -0.02034   0.00000  -0.05836  -0.05836   2.05088
   A48        2.09423  -0.00069   0.00000   0.00464   0.00464   2.09887
    D1        0.00197   0.00012   0.00000   0.00101   0.00100   0.00297
    D2       -3.13819   0.00011   0.00000   0.00092   0.00092  -3.13727
    D3        3.13994   0.00015   0.00000   0.00115   0.00115   3.14108
    D4       -0.00022   0.00013   0.00000   0.00106   0.00107   0.00085
    D5       -0.00235  -0.00004   0.00000  -0.00031  -0.00031  -0.00266
    D6        3.13912   0.00003   0.00000   0.00016   0.00017   3.13929
    D7       -3.14032  -0.00006   0.00000  -0.00045  -0.00046  -3.14078
    D8        0.00115   0.00000   0.00000   0.00002   0.00003   0.00118
    D9        0.00081   0.00005   0.00000   0.00042   0.00043   0.00124
   D10       -3.13037   0.00026   0.00000   0.00211   0.00213  -3.12824
   D11        3.14097   0.00006   0.00000   0.00051   0.00051   3.14148
   D12        0.00978   0.00027   0.00000   0.00221   0.00221   0.01199
   D13       -0.00313  -0.00030   0.00000  -0.00251  -0.00251  -0.00564
   D14       -3.13914   0.00056   0.00000   0.00449   0.00457  -3.13457
   D15        3.12789  -0.00055   0.00000  -0.00435  -0.00438   3.12351
   D16       -0.00812   0.00031   0.00000   0.00265   0.00270  -0.00542
   D17        0.00274   0.00039   0.00000   0.00322   0.00322   0.00596
   D18       -3.13833   0.00016   0.00000   0.00140   0.00139  -3.13695
   D19        3.13897  -0.00039   0.00000  -0.00338  -0.00332   3.13565
   D20       -0.00211  -0.00062   0.00000  -0.00520  -0.00515  -0.00726
   D21        1.87154   0.00114   0.00000   0.00151   0.00152   1.87306
   D22       -0.30937  -0.00013   0.00000  -0.00338  -0.00336  -0.31273
   D23       -2.30762  -0.00421   0.00000  -0.02595  -0.02596  -2.33359
   D24       -1.26443   0.00198   0.00000   0.00848   0.00848  -1.25595
   D25        2.83785   0.00070   0.00000   0.00359   0.00360   2.84145
   D26        0.83959  -0.00337   0.00000  -0.01898  -0.01900   0.82059
   D27       -0.00004  -0.00022   0.00000  -0.00184  -0.00182  -0.00186
   D28       -3.14151  -0.00028   0.00000  -0.00231  -0.00231   3.13937
   D29        3.14104   0.00001   0.00000  -0.00003  -0.00000   3.14104
   D30       -0.00043  -0.00006   0.00000  -0.00050  -0.00049  -0.00091
   D31        1.97298  -0.00149   0.00000  -0.01073  -0.01067   1.96231
   D32       -1.17652  -0.00119   0.00000  -0.00817  -0.00811  -1.18463
   D33       -2.10764  -0.00119   0.00000  -0.00745  -0.00743  -2.11506
   D34        1.02605  -0.00088   0.00000  -0.00489  -0.00486   1.02119
   D35       -0.07155   0.00103   0.00000   0.00353   0.00345  -0.06810
   D36        3.06213   0.00133   0.00000   0.00609   0.00601   3.06814
   D37       -2.95977  -0.00121   0.00000  -0.00662  -0.00663  -2.96640
   D38        0.14417  -0.00127   0.00000  -0.00656  -0.00657   0.13760
   D39        1.14469  -0.00079   0.00000  -0.00541  -0.00540   1.13929
   D40       -2.03456  -0.00084   0.00000  -0.00535  -0.00534  -2.03989
   D41       -0.95619   0.00152   0.00000   0.00710   0.00710  -0.94909
   D42        2.14775   0.00146   0.00000   0.00716   0.00716   2.15491
   D43        3.13902   0.00012   0.00000   0.00091   0.00089   3.13991
   D44       -0.00413   0.00005   0.00000   0.00037   0.00036  -0.00377
   D45        0.00538  -0.00021   0.00000  -0.00172  -0.00172   0.00366
   D46       -3.13776  -0.00027   0.00000  -0.00226  -0.00225  -3.14002
   D47       -3.13951  -0.00002   0.00000  -0.00036  -0.00037  -3.13988
   D48        0.00009  -0.00012   0.00000  -0.00110  -0.00111  -0.00101
   D49       -0.00536   0.00025   0.00000   0.00202   0.00202  -0.00334
   D50        3.13424   0.00015   0.00000   0.00128   0.00128   3.13552
   D51        3.12555   0.00008   0.00000   0.00024   0.00023   3.12578
   D52       -0.01628   0.00007   0.00000   0.00020   0.00020  -0.01608
   D53        0.02109  -0.00013   0.00000  -0.00067  -0.00067   0.02043
   D54       -3.12073  -0.00014   0.00000  -0.00070  -0.00070  -3.12144
   D55       -0.00193   0.00006   0.00000   0.00046   0.00046  -0.00147
   D56        3.13891   0.00009   0.00000   0.00073   0.00073   3.13964
   D57        3.14110   0.00013   0.00000   0.00099   0.00099  -3.14109
   D58       -0.00124   0.00016   0.00000   0.00126   0.00126   0.00002
   D59       -0.00174   0.00007   0.00000   0.00058   0.00059  -0.00115
   D60        3.14152   0.00001   0.00000   0.00010   0.00010  -3.14157
   D61        3.14059   0.00004   0.00000   0.00033   0.00033   3.14092
   D62        0.00066  -0.00002   0.00000  -0.00016  -0.00016   0.00050
   D63        0.00183  -0.00004   0.00000  -0.00034  -0.00033   0.00149
   D64       -3.13840  -0.00010   0.00000  -0.00080  -0.00080  -3.13920
   D65       -3.14143   0.00001   0.00000   0.00014   0.00014  -3.14129
   D66        0.00153  -0.00004   0.00000  -0.00032  -0.00032   0.00121
   D67        0.00179  -0.00012   0.00000  -0.00099  -0.00099   0.00080
   D68       -3.13783  -0.00002   0.00000  -0.00024  -0.00024  -3.13807
   D69       -3.14118  -0.00007   0.00000  -0.00052  -0.00052   3.14149
   D70        0.00239   0.00003   0.00000   0.00023   0.00023   0.00262
         Item               Value     Threshold  Converged?
 Maximum Force            0.060665     0.000450     NO 
 RMS     Force            0.015920     0.000300     NO 
 Maximum Displacement     0.146583     0.001800     NO 
 RMS     Displacement     0.037661     0.001200     NO 
 Predicted change in Energy=-3.894326D-02
 GradGradGradGradGradGradGradGradGradGradGradGradGradGradGradGradGradGrad

                          Input orientation:                          
 ---------------------------------------------------------------------
 Center     Atomic      Atomic             Coordinates (Angstroms)
 Number     Number       Type             X           Y           Z
 ---------------------------------------------------------------------
      1          6           0        3.748228    3.237031   -2.639669
      2          6           0        2.641803    2.820554   -3.378930
      3          6           0        1.760770    1.873423   -2.851832
      4          6           0        1.973415    1.330120   -1.576050
      5          6           0        3.092724    1.754161   -0.846587
      6          6           0        3.973404    2.699829   -1.370628
      7          6           0        1.072229    0.297930   -0.943515
      8          6           0        1.753817   -1.053222   -0.925688
      9          7           0       -0.235181    0.217572   -1.572220
     10          6           0        2.166673   -1.698186    0.249936
     11          6           0        2.790352   -2.949815    0.194066
     12          6           0        3.006829   -3.571141   -1.033672
     13          6           0        2.599071   -2.943752   -2.211371
     14          6           0        1.979347   -1.698272   -2.150333
     15          6           0       -1.257810   -0.486333   -1.054599
     16          8           0       -2.368898   -0.530049   -1.595298
     17         35           0        1.916274   -0.930131    1.976878
     18          1           0        4.417557    3.956222   -3.040625
     19          1           0        2.467388    3.222081   -4.345450
     20          1           0        0.936195    1.569303   -3.444939
     21          1           0        3.274284    1.351849    0.119853
     22          1           0        4.813803    3.009496   -0.802297
     23          1           0        0.896849    0.642783    0.078375
     24          1           0       -0.422005    0.720952   -2.409749
     25          1           0        3.102506   -3.433057    1.085618
     26          1           0        3.480296   -4.520098   -1.067875
     27          1           0        2.758488   -3.411632   -3.150403
     28          1           0        1.668438   -1.227449   -3.049903
     29          1           0       -1.080742   -1.017169   -0.146193
 ---------------------------------------------------------------------
                    Distance matrix (angstroms):
                    1          2          3          4          5
     1  C    0.000000
     2  C    1.394323   0.000000
     3  C    2.419593   1.396820   0.000000
     4  C    2.813815   2.432799   1.402859   0.000000
     5  C    2.417382   2.784472   2.410255   1.401706   0.000000
     6  C    1.396337   2.412678   2.787949   2.432746   1.394455
     7  C    4.321600   3.841672   2.568646   1.509190   2.492469
     8  C    5.032066   4.670445   3.503617   2.480225   3.111323
     9  N    5.111177   4.279807   2.891897   2.472988   3.736656
    10  C    5.933591   5.814931   4.747853   3.541499   3.738801
    11  C    6.872020   6.788632   5.796650   4.703036   4.827192
    12  C    7.034210   6.818155   5.873810   5.038302   5.329280
    13  C    6.301277   5.881517   4.931340   4.365898   4.916983
    14  C    5.265511   4.729490   3.646488   3.082368   3.854693
    15  C    6.437104   5.616493   4.232059   3.743291   4.897982
    16  O    7.259535   6.286096   4.940619   4.724011   5.967202
    17  Br   6.483349   6.578656   5.585744   4.211330   4.069572
    18  H    1.061132   2.134829   3.381155   3.874948   3.379061
    19  H    2.133182   1.061040   2.132858   3.390148   3.845501
    20  H    3.367092   2.116384   1.060278   2.150763   3.381749
    21  H    3.375425   3.846896   3.375451   2.137480   1.062462
    22  H    2.136155   3.375251   3.848670   3.389218   2.130713
    23  H    4.716805   4.443029   3.293470   2.090107   2.629179
    24  H    4.875896   3.838561   2.507615   2.608481   3.983003
    25  H    7.667125   7.697537   6.742588   5.572000   5.535408
    26  H    7.919304   7.741396   6.856849   6.062506   6.290112
    27  H    6.741303   6.237466   5.386686   5.057583   5.666101
    28  H    4.942207   4.176365   3.108563   2.967560   3.971548
    29  H    6.901783   6.247883   4.873418   4.108788   5.058522
                    6          7          8          9         10
     6  C    0.000000
     7  C    3.790562   0.000000
     8  C    4.382913   1.513437   0.000000
     9  N    4.890237   1.452945   2.447250   0.000000
    10  C    5.023250   2.570333   1.403039   3.572014   0.000000
    11  C    5.980498   3.846282   2.434198   4.722919   1.399526
    12  C    6.353965   4.326721   2.814537   5.015477   2.421048
    13  C    5.869041   3.800948   2.437527   4.293654   2.792210
    14  C    4.891573   2.502817   1.402394   2.984762   2.407568
    15  C    6.133278   2.460994   3.067227   1.345059   3.859725
    16  O    7.120912   3.598851   4.209379   2.261022   5.033968
    17  Br   5.349223   3.278603   2.909713   4.306051   1.906551
    18  H    2.136512   5.382582   6.054998   6.146680   6.918569
    19  H    3.374967   4.697904   5.521067   4.901200   6.739216
    20  H    3.847791   2.809274   3.727301   2.589667   5.083568
    21  H    2.127757   2.662807   3.031393   4.057836   3.247528
    22  H    1.060738   4.622976   5.087673   5.820640   5.502433
    23  H    3.974447   1.092676   2.149179   2.046158   2.668712
    24  H    4.931059   2.135773   3.175584   0.994862   4.430283
    25  H    6.663625   4.707405   3.395280   5.615278   2.141010
    26  H    7.243076   5.387731   3.875587   6.041908   3.380151
    27  H    6.480245   4.634078   3.394233   4.962241   3.853368
    28  H    4.853488   2.668167   2.133057   2.809875   3.370277
    29  H    6.392160   2.645845   2.940007   2.067151   3.341617
                   11         12         13         14         15
    11  C    0.000000
    12  C    1.392929   0.000000
    13  C    2.413038   1.395299   0.000000
    14  C    2.778543   2.410455   1.392482   0.000000
    15  C    4.900564   5.263424   4.717262   3.626102   0.000000
    16  O    5.972852   6.201783   5.557538   4.536523   1.236440
    17  Br   2.832235   4.150621   4.697053   4.198558   4.411532
    18  H    7.797716   7.917020   7.183606   6.221799   7.475987
    19  H    7.668365   7.576724   6.526035   5.409861   6.201543
    20  H    6.091198   6.043667   4.965332   3.666226   3.840967
    21  H    4.329436   5.063396   4.933833   4.016695   5.029724
    22  H    6.371851   6.828138   6.506281   5.658129   7.010632
    23  H    4.062696   4.842089   4.582983   3.408736   2.683485
    24  H    5.529342   5.663264   4.753558   3.418542   1.998134
    25  H    1.061050   2.125938   3.370905   3.839576   5.681203
    26  H    2.129391   1.061065   2.137524   3.374503   6.222627
    27  H    3.376354   2.137210   1.061182   2.131386   5.392627
    28  H    3.840387   3.368882   2.124831   1.061868   3.618483
    29  H    4.340077   4.900881   4.638719   3.720837   1.066931
                   16         17         18         19         20
    16  O    0.000000
    17  Br   5.593139   0.000000
    18  H    8.262661   7.436948   0.000000
    19  H    6.710550   7.583959   2.458596   0.000000
    20  H    4.330369   6.050110   4.240369   2.426344   0.000000
    21  H    6.191025   3.240396   4.251876   4.907931   4.268687
    22  H    8.046641   5.624958   2.462399   4.254973   4.908519
    23  H    3.852509   2.667883   5.753470   5.356268   3.643313
    24  H    2.453310   5.237950   5.855453   4.283827   1.906836
    25  H    6.749150   2.909661   8.564851   8.613405   7.088192
    26  H    7.100122   4.960297   8.753182   8.468165   7.014534
    27  H    6.083746   5.758140   7.553134   6.746779   5.311989
    28  H    4.347680   5.041661   5.867554   4.702668   2.917886
    29  H    1.999134   3.673842   7.958872   6.942207   4.651839
                   21         22         23         24         25
    21  H    0.000000
    22  H    2.443005   0.000000
    23  H    2.481268   4.660412   0.000000
    24  H    4.523214   5.935909   2.817135   0.000000
    25  H    4.884418   6.928149   4.742566   6.472678   0.000000
    26  H    5.994405   7.651376   5.885867   6.670621   2.441703
    27  H    5.800980   7.139244   5.507176   5.267101   4.250021
    28  H    4.390771   5.735569   3.725485   2.928483   4.901407
    29  H    4.964804   7.168694   2.591668   2.928940   4.985322
                   26         27         28         29
    26  H    0.000000
    27  H    2.467109   0.000000
    28  H    4.248858   2.443147   0.000000
    29  H    5.824352   5.431245   4.004215   0.000000
 Symmetry turned off by external request.
 Stoichiometry    C14H12BrNO
 Framework group  C1[X(C14H12BrNO)]
 Deg. of freedom    81
 Full point group                 C1      NOp   1
 Rotational constants (GHZ):           0.4198795           0.2724995           0.2437307
 Basis read from rwf:  (5D, 7F)
 Pseudo-potential data read from rwf file.
   396 basis functions,   648 primitive gaussians,   412 cartesian basis functions
    59 alpha electrons       59 beta electrons
       nuclear repulsion energy      1087.3483140739 Hartrees.
 NAtoms=   29 NActive=   29 NUniq=   29 SFac= 1.00D+00 NAtFMM=   60 NAOKFM=F Big=F
 Integral buffers will be    131072 words long.
 Raffenetti 2 integral format.
 Two-electron integral symmetry is turned off.
 ------------------------------------------------------------------------------
 Polarizable Continuum Model (PCM)
 =================================
 Model                : PCM.
 Atomic radii         : UFF (Universal Force Field).
 Polarization charges : Total charges.
 Charge compensation  : None.
 Solution method      : On-the-fly selection.
 Cavity type          : Scaled VdW (van der Waals Surface) (Alpha=1.100).
 Cavity algorithm     : GePol (No added spheres)
                        Default sphere list used, NSphG=   29.
                        Lebedev-Laikov grids with approx.  5.0 points / Ang**2.
                        Smoothing algorithm: York/Karplus (Gamma=1.0000).
                        Polarization charges: spherical gaussians, with
                                              point-specific exponents (IZeta= 3).
                        Self-potential: point-specific (ISelfS= 7).
                        Self-field    : sphere-specific E.n sum rule (ISelfD= 2).
 1st derivatives      : Analytical E(r).r(x)/FMM algorithm (CHGder, D1EAlg=3).
                        Cavity 1st derivative terms included.
 Solvent              : DiMethylSulfoxide, Eps=  46.826000 Eps(inf)=   2.007889
 ------------------------------------------------------------------------------
 One-electron integrals computed using PRISM.
   1 Symmetry operations used in ECPInt.
 ECPInt:  NShTT=    9316 NPrTT=   38001 LenC2=    8719 LenP2D=   23859.
 LDataN:  DoStor=T MaxTD1= 5 Len=  102
 NBasis=   396 RedAO= T EigKep=  1.37D-06  NBF=   396
 NBsUse=   395 1.00D-06 EigRej=  8.12D-07 NBFU=   395
 Initial guess from the checkpoint file:  "BHFA_oBr_conf8.chk"
 B after Tr=    -0.006914    0.034285   -0.006269
         Rot=    0.999994    0.003289   -0.000464   -0.000643 Ang=   0.39 deg.
 ExpMin= 4.38D-02 ExpMax= 8.59D+03 ExpMxC= 1.30D+03 IAcc=3 IRadAn=         5 AccDes= 0.00D+00
 Harris functional with IExCor= 1009 and IRadAn=       5 diagonalized for initial guess.
 HarFok:  IExCor= 1009 AccDes= 0.00D+00 IRadAn=         5 IDoV= 1 UseB2=F ITyADJ=14
 ICtDFT=  3500011 ScaDFX=  1.000000  1.000000  1.000000  1.000000
 FoFCou: FMM=F IPFlag=           0 FMFlag=      100000 FMFlg1=           0
         NFxFlg=           0 DoJE=T BraDBF=F KetDBF=T FulRan=T
         wScrn=  0.000000 ICntrl=       500 IOpCl=  0 I1Cent=   200000004 NGrid=           0
         NMat0=    1 NMatS0=      1 NMatT0=    0 NMatD0=    1 NMtDS0=    0 NMtDT0=    0
 Symmetry not used in FoFCou.
 Requested convergence on RMS density matrix=1.00D-08 within 128 cycles.
 Requested convergence on MAX density matrix=1.00D-06.
 Requested convergence on             energy=1.00D-06.
 No special actions if energy rises.
 Inv3:  Mode=1 IEnd=    16779675.
 Iteration    1 A*A^-1 deviation from unit magnitude is 3.33D-15 for   2346.
 Iteration    1 A*A^-1 deviation from orthogonality  is 1.96D-15 for   2341   2206.
 Iteration    1 A^-1*A deviation from unit magnitude is 3.33D-15 for   2346.
 Iteration    1 A^-1*A deviation from orthogonality  is 2.46D-15 for   1426    583.
 Error on total polarization charges =  0.01810
 SCF Done:  E(RM062X) =  -683.700427800     A.U. after   15 cycles
            NFock= 15  Conv=0.53D-08     -V/T= 2.0168
   1 Symmetry operations used in ECPInt.
 ECPInt:  NShTT=    9316 NPrTT=   38001 LenC2=    8719 LenP2D=   23859.
 LDataN:  DoStor=T MaxTD1= 6 Len=  172
 D1PCM: PCM CHGder 1st derivatives, ID1Alg=3 FixD1E=F DoIter=F DoCFld=F I1PDM=0.
 Calling FoFJK, ICntrl=      2127 FMM=F ISym2X=0 I1Cent= 0 IOpClX= 0 NMat=1 NMatS=1 NMatT=0.
 -------------------------------------------------------------------
 Center     Atomic                   Forces (Hartrees/Bohr)
 Number     Number              X              Y              Z
 -------------------------------------------------------------------
      1        6          -0.012770604   -0.013374491    0.006435700
      2        6           0.005030803   -0.007164426    0.019357015
      3        6           0.015621509    0.002130776    0.015078764
      4        6           0.004855765    0.011624987   -0.009824789
      5        6          -0.002557308    0.007483224   -0.018211437
      6        6          -0.017584255   -0.007398120   -0.010719950
      7        6          -0.003726727    0.004033590    0.009527637
      8        6           0.003034914   -0.008193302    0.004998791
      9        7           0.003184784   -0.008552112    0.011732972
     10        6           0.003994004   -0.009534751   -0.021975355
     11        6          -0.004813600    0.007672954   -0.015466625
     12        6          -0.009653433    0.019450805    0.001304006
     13        6          -0.004281850    0.010863268    0.016793316
     14        6           0.008152578   -0.012853111    0.018365686
     15        6          -0.028876870    0.012501279   -0.035287325
     16        8           0.016091511   -0.001037885    0.010451168
     17       35          -0.001954887    0.005592430    0.010648294
     18        1           0.010479654    0.011515179   -0.006359495
     19        1          -0.003255527    0.006076619   -0.015371693
     20        1          -0.013057493   -0.004320625   -0.011006282
     21        1           0.002418718   -0.006867686    0.015960391
     22        1           0.013400760    0.004934504    0.009459530
     23        1           0.002669925   -0.003047114    0.000653610
     24        1          -0.004494175    0.006455045   -0.011530359
     25        1           0.004184428   -0.006273955    0.014676501
     26        1           0.007427086   -0.014824405    0.000235305
     27        1           0.002441792   -0.007068543   -0.014706710
     28        1          -0.005696597    0.008990516   -0.013927563
     29        1           0.009735096   -0.008814649    0.018708897
 -------------------------------------------------------------------
 Cartesian Forces:  Max     0.035287325 RMS     0.011419805

 GradGradGradGradGradGradGradGradGradGradGradGradGradGradGradGradGradGrad
 Berny optimization.
 Using GEDIIS/GDIIS optimizer.
 FormGI is forming the generalized inverse of G from B-inverse, IUseBI=4.
 Internal  Forces:  Max     0.021931503 RMS     0.005533215
 Search for a local minimum.
 Step number   2 out of a maximum of  158
 All quantities printed in internal units (Hartrees-Bohrs-Radians)
 Mixed Optimization -- RFO/linear search
 Update second derivatives using D2CorX and points    1    2
 DE= -3.77D-02 DEPred=-3.89D-02 R= 9.68D-01
 TightC=F SS=  1.41D+00  RLast= 3.03D-01 DXNew= 5.0454D-01 9.0906D-01
 Trust test= 9.68D-01 RLast= 3.03D-01 DXMaxT set to 5.05D-01
 ITU=  1  0
 Use linear search instead of GDIIS.
     Eigenvalues ---    0.00815   0.00900   0.01281   0.01428   0.01501
     Eigenvalues ---    0.01705   0.01851   0.01878   0.01922   0.01958
     Eigenvalues ---    0.01967   0.01968   0.01981   0.01997   0.02001
     Eigenvalues ---    0.02025   0.02031   0.02033   0.02037   0.02052
     Eigenvalues ---    0.02057   0.02066   0.02383   0.02383   0.05054
     Eigenvalues ---    0.06584   0.06810   0.15873   0.15998   0.16000
     Eigenvalues ---    0.16000   0.16000   0.16000   0.16000   0.16000
     Eigenvalues ---    0.16000   0.16000   0.16038   0.18731   0.19120
     Eigenvalues ---    0.19949   0.21902   0.22000   0.22000   0.22000
     Eigenvalues ---    0.22077   0.22484   0.23465   0.24414   0.24971
     Eigenvalues ---    0.25000   0.25135   0.32750   0.33490   0.34793
     Eigenvalues ---    0.39897   0.40284   0.40345   0.40468   0.40920
     Eigenvalues ---    0.43130   0.43555   0.44110   0.44155   0.44177
     Eigenvalues ---    0.44213   0.44251   0.44257   0.44263   0.44332
     Eigenvalues ---    0.44346   0.44369   0.44448   0.44526   0.44752
     Eigenvalues ---    0.44935   0.45236   0.46724   0.53765   0.55506
     Eigenvalues ---    0.82694
 RFO step:  Lambda=-2.16580274D-03 EMin= 8.15035873D-03
 Quartic linear search produced a step of  0.61369.
 Iteration  1 RMS(Cart)=  0.06524123 RMS(Int)=  0.00142577
 Iteration  2 RMS(Cart)=  0.00237261 RMS(Int)=  0.00010212
 Iteration  3 RMS(Cart)=  0.00000323 RMS(Int)=  0.00010209
 Iteration  4 RMS(Cart)=  0.00000000 RMS(Int)=  0.00010209
 Variable       Old X    -DE/DX   Delta X   Delta X   Delta X     New X
                                 (Linear)    (Quad)   (Total)
    R1        2.63489  -0.00408  -0.01095   0.00077  -0.01023   2.62466
    R2        2.63869  -0.00289  -0.00888   0.00211  -0.00681   2.63188
    R3        2.00525   0.01682   0.04715  -0.00418   0.04298   2.04823
    R4        2.63961  -0.00272  -0.00935   0.00319  -0.00615   2.63345
    R5        2.00508   0.01684   0.04696  -0.00383   0.04313   2.04821
    R6        2.65102  -0.00681  -0.01331  -0.00701  -0.02027   2.63075
    R7        2.00364   0.01755   0.04763  -0.00245   0.04518   2.04882
    R8        2.64884  -0.00411  -0.01316   0.00284  -0.01028   2.63856
    R9        2.85196   0.00690   0.02241   0.00145   0.02386   2.87581
   R10        2.63514  -0.00497  -0.01288  -0.00009  -0.01297   2.62217
   R11        2.00776   0.01753   0.04862  -0.00359   0.04502   2.05279
   R12        2.00450   0.01713   0.04760  -0.00383   0.04377   2.04827
   R13        2.85998   0.00681   0.01988   0.00522   0.02510   2.88508
   R14        2.74567   0.00645   0.02536  -0.00988   0.01548   2.76115
   R15        2.06486  -0.00078   0.00294  -0.00771  -0.00477   2.06008
   R16        2.65136  -0.00808  -0.02232  -0.00035  -0.02264   2.62872
   R17        2.65014  -0.00459  -0.01430   0.00240  -0.01189   2.63825
   R18        2.54179  -0.00142  -0.00310   0.00011  -0.00299   2.53880
   R19        1.88002   0.01382   0.03128  -0.00151   0.02977   1.90978
   R20        2.64472  -0.00570  -0.01259  -0.00357  -0.01613   2.62859
   R21        3.60286   0.01215   0.04592   0.02901   0.07493   3.67779
   R22        2.63225  -0.00476  -0.01197  -0.00008  -0.01206   2.62019
   R23        2.00509   0.01642   0.04624  -0.00423   0.04202   2.04711
   R24        2.63673  -0.00199  -0.00630   0.00215  -0.00418   2.63255
   R25        2.00512   0.01656   0.04656  -0.00419   0.04237   2.04750
   R26        2.63141  -0.00528  -0.01269  -0.00117  -0.01388   2.61753
   R27        2.00534   0.01650   0.04647  -0.00425   0.04221   2.04755
   R28        2.00664   0.01745   0.04800  -0.00303   0.04496   2.05160
   R29        2.33653  -0.01899  -0.01556  -0.01580  -0.03136   2.30517
   R30        2.01621   0.02193   0.05421   0.00455   0.05875   2.07496
    A1        2.08853  -0.00076  -0.00239  -0.00100  -0.00345   2.08508
    A2        2.09744   0.00030   0.00074   0.00040   0.00117   2.09861
    A3        2.09721   0.00046   0.00165   0.00059   0.00228   2.09949
    A4        2.09783   0.00059   0.00163   0.00264   0.00426   2.10209
    A5        2.09482   0.00027   0.00096   0.00164   0.00261   2.09743
    A6        2.09054  -0.00087  -0.00259  -0.00429  -0.00687   2.08367
    A7        2.10618  -0.00100  -0.00229  -0.00403  -0.00625   2.09993
    A8        2.06454  -0.00099  -0.00514  -0.00320  -0.00839   2.05615
    A9        2.11241   0.00198   0.00741   0.00715   0.01451   2.12692
   A10        2.06821   0.00145   0.00263   0.00475   0.00716   2.07537
   A11        2.15978   0.00241   0.00975   0.00143   0.01076   2.17055
   A12        2.05513  -0.00387  -0.01242  -0.00665  -0.01944   2.03569
   A13        2.11053  -0.00031  -0.00079  -0.00143  -0.00216   2.10836
   A14        2.08896  -0.00045  -0.00172  -0.00206  -0.00383   2.08513
   A15        2.08370   0.00076   0.00251   0.00349   0.00595   2.08965
   A16        2.09509   0.00003   0.00119  -0.00103   0.00015   2.09525
   A17        2.09716   0.00028   0.00087   0.00122   0.00210   2.09926
   A18        2.09093  -0.00031  -0.00207  -0.00020  -0.00226   2.08868
   A19        1.92475  -0.00014  -0.00352  -0.00590  -0.00958   1.91518
   A20        1.97554  -0.00095   0.00159  -0.01127  -0.00988   1.96567
   A21        1.84623   0.00093   0.00118   0.01777   0.01869   1.86492
   A22        1.94010   0.00031   0.00344  -0.00955  -0.00621   1.93389
   A23        1.92094  -0.00190  -0.01311  -0.01124  -0.02426   1.89668
   A24        1.85220   0.00178   0.01028   0.02236   0.03261   1.88481
   A25        2.15650   0.00120  -0.00498   0.01561   0.01053   2.16703
   A26        2.06324   0.00045   0.00627  -0.00547   0.00070   2.06394
   A27        2.06343  -0.00165  -0.00128  -0.01005  -0.01135   2.05208
   A28        2.14904  -0.00224  -0.00173  -0.01371  -0.01544   2.13360
   A29        2.10050   0.00296   0.01376   0.00549   0.01926   2.11975
   A30        2.03308  -0.00072  -0.01203   0.00824  -0.00379   2.02929
   A31        2.10458   0.00383   0.00680   0.01371   0.02058   2.12516
   A32        2.13547  -0.00346  -0.01459  -0.00057  -0.01520   2.12027
   A33        2.04313  -0.00037   0.00779  -0.01313  -0.00538   2.03775
   A34        2.09828  -0.00218  -0.00450  -0.00856  -0.01304   2.08525
   A35        2.10003  -0.00053  -0.00345  -0.00315  -0.00661   2.09341
   A36        2.08488   0.00271   0.00795   0.01171   0.01965   2.10452
   A37        2.09205  -0.00010  -0.00042   0.00193   0.00147   2.09352
   A38        2.09057  -0.00072  -0.00272  -0.00411  -0.00682   2.08376
   A39        2.10056   0.00082   0.00315   0.00218   0.00535   2.10591
   A40        2.08891  -0.00044  -0.00141   0.00050  -0.00097   2.08793
   A41        2.09988   0.00045   0.00220  -0.00026   0.00197   2.10184
   A42        2.09440  -0.00001  -0.00079  -0.00023  -0.00100   2.09340
   A43        2.11912   0.00053   0.00081   0.00251   0.00329   2.12241
   A44        2.08146  -0.00190  -0.00563  -0.00952  -0.01514   2.06632
   A45        2.08261   0.00137   0.00481   0.00701   0.01183   2.09444
   A46        2.13344   0.00887   0.03297   0.01604   0.04901   2.18245
   A47        2.05088  -0.01093  -0.03582  -0.04311  -0.07892   1.97195
   A48        2.09887   0.00206   0.00285   0.02706   0.02991   2.12878
    D1        0.00297   0.00009   0.00061   0.00571   0.00626   0.00923
    D2       -3.13727   0.00008   0.00056   0.00585   0.00641  -3.13086
    D3        3.14108   0.00011   0.00070   0.00541   0.00609  -3.13601
    D4        0.00085   0.00010   0.00065   0.00555   0.00624   0.00709
    D5       -0.00266  -0.00004  -0.00019  -0.00304  -0.00324  -0.00590
    D6        3.13929   0.00002   0.00011  -0.00083  -0.00063   3.13866
    D7       -3.14078  -0.00006  -0.00028  -0.00274  -0.00306   3.13934
    D8        0.00118  -0.00000   0.00002  -0.00053  -0.00046   0.00072
    D9        0.00124   0.00004   0.00026   0.00402   0.00434   0.00558
   D10       -3.12824   0.00019   0.00130   0.01128   0.01267  -3.11557
   D11        3.14148   0.00005   0.00032   0.00388   0.00420  -3.13751
   D12        0.01199   0.00019   0.00136   0.01114   0.01253   0.02452
   D13       -0.00564  -0.00022  -0.00154  -0.01610  -0.01771  -0.02335
   D14       -3.13457   0.00045   0.00280   0.02886   0.03218  -3.10239
   D15        3.12351  -0.00039  -0.00269  -0.02363  -0.02655   3.09695
   D16       -0.00542   0.00028   0.00166   0.02133   0.02333   0.01792
   D17        0.00596   0.00027   0.00197   0.01883   0.02083   0.02679
   D18       -3.13695   0.00013   0.00085   0.01123   0.01207  -3.12487
   D19        3.13565  -0.00031  -0.00204  -0.02336  -0.02503   3.11062
   D20       -0.00726  -0.00045  -0.00316  -0.03096  -0.03379  -0.04104
   D21        1.87306  -0.00040   0.00093  -0.09098  -0.08988   1.78318
   D22       -0.31273   0.00002  -0.00206  -0.06519  -0.06718  -0.37991
   D23       -2.33359  -0.00220  -0.01593  -0.09717  -0.11309  -2.44668
   D24       -1.25595   0.00023   0.00520  -0.04641  -0.04120  -1.29715
   D25        2.84145   0.00065   0.00221  -0.02062  -0.01850   2.82294
   D26        0.82059  -0.00157  -0.01166  -0.05260  -0.06441   0.75617
   D27       -0.00186  -0.00014  -0.00112  -0.00942  -0.01042  -0.01228
   D28        3.13937  -0.00020  -0.00141  -0.01162  -0.01300   3.12637
   D29        3.14104  -0.00000  -0.00000  -0.00184  -0.00163   3.13941
   D30       -0.00091  -0.00006  -0.00030  -0.00404  -0.00422  -0.00513
   D31        1.96231  -0.00009  -0.00655  -0.03432  -0.04087   1.92144
   D32       -1.18463   0.00019  -0.00498  -0.01232  -0.01717  -1.20180
   D33       -2.11506  -0.00121  -0.00456  -0.06058  -0.06516  -2.18022
   D34        1.02119  -0.00093  -0.00298  -0.03858  -0.04146   0.97972
   D35       -0.06810  -0.00001   0.00211  -0.04583  -0.04388  -0.11198
   D36        3.06814   0.00027   0.00369  -0.02383  -0.02018   3.04796
   D37       -2.96640  -0.00094  -0.00407  -0.03072  -0.03481  -3.00121
   D38        0.13760  -0.00095  -0.00403  -0.02981  -0.03385   0.10375
   D39        1.13929  -0.00027  -0.00332  -0.00666  -0.01001   1.12928
   D40       -2.03989  -0.00028  -0.00328  -0.00575  -0.00906  -2.04895
   D41       -0.94909   0.00077   0.00435  -0.00145   0.00295  -0.94614
   D42        2.15491   0.00076   0.00439  -0.00054   0.00391   2.15882
   D43        3.13991   0.00016   0.00055   0.01302   0.01355  -3.12972
   D44       -0.00377   0.00016   0.00022   0.01493   0.01514   0.01137
   D45        0.00366  -0.00013  -0.00106  -0.00899  -0.01002  -0.00636
   D46       -3.14002  -0.00012  -0.00138  -0.00708  -0.00844   3.13473
   D47       -3.13988  -0.00011  -0.00023  -0.01029  -0.01044   3.13286
   D48       -0.00101  -0.00016  -0.00068  -0.01317  -0.01375  -0.01477
   D49       -0.00334   0.00016   0.00124   0.01060   0.01174   0.00840
   D50        3.13552   0.00011   0.00079   0.00771   0.00843  -3.13923
   D51        3.12578  -0.00000   0.00014  -0.00143  -0.00129   3.12449
   D52       -0.01608  -0.00001   0.00012  -0.00167  -0.00155  -0.01764
   D53        0.02043  -0.00007  -0.00041  -0.00228  -0.00268   0.01775
   D54       -3.12144  -0.00007  -0.00043  -0.00252  -0.00294  -3.12438
   D55       -0.00147   0.00002   0.00028   0.00224   0.00254   0.00107
   D56        3.13964   0.00008   0.00045   0.00508   0.00552  -3.13802
   D57       -3.14109   0.00002   0.00061   0.00041   0.00104  -3.14005
   D58        0.00002   0.00007   0.00077   0.00326   0.00402   0.00405
   D59       -0.00115   0.00005   0.00036   0.00324   0.00361   0.00245
[truncated: 1,709,481 more chars]
