# Supplementary material for: Rotational Barriers in N-Benzhydrylformamides: An NMR and DFT Study
Source: Molecules. 2023 Jan 5;28(2):535. doi: 10.3390/molecules28020535 (PMC9863877; doi:10.3390/molecules28020535)
Supplement: Supplementary file 1 [file molecules-28-00535-s001.zip › Supplementary_Materials/Quantum_chemistry_output_files/Gaussian_output_files/Conformations/BHFA_oBr/BHFA_oBr_conf9.log]

 Entering Gaussian System, Link 0=g16
 Initial command:
 /usr/local/gaussian/g16/l1.exe "/home/gauss/GAUSS_SCRDIR/Gau-23891.inp" -scrdir="/home/gauss/GAUSS_SCRDIR/"
 Entering Link 1 = /usr/local/gaussian/g16/l1.exe PID=     23893.
  
 Copyright (c) 1988,1990,1992,1993,1995,1998,2003,2009,2016,
            Gaussian, Inc.  All Rights Reserved.
  
 This is part of the Gaussian(R) 16 program.  It is based on
 the Gaussian(R) 09 system (copyright 2009, Gaussian, Inc.),
 the Gaussian(R) 03 system (copyright 2003, Gaussian, Inc.),
 the Gaussian(R) 98 system (copyright 1998, Gaussian, Inc.),
 the Gaussian(R) 94 system (copyright 1995, Gaussian, Inc.),
 the Gaussian 92(TM) system (copyright 1992, Gaussian, Inc.),
 the Gaussian 90(TM) system (copyright 1990, Gaussian, Inc.),
 the Gaussian 88(TM) system (copyright 1988, Gaussian, Inc.),
 the Gaussian 86(TM) system (copyright 1986, Carnegie Mellon
 University), and the Gaussian 82(TM) system (copyright 1983,
 Carnegie Mellon University). Gaussian is a federally registered
 trademark of Gaussian, Inc.
  
 This software contains proprietary and confidential information,
 including trade secrets, belonging to Gaussian, Inc.
  
 This software is provided under written license and may be
 used, copied, transmitted, or stored only in accord with that
 written license.
  
 The following legend is applicable only to US Government
 contracts under FAR:
  
                    RESTRICTED RIGHTS LEGEND
  
 Use, reproduction and disclosure by the US Government is
 subject to restrictions as set forth in subparagraphs (a)
 and (c) of the Commercial Computer Software - Restricted
 Rights clause in FAR 52.227-19.
  
 Gaussian, Inc.
 340 Quinnipiac St., Bldg. 40, Wallingford CT 06492
  
  
 ---------------------------------------------------------------
 Warning -- This program may not be used in any manner that
 competes with the business of Gaussian, Inc. or will provide
 assistance to any competitor of Gaussian, Inc.  The licensee
 of this program is prohibited from giving any competitor of
 Gaussian, Inc. access to this program.  By using this program,
 the user acknowledges that Gaussian, Inc. is engaged in the
 business of creating and licensing software in the field of
 computational chemistry and represents and warrants to the
 licensee that it is not a competitor of Gaussian, Inc. and that
 it will not use this program in any manner prohibited above.
 ---------------------------------------------------------------
  

 Cite this work as:
 Gaussian 16, Revision A.03,
 M. J. Frisch, G. W. Trucks, H. B. Schlegel, G. E. Scuseria, 
 M. A. Robb, J. R. Cheeseman, G. Scalmani, V. Barone, 
 G. A. Petersson, H. Nakatsuji, X. Li, M. Caricato, A. V. Marenich, 
 J. Bloino, B. G. Janesko, R. Gomperts, B. Mennucci, H. P. Hratchian, 
 J. V. Ortiz, A. F. Izmaylov, J. L. Sonnenberg, D. Williams-Young, 
 F. Ding, F. Lipparini, F. Egidi, J. Goings, B. Peng, A. Petrone, 
 T. Henderson, D. Ranasinghe, V. G. Zakrzewski, J. Gao, N. Rega, 
 G. Zheng, W. Liang, M. Hada, M. Ehara, K. Toyota, R. Fukuda, 
 J. Hasegawa, M. Ishida, T. Nakajima, Y. Honda, O. Kitao, H. Nakai, 
 T. Vreven, K. Throssell, J. A. Montgomery, Jr., J. E. Peralta, 
 F. Ogliaro, M. J. Bearpark, J. J. Heyd, E. N. Brothers, K. N. Kudin, 
 V. N. Staroverov, T. A. Keith, R. Kobayashi, J. Normand, 
 K. Raghavachari, A. P. Rendell, J. C. Burant, S. S. Iyengar, 
 J. Tomasi, M. Cossi, J. M. Millam, M. Klene, C. Adamo, R. Cammi, 
 J. W. Ochterski, R. L. Martin, K. Morokuma, O. Farkas, 
 J. B. Foresman, and D. J. Fox, Gaussian, Inc., Wallingford CT, 2016.
 
 ******************************************
 Gaussian 16:  ES64L-G16RevA.03 25-Dec-2016
                 9-Jul-2021 
 ******************************************
 %nprocshared=4
 Will use up to    4 processors via shared memory.
 %mem=2GB
 %chk=BHFA_oBr_conf9.chk
 ----------------------------------------------------------------------
 # opt freq M062X/gen pseudo=read nosymm Integral(Grid=SuperFine) scrf=
 (IEFPCM, solvent=dimethylsulfoxide) pop=(nboread,mkuff,dipole)
 ----------------------------------------------------------------------
 1/18=20,19=15,26=6,38=1/1,3;
 2/9=110,12=2,15=1,17=6,18=5,40=1/2;
 3/5=7,11=2,16=1,17=8,25=1,30=1,70=2201,71=1,72=21,74=-55,75=-7/1,2,3;
 4//1;
 5/5=2,38=5,53=21/2;
 6/7=2,8=2,9=2,10=2,15=24,20=4,28=1,40=2/1,2,7;
 7/30=1/1,2,3,16;
 1/18=20,19=15,26=6/3(2);
 2/9=110,15=1/2;
 99//99;
 2/9=110,15=1/2;
 3/5=7,6=1,11=2,16=1,17=8,25=1,30=1,70=2205,71=1,72=21,74=-55,75=-7,82=7/1,2,3;
 4/5=5,16=3,69=1/1;
 5/5=2,38=5,53=21/2;
 7/30=1/1,2,3,16;
 1/18=20,19=15,26=6/3(-5);
 2/9=110,15=1/2;
 6/7=2,8=2,9=2,10=2,15=24,19=2,20=4,28=1,40=2/1,2,7;
 99/9=1/99;
 ---------------------
 BHFA_oBr_conf9
 ---------------------
 Symbolic Z-matrix:
 Charge =  0 Multiplicity = 1
 C                     1.4382   -1.4851    0.6834 
 N                     0.6616   -0.3047    0.8072 
 O                     1.7809   -2.0412    1.7085 
 C                    -0.1599    0.1334   -0.3558 
 C                    -1.3662   -0.7553   -0.5645 
 C                    -0.5858    1.5705   -0.182 
 C                    -2.384    -0.8351    0.3867 
 C                    -3.4754   -1.67      0.1763 
 C                    -3.5604   -2.4288   -0.9861 
 C                    -2.5513   -2.3493   -1.9397 
 C                    -1.4575   -1.5169   -1.7309 
 C                    -0.9083    2.0892    1.0787 
 C                    -1.3099    3.4125    1.221 
 C                    -1.4013    4.2492    0.1113 
 C                    -1.0828    3.7552   -1.149 
 C                    -0.6839    2.4357   -1.2608 
 H                     1.7493   -1.8023   -0.3246 
 H                     0.2164   -0.1321    1.6901 
 H                     0.5124    0.0626   -1.2504 
 H                    -2.3299   -0.2293    1.2998 
 H                    -4.2696   -1.728     0.928 
 H                    -4.4206   -3.086    -1.1507 
 H                    -2.6169   -2.9426   -2.8577 
 H                    -0.6684   -1.4556   -2.4902 
 H                    -0.8307    1.4462    1.9682 
 H                    -1.5553    3.7996    2.2158 
 H                    -1.7197    5.2899    0.2297 
 H                    -1.1404    4.3853   -2.0429 
 Br                   -0.2663    1.8725   -2.9992 
 

 GradGradGradGradGradGradGradGradGradGradGradGradGradGradGradGradGradGrad
 Berny optimization.
 Initialization pass.
                           ----------------------------
                           !    Initial Parameters    !
                           ! (Angstroms and Degrees)  !
 --------------------------                            --------------------------
 ! Name  Definition              Value          Derivative Info.                !
 --------------------------------------------------------------------------------
 ! R1    R(1,2)                  1.4184         estimate D2E/DX2                !
 ! R2    R(1,3)                  1.2155         estimate D2E/DX2                !
 ! R3    R(1,17)                 1.1016         estimate D2E/DX2                !
 ! R4    R(2,4)                  1.4898         estimate D2E/DX2                !
 ! R5    R(2,18)                 1.0037         estimate D2E/DX2                !
 ! R6    R(4,5)                  1.5128         estimate D2E/DX2                !
 ! R7    R(4,6)                  1.5089         estimate D2E/DX2                !
 ! R8    R(4,19)                 1.1213         estimate D2E/DX2                !
 ! R9    R(5,7)                  1.3954         estimate D2E/DX2                !
 ! R10   R(5,11)                 1.396          estimate D2E/DX2                !
 ! R11   R(6,12)                 1.4009         estimate D2E/DX2                !
 ! R12   R(6,16)                 1.3864         estimate D2E/DX2                !
 ! R13   R(7,8)                  1.3901         estimate D2E/DX2                !
 ! R14   R(7,20)                 1.0971         estimate D2E/DX2                !
 ! R15   R(8,9)                  1.3907         estimate D2E/DX2                !
 ! R16   R(8,21)                 1.0951         estimate D2E/DX2                !
 ! R17   R(9,10)                 1.3907         estimate D2E/DX2                !
 ! R18   R(9,22)                 1.095          estimate D2E/DX2                !
 ! R19   R(10,11)                1.3903         estimate D2E/DX2                !
 ! R20   R(10,23)                1.095          estimate D2E/DX2                !
 ! R21   R(11,24)                1.0968         estimate D2E/DX2                !
 ! R22   R(12,13)                1.3902         estimate D2E/DX2                !
 ! R23   R(12,25)                1.1003         estimate D2E/DX2                !
 ! R24   R(13,14)                1.3928         estimate D2E/DX2                !
 ! R25   R(13,26)                1.0953         estimate D2E/DX2                !
 ! R26   R(14,15)                1.3906         estimate D2E/DX2                !
 ! R27   R(14,27)                1.0947         estimate D2E/DX2                !
 ! R28   R(15,16)                1.383          estimate D2E/DX2                !
 ! R29   R(15,28)                1.0952         estimate D2E/DX2                !
 ! R30   R(16,29)                1.8745         estimate D2E/DX2                !
 ! A1    A(2,1,3)              117.4836         estimate D2E/DX2                !
 ! A2    A(2,1,17)             118.3033         estimate D2E/DX2                !
 ! A3    A(3,1,17)             124.0792         estimate D2E/DX2                !
 ! A4    A(1,2,4)              118.589          estimate D2E/DX2                !
 ! A5    A(1,2,18)             117.5634         estimate D2E/DX2                !
 ! A6    A(4,2,18)             113.0496         estimate D2E/DX2                !
 ! A7    A(2,4,5)              112.0032         estimate D2E/DX2                !
 ! A8    A(2,4,6)              110.2309         estimate D2E/DX2                !
 ! A9    A(2,4,19)             105.8811         estimate D2E/DX2                !
 ! A10   A(5,4,6)              110.5067         estimate D2E/DX2                !
 ! A11   A(5,4,19)             109.3261         estimate D2E/DX2                !
 ! A12   A(6,4,19)             108.7393         estimate D2E/DX2                !
 ! A13   A(4,5,7)              121.4121         estimate D2E/DX2                !
 ! A14   A(4,5,11)             119.2032         estimate D2E/DX2                !
 ! A15   A(7,5,11)             119.3837         estimate D2E/DX2                !
 ! A16   A(4,6,12)             121.4183         estimate D2E/DX2                !
 ! A17   A(4,6,16)             121.6492         estimate D2E/DX2                !
 ! A18   A(12,6,16)            116.9314         estimate D2E/DX2                !
 ! A19   A(5,7,8)              120.2541         estimate D2E/DX2                !
 ! A20   A(5,7,20)             119.9866         estimate D2E/DX2                !
 ! A21   A(8,7,20)             119.7561         estimate D2E/DX2                !
 ! A22   A(7,8,9)              120.1437         estimate D2E/DX2                !
 ! A23   A(7,8,21)             119.8224         estimate D2E/DX2                !
 ! A24   A(9,8,21)             120.0338         estimate D2E/DX2                !
 ! A25   A(8,9,10)             119.8405         estimate D2E/DX2                !
 ! A26   A(8,9,22)             120.0748         estimate D2E/DX2                !
 ! A27   A(10,9,22)            120.0846         estimate D2E/DX2                !
 ! A28   A(9,10,11)            120.1406         estimate D2E/DX2                !
 ! A29   A(9,10,23)            120.0281         estimate D2E/DX2                !
 ! A30   A(11,10,23)           119.8312         estimate D2E/DX2                !
 ! A31   A(5,11,10)            120.2367         estimate D2E/DX2                !
 ! A32   A(5,11,24)            120.058          estimate D2E/DX2                !
 ! A33   A(10,11,24)           119.7041         estimate D2E/DX2                !
 ! A34   A(6,12,13)            120.7355         estimate D2E/DX2                !
 ! A35   A(6,12,25)            119.6636         estimate D2E/DX2                !
 ! A36   A(13,12,25)           119.5962         estimate D2E/DX2                !
 ! A37   A(12,13,14)           120.6127         estimate D2E/DX2                !
 ! A38   A(12,13,26)           119.6104         estimate D2E/DX2                !
 ! A39   A(14,13,26)           119.7769         estimate D2E/DX2                !
 ! A40   A(13,14,15)           119.5805         estimate D2E/DX2                !
 ! A41   A(13,14,27)           120.2649         estimate D2E/DX2                !
 ! A42   A(15,14,27)           120.1544         estimate D2E/DX2                !
 ! A43   A(14,15,16)           118.571          estimate D2E/DX2                !
 ! A44   A(14,15,28)           121.5537         estimate D2E/DX2                !
 ! A45   A(16,15,28)           119.8752         estimate D2E/DX2                !
 ! A46   A(6,16,15)            123.5681         estimate D2E/DX2                !
 ! A47   A(6,16,29)            121.2244         estimate D2E/DX2                !
 ! A48   A(15,16,29)           115.2071         estimate D2E/DX2                !
 ! D1    D(3,1,2,4)           -159.0604         estimate D2E/DX2                !
 ! D2    D(3,1,2,18)           -17.1132         estimate D2E/DX2                !
 ! D3    D(17,1,2,4)            24.972          estimate D2E/DX2                !
 ! D4    D(17,1,2,18)          166.9192         estimate D2E/DX2                !
 ! D5    D(1,2,4,5)             72.5879         estimate D2E/DX2                !
 ! D6    D(1,2,4,6)           -163.935          estimate D2E/DX2                !
 ! D7    D(1,2,4,19)           -46.4948         estimate D2E/DX2                !
 ! D8    D(18,2,4,5)           -70.9825         estimate D2E/DX2                !
 ! D9    D(18,2,4,6)            52.4947         estimate D2E/DX2                !
 ! D10   D(18,2,4,19)          169.9348         estimate D2E/DX2                !
 ! D11   D(2,4,5,7)             64.3896         estimate D2E/DX2                !
 ! D12   D(2,4,5,11)          -115.2395         estimate D2E/DX2                !
 ! D13   D(6,4,5,7)            -58.9322         estimate D2E/DX2                !
 ! D14   D(6,4,5,11)           121.4387         estimate D2E/DX2                !
 ! D15   D(19,4,5,7)          -178.5789         estimate D2E/DX2                !
 ! D16   D(19,4,5,11)            1.792          estimate D2E/DX2                !
 ! D17   D(2,4,6,12)           -36.1006         estimate D2E/DX2                !
 ! D18   D(2,4,6,16)           144.2895         estimate D2E/DX2                !
 ! D19   D(5,4,6,12)            88.2425         estimate D2E/DX2                !
 ! D20   D(5,4,6,16)           -91.3674         estimate D2E/DX2                !
 ! D21   D(19,4,6,12)         -151.7577         estimate D2E/DX2                !
 ! D22   D(19,4,6,16)           28.6324         estimate D2E/DX2                !
 ! D23   D(4,5,7,8)           -179.3509         estimate D2E/DX2                !
 ! D24   D(4,5,7,20)             1.3102         estimate D2E/DX2                !
 ! D25   D(11,5,7,8)             0.2776         estimate D2E/DX2                !
 ! D26   D(11,5,7,20)         -179.0613         estimate D2E/DX2                !
 ! D27   D(4,5,11,10)          179.4693         estimate D2E/DX2                !
 ! D28   D(4,5,11,24)           -0.9337         estimate D2E/DX2                !
 ! D29   D(7,5,11,10)           -0.1674         estimate D2E/DX2                !
 ! D30   D(7,5,11,24)          179.4296         estimate D2E/DX2                !
 ! D31   D(4,6,12,13)         -179.4543         estimate D2E/DX2                !
 ! D32   D(4,6,12,25)            1.3335         estimate D2E/DX2                !
 ! D33   D(16,6,12,13)           0.1733         estimate D2E/DX2                !
 ! D34   D(16,6,12,25)        -179.0389         estimate D2E/DX2                !
 ! D35   D(4,6,16,15)          179.3236         estimate D2E/DX2                !
 ! D36   D(4,6,16,29)           -0.9303         estimate D2E/DX2                !
 ! D37   D(12,6,16,15)          -0.303          estimate D2E/DX2                !
 ! D38   D(12,6,16,29)         179.4431         estimate D2E/DX2                !
 ! D39   D(5,7,8,9)             -0.1485         estimate D2E/DX2                !
 ! D40   D(5,7,8,21)           179.9325         estimate D2E/DX2                !
 ! D41   D(20,7,8,9)           179.192          estimate D2E/DX2                !
 ! D42   D(20,7,8,21)           -0.727          estimate D2E/DX2                !
 ! D43   D(7,8,9,10)            -0.093          estimate D2E/DX2                !
 ! D44   D(7,8,9,22)          -179.9958         estimate D2E/DX2                !
 ! D45   D(21,8,9,10)          179.8258         estimate D2E/DX2                !
 ! D46   D(21,8,9,22)           -0.0769         estimate D2E/DX2                !
 ! D47   D(8,9,10,11)            0.2032         estimate D2E/DX2                !
 ! D48   D(8,9,10,23)         -179.7757         estimate D2E/DX2                !
 ! D49   D(22,9,10,11)        -179.894          estimate D2E/DX2                !
 ! D50   D(22,9,10,23)           0.127          estimate D2E/DX2                !
 ! D51   D(9,10,11,5)           -0.0724         estimate D2E/DX2                !
 ! D52   D(9,10,11,24)        -179.6708         estimate D2E/DX2                !
 ! D53   D(23,10,11,5)         179.9066         estimate D2E/DX2                !
 ! D54   D(23,10,11,24)          0.3082         estimate D2E/DX2                !
 ! D55   D(6,12,13,14)           0.0837         estimate D2E/DX2                !
 ! D56   D(6,12,13,26)        -179.847          estimate D2E/DX2                !
 ! D57   D(25,12,13,14)        179.2964         estimate D2E/DX2                !
 ! D58   D(25,12,13,26)         -0.6343         estimate D2E/DX2                !
 ! D59   D(12,13,14,15)         -0.2274         estimate D2E/DX2                !
 ! D60   D(12,13,14,27)        179.9027         estimate D2E/DX2                !
 ! D61   D(26,13,14,15)        179.7032         estimate D2E/DX2                !
 ! D62   D(26,13,14,27)         -0.1667         estimate D2E/DX2                !
 ! D63   D(13,14,15,16)          0.1062         estimate D2E/DX2                !
 ! D64   D(13,14,15,28)       -179.8135         estimate D2E/DX2                !
 ! D65   D(27,14,15,16)        179.9763         estimate D2E/DX2                !
 ! D66   D(27,14,15,28)          0.0566         estimate D2E/DX2                !
 ! D67   D(14,15,16,6)           0.1658         estimate D2E/DX2                !
 ! D68   D(14,15,16,29)       -179.5942         estimate D2E/DX2                !
 ! D69   D(28,15,16,6)        -179.9131         estimate D2E/DX2                !
 ! D70   D(28,15,16,29)          0.3269         estimate D2E/DX2                !
 --------------------------------------------------------------------------------
 Trust Radius=3.00D-01 FncErr=5.00D-06 GrdErr=5.00D-06 EigMax=2.50D+02 EigMin=1.00D-04
 Number of steps in this run=    158 maximum allowed number of steps=    174.
 GradGradGradGradGradGradGradGradGradGradGradGradGradGradGradGradGradGrad

                          Input orientation:                          
 ---------------------------------------------------------------------
 Center     Atomic      Atomic             Coordinates (Angstroms)
 Number     Number       Type             X           Y           Z
 ---------------------------------------------------------------------
      1          6           0        1.438200   -1.485100    0.683400
      2          7           0        0.661600   -0.304700    0.807200
      3          8           0        1.780900   -2.041200    1.708500
      4          6           0       -0.159900    0.133400   -0.355800
      5          6           0       -1.366200   -0.755300   -0.564500
      6          6           0       -0.585800    1.570500   -0.182000
      7          6           0       -2.384000   -0.835100    0.386700
      8          6           0       -3.475400   -1.670000    0.176300
      9          6           0       -3.560400   -2.428800   -0.986100
     10          6           0       -2.551300   -2.349300   -1.939700
     11          6           0       -1.457500   -1.516900   -1.730900
     12          6           0       -0.908300    2.089200    1.078700
     13          6           0       -1.309900    3.412500    1.221000
     14          6           0       -1.401300    4.249200    0.111300
     15          6           0       -1.082800    3.755200   -1.149000
     16          6           0       -0.683900    2.435700   -1.260800
     17          1           0        1.749300   -1.802300   -0.324600
     18          1           0        0.216400   -0.132100    1.690100
     19          1           0        0.512400    0.062600   -1.250400
     20          1           0       -2.329900   -0.229300    1.299800
     21          1           0       -4.269600   -1.728000    0.928000
     22          1           0       -4.420600   -3.086000   -1.150700
     23          1           0       -2.616900   -2.942600   -2.857700
     24          1           0       -0.668400   -1.455600   -2.490200
     25          1           0       -0.830700    1.446200    1.968200
     26          1           0       -1.555300    3.799600    2.215800
     27          1           0       -1.719700    5.289900    0.229700
     28          1           0       -1.140400    4.385300   -2.042900
     29         35           0       -0.266300    1.872500   -2.999200
 ---------------------------------------------------------------------
                    Distance matrix (angstroms):
                    1          2          3          4          5
     1  C    0.000000
     2  N    1.418372   0.000000
     3  O    1.215533   2.254020   0.000000
     4  C    2.500680   1.489753   3.571684   0.000000
     5  C    3.155079   2.489292   4.089536   1.512780   0.000000
     6  C    3.765924   2.459857   4.713771   1.508925   2.482877
     7  C    3.888411   3.119908   4.533015   2.536911   1.395373
     8  C    4.943157   4.401914   5.487633   3.811551   2.415406
     9  C    5.353859   5.054998   5.995047   4.304131   2.791570
    10  C    4.852175   4.695591   5.672058   3.793591   2.415879
    11  C    3.770270   3.521642   4.753062   2.509613   1.396015
    12  C    4.293943   2.875597   4.968767   2.538316   3.316769
    13  C    5.641591   4.227957   6.287571   3.815926   4.534505
    14  C    6.424349   5.047558   7.228179   4.324242   5.050045
    15  C    6.097038   4.832436   7.068546   3.820778   4.557035
    16  C    4.863733   3.687382   5.910551   2.528673   3.336592
    17  H    1.101573   2.169532   2.047332   2.718998   3.295467
    18  H    2.082510   1.003746   2.468332   2.097093   2.824221
    19  H    2.644251   2.095445   3.845797   1.121298   2.160684
    20  H    4.019398   3.032724   4.510953   2.753446   2.163564
    21  H    5.718200   5.133918   6.108668   4.690691   3.406381
    22  H    6.344473   6.115371   6.908345   5.399071   3.886535
    23  H    5.577413   5.580195   6.403386   4.664561   3.406948
    24  H    3.809248   3.737154   4.896027   2.709088   2.164640
    25  H    3.923154   2.576923   4.364614   2.752161   3.398225
    26  H    6.263972   4.872790   6.745556   4.690553   5.339751
    27  H    7.488578   6.107671   8.257486   5.418974   6.107386
    28  H    6.967316   5.776363   7.994179   4.678284   5.353730
    29  Br   5.266910   4.482173   6.455270   3.165968   3.747383
                    6          7          8          9         10
     6  C    0.000000
     7  C    3.056772   0.000000
     8  C    4.356490   1.390137   0.000000
     9  C    5.048685   2.410057   1.390747   0.000000
    10  C    4.724143   2.780814   2.406837   1.390667   0.000000
    11  C    3.562442   2.409872   2.780786   2.410078   1.390283
    12  C    1.400864   3.347848   4.640680   5.631106   5.613419
    13  C    2.426045   4.460028   5.622508   6.637532   6.688007
    14  C    2.815404   5.185716   6.272403   7.103639   7.004948
    15  C    2.440289   5.012220   6.075669   6.663850   6.328240
    16  C    1.386364   4.037664   5.168607   5.658010   5.181150
    17  H    4.104730   4.304137   5.250323   5.387300   4.626329
    18  H    2.654643   2.992514   4.276227   5.167310   5.074602
    19  H    2.149717   3.446026   4.576016   4.781697   3.959628
    20  H    2.911511   1.097120   2.156395   3.402539   3.877857
    21  H    5.067799   2.155403   1.095066   2.158209   3.400334
    22  H    6.109588   3.402630   2.158562   1.094965   2.158595
    23  H    5.626083   3.875813   3.400248   2.158024   1.095003
    24  H    3.806822   3.406590   3.877556   3.401926   2.155705
    25  H    2.167668   3.180914   4.462740   5.585228   5.712965
    26  H    3.414420   5.051019   6.145150   7.284611   7.487935
    27  H    3.910136   6.162919   7.178129   8.027744   7.984687
    28  H    3.419595   5.890847   6.858843   7.307885   6.881579
    29  Br   2.851298   4.824942   5.738591   5.779693   4.916031
                   11         12         13         14         15
    11  C    0.000000
    12  C    4.604284   0.000000
    13  C    5.747563   1.390200   0.000000
    14  C    6.053492   2.417543   1.392787   0.000000
    15  C    5.317334   2.787230   2.405393   1.390624   0.000000
    16  C    4.054935   2.375643   2.739589   2.384555   1.383004
    17  H    3.513218   4.916895   6.240330   6.836442   6.291759
    18  H    4.052512   2.563773   3.887652   4.930046   4.985931
    19  H    2.570254   3.398559   4.544274   4.800426   4.023710
    20  H    3.406485   2.728603   3.782766   4.725653   4.840260
    21  H    3.875851   5.088425   5.938890   6.679900   6.673463
    22  H    3.402744   6.639968   7.584980   8.032059   7.612025
    23  H    2.155576   6.613136   7.663637   7.874937   7.080512
    24  H    1.096801   5.035892   6.154911   6.312661   5.396571
    25  H    4.780814   1.100310   2.157377   3.410348   3.887412
    26  H    6.622022   2.153387   1.095306   2.157493   3.398103
    27  H    7.088387   3.409348   2.162231   1.094739   2.159111
    28  H    5.918941   3.882053   3.410002   2.174206   1.095172
    29  Br   3.809931   4.133811   4.612027   4.075799   2.763055
                   16         17         18         19         20
    16  C    0.000000
    17  H    4.975699   0.000000
    18  H    4.013969   3.032881   0.000000
    19  H    2.657601   2.421751   2.961767   0.000000
    20  H    4.045765   4.663998   2.577872   3.829804   0.000000
    21  H    5.914769   6.148307   4.822021   5.551504   2.479269
    22  H    6.668150   6.355942   6.188492   5.853043   4.305428
    23  H    5.934028   5.174996   6.050536   4.626787   4.972843
    24  H    4.080917   3.264245   4.473190   2.288302   4.316074
    25  H    3.380400   4.739840   1.914364   3.752020   2.345562
    26  H    3.834881   6.982499   4.344369   5.500463   4.203700
    27  H    3.382444   7.914576   5.939641   5.873468   5.655000
    28  H    2.149654   7.041968   6.015239   4.695268   5.820918
    29  Br   1.874465   4.971950   5.122593   2.634466   5.211277
                   21         22         23         24         25
    21  H    0.000000
    22  H    2.487561   0.000000
    23  H    4.305600   2.487518   0.000000
    24  H    4.972618   4.304819   2.478483   0.000000
    25  H    4.794121   6.569304   6.763238   5.322041   0.000000
    26  H    6.291281   8.182588   8.504390   7.109863   2.474842
    27  H    7.499369   8.908202   8.838046   7.348800   4.311233
    28  H    7.482685   8.208292   7.519446   5.876987   4.982283
    29  Br   6.664301   6.727695   5.360087   3.390725   5.017504
                   26         27         28         29
    26  H    0.000000
    27  H    2.488496   0.000000
    28  H    4.318763   2.513683   0.000000
    29  Br   5.707141   4.921056   2.827141   0.000000
 Symmetry turned off by external request.
 Stoichiometry    C14H12BrNO
 Framework group  C1[X(C14H12BrNO)]
 Deg. of freedom    81
 Full point group                 C1      NOp   1
 Rotational constants (GHZ):           0.4282584           0.2802782           0.2494153
 General basis read from cards:  (5D, 7F)
 ======================================================================================================
                                       Pseudopotential Parameters
 ======================================================================================================
  Center     Atomic      Valence      Angular      Power
  Number     Number     Electrons     Momentum     of R      Exponent        Coefficient   SO-Coeffient
 ======================================================================================================
    1          6
                                   No pseudopotential on this center.
    2          7
                                   No pseudopotential on this center.
    3          8
                                   No pseudopotential on this center.
    4          6
                                   No pseudopotential on this center.
    5          6
                                   No pseudopotential on this center.
    6          6
                                   No pseudopotential on this center.
    7          6
                                   No pseudopotential on this center.
    8          6
                                   No pseudopotential on this center.
    9          6
                                   No pseudopotential on this center.
   10          6
                                   No pseudopotential on this center.
   11          6
                                   No pseudopotential on this center.
   12          6
                                   No pseudopotential on this center.
   13          6
                                   No pseudopotential on this center.
   14          6
                                   No pseudopotential on this center.
   15          6
                                   No pseudopotential on this center.
   16          6
                                   No pseudopotential on this center.
   17          1
                                   No pseudopotential on this center.
   18          1
                                   No pseudopotential on this center.
   19          1
                                   No pseudopotential on this center.
   20          1
                                   No pseudopotential on this center.
   21          1
                                   No pseudopotential on this center.
   22          1
                                   No pseudopotential on this center.
   23          1
                                   No pseudopotential on this center.
   24          1
                                   No pseudopotential on this center.
   25          1
                                   No pseudopotential on this center.
   26          1
                                   No pseudopotential on this center.
   27          1
                                   No pseudopotential on this center.
   28          1
                                   No pseudopotential on this center.
   29         35            7
                                      F and up 
                                                     1      213.6143969      -28.00000000    0.00000000
                                                     2       41.0585380     -134.92688520    0.00000000
                                                     2        8.7086530      -41.92719130    0.00000000
                                                     2        2.6074661       -5.93364200    0.00000000
                                      S - F
                                                     0       54.1980682        3.00000000    0.00000000
                                                     1       32.9053558       27.34306420    0.00000000
                                                     2       13.6744890      118.80288470    0.00000000
                                                     2        3.0341152       43.43548760    0.00000000
                                      P - F
                                                     0       54.2563340        5.00000000    0.00000000
                                                     1       26.0095593       25.05042520    0.00000000
                                                     2       28.2012995       92.61574630    0.00000000
                                                     2        9.4341061       95.82490160    0.00000000
                                                     2        2.5321764       26.26849830    0.00000000
                                      D - F
                                                     0       87.6328721        3.00000000    0.00000000
                                                     1       61.7373377       22.55335570    0.00000000
                                                     2       32.4385104      178.12419880    0.00000000
                                                     2        8.7537199       76.99241620    0.00000000
                                                     2        1.6633189        9.48182700    0.00000000
 ======================================================================================================
   396 basis functions,   648 primitive gaussians,   412 cartesian basis functions
    59 alpha electrons       59 beta electrons
       nuclear repulsion energy      1087.5168438331 Hartrees.
 NAtoms=   29 NActive=   29 NUniq=   29 SFac= 1.00D+00 NAtFMM=   60 NAOKFM=F Big=F
 Integral buffers will be    131072 words long.
 Raffenetti 2 integral format.
 Two-electron integral symmetry is turned off.
 ------------------------------------------------------------------------------
 Polarizable Continuum Model (PCM)
 =================================
 Model                : PCM.
 Atomic radii         : UFF (Universal Force Field).
 Polarization charges : Total charges.
 Charge compensation  : None.
 Solution method      : On-the-fly selection.
 Cavity type          : Scaled VdW (van der Waals Surface) (Alpha=1.100).
 Cavity algorithm     : GePol (No added spheres)
                        Default sphere list used, NSphG=   29.
                        Lebedev-Laikov grids with approx.  5.0 points / Ang**2.
                        Smoothing algorithm: York/Karplus (Gamma=1.0000).
                        Polarization charges: spherical gaussians, with
                                              point-specific exponents (IZeta= 3).
                        Self-potential: point-specific (ISelfS= 7).
                        Self-field    : sphere-specific E.n sum rule (ISelfD= 2).
 1st derivatives      : Analytical E(r).r(x)/FMM algorithm (CHGder, D1EAlg=3).
                        Cavity 1st derivative terms included.
 Solvent              : DiMethylSulfoxide, Eps=  46.826000 Eps(inf)=   2.007889
 ------------------------------------------------------------------------------
 One-electron integrals computed using PRISM.
   1 Symmetry operations used in ECPInt.
 ECPInt:  NShTT=    9316 NPrTT=   38001 LenC2=    8725 LenP2D=   23815.
 LDataN:  DoStor=T MaxTD1= 5 Len=  102
 NBasis=   396 RedAO= T EigKep=  1.03D-06  NBF=   396
 NBsUse=   395 1.00D-06 EigRej=  9.68D-07 NBFU=   395
 ExpMin= 4.38D-02 ExpMax= 8.59D+03 ExpMxC= 1.30D+03 IAcc=3 IRadAn=         7 AccDes= 0.00D+00
 Harris functional with IExCor= 1009 and IRadAn=       7 diagonalized for initial guess.
 HarFok:  IExCor= 1009 AccDes= 0.00D+00 IRadAn=         7 IDoV= 1 UseB2=F ITyADJ=14
 ICtDFT=  3500011 ScaDFX=  1.000000  1.000000  1.000000  1.000000
 FoFCou: FMM=F IPFlag=           0 FMFlag=      100000 FMFlg1=           0
         NFxFlg=           0 DoJE=T BraDBF=F KetDBF=T FulRan=T
         wScrn=  0.000000 ICntrl=       500 IOpCl=  0 I1Cent=   200000004 NGrid=           0
         NMat0=    1 NMatS0=      1 NMatT0=    0 NMatD0=    1 NMtDS0=    0 NMtDT0=    0
 Symmetry not used in FoFCou.
 Requested convergence on RMS density matrix=1.00D-08 within 128 cycles.
 Requested convergence on MAX density matrix=1.00D-06.
 Requested convergence on             energy=1.00D-06.
 No special actions if energy rises.
 Inv3:  Mode=1 IEnd=    16737132.
 Iteration    1 A*A^-1 deviation from unit magnitude is 7.11D-15 for    568.
 Iteration    1 A*A^-1 deviation from orthogonality  is 1.69D-15 for   1936   1103.
 Iteration    1 A^-1*A deviation from unit magnitude is 6.22D-15 for    568.
 Iteration    1 A^-1*A deviation from orthogonality  is 1.33D-15 for   1524    964.
 Error on total polarization charges =  0.01808
 SCF Done:  E(RM062X) =  -683.695644291     A.U. after   16 cycles
            NFock= 16  Conv=0.85D-08     -V/T= 2.0174

 **********************************************************************

            Population analysis using the SCF density.

 **********************************************************************

 Alpha  occ. eigenvalues --  -19.62133 -14.78277 -10.66800 -10.61276 -10.61051
 Alpha  occ. eigenvalues --  -10.58149 -10.56913 -10.56634 -10.56510 -10.56249
 Alpha  occ. eigenvalues --  -10.56116 -10.55633 -10.55499 -10.55424 -10.55313
 Alpha  occ. eigenvalues --  -10.55203  -1.18591  -1.04788  -0.99742  -0.97414
 Alpha  occ. eigenvalues --   -0.91309  -0.89545  -0.86033  -0.85410  -0.82220
 Alpha  occ. eigenvalues --   -0.78392  -0.73449  -0.70764  -0.69850  -0.68776
 Alpha  occ. eigenvalues --   -0.67073  -0.60967  -0.60592  -0.59601  -0.56167
 Alpha  occ. eigenvalues --   -0.55804  -0.54215  -0.53762  -0.52648  -0.51595
 Alpha  occ. eigenvalues --   -0.51232  -0.49764  -0.49261  -0.48446  -0.47628
 Alpha  occ. eigenvalues --   -0.46309  -0.45101  -0.43557  -0.41997  -0.41635
 Alpha  occ. eigenvalues --   -0.40865  -0.38829  -0.36707  -0.35482  -0.33868
 Alpha  occ. eigenvalues --   -0.32881  -0.31906  -0.30816  -0.30300
 Alpha virt. eigenvalues --   -0.01066  -0.00008   0.00331   0.00896   0.01416
 Alpha virt. eigenvalues --    0.01744   0.02143   0.02474   0.02642   0.03554
 Alpha virt. eigenvalues --    0.03707   0.04235   0.04610   0.05041   0.05238
 Alpha virt. eigenvalues --    0.05961   0.06377   0.07030   0.07303   0.07956
 Alpha virt. eigenvalues --    0.08310   0.09037   0.09891   0.10499   0.10646
 Alpha virt. eigenvalues --    0.10984   0.11363   0.12496   0.12810   0.12979
 Alpha virt. eigenvalues --    0.13752   0.13861   0.14556   0.14681   0.15241
 Alpha virt. eigenvalues --    0.15273   0.16142   0.16596   0.16892   0.17157
 Alpha virt. eigenvalues --    0.17369   0.18106   0.18867   0.18885   0.19534
 Alpha virt. eigenvalues --    0.19571   0.20006   0.20207   0.20909   0.21173
 Alpha virt. eigenvalues --    0.21258   0.21621   0.21897   0.22129   0.22294
 Alpha virt. eigenvalues --    0.22701   0.23077   0.23585   0.23881   0.24012
 Alpha virt. eigenvalues --    0.24166   0.24407   0.24927   0.25188   0.25719
 Alpha virt. eigenvalues --    0.26338   0.26440   0.26832   0.27297   0.28164
 Alpha virt. eigenvalues --    0.28235   0.28508   0.28954   0.29154   0.29924
 Alpha virt. eigenvalues --    0.30441   0.31429   0.31599   0.32231   0.32788
 Alpha virt. eigenvalues --    0.33394   0.33901   0.34979   0.35226   0.35763
 Alpha virt. eigenvalues --    0.36046   0.36630   0.37442   0.38639   0.39310
 Alpha virt. eigenvalues --    0.40225   0.40708   0.41859   0.43261   0.45648
 Alpha virt. eigenvalues --    0.46395   0.49360   0.50752   0.53605   0.54021
 Alpha virt. eigenvalues --    0.54923   0.55530   0.56127   0.56737   0.56924
 Alpha virt. eigenvalues --    0.57612   0.58036   0.58593   0.59266   0.59887
 Alpha virt. eigenvalues --    0.60133   0.61123   0.62177   0.62723   0.63365
 Alpha virt. eigenvalues --    0.64129   0.64740   0.65936   0.66393   0.67302
 Alpha virt. eigenvalues --    0.68443   0.69532   0.70137   0.70564   0.71029
 Alpha virt. eigenvalues --    0.71595   0.72695   0.73095   0.73561   0.74110
 Alpha virt. eigenvalues --    0.74507   0.74630   0.75049   0.75846   0.76310
 Alpha virt. eigenvalues --    0.76754   0.77289   0.77771   0.78702   0.79174
 Alpha virt. eigenvalues --    0.79835   0.81291   0.82147   0.83528   0.84307
 Alpha virt. eigenvalues --    0.85053   0.86071   0.86677   0.87218   0.87640
 Alpha virt. eigenvalues --    0.88232   0.89386   0.89915   0.90437   0.91275
 Alpha virt. eigenvalues --    0.92987   0.95415   0.96527   0.96961   0.97378
 Alpha virt. eigenvalues --    0.99594   1.00929   1.01380   1.02455   1.05298
 Alpha virt. eigenvalues --    1.06326   1.06865   1.08273   1.10093   1.10917
 Alpha virt. eigenvalues --    1.11741   1.13290   1.15102   1.17295   1.17682
 Alpha virt. eigenvalues --    1.19626   1.20052   1.22466   1.23785   1.24639
 Alpha virt. eigenvalues --    1.25799   1.26401   1.27905   1.28393   1.28851
 Alpha virt. eigenvalues --    1.32184   1.34267   1.36289   1.39363   1.42415
 Alpha virt. eigenvalues --    1.43513   1.45394   1.46445   1.48155   1.52073
 Alpha virt. eigenvalues --    1.54485   1.55506   1.56449   1.57958   1.58517
 Alpha virt. eigenvalues --    1.61839   1.62410   1.63069   1.64410   1.66084
 Alpha virt. eigenvalues --    1.68423   1.73612   1.76100   1.76723   1.79259
 Alpha virt. eigenvalues --    1.79964   1.81981   1.82977   1.83341   1.85128
 Alpha virt. eigenvalues --    1.86694   1.88497   1.89243   1.90271   1.91492
 Alpha virt. eigenvalues --    1.92319   1.94341   1.94665   1.96151   1.97253
 Alpha virt. eigenvalues --    1.98483   1.99972   2.01475   2.02570   2.02938
 Alpha virt. eigenvalues --    2.04160   2.05629   2.12974   2.17324   2.19852
 Alpha virt. eigenvalues --    2.24763   2.26334   2.29601   2.30270   2.30796
 Alpha virt. eigenvalues --    2.31743   2.33383   2.35092   2.35314   2.37345
 Alpha virt. eigenvalues --    2.38746   2.40433   2.43690   2.45244   2.46562
 Alpha virt. eigenvalues --    2.48332   2.50872   2.53655   2.55894   2.58318
 Alpha virt. eigenvalues --    2.59842   2.66191   2.70382   2.73505   2.75091
 Alpha virt. eigenvalues --    2.77392   2.79882   2.81523   2.82280   2.83736
 Alpha virt. eigenvalues --    2.85216   2.87750   2.88888   2.90866   2.93235
 Alpha virt. eigenvalues --    2.95880   2.96291   2.97210   2.98101   2.99136
 Alpha virt. eigenvalues --    3.01112   3.03923   3.07992   3.12782   3.15207
 Alpha virt. eigenvalues --    3.20472   3.24097   3.26143   3.28330   3.30456
 Alpha virt. eigenvalues --    3.35020   3.35414   3.35919   3.36254   3.36986
 Alpha virt. eigenvalues --    3.39121   3.40021   3.41460   3.42683   3.42784
 Alpha virt. eigenvalues --    3.46634   3.49010   3.57592   3.60259   3.63478
 Alpha virt. eigenvalues --    3.65451   3.68877   3.70545   3.73160   3.92091
 Alpha virt. eigenvalues --    3.93778   3.99481   4.01987   4.06072   4.08520
 Alpha virt. eigenvalues --    4.16624   4.30903   4.54059   4.79907   4.81393
 Alpha virt. eigenvalues --    4.86281   5.16946   5.25035   5.80231  20.54117
 Alpha virt. eigenvalues --   23.41885  23.44705  23.82725  23.88098  23.91278
 Alpha virt. eigenvalues --   23.93575  23.96959  23.97539  24.11119  24.11886
 Alpha virt. eigenvalues --   24.12836  24.13712  24.21618  24.22801  35.56612
 Alpha virt. eigenvalues --   50.06362
          Condensed to atoms (all electrons):
               1          2          3          4          5          6
     1  C    5.168626   0.049907   0.450138   0.474422  -0.687075  -0.335332
     2  N    0.049907   7.907393  -0.033907  -4.955298   1.824789   2.451119
     3  O    0.450138  -0.033907   8.035545  -0.096452   0.033364   0.075872
     4  C    0.474422  -4.955298  -0.096452  76.470913 -30.722551 -44.270594
     5  C   -0.687075   1.824789   0.033364 -30.722551  32.055422  15.400893
     6  C   -0.335332   2.451119   0.075872 -44.270594  15.400893  60.129970
     7  C    0.267309  -0.022071  -0.017051   4.788291 -10.402204  -2.059151
     8  C    0.005310   0.526322  -0.016935  -4.366497   3.748989   2.393006
     9  C    0.017348   0.011619   0.002085  -0.835283  -1.673202   0.242405
    10  C    0.005702  -0.044354   0.000526   0.895791   2.056029  -1.012181
    11  C    0.030931  -0.127530   0.024480  -3.358103  -0.981262   0.347630
    12  C    0.087367   0.156018  -0.023639   2.733837  -5.188951  -6.333684
    13  C   -0.057374   0.519063   0.000408  -7.977375   3.580310   8.181964
    14  C    0.029638  -0.141799  -0.001844   2.795406  -1.479964  -5.579675
    15  C   -0.093816   0.139072   0.002038  -4.640543   1.860017   8.658797
    16  C    0.095467  -1.256316  -0.010016  19.087156  -4.572743 -32.431764
    17  H    0.406125  -0.165728  -0.034659   0.063727  -0.046063   0.039402
    18  H   -0.018602   0.178767   0.008266   0.374514  -0.096139  -0.157403
    19  H   -0.009540  -0.003404   0.001814  -0.108040   0.224996   0.359272
    20  H   -0.001503   0.004141   0.000086   0.062270   0.285544   0.071058
    21  H    0.000022  -0.000227   0.000008   0.007474  -0.014607  -0.002005
    22  H   -0.000129  -0.000095   0.000001   0.006072   0.054491  -0.000691
    23  H   -0.000120  -0.000001  -0.000002   0.009605  -0.016164  -0.005133
    24  H    0.004257   0.004219   0.000002  -0.011238   0.073155  -0.008191
    25  H    0.002054  -0.003537   0.000397   0.193781   0.035627   0.102140
    26  H    0.000104  -0.001291  -0.000002   0.024778  -0.008343  -0.045487
    27  H   -0.000015   0.000188   0.000000  -0.003377   0.000699   0.092412
    28  H    0.000149  -0.000116  -0.000000   0.050985  -0.007744  -0.069407
    29  Br   0.001771   0.011874   0.000059  -0.096164  -0.022147   0.347461
               7          8          9         10         11         12
     1  C    0.267309   0.005310   0.017348   0.005702   0.030931   0.087367
     2  N   -0.022071   0.526322   0.011619  -0.044354  -0.127530   0.156018
     3  O   -0.017051  -0.016935   0.002085   0.000526   0.024480  -0.023639
     4  C    4.788291  -4.366497  -0.835283   0.895791  -3.358103   2.733837
     5  C  -10.402204   3.748989  -1.673202   2.056029  -0.981262  -5.188951
     6  C   -2.059151   2.393006   0.242405  -1.012181   0.347630  -6.333684
     7  C   23.352639  -7.870385   1.389186  -2.243712  -3.352719   5.316130
     8  C   -7.870385  14.979383  -1.262621   2.140745  -2.399768   0.071278
     9  C    1.389186  -1.262621   7.101117  -1.110633   1.878468  -0.003729
    10  C   -2.243712   2.140745  -1.110633   9.880980  -4.641446   0.226354
    11  C   -3.352719  -2.399768   1.878468  -4.641446  18.342605  -3.060171
    12  C    5.316130   0.071278  -0.003729   0.226354  -3.060171  22.095048
    13  C   -0.873707  -0.087523   0.064146  -0.093757   0.543501  -8.295546
    14  C    0.630561  -0.126495  -0.011039   0.033730  -0.278500   3.719808
    15  C   -0.502376   0.167876  -0.013238   0.019285  -0.117916  -2.846343
    16  C   -2.352863  -1.209782  -0.013179   0.210970   2.737168  -2.415374
    17  H   -0.022087   0.001764   0.001376   0.003155   0.052789  -0.032395
    18  H   -0.000987  -0.035230   0.002502   0.001021   0.029861  -0.025563
    19  H   -0.123421   0.029036  -0.004476   0.041986   0.083477  -0.105288
    20  H   -0.055608   0.070698  -0.055458   0.016429   0.029845  -0.140446
    21  H    0.027848   0.256369   0.077593  -0.030230   0.006442   0.000463
    22  H   -0.080231   0.098149   0.238172   0.100167  -0.085585   0.000718
    23  H    0.014834  -0.038961   0.088714   0.227476   0.044606  -0.001250
    24  H   -0.025498   0.008068  -0.007393   0.169082   0.135725   0.009668
    25  H   -0.050974   0.021994  -0.001777   0.001388   0.011688   0.227756
    26  H    0.003910  -0.000960   0.000025  -0.000049  -0.000038   0.052044
    27  H    0.000360   0.000166  -0.000001  -0.000015  -0.000432  -0.066626
    28  H    0.000973   0.000036  -0.000067   0.000441  -0.000647   0.031440
    29  Br  -0.066612   0.001073   0.000879  -0.052630   0.303110  -0.287442
              13         14         15         16         17         18
     1  C   -0.057374   0.029638  -0.093816   0.095467   0.406125  -0.018602
     2  N    0.519063  -0.141799   0.139072  -1.256316  -0.165728   0.178767
     3  O    0.000408  -0.001844   0.002038  -0.010016  -0.034659   0.008266
     4  C   -7.977375   2.795406  -4.640543  19.087156   0.063727   0.374514
     5  C    3.580310  -1.479964   1.860017  -4.572743  -0.046063  -0.096139
     6  C    8.181964  -5.579675   8.658797 -32.431764   0.039402  -0.157403
     7  C   -0.873707   0.630561  -0.502376  -2.352863  -0.022087  -0.000987
     8  C   -0.087523  -0.126495   0.167876  -1.209782   0.001764  -0.035230
     9  C    0.064146  -0.011039  -0.013238  -0.013179   0.001376   0.002502
    10  C   -0.093757   0.033730   0.019285   0.210970   0.003155   0.001021
    11  C    0.543501  -0.278500  -0.117916   2.737168   0.052789   0.029861
    12  C   -8.295546   3.719808  -2.846343  -2.415374  -0.032395  -0.025563
    13  C   15.444625  -3.210359   3.237024  -4.663652  -0.004015  -0.022561
    14  C   -3.210359   9.176956  -2.226415   2.554839  -0.000345   0.004338
    15  C    3.237024  -2.226415  12.246476  -9.729520  -0.000767  -0.010503
    16  C   -4.663652   2.554839  -9.729520  39.794053   0.002539   0.066024
    17  H   -0.004015  -0.000345  -0.000767   0.002539   0.469990   0.003898
    18  H   -0.022561   0.004338  -0.010503   0.066024   0.003898   0.341484
    19  H    0.018298  -0.015534   0.045989  -0.149076   0.005131   0.001416
    20  H    0.009852  -0.010626   0.012206   0.033644   0.000026  -0.004276
    21  H   -0.001057   0.000201  -0.000469  -0.000307   0.000001   0.000027
    22  H   -0.000128   0.000022  -0.000049  -0.000462   0.000000   0.000001
    23  H    0.000014  -0.000004   0.000335   0.003156   0.000007  -0.000001
    24  H   -0.000472   0.000581  -0.002623  -0.015885  -0.000598  -0.000069
    25  H   -0.147524  -0.063450   0.028844  -0.040503   0.000007   0.006972
    26  H    0.194608   0.106009  -0.065368   0.070650   0.000000   0.000046
    27  H    0.098708   0.216204   0.136070  -0.145620  -0.000000  -0.000004
    28  H   -0.058425   0.101518   0.270084   0.010518   0.000000   0.000002
    29  Br   0.149642  -0.077574   0.073703  -0.044030   0.000102  -0.000307
              19         20         21         22         23         24
     1  C   -0.009540  -0.001503   0.000022  -0.000129  -0.000120   0.004257
     2  N   -0.003404   0.004141  -0.000227  -0.000095  -0.000001   0.004219
     3  O    0.001814   0.000086   0.000008   0.000001  -0.000002   0.000002
     4  C   -0.108040   0.062270   0.007474   0.006072   0.009605  -0.011238
     5  C    0.224996   0.285544  -0.014607   0.054491  -0.016164   0.073155
     6  C    0.359272   0.071058  -0.002005  -0.000691  -0.005133  -0.008191
     7  C   -0.123421  -0.055608   0.027848  -0.080231   0.014834  -0.025498
     8  C    0.029036   0.070698   0.256369   0.098149  -0.038961   0.008068
     9  C   -0.004476  -0.055458   0.077593   0.238172   0.088714  -0.007393
    10  C    0.041986   0.016429  -0.030230   0.100167   0.227476   0.169082
    11  C    0.083477   0.029845   0.006442  -0.085585   0.044606   0.135725
    12  C   -0.105288  -0.140446   0.000463   0.000718  -0.001250   0.009668
    13  C    0.018298   0.009852  -0.001057  -0.000128   0.000014  -0.000472
    14  C   -0.015534  -0.010626   0.000201   0.000022  -0.000004   0.000581
    15  C    0.045989   0.012206  -0.000469  -0.000049   0.000335  -0.002623
    16  C   -0.149076   0.033644  -0.000307  -0.000462   0.003156  -0.015885
    17  H    0.005131   0.000026   0.000001   0.000000   0.000007  -0.000598
    18  H    0.001416  -0.004276   0.000027   0.000001  -0.000001  -0.000069
    19  H    0.411086   0.000554   0.000014  -0.000006   0.000004   0.004302
    20  H    0.000554   0.416530  -0.005102  -0.000229   0.000070  -0.000162
    21  H    0.000014  -0.005102   0.410138  -0.004977  -0.000169   0.000056
    22  H   -0.000006  -0.000229  -0.004977   0.410302  -0.005033  -0.000200
    23  H    0.000004   0.000070  -0.000169  -0.005033   0.410135  -0.004179
    24  H    0.004302  -0.000162   0.000056  -0.000200  -0.004179   0.405714
    25  H    0.000543   0.000428   0.000001  -0.000000  -0.000000   0.000002
    26  H    0.000001  -0.000107   0.000000   0.000000  -0.000000  -0.000000
    27  H    0.000002   0.000009  -0.000000  -0.000000   0.000000   0.000000
    28  H   -0.000080  -0.000003   0.000000   0.000000  -0.000000  -0.000001
    29  Br   0.008248  -0.000080  -0.000000   0.000000  -0.000056  -0.004870
              25         26         27         28         29
     1  C    0.002054   0.000104  -0.000015   0.000149   0.001771
     2  N   -0.003537  -0.001291   0.000188  -0.000116   0.011874
     3  O    0.000397  -0.000002   0.000000  -0.000000   0.000059
     4  C    0.193781   0.024778  -0.003377   0.050985  -0.096164
     5  C    0.035627  -0.008343   0.000699  -0.007744  -0.022147
     6  C    0.102140  -0.045487   0.092412  -0.069407   0.347461
     7  C   -0.050974   0.003910   0.000360   0.000973  -0.066612
     8  C    0.021994  -0.000960   0.000166   0.000036   0.001073
     9  C   -0.001777   0.000025  -0.000001  -0.000067   0.000879
    10  C    0.001388  -0.000049  -0.000015   0.000441  -0.052630
    11  C    0.011688  -0.000038  -0.000432  -0.000647   0.303110
    12  C    0.227756   0.052044  -0.066626   0.031440  -0.287442
    13  C   -0.147524   0.194608   0.098708  -0.058425   0.149642
    14  C   -0.063450   0.106009   0.216204   0.101518  -0.077574
    15  C    0.028844  -0.065368   0.136070   0.270084   0.073703
    16  C   -0.040503   0.070650  -0.145620   0.010518  -0.044030
    17  H    0.000007   0.000000  -0.000000   0.000000   0.000102
    18  H    0.006972   0.000046  -0.000004   0.000002  -0.000307
    19  H    0.000543   0.000001   0.000002  -0.000080   0.008248
    20  H    0.000428  -0.000107   0.000009  -0.000003  -0.000080
    21  H    0.000001   0.000000  -0.000000   0.000000  -0.000000
    22  H   -0.000000   0.000000  -0.000000   0.000000   0.000000
    23  H   -0.000000  -0.000000   0.000000  -0.000000  -0.000056
    24  H    0.000002  -0.000000   0.000000  -0.000001  -0.004870
    25  H    0.420643  -0.003475  -0.000201   0.000054  -0.000063
    26  H   -0.003475   0.403319  -0.005294  -0.000119   0.000018
    27  H   -0.000201  -0.005294   0.402077  -0.004726  -0.000053
    28  H    0.000054  -0.000119  -0.004726   0.391622  -0.011747
    29  Br  -0.000063   0.000018  -0.000053  -0.011747   6.528957
 Mulliken charges:
               1
     1  C    0.106859
     2  N   -0.028817
     3  O   -0.400582
     4  C   -0.597506
     5  C    0.684835
     6  C   -0.582703
     7  C    0.329615
     8  C   -1.105105
     9  C   -0.123539
    10  C   -0.802251
    11  C   -0.198211
    12  C    0.098520
    13  C   -0.548686
    14  C   -0.146188
    15  C   -0.647868
    16  C    0.384906
    17  H    0.256619
    18  H    0.352507
    19  H    0.282696
    20  H    0.260210
    21  H    0.272494
    22  H    0.269719
    23  H    0.272117
    24  H    0.266550
    25  H    0.257186
    26  H    0.275019
    27  H    0.279466
    28  H    0.295258
    29  Br   0.236878
 Sum of Mulliken charges =  -0.00000
 Mulliken charges with hydrogens summed into heavy atoms:
               1
     1  C    0.363477
     2  N    0.323691
     3  O   -0.400582
     4  C   -0.314809
     5  C    0.684835
     6  C   -0.582703
     7  C    0.589826
     8  C   -0.832611
     9  C    0.146180
    10  C   -0.530134
    11  C    0.068340
    12  C    0.355706
    13  C   -0.273667
    14  C    0.133278
    15  C   -0.352610
    16  C    0.384906
    29  Br   0.236878
 Electronic spatial extent (au):  <R**2>=           4554.9456
 Charge=              0.0000 electrons
 Dipole moment (field-independent basis, Debye):
    X=             -3.4660    Y=              2.8601    Z=             -1.3460  Tot=              4.6910
 Quadrupole moment (field-independent basis, Debye-Ang):
   XX=           -110.1433   YY=           -102.2332   ZZ=           -108.0050
   XY=              3.4211   XZ=            -11.3712   YZ=             14.5419
 Traceless Quadrupole moment (field-independent basis, Debye-Ang):
   XX=             -3.3494   YY=              4.5606   ZZ=             -1.2112
   XY=              3.4211   XZ=            -11.3712   YZ=             14.5419
 Octapole moment (field-independent basis, Debye-Ang**2):
  XXX=            287.6891  YYY=            -71.1530  ZZZ=            165.2008  XYY=             49.2111
  XXY=            -70.6937  XXZ=             53.8579  XZZ=             83.9389  YZZ=            -43.0889
  YYZ=             30.8566  XYZ=              3.0468
 Hexadecapole moment (field-independent basis, Debye-Ang**3):
 XXXX=          -1982.2691 YYYY=          -3026.8438 ZZZZ=          -1626.3199 XXXY=            168.1019
 XXXZ=           -336.1430 YYYX=            -98.8636 YYYZ=            233.9032 ZZZX=           -315.8847
 ZZZY=            261.8968 XXYY=           -843.3317 XXZZ=           -639.3022 YYZZ=           -805.6001
 XXYZ=            118.8243 YYXZ=            -98.4831 ZZXY=             34.3583
 N-N= 1.087516843833D+03 E-N=-3.759198985639D+03  KE= 6.720013297069D+02
 UFF atomic radii scaled by 1 / 1.20 used.

 **********************************************************************

            Electrostatic Properties Using The SCF Density

 **********************************************************************

       Atomic Center    1 is at   1.438200 -1.485100  0.683400
       Atomic Center    2 is at   0.661600 -0.304700  0.807200
       Atomic Center    3 is at   1.780900 -2.041200  1.708500
       Atomic Center    4 is at  -0.159900  0.133400 -0.355800
       Atomic Center    5 is at  -1.366200 -0.755300 -0.564500
       Atomic Center    6 is at  -0.585800  1.570500 -0.182000
       Atomic Center    7 is at  -2.384000 -0.835100  0.386700
       Atomic Center    8 is at  -3.475400 -1.670000  0.176300
       Atomic Center    9 is at  -3.560400 -2.428800 -0.986100
       Atomic Center   10 is at  -2.551300 -2.349300 -1.939700
       Atomic Center   11 is at  -1.457500 -1.516900 -1.730900
       Atomic Center   12 is at  -0.908300  2.089200  1.078700
       Atomic Center   13 is at  -1.309900  3.412500  1.221000
       Atomic Center   14 is at  -1.401300  4.249200  0.111300
       Atomic Center   15 is at  -1.082800  3.755200 -1.149000
       Atomic Center   16 is at  -0.683900  2.435700 -1.260800
       Atomic Center   17 is at   1.749300 -1.802300 -0.324600
       Atomic Center   18 is at   0.216400 -0.132100  1.690100
       Atomic Center   19 is at   0.512400  0.062600 -1.250400
       Atomic Center   20 is at  -2.329900 -0.229300  1.299800
       Atomic Center   21 is at  -4.269600 -1.728000  0.928000
       Atomic Center   22 is at  -4.420600 -3.086000 -1.150700
       Atomic Center   23 is at  -2.616900 -2.942600 -2.857700
       Atomic Center   24 is at  -0.668400 -1.455600 -2.490200
       Atomic Center   25 is at  -0.830700  1.446200  1.968200
       Atomic Center   26 is at  -1.555300  3.799600  2.215800
       Atomic Center   27 is at  -1.719700  5.289900  0.229700
       Atomic Center   28 is at  -1.140400  4.385300 -2.042900
       Atomic Center   29 is at  -0.266300  1.872500 -2.999200
    1426 points will be used for fitting atomic charges
 Fitting point charges to electrostatic potential
 The dipole moment will be constrained to the correct value
 Charges from ESP fit, RMS=   0.00198 RRMS=   0.11086:
 ESP charges:
               1
     1  C    0.631384
     2  N   -0.663603
     3  O   -0.624230
     4  C   -0.192774
     5  C    0.349805
     6  C    0.442137
     7  C   -0.292979
     8  C   -0.107990
     9  C   -0.197018
    10  C   -0.101502
    11  C   -0.400652
    12  C   -0.442630
    13  C   -0.008639
    14  C   -0.308606
    15  C    0.075414
    16  C   -0.279660
    17  H    0.069727
    18  H    0.400876
    19  H    0.164362
    20  H    0.171652
    21  H    0.156124
    22  H    0.163502
    23  H    0.165457
    24  H    0.209583
    25  H    0.220011
    26  H    0.151125
    27  H    0.194603
    28  H    0.125822
    29  Br  -0.071300
 Sum of ESP charges =  -0.00000
 ESP charges with hydrogens summed into heavy atoms:
               1
     1  C    0.701110
     2  N   -0.262727
     3  O   -0.624230
     4  C   -0.028412
     5  C    0.349805
     6  C    0.442137
     7  C   -0.121328
     8  C    0.048135
     9  C   -0.033516
    10  C    0.063956
    11  C   -0.191070
    12  C   -0.222619
    13  C    0.142486
    14  C   -0.114003
    15  C    0.201235
    16  C   -0.279660
    29  Br  -0.071300
 Charge=  -0.00000 Dipole=    -3.4660     2.8601    -1.3460 Tot=     4.6910
 -----------------------------------------------------------------

              Electrostatic Properties (Atomic Units)

 -----------------------------------------------------------------
    Center     Electric         -------- Electric Field --------
               Potential          X             Y             Z
 -----------------------------------------------------------------
    1 Atom    -14.654902
    2 Atom    -18.358068
    3 Atom    -22.400747
    4 Atom    -14.691698
    5 Atom    -14.748539
    6 Atom    -14.730466
    7 Atom    -14.755705
    8 Atom    -14.758002
    9 Atom    -14.760485
   10 Atom    -14.759524
   11 Atom    -14.757182
   12 Atom    -14.736404
   13 Atom    -14.742064
   14 Atom    -14.742213
   15 Atom    -14.743262
   16 Atom    -14.701788
   17 Atom     -1.048320
   18 Atom     -0.999610
   19 Atom     -1.071541
   20 Atom     -1.076419
   21 Atom     -1.085144
   22 Atom     -1.087114
   23 Atom     -1.086391
   24 Atom     -1.080826
   25 Atom     -1.056961
   26 Atom     -1.070053
   27 Atom     -1.069250
   28 Atom     -1.068237
   29 Atom     -4.038354
 -----------------------------------------------------------------
 ******************************Gaussian NBO Version 3.1******************************
             N A T U R A L   A T O M I C   O R B I T A L   A N D
          N A T U R A L   B O N D   O R B I T A L   A N A L Y S I S
 ******************************Gaussian NBO Version 3.1******************************

       /RESON  / : Allow strongly delocalized NBO set
       /BNDIDX / : Print bond indices based on the NAO density matrix

 Analyzing the SCF density

 Job title: BHFA_oBr_conf9                                           

 Storage needed:    473396 in NPA,    629315 in NBO ( 268430961 available)
 GSVD:  LWork=       69462 too small for GESVD, short by      103383 words or      103383 for optimal perf.


 NATURAL POPULATIONS:  Natural atomic orbital occupancies 
                                                          
   NAO  Atom  No  lang   Type(AO)    Occupancy      Energy
 ----------------------------------------------------------
     1    C    1  S      Cor( 1S)     1.99958     -10.54739
     2    C    1  S      Val( 2S)     0.89376      -0.21998
     3    C    1  S      Ryd( 3S)     0.01018       0.71445
     4    C    1  S      Ryd( 4S)     0.00014       0.79663
     5    C    1  S      Ryd( 5S)     0.00003      22.97218
     6    C    1  px     Val( 2p)     0.76174      -0.09941
     7    C    1  px     Ryd( 4p)     0.00228       0.94936
     8    C    1  px     Ryd( 3p)     0.00062       0.47131
     9    C    1  px     Ryd( 5p)     0.00007       2.36310
    10    C    1  py     Val( 2p)     0.76020      -0.05734
    11    C    1  py     Ryd( 4p)     0.00560       0.97863
    12    C    1  py     Ryd( 3p)     0.00042       0.48686
    13    C    1  py     Ryd( 5p)     0.00008       2.39447
    14    C    1  pz     Val( 2p)     0.96367      -0.06046
    15    C    1  pz     Ryd( 4p)     0.00955       1.27172
    16    C    1  pz     Ryd( 3p)     0.00020       0.56370
    17    C    1  pz     Ryd( 5p)     0.00022       2.27426
    18    C    1  dxy    Ryd( 3d)     0.00162       2.01638
    19    C    1  dxz    Ryd( 3d)     0.00268       1.78252
    20    C    1  dyz    Ryd( 3d)     0.00219       2.07929
    21    C    1  dx2y2  Ryd( 3d)     0.00289       1.67284
    22    C    1  dz2    Ryd( 3d)     0.00374       2.21256

    23    N    2  S      Cor( 1S)     1.99947     -14.61888
    24    N    2  S      Val( 2S)     1.31990      -0.62631
    25    N    2  S      Ryd( 4S)     0.00143       1.20880
    26    N    2  S      Ryd( 3S)     0.00013       1.03223
    27    N    2  S      Ryd( 5S)     0.00000      35.29393
    28    N    2  px     Val( 2p)     1.50999      -0.29117
    29    N    2  px     Ryd( 3p)     0.00507       0.66891
    30    N    2  px     Ryd( 4p)     0.00074       0.77147
    31    N    2  px     Ryd( 5p)     0.00004       4.11346
    32    N    2  py     Val( 2p)     1.49496      -0.29390
    33    N    2  py     Ryd( 3p)     0.00454       0.76614
    34    N    2  py     Ryd( 4p)     0.00054       0.88171
    35    N    2  py     Ryd( 5p)     0.00008       4.19001
    36    N    2  pz     Val( 2p)     1.33359      -0.25995
    37    N    2  pz     Ryd( 4p)     0.00433       0.72904
    38    N    2  pz     Ryd( 3p)     0.00045       0.68025
    39    N    2  pz     Ryd( 5p)     0.00003       4.15037
    40    N    2  dxy    Ryd( 3d)     0.00090       2.62608
    41    N    2  dxz    Ryd( 3d)     0.00098       2.58774
    42    N    2  dyz    Ryd( 3d)     0.00021       2.33826
    43    N    2  dx2y2  Ryd( 3d)     0.00063       2.35447
    44    N    2  dz2    Ryd( 3d)     0.00077       2.55187

    45    O    3  S      Cor( 1S)     1.99978     -19.36260
    46    O    3  S      Val( 2S)     1.70624      -0.99962
    47    O    3  S      Ryd( 3S)     0.00313       1.02571
    48    O    3  S      Ryd( 4S)     0.00020       1.35483
    49    O    3  S      Ryd( 5S)     0.00000      49.78896
    50    O    3  px     Val( 2p)     1.60010      -0.32334
    51    O    3  px     Ryd( 3p)     0.00208       0.68545
    52    O    3  px     Ryd( 4p)     0.00011       0.93339
    53    O    3  px     Ryd( 5p)     0.00002       5.08735
    54    O    3  py     Val( 2p)     1.67518      -0.33905
    55    O    3  py     Ryd( 3p)     0.00192       0.73934
    56    O    3  py     Ryd( 4p)     0.00013       0.90774
    57    O    3  py     Ryd( 5p)     0.00003       5.12969
    58    O    3  pz     Val( 2p)     1.65263      -0.36273
    59    O    3  pz     Ryd( 3p)     0.00142       0.74157
    60    O    3  pz     Ryd( 4p)     0.00010       0.88343
    61    O    3  pz     Ryd( 5p)     0.00007       5.26462
    62    O    3  dxy    Ryd( 3d)     0.00041       3.03469
    63    O    3  dxz    Ryd( 3d)     0.00136       3.22622
    64    O    3  dyz    Ryd( 3d)     0.00140       3.42141
    65    O    3  dx2y2  Ryd( 3d)     0.00049       2.99454
    66    O    3  dz2    Ryd( 3d)     0.00143       3.38988

    67    C    4  S      Cor( 1S)     1.99908     -10.46551
    68    C    4  S      Val( 2S)     0.92366      -0.22356
    69    C    4  S      Ryd( 4S)     0.00182       1.20942
    70    C    4  S      Ryd( 3S)     0.00024       0.76754
    71    C    4  S      Ryd( 5S)     0.00001      23.46043
    72    C    4  px     Val( 2p)     1.05394      -0.12160
    73    C    4  px     Ryd( 4p)     0.00507       0.63049
    74    C    4  px     Ryd( 3p)     0.00132       0.59570
    75    C    4  px     Ryd( 5p)     0.00015       2.65189
    76    C    4  py     Val( 2p)     1.03195      -0.11417
    77    C    4  py     Ryd( 3p)     0.00396       0.66049
    78    C    4  py     Ryd( 4p)     0.00130       0.81192
    79    C    4  py     Ryd( 5p)     0.00010       2.34652
    80    C    4  pz     Val( 2p)     1.02261      -0.12436
    81    C    4  pz     Ryd( 4p)     0.00984       0.85214
    82    C    4  pz     Ryd( 3p)     0.00101       0.72462
    83    C    4  pz     Ryd( 5p)     0.00011       2.38254
    84    C    4  dxy    Ryd( 3d)     0.00077       2.14150
    85    C    4  dxz    Ryd( 3d)     0.00159       2.05716
    86    C    4  dyz    Ryd( 3d)     0.00077       1.90792
    87    C    4  dx2y2  Ryd( 3d)     0.00106       2.00230
    88    C    4  dz2    Ryd( 3d)     0.00076       2.01581

    89    C    5  S      Cor( 1S)     1.99900     -10.41035
    90    C    5  S      Val( 2S)     0.87801      -0.15144
    91    C    5  S      Ryd( 4S)     0.00130       0.92883
    92    C    5  S      Ryd( 3S)     0.00025       0.71805
    93    C    5  S      Ryd( 5S)     0.00001      23.40520
    94    C    5  px     Val( 2p)     1.05138      -0.08877
    95    C    5  px     Ryd( 4p)     0.00456       1.01620
    96    C    5  px     Ryd( 3p)     0.00097       0.44735
    97    C    5  px     Ryd( 5p)     0.00011       3.30121
    98    C    5  py     Val( 2p)     1.03176      -0.10270
    99    C    5  py     Ryd( 4p)     0.00465       0.85313
   100    C    5  py     Ryd( 3p)     0.00080       0.45285
   101    C    5  py     Ryd( 5p)     0.00007       3.12402
   102    C    5  pz     Val( 2p)     1.08047      -0.09279
   103    C    5  pz     Ryd( 4p)     0.00361       0.89701
   104    C    5  pz     Ryd( 3p)     0.00074       0.58998
   105    C    5  pz     Ryd( 5p)     0.00015       3.33663
   106    C    5  dxy    Ryd( 3d)     0.00050       2.11957
   107    C    5  dxz    Ryd( 3d)     0.00058       2.29569
   108    C    5  dyz    Ryd( 3d)     0.00049       2.17004
   109    C    5  dx2y2  Ryd( 3d)     0.00062       1.99597
   110    C    5  dz2    Ryd( 3d)     0.00059       2.12206

   111    C    6  S      Cor( 1S)     1.99885     -10.42107
   112    C    6  S      Val( 2S)     0.86190      -0.14890
   113    C    6  S      Ryd( 4S)     0.00160       1.01982
   114    C    6  S      Ryd( 3S)     0.00020       0.78423
   115    C    6  S      Ryd( 5S)     0.00001      23.30809
   116    C    6  px     Val( 2p)     1.01662      -0.12822
   117    C    6  px     Ryd( 4p)     0.00384       0.67779
   118    C    6  px     Ryd( 3p)     0.00108       0.41231
   119    C    6  px     Ryd( 5p)     0.00006       2.89622
   120    C    6  py     Val( 2p)     1.06271      -0.10002
   121    C    6  py     Ryd( 4p)     0.00640       1.40772
   122    C    6  py     Ryd( 3p)     0.00100       0.45722
   123    C    6  py     Ryd( 5p)     0.00012       3.40957
   124    C    6  pz     Val( 2p)     1.10420      -0.11014
   125    C    6  pz     Ryd( 4p)     0.00532       0.92649
   126    C    6  pz     Ryd( 3p)     0.00139       0.61735
   127    C    6  pz     Ryd( 5p)     0.00015       3.47322
   128    C    6  dxy    Ryd( 3d)     0.00065       1.90113
   129    C    6  dxz    Ryd( 3d)     0.00063       1.80985
   130    C    6  dyz    Ryd( 3d)     0.00065       2.51578
   131    C    6  dx2y2  Ryd( 3d)     0.00053       2.04982
   132    C    6  dz2    Ryd( 3d)     0.00045       2.35082

   133    C    7  S      Cor( 1S)     1.99907     -10.40123
   134    C    7  S      Val( 2S)     0.93839      -0.17618
   135    C    7  S      Ryd( 4S)     0.00148       0.94486
   136    C    7  S      Ryd( 3S)     0.00015       0.64093
   137    C    7  S      Ryd( 5S)     0.00001      23.28879
   138    C    7  px     Val( 2p)     1.05585      -0.08216
   139    C    7  px     Ryd( 4p)     0.00325       0.83583
   140    C    7  px     Ryd( 3p)     0.00034       0.63225
   141    C    7  px     Ryd( 5p)     0.00011       3.05677
   142    C    7  py     Val( 2p)     1.06753      -0.10491
   143    C    7  py     Ryd( 4p)     0.00281       0.87335
   144    C    7  py     Ryd( 3p)     0.00019       0.63547
   145    C    7  py     Ryd( 5p)     0.00006       2.80097
   146    C    7  pz     Val( 2p)     1.13464      -0.08993
   147    C    7  pz     Ryd( 4p)     0.00515       0.97730
   148    C    7  pz     Ryd( 3p)     0.00027       0.46621
   149    C    7  pz     Ryd( 5p)     0.00006       2.99287
   150    C    7  dxy    Ryd( 3d)     0.00045       2.16567
   151    C    7  dxz    Ryd( 3d)     0.00049       2.24922
   152    C    7  dyz    Ryd( 3d)     0.00073       1.92265
   153    C    7  dx2y2  Ryd( 3d)     0.00052       1.88980
   154    C    7  dz2    Ryd( 3d)     0.00061       1.95493

   155    C    8  S      Cor( 1S)     1.99920     -10.40273
   156    C    8  S      Val( 2S)     0.95109      -0.18444
   157    C    8  S      Ryd( 4S)     0.00137       0.95138
   158    C    8  S      Ryd( 3S)     0.00013       0.58277
   159    C    8  S      Ryd( 5S)     0.00001      23.13477
   160    C    8  px     Val( 2p)     1.10692      -0.08285
   161    C    8  px     Ryd( 4p)     0.00501       0.92574
   162    C    8  px     Ryd( 3p)     0.00032       0.30334
   163    C    8  px     Ryd( 5p)     0.00008       3.02554
   164    C    8  py     Val( 2p)     1.02095      -0.09421
   165    C    8  py     Ryd( 4p)     0.00268       0.69828
   166    C    8  py     Ryd( 3p)     0.00030       0.35414
   167    C    8  py     Ryd( 5p)     0.00008       2.91013
   168    C    8  pz     Val( 2p)     1.10707      -0.08333
   169    C    8  pz     Ryd( 4p)     0.00516       0.91764
   170    C    8  pz     Ryd( 3p)     0.00030       0.35021
   171    C    8  pz     Ryd( 5p)     0.00008       3.02762
   172    C    8  dxy    Ryd( 3d)     0.00044       2.09158
   173    C    8  dxz    Ryd( 3d)     0.00086       2.01550
   174    C    8  dyz    Ryd( 3d)     0.00045       2.07442
   175    C    8  dx2y2  Ryd( 3d)     0.00062       1.83513
   176    C    8  dz2    Ryd( 3d)     0.00050       2.04333

   177    C    9  S      Cor( 1S)     1.99919     -10.40111
   178    C    9  S      Val( 2S)     0.95421      -0.18498
   179    C    9  S      Ryd( 3S)     0.00132       0.90068
   180    C    9  S      Ryd( 4S)     0.00006       1.58085
   181    C    9  S      Ryd( 5S)     0.00000      22.23503
   182    C    9  px     Val( 2p)     1.12226      -0.08541
   183    C    9  px     Ryd( 4p)     0.00504       0.94503
   184    C    9  px     Ryd( 3p)     0.00035       0.33301
   185    C    9  px     Ryd( 5p)     0.00006       2.99173
   186    C    9  py     Val( 2p)     1.06821      -0.09998
   187    C    9  py     Ryd( 4p)     0.00345       0.78932
   188    C    9  py     Ryd( 3p)     0.00031       0.36715
   189    C    9  py     Ryd( 5p)     0.00005       2.84155
   190    C    9  pz     Val( 2p)     1.05229      -0.07451
   191    C    9  pz     Ryd( 4p)     0.00414       0.79202
   192    C    9  pz     Ryd( 3p)     0.00043       0.46491
   193    C    9  pz     Ryd( 5p)     0.00012       2.96049
   194    C    9  dxy    Ryd( 3d)     0.00071       1.91059
   195    C    9  dxz    Ryd( 3d)     0.00053       2.21170
   196    C    9  dyz    Ryd( 3d)     0.00046       2.12154
   197    C    9  dx2y2  Ryd( 3d)     0.00049       1.78098
   198    C    9  dz2    Ryd( 3d)     0.00063       2.03082

   199    C   10  S      Cor( 1S)     1.99919     -10.40147
   200    C   10  S      Val( 2S)     0.95171      -0.18421
   201    C   10  S      Ryd( 4S)     0.00136       0.93234
   202    C   10  S      Ryd( 3S)     0.00010       0.87214
   203    C   10  S      Ryd( 5S)     0.00001      22.86906
   204    C   10  px     Val( 2p)     1.04656      -0.07533
   205    C   10  px     Ryd( 4p)     0.00385       0.78298
   206    C   10  px     Ryd( 3p)     0.00030       0.43887
   207    C   10  px     Ryd( 5p)     0.00012       2.98865
   208    C   10  py     Val( 2p)     1.05557      -0.09829
   209    C   10  py     Ryd( 4p)     0.00334       0.77956
   210    C   10  py     Ryd( 3p)     0.00028       0.34633
   211    C   10  py     Ryd( 5p)     0.00005       2.86258
   212    C   10  pz     Val( 2p)     1.13437      -0.08575
   213    C   10  pz     Ryd( 4p)     0.00570       0.98816
   214    C   10  pz     Ryd( 3p)     0.00029       0.30074
   215    C   10  pz     Ryd( 5p)     0.00006       3.01920
   216    C   10  dxy    Ryd( 3d)     0.00045       2.12976
   217    C   10  dxz    Ryd( 3d)     0.00050       2.22580
   218    C   10  dyz    Ryd( 3d)     0.00071       1.89604
   219    C   10  dx2y2  Ryd( 3d)     0.00055       1.87220
   220    C   10  dz2    Ryd( 3d)     0.00063       1.93289

   221    C   11  S      Cor( 1S)     1.99908     -10.39989
   222    C   11  S      Val( 2S)     0.94192      -0.17737
   223    C   11  S      Ryd( 4S)     0.00138       0.96557
   224    C   11  S      Ryd( 3S)     0.00012       0.61944
   225    C   11  S      Ryd( 5S)     0.00001      23.22691
   226    C   11  px     Val( 2p)     1.11668      -0.09053
   227    C   11  px     Ryd( 4p)     0.00496       0.98747
   228    C   11  px     Ryd( 3p)     0.00017       0.45485
   229    C   11  px     Ryd( 5p)     0.00009       3.04874
   230    C   11  py     Val( 2p)     1.02677      -0.09708
   231    C   11  py     Ryd( 4p)     0.00243       0.73103
   232    C   11  py     Ryd( 3p)     0.00025       0.48451
   233    C   11  py     Ryd( 5p)     0.00008       2.95605
   234    C   11  pz     Val( 2p)     1.10620      -0.08278
   235    C   11  pz     Ryd( 4p)     0.00449       0.90048
   236    C   11  pz     Ryd( 3p)     0.00036       0.35369
   237    C   11  pz     Ryd( 5p)     0.00008       3.06357
   238    C   11  dxy    Ryd( 3d)     0.00045       2.11358
   239    C   11  dxz    Ryd( 3d)     0.00086       2.03361
   240    C   11  dyz    Ryd( 3d)     0.00043       2.08329
   241    C   11  dx2y2  Ryd( 3d)     0.00058       1.84510
   242    C   11  dz2    Ryd( 3d)     0.00053       2.06786

   243    C   12  S      Cor( 1S)     1.99907     -10.41589
   244    C   12  S      Val( 2S)     0.93565      -0.18599
   245    C   12  S      Ryd( 4S)     0.00135       1.02544
   246    C   12  S      Ryd( 3S)     0.00021       0.60435
   247    C   12  S      Ryd( 5S)     0.00001      23.23666
   248    C   12  px     Val( 2p)     1.00737      -0.12894
   249    C   12  px     Ryd( 4p)     0.00122       0.65316
   250    C   12  px     Ryd( 3p)     0.00025       0.52994
   251    C   12  px     Ryd( 5p)     0.00004       2.70665
   252    C   12  py     Val( 2p)     1.11288      -0.09487
   253    C   12  py     Ryd( 4p)     0.00421       1.05083
   254    C   12  py     Ryd( 3p)     0.00017       0.58801
   255    C   12  py     Ryd( 5p)     0.00011       3.13223
   256    C   12  pz     Val( 2p)     1.12364      -0.08150
   257    C   12  pz     Ryd( 4p)     0.00551       0.96617
   258    C   12  pz     Ryd( 3p)     0.00031       0.41694
   259    C   12  pz     Ryd( 5p)     0.00010       3.14535
   260    C   12  dxy    Ryd( 3d)     0.00046       1.81000
   261    C   12  dxz    Ryd( 3d)     0.00051       1.69627
   262    C   12  dyz    Ryd( 3d)     0.00088       2.20661
   263    C   12  dx2y2  Ryd( 3d)     0.00048       2.06226
   264    C   12  dz2    Ryd( 3d)     0.00053       2.31958

   265    C   13  S      Cor( 1S)     1.99920     -10.41016
   266    C   13  S      Val( 2S)     0.95070      -0.19155
   267    C   13  S      Ryd( 4S)     0.00129       0.96548
   268    C   13  S      Ryd( 3S)     0.00011       0.68505
   269    C   13  S      Ryd( 5S)     0.00001      23.04722
   270    C   13  px     Val( 2p)     0.99955      -0.12087
   271    C   13  px     Ryd( 4p)     0.00150       0.62827
   272    C   13  px     Ryd( 3p)     0.00022       0.34319
   273    C   13  px     Ryd( 5p)     0.00003       2.72653
   274    C   13  py     Val( 2p)     1.06887      -0.07406
   275    C   13  py     Ryd( 4p)     0.00461       0.85882
   276    C   13  py     Ryd( 3p)     0.00036       0.38200
   277    C   13  py     Ryd( 5p)     0.00013       3.07481
   278    C   13  pz     Val( 2p)     1.16601      -0.08569
   279    C   13  pz     Ryd( 4p)     0.00648       1.07225
   280    C   13  pz     Ryd( 3p)     0.00030       0.29934
   281    C   13  pz     Ryd( 5p)     0.00007       3.08146
   282    C   13  dxy    Ryd( 3d)     0.00051       1.83895
   283    C   13  dxz    Ryd( 3d)     0.00052       1.61699
   284    C   13  dyz    Ryd( 3d)     0.00068       2.32179
   285    C   13  dx2y2  Ryd( 3d)     0.00045       2.04731
   286    C   13  dz2    Ryd( 3d)     0.00075       2.19642

   287    C   14  S      Cor( 1S)     1.99919     -10.41172
   288    C   14  S      Val( 2S)     0.95327      -0.19226
   289    C   14  S      Ryd( 4S)     0.00124       0.93026
   290    C   14  S      Ryd( 3S)     0.00013       0.91802
   291    C   14  S      Ryd( 5S)     0.00000      22.85837
   292    C   14  px     Val( 2p)     1.00095      -0.12230
   293    C   14  px     Ryd( 4p)     0.00147       0.63557
   294    C   14  px     Ryd( 3p)     0.00020       0.42310
   295    C   14  px     Ryd( 5p)     0.00002       2.62565
   296    C   14  py     Val( 2p)     1.16960      -0.08988
   297    C   14  py     Ryd( 4p)     0.00641       1.06962
   298    C   14  py     Ryd( 3p)     0.00038       0.28454
   299    C   14  py     Ryd( 5p)     0.00006       3.05466
   300    C   14  pz     Val( 2p)     1.05339      -0.06800
   301    C   14  pz     Ryd( 4p)     0.00464       0.85015
   302    C   14  pz     Ryd( 3p)     0.00042       0.51194
   303    C   14  pz     Ryd( 5p)     0.00014       2.97076
   304    C   14  dxy    Ryd( 3d)     0.00055       1.64752
   305    C   14  dxz    Ryd( 3d)     0.00050       1.79120
   306    C   14  dyz    Ryd( 3d)     0.00055       2.42534
   307    C   14  dx2y2  Ryd( 3d)     0.00063       1.83906
   308    C   14  dz2    Ryd( 3d)     0.00063       2.29334

   309    C   15  S      Cor( 1S)     1.99901     -10.40852
   310    C   15  S      Val( 2S)     0.94343      -0.18536
   311    C   15  S      Ryd( 3S)     0.00221       0.99570
   312    C   15  S      Ryd( 4S)     0.00010       1.85284
   313    C   15  S      Ryd( 5S)     0.00001      21.92898
   314    C   15  px     Val( 2p)     0.99452      -0.12582
   315    C   15  px     Ryd( 4p)     0.00167       0.59892
   316    C   15  px     Ryd( 3p)     0.00041       0.35882
   317    C   15  px     Ryd( 5p)     0.00003       2.73064
   318    C   15  py     Val( 2p)     1.10233      -0.09866
   319    C   15  py     Ryd( 4p)     0.00497       0.87243
   320    C   15  py     Ryd( 3p)     0.00039       0.35291
   321    C   15  py     Ryd( 5p)     0.00008       3.09690
   322    C   15  pz     Val( 2p)     1.16003      -0.09296
   323    C   15  pz     Ryd( 4p)     0.00784       1.28995
   324    C   15  pz     Ryd( 3p)     0.00052       0.35077
   325    C   15  pz     Ryd( 5p)     0.00009       3.13649
   326    C   15  dxy    Ryd( 3d)     0.00051       1.78869
   327    C   15  dxz    Ryd( 3d)     0.00050       1.67374
   328    C   15  dyz    Ryd( 3d)     0.00077       2.20009
   329    C   15  dx2y2  Ryd( 3d)     0.00048       2.00717
   330    C   15  dz2    Ryd( 3d)     0.00069       2.30841

   331    C   16  S      Cor( 1S)     1.99864     -10.46665
   332    C   16  S      Val( 2S)     0.93317      -0.23256
   333    C   16  S      Ryd( 4S)     0.00154       0.94150
   334    C   16  S      Ryd( 3S)     0.00017       0.64104
   335    C   16  S      Ryd( 5S)     0.00001      23.30798
   336    C   16  px     Val( 2p)     1.08316      -0.16956
   337    C   16  px     Ryd( 4p)     0.00226       0.71546
   338    C   16  px     Ryd( 3p)     0.00035       0.46317
   339    C   16  px     Ryd( 5p)     0.00006       2.71966
   340    C   16  py     Val( 2p)     1.09394      -0.12552
   341    C   16  py     Ryd( 4p)     0.00679       0.91291
   342    C   16  py     Ryd( 3p)     0.00032       0.62978
   343    C   16  py     Ryd( 5p)     0.00019       3.23836
   344    C   16  pz     Val( 2p)     1.02149      -0.16623
   345    C   16  pz     Ryd( 4p)     0.00712       2.23455
   346    C   16  pz     Ryd( 3p)     0.00064       0.59743
   347    C   16  pz     Ryd( 5p)     0.00034       2.96563
   348    C   16  dxy    Ryd( 3d)     0.00074       1.81801
   349    C   16  dxz    Ryd( 3d)     0.00130       1.57041
   350    C   16  dyz    Ryd( 3d)     0.00111       2.18623
   351    C   16  dx2y2  Ryd( 3d)     0.00065       2.02901
   352    C   16  dz2    Ryd( 3d)     0.00180       2.02298

   353    H   17  S      Val( 1S)     0.83887      -0.01689
   354    H   17  S      Ryd( 2S)     0.00078       1.08627
   355    H   17  S      Ryd( 3S)     0.00017       1.70923

   356    H   18  S      Val( 1S)     0.60092       0.10858
   357    H   18  S      Ryd( 2S)     0.00199       0.67743
   358    H   18  S      Ryd( 3S)     0.00027       2.31943

   359    H   19  S      Val( 1S)     0.75176       0.02796
   360    H   19  S      Ryd( 2S)     0.00201       0.56999
   361    H   19  S      Ryd( 3S)     0.00025       2.46577

   362    H   20  S      Val( 1S)     0.77839       0.05285
   363    H   20  S      Ryd( 2S)     0.00079       1.26107
   364    H   20  S      Ryd( 3S)     0.00012       1.52961

   365    H   21  S      Val( 1S)     0.77554       0.06088
   366    H   21  S      Ryd( 2S)     0.00047       0.77362
   367    H   21  S      Ryd( 3S)     0.00015       2.01550

   368    H   22  S      Val( 1S)     0.77628       0.06216
   369    H   22  S      Ryd( 2S)     0.00036       0.80843
   370    H   22  S      Ryd( 3S)     0.00014       1.97412

   371    H   23  S      Val( 1S)     0.77592       0.06110
   372    H   23  S      Ryd( 2S)     0.00045       0.79282
   373    H   23  S      Ryd( 3S)     0.00015       1.98593

   374    H   24  S      Val( 1S)     0.77502       0.05918
   375    H   24  S      Ryd( 3S)     0.00060       1.44331
   376    H   24  S      Ryd( 2S)     0.00014       1.35862

   377    H   25  S      Val( 1S)     0.78210       0.03875
   378    H   25  S      Ryd( 3S)     0.00059       1.43244
   379    H   25  S      Ryd( 2S)     0.00014       1.39713

   380    H   26  S      Val( 1S)     0.77005       0.05833
   381    H   26  S      Ryd( 2S)     0.00040       0.93171
   382    H   26  S      Ryd( 3S)     0.00015       1.85653

   383    H   27  S      Val( 1S)     0.76846       0.05872
   384    H   27  S      Ryd( 2S)     0.00039       0.77231
   385    H   27  S      Ryd( 3S)     0.00015       1.99475

   386    H   28  S      Val( 1S)     0.75936       0.05284
   387    H   28  S      Ryd( 2S)     0.00057       1.31798
   388    H   28  S      Ryd( 3S)     0.00017       1.42264

   389   Br   29  S      Val( 4S)     1.83822      -0.73022
   390   Br   29  S      Ryd( 5S)     0.00042      17.36342
   391   Br   29  px     Val( 4p)     1.89563      -0.34462
   392   Br   29  px     Ryd( 5p)     0.00149       0.58470
   393   Br   29  py     Val( 4p)     1.89910      -0.34294
   394   Br   29  py     Ryd( 5p)     0.00175       0.64107
   395   Br   29  pz     Val( 4p)     1.24568      -0.26219
   396   Br   29  pz     Ryd( 5p)     0.00335       0.56141

 [ 28 electrons found in the effective core potential]

 WARNING:  1 low occupancy (<1.9990e) core orbital  found on  C    6
           1 low occupancy (<1.9990e) core orbital  found on  C   16

 WARNING:  Population inversion found on atom  C    1
           Population inversion found on atom  N    2
           Population inversion found on atom  C    4
           Population inversion found on atom  C    5
           Population inversion found on atom  C    6
           Population inversion found on atom  C    7
           Population inversion found on atom  C    8
           Population inversion found on atom  C    9
           Population inversion found on atom  C   10
           Population inversion found on atom  C   11
           Population inversion found on atom  C   12
           Population inversion found on atom  C   13
           Population inversion found on atom  C   14
           Population inversion found on atom  C   15
           Population inversion found on atom  C   16
           Population inversion found on atom  H   24
           Population inversion found on atom  H   25


 Summary of Natural Population Analysis:                  
                                                          
                                       Natural Population 
                Natural  -----------------------------------------------
    Atom  No    Charge         Core      Valence    Rydberg      Total
 -----------------------------------------------------------------------
      C    1    0.57853      1.99958     3.37937    0.04252     5.42147
      N    2   -0.67877      1.99947     5.65844    0.02085     7.67877
      O    3   -0.64822      1.99978     6.63415    0.01429     8.64822
      C    4   -0.06112      1.99908     4.03216    0.02988     6.06112
      C    5   -0.06062      1.99900     4.04162    0.02000     6.06062
      C    6   -0.06837      1.99885     4.04543    0.02409     6.06837
      C    7   -0.21215      1.99907     4.19641    0.01667     6.21215
      C    8   -0.20362      1.99920     4.18603    0.01839     6.20362
      C    9   -0.21431      1.99919     4.19696    0.01815     6.21431
      C   10   -0.20570      1.99919     4.18821    0.01830     6.20570
      C   11   -0.20792      1.99908     4.19158    0.01726     6.20792
      C   12   -0.19496      1.99907     4.17955    0.01634     6.19496
      C   13   -0.20234      1.99920     4.18513    0.01801     6.20234
      C   14   -0.19438      1.99919     4.17721    0.01798     6.19438
      C   15   -0.22059      1.99901     4.20031    0.02126     6.22059
      C   16   -0.15575      1.99864     4.13176    0.02535     6.15575
      H   17    0.16018      0.00000     0.83887    0.00095     0.83982
      H   18    0.39681      0.00000     0.60092    0.00227     0.60319
      H   19    0.24598      0.00000     0.75176    0.00226     0.75402
      H   20    0.22070      0.00000     0.77839    0.00091     0.77930
      H   21    0.22385      0.00000     0.77554    0.00061     0.77615
      H   22    0.22322      0.00000     0.77628    0.00050     0.77678
      H   23    0.22348      0.00000     0.77592    0.00060     0.77652
      H   24    0.22424      0.00000     0.77502    0.00074     0.77576
      H   25    0.21717      0.00000     0.78210    0.00073     0.78283
      H   26    0.22940      0.00000     0.77005    0.00055     0.77060
      H   27    0.23100      0.00000     0.76846    0.00054     0.76900
      H   28    0.23990      0.00000     0.75936    0.00074     0.76010
     Br   29    0.11435     28.00000     6.87864    0.00701    34.88565
 =======================================================================
   * Total *    0.00000     59.98661    85.65565    0.35774   146.00000

                                 Natural Population      
 --------------------------------------------------------
   Effective Core            28.00000
   Core                      31.98661 ( 99.9581% of  32)
   Valence                   85.65565 ( 99.5996% of  86)
   Natural Minimal Basis    145.64226 ( 99.7550% of 146)
   Natural Rydberg Basis      0.35774 (  0.2450% of 146)
 --------------------------------------------------------

    Atom  No          Natural Electron Configuration
 ----------------------------------------------------------------------------
      C    1      [core]2S( 0.89)2p( 2.49)3S( 0.01)3d( 0.01)4p( 0.02)
      N    2      [core]2S( 1.32)2p( 4.34)3p( 0.01)4p( 0.01)
      O    3      [core]2S( 1.71)2p( 4.93)3p( 0.01)3d( 0.01)
      C    4      [core]2S( 0.92)2p( 3.11)3p( 0.01)4p( 0.02)
      C    5      [core]2S( 0.88)2p( 3.16)4p( 0.01)
      C    6      [core]2S( 0.86)2p( 3.18)4p( 0.02)
      C    7      [core]2S( 0.94)2p( 3.26)4p( 0.01)
      C    8      [core]2S( 0.95)2p( 3.23)4p( 0.01)
      C    9      [core]2S( 0.95)2p( 3.24)4p( 0.01)
      C   10      [core]2S( 0.95)2p( 3.24)4p( 0.01)
      C   11      [core]2S( 0.94)2p( 3.25)4p( 0.01)
      C   12      [core]2S( 0.94)2p( 3.24)4p( 0.01)
      C   13      [core]2S( 0.95)2p( 3.23)4p( 0.01)
      C   14      [core]2S( 0.95)2p( 3.22)4p( 0.01)
      C   15      [core]2S( 0.94)2p( 3.26)4p( 0.01)
      C   16      [core]2S( 0.93)2p( 3.20)3d( 0.01)4p( 0.02)
      H   17            1S( 0.84)
      H   18            1S( 0.60)
      H   19            1S( 0.75)
      H   20            1S( 0.78)
      H   21            1S( 0.78)
      H   22            1S( 0.78)
      H   23            1S( 0.78)
      H   24            1S( 0.78)
      H   25            1S( 0.78)
      H   26            1S( 0.77)
      H   27            1S( 0.77)
      H   28            1S( 0.76)
     Br   29      [core]4S( 1.84)4p( 5.04)5p( 0.01)


 Wiberg bond index matrix in the NAO basis:                                    

     Atom    1       2       3       4       5       6       7       8       9
     ---- ------  ------  ------  ------  ------  ------  ------  ------  ------
   1.  C  0.0000  1.1440  1.7143  0.0074  0.0050  0.0069  0.0007  0.0003  0.0002
   2.  N  1.1440  0.0000  0.1538  0.9537  0.0211  0.0117  0.0078  0.0009  0.0050
   3.  O  1.7143  0.1538  0.0000  0.0144  0.0040  0.0014  0.0008  0.0003  0.0004
   4.  C  0.0074  0.9537  0.0144  0.0000  0.9796  0.9865  0.0107  0.0089  0.0017
   5.  C  0.0050  0.0211  0.0040  0.9796  0.0000  0.0147  1.3909  0.0146  0.1091
   6.  C  0.0069  0.0117  0.0014  0.9865  0.0147  0.0000  0.0056  0.0010  0.0021
   7.  C  0.0007  0.0078  0.0008  0.0107  1.3909  0.0056  0.0000  1.4460  0.0124
   8.  C  0.0003  0.0009  0.0003  0.0089  0.0146  0.0010  1.4460  0.0000  1.4277
   9.  C  0.0002  0.0050  0.0004  0.0017  0.1091  0.0021  0.0124  1.4277  0.0000
  10.  C  0.0003  0.0006  0.0003  0.0080  0.0146  0.0005  0.1138  0.0127  1.4418
  11.  C  0.0006  0.0127  0.0008  0.0117  1.4083  0.0079  0.0143  0.1101  0.0126
  12.  C  0.0007  0.0058  0.0006  0.0104  0.0085  1.3792  0.0014  0.0003  0.0007
  13.  C  0.0002  0.0012  0.0002  0.0082  0.0005  0.0141  0.0008  0.0001  0.0001
  14.  C  0.0002  0.0014  0.0002  0.0012  0.0034  0.1087  0.0008  0.0001  0.0007
  15.  C  0.0003  0.0008  0.0002  0.0086  0.0003  0.0174  0.0005  0.0001  0.0001
  16.  C  0.0004  0.0076  0.0006  0.0125  0.0071  1.3810  0.0017  0.0003  0.0009
  17.  H  0.9082  0.0065  0.0490  0.0004  0.0002  0.0001  0.0001  0.0000  0.0000
  18.  H  0.0038  0.8098  0.0031  0.0042  0.0002  0.0013  0.0004  0.0000  0.0000
  19.  H  0.0013  0.0036  0.0017  0.8886  0.0020  0.0022  0.0080  0.0002  0.0001
  20.  H  0.0001  0.0005  0.0001  0.0023  0.0032  0.0002  0.9155  0.0036  0.0088
  21.  H  0.0000  0.0001  0.0000  0.0004  0.0084  0.0000  0.0032  0.9180  0.0033
  22.  H  0.0000  0.0000  0.0000  0.0005  0.0005  0.0000  0.0088  0.0032  0.9182
  23.  H  0.0000  0.0002  0.0000  0.0003  0.0085  0.0001  0.0004  0.0088  0.0033
  24.  H  0.0001  0.0004  0.0001  0.0022  0.0033  0.0002  0.0102  0.0005  0.0088
  25.  H  0.0001  0.0003  0.0001  0.0025  0.0001  0.0029  0.0001  0.0000  0.0000
  26.  H  0.0000  0.0001  0.0000  0.0004  0.0000  0.0084  0.0000  0.0000  0.0000
  27.  H  0.0000  0.0000  0.0000  0.0004  0.0000  0.0005  0.0000  0.0000  0.0000
  28.  H  0.0000  0.0002  0.0000  0.0003  0.0000  0.0082  0.0000  0.0000  0.0000
  29. Br  0.0003  0.0019  0.0001  0.0124  0.0014  0.0458  0.0007  0.0005  0.0002

     Atom   10      11      12      13      14      15      16      17      18
     ---- ------  ------  ------  ------  ------  ------  ------  ------  ------
   1.  C  0.0003  0.0006  0.0007  0.0002  0.0002  0.0003  0.0004  0.9082  0.0038
   2.  N  0.0006  0.0127  0.0058  0.0012  0.0014  0.0008  0.0076  0.0065  0.8098
   3.  O  0.0003  0.0008  0.0006  0.0002  0.0002  0.0002  0.0006  0.0490  0.0031
   4.  C  0.0080  0.0117  0.0104  0.0082  0.0012  0.0086  0.0125  0.0004  0.0042
   5.  C  0.0146  1.4083  0.0085  0.0005  0.0034  0.0003  0.0071  0.0002  0.0002
   6.  C  0.0005  0.0079  1.3792  0.0141  0.1087  0.0174  1.3810  0.0001  0.0013
   7.  C  0.1138  0.0143  0.0014  0.0008  0.0008  0.0005  0.0017  0.0001  0.0004
   8.  C  0.0127  0.1101  0.0003  0.0001  0.0001  0.0001  0.0003  0.0000  0.0000
   9.  C  1.4418  0.0126  0.0007  0.0001  0.0007  0.0001  0.0009  0.0000  0.0000
  10.  C  0.0000  1.4291  0.0004  0.0001  0.0002  0.0000  0.0003  0.0000  0.0001
  11.  C  1.4291  0.0000  0.0018  0.0003  0.0011  0.0002  0.0015  0.0002  0.0002
  12.  C  0.0004  0.0018  0.0000  1.4452  0.0125  0.1118  0.0176  0.0002  0.0006
  13.  C  0.0001  0.0003  1.4452  0.0000  1.4255  0.0120  0.0999  0.0001  0.0001
  14.  C  0.0002  0.0011  0.0125  1.4255  0.0000  1.4314  0.0164  0.0000  0.0001
  15.  C  0.0000  0.0002  0.1118  0.0120  1.4314  0.0000  1.4046  0.0000  0.0001
  16.  C  0.0003  0.0015  0.0176  0.0999  0.0164  1.4046  0.0000  0.0001  0.0004
  17.  H  0.0000  0.0002  0.0002  0.0001  0.0000  0.0000  0.0001  0.0000  0.0095
  18.  H  0.0001  0.0002  0.0006  0.0001  0.0001  0.0001  0.0004  0.0095  0.0000
  19.  H  0.0006  0.0018  0.0088  0.0002  0.0012  0.0006  0.0033  0.0010  0.0088
  20.  H  0.0005  0.0106  0.0015  0.0002  0.0001  0.0001  0.0002  0.0000  0.0003
  21.  H  0.0088  0.0004  0.0000  0.0000  0.0000  0.0000  0.0000  0.0000  0.0000
  22.  H  0.0032  0.0088  0.0000  0.0000  0.0000  0.0000  0.0000  0.0000  0.0000
  23.  H  0.9180  0.0032  0.0001  0.0000  0.0000  0.0000  0.0000  0.0000  0.0000
  24.  H  0.0033  0.9157  0.0001  0.0000  0.0000  0.0000  0.0001  0.0001  0.0000
  25.  H  0.0000  0.0001  0.9180  0.0037  0.0088  0.0005  0.0085  0.0000  0.0017
  26.  H  0.0000  0.0000  0.0032  0.9156  0.0032  0.0085  0.0004  0.0000  0.0000
  27.  H  0.0000  0.0000  0.0086  0.0033  0.9155  0.0032  0.0075  0.0000  0.0000
  28.  H  0.0000  0.0000  0.0005  0.0085  0.0041  0.9092  0.0031  0.0000  0.0000
  29. Br  0.0011  0.0022  0.0184  0.0152  0.0184  0.0409  1.0383  0.0001  0.0004

     Atom   19      20      21      22      23      24      25      26      27
     ---- ------  ------  ------  ------  ------  ------  ------  ------  ------
   1.  C  0.0013  0.0001  0.0000  0.0000  0.0000  0.0001  0.0001  0.0000  0.0000
   2.  N  0.0036  0.0005  0.0001  0.0000  0.0002  0.0004  0.0003  0.0001  0.0000
   3.  O  0.0017  0.0001  0.0000  0.0000  0.0000  0.0001  0.0001  0.0000  0.0000
   4.  C  0.8886  0.0023  0.0004  0.0005  0.0003  0.0022  0.0025  0.0004  0.0004
   5.  C  0.0020  0.0032  0.0084  0.0005  0.0085  0.0033  0.0001  0.0000  0.0000
   6.  C  0.0022  0.0002  0.0000  0.0000  0.0001  0.0002  0.0029  0.0084  0.0005
   7.  C  0.0080  0.9155  0.0032  0.0088  0.0004  0.0102  0.0001  0.0000  0.0000
   8.  C  0.0002  0.0036  0.9180  0.0032  0.0088  0.0005  0.0000  0.0000  0.0000
   9.  C  0.0001  0.0088  0.0033  0.9182  0.0033  0.0088  0.0000  0.0000  0.0000
  10.  C  0.0006  0.0005  0.0088  0.0032  0.9180  0.0033  0.0000  0.0000  0.0000
  11.  C  0.0018  0.0106  0.0004  0.0088  0.0032  0.9157  0.0001  0.0000  0.0000
  12.  C  0.0088  0.0015  0.0000  0.0000  0.0001  0.0001  0.9180  0.0032  0.0086
  13.  C  0.0002  0.0002  0.0000  0.0000  0.0000  0.0000  0.0037  0.9156  0.0033
  14.  C  0.0012  0.0001  0.0000  0.0000  0.0000  0.0000  0.0088  0.0032  0.9155
  15.  C  0.0006  0.0001  0.0000  0.0000  0.0000  0.0000  0.0005  0.0085  0.0032
  16.  C  0.0033  0.0002  0.0000  0.0000  0.0000  0.0001  0.0085  0.0004  0.0075
  17.  H  0.0010  0.0000  0.0000  0.0000  0.0000  0.0001  0.0000  0.0000  0.0000
  18.  H  0.0088  0.0003  0.0000  0.0000  0.0000  0.0000  0.0017  0.0000  0.0000
  19.  H  0.0000  0.0003  0.0004  0.0000  0.0001  0.0006  0.0004  0.0003  0.0000
  20.  H  0.0003  0.0000  0.0033  0.0003  0.0006  0.0004  0.0003  0.0000  0.0000
  21.  H  0.0004  0.0033  0.0000  0.0034  0.0004  0.0005  0.0000  0.0000  0.0000
  22.  H  0.0000  0.0003  0.0034  0.0000  0.0035  0.0003  0.0000  0.0000  0.0000
  23.  H  0.0001  0.0006  0.0004  0.0035  0.0000  0.0033  0.0000  0.0000  0.0000
  24.  H  0.0006  0.0004  0.0005  0.0003  0.0033  0.0000  0.0000  0.0000  0.0000
  25.  H  0.0004  0.0003  0.0000  0.0000  0.0000  0.0000  0.0000  0.0033  0.0003
  26.  H  0.0003  0.0000  0.0000  0.0000  0.0000  0.0000  0.0033  0.0000  0.0034
  27.  H  0.0000  0.0000  0.0000  0.0000  0.0000  0.0000  0.0003  0.0034  0.0000
  28.  H  0.0000  0.0000  0.0000  0.0000  0.0000  0.0000  0.0004  0.0003  0.0033
  29. Br  0.0069  0.0001  0.0000  0.0000  0.0000  0.0004  0.0015  0.0009  0.0012

     Atom   28      29
     ---- ------  ------
   1.  C  0.0000  0.0003
   2.  N  0.0002  0.0019
   3.  O  0.0000  0.0001
   4.  C  0.0003  0.0124
   5.  C  0.0000  0.0014
   6.  C  0.0082  0.0458
   7.  C  0.0000  0.0007
   8.  C  0.0000  0.0005
   9.  C  0.0000  0.0002
  10.  C  0.0000  0.0011
  11.  C  0.0000  0.0022
  12.  C  0.0005  0.0184
  13.  C  0.0085  0.0152
  14.  C  0.0041  0.0184
  15.  C  0.9092  0.0409
  16.  C  0.0031  1.0383
  17.  H  0.0000  0.0001
  18.  H  0.0000  0.0004
  19.  H  0.0000  0.0069
  20.  H  0.0000  0.0001
  21.  H  0.0000  0.0000
  22.  H  0.0000  0.0000
  23.  H  0.0000  0.0000
  24.  H  0.0000  0.0004
  25.  H  0.0004  0.0015
  26.  H  0.0003  0.0009
  27.  H  0.0033  0.0012
  28.  H  0.0000  0.0049
  29. Br  0.0049  0.0000


 Wiberg bond index, Totals by atom:                                            

     Atom    1
     ---- ------
   1.  C  3.7953
   2.  N  3.1519
   3.  O  1.9463
   4.  C  3.9387
   5.  C  4.0096
   6.  C  4.0088
   7.  C  3.9556
   8.  C  3.9582
   9.  C  3.9583
  10.  C  3.9583
  11.  C  3.9562
  12.  C  3.9571
  13.  C  3.9553
  14.  C  3.9553
  15.  C  3.9516
  16.  C  4.0143
  17.  H  0.9759
  18.  H  0.8453
  19.  H  0.9429
  20.  H  0.9527
  21.  H  0.9508
  22.  H  0.9509
  23.  H  0.9510
  24.  H  0.9509
  25.  H  0.9540
  26.  H  0.9482
  27.  H  0.9475
  28.  H  0.9436
  29. Br  1.2144


 Atom-atom overlap-weighted NAO bond order:                                    

     Atom    1       2       3       4       5       6       7       8       9
     ---- ------  ------  ------  ------  ------  ------  ------  ------  ------
   1.  C  0.0000  0.9620  1.2924  0.0054 -0.0082  0.0098  0.0001 -0.0002  0.0000
   2.  N  0.9620  0.0000 -0.0440  0.7894 -0.0043  0.0070 -0.0043 -0.0012 -0.0001
   3.  O  1.2924 -0.0440  0.0000  0.0071 -0.0001 -0.0007  0.0000  0.0001  0.0000
   4.  C  0.0054  0.7894  0.0071  0.0000  0.8595  0.8550  0.0196  0.0095  0.0007
   5.  C -0.0082 -0.0043 -0.0001  0.8595  0.0000  0.0262  1.1411  0.0225 -0.0526
   6.  C  0.0098  0.0070 -0.0007  0.8550  0.0262  0.0000 -0.0111  0.0011 -0.0004
   7.  C  0.0001 -0.0043  0.0000  0.0196  1.1411 -0.0111  0.0000  1.1676  0.0195
   8.  C -0.0002 -0.0012  0.0001  0.0095  0.0225  0.0011  1.1676  0.0000  1.1650
   9.  C  0.0000 -0.0001  0.0000  0.0007 -0.0526 -0.0004  0.0195  1.1650  0.0000
  10.  C  0.0003 -0.0021  0.0000  0.0116  0.0211 -0.0010 -0.0401  0.0229  1.1702
  11.  C  0.0027  0.0019  0.0003  0.0250  1.1473  0.0027  0.0185 -0.0410  0.0188
  12.  C  0.0012 -0.0033 -0.0002  0.0200 -0.0058  1.1295 -0.0040  0.0007 -0.0001
  13.  C  0.0000 -0.0011 -0.0001  0.0100 -0.0006  0.0203  0.0001 -0.0001 -0.0000
  14.  C -0.0000 -0.0002  0.0000  0.0005 -0.0001 -0.0466  0.0000  0.0000 -0.0000
  15.  C -0.0001 -0.0016 -0.0000  0.0094 -0.0003  0.0244  0.0002 -0.0000  0.0000
  16.  C -0.0007  0.0036 -0.0001  0.0203 -0.0076  1.1573 -0.0001  0.0001 -0.0000
  17.  H  0.7817 -0.0101 -0.0163 -0.0002  0.0002  0.0005  0.0007 -0.0001  0.0001
  18.  H  0.0054  0.7049  0.0063  0.0006  0.0022 -0.0051  0.0050  0.0001  0.0000
  19.  H -0.0064 -0.0065  0.0002  0.7557  0.0098  0.0127  0.0013 -0.0002 -0.0001
  20.  H -0.0003 -0.0003  0.0000 -0.0016  0.0148  0.0001  0.7727  0.0163  0.0030
  21.  H  0.0000 -0.0000  0.0000 -0.0002  0.0002  0.0001  0.0148  0.7823  0.0162
  22.  H  0.0000  0.0000 -0.0000  0.0000 -0.0007  0.0000  0.0030  0.0157  0.7808
  23.  H  0.0000  0.0000  0.0000  0.0001  0.0003  0.0000 -0.0001  0.0038  0.0163
  24.  H -0.0006  0.0004  0.0000 -0.0031  0.0148  0.0003  0.0036  0.0015  0.0030
  25.  H -0.0005  0.0017 -0.0000 -0.0030  0.0014  0.0121 -0.0010  0.0002 -0.0000
  26.  H  0.0000 -0.0000  0.0000 -0.0004  0.0000 -0.0001  0.0000 -0.0000  0.0000
  27.  H  0.0000 -0.0000  0.0000  0.0000  0.0000 -0.0012 -0.0000 -0.0000  0.0000
  28.  H  0.0000  0.0000  0.0000 -0.0002  0.0000  0.0008  0.0000 -0.0000  0.0000
  29. Br -0.0004  0.0002 -0.0000 -0.0005  0.0029 -0.0291 -0.0003  0.0001 -0.0001

     Atom   10      11      12      13      14      15      16      17      18
     ---- ------  ------  ------  ------  ------  ------  ------  ------  ------
   1.  C  0.0003  0.0027  0.0012  0.0000 -0.0000 -0.0001 -0.0007  0.7817  0.0054
   2.  N -0.0021  0.0019 -0.0033 -0.0011 -0.0002 -0.0016  0.0036 -0.0101  0.7049
   3.  O  0.0000  0.0003 -0.0002 -0.0001  0.0000 -0.0000 -0.0001 -0.0163  0.0063
   4.  C  0.0116  0.0250  0.0200  0.0100  0.0005  0.0094  0.0203 -0.0002  0.0006
   5.  C  0.0211  1.1473 -0.0058 -0.0006 -0.0001 -0.0003 -0.0076  0.0002  0.0022
   6.  C -0.0010  0.0027  1.1295  0.0203 -0.0466  0.0244  1.1573  0.0005 -0.0051
   7.  C -0.0401  0.0185 -0.0040  0.0001  0.0000  0.0002 -0.0001  0.0007  0.0050
   8.  C  0.0229 -0.0410  0.0007 -0.0001  0.0000 -0.0000  0.0001 -0.0001  0.0001
   9.  C  1.1702  0.0188 -0.0001 -0.0000 -0.0000  0.0000 -0.0000  0.0001  0.0000
  10.  C  0.0000  1.1613 -0.0001 -0.0000  0.0000 -0.0001 -0.0002 -0.0002 -0.0001
  11.  C  1.1613  0.0000  0.0010 -0.0001 -0.0001  0.0004 -0.0003  0.0007  0.0006
  12.  C -0.0001  0.0010  0.0000  1.1684  0.0198 -0.0387  0.0336  0.0002  0.0054
  13.  C -0.0000 -0.0001  1.1684  0.0000  1.1613  0.0247 -0.0401 -0.0000 -0.0002
  14.  C  0.0000 -0.0001  0.0198  1.1613  0.0000  1.1609  0.0387  0.0000 -0.0001
  15.  C -0.0001  0.0004 -0.0387  0.0247  1.1609  0.0000  1.1810 -0.0000 -0.0002
  16.  C -0.0002 -0.0003  0.0336 -0.0401  0.0387  1.1810  0.0000 -0.0001  0.0006
  17.  H -0.0002  0.0007  0.0002 -0.0000  0.0000 -0.0000 -0.0001  0.0000  0.0036
  18.  H -0.0001  0.0006  0.0054 -0.0002 -0.0001 -0.0002  0.0006  0.0036  0.0000
  19.  H -0.0001 -0.0018  0.0016 -0.0002  0.0001 -0.0004 -0.0016 -0.0021  0.0018
  20.  H  0.0016  0.0041  0.0024  0.0001 -0.0001  0.0001  0.0004 -0.0000  0.0007
  21.  H  0.0038 -0.0001  0.0000 -0.0000  0.0000 -0.0000  0.0000 -0.0000  0.0000
  22.  H  0.0158  0.0030 -0.0000 -0.0000  0.0000 -0.0000  0.0000 -0.0000  0.0000
  23.  H  0.7821  0.0152  0.0000 -0.0000  0.0000 -0.0000  0.0000 -0.0000  0.0000
  24.  H  0.0151  0.7725 -0.0001 -0.0000  0.0000 -0.0001  0.0001 -0.0004  0.0000
  25.  H -0.0000 -0.0001  0.7734  0.0162  0.0033  0.0016  0.0023 -0.0000  0.0067
  26.  H -0.0000  0.0000  0.0152  0.7805  0.0158  0.0037  0.0002 -0.0000  0.0000
  27.  H -0.0000  0.0000  0.0027  0.0157  0.7797  0.0154  0.0015 -0.0000  0.0000
  28.  H -0.0000  0.0000 -0.0000  0.0042  0.0179  0.7776  0.0179 -0.0000  0.0000
  29. Br  0.0000  0.0047  0.0068  0.0004  0.0069 -0.0208  0.7925  0.0000 -0.0001

     Atom   19      20      21      22      23      24      25      26      27
     ---- ------  ------  ------  ------  ------  ------  ------  ------  ------
   1.  C -0.0064 -0.0003  0.0000  0.0000  0.0000 -0.0006 -0.0005  0.0000  0.0000
   2.  N -0.0065 -0.0003 -0.0000  0.0000  0.0000  0.0004  0.0017 -0.0000 -0.0000
   3.  O  0.0002  0.0000  0.0000 -0.0000  0.0000  0.0000 -0.0000  0.0000  0.0000
   4.  C  0.7557 -0.0016 -0.0002  0.0000  0.0001 -0.0031 -0.0030 -0.0004  0.0000
   5.  C  0.0098  0.0148  0.0002 -0.0007  0.0003  0.0148  0.0014  0.0000  0.0000
   6.  C  0.0127  0.0001  0.0001  0.0000  0.0000  0.0003  0.0121 -0.0001 -0.0012
   7.  C  0.0013  0.7727  0.0148  0.0030 -0.0001  0.0036 -0.0010  0.0000 -0.0000
   8.  C -0.0002  0.0163  0.7823  0.0157  0.0038  0.0015  0.0002 -0.0000 -0.0000
   9.  C -0.0001  0.0030  0.0162  0.7808  0.0163  0.0030 -0.0000  0.0000  0.0000
  10.  C -0.0001  0.0016  0.0038  0.0158  0.7821  0.0151 -0.0000 -0.0000 -0.0000
  11.  C -0.0018  0.0041 -0.0001  0.0030  0.0152  0.7725 -0.0001  0.0000  0.0000
  12.  C  0.0016  0.0024  0.0000 -0.0000  0.0000 -0.0001  0.7734  0.0152  0.0027
  13.  C -0.0002  0.0001 -0.0000 -0.0000 -0.0000 -0.0000  0.0162  0.7805  0.0157
  14.  C  0.0001 -0.0001  0.0000  0.0000  0.0000  0.0000  0.0033  0.0158  0.7797
  15.  C -0.0004  0.0001 -0.0000 -0.0000 -0.0000 -0.0001  0.0016  0.0037  0.0154
  16.  C -0.0016  0.0004  0.0000  0.0000  0.0000  0.0001  0.0023  0.0002  0.0015
  17.  H -0.0021 -0.0000 -0.0000 -0.0000 -0.0000 -0.0004 -0.0000 -0.0000 -0.0000
  18.  H  0.0018  0.0007  0.0000  0.0000  0.0000  0.0000  0.0067  0.0000  0.0000
  19.  H  0.0000 -0.0001 -0.0000 -0.0000 -0.0000 -0.0010 -0.0002 -0.0000 -0.0000
  20.  H -0.0001  0.0000 -0.0037  0.0000 -0.0000  0.0000 -0.0005 -0.0000 -0.0000
  21.  H -0.0000 -0.0037  0.0000 -0.0032  0.0000 -0.0000  0.0000 -0.0000 -0.0000
  22.  H -0.0000  0.0000 -0.0032  0.0000 -0.0032  0.0000  0.0000 -0.0000 -0.0000
  23.  H -0.0000 -0.0000  0.0000 -0.0032  0.0000 -0.0035  0.0000  0.0000  0.0000
  24.  H -0.0010  0.0000 -0.0000  0.0000 -0.0035  0.0000  0.0000 -0.0000 -0.0000
  25.  H -0.0002 -0.0005  0.0000  0.0000  0.0000  0.0000  0.0000 -0.0038  0.0000
  26.  H -0.0000 -0.0000 -0.0000 -0.0000  0.0000 -0.0000 -0.0038  0.0000 -0.0033
  27.  H -0.0000 -0.0000 -0.0000 -0.0000  0.0000 -0.0000  0.0000 -0.0033  0.0000
  28.  H -0.0000  0.0000 -0.0000 -0.0000 -0.0000 -0.0000 -0.0000  0.0000 -0.0033
  29. Br  0.0087  0.0000  0.0000 -0.0000  0.0000 -0.0013 -0.0000 -0.0000  0.0000

     Atom   28      29
     ---- ------  ------
   1.  C  0.0000 -0.0004
   2.  N  0.0000  0.0002
   3.  O  0.0000 -0.0000
   4.  C -0.0002 -0.0005
   5.  C  0.0000  0.0029
   6.  C  0.0008 -0.0291
   7.  C  0.0000 -0.0003
   8.  C -0.0000  0.0001
   9.  C  0.0000 -0.0001
  10.  C -0.0000  0.0000
  11.  C  0.0000  0.0047
  12.  C -0.0000  0.0068
  13.  C  0.0042  0.0004
  14.  C  0.0179  0.0069
  15.  C  0.7776 -0.0208
  16.  C  0.0179  0.7925
  17.  H -0.0000  0.0000
  18.  H  0.0000 -0.0001
  19.  H -0.0000  0.0087
  20.  H  0.0000  0.0000
  21.  H -0.0000  0.0000
  22.  H -0.0000 -0.0000
  23.  H -0.0000  0.0000
  24.  H -0.0000 -0.0013
  25.  H -0.0000 -0.0000
  26.  H  0.0000 -0.0000
  27.  H -0.0033  0.0000
  28.  H  0.0000 -0.0053
  29. Br -0.0053  0.0000


 Atom-atom overlap-weighted NAO bond order, Totals by atom:                    

     Atom    1
     ---- ------
   1.  C  3.0436
   2.  N  2.3920
   3.  O  1.2451
   4.  C  3.3901
   5.  C  3.1840
   6.  C  3.1647
   7.  C  3.1069
   8.  C  3.1668
   9.  C  3.1401
  10.  C  3.1618
  11.  C  3.1373
  12.  C  3.1295
  13.  C  3.1592
  14.  C  3.1578
  15.  C  3.1370
  16.  C  3.1992
  17.  H  0.7581
  18.  H  0.7384
  19.  H  0.7711
  20.  H  0.8096
  21.  H  0.8101
  22.  H  0.8113
  23.  H  0.8111
  24.  H  0.8013
  25.  H  0.8095
  26.  H  0.8077
  27.  H  0.8073
  28.  H  0.8097
  29. Br  0.7655


 MO bond order:                                                                

     Atom    1       2       3       4       5       6       7       8       9
     ---- ------  ------  ------  ------  ------  ------  ------  ------  ------
   1.  C  0.0000  1.3229  2.3251  0.0716  0.1866  0.0157  0.0021  0.0261  0.0038
   2.  N  1.3229  0.0000 -0.8012  0.2045  0.4122  0.1831 -0.0319  0.0715 -0.0033
   3.  O  2.3251 -0.8012  0.0000  0.0467 -0.1403 -0.0379  0.0051 -0.0171 -0.0052
   4.  C  0.0716  0.2045  0.0467  0.0000 -1.2798  0.0195  0.0146 -0.1223 -0.0374
   5.  C  0.1866  0.4122 -0.1403 -1.2798  0.0000  0.1108  0.4493  0.1832  0.1937
   6.  C  0.0157  0.1831 -0.0379  0.0195  0.1108  0.0000  0.0667 -0.0163  0.0194
   7.  C  0.0021 -0.0319  0.0051  0.0146  0.4493  0.0667  0.0000 -0.8444  0.1428
   8.  C  0.0261  0.0715 -0.0171 -0.1223  0.1832 -0.0163 -0.8444  0.0000 -0.7855
   9.  C  0.0038 -0.0033 -0.0052 -0.0374  0.1937  0.0194  0.1428 -0.7855  0.0000
  10.  C  0.0148  0.0993 -0.0436 -0.1455  0.1035  0.0246  0.0893 -0.0344  0.3582
  11.  C -0.0035  0.0003  0.0439  0.0764 -0.9759 -0.0026  0.3460  0.0069  0.0129
  12.  C  0.0113  0.0625 -0.0411 -0.0335  0.2436  0.8490 -0.0690  0.0270 -0.0084
  13.  C -0.0189 -0.0808  0.0196 -0.0487 -0.0534  0.1237  0.0411 -0.0170  0.0129
  14.  C -0.0069 -0.0155 -0.0003 -0.0205 -0.1501 -0.6052  0.0093 -0.0076 -0.0173
  15.  C  0.0052  0.0041 -0.0166 -0.0646 -0.0283 -0.1614 -0.0421  0.0151 -0.0132
  16.  C  0.0294  0.0000  0.0062  0.1108  0.2985  1.3890  0.0193  0.0274  0.0247
  17.  H -0.0495  0.0190  0.2012  0.0083  0.0103  0.0140  0.0032  0.0143  0.0019
  18.  H -0.0069  0.9797  0.0955  0.0317  0.0111 -0.0137  0.0419  0.0061  0.0008
  19.  H -0.0516 -0.0857  0.0406  0.1605  0.0805 -0.0246  0.0621 -0.0172 -0.0038
  20.  H  0.0019 -0.0386  0.0090  0.0576 -0.0154  0.0006  1.6953  0.1060  0.1690
  21.  H -0.0037 -0.0079  0.0049 -0.0060  0.0071 -0.0033 -0.1006  0.4288  0.1288
  22.  H  0.0018 -0.0012  0.0001 -0.0062 -0.0414 -0.0072 -0.0835 -0.0401 -0.7319
  23.  H -0.0051 -0.0226  0.0105  0.0218 -0.1054 -0.0056 -0.0020 -0.0360  0.0887
  24.  H -0.0045 -0.0195  0.0046  0.0138 -0.0867 -0.0095  0.0402  0.0372  0.0721
  25.  H  0.0057 -0.0028  0.0015 -0.0487  0.0228  0.0643 -0.0072  0.0091 -0.0048
  26.  H -0.0018  0.0070 -0.0003 -0.0018  0.0076  0.1333  0.0047  0.0022  0.0014
  27.  H  0.0010  0.0039  0.0009  0.0244  0.0044  0.0257  0.0071  0.0026  0.0011
  28.  H  0.0022  0.0147 -0.0003 -0.0197  0.0165  0.0252  0.0053  0.0024  0.0021
  29. Br -0.0205  0.0514 -0.0078  0.0266  0.0422 -0.0881 -0.0089  0.0089  0.0032

     Atom   10      11      12      13      14      15      16      17      18
     ---- ------  ------  ------  ------  ------  ------  ------  ------  ------
   1.  C  0.0148 -0.0035  0.0113 -0.0189 -0.0069  0.0052  0.0294 -0.0495 -0.0069
   2.  N  0.0993  0.0003  0.0625 -0.0808 -0.0155  0.0041  0.0000  0.0190  0.9797
   3.  O -0.0436  0.0439 -0.0411  0.0196 -0.0003 -0.0166  0.0062  0.2012  0.0955
   4.  C -0.1455  0.0764 -0.0335 -0.0487 -0.0205 -0.0646  0.1108  0.0083  0.0317
   5.  C  0.1035 -0.9759  0.2436 -0.0534 -0.1501 -0.0283  0.2985  0.0103  0.0111
   6.  C  0.0246 -0.0026  0.8490  0.1237 -0.6052 -0.1614  1.3890  0.0140 -0.0137
   7.  C  0.0893  0.3460 -0.0690  0.0411  0.0093 -0.0421  0.0193  0.0032  0.0419
   8.  C -0.0344  0.0069  0.0270 -0.0170 -0.0076  0.0151  0.0274  0.0143  0.0061
   9.  C  0.3582  0.0129 -0.0084  0.0129 -0.0173 -0.0132  0.0247  0.0019  0.0008
  10.  C  0.0000 -0.9451  0.0487  0.0080 -0.0325 -0.0011  0.0374  0.0102 -0.0012
  11.  C -0.9451  0.0000 -0.0906  0.0119  0.0423 -0.0089 -0.0207  0.0211  0.0323
  12.  C  0.0487 -0.0906  0.0000  1.2602  0.2001 -0.7201 -0.1673 -0.0069  0.0033
  13.  C  0.0080  0.0119  1.2602  0.0000  1.5756  0.1480 -0.6248 -0.0094  0.0041
  14.  C -0.0325  0.0423  0.2001  1.5756  0.0000  1.0011 -0.0496 -0.0018  0.0163
  15.  C -0.0011 -0.0089 -0.7201  0.1480  1.0011  0.0000  1.1742 -0.0010 -0.0086
  16.  C  0.0374 -0.0207 -0.1673 -0.6248 -0.0496  1.1742  0.0000  0.0073  0.0123
  17.  H  0.0102  0.0211 -0.0069 -0.0094 -0.0018 -0.0010  0.0073  0.0000  0.1159
  18.  H -0.0012  0.0323  0.0033  0.0041  0.0163 -0.0086  0.0123  0.1159  0.0000
  19.  H  0.0412 -0.0476 -0.0876  0.0082  0.0358 -0.0012 -0.0701  0.0073  0.0897
  20.  H  0.0447  0.1526 -0.0526  0.0087  0.0065 -0.0069  0.0024 -0.0029  0.0118
  21.  H  0.0587  0.0167  0.0011 -0.0023  0.0057  0.0002 -0.0070 -0.0006  0.0048
  22.  H  0.0475 -0.0591  0.0062 -0.0031  0.0001  0.0045  0.0001  0.0005  0.0035
  23.  H -0.6673 -0.0568 -0.0160  0.0002  0.0085  0.0021 -0.0091  0.0002  0.0072
  24.  H  0.1292  0.5460 -0.0062 -0.0030  0.0073 -0.0032 -0.0054 -0.0030  0.0020
  25.  H  0.0094 -0.0120  0.6853 -0.0628  0.0623  0.0211  0.0534 -0.0042  0.0410
  26.  H  0.0052  0.0019  0.0470  1.4034  0.0037  0.1137  0.0240  0.0005  0.0042
  27.  H  0.0029  0.0038  0.0853 -0.0384  1.1074  0.0697  0.0805  0.0013  0.0038
  28.  H  0.0046 -0.0030  0.0001  0.0093 -0.0374  0.2658  0.0312  0.0002  0.0094
  29. Br -0.0175  0.0565 -0.0955  0.2492 -0.1493 -0.2410 -0.1672 -0.0001 -0.0020

     Atom   19      20      21      22      23      24      25      26      27
     ---- ------  ------  ------  ------  ------  ------  ------  ------  ------
   1.  C -0.0516  0.0019 -0.0037  0.0018 -0.0051 -0.0045  0.0057 -0.0018  0.0010
   2.  N -0.0857 -0.0386 -0.0079 -0.0012 -0.0226 -0.0195 -0.0028  0.0070  0.0039
   3.  O  0.0406  0.0090  0.0049  0.0001  0.0105  0.0046  0.0015 -0.0003  0.0009
   4.  C  0.1605  0.0576 -0.0060 -0.0062  0.0218  0.0138 -0.0487 -0.0018  0.0244
   5.  C  0.0805 -0.0154  0.0071 -0.0414 -0.1054 -0.0867  0.0228  0.0076  0.0044
   6.  C -0.0246  0.0006 -0.0033 -0.0072 -0.0056 -0.0095  0.0643  0.1333  0.0257
   7.  C  0.0621  1.6953 -0.1006 -0.0835 -0.0020  0.0402 -0.0072  0.0047  0.0071
   8.  C -0.0172  0.1060  0.4288 -0.0401 -0.0360  0.0372  0.0091  0.0022  0.0026
   9.  C -0.0038  0.1690  0.1288 -0.7319  0.0887  0.0721 -0.0048  0.0014  0.0011
  10.  C  0.0412  0.0447  0.0587  0.0475 -0.6673  0.1292  0.0094  0.0052  0.0029
  11.  C -0.0476  0.1526  0.0167 -0.0591 -0.0568  0.5460 -0.0120  0.0019  0.0038
  12.  C -0.0876 -0.0526  0.0011  0.0062 -0.0160 -0.0062  0.6853  0.0470  0.0853
  13.  C  0.0082  0.0087 -0.0023 -0.0031  0.0002 -0.0030 -0.0628  1.4034 -0.0384
  14.  C  0.0358  0.0065  0.0057  0.0001  0.0085  0.0073  0.0623  0.0037  1.1074
  15.  C -0.0012 -0.0069  0.0002  0.0045  0.0021 -0.0032  0.0211  0.1137  0.0697
  16.  C -0.0701  0.0024 -0.0070  0.0001 -0.0091 -0.0054  0.0534  0.0240  0.0805
  17.  H  0.0073 -0.0029 -0.0006  0.0005  0.0002 -0.0030 -0.0042  0.0005  0.0013
  18.  H  0.0897  0.0118  0.0048  0.0035  0.0072  0.0020  0.0410  0.0042  0.0038
  19.  H  0.0000  0.0111  0.0108  0.0008 -0.0051  0.0095  0.0106  0.0095  0.0002
  20.  H  0.0111  0.0000 -0.0611 -0.0130  0.0125 -0.0167  0.0091 -0.0010  0.0006
  21.  H  0.0108 -0.0611  0.0000 -0.0622 -0.0132  0.0126  0.0028 -0.0001 -0.0006
  22.  H  0.0008 -0.0130 -0.0622  0.0000 -0.0624 -0.0136  0.0021 -0.0001 -0.0003
  23.  H -0.0051  0.0125 -0.0132 -0.0624  0.0000 -0.0605 -0.0018 -0.0003  0.0001
  24.  H  0.0095 -0.0167  0.0126 -0.0136 -0.0605  0.0000 -0.0018 -0.0013 -0.0001
  25.  H  0.0106  0.0091  0.0028  0.0021 -0.0018 -0.0018  0.0000 -0.0614 -0.0137
  26.  H  0.0095 -0.0010 -0.0001 -0.0001 -0.0003 -0.0013 -0.0614  0.0000 -0.0624
  27.  H  0.0002  0.0006 -0.0006 -0.0003  0.0001 -0.0001 -0.0137 -0.0624  0.0000
  28.  H -0.0062  0.0002 -0.0004  0.0001 -0.0004 -0.0015  0.0130 -0.0139 -0.0617
  29. Br  0.0592 -0.0030  0.0016 -0.0004 -0.0013  0.0092 -0.0301  0.0308 -0.0264

     Atom   28      29
     ---- ------  ------
   1.  C  0.0022 -0.0205
   2.  N  0.0147  0.0514
   3.  O -0.0003 -0.0078
   4.  C -0.0197  0.0266
   5.  C  0.0165  0.0422
   6.  C  0.0252 -0.0881
   7.  C  0.0053 -0.0089
   8.  C  0.0024  0.0089
   9.  C  0.0021  0.0032
  10.  C  0.0046 -0.0175
  11.  C -0.0030  0.0565
  12.  C  0.0001 -0.0955
  13.  C  0.0093  0.2492
  14.  C -0.0374 -0.1493
  15.  C  0.2658 -0.2410
  16.  C  0.0312 -0.1672
  17.  H  0.0002 -0.0001
  18.  H  0.0094 -0.0020
  19.  H -0.0062  0.0592
  20.  H  0.0002 -0.0030
  21.  H -0.0004  0.0016
  22.  H  0.0001 -0.0004
  23.  H -0.0004 -0.0013
  24.  H -0.0015  0.0092
  25.  H  0.0130 -0.0301
  26.  H -0.0139  0.0308
  27.  H -0.0617 -0.0264
  28.  H  0.0000 -0.0768
  29. Br -0.0768  0.0000


 MO atomic valencies:                                                          

     Atom    1
     ---- ------
   1.  C  3.8542
   2.  N  2.3251
   3.  O  1.7037
   4.  C -0.9459
   5.  C -0.4928
   6.  C  2.0891
   7.  C  1.8558
   8.  C -0.9629
   9.  C -0.3734
  10.  C -0.7508
  11.  C -0.8544
  12.  C  2.1359
  13.  C  3.9216
  14.  C  2.9881
  15.  C  1.5066
  16.  C  2.2071
  17.  H  0.3569
  18.  H  1.4959
  19.  H  0.2369
  20.  H  2.0879
  21.  H  0.4156
  22.  H -1.0582
  23.  H -0.9193
  24.  H  0.6469
  25.  H  0.7620
  26.  H  1.6555
  27.  H  1.2230
  28.  H  0.1809
  29. Br -0.3972


 NATURAL BOND ORBITAL ANALYSIS:

                       Occupancies       Lewis Structure    Low   High
           Occ.    -------------------  -----------------   occ   occ
  Cycle   Thresh.   Lewis   Non-Lewis     CR  BD  3C  LP    (L)   (NL)   Dev
 =============================================================================
   1(1)    1.90   138.52624   7.47376     16  32   0  11    10      8    0.45
   2(2)    1.90   138.52624   7.47376     16  32   0  11    10      8    0.45
   3(1)    1.80   138.91915   7.08085     16  31   0  12     7      7    0.45
   4(2)    1.80   138.91915   7.08085     16  31   0  12     7      7    0.45
   5(1)    1.70   138.94392   7.05608     16  31   0  12     6      7    0.45
   6(2)    1.70   138.94392   7.05608     16  31   0  12     6      7    0.45
   7(1)    1.60   142.83992   3.16008     16  37   0   6     0      7    0.43
   8(2)    1.60   142.18603   3.81397     16  36   0   7     1      7    0.44
   9(3)    1.60   142.83992   3.16008     16  37   0   6     0      7    0.43
  10(1)    1.50   142.83992   3.16008     16  37   0   6     0      7    0.43
  11(2)    1.50   142.18603   3.81397     16  36   0   7     1      7    0.44
  12(3)    1.50   142.83992   3.16008     16  37   0   6     0      7    0.43
  13(1)    1.60   142.83992   3.16008     16  37   0   6     0      7    0.43
 -----------------------------------------------------------------------------

 Structure accepted: RESONANCE keyword permits strongly delocalized structure

 WARNING:  1 low occupancy (<1.9990e) core orbital  found on  C    6
           1 low occupancy (<1.9990e) core orbital  found on  C   16

 --------------------------------------------------------
   Effective Core           28.00000
   Core                     31.98663 ( 99.958% of  32)
   Valence Lewis            82.85329 ( 96.341% of  86)
  ==================       ============================
   Total Lewis             142.83992 ( 97.836% of 146)
  -----------------------------------------------------
   Valence non-Lewis         2.91414 (  1.996% of 146)
   Rydberg non-Lewis         0.24595 (  0.168% of 146)
  ==================       ============================
   Total non-Lewis           3.16008 (  2.164% of 146)
 --------------------------------------------------------


       (Occupancy)   Bond orbital/ Coefficients/ Hybrids
 ---------------------------------------------------------------------------------
     1. (1.99069) BD ( 1) C   1 - N   2  
                ( 36.92%)   0.6076* C   1 s( 31.54%)p 2.17( 68.36%)d 0.00(  0.10%)
                                            0.0002  0.5613 -0.0182 -0.0006 -0.0018
                                           -0.4850  0.0035  0.0064  0.0009  0.6646
                                           -0.0287 -0.0052  0.0053  0.0759 -0.0070
                                            0.0039  0.0026 -0.0238 -0.0034  0.0071
                                           -0.0069 -0.0176
                ( 63.08%)   0.7942* N   2 s( 32.77%)p 2.05( 67.18%)d 0.00(  0.05%)
                                            0.0000  0.5724  0.0050  0.0026 -0.0001
                                            0.4324 -0.0173  0.0077  0.0016 -0.6925
                                            0.0100  0.0020 -0.0003 -0.0679 -0.0134
                                            0.0072 -0.0010 -0.0148 -0.0015  0.0039
                                           -0.0145 -0.0072
     2. (1.99602) BD ( 1) C   1 - O   3  
                ( 30.56%)   0.5529* C   1 s(  9.22%)p 9.79( 90.29%)d 0.05(  0.49%)
                                            0.0001  0.3021 -0.0304  0.0045 -0.0011
                                           -0.5640 -0.0402 -0.0145  0.0034 -0.7011
                                            0.0086 -0.0096  0.0010  0.3009 -0.0267
                                           -0.0041  0.0001  0.0094 -0.0377 -0.0458
                                           -0.0347  0.0076
                ( 69.44%)   0.8333* O   3 s( 10.82%)p 8.23( 89.06%)d 0.01(  0.13%)
                                            0.0000  0.3284 -0.0172 -0.0014 -0.0000
                                           -0.7909  0.0045  0.0010  0.0024 -0.3391
                                           -0.0029  0.0009  0.0022 -0.3872  0.0102
                                           -0.0006 -0.0001 -0.0092  0.0290  0.0026
                                            0.0133  0.0123
     3. (1.99371) BD ( 2) C   1 - O   3  
                ( 33.52%)   0.5789* C   1 s( 24.08%)p 3.14( 75.63%)d 0.01(  0.29%)
                                           -0.0001  0.4864 -0.0654 -0.0037 -0.0013
                                            0.6201 -0.0070  0.0107 -0.0001 -0.0270
                                            0.0463  0.0031 -0.0013  0.6060 -0.0382
                                           -0.0058 -0.0003 -0.0150  0.0424 -0.0028
                                            0.0155  0.0242
                ( 66.48%)   0.8154* O   3 s( 30.03%)p 2.33( 69.85%)d 0.00(  0.12%)
                                            0.0000  0.5470 -0.0330 -0.0005 -0.0000
                                            0.2354  0.0038 -0.0004 -0.0017  0.5956
                                           -0.0092 -0.0014 -0.0006 -0.5365  0.0168
                                           -0.0034 -0.0004 -0.0016 -0.0004 -0.0290
                                           -0.0120  0.0151
     4. (1.98677) BD ( 1) C   1 - H  17  
                ( 59.26%)   0.7698* C   1 s( 35.57%)p 1.81( 64.34%)d 0.00(  0.09%)
                                            0.0002 -0.5944 -0.0493 -0.0007 -0.0018
                                           -0.2355  0.0014 -0.0042 -0.0017  0.2458
                                           -0.0031  0.0041  0.0017  0.7256  0.0301
                                           -0.0041 -0.0054 -0.0029  0.0140 -0.0153
                                           -0.0024 -0.0213
                ( 40.74%)   0.6383* H  17 s(100.00%)
                                           -1.0000 -0.0050  0.0003
     5. (1.98031) BD ( 1) N   2 - C   4  
                ( 60.88%)   0.7802* N   2 s( 31.77%)p 2.15( 68.19%)d 0.00(  0.04%)
                                           -0.0001  0.5637  0.0007 -0.0008  0.0001
                                           -0.4552  0.0020  0.0058  0.0008  0.2446
                                           -0.0015  0.0016  0.0010 -0.6440  0.0079
                                            0.0042 -0.0013 -0.0072  0.0145  0.0009
                                            0.0071  0.0083
                ( 39.12%)   0.6255* C   4 s( 21.09%)p 3.74( 78.81%)d 0.00(  0.10%)
                                            0.0000  0.4586  0.0234  0.0018 -0.0004
                                            0.4756 -0.0331  0.0067 -0.0019 -0.2683
                                           -0.0069  0.0022  0.0003  0.6990 -0.0118
                                            0.0033 -0.0015 -0.0080  0.0228 -0.0126
                                            0.0050  0.0154
     6. (1.98362) BD ( 1) N   2 - H  18  
                ( 70.29%)   0.8384* N   2 s( 27.32%)p 2.66( 72.60%)d 0.00(  0.08%)
                                           -0.0002  0.5227 -0.0034  0.0004 -0.0002
                                           -0.3577  0.0018  0.0086 -0.0001  0.1343
                                           -0.0098 -0.0033  0.0014  0.7611 -0.0241
                                            0.0034 -0.0011 -0.0052 -0.0207 -0.0003
                                            0.0064  0.0159
                ( 29.71%)   0.5451* H  18 s(100.00%)
                                            1.0000 -0.0064  0.0011
     7. (1.96390) BD ( 1) C   4 - C   5  
                ( 50.41%)   0.7100* C   4 s( 28.83%)p 2.47( 71.14%)d 0.00(  0.03%)
                                            0.0002  0.5369  0.0047 -0.0002  0.0001
                                           -0.6606 -0.0015  0.0013 -0.0035 -0.5144
                                            0.0140 -0.0028  0.0005 -0.0999  0.0100
                                           -0.0011  0.0024  0.0135  0.0011  0.0004
                                            0.0065 -0.0092
                ( 49.59%)   0.7042* C   5 s( 30.75%)p 2.25( 69.23%)d 0.00(  0.03%)
                                            0.0002  0.5544 -0.0097 -0.0022 -0.0006
                                            0.6568  0.0090 -0.0035  0.0009  0.4946
                                            0.0213 -0.0035  0.0005  0.1250  0.0089
                                            0.0009 -0.0003  0.0132  0.0025  0.0034
                                            0.0047 -0.0070
     8. (1.96566) BD ( 1) C   4 - C   6  
                ( 49.64%)   0.7046* C   4 s( 27.90%)p 2.58( 72.06%)d 0.00(  0.03%)
                                            0.0001  0.5282  0.0070 -0.0007  0.0003
                                           -0.2199 -0.0244  0.0047 -0.0035  0.8116
                                           -0.0004  0.0029 -0.0000  0.1136  0.0043
                                           -0.0041  0.0017 -0.0088 -0.0027  0.0070
                                           -0.0119 -0.0073
                ( 50.36%)   0.7096* C   6 s( 31.31%)p 2.19( 68.66%)d 0.00(  0.03%)
                                            0.0001  0.5594 -0.0142 -0.0011 -0.0005
                                            0.2390 -0.0060 -0.0008  0.0001 -0.7884
                                           -0.0259  0.0060 -0.0009 -0.0848 -0.0050
                                            0.0011 -0.0007 -0.0081 -0.0020  0.0026
                                           -0.0121 -0.0057
     9. (1.96969) BD ( 1) C   4 - H  19  
                ( 62.55%)   0.7909* C   4 s( 22.20%)p 3.50( 77.72%)d 0.00(  0.08%)
                                            0.0003 -0.4706  0.0225 -0.0003  0.0001
                                           -0.5359 -0.0048  0.0011 -0.0019  0.0630
                                            0.0070 -0.0014 -0.0000  0.6966  0.0260
                                           -0.0048 -0.0002  0.0027  0.0238 -0.0024
                                           -0.0086 -0.0115
                ( 37.45%)   0.6120* H  19 s(100.00%)
                                           -1.0000 -0.0037 -0.0011
    10. (1.97111) BD ( 1) C   5 - C   7  
                ( 50.79%)   0.7127* C   5 s( 34.55%)p 1.89( 65.42%)d 0.00(  0.03%)
                                           -0.0000  0.5877  0.0070  0.0006  0.0003
                                           -0.5786  0.0029 -0.0030 -0.0028 -0.0323
                                           -0.0056 -0.0033  0.0009  0.5639 -0.0159
                                           -0.0008  0.0043  0.0034 -0.0156 -0.0002
                                            0.0090  0.0031
                ( 49.21%)   0.7015* C   7 s( 35.73%)p 1.80( 64.24%)d 0.00(  0.03%)
                                            0.0001  0.5977  0.0088  0.0030  0.0004
                                            0.5967 -0.0165 -0.0068  0.0009  0.0631
                                           -0.0141 -0.0009 -0.0007 -0.5308 -0.0075
                                            0.0072 -0.0020  0.0024 -0.0151  0.0028
                                            0.0073  0.0057
    11. (1.97188) BD ( 1) C   5 - C  11  
                ( 50.97%)   0.7139* C   5 s( 34.68%)p 1.88( 65.29%)d 0.00(  0.03%)
                                           -0.0000  0.5888  0.0056  0.0005  0.0003
                                           -0.0391 -0.0125 -0.0043  0.0007 -0.4366
                                           -0.0006 -0.0038 -0.0015 -0.6784  0.0159
                                           -0.0023 -0.0037  0.0027  0.0015  0.0148
                                           -0.0039  0.0091
                ( 49.03%)   0.7002* C  11 s( 35.92%)p 1.78( 64.04%)d 0.00(  0.03%)
                                            0.0001  0.5993  0.0086  0.0031  0.0005
                                            0.0738 -0.0237  0.0015 -0.0007  0.4443
                                           -0.0150 -0.0039  0.0012  0.6609  0.0006
                                           -0.0077  0.0030  0.0019 -0.0023  0.0140
                                           -0.0021  0.0107
    12. (1.66462) BD ( 2) C   5 - C  11  
                ( 50.89%)   0.7134* C   5 s(  0.00%)p 1.00( 99.96%)d 0.00(  0.04%)
                                           -0.0000 -0.0025  0.0020  0.0003 -0.0001
                                            0.4810  0.0028  0.0013 -0.0029 -0.7503
                                           -0.0073 -0.0026  0.0041  0.4530  0.0014
                                           -0.0001 -0.0029  0.0003 -0.0097  0.0033
                                           -0.0142 -0.0092
                ( 49.11%)   0.7008* C  11 s(  0.00%)p 1.00( 99.95%)d 0.00(  0.05%)
                                           -0.0000  0.0008  0.0001  0.0019 -0.0002
                                            0.4854  0.0018  0.0025 -0.0007 -0.7498
                                           -0.0036 -0.0003  0.0014  0.4491  0.0025
                                            0.0007 -0.0007  0.0101  0.0052 -0.0125
                                           -0.0008  0.0155
    13. (1.96218) BD ( 1) C   6 - C  12  
                ( 51.58%)   0.7182* C   6 s( 34.02%)p 1.94( 65.94%)d 0.00(  0.03%)
                                           -0.0003  0.5833  0.0033 -0.0005  0.0005
                                           -0.1854 -0.0025  0.0014 -0.0014  0.2780
                                            0.0077 -0.0005 -0.0001  0.7400 -0.0126
                                            0.0025  0.0048 -0.0046 -0.0075  0.0102
                                           -0.0041  0.0110
                ( 48.42%)   0.6958* C  12 s( 35.27%)p 1.83( 64.70%)d 0.00(  0.03%)
                                            0.0002  0.5938  0.0057  0.0016  0.0007
                                            0.1868 -0.0076 -0.0019  0.0005 -0.3190
                                            0.0221  0.0047  0.0005 -0.7139 -0.0035
                                            0.0085 -0.0034 -0.0036 -0.0060  0.0064
                                           -0.0039  0.0145
    14. (1.97232) BD ( 1) C   6 - C  16  
                ( 50.23%)   0.7088* C   6 s( 34.66%)p 1.88( 65.31%)d 0.00(  0.03%)
                                           -0.0000  0.5885  0.0147  0.0008 -0.0002
                                           -0.0506 -0.0056  0.0016 -0.0005  0.4720
                                            0.0071  0.0056  0.0018 -0.6537  0.0163
                                           -0.0043 -0.0032 -0.0027  0.0019 -0.0142
                                           -0.0073  0.0085
                ( 49.77%)   0.7055* C  16 s( 39.97%)p 1.50( 60.00%)d 0.00(  0.03%)
                                            0.0000  0.6321  0.0098  0.0036  0.0006
                                            0.0666 -0.0041  0.0014 -0.0005 -0.5262
                                            0.0083 -0.0028 -0.0047  0.5643  0.0040
                                           -0.0006  0.0108 -0.0036 -0.0010 -0.0107
                                           -0.0089  0.0097
    15. (1.68790) BD ( 2) C   6 - C  16  
                ( 46.95%)   0.6852* C   6 s(  0.00%)p 1.00( 99.94%)d 0.00(  0.05%)
                                           -0.0001  0.0042  0.0055 -0.0000  0.0001
                                            0.9515 -0.0091  0.0042 -0.0064  0.2774
                                            0.0024  0.0008 -0.0012  0.1307 -0.0019
                                            0.0006 -0.0013  0.0176 -0.0099 -0.0004
                                           -0.0102 -0.0027
                ( 53.05%)   0.7284* C  16 s(  0.00%)p 1.00( 99.98%)d 0.00(  0.02%)
                                            0.0000  0.0044  0.0004  0.0007 -0.0002
                                            0.9512 -0.0190  0.0028 -0.0034  0.2745
                                           -0.0037  0.0002 -0.0006  0.1386 -0.0029
                                            0.0002 -0.0005 -0.0058  0.0119  0.0027
                                            0.0016  0.0031
    16. (1.97789) BD ( 1) C   7 - C   8  
                ( 50.52%)   0.7108* C   7 s( 36.05%)p 1.77( 63.92%)d 0.00(  0.03%)
                                           -0.0000  0.6001  0.0183 -0.0018 -0.0002
                                           -0.6352  0.0272  0.0037 -0.0015 -0.4741
                                           -0.0031  0.0044 -0.0006 -0.0947 -0.0333
                                            0.0052  0.0007  0.0153  0.0043  0.0069
                                            0.0028 -0.0061
                ( 49.48%)   0.7034* C   8 s( 35.82%)p 1.79( 64.14%)d 0.00(  0.04%)
                                            0.0000  0.5984 -0.0123  0.0022  0.0004
                                            0.6184  0.0026 -0.0100  0.0025  0.4853
                                           -0.0224 -0.0052  0.0011  0.1460 -0.0400
                                            0.0025 -0.0009  0.0159 -0.0004  0.0030
                                            0.0065 -0.0076
    17. (1.66645) BD ( 2) C   7 - C   8  
                ( 50.30%)   0.7092* C   7 s(  0.00%)p 1.00( 99.95%)d 0.00(  0.05%)
                                           -0.0000  0.0008 -0.0001  0.0011  0.0000
                                           -0.4864 -0.0049 -0.0069 -0.0006  0.7439
                                            0.0071  0.0069 -0.0005 -0.4575 -0.0047
                                           -0.0074 -0.0003 -0.0001  0.0108 -0.0032
                                            0.0153  0.0104
                ( 49.70%)   0.7050* C   8 s(  0.00%)p 1.00( 99.94%)d 0.00(  0.06%)
                                            0.0000  0.0019 -0.0006 -0.0010 -0.0001
                                           -0.4821 -0.0069 -0.0034  0.0001  0.7486
                                            0.0103  0.0065  0.0002 -0.4543 -0.0062
                                           -0.0029  0.0002  0.0114 -0.0052 -0.0102
                                           -0.0159  0.0065
    18. (1.97773) BD ( 1) C   7 - H  20  
                ( 61.12%)   0.7818* C   7 s( 28.20%)p 2.54( 71.75%)d 0.00(  0.06%)
                                           -0.0004  0.5305 -0.0224 -0.0012 -0.0001
                                            0.0484  0.0142 -0.0008 -0.0007  0.4652
                                            0.0135  0.0005 -0.0012  0.7059  0.0081
                                            0.0049  0.0000  0.0006  0.0027  0.0187
                                           -0.0068  0.0128
                ( 38.88%)   0.6235* H  20 s(100.00%)
                                            1.0000  0.0018  0.0004
    19. (1.97935) BD ( 1) C   8 - C   9  
                ( 50.12%)   0.7079* C   8 s( 35.90%)p 1.78( 64.06%)d 0.00(  0.04%)
                                            0.0000  0.5990 -0.0143 -0.0027 -0.0004
                                           -0.0724  0.0379 -0.0042  0.0006 -0.4474
                                            0.0267  0.0037 -0.0007 -0.6579  0.0039
                                            0.0112 -0.0016  0.0017 -0.0024  0.0147
                                           -0.0026  0.0112
                ( 49.88%)   0.7063* C   9 s( 35.75%)p 1.80( 64.21%)d 0.00(  0.04%)
                                            0.0000  0.5978 -0.0129 -0.0002  0.0001
                                            0.0247  0.0347  0.0051  0.0005  0.4244
                                            0.0042  0.0086  0.0007  0.6775 -0.0301
                                            0.0087  0.0005  0.0052  0.0025  0.0160
                                           -0.0037  0.0084
    20. (1.97988) BD ( 1) C   8 - H  21  
                ( 61.25%)   0.7826* C   8 s( 28.24%)p 2.54( 71.70%)d 0.00(  0.06%)
                                            0.0004 -0.5310 -0.0221 -0.0003 -0.0000
                                            0.6145  0.0130  0.0050 -0.0007  0.0447
                                            0.0005  0.0001  0.0002 -0.5805 -0.0131
                                           -0.0049  0.0011  0.0001  0.0206  0.0028
                                           -0.0104 -0.0050
                ( 38.75%)   0.6225* H  21 s(100.00%)
                                           -1.0000 -0.0011 -0.0008
    21. (1.97937) BD ( 1) C   9 - C  10  
                ( 49.92%)   0.7065* C   9 s( 35.79%)p 1.79( 64.18%)d 0.00(  0.04%)
                                            0.0000  0.5981 -0.0129 -0.0002  0.0001
                                            0.5663  0.0051  0.0115  0.0007  0.0265
                                            0.0261  0.0038  0.0004 -0.5640  0.0377
                                           -0.0056 -0.0003  0.0055 -0.0155 -0.0003
                                            0.0098  0.0018
                ( 50.08%)   0.7077* C  10 s( 35.85%)p 1.79( 64.11%)d 0.00(  0.04%)
                                            0.0000  0.5986 -0.0140 -0.0016 -0.0004
                                           -0.5933  0.0351  0.0052 -0.0008 -0.0646
                                            0.0288 -0.0030  0.0003  0.5316  0.0102
                                           -0.0105  0.0012  0.0018 -0.0159  0.0026
                                            0.0074  0.0065
    22. (1.66163) BD ( 2) C   9 - C  10  
                ( 50.26%)   0.7089* C   9 s(  0.00%)p 1.00( 99.95%)d 0.00(  0.05%)
                                            0.0000 -0.0002 -0.0000 -0.0004 -0.0001
                                            0.4848  0.0087 -0.0040  0.0000 -0.7485
                                           -0.0135  0.0066 -0.0000  0.4514  0.0082
                                           -0.0043  0.0002 -0.0100  0.0065  0.0081
                                            0.0171 -0.0039
                ( 49.74%)   0.7053* C  10 s(  0.00%)p 1.00( 99.95%)d 0.00(  0.05%)
                                           -0.0000  0.0000 -0.0002 -0.0005 -0.0001
                                            0.4851  0.0079  0.0037 -0.0005 -0.7490
                                           -0.0127 -0.0066  0.0006  0.4504  0.0076
                                            0.0045 -0.0004  0.0086  0.0065 -0.0116
                                            0.0023  0.0156
    23. (1.97982) BD ( 1) C   9 - H  22  
                ( 61.22%)   0.7824* C   9 s( 28.43%)p 2.52( 71.52%)d 0.00(  0.06%)
                                            0.0004 -0.5327 -0.0215 -0.0000  0.0001
                                            0.6644  0.0142 -0.0063 -0.0003  0.5071
                                            0.0108 -0.0049 -0.0002  0.1271  0.0026
                                           -0.0012 -0.0000 -0.0186 -0.0061 -0.0023
                                           -0.0048  0.0121
                ( 38.78%)   0.6228* H  22 s(100.00%)
                                           -1.0000 -0.0009 -0.0007
    24. (1.97793) BD ( 1) C  10 - C  11  
                ( 49.66%)   0.7047* C  10 s( 35.90%)p 1.78( 64.06%)d 0.00(  0.04%)
                                            0.0000  0.5991 -0.0122  0.0015  0.0005
                                            0.6382 -0.0303 -0.0072  0.0009  0.4710
                                            0.0014 -0.0078  0.0014  0.0959  0.0346
                                           -0.0055  0.0013  0.0161  0.0041  0.0070
                                            0.0033 -0.0061
                ( 50.34%)   0.7095* C  11 s( 35.70%)p 1.80( 64.27%)d 0.00(  0.04%)
                                           -0.0000  0.5972  0.0176 -0.0018 -0.0002
                                           -0.6186 -0.0033  0.0063 -0.0016 -0.4867
                                            0.0215  0.0021 -0.0013 -0.1452  0.0393
                                           -0.0042 -0.0008  0.0159 -0.0003  0.0026
                                            0.0065 -0.0076
    25. (1.97964) BD ( 1) C  10 - H  23  
                ( 61.23%)   0.7825* C  10 s( 28.20%)p 2.54( 71.74%)d 0.00(  0.06%)
                                            0.0004 -0.5306 -0.0218  0.0002  0.0001
                                            0.0512  0.0004  0.0000  0.0003  0.4596
                                            0.0098  0.0041 -0.0002  0.7093  0.0157
                                            0.0068 -0.0006  0.0004 -0.0028 -0.0181
                                            0.0069 -0.0135
                ( 38.77%)   0.6227* H  23 s(100.00%)
                                           -1.0000 -0.0010 -0.0008
    26. (1.97902) BD ( 1) C  11 - H  24  
                ( 61.30%)   0.7829* C  11 s( 28.35%)p 2.53( 71.59%)d 0.00(  0.06%)
                                           -0.0004  0.5320 -0.0215 -0.0012 -0.0002
                                            0.6119  0.0166  0.0025 -0.0015  0.0480
                                            0.0079  0.0002 -0.0004 -0.5821 -0.0042
                                           -0.0030  0.0006  0.0005 -0.0207 -0.0024
                                            0.0107  0.0049
                ( 38.70%)   0.6221* H  24 s(100.00%)
                                            1.0000  0.0018  0.0004
    27. (1.97835) BD ( 1) C  12 - C  13  
                ( 50.63%)   0.7116* C  12 s( 36.54%)p 1.74( 63.43%)d 0.00(  0.03%)
                                           -0.0000  0.6042  0.0193 -0.0008 -0.0003
                                           -0.2342  0.0083  0.0017 -0.0007  0.7525
                                           -0.0076 -0.0064  0.0017  0.1050 -0.0435
                                            0.0035  0.0004 -0.0093 -0.0004 -0.0013
                                           -0.0148 -0.0062
                ( 49.37%)   0.7026* C  13 s( 35.88%)p 1.79( 64.08%)d 0.00(  0.04%)
                                            0.0000  0.5989 -0.0136  0.0017  0.0002
                                            0.2273 -0.0013 -0.0042  0.0004 -0.7638
                                            0.0224  0.0095 -0.0016 -0.0592 -0.0399
                                            0.0053 -0.0014 -0.0099 -0.0028  0.0060
                                           -0.0141 -0.0054
    28. (1.66746) BD ( 2) C  12 - C  13  
                ( 50.55%)   0.7110* C  12 s(  0.00%)p 1.00( 99.95%)d 0.00(  0.05%)
                                           -0.0000 -0.0004  0.0016  0.0013  0.0001
                                            0.9519  0.0057  0.0093 -0.0017  0.2791
                                            0.0037  0.0017 -0.0003  0.1241  0.0007
                                            0.0028  0.0000  0.0165 -0.0103 -0.0006
                                           -0.0092 -0.0023
                ( 49.45%)   0.7032* C  13 s(  0.00%)p 1.00( 99.94%)d 0.00(  0.06%)
                                            0.0000  0.0014 -0.0003  0.0004  0.0000
                                            0.9527  0.0105  0.0069  0.0000  0.2748
                                            0.0033  0.0017 -0.0001  0.1266  0.0014
                                            0.0011 -0.0000 -0.0144 -0.0138 -0.0064
                                            0.0113 -0.0034
    29. (1.97745) BD ( 1) C  12 - H  25  
                ( 60.90%)   0.7804* C  12 s( 28.14%)p 2.55( 71.80%)d 0.00(  0.06%)
                                           -0.0004  0.5300 -0.0208 -0.0003 -0.0002
                                            0.0588  0.0052 -0.0009 -0.0005 -0.5019
                                           -0.0234  0.0002  0.0010  0.6797  0.0008
                                            0.0071  0.0003 -0.0012  0.0026 -0.0203
                                           -0.0066  0.0104
                ( 39.10%)   0.6253* H  25 s(100.00%)
                                            1.0000  0.0016  0.0003
    30. (1.97905) BD ( 1) C  13 - C  14  
                ( 50.05%)   0.7074* C  13 s( 35.78%)p 1.79( 64.19%)d 0.00(  0.04%)
                                            0.0000  0.5980 -0.0129 -0.0032 -0.0004
                                           -0.0618  0.0138 -0.0009  0.0001  0.4982
                                           -0.0437 -0.0028  0.0002 -0.6225 -0.0096
                                            0.0124 -0.0014 -0.0022 -0.0001 -0.0129
                                           -0.0063  0.0124
                ( 49.95%)   0.7068* C  14 s( 35.78%)p 1.79( 64.18%)d 0.00(  0.04%)
                                            0.0000  0.5980 -0.0135 -0.0000 -0.0000
                                            0.0428  0.0115  0.0021  0.0003 -0.4598
                                           -0.0205 -0.0112 -0.0006  0.6528 -0.0404
                                            0.0073 -0.0001 -0.0039  0.0014 -0.0150
                                           -0.0097  0.0061
    31. (1.97933) BD ( 1) C  13 - H  26  
                ( 61.51%)   0.7843* C  13 s( 28.30%)p 2.53( 71.64%)d 0.00(  0.06%)
                                           -0.0004  0.5315  0.0221  0.0013  0.0002
                                           -0.1894 -0.0042 -0.0021  0.0000  0.2998
                                            0.0059  0.0025  0.0001  0.7683  0.0176
                                            0.0073 -0.0009 -0.0021 -0.0082  0.0135
                                            0.0002  0.0175
                ( 38.49%)   0.6204* H  26 s(100.00%)
                                            1.0000  0.0011  0.0008
    32. (1.97104) BD ( 1) C  14 - C  15  
                ( 49.26%)   0.7019* C  14 s( 35.50%)p 1.82( 64.46%)d 0.00(  0.04%)
                                            0.0001  0.5957 -0.0126 -0.0006 -0.0001
                                            0.1755  0.0045  0.0043  0.0002 -0.2581
                                           -0.0318 -0.0089 -0.0006 -0.7382  0.0338
                                           -0.0100 -0.0005 -0.0052 -0.0071  0.0115
                                           -0.0049  0.0115
                ( 50.74%)   0.7123* C  15 s( 35.75%)p 1.80( 64.22%)d 0.00(  0.04%)
                                           -0.0002  0.5977 -0.0130 -0.0042  0.0000
                                           -0.1921  0.0122  0.0016 -0.0004  0.3152
                                           -0.0455 -0.0000  0.0003  0.7095  0.0061
                                           -0.0129  0.0019 -0.0027 -0.0063  0.0052
                                           -0.0026  0.0173
    33. (1.65709) BD ( 2) C  14 - C  15  
                ( 49.87%)   0.7062* C  14 s(  0.00%)p 1.00( 99.94%)d 0.00(  0.06%)
                                            0.0000  0.0011  0.0001 -0.0002 -0.0000
                                            0.9518  0.0153 -0.0098  0.0007  0.2757
                                            0.0045 -0.0037  0.0003  0.1308  0.0021
                                           -0.0004  0.0002 -0.0165 -0.0103 -0.0058
                                            0.0124 -0.0028
                ( 50.13%)   0.7080* C  15 s(  0.00%)p 1.00( 99.94%)d 0.00(  0.06%)
                                            0.0000  0.0013  0.0001 -0.0001  0.0000
                                            0.9513  0.0158  0.0096  0.0002  0.2757
                                            0.0046  0.0043  0.0001  0.1340  0.0017
                                            0.0011 -0.0002 -0.0074  0.0214  0.0052
                                            0.0011  0.0051
    34. (1.97940) BD ( 1) C  14 - H  27  
                ( 61.58%)   0.7847* C  14 s( 28.67%)p 2.49( 71.28%)d 0.00(  0.05%)
                                           -0.0004  0.5350  0.0214  0.0003  0.0001
                                           -0.2456 -0.0050  0.0027 -0.0000  0.8022
                                            0.0170 -0.0082 -0.0001  0.0920  0.0005
                                           -0.0013 -0.0000 -0.0106 -0.0008  0.0045
                                           -0.0157 -0.0128
                ( 38.42%)   0.6199* H  27 s(100.00%)
                                            1.0000  0.0009  0.0008
    35. (1.97806) BD ( 1) C  15 - C  16  
                ( 48.79%)   0.6985* C  15 s( 35.27%)p 1.83( 64.69%)d 0.00(  0.04%)
                                            0.0000  0.5935 -0.0206  0.0027  0.0002
                                            0.2338 -0.0099 -0.0034 -0.0003 -0.7620
                                            0.0138  0.0113 -0.0004 -0.0977  0.0403
                                           -0.0029  0.0019 -0.0098 -0.0006 -0.0007
                                           -0.0156 -0.0072
                ( 51.21%)   0.7156* C  16 s( 39.02%)p 1.56( 60.94%)d 0.00(  0.03%)
                                           -0.0001  0.6245  0.0147 -0.0021 -0.0003
                                           -0.2219  0.0022 -0.0014 -0.0030  0.7475
                                           -0.0167  0.0052  0.0068  0.0233  0.0210
                                           -0.0029  0.0062 -0.0098 -0.0024  0.0026
                                           -0.0144 -0.0033
    36. (1.97849) BD ( 1) C  15 - H  28  
                ( 62.06%)   0.7878* C  15 s( 28.97%)p 2.45( 70.97%)d 0.00(  0.05%)
                                            0.0004 -0.5377 -0.0243 -0.0014  0.0003
                                            0.0466 -0.0028  0.0006 -0.0001 -0.4904
                                           -0.0017 -0.0045  0.0005  0.6830  0.0220
                                            0.0038 -0.0014  0.0007 -0.0017  0.0189
                                            0.0057 -0.0118
                ( 37.94%)   0.6160* H  28 s(100.00%)
                                           -1.0000 -0.0017 -0.0008
    37. (1.98165) BD ( 1) C  16 -Br  29  
                ( 50.86%)   0.7132* C  16 s( 20.98%)p 3.76( 78.84%)d 0.01(  0.18%)
                                           -0.0001  0.4571 -0.0284 -0.0020 -0.0004
                                            0.2016  0.0088 -0.0017 -0.0028 -0.2962
                                           -0.0183  0.0116 -0.0004 -0.8115 -0.0237
                                            0.0154  0.0084 -0.0061 -0.0150  0.0192
                                           -0.0041  0.0337
                ( 49.14%)   0.7010*Br  29 s( 15.40%)p 5.49( 84.60%)
                                            0.3920  0.0189 -0.2017 -0.0144  0.2589
                                            0.0219  0.8570  0.0556
    38. (1.99958) CR ( 1) C   1           s(100.00%)p 0.00(  0.00%)
                                            1.0000  0.0000  0.0000 -0.0000  0.0000
                                            0.0002  0.0000  0.0000 -0.0000 -0.0001
                                            0.0000  0.0000 -0.0000 -0.0001 -0.0000
                                           -0.0000  0.0000  0.0000  0.0000  0.0000
                                            0.0000  0.0000
    39. (1.99947) CR ( 1) N   2           s(100.00%)p 0.00(  0.00%)
                                            1.0000  0.0000 -0.0000  0.0000 -0.0000
                                           -0.0004 -0.0000 -0.0000  0.0000 -0.0002
                                           -0.0000 -0.0000  0.0000  0.0001 -0.0000
                                           -0.0000 -0.0000  0.0000 -0.0000  0.0000
                                           -0.0000  0.0000
    40. (1.99978) CR ( 1) O   3           s(100.00%)p 0.00(  0.00%)
                                            1.0000  0.0003  0.0000 -0.0000  0.0000
                                            0.0001 -0.0000  0.0000  0.0000 -0.0002
                                            0.0000 -0.0000 -0.0000  0.0002 -0.0000
                                           -0.0000  0.0000  0.0000 -0.0000  0.0000
                                            0.0000 -0.0000
    41. (1.99908) CR ( 1) C   4           s(100.00%)p 0.00(  0.00%)
                                            1.0000 -0.0001 -0.0000  0.0000 -0.0000
                                            0.0003  0.0000 -0.0000  0.0000 -0.0000
                                           -0.0000  0.0000 -0.0000 -0.0002 -0.0000
                                            0.0000 -0.0000 -0.0000 -0.0000 -0.0000
                                            0.0000  0.0000
    42. (1.99900) CR ( 1) C   5           s(100.00%)p 0.00(  0.00%)
                                            1.0000 -0.0001  0.0000  0.0000  0.0000
                                           -0.0001 -0.0000  0.0000 -0.0000 -0.0001
                                           -0.0000  0.0000 -0.0000 -0.0000 -0.0000
                                           -0.0000  0.0000 -0.0000 -0.0000 -0.0000
                                           -0.0000  0.0000
    43. (1.99885) CR ( 1) C   6           s(100.00%)p 0.00(  0.00%)
                                            1.0000  0.0001  0.0000  0.0000  0.0000
                                            0.0000 -0.0000  0.0000 -0.0000  0.0002
                                            0.0000 -0.0000  0.0000  0.0002 -0.0000
                                            0.0000  0.0000  0.0000 -0.0000  0.0000
                                           -0.0000  0.0000
    44. (1.99907) CR ( 1) C   7           s(100.00%)p 0.00(  0.00%)
                                            1.0000  0.0002 -0.0000 -0.0000 -0.0000
                                           -0.0001  0.0000  0.0000 -0.0000  0.0002
                                            0.0000  0.0000 -0.0000  0.0003  0.0000
                                            0.0000  0.0000  0.0000  0.0000  0.0000
                                           -0.0000  0.0000
    45. (1.99920) CR ( 1) C   8           s(100.00%)p 0.00(  0.00%)
                                            1.0000  0.0002  0.0000  0.0000  0.0000
                                           -0.0002 -0.0000 -0.0000  0.0000 -0.0000
                                           -0.0000 -0.0000 -0.0000  0.0002  0.0000
                                            0.0000 -0.0000 -0.0000 -0.0000 -0.0000
                                            0.0000  0.0000
    46. (1.99919) CR ( 1) C   9           s(100.00%)p 0.00(  0.00%)
                                            1.0000  0.0002  0.0000  0.0000 -0.0000
                                           -0.0003 -0.0000  0.0000  0.0000 -0.0002
                                           -0.0000  0.0000  0.0000 -0.0001 -0.0000
                                            0.0000  0.0000  0.0000  0.0000  0.0000
                                            0.0000 -0.0000
    47. (1.99920) CR ( 1) C  10           s(100.00%)p 0.00(  0.00%)
                                            1.0000  0.0002  0.0000 -0.0000 -0.0000
                                           -0.0000 -0.0000  0.0000 -0.0000 -0.0002
                                           -0.0000 -0.0000  0.0000 -0.0003 -0.0000
                                           -0.0000  0.0000 -0.0000  0.0000  0.0000
                                           -0.0000  0.0000
    48. (1.99909) CR ( 1) C  11           s(100.00%)p 0.00(  0.00%)
                                            1.0000  0.0002 -0.0000 -0.0000 -0.0000
                                            0.0002  0.0000  0.0000 -0.0000 -0.0000
                                            0.0000  0.0000 -0.0000 -0.0003 -0.0000
                                           -0.0000 -0.0000  0.0000 -0.0000 -0.0000
                                            0.0000  0.0000
    49. (1.99908) CR ( 1) C  12           s(100.00%)p 0.00(  0.00%)
                                            1.0000  0.0001 -0.0000 -0.0000 -0.0000
                                            0.0000  0.0000  0.0000 -0.0000 -0.0001
                                           -0.0000 -0.0000  0.0000  0.0004  0.0000
                                            0.0000  0.0000  0.0000  0.0000 -0.0000
                                           -0.0000  0.0000
    50. (1.99920) CR ( 1) C  13           s(100.00%)p 0.00(  0.00%)
                                            1.0000  0.0002  0.0000  0.0000  0.0000
                                           -0.0001 -0.0000 -0.0000 -0.0000  0.0001
                                            0.0000  0.0000  0.0000  0.0003  0.0000
                                            0.0000 -0.0000 -0.0000 -0.0000  0.0000
                                            0.0000  0.0000
    51. (1.99919) CR ( 1) C  14           s(100.00%)p 0.00(  0.00%)
                                            1.0000  0.0001  0.0000  0.0000  0.0000
                                           -0.0001 -0.0000  0.0000 -0.0000  0.0003
                                            0.0000 -0.0000  0.0000  0.0001 -0.0000
                                            0.0000  0.0000 -0.0000  0.0000  0.0000
                                           -0.0000 -0.0000
    52. (1.99901) CR ( 1) C  15           s(100.00%)p 0.00(  0.00%)
                                            1.0000  0.0003  0.0000 -0.0000 -0.0000
                                           -0.0001  0.0000 -0.0000 -0.0000  0.0002
                                           -0.0000  0.0000 -0.0000 -0.0001 -0.0000
                                           -0.0000  0.0000 -0.0000 -0.0000 -0.0000
                                           -0.0000  0.0000
    53. (1.99865) CR ( 1) C  16           s(100.00%)p 0.00(  0.00%)
                                            1.0000  0.0001 -0.0000 -0.0000 -0.0000
                                           -0.0000  0.0000 -0.0000 -0.0000  0.0000
                                           -0.0000  0.0000  0.0000 -0.0001 -0.0000
                                            0.0000  0.0000 -0.0000 -0.0000  0.0000
                                           -0.0000  0.0000
    54. (1.76805) LP ( 1) N   2           s(  8.03%)p11.45( 91.94%)d 0.00(  0.03%)
                                            0.0004  0.2834  0.0042 -0.0036  0.0003
                                            0.6907  0.0301  0.0061 -0.0000  0.6640
                                            0.0173 -0.0012 -0.0000  0.0124 -0.0050
                                            0.0037 -0.0006 -0.0148 -0.0013 -0.0010
                                            0.0070  0.0066
    55. (1.98547) LP ( 1) O   3           s( 59.25%)p 0.69( 40.73%)d 0.00(  0.01%)
                                           -0.0004  0.7695  0.0201  0.0004  0.0000
                                            0.1847 -0.0010  0.0012  0.0017 -0.2970
                                            0.0018 -0.0014 -0.0027  0.5338 -0.0062
                                           -0.0008  0.0048  0.0036 -0.0043  0.0071
                                            0.0016 -0.0062
    56. (1.88125) LP ( 2) O   3           s(  0.05%)p99.99( 99.88%)d 1.44(  0.07%)
                                            0.0001  0.0205 -0.0034  0.0088 -0.0000
                                           -0.5325 -0.0081  0.0008  0.0009  0.6636
                                            0.0092 -0.0018 -0.0012  0.5241  0.0071
                                            0.0007  0.0000 -0.0118  0.0082 -0.0087
                                           -0.0041 -0.0208
    57. (1.99114) LP ( 1)Br  29           s( 84.43%)p 0.18( 15.57%)
                                            0.9188 -0.0038  0.0668  0.0024 -0.0732
                                           -0.0057 -0.3819 -0.0051
    58. (1.96720) LP ( 2)Br  29           s(  0.16%)p99.99( 99.84%)
                                            0.0397 -0.0004  0.1671 -0.0017 -0.9369
                                            0.0128  0.3042 -0.0048
    59. (1.93371) LP ( 3)Br  29           s(  0.01%)p99.99( 99.99%)
                                            0.0118  0.0003  0.9625 -0.0160  0.2222
                                           -0.0038  0.1540 -0.0028
    60. (0.01161) RY*( 1) C   1           s( 17.00%)p 4.78( 81.23%)d 0.10(  1.78%)
                                            0.0000  0.0544  0.4069 -0.0114 -0.0359
                                            0.0258  0.2710 -0.0265  0.0143 -0.0398
                                           -0.4639  0.0065 -0.0279  0.0567  0.7172
                                           -0.0288  0.0363 -0.0379  0.0395 -0.0375
                                           -0.0029 -0.1156
    61. (0.00749) RY*( 2) C   1           s( 21.93%)p 0.65( 14.31%)d 2.91( 63.76%)
                                            0.0000  0.0073  0.4679 -0.0177  0.0041
                                           -0.0085 -0.1165 -0.1725 -0.0365  0.0354
                                            0.2412  0.1250  0.0246  0.0489  0.0612
                                           -0.0879  0.0941  0.4028 -0.2922  0.2031
                                           -0.0191  0.5902
    62. (0.00551) RY*( 3) C   1           s(  0.54%)p20.05( 10.91%)d99.99( 88.55%)
                                            0.0000  0.0006 -0.0305  0.0651 -0.0163
                                            0.0601 -0.0786 -0.2411  0.0207  0.0379
                                           -0.0107 -0.1886  0.0507 -0.0045  0.0063
                                           -0.0301 -0.0091  0.1887 -0.2958 -0.2855
                                           -0.7943 -0.2237
    63. (0.00205) RY*( 4) C   1           s( 17.77%)p 3.72( 66.04%)d 0.91( 16.19%)
                                            0.0000 -0.0121  0.4152  0.0700 -0.0151
                                            0.0180  0.1262  0.1016  0.0572 -0.0122
                                           -0.4649 -0.0624 -0.0382  0.0581 -0.6001
                                            0.0983  0.1891 -0.0393 -0.2141  0.2757
                                           -0.0169 -0.1956
    64. (0.00091) RY*( 5) C   1           s( 30.01%)p 1.48( 44.29%)d 0.86( 25.69%)
                                            0.0000  0.0046  0.5381 -0.0912 -0.0478
                                           -0.0157 -0.0736  0.1183 -0.0766 -0.0009
                                            0.6059 -0.2031  0.0431  0.0242  0.0307
                                           -0.0610  0.0443 -0.3233  0.0928  0.0082
                                           -0.0219 -0.3785
    65. (0.00035) RY*( 6) C   1           s(  4.07%)p22.14( 90.20%)d 1.41(  5.73%)
                                            0.0000 -0.0051  0.1866 -0.0376  0.0668
                                            0.0203 -0.8448  0.1173  0.2413  0.0191
                                           -0.2671  0.1258 -0.1037  0.0011  0.0179
                                           -0.0874 -0.0986 -0.0574  0.1212 -0.1952
                                            0.0318 -0.0130
    66. (0.00011) RY*( 7) C   1           s( 67.23%)p 0.47( 31.38%)d 0.02(  1.40%)
                                           -0.0000  0.0025  0.0087  0.8189 -0.0407
                                           -0.0034  0.0352  0.3948 -0.0337  0.0019
                                            0.1165  0.3095 -0.0811 -0.0019  0.0593
                                           -0.1530  0.1124  0.0442 -0.0128 -0.0524
                                           -0.0867 -0.0397
    67. (0.00006) RY*( 8) C   1           s( 24.17%)p 2.23( 53.99%)d 0.90( 21.84%)
    68. (0.00005) RY*( 9) C   1           s(  3.90%)p22.20( 86.49%)d 2.47(  9.61%)
    69. (0.00004) RY*(10) C   1           s(  6.99%)p 8.47( 59.20%)d 4.84( 33.81%)
    70. (0.00001) RY*(11) C   1           s(  6.05%)p 1.94( 11.74%)d13.58( 82.21%)
    71. (0.00001) RY*(12) C   1           s(  0.39%)p99.99( 84.60%)d38.08( 15.01%)
    72. (0.00001) RY*(13) C   1           s(  5.72%)p 7.25( 41.48%)d 9.23( 52.80%)
    73. (0.00000) RY*(14) C   1           s( 89.62%)p 0.09(  8.18%)d 0.02(  2.20%)
    74. (0.00001) RY*(15) C   1           s(  4.08%)p 4.52( 18.42%)d18.99( 77.50%)
    75. (0.00001) RY*(16) C   1           s(  0.05%)p99.99( 99.51%)d 8.38(  0.44%)
    76. (0.00001) RY*(17) C   1           s(  0.06%)p99.99( 99.41%)d 9.56(  0.54%)
    77. (0.00522) RY*( 1) N   2           s(  0.15%)p99.99( 98.12%)d11.51(  1.73%)
                                           -0.0000  0.0076  0.0354 -0.0140 -0.0001
                                            0.0208 -0.3229  0.1777 -0.0037  0.0104
                                           -0.7906 -0.0440 -0.0055  0.0025  0.4657
                                            0.0230 -0.0168 -0.0467 -0.0957 -0.0501
                                           -0.0436  0.0394
    78. (0.00376) RY*( 2) N   2           s(  1.05%)p92.32( 97.01%)d 1.85(  1.94%)
                                           -0.0000 -0.0102  0.0935  0.0408  0.0018
                                            0.0058 -0.7325 -0.0271 -0.0188  0.0285
                                           -0.0595  0.2409  0.0097 -0.0120 -0.6079
                                            0.0127  0.0021 -0.0425 -0.0108 -0.1166
                                           -0.0625  0.0004
    79. (0.00167) RY*( 3) N   2           s( 56.72%)p 0.67( 38.03%)d 0.09(  5.25%)
                                            0.0000 -0.0083  0.7527  0.0233 -0.0019
                                           -0.0057  0.3988  0.1369  0.0405 -0.0106
                                           -0.2908  0.0029 -0.0978 -0.0040 -0.3158
                                            0.0462 -0.0684 -0.0580  0.1262 -0.1565
                                            0.0535 -0.0762
    80. (0.00136) RY*( 4) N   2           s( 27.35%)p 2.26( 61.82%)d 0.40( 10.82%)
                                           -0.0000  0.0017  0.5228 -0.0150  0.0009
                                           -0.0027 -0.3577  0.1550  0.0396  0.0037
                                            0.4700  0.0404 -0.1297  0.0146  0.4546
                                            0.1247 -0.0542  0.1628  0.0420 -0.0231
                                            0.1005  0.2633
    81. (0.00042) RY*( 5) N   2           s(  3.74%)p19.69( 73.57%)d 6.07( 22.69%)
                                           -0.0000  0.0082  0.0741  0.1777  0.0146
                                            0.0049 -0.0697 -0.5422  0.1541  0.0042
                                           -0.0526 -0.6278 -0.0862 -0.0051 -0.0537
                                            0.0753 -0.0120  0.2072 -0.0449 -0.2619
                                           -0.2547  0.2202
    82. (0.00036) RY*( 6) N   2           s(  5.66%)p14.28( 80.84%)d 2.39( 13.50%)
                                           -0.0000  0.0117  0.2231 -0.0810 -0.0115
                                            0.0010  0.0521 -0.3503 -0.0847  0.0006
                                           -0.0208  0.3176  0.0669 -0.0021  0.1108
                                           -0.7466  0.0173  0.0357 -0.2366  0.0646
                                           -0.2326  0.1397
    83. (0.00024) RY*( 7) N   2           s(  0.35%)p99.99( 94.09%)d16.08(  5.56%)
                                           -0.0000  0.0026  0.0576  0.0033 -0.0110
                                           -0.0019  0.1268 -0.4797 -0.0875  0.0013
                                           -0.0747  0.5289  0.0904  0.0041  0.1265
                                            0.6137 -0.0306 -0.0038 -0.0659  0.0461
                                           -0.2189  0.0354
    84. (0.00014) RY*( 8) N   2           s( 30.34%)p 0.62( 18.66%)d 1.68( 51.00%)
                                            0.0000 -0.0094 -0.1209  0.5373  0.0045
                                            0.0074  0.1743  0.2991 -0.0953 -0.0110
                                           -0.0765  0.1470  0.0611 -0.0163 -0.1558
                                            0.0315  0.0282  0.2488 -0.2387  0.0218
                                            0.0333  0.6241
    85. (0.00012) RY*( 9) N   2           s(  7.74%)p 3.07( 23.76%)d 8.85( 68.50%)
                                            0.0000 -0.0030 -0.0950  0.2614 -0.0018
                                           -0.0119  0.0570  0.2863  0.1821  0.0097
                                            0.1738  0.1470 -0.2138  0.0033  0.1221
                                           -0.0313 -0.0749 -0.2235 -0.1012 -0.4748
                                           -0.5898 -0.2269
    86. (0.00006) RY*(10) N   2           s(  5.34%)p 8.51( 45.48%)d 9.21( 49.18%)
    87. (0.00005) RY*(11) N   2           s( 58.86%)p 0.24( 14.33%)d 0.46( 26.80%)
    88. (0.00003) RY*(12) N   2           s(  0.27%)p78.90( 20.95%)d99.99( 78.78%)
    89. (0.00000) RY*(13) N   2           s(  0.29%)p99.99( 96.21%)d11.96(  3.50%)
    90. (0.00001) RY*(14) N   2           s(  0.70%)p44.59( 31.37%)d96.58( 67.93%)
    91. (0.00001) RY*(15) N   2           s(  1.75%)p10.44( 18.24%)d45.80( 80.02%)
    92. (0.00000) RY*(16) N   2           s( 99.06%)p 0.00(  0.41%)d 0.01(  0.54%)
    93. (0.00001) RY*(17) N   2           s(  0.74%)p99.99( 87.20%)d16.32( 12.06%)
    94. (0.00327) RY*( 1) O   3           s(  3.03%)p31.64( 95.94%)d 0.34(  1.03%)
                                            0.0000  0.0016  0.1647  0.0564 -0.0020
                                            0.0041 -0.6412  0.0302 -0.0153 -0.0046
                                            0.5888 -0.0819  0.0136 -0.0111  0.4351
                                           -0.0147  0.0613  0.0428 -0.0262  0.0166
                                            0.0012  0.0867
    95. (0.00125) RY*( 2) O   3           s(  0.54%)p99.99( 97.96%)d 2.76(  1.50%)
                                           -0.0000  0.0011  0.0526  0.0514  0.0043
                                           -0.0069 -0.6800 -0.2478 -0.0060 -0.0015
                                           -0.6290 -0.1530  0.0226 -0.0031 -0.1887
                                           -0.0138 -0.0192  0.0357 -0.0354 -0.0223
                                           -0.1078 -0.0181
    96. (0.00053) RY*( 3) O   3           s( 80.89%)p 0.21( 16.95%)d 0.03(  2.16%)
                                           -0.0000  0.0083  0.8931 -0.1053 -0.0044
                                           -0.0112  0.1601  0.0814  0.0246  0.0218
                                           -0.0976 -0.2185 -0.0110 -0.0320  0.0202
                                            0.2759  0.0335 -0.0346 -0.0518  0.0817
                                           -0.0049 -0.1048
    97. (0.00011) RY*( 4) O   3           s(  2.54%)p37.68( 95.82%)d 0.64(  1.64%)
                                           -0.0000  0.0112  0.1427  0.0702 -0.0030
                                           -0.0085 -0.1616 -0.0715  0.0098  0.0155
                                            0.4137  0.2232 -0.0069 -0.0230 -0.8355
                                            0.0443  0.0705  0.1118 -0.0213  0.0463
                                            0.0350 -0.0062
    98. (0.00005) RY*( 5) O   3           s( 31.53%)p 2.04( 64.38%)d 0.13(  4.09%)
    99. (0.00005) RY*( 6) O   3           s( 12.24%)p 7.09( 86.72%)d 0.09(  1.04%)
   100. (0.00002) RY*( 7) O   3           s( 59.88%)p 0.62( 36.95%)d 0.05(  3.17%)
   101. (0.00003) RY*( 8) O   3           s(  6.15%)p 5.78( 35.57%)d 9.47( 58.28%)
   102. (0.00000) RY*( 9) O   3           s(  0.61%)p99.99( 98.77%)d 1.02(  0.62%)
   103. (0.00000) RY*(10) O   3           s( 99.93%)p 0.00(  0.05%)d 0.00(  0.02%)
   104. (0.00000) RY*(11) O   3           s(  0.15%)p99.99( 98.61%)d 8.47(  1.24%)
   105. (0.00001) RY*(12) O   3           s(  0.82%)p99.99( 92.72%)d 7.92(  6.46%)
   106. (0.00000) RY*(13) O   3           s(  0.27%)p15.29(  4.09%)d99.99( 95.64%)
   107. (0.00000) RY*(14) O   3           s(  0.18%)p60.94( 10.76%)d99.99( 89.06%)
   108. (0.00001) RY*(15) O   3           s(  0.96%)p41.43( 39.62%)d62.13( 59.42%)
   109. (0.00000) RY*(16) O   3           s(  0.03%)p53.90(  1.43%)d99.99( 98.55%)
   110. (0.00001) RY*(17) O   3           s(  0.12%)p99.99( 24.15%)d99.99( 75.73%)
   111. (0.01060) RY*( 1) C   4           s(  2.99%)p31.76( 94.93%)d 0.69(  2.08%)
                                            0.0000 -0.0006  0.1726  0.0104 -0.0009
                                            0.0285 -0.3225 -0.0329 -0.0401 -0.0047
                                            0.2657  0.0452  0.0081 -0.0272  0.8756
                                           -0.0399 -0.0030 -0.0082  0.1258 -0.0147
                                           -0.0445 -0.0517
   112. (0.00462) RY*( 2) C   4           s(  0.34%)p99.99( 97.88%)d 5.25(  1.78%)
                                            0.0000 -0.0201  0.0544  0.0044 -0.0024
                                           -0.0036 -0.5951 -0.1451  0.0420 -0.0036
                                            0.6203  0.1115 -0.0091 -0.0131 -0.4378
                                           -0.1064  0.0379 -0.0660 -0.0004  0.0360
                                            0.0187 -0.1086
   113. (0.00258) RY*( 3) C   4           s(  0.72%)p99.99( 80.35%)d26.34( 18.94%)
                                           -0.0000  0.0144 -0.0167  0.0804 -0.0152
                                            0.0159  0.6018  0.1529 -0.0613  0.0124
                                            0.6257  0.0970  0.0124  0.0166  0.0301
                                            0.0841 -0.0662  0.0729  0.1690  0.3113
                                            0.2418  0.0093
   114. (0.00165) RY*( 4) C   4           s(  7.75%)p11.50( 89.14%)d 0.40(  3.12%)
                                            0.0000 -0.0085  0.2184 -0.1722 -0.0070
                                            0.0027 -0.1512  0.6060 -0.0657 -0.0006
                                            0.0919 -0.5279 -0.0343 -0.0119 -0.0653
                                            0.4495  0.0471  0.0400 -0.0283  0.0199
                                           -0.1231 -0.1149
   115. (0.00155) RY*( 5) C   4           s(  0.24%)p99.99( 61.67%)d99.99( 38.08%)
                                            0.0000 -0.0107  0.0374 -0.0283  0.0115
                                           -0.0062 -0.2639  0.3767  0.0130  0.0028
                                           -0.3009  0.5371  0.0302 -0.0179 -0.0526
                                            0.1396  0.0494  0.1960  0.3661  0.2018
                                            0.3988 -0.0932
   116. (0.00089) RY*( 6) C   4           s(  1.45%)p25.58( 37.21%)d42.16( 61.34%)
                                           -0.0000 -0.0039  0.0340  0.1157 -0.0005
                                           -0.0085 -0.0541  0.0795  0.0263  0.0061
                                           -0.0719 -0.4523 -0.0927 -0.0139 -0.0089
                                           -0.3784  0.0155 -0.4210  0.3031 -0.0751
                                            0.5736  0.0983
   117. (0.00064) RY*( 7) C   4           s( 13.51%)p 5.64( 76.17%)d 0.76( 10.32%)
                                           -0.0000 -0.0018  0.3521  0.1034  0.0203
                                           -0.0052 -0.0285 -0.5978 -0.1536  0.0069
                                           -0.1019 -0.1281 -0.0232 -0.0099 -0.0451
                                            0.5918  0.0109 -0.0207  0.1265  0.1507
                                            0.2420  0.0745
   118. (0.00054) RY*( 8) C   4           s(  9.33%)p 3.61( 33.67%)d 6.11( 57.00%)
                                            0.0000 -0.0001  0.3041  0.0274  0.0093
                                            0.0131 -0.0328 -0.0936 -0.1112  0.0008
                                           -0.1100 -0.2833 -0.0074 -0.0065 -0.0629
                                           -0.4637  0.0541  0.5842  0.1046  0.4504
                                           -0.1220 -0.0037
   119. (0.00046) RY*( 9) C   4           s( 52.39%)p 0.40( 20.73%)d 0.51( 26.88%)
                                            0.0000 -0.0009  0.7237  0.0108  0.0027
                                            0.0055  0.2217  0.0812 -0.1787  0.0028
                                            0.0033  0.2286  0.1437 -0.0185 -0.0996
                                           -0.1895  0.0223 -0.0919 -0.0901 -0.4223
                                            0.0204 -0.2710
   120. (0.00019) RY*(10) C   4           s( 64.14%)p 0.22( 14.03%)d 0.34( 21.83%)
                                            0.0000 -0.0056 -0.0014  0.7993  0.0492
                                           -0.0029 -0.0986  0.1924 -0.2010 -0.0091
                                           -0.0709  0.0404  0.1762  0.0060  0.0178
                                            0.0200  0.1206 -0.1972 -0.3221  0.2669
                                           -0.0667  0.0067
   121. (0.00018) RY*(11) C   4           s(  5.76%)p 2.85( 16.41%)d13.51( 77.83%)
                                            0.0000 -0.0062  0.2268 -0.0569  0.0540
                                           -0.0164 -0.0061  0.1289 -0.0163  0.0023
                                            0.0682  0.1513 -0.0552 -0.0157 -0.0487
                                           -0.0131  0.3370 -0.0827  0.1227 -0.0454
                                           -0.1962  0.8461
   122. (0.00014) RY*(12) C   4           s( 14.12%)p 0.82( 11.57%)d 5.26( 74.31%)
                                           -0.0000 -0.0012 -0.1664  0.3366 -0.0165
                                           -0.0018 -0.0567  0.0109 -0.0062  0.0176
                                            0.1189 -0.1437  0.2590 -0.0004 -0.0131
                                            0.0879 -0.0471  0.5726  0.0774 -0.5763
                                            0.2105  0.1810
   123. (0.00010) RY*(13) C   4           s(  9.72%)p 7.45( 72.43%)d 1.84( 17.85%)
   124. (0.00005) RY*(14) C   4           s( 12.89%)p 6.33( 81.61%)d 0.43(  5.50%)
   125. (0.00005) RY*(15) C   4           s(  7.19%)p 8.56( 61.55%)d 4.35( 31.26%)
   126. (0.00002) RY*(16) C   4           s(  4.65%)p10.03( 46.68%)d10.46( 48.66%)
   127. (0.00000) RY*(17) C   4           s( 92.77%)p 0.05(  4.25%)d 0.03(  2.98%)
   128. (0.00696) RY*( 1) C   5           s(  1.26%)p75.00( 94.79%)d 3.12(  3.94%)
                                            0.0000 -0.0063  0.1042 -0.0416  0.0022
                                           -0.0179  0.6599  0.0978  0.0247 -0.0166
                                            0.6591  0.0509  0.0332 -0.0028  0.2513
                                            0.0174  0.0117  0.1393  0.0467 -0.0308
                                            0.0547 -0.1180
   129. (0.00345) RY*( 2) C   5           s(  5.36%)p16.87( 90.44%)d 0.78(  4.20%)
                                           -0.0000  0.0068  0.2311  0.0115 -0.0020
                                            0.0114  0.5404 -0.0310 -0.0267  0.0020
                                           -0.3183  0.0884 -0.0100 -0.0185 -0.7030
                                            0.0684  0.0462  0.0349  0.1172  0.0880
                                           -0.1347 -0.0341
   130. (0.00231) RY*( 3) C   5           s(  6.61%)p13.54( 89.45%)d 0.60(  3.95%)
                                           -0.0000  0.0027  0.2555  0.0269 -0.0066
                                           -0.0024  0.3142  0.0119  0.0030  0.0142
                                           -0.6084  0.1416 -0.0548  0.0039  0.6323
                                           -0.0398 -0.0268  0.0383 -0.0884 -0.0106
                                           -0.1490 -0.0889
   131. (0.00127) RY*( 4) C   5           s( 33.17%)p 1.94( 64.28%)d 0.08(  2.55%)
                                           -0.0000  0.0056  0.5666 -0.1008 -0.0211
                                            0.0083 -0.2821  0.5846 -0.0289  0.0030
                                            0.1011  0.4283 -0.0551  0.0043 -0.0488
                                            0.1409 -0.0403 -0.0632  0.0858 -0.0473
                                            0.0684  0.0849
   132. (0.00090) RY*( 5) C   5           s(  0.12%)p99.99( 54.87%)d99.99( 45.02%)
                                           -0.0000  0.0002  0.0265  0.0213 -0.0010
                                           -0.0029  0.0043  0.5018 -0.0350  0.0091
                                           -0.0050 -0.4395  0.0141 -0.0087 -0.0744
                                           -0.3099  0.0215 -0.2099 -0.3234  0.2448
                                           -0.1389 -0.4715
   133. (0.00075) RY*( 6) C   5           s(  0.62%)p99.99( 82.71%)d26.70( 16.66%)
                                            0.0000 -0.0018  0.0694  0.0376  0.0030
                                           -0.0068 -0.0738 -0.0515  0.0120  0.0062
                                            0.0601 -0.2445 -0.0132  0.0015  0.0711
                                            0.8643 -0.0556 -0.0203 -0.0682  0.2014
                                           -0.3122 -0.1533
   134. (0.00061) RY*( 7) C   5           s( 49.06%)p 0.94( 46.33%)d 0.09(  4.61%)
                                           -0.0000 -0.0060  0.6842  0.1461  0.0319
                                            0.0047 -0.1593 -0.4602 -0.0947  0.0035
                                            0.1321 -0.3671 -0.1448  0.0027 -0.0028
                                           -0.1867 -0.0958  0.0049  0.1043 -0.1086
                                            0.0717 -0.1352
   135. (0.00050) RY*( 8) C   5           s(  0.11%)p99.99( 35.94%)d99.99( 63.95%)
                                           -0.0000 -0.0003  0.0234  0.0242  0.0020
                                            0.0025  0.0502  0.3357 -0.0495  0.0000
                                           -0.0688 -0.4855  0.0087 -0.0025 -0.0160
                                            0.0166  0.0257  0.4151 -0.0141 -0.4698
                                           -0.2055  0.4516
   136. (0.00026) RY*( 9) C   5           s( 31.72%)p 0.98( 30.98%)d 1.18( 37.30%)
                                           -0.0000 -0.0018  0.0226  0.5617 -0.0354
                                            0.0108  0.0788  0.0276 -0.3460 -0.0032
                                           -0.0315  0.0453  0.0535 -0.0110 -0.0206
                                            0.1921  0.3737 -0.0982 -0.3940 -0.1304
                                            0.4336  0.0550
   137. (0.00020) RY*(10) C   5           s( 57.74%)p 0.41( 23.56%)d 0.32( 18.71%)
                                            0.0000 -0.0002 -0.0522  0.7579 -0.0166
                                           -0.0035  0.0075  0.1267  0.2361  0.0032
                                            0.0652  0.0563 -0.0644  0.0103  0.0224
                                           -0.1147 -0.3720  0.0145  0.2071  0.2772
                                           -0.1715  0.1943
   138. (0.00014) RY*(11) C   5           s(  1.27%)p24.43( 31.06%)d53.23( 67.67%)
                                            0.0000 -0.0014 -0.0171  0.1094 -0.0213
                                           -0.0046 -0.1479 -0.1626 -0.1396  0.0058
                                            0.1738  0.3857 -0.1734 -0.0074 -0.1029
                                           -0.1418  0.0534  0.3429 -0.4406 -0.1517
                                           -0.5565 -0.1798
   139. (0.00007) RY*(12) C   5           s(  4.75%)p12.45( 59.13%)d 7.61( 36.12%)
   140. (0.00007) RY*(13) C   5           s(  3.86%)p12.98( 50.12%)d11.92( 46.02%)
   141. (0.00007) RY*(14) C   5           s(  7.36%)p 1.10(  8.13%)d11.48( 84.51%)
   142. (0.00003) RY*(15) C   5           s(  2.55%)p16.36( 41.67%)d21.89( 55.78%)
   143. (0.00001) RY*(16) C   5           s( 94.08%)p 0.01(  0.54%)d 0.06(  5.38%)
   144. (0.00001) RY*(17) C   5           s(  0.39%)p99.99( 96.11%)d 8.99(  3.50%)
   145. (0.00672) RY*( 1) C   6           s(  0.34%)p99.99( 96.17%)d10.25(  3.49%)
                                            0.0000 -0.0049  0.0471 -0.0339  0.0044
                                           -0.0042  0.1692  0.0158  0.0012  0.0271
                                           -0.8344 -0.0034  0.0026 -0.0053 -0.4538
                                           -0.1726  0.0103 -0.0955 -0.0082  0.0324
                                           -0.0874 -0.1305
   146. (0.00472) RY*( 2) C   6           s(  0.05%)p99.99( 96.82%)d62.21(  3.13%)
                                           -0.0000 -0.0013  0.0170  0.0079  0.0122
                                           -0.0014 -0.3438  0.0176 -0.0151 -0.0049
                                            0.3719  0.0870  0.0130 -0.0142 -0.8381
                                            0.0285 -0.0075 -0.0310  0.0408 -0.1622
                                            0.0484  0.0038
   147. (0.00416) RY*( 3) C   6           s(  5.41%)p16.58( 89.69%)d 0.91(  4.90%)
                                           -0.0000  0.0090  0.2318  0.0161  0.0071
                                            0.0074  0.8469 -0.1165  0.0084 -0.0108
                                            0.3241 -0.0012  0.0232 -0.0042 -0.2167
                                           -0.1134  0.0213  0.1446  0.1237  0.0336
                                           -0.0982 -0.0445
   148. (0.00156) RY*( 4) C   6           s( 40.03%)p 1.44( 57.60%)d 0.06(  2.38%)
                                           -0.0000  0.0010  0.6300 -0.0555 -0.0179
                                           -0.0048 -0.0898  0.5839 -0.0738 -0.0165
                                            0.0075 -0.4589  0.0771 -0.0006  0.0077
                                            0.0679  0.0053  0.1053 -0.0907  0.0387
                                            0.0330 -0.0431
   149. (0.00123) RY*( 5) C   6           s(  0.93%)p99.99( 97.40%)d 1.80(  1.67%)
                                            0.0000  0.0015 -0.0341  0.0847 -0.0309
                                            0.0015  0.1441 -0.1326  0.0003  0.0061
                                           -0.1313 -0.1618 -0.1016 -0.0050 -0.0841
                                            0.9292  0.1069 -0.0162  0.0447 -0.1129
                                           -0.0125  0.0395
   150. (0.00090) RY*( 6) C   6           s(  7.07%)p11.61( 82.06%)d 1.54( 10.88%)
                                           -0.0000  0.0025  0.2561 -0.0709 -0.0044
                                            0.0093 -0.1276 -0.6884  0.0413 -0.0036
                                            0.0154 -0.5472  0.0927 -0.0012 -0.0051
                                           -0.1425  0.0027 -0.2545 -0.0022  0.0709
                                            0.1867  0.0645
   151. (0.00068) RY*( 7) C   6           s(  5.59%)p 2.38( 13.32%)d14.51( 81.10%)
                                           -0.0000 -0.0022  0.2348 -0.0269 -0.0043
                                           -0.0119 -0.0109 -0.2381  0.0153 -0.0059
                                            0.0023  0.2638  0.0285 -0.0022  0.0068
                                            0.0633  0.0381  0.2212 -0.8385 -0.1169
                                           -0.0043 -0.2127
   152. (0.00060) RY*( 8) C   6           s( 37.34%)p 1.20( 44.99%)d 0.47( 17.67%)
                                           -0.0000 -0.0058  0.6031  0.0983  0.0011
                                            0.0028 -0.1558 -0.1728 -0.0070 -0.0074
                                           -0.0836  0.5919  0.1115  0.0070  0.0872
                                            0.1319 -0.0285 -0.0847  0.3466  0.2064
                                            0.0431  0.0706
   153. (0.00025) RY*( 9) C   6           s( 35.18%)p 0.21(  7.27%)d 1.64( 57.55%)
                                           -0.0000  0.0003  0.0365  0.5917  0.0203
                                            0.0123  0.1700  0.1644 -0.0609 -0.0004
                                            0.0258  0.0547 -0.0132  0.0060  0.0479
                                           -0.0648 -0.0504 -0.5775 -0.1535 -0.2930
                                            0.3623 -0.0352
   154. (0.00018) RY*(10) C   6           s( 14.08%)p 1.74( 24.54%)d 4.36( 61.38%)
                                           -0.0000 -0.0027  0.1362  0.3496 -0.0077
                                           -0.0100 -0.1279 -0.1510  0.1034 -0.0049
                                           -0.0600 -0.1141 -0.0970  0.0165  0.0916
                                           -0.0855 -0.3917  0.2666  0.1891 -0.5415
                                           -0.4466 -0.1196
   155. (0.00016) RY*(11) C   6           s( 18.75%)p 1.91( 35.86%)d 2.42( 45.39%)
                                            0.0000  0.0013 -0.0326  0.4269  0.0647
                                           -0.0049 -0.1410 -0.0449  0.0101  0.0058
                                            0.0863 -0.0964 -0.0650 -0.0061  0.0054
                                           -0.0448  0.5599  0.0115  0.0738  0.3159
                                           -0.2791 -0.5202
   156. (0.00010) RY*(12) C   6           s(  7.13%)p 7.30( 52.10%)d 5.72( 40.77%)
   157. (0.00006) RY*(13) C   6           s( 15.00%)p 3.79( 56.84%)d 1.88( 28.17%)
   158. (0.00007) RY*(14) C   6           s( 15.17%)p 1.85( 28.11%)d 3.74( 56.72%)
   159. (0.00004) RY*(15) C   6           s(  2.26%)p 8.23( 18.62%)d34.99( 79.12%)
   160. (0.00000) RY*(16) C   6           s(  0.05%)p99.99( 97.02%)d57.22(  2.93%)
   161. (0.00001) RY*(17) C   6           s( 95.63%)p 0.02(  1.75%)d 0.03(  2.62%)
   162. (0.00590) RY*( 1) C   7           s(  0.09%)p99.99( 94.49%)d59.04(  5.42%)
                                            0.0000 -0.0138  0.0261  0.0027  0.0061
                                            0.0061 -0.1802 -0.0112 -0.0008  0.0200
                                           -0.5342  0.0217 -0.0161  0.0273 -0.7891
                                            0.0383 -0.0305  0.0534 -0.0730 -0.1431
                                            0.0978 -0.1263
   163. (0.00221) RY*( 2) C   7           s(  1.02%)p94.62( 96.73%)d 2.20(  2.25%)
                                            0.0000  0.0180  0.0939  0.0308 -0.0117
                                           -0.0271 -0.8801  0.0332  0.0975 -0.0095
                                           -0.2253  0.0146  0.0548  0.0154  0.3517
                                           -0.0550 -0.0211  0.0868  0.0720  0.0623
                                           -0.0128 -0.0758
   164. (0.00124) RY*( 3) C   7           s(  0.01%)p99.99( 80.00%)d99.99( 19.99%)
                                            0.0000  0.0007 -0.0050  0.0106 -0.0027
                                           -0.0087  0.3074  0.0940  0.0770  0.0086
                                           -0.6711 -0.2387 -0.0798 -0.0042  0.3832
                                            0.1668  0.0471  0.2334 -0.0200 -0.2312
                                           -0.2252  0.2020
   165. (0.00058) RY*( 4) C   7           s(  1.82%)p18.91( 34.41%)d35.04( 63.77%)
                                            0.0000 -0.0011  0.1281 -0.0423 -0.0023
                                           -0.0021 -0.1866  0.2139 -0.0577  0.0094
                                            0.3741 -0.2540 -0.0663 -0.0033 -0.2183
                                            0.0591  0.0058  0.3315 -0.2519 -0.2402
                                           -0.6284  0.1083
   166. (0.00051) RY*( 5) C   7           s( 90.52%)p 0.08(  7.03%)d 0.03(  2.45%)
                                            0.0000 -0.0069  0.9489 -0.0680  0.0052
                                            0.0102  0.0973 -0.1608 -0.1136  0.0166
                                           -0.0294 -0.0126 -0.1184  0.0186  0.0121
                                            0.0345 -0.0703 -0.0375  0.1146  0.0976
                                            0.0187 -0.0099
   167. (0.00032) RY*( 6) C   7           s( 11.03%)p 7.68( 84.68%)d 0.39(  4.29%)
                                            0.0000 -0.0048 -0.0397  0.3277 -0.0368
                                           -0.0085 -0.0407 -0.7473  0.1919 -0.0028
                                            0.0921 -0.0705  0.1684  0.0035  0.0079
                                            0.4560  0.0032  0.0987 -0.1515 -0.0668
                                           -0.0548 -0.0519
   168. (0.00015) RY*( 7) C   7           s( 45.28%)p 1.13( 51.31%)d 0.08(  3.41%)
                                           -0.0000 -0.0056  0.0390  0.6711 -0.0285
                                            0.0001 -0.0231  0.2534 -0.4792  0.0011
                                           -0.0166  0.2628 -0.1361  0.0015  0.0210
                                            0.2067  0.2961  0.0973 -0.0817  0.0992
                                            0.0693  0.0581
   169. (0.00012) RY*( 8) C   7           s(  7.07%)p 2.29( 16.18%)d10.86( 76.75%)
                                           -0.0000  0.0039 -0.0692  0.2253  0.1230
                                            0.0159  0.0952  0.0602  0.0643  0.0055
                                            0.0499  0.1518 -0.0744 -0.0067 -0.0248
                                            0.0532 -0.3319  0.2184  0.6895 -0.1308
                                           -0.2388 -0.4126
   170. (0.00007) RY*( 9) C   7           s(  2.27%)p 8.86( 20.12%)d34.16( 77.60%)
   171. (0.00007) RY*(10) C   7           s(  9.85%)p 6.30( 62.05%)d 2.85( 28.09%)
   172. (0.00005) RY*(11) C   7           s( 17.23%)p 4.15( 71.48%)d 0.65( 11.28%)
   173. (0.00004) RY*(12) C   7           s(  1.88%)p23.38( 43.98%)d28.78( 54.14%)
   174. (0.00003) RY*(13) C   7           s(  9.16%)p 5.24( 48.05%)d 4.67( 42.79%)
   175. (0.00001) RY*(14) C   7           s(  1.74%)p56.07( 97.39%)d 0.50(  0.87%)
   176. (0.00001) RY*(15) C   7           s(  5.88%)p 8.92( 52.48%)d 7.08( 41.63%)
   177. (0.00001) RY*(16) C   7           s(  3.85%)p 8.33( 32.05%)d16.67( 64.10%)
   178. (0.00000) RY*(17) C   7           s( 91.32%)p 0.08(  7.70%)d 0.01(  0.98%)
   179. (0.00611) RY*( 1) C   8           s(  0.51%)p99.99( 94.22%)d10.43(  5.27%)
                                           -0.0000  0.0209 -0.0474  0.0482 -0.0072
                                            0.0298 -0.6844  0.0735 -0.0468  0.0040
                                           -0.0247  0.0338 -0.0089 -0.0243  0.6790
                                           -0.0261  0.0339 -0.0429 -0.1889 -0.0751
                                            0.0917  0.0335
   180. (0.00229) RY*( 2) C   8           s(  0.35%)p99.99( 98.47%)d 3.30(  1.17%)
                                            0.0000  0.0019 -0.0382  0.0455  0.0041
                                           -0.0231 -0.4859  0.0682  0.1018 -0.0318
                                           -0.6361  0.0808  0.1409 -0.0272 -0.5283
                                            0.0769  0.1240 -0.0546 -0.0220  0.0416
                                           -0.0341  0.0733
   181. (0.00106) RY*( 3) C   8           s(  0.01%)p99.99( 83.64%)d99.99( 16.34%)
                                           -0.0000  0.0003  0.0085  0.0075 -0.0026
                                           -0.0022  0.4070  0.1786  0.0399  0.0047
                                           -0.6251 -0.2559 -0.0767 -0.0025  0.3867
                                            0.1547  0.0410  0.1423 -0.1559 -0.0949
                                           -0.3315 -0.0042
   182. (0.00060) RY*( 4) C   8           s(  0.84%)p12.14( 10.24%)d99.99( 88.92%)
                                           -0.0000  0.0006  0.0827  0.0399  0.0001
                                           -0.0045  0.1320  0.0389  0.0531  0.0097
                                           -0.2161 -0.0435 -0.0956 -0.0075  0.1317
                                            0.0398  0.0621 -0.0024  0.4758 -0.1501
                                            0.6479  0.4695
   183. (0.00045) RY*( 5) C   8           s( 90.97%)p 0.07(  6.14%)d 0.03(  2.89%)
                                           -0.0000  0.0050  0.9518  0.0592 -0.0177
                                            0.0174 -0.0842 -0.1336 -0.1322 -0.0023
                                           -0.0238 -0.0332  0.0153 -0.0211  0.0198
                                           -0.0158  0.1252  0.0791  0.0539  0.0934
                                           -0.0847 -0.0624
   184. (0.00024) RY*( 6) C   8           s(  4.45%)p19.08( 84.87%)d 2.40( 10.69%)
                                            0.0000 -0.0036 -0.1402  0.1571 -0.0109
                                           -0.0122 -0.0551 -0.5040  0.1326 -0.0119
                                           -0.0588 -0.5668  0.1924 -0.0080 -0.0050
                                           -0.4205  0.1873  0.2550  0.0048 -0.0388
                                            0.1223 -0.1593
   185. (0.00014) RY*( 7) C   8           s( 57.39%)p 0.30( 17.05%)d 0.45( 25.57%)
                                            0.0000 -0.0077 -0.1601  0.7387 -0.0493
                                           -0.0051  0.0214 -0.0125 -0.2380  0.0037
                                            0.0693  0.1035 -0.0398  0.0115  0.0294
                                            0.2442  0.1883  0.2614  0.0856  0.4039
                                           -0.0712  0.1089
   186. (0.00007) RY*( 8) C   8           s(  0.69%)p42.51( 29.43%)d99.99( 69.88%)
   187. (0.00005) RY*( 9) C   8           s( 31.39%)p 0.77( 24.28%)d 1.41( 44.33%)
   188. (0.00005) RY*(10) C   8           s(  1.67%)p43.61( 72.97%)d15.16( 25.36%)
   189. (0.00003) RY*(11) C   8           s(  4.30%)p15.10( 64.94%)d 7.15( 30.76%)
   190. (0.00001) RY*(12) C   8           s(  4.21%)p22.04( 92.81%)d 0.71(  2.98%)
   191. (0.00000) RY*(13) C   8           s(  3.13%)p 3.46( 10.83%)d27.47( 86.04%)
   192. (0.00001) RY*(14) C   8           s(  1.72%)p24.98( 42.85%)d32.31( 55.44%)
   193. (0.00001) RY*(15) C   8           s(  4.09%)p22.17( 90.68%)d 1.28(  5.23%)
   194. (0.00001) RY*(16) C   8           s(  3.24%)p22.56( 73.07%)d 7.31( 23.69%)
   195. (0.00000) RY*(17) C   8           s( 91.07%)p 0.04(  3.67%)d 0.06(  5.27%)
   196. (0.00578) RY*( 1) C   9           s(  1.07%)p87.44( 93.32%)d 5.26(  5.62%)
                                            0.0000 -0.0194  0.0979 -0.0247  0.0099
                                           -0.0277  0.7515  0.0919  0.0409 -0.0211
                                            0.5726  0.0773  0.0297 -0.0053  0.1472
                                            0.0254  0.0062 -0.1539 -0.0956  0.0217
                                           -0.0310  0.1480
   197. (0.00222) RY*( 2) C   9           s(  0.00%)p 1.00( 99.07%)d 0.01(  0.93%)
                                           -0.0000 -0.0000  0.0049  0.0005  0.0006
                                            0.0190  0.3716  0.0340 -0.0876 -0.0141
                                           -0.2697 -0.0211  0.0635 -0.0439 -0.8474
                                           -0.0761  0.2004 -0.0001 -0.0630 -0.0529
                                            0.0455 -0.0219
   198. (0.00103) RY*( 3) C   9           s(  0.02%)p99.99( 92.49%)d99.99(  7.49%)
                                           -0.0000  0.0001  0.0137 -0.0041 -0.0013
                                            0.0065 -0.4338  0.1410 -0.0727 -0.0094
                                            0.6729 -0.2314  0.1094  0.0056 -0.4075
                                            0.1478 -0.0717 -0.1170  0.0885  0.0905
                                            0.2106 -0.0294
   199. (0.00056) RY*( 4) C   9           s(  0.11%)p26.21(  2.86%)d99.99( 97.03%)
                                           -0.0000  0.0001  0.0247  0.0216  0.0040
                                            0.0065 -0.0457 -0.0608 -0.0108 -0.0078
                                            0.0675  0.0635 -0.0002  0.0021 -0.0567
                                            0.1034  0.0081  0.4089  0.2769 -0.4998
                                            0.0375  0.6894
   200. (0.00040) RY*( 5) C   9           s( 73.48%)p 0.33( 24.01%)d 0.03(  2.51%)
                                           -0.0000  0.0065  0.8556  0.0505 -0.0114
                                            0.0231 -0.0549 -0.1756 -0.1568  0.0136
                                           -0.0878  0.1087 -0.0665 -0.0041 -0.0237
                                            0.3921  0.0520 -0.0811  0.0035  0.1167
                                           -0.0673  0.0184
   201. (0.00036) RY*( 6) C   9           s( 20.84%)p 3.47( 72.32%)d 0.33(  6.83%)
                                           -0.0000  0.0030  0.4514  0.0680 -0.0036
                                            0.0041 -0.0569  0.3191 -0.0009  0.0118
                                           -0.0091 -0.2521 -0.1081  0.0174  0.0360
                                           -0.7109 -0.1889  0.0223 -0.1528 -0.1683
                                            0.1109  0.0621
   202. (0.00013) RY*( 7) C   9           s( 39.36%)p 0.43( 17.05%)d 1.11( 43.59%)
                                            0.0000 -0.0076 -0.1756  0.6005 -0.0459
                                           -0.0097 -0.0487  0.1068 -0.3089 -0.0081
                                           -0.0399  0.0834 -0.2207 -0.0030 -0.0088
                                            0.0457 -0.0415  0.0230 -0.3646  0.3851
                                            0.0695  0.3864
   203. (0.00007) RY*( 8) C   9           s(  0.69%)p24.29( 16.75%)d99.99( 82.56%)
   204. (0.00005) RY*( 9) C   9           s(  6.71%)p 9.00( 60.38%)d 4.91( 32.92%)
   205. (0.00002) RY*(10) C   9           s( 48.31%)p 0.16(  7.94%)d 0.91( 43.74%)
   206. (0.00002) RY*(11) C   9           s(  3.32%)p26.14( 86.79%)d 2.98(  9.89%)
   207. (0.00001) RY*(12) C   9           s(  0.27%)p99.99( 93.98%)d21.64(  5.76%)
   208. (0.00000) RY*(13) C   9           s(  6.33%)p 5.78( 36.59%)d 9.02( 57.08%)
   209. (0.00000) RY*(14) C   9           s(  1.99%)p48.15( 95.98%)d 1.02(  2.03%)
   210. (0.00001) RY*(15) C   9           s(  4.46%)p18.89( 84.19%)d 2.55( 11.35%)
   211. (0.00000) RY*(16) C   9           s(  0.23%)p53.43( 12.22%)d99.99( 87.56%)
   212. (0.00000) RY*(17) C   9           s( 92.84%)p 0.05(  4.23%)d 0.03(  2.93%)
   213. (0.00613) RY*( 1) C  10           s(  0.56%)p99.99( 94.24%)d 9.29(  5.20%)
                                            0.0000 -0.0209  0.0621 -0.0352  0.0078
                                           -0.0046  0.0388 -0.0384  0.0114 -0.0216
                                            0.5117 -0.0589  0.0335 -0.0309  0.8161
                                           -0.0594  0.0431  0.0464 -0.0616 -0.1475
                                            0.0944 -0.1241
   214. (0.00227) RY*( 2) C  10           s(  0.17%)p99.99( 98.80%)d 6.01(  1.02%)
                                            0.0000  0.0016 -0.0249  0.0322  0.0064
                                           -0.0425 -0.8385  0.0853  0.1912 -0.0181
                                           -0.3796  0.0328  0.0790  0.0149  0.2853
                                           -0.0303 -0.0709 -0.0468 -0.0729 -0.0090
                                            0.0087  0.0509
   215. (0.00099) RY*( 3) C  10           s(  0.00%)p 1.00( 88.05%)d 0.14( 11.95%)
                                           -0.0000 -0.0002  0.0049  0.0032  0.0024
                                            0.0066 -0.4260 -0.1467 -0.0513 -0.0107
                                            0.6503  0.2494  0.0967  0.0064 -0.3892
                                           -0.1592 -0.0581 -0.0458  0.1671 -0.0085
                                            0.2761  0.1148
   216. (0.00059) RY*( 4) C  10           s(  0.00%)p 1.00(  5.55%)d17.02( 94.45%)
                                            0.0000  0.0007  0.0003  0.0057 -0.0001
                                            0.0040  0.1029  0.0425  0.0398 -0.0052
                                           -0.1568  0.0304 -0.0614  0.0030  0.0968
                                            0.0213  0.0488 -0.4797  0.1911  0.4165
                                            0.6486 -0.2895
   217. (0.00046) RY*( 5) C  10           s( 92.43%)p 0.06(  5.93%)d 0.02(  1.64%)
                                           -0.0000  0.0046  0.9571  0.0897 -0.0079
                                            0.0008 -0.0064  0.0154  0.0127  0.0144
                                           -0.0588 -0.0507 -0.0858  0.0235 -0.0634
                                           -0.1187 -0.1632  0.0442 -0.0610 -0.0582
                                            0.0687 -0.0514
   218. (0.00024) RY*( 6) C  10           s(  2.86%)p30.00( 85.93%)d 3.91( 11.21%)
                                            0.0000 -0.0031 -0.0340  0.1654 -0.0105
                                           -0.0158 -0.0450 -0.7752  0.2291 -0.0077
                                           -0.0474 -0.3920  0.0595  0.0042 -0.0218
                                            0.1640 -0.1291  0.2271  0.1562  0.1024
                                            0.0510 -0.1517
   219. (0.00013) RY*( 7) C  10           s( 47.19%)p 0.30( 13.94%)d 0.82( 38.88%)
                                            0.0000 -0.0038 -0.1819  0.6601 -0.0552
                                            0.0055  0.0436  0.0446 -0.1653 -0.0049
                                           -0.0270  0.1387 -0.1873 -0.0129 -0.0095
                                           -0.0191 -0.2289  0.2420 -0.4724 -0.0497
                                            0.3224 -0.0241
   220. (0.00006) RY*( 8) C  10           s(  0.19%)p99.99( 22.31%)d99.99( 77.50%)
   221. (0.00005) RY*( 9) C  10           s( 15.24%)p 4.38( 66.74%)d 1.18( 18.03%)
   222. (0.00003) RY*(10) C  10           s(  1.23%)p61.05( 74.96%)d19.39( 23.81%)
   223. (0.00003) RY*(11) C  10           s( 21.84%)p 1.91( 41.74%)d 1.67( 36.42%)
   224. (0.00002) RY*(12) C  10           s( 17.06%)p 4.20( 71.62%)d 0.66( 11.32%)
   225. (0.00000) RY*(13) C  10           s( 93.35%)p 0.03(  2.61%)d 0.04(  4.04%)
   226. (0.00000) RY*(14) C  10           s(  0.59%)p99.99( 97.38%)d 3.45(  2.03%)
   227. (0.00001) RY*(15) C  10           s(  2.59%)p 8.59( 22.22%)d29.07( 75.20%)
   228. (0.00001) RY*(16) C  10           s(  2.94%)p30.69( 90.20%)d 2.33(  6.86%)
   229. (0.00000) RY*(17) C  10           s(  1.81%)p 9.89( 17.92%)d44.33( 80.27%)
   230. (0.00620) RY*( 1) C  11           s(  0.05%)p99.99( 94.77%)d94.64(  5.17%)
                                            0.0000 -0.0153  0.0166 -0.0040  0.0044
                                            0.0253 -0.7767  0.0120 -0.0264  0.0025
                                           -0.1596 -0.0224 -0.0043 -0.0245  0.5588
                                           -0.0612  0.0217  0.0537  0.1872  0.0743
                                           -0.0823 -0.0388
   231. (0.00218) RY*( 2) C  11           s(  0.38%)p99.99( 97.45%)d 5.74(  2.17%)
                                            0.0000  0.0165  0.0536  0.0215 -0.0137
                                           -0.0174 -0.3527 -0.0119  0.0823 -0.0237
                                           -0.6250  0.0608  0.0897 -0.0210 -0.6557
                                            0.0835  0.0502  0.0947 -0.0020 -0.0331
                                            0.0642 -0.0869
   232. (0.00147) RY*( 3) C  11           s(  0.22%)p99.99( 87.57%)d55.32( 12.20%)
                                           -0.0000 -0.0002 -0.0180  0.0432 -0.0038
                                           -0.0015 -0.4004 -0.1723 -0.0604  0.0014
                                            0.6347  0.2214  0.0535 -0.0008 -0.3970
                                           -0.2586 -0.0536  0.0809  0.1653 -0.1460
                                            0.1546  0.2073
   233. (0.00059) RY*( 4) C  11           s(  1.09%)p18.23( 19.87%)d72.54( 79.04%)
                                           -0.0000 -0.0007 -0.0629  0.0832 -0.0042
                                           -0.0054  0.1785  0.0096  0.0654  0.0063
                                           -0.2674  0.2358 -0.0277 -0.0027  0.1790
                                           -0.0491 -0.0000 -0.1054  0.4273 -0.0421
                                            0.6762  0.3711
   234. (0.00049) RY*( 5) C  11           s( 92.06%)p 0.05(  4.69%)d 0.04(  3.25%)
                                            0.0000 -0.0052  0.9561 -0.0807  0.0023
                                            0.0231  0.0142 -0.1070 -0.1016  0.0087
                                            0.0510 -0.0650 -0.0452 -0.0113  0.0392
                                            0.1021  0.0581  0.0292 -0.0104 -0.0677
                                            0.1628 -0.0207
   235. (0.00024) RY*( 6) C  11           s(  0.80%)p99.99( 91.60%)d 9.46(  7.60%)
                                           -0.0000  0.0042 -0.0530 -0.0040  0.0720
                                            0.0009 -0.0775  0.2143 -0.3037  0.0071
                                            0.0584  0.5712 -0.2274  0.0074  0.0406
                                            0.6002 -0.1686 -0.0222 -0.0911 -0.2448
                                           -0.0265 -0.0811
   236. (0.00014) RY*( 7) C  11           s( 57.18%)p 0.43( 24.76%)d 0.32( 18.05%)
                                            0.0000 -0.0029  0.1338  0.7442  0.0017
                                            0.0094  0.1480  0.1048 -0.0285  0.0061
                                           -0.0404  0.3278  0.1557 -0.0021  0.0725
                                           -0.2635  0.0762  0.2648  0.0996  0.0117
                                           -0.1457 -0.2813
   237. (0.00012) RY*( 8) C  11           s(  1.83%)p45.40( 83.11%)d 8.22( 15.06%)
                                           -0.0000  0.0052 -0.0374 -0.0102  0.1295
                                           -0.0003 -0.0285  0.2117  0.2074  0.0052
                                            0.1571 -0.0759  0.4508  0.0024  0.0252
                                            0.2901  0.6512 -0.1379  0.1394 -0.3317
                                           -0.0008 -0.0455
   238. (0.00011) RY*( 9) C  11           s(  5.30%)p 3.62( 19.22%)d14.23( 75.48%)
                                            0.0000 -0.0030  0.1844  0.1314 -0.0418
                                           -0.0053 -0.0600  0.2573  0.1733 -0.0087
                                           -0.0124  0.2225  0.1908 -0.0139 -0.0417
                                            0.0560 -0.0336 -0.2901 -0.1685  0.3834
                                           -0.3217  0.6259
   239. (0.00006) RY*(10) C  11           s(  3.07%)p16.96( 52.10%)d14.60( 44.83%)
   240. (0.00004) RY*(11) C  11           s( 13.64%)p 5.79( 79.01%)d 0.54(  7.35%)
   241. (0.00004) RY*(12) C  11           s(  2.55%)p15.77( 40.26%)d22.40( 57.19%)
   242. (0.00002) RY*(13) C  11           s(  3.44%)p 7.10( 24.40%)d20.99( 72.16%)
   243. (0.00002) RY*(14) C  11           s( 22.04%)p 1.62( 35.66%)d 1.92( 42.30%)
   244. (0.00000) RY*(15) C  11           s( 94.84%)p 0.04(  3.65%)d 0.02(  1.50%)
   245. (0.00001) RY*(16) C  11           s(  0.23%)p99.99( 79.06%)d91.89( 20.71%)
   246. (0.00001) RY*(17) C  11           s(  1.29%)p48.69( 62.97%)d27.64( 35.74%)
   247. (0.00573) RY*( 1) C  12           s(  0.33%)p99.99( 94.17%)d16.90(  5.51%)
                                           -0.0000  0.0162 -0.0079  0.0538 -0.0063
                                           -0.0032  0.1066  0.0068  0.0022  0.0256
                                           -0.6175  0.0182 -0.0161 -0.0241  0.7377
                                           -0.0292  0.0449  0.0266  0.0509 -0.2161
                                           -0.0047  0.0711
   248. (0.00193) RY*( 2) C  12           s(  0.23%)p99.99( 97.10%)d11.54(  2.66%)
                                            0.0000  0.0209  0.0413  0.0007 -0.0129
                                           -0.0095 -0.3232 -0.0194  0.0392  0.0189
                                            0.6741 -0.0192 -0.1368  0.0258  0.6175
                                           -0.0511 -0.0786 -0.0763 -0.0132 -0.0302
                                           -0.0671 -0.1234
   249. (0.00106) RY*( 3) C  12           s(  1.21%)p67.65( 81.83%)d14.02( 16.96%)
                                            0.0000  0.0025 -0.0687  0.0858 -0.0033
                                           -0.0079  0.7637  0.3396  0.1187 -0.0012
                                            0.2914  0.0628 -0.0195  0.0005  0.1236
                                            0.0212  0.0253  0.1101  0.3388  0.1374
                                           -0.1252  0.0907
   250. (0.00072) RY*( 4) C  12           s(  1.44%)p18.91( 27.24%)d49.51( 71.32%)
                                           -0.0000  0.0010 -0.0560  0.1062 -0.0004
                                            0.0090  0.4210 -0.2516 -0.0028  0.0027
                                            0.1211 -0.0779  0.0173 -0.0000  0.0255
                                           -0.0992  0.0133 -0.5661 -0.3697 -0.2124
                                            0.4536 -0.0723
   251. (0.00045) RY*( 5) C  12           s( 94.12%)p 0.04(  4.13%)d 0.02(  1.75%)
                                            0.0000 -0.0065  0.9701  0.0125  0.0052
                                            0.0038  0.0843  0.0145 -0.0120 -0.0233
                                            0.0080  0.0747  0.1354  0.0131 -0.0147
                                            0.0800 -0.0499 -0.0535  0.0511 -0.1014
                                           -0.0074 -0.0411
   252. (0.00032) RY*( 6) C  12           s( 22.36%)p 3.13( 69.90%)d 0.35(  7.73%)
                                            0.0000 -0.0085 -0.0316  0.4714 -0.0178
                                           -0.0046 -0.0702 -0.0987  0.1298  0.0089
                                            0.0017  0.4278 -0.2073  0.0068  0.0094
                                            0.6629  0.0428 -0.0889 -0.1283  0.1063
                                           -0.0122  0.2038
   253. (0.00015) RY*( 7) C  12           s( 47.97%)p 0.91( 43.84%)d 0.17(  8.19%)
                                            0.0000 -0.0003  0.0382  0.6910 -0.0274
                                           -0.0038 -0.0775  0.0080 -0.1639 -0.0012
                                            0.0924 -0.3623  0.2867  0.0024 -0.0053
                                           -0.2209  0.3669  0.1578 -0.0787 -0.0256
                                           -0.0845  0.2075
   254. (0.00012) RY*( 8) C  12           s( 11.20%)p 5.04( 56.43%)d 2.89( 32.37%)
                                           -0.0000  0.0013  0.0021  0.3110  0.1236
                                           -0.0010  0.1250 -0.3478 -0.0021 -0.0028
                                            0.0012 -0.2301 -0.3442 -0.0072 -0.0896
                                            0.0212 -0.4977  0.4004  0.1544 -0.2783
                                            0.0736 -0.2380
   255. (0.00009) RY*( 9) C  12           s( 12.50%)p 2.91( 36.37%)d 4.09( 51.13%)
   256. (0.00007) RY*(10) C  12           s(  1.64%)p12.83( 21.00%)d47.25( 77.36%)
   257. (0.00005) RY*(11) C  12           s(  6.17%)p 7.31( 45.10%)d 7.90( 48.73%)
   258. (0.00002) RY*(12) C  12           s(  0.81%)p89.13( 72.30%)d33.16( 26.89%)
   259. (0.00001) RY*(13) C  12           s(  2.36%)p19.81( 46.69%)d21.61( 50.95%)
   260. (0.00002) RY*(14) C  12           s(  7.93%)p 6.78( 53.73%)d 4.84( 38.34%)
   261. (0.00002) RY*(15) C  12           s(  2.32%)p19.23( 44.71%)d22.79( 52.97%)
   262. (0.00000) RY*(16) C  12           s( 87.24%)p 0.11(  9.81%)d 0.03(  2.95%)
   263. (0.00000) RY*(17) C  12           s(  0.22%)p99.99( 95.77%)d18.11(  4.01%)
   264. (0.00578) RY*( 1) C  13           s(  0.51%)p99.99( 94.04%)d10.68(  5.45%)
                                            0.0000 -0.0210  0.0528 -0.0422  0.0097
                                           -0.0093  0.2132 -0.0125  0.0191  0.0163
                                           -0.3058  0.0722 -0.0234  0.0344 -0.8883
                                            0.0490 -0.0461 -0.0081  0.0724 -0.1546
                                           -0.0553 -0.1490
   265. (0.00236) RY*( 2) C  13           s(  0.76%)p99.99( 97.99%)d 1.65(  1.25%)
                                           -0.0000 -0.0016  0.0696 -0.0524 -0.0039
                                            0.0102  0.2199 -0.0271 -0.0395 -0.0425
                                           -0.8591  0.1115  0.1869  0.0181  0.3632
                                           -0.0504 -0.0845 -0.0246 -0.0069  0.0683
                                           -0.0360 -0.0769
   266. (0.00106) RY*( 3) C  13           s(  0.18%)p99.99( 80.82%)d99.99( 19.01%)
                                           -0.0000  0.0006  0.0417 -0.0003  0.0048
                                           -0.0021  0.7954  0.2733  0.1029 -0.0004
                                            0.2564  0.0916  0.0192 -0.0023  0.1130
                                            0.0514  0.0201  0.3525  0.0542  0.0728
                                           -0.2395  0.0156
   267. (0.00056) RY*( 4) C  13           s(  0.26%)p51.97( 13.56%)d99.99( 86.18%)
                                           -0.0000  0.0003  0.0501  0.0093  0.0035
                                            0.0105 -0.3111 -0.0896 -0.1282  0.0043
                                           -0.0728  0.0614 -0.0350 -0.0009 -0.0415
                                           -0.0420 -0.0203  0.6955 -0.4762 -0.0292
                                           -0.3701 -0.1164
   268. (0.00037) RY*( 5) C  13           s( 76.02%)p 0.25( 19.25%)d 0.06(  4.72%)
                                           -0.0000  0.0059  0.8705 -0.0119 -0.0480
                                            0.0027 -0.0457 -0.1045 -0.0232  0.0003
                                            0.1311  0.3275  0.0266 -0.0268  0.0465
                                           -0.1207  0.1908 -0.1435  0.0498 -0.0727
                                           -0.0799 -0.1117
   269. (0.00026) RY*( 6) C  13           s( 22.42%)p 3.03( 67.88%)d 0.43(  9.71%)
                                           -0.0000  0.0042  0.3841 -0.2767  0.0023
                                            0.0063 -0.0378  0.2431 -0.0363 -0.0185
                                           -0.0450 -0.7000  0.2597 -0.0034 -0.0140
                                            0.2059 -0.1202  0.1604  0.0123 -0.1701
                                            0.1335  0.1563
   270. (0.00013) RY*( 7) C  13           s( 34.72%)p 0.70( 24.43%)d 1.18( 40.84%)
                                            0.0000 -0.0087 -0.0483  0.5836 -0.0651
                                            0.0003  0.0227 -0.0756 -0.0792 -0.0052
                                           -0.0532 -0.1750  0.1339  0.0109  0.0738
                                            0.3268  0.2610 -0.1765  0.0349 -0.4387
                                           -0.4220  0.0740
   271. (0.00007) RY*( 8) C  13           s(  0.17%)p99.99( 18.17%)d99.99( 81.66%)
   272. (0.00004) RY*( 9) C  13           s( 48.55%)p 0.72( 35.12%)d 0.34( 16.33%)
   273. (0.00003) RY*(10) C  13           s( 10.92%)p 3.17( 34.55%)d 5.00( 54.54%)
   274. (0.00003) RY*(11) C  13           s(  4.75%)p18.26( 86.67%)d 1.81(  8.58%)
   275. (0.00002) RY*(12) C  13           s(  1.37%)p64.57( 88.23%)d 7.61( 10.40%)
   276. (0.00001) RY*(13) C  13           s(  1.75%)p18.80( 32.98%)d37.22( 65.27%)
   277. (0.00000) RY*(14) C  13           s(  0.60%)p29.80( 17.97%)d99.99( 81.42%)
   278. (0.00001) RY*(15) C  13           s(  9.64%)p 8.38( 80.83%)d 0.99(  9.53%)
   279. (0.00000) RY*(16) C  13           s(  0.10%)p99.99( 95.50%)d43.45(  4.40%)
   280. (0.00000) RY*(17) C  13           s( 87.31%)p 0.14( 12.16%)d 0.01(  0.53%)
   281. (0.00592) RY*( 1) C  14           s(  0.82%)p99.99( 93.82%)d 6.52(  5.36%)
                                            0.0000 -0.0219  0.0683 -0.0552  0.0058
                                           -0.0110  0.2770  0.0204  0.0181  0.0353
                                           -0.9153 -0.1068 -0.0472  0.0055 -0.0864
                                            0.0046 -0.0184  0.0826 -0.0074 -0.0530
                                            0.1154  0.1748
   282. (0.00225) RY*( 2) C  14           s(  0.05%)p99.99( 99.11%)d16.53(  0.84%)
                                           -0.0000 -0.0015  0.0223  0.0025  0.0004
                                            0.0048  0.0966 -0.0010 -0.0173  0.0064
                                            0.1208  0.0022 -0.0395 -0.0487 -0.9548
                                           -0.0393  0.2228 -0.0035 -0.0275  0.0798
                                            0.0155  0.0314
   283. (0.00076) RY*( 3) C  14           s(  0.59%)p99.99( 89.23%)d17.23( 10.18%)
                                           -0.0000  0.0005  0.0749  0.0168  0.0047
                                           -0.0109  0.8419 -0.2743  0.1386 -0.0056
                                            0.2531 -0.0861  0.0486 -0.0022  0.1199
                                           -0.0099  0.0223  0.2612 -0.1013  0.0090
                                           -0.1515 -0.0173
   284. (0.00059) RY*( 4) C  14           s(  0.02%)p90.26(  1.96%)d99.99( 98.02%)
                                            0.0000  0.0003  0.0043  0.0141  0.0001
                                            0.0092  0.1186  0.0166 -0.0025  0.0026
                                            0.0297  0.0386 -0.0069  0.0023  0.0191
                                           -0.0477 -0.0069 -0.0868  0.9152  0.2710
                                           -0.0988  0.2279
   285. (0.00038) RY*( 5) C  14           s( 54.93%)p 0.76( 41.54%)d 0.06(  3.53%)
                                           -0.0000  0.0064  0.7385 -0.0559 -0.0271
                                            0.0073 -0.0871 -0.0697 -0.0494 -0.0187
                                            0.0564 -0.0567  0.0937 -0.0124  0.0005
                                            0.6110  0.1070  0.0012  0.0739 -0.1546
                                            0.0232  0.0734
   286. (0.00030) RY*( 6) C  14           s( 42.18%)p 1.09( 45.78%)d 0.29( 12.04%)
                                           -0.0000  0.0002  0.5425  0.3563 -0.0223
                                            0.0032 -0.0384  0.1049 -0.0637 -0.0142
                                            0.0242  0.0559  0.2224  0.0131  0.0364
                                           -0.6165 -0.0794 -0.0427 -0.1556  0.1458
                                           -0.0093  0.2702
   287. (0.00014) RY*( 7) C  14           s( 54.11%)p 0.30( 16.26%)d 0.55( 29.63%)
                                            0.0000 -0.0057 -0.3380  0.6529 -0.0226
                                           -0.0037  0.0075  0.0166 -0.0986  0.0171
                                            0.0112 -0.0613  0.2021 -0.0055  0.0071
                                            0.2829  0.1655 -0.0327 -0.0377 -0.2761
                                           -0.1424  0.4442
   288. (0.00005) RY*( 8) C  14           s( 19.05%)p 3.71( 70.74%)d 0.54( 10.22%)
   289. (0.00006) RY*( 9) C  14           s(  0.35%)p78.89( 27.54%)d99.99( 72.11%)
   290. (0.00003) RY*(10) C  14           s( 13.57%)p 1.92( 26.12%)d 4.44( 60.31%)
   291. (0.00001) RY*(11) C  14           s(  0.08%)p99.99( 98.04%)d23.36(  1.88%)
   292. (0.00001) RY*(12) C  14           s(  6.27%)p12.15( 76.21%)d 2.79( 17.52%)
   293. (0.00001) RY*(13) C  14           s(  0.99%)p12.79( 12.60%)d87.70( 86.41%)
   294. (0.00000) RY*(14) C  14           s( 96.38%)p 0.02(  1.50%)d 0.02(  2.12%)
   295. (0.00001) RY*(15) C  14           s(  6.34%)p14.37( 91.08%)d 0.41(  2.58%)
   296. (0.00001) RY*(16) C  14           s(  3.64%)p 2.68(  9.75%)d23.82( 86.61%)
   297. (0.00000) RY*(17) C  14           s(  0.70%)p99.99( 98.85%)d 0.66(  0.46%)
   298. (0.00675) RY*( 1) C  15           s(  1.11%)p86.09( 95.36%)d 3.18(  3.53%)
                                           -0.0000  0.0183  0.1034  0.0030 -0.0066
                                            0.0064  0.0882  0.0213 -0.0026 -0.0385
                                            0.2098 -0.0352  0.0333  0.0267 -0.9461
                                            0.0393 -0.0126  0.0245  0.0404 -0.1753
                                           -0.0143  0.0459
   299. (0.00300) RY*( 2) C  15           s(  0.93%)p99.99( 96.77%)d 2.48(  2.30%)
                                           -0.0000 -0.0134  0.0852 -0.0426 -0.0038
                                            0.0124  0.3132 -0.0286 -0.0294 -0.0313
                                           -0.8986  0.1093  0.0627 -0.0290 -0.1815
                                            0.0194  0.0964 -0.0190  0.0105  0.0661
                                           -0.0350 -0.1302
   300. (0.00124) RY*( 3) C  15           s( 64.75%)p 0.47( 30.51%)d 0.07(  4.74%)
                                           -0.0000  0.0075  0.8036 -0.0355  0.0190
                                           -0.0074  0.2541 -0.0831  0.0245 -0.0076
                                            0.1768  0.1898  0.0225  0.0251  0.1662
                                            0.3598 -0.0862  0.0590  0.0668 -0.0278
                                           -0.1636 -0.1093
   301. (0.00115) RY*( 4) C  15           s(  8.61%)p 8.37( 72.11%)d 2.24( 19.27%)
                                           -0.0000  0.0029  0.2933 -0.0059  0.0065
                                            0.0136 -0.7958 -0.0797 -0.0388  0.0005
                                           -0.2224  0.0308  0.0113  0.0109 -0.0845
                                            0.1463 -0.0253 -0.3499 -0.0971 -0.1228
                                            0.1982 -0.0810
   302. (0.00055) RY*( 5) C  15           s(  0.12%)p99.99( 33.49%)d99.99( 66.39%)
                                           -0.0000  0.0001  0.0198  0.0279  0.0051
                                           -0.0018 -0.2860 -0.4429 -0.1565 -0.0009
                                           -0.0841 -0.1373 -0.0326  0.0002 -0.0483
                                           -0.0521 -0.0203  0.3430  0.5950  0.2401
                                           -0.3340  0.1515
   303. (0.00031) RY*( 6) C  15           s( 22.24%)p 3.19( 70.88%)d 0.31(  6.88%)
                                           -0.0000 -0.0013  0.4712  0.0076 -0.0170
                                            0.0065 -0.0132  0.2817 -0.0486 -0.0211
                                           -0.0568 -0.4135  0.1811 -0.0002  0.0366
                                           -0.6466 -0.0007  0.1015 -0.0423  0.0652
                                            0.1164  0.1973
   304. (0.00022) RY*( 7) C  15           s(  3.61%)p18.63( 67.30%)d 8.05( 29.08%)
                                            0.0000  0.0013 -0.0054  0.1874  0.0312
                                            0.0004 -0.2874  0.6837  0.0687  0.0015
                                           -0.0873  0.2635 -0.1321 -0.0001 -0.0577
                                            0.1261 -0.0668  0.4308 -0.0393  0.1666
                                           -0.2749 -0.0206
   305. (0.00018) RY*( 8) C  15           s( 20.37%)p 2.32( 47.29%)d 1.59( 32.35%)
                                           -0.0000 -0.0046  0.0471  0.4441 -0.0647
                                           -0.0011  0.0527 -0.2139  0.0916  0.0027
                                            0.0402  0.3305 -0.1219 -0.0027 -0.1013
                                           -0.3119 -0.4274 -0.2970 -0.1792  0.4372
                                           -0.1028  0.0384
   306. (0.00007) RY*( 9) C  15           s(  1.42%)p20.56( 29.12%)d49.04( 69.47%)
   307. (0.00007) RY*(10) C  15           s(  3.88%)p15.92( 61.79%)d 8.84( 34.33%)
   308. (0.00003) RY*(11) C  15           s( 17.07%)p 1.53( 26.08%)d 3.33( 56.85%)
   309. (0.00004) RY*(12) C  15           s( 21.90%)p 2.28( 49.86%)d 1.29( 28.25%)
   310. (0.00001) RY*(13) C  15           s( 32.72%)p 1.97( 64.36%)d 0.09(  2.92%)
   311. (0.00001) RY*(14) C  15           s(  0.49%)p47.77( 23.24%)d99.99( 76.27%)
   312. (0.00000) RY*(15) C  15           s( 97.81%)p 0.01(  1.26%)d 0.01(  0.93%)
   313. (0.00001) RY*(16) C  15           s(  2.97%)p10.90( 32.34%)d21.80( 64.70%)
   314. (0.00000) RY*(17) C  15           s(  0.03%)p99.99( 98.42%)d44.44(  1.55%)
   315. (0.00772) RY*( 1) C  16           s(  0.11%)p99.99( 93.91%)d54.48(  5.98%)
                                           -0.0000 -0.0101  0.0294  0.0106 -0.0046
                                           -0.0061  0.2781 -0.0070  0.0101  0.0059
                                           -0.7022 -0.0036 -0.0047  0.0369 -0.5989
                                            0.0465 -0.0786 -0.0182 -0.0831  0.1994
                                            0.0192  0.1116
   316. (0.00666) RY*( 2) C  16           s(  0.49%)p99.99( 95.42%)d 8.27(  4.08%)
                                            0.0000  0.0106  0.0626 -0.0245 -0.0174
                                           -0.0094 -0.0876  0.0110  0.0167  0.0246
                                            0.6080 -0.0373 -0.0533  0.0026 -0.7491
                                           -0.1008  0.0157  0.0392 -0.0012 -0.0703
                                            0.0536  0.1774
   317. (0.00314) RY*( 3) C  16           s(  0.02%)p99.99( 60.26%)d99.99( 39.72%)
                                           -0.0000 -0.0000 -0.0018  0.0135  0.0004
                                           -0.0194 -0.6946 -0.2607  0.0384 -0.0064
                                           -0.2044 -0.0387  0.0104 -0.0041 -0.0790
                                           -0.0242 -0.0050  0.0117  0.5761  0.1834
                                           -0.1199  0.1307
   318. (0.00091) RY*( 4) C  16           s(  0.06%)p99.99(  9.37%)d99.99( 90.57%)
                                           -0.0000  0.0014  0.0231  0.0005 -0.0083
                                           -0.0036  0.0589 -0.2068  0.0363 -0.0027
                                            0.0093 -0.2068  0.0441 -0.0033  0.0166
                                           -0.0297 -0.0126 -0.8056  0.1088 -0.0963
                                            0.4851  0.0162
   319. (0.00059) RY*( 5) C  16           s(  3.33%)p12.14( 40.44%)d16.88( 56.23%)
                                           -0.0000  0.0015 -0.1023  0.1495  0.0223
                                           -0.0013 -0.0286 -0.0494 -0.0362 -0.0010
                                            0.2325 -0.1172  0.2257  0.0129 -0.0541
                                            0.4789 -0.2206 -0.1918 -0.1461  0.6112
                                           -0.2140 -0.2912
   320. (0.00051) RY*( 6) C  16           s( 24.22%)p 1.40( 34.00%)d 1.72( 41.77%)
                                           -0.0000 -0.0143  0.4546 -0.1842  0.0380
                                           -0.0023  0.0083 -0.1096  0.0052  0.0057
                                            0.0469  0.0723 -0.0377  0.0069  0.1603
                                            0.5413 -0.0157  0.0786 -0.0970  0.0484
                                            0.1329  0.6182
   321. (0.00042) RY*( 7) C  16           s( 70.25%)p 0.13(  8.79%)d 0.30( 20.96%)
                                           -0.0000  0.0008  0.8363 -0.0529 -0.0183
                                            0.0114  0.0107 -0.0590 -0.0168 -0.0219
                                           -0.0050  0.1580  0.0706 -0.0315 -0.0381
                                           -0.2131  0.0745 -0.1051  0.0237  0.0658
                                           -0.1677 -0.4069
   322. (0.00013) RY*( 8) C  16           s(  9.74%)p 5.74( 55.87%)d 3.53( 34.40%)
                                            0.0000  0.0113  0.1448  0.2214  0.1650
                                           -0.0013 -0.1469  0.2507 -0.0977  0.0009
                                           -0.0806 -0.4674  0.0088 -0.0130 -0.0666
                                            0.2771  0.3977  0.2879  0.0447 -0.0503
                                            0.4259 -0.2742
   323. (0.00011) RY*( 9) C  16           s(  1.59%)p42.93( 68.20%)d19.02( 30.22%)
                                            0.0000 -0.0070 -0.0082  0.1218 -0.0307
                                           -0.0070 -0.4647  0.1454  0.0207  0.0034
                                           -0.1112  0.2125 -0.6028  0.0020 -0.0555
                                            0.1403  0.0248 -0.2498 -0.4647 -0.0979
                                           -0.0512 -0.1078
   324. (0.00012) RY*(10) C  16           s( 84.07%)p 0.09(  7.90%)d 0.10(  8.03%)
                                            0.0000 -0.0032  0.1464  0.8996 -0.1001
                                            0.0029  0.1194 -0.1715  0.0899  0.0029
                                            0.0232 -0.0709 -0.0261 -0.0079  0.0544
                                           -0.0580 -0.1209  0.0281  0.0151 -0.1343
                                           -0.1312  0.2098
   325. (0.00008) RY*(11) C  16           s(  0.58%)p99.99( 76.49%)d39.31( 22.92%)
   326. (0.00005) RY*(12) C  16           s(  6.96%)p12.52( 87.08%)d 0.86(  5.97%)
   327. (0.00003) RY*(13) C  16           s(  0.91%)p40.15( 36.73%)d68.15( 62.35%)
   328. (0.00002) RY*(14) C  16           s(  0.29%)p99.99( 49.55%)d99.99( 50.16%)
   329. (0.00003) RY*(15) C  16           s(  2.25%)p34.04( 76.56%)d 9.42( 21.19%)
   330. (0.00000) RY*(16) C  16           s(  0.18%)p99.99( 97.11%)d14.88(  2.71%)
   331. (0.00000) RY*(17) C  16           s( 94.97%)p 0.03(  2.57%)d 0.03(  2.47%)
   332. (0.00080) RY*( 1) H  17           s(100.00%)
                                           -0.0050  1.0000 -0.0020
   333. (0.00017) RY*( 2) H  17           s(100.00%)
                                            0.0003  0.0020  1.0000
   334. (0.00202) RY*( 1) H  18           s(100.00%)
                                            0.0064  1.0000 -0.0023
   335. (0.00028) RY*( 2) H  18           s(100.00%)
                                           -0.0010  0.0023  1.0000
   336. (0.00202) RY*( 1) H  19           s(100.00%)
                                           -0.0037  1.0000  0.0017
   337. (0.00025) RY*( 2) H  19           s(100.00%)
                                           -0.0011 -0.0017  1.0000
   338. (0.00079) RY*( 1) H  20           s(100.00%)
                                           -0.0018  1.0000  0.0009
   339. (0.00012) RY*( 2) H  20           s(100.00%)
                                           -0.0004 -0.0009  1.0000
   340. (0.00047) RY*( 1) H  21           s(100.00%)
                                           -0.0011  1.0000  0.0020
   341. (0.00015) RY*( 2) H  21           s(100.00%)
                                           -0.0008 -0.0020  1.0000
   342. (0.00036) RY*( 1) H  22           s(100.00%)
                                           -0.0009  1.0000  0.0023
   343. (0.00014) RY*( 2) H  22           s(100.00%)
                                           -0.0007 -0.0023  1.0000
   344. (0.00045) RY*( 1) H  23           s(100.00%)
                                           -0.0010  1.0000  0.0021
   345. (0.00015) RY*( 2) H  23           s(100.00%)
                                           -0.0008 -0.0021  1.0000
   346. (0.00060) RY*( 1) H  24           s(100.00%)
                                           -0.0018  1.0000  0.0013
   347. (0.00014) RY*( 2) H  24           s(100.00%)
                                           -0.0004 -0.0013  1.0000
   348. (0.00059) RY*( 1) H  25           s(100.00%)
                                           -0.0016  1.0000  0.0008
   349. (0.00014) RY*( 2) H  25           s(100.00%)
                                           -0.0003 -0.0009  1.0000
   350. (0.00040) RY*( 1) H  26           s(100.00%)
                                           -0.0011  1.0000  0.0026
   351. (0.00015) RY*( 2) H  26           s(100.00%)
                                           -0.0008 -0.0026  1.0000
   352. (0.00039) RY*( 1) H  27           s(100.00%)
                                           -0.0009  1.0000  0.0023
   353. (0.00015) RY*( 2) H  27           s(100.00%)
                                           -0.0008 -0.0023  1.0000
   354. (0.00057) RY*( 1) H  28           s(100.00%)
                                           -0.0017  1.0000  0.0027
   355. (0.00017) RY*( 2) H  28           s(100.00%)
                                           -0.0008 -0.0027  1.0000
   356. (0.00091) RY*( 1)Br  29           s(  0.65%)p99.99( 99.35%)
                                           -0.0019  0.0806  0.0043 -0.0163  0.0086
                                            0.9874 -0.0193 -0.1336
   357. (0.00080) RY*( 2)Br  29           s(  0.00%)p 1.00(100.00%)
                                           -0.0003  0.0005  0.0159  0.9742  0.0019
                                            0.0459  0.0042  0.2202
   358. (0.00034) RY*( 3)Br  29           s( 16.78%)p 4.96( 83.22%)
                                           -0.0176  0.4092  0.0128 -0.2037 -0.0195
                                            0.0818 -0.0549  0.8834
   359. (0.00001) RY*( 4)Br  29           s( 82.57%)p 0.21( 17.43%)
   360. (0.06444) BD*( 1) C   1 - N   2  
                ( 63.08%)   0.7942* C   1 s( 31.54%)p 2.17( 68.36%)d 0.00(  0.10%)
                                            0.0002  0.5613 -0.0182 -0.0006 -0.0018
                                           -0.4850  0.0035  0.0064  0.0009  0.6646
                                           -0.0287 -0.0052  0.0053  0.0759 -0.0070
                                            0.0039  0.0026 -0.0238 -0.0034  0.0071
                                           -0.0069 -0.0176
                ( 36.92%)  -0.6076* N   2 s( 32.77%)p 2.05( 67.18%)d 0.00(  0.05%)
                                            0.0000  0.5724  0.0050  0.0026 -0.0001
                                            0.4324 -0.0173  0.0077  0.0016 -0.6925
                                            0.0100  0.0020 -0.0003 -0.0679 -0.0134
                                            0.0072 -0.0010 -0.0148 -0.0015  0.0039
                                           -0.0145 -0.0072
   361. (0.15142) BD*( 1) C   1 - O   3  
                ( 69.44%)   0.8333* C   1 s(  9.22%)p 9.79( 90.29%)d 0.05(  0.49%)
                                            0.0001  0.3021 -0.0304  0.0045 -0.0011
                                           -0.5640 -0.0402 -0.0145  0.0034 -0.7011
                                            0.0086 -0.0096  0.0010  0.3009 -0.0267
                                           -0.0041  0.0001  0.0094 -0.0377 -0.0458
                                           -0.0347  0.0076
                ( 30.56%)  -0.5529* O   3 s( 10.82%)p 8.23( 89.06%)d 0.01(  0.13%)
                                            0.0000  0.3284 -0.0172 -0.0014 -0.0000
                                           -0.7909  0.0045  0.0010  0.0024 -0.3391
                                           -0.0029  0.0009  0.0022 -0.3872  0.0102
                                           -0.0006 -0.0001 -0.0092  0.0290  0.0026
                                            0.0133  0.0123
   362. (0.05576) BD*( 2) C   1 - O   3  
                ( 66.48%)   0.8154* C   1 s( 24.08%)p 3.14( 75.63%)d 0.01(  0.29%)
                                           -0.0001  0.4864 -0.0654 -0.0037 -0.0013
                                            0.6201 -0.0070  0.0107 -0.0001 -0.0270
                                            0.0463  0.0031 -0.0013  0.6060 -0.0382
                                           -0.0058 -0.0003 -0.0150  0.0424 -0.0028
                                            0.0155  0.0242
                ( 33.52%)  -0.5789* O   3 s( 30.03%)p 2.33( 69.85%)d 0.00(  0.12%)
                                            0.0000  0.5470 -0.0330 -0.0005 -0.0000
                                            0.2354  0.0038 -0.0004 -0.0017  0.5956
                                           -0.0092 -0.0014 -0.0006 -0.5365  0.0168
                                           -0.0034 -0.0004 -0.0016 -0.0004 -0.0290
                                           -0.0120  0.0151
   363. (0.04956) BD*( 1) C   1 - H  17  
                ( 40.74%)   0.6383* C   1 s( 35.57%)p 1.81( 64.34%)d 0.00(  0.09%)
                                           -0.0002  0.5944  0.0493  0.0007  0.0018
                                            0.2355 -0.0014  0.0042  0.0017 -0.2458
                                            0.0031 -0.0041 -0.0017 -0.7256 -0.0301
                                            0.0041  0.0054  0.0029 -0.0140  0.0153
                                            0.0024  0.0213
                ( 59.26%)  -0.7698* H  17 s(100.00%)
                                            1.0000  0.0050 -0.0003
   364. (0.03473) BD*( 1) N   2 - C   4  
                ( 39.12%)   0.6255* N   2 s( 31.77%)p 2.15( 68.19%)d 0.00(  0.04%)
                                            0.0001 -0.5637 -0.0007  0.0008 -0.0001
                                            0.4552 -0.0020 -0.0058 -0.0008 -0.2446
                                            0.0015 -0.0016 -0.0010  0.6440 -0.0079
                                           -0.0042  0.0013  0.0072 -0.0145 -0.0009
                                           -0.0071 -0.0083
                ( 60.88%)  -0.7802* C   4 s( 21.09%)p 3.74( 78.81%)d 0.00(  0.10%)
                                           -0.0000 -0.4586 -0.0234 -0.0018  0.0004
                                           -0.4756  0.0331 -0.0067  0.0019  0.2683
                                            0.0069 -0.0022 -0.0003 -0.6990  0.0118
                                           -0.0033  0.0015  0.0080 -0.0228  0.0126
                                           -0.0050 -0.0154
   365. (0.01646) BD*( 1) N   2 - H  18  
                ( 29.71%)   0.5451* N   2 s( 27.32%)p 2.66( 72.60%)d 0.00(  0.08%)
                                            0.0002 -0.5227  0.0034 -0.0004  0.0002
                                            0.3577 -0.0018 -0.0086  0.0001 -0.1343
                                            0.0098  0.0033 -0.0014 -0.7611  0.0241
                                           -0.0034  0.0011  0.0052  0.0207  0.0003
                                           -0.0064 -0.0159
                ( 70.29%)  -0.8384* H  18 s(100.00%)
                                           -1.0000  0.0064 -0.0011
   366. (0.03925) BD*( 1) C   4 - C   5  
                ( 49.59%)   0.7042* C   4 s( 28.83%)p 2.47( 71.14%)d 0.00(  0.03%)
                                           -0.0002 -0.5369 -0.0047  0.0002 -0.0001
                                            0.6606  0.0015 -0.0013  0.0035  0.5144
                                           -0.0140  0.0028 -0.0005  0.0999 -0.0100
                                            0.0011 -0.0024 -0.0135 -0.0011 -0.0004
                                           -0.0065  0.0092
                ( 50.41%)  -0.7100* C   5 s( 30.75%)p 2.25( 69.23%)d 0.00(  0.03%)
                                           -0.0002 -0.5544  0.0097  0.0022  0.0006
                                           -0.6568 -0.0090  0.0035 -0.0009 -0.4946
                                           -0.0213  0.0035 -0.0005 -0.1250 -0.0089
                                           -0.0009  0.0003 -0.0132 -0.0025 -0.0034
                                           -0.0047  0.0070
   367. (0.03205) BD*( 1) C   4 - C   6  
                ( 50.36%)   0.7096* C   4 s( 27.90%)p 2.58( 72.06%)d 0.00(  0.03%)
                                            0.0001  0.5282  0.0070 -0.0007  0.0003
                                           -0.2199 -0.0244  0.0047 -0.0035  0.8116
                                           -0.0004  0.0029 -0.0000  0.1136  0.0043
                                           -0.0041  0.0017 -0.0088 -0.0027  0.0070
                                           -0.0119 -0.0073
                ( 49.64%)  -0.7046* C   6 s( 31.31%)p 2.19( 68.66%)d 0.00(  0.03%)
                                            0.0001  0.5594 -0.0142 -0.0011 -0.0005
                                            0.2390 -0.0060 -0.0008  0.0001 -0.7884
                                           -0.0259  0.0060 -0.0009 -0.0848 -0.0050
                                            0.0011 -0.0007 -0.0081 -0.0020  0.0026
                                           -0.0121 -0.0057
   368. (0.02255) BD*( 1) C   4 - H  19  
                ( 37.45%)   0.6120* C   4 s( 22.20%)p 3.50( 77.72%)d 0.00(  0.08%)
                                           -0.0003  0.4706 -0.0225  0.0003 -0.0001
                                            0.5359  0.0048 -0.0011  0.0019 -0.0630
                                           -0.0070  0.0014  0.0000 -0.6966 -0.0260
                                            0.0048  0.0002 -0.0027 -0.0238  0.0024
                                            0.0086  0.0115
                ( 62.55%)  -0.7909* H  19 s(100.00%)
                                            1.0000  0.0037  0.0011
   369. (0.02649) BD*( 1) C   5 - C   7  
                ( 49.21%)   0.7015* C   5 s( 34.55%)p 1.89( 65.42%)d 0.00(  0.03%)
                                            0.0000 -0.5877 -0.0070 -0.0006 -0.0003
                                            0.5786 -0.0029  0.0030  0.0028  0.0323
                                            0.0056  0.0033 -0.0009 -0.5639  0.0159
                                            0.0008 -0.0043 -0.0034  0.0156  0.0002
                                           -0.0090 -0.0031
                ( 50.79%)  -0.7127* C   7 s( 35.73%)p 1.80( 64.24%)d 0.00(  0.03%)
                                           -0.0001 -0.5977 -0.0088 -0.0030 -0.0004
                                           -0.5967  0.0165  0.0068 -0.0009 -0.0631
                                            0.0141  0.0009  0.0007  0.5308  0.0075
                                           -0.0072  0.0020 -0.0024  0.0151 -0.0028
                                           -0.0073 -0.0057
   370. (0.02412) BD*( 1) C   5 - C  11  
                ( 49.03%)   0.7002* C   5 s( 34.68%)p 1.88( 65.29%)d 0.00(  0.03%)
                                            0.0000 -0.5888 -0.0056 -0.0005 -0.0003
                                            0.0391  0.0125  0.0043 -0.0007  0.4366
                                            0.0006  0.0038  0.0015  0.6784 -0.0159
                                            0.0023  0.0037 -0.0027 -0.0015 -0.0148
                                            0.0039 -0.0091
                ( 50.97%)  -0.7139* C  11 s( 35.92%)p 1.78( 64.04%)d 0.00(  0.03%)
                                           -0.0001 -0.5993 -0.0086 -0.0031 -0.0005
                                           -0.0738  0.0237 -0.0015  0.0007 -0.4443
                                            0.0150  0.0039 -0.0012 -0.6609 -0.0006
                                            0.0077 -0.0030 -0.0019  0.0023 -0.0140
                                            0.0021 -0.0107
   371. (0.35032) BD*( 2) C   5 - C  11  
                ( 49.11%)   0.7008* C   5 s(  0.00%)p 1.00( 99.96%)d 0.00(  0.04%)
                                            0.0000  0.0025 -0.0020 -0.0003  0.0001
                                           -0.4810 -0.0028 -0.0013  0.0029  0.7503
                                            0.0073  0.0026 -0.0041 -0.4530 -0.0014
                                            0.0001  0.0029 -0.0003  0.0097 -0.0033
                                            0.0142  0.0092
                ( 50.89%)  -0.7134* C  11 s(  0.00%)p 1.00( 99.95%)d 0.00(  0.05%)
                                            0.0000 -0.0008 -0.0001 -0.0019  0.0002
                                           -0.4854 -0.0018 -0.0025  0.0007  0.7498
                                            0.0036  0.0003 -0.0014 -0.4491 -0.0025
                                           -0.0007  0.0007 -0.0101 -0.0052  0.0125
                                            0.0008 -0.0155
   372. (0.02668) BD*( 1) C   6 - C  12  
                ( 48.42%)   0.6958* C   6 s( 34.02%)p 1.94( 65.94%)d 0.00(  0.03%)
                                            0.0003 -0.5833 -0.0033  0.0005 -0.0005
                                            0.1854  0.0025 -0.0014  0.0014 -0.2780
                                           -0.0077  0.0005  0.0001 -0.7400  0.0126
                                           -0.0025 -0.0048  0.0046  0.0075 -0.0102
                                            0.0041 -0.0110
                ( 51.58%)  -0.7182* C  12 s( 35.27%)p 1.83( 64.70%)d 0.00(  0.03%)
                                           -0.0002 -0.5938 -0.0057 -0.0016 -0.0007
                                           -0.1868  0.0076  0.0019 -0.0005  0.3190
                                           -0.0221 -0.0047 -0.0005  0.7139  0.0035
                                           -0.0085  0.0034  0.0036  0.0060 -0.0064
                                            0.0039 -0.0145
   373. (0.03663) BD*( 1) C   6 - C  16  
                ( 49.77%)   0.7055* C   6 s( 34.66%)p 1.88( 65.31%)d 0.00(  0.03%)
                                            0.0000 -0.5885 -0.0147 -0.0008  0.0002
                                            0.0506  0.0056 -0.0016  0.0005 -0.4720
                                           -0.0071 -0.0056 -0.0018  0.6537 -0.0163
                                            0.0043  0.0032  0.0027 -0.0019  0.0142
                                            0.0073 -0.0085
                ( 50.23%)  -0.7088* C  16 s( 39.97%)p 1.50( 60.00%)d 0.00(  0.03%)
                                           -0.0000 -0.6321 -0.0098 -0.0036 -0.0006
                                           -0.0666  0.0041 -0.0014  0.0005  0.5262
                                           -0.0083  0.0028  0.0047 -0.5643 -0.0040
                                            0.0006 -0.0108  0.0036  0.0010  0.0107
                                            0.0089 -0.0097
   374. (0.40682) BD*( 2) C   6 - C  16  
                ( 53.05%)   0.7284* C   6 s(  0.00%)p 1.00( 99.94%)d 0.00(  0.05%)
                                           -0.0001  0.0042  0.0055 -0.0000  0.0001
                                            0.9515 -0.0091  0.0042 -0.0064  0.2774
                                            0.0024  0.0008 -0.0012  0.1307 -0.0019
                                            0.0006 -0.0013  0.0176 -0.0099 -0.0004
                                           -0.0102 -0.0027
                ( 46.95%)  -0.6852* C  16 s(  0.00%)p 1.00( 99.98%)d 0.00(  0.02%)
                                            0.0000  0.0044  0.0004  0.0007 -0.0002
                                            0.9512 -0.0190  0.0028 -0.0034  0.2745
                                           -0.0037  0.0002 -0.0006  0.1386 -0.0029
                                            0.0002 -0.0005 -0.0058  0.0119  0.0027
                                            0.0016  0.0031
   375. (0.01576) BD*( 1) C   7 - C   8  
                ( 49.48%)   0.7034* C   7 s( 36.05%)p 1.77( 63.92%)d 0.00(  0.03%)
                                            0.0000 -0.6001 -0.0183  0.0018  0.0002
                                            0.6352 -0.0272 -0.0037  0.0015  0.4741
                                            0.0031 -0.0044  0.0006  0.0947  0.0333
                                           -0.0052 -0.0007 -0.0153 -0.0043 -0.0069
                                           -0.0028  0.0061
                ( 50.52%)  -0.7108* C   8 s( 35.82%)p 1.79( 64.14%)d 0.00(  0.04%)
                                           -0.0000 -0.5984  0.0123 -0.0022 -0.0004
                                           -0.6184 -0.0026  0.0100 -0.0025 -0.4853
                                            0.0224  0.0052 -0.0011 -0.1460  0.0400
                                           -0.0025  0.0009 -0.0159  0.0004 -0.0030
                                           -0.0065  0.0076
   376. (0.31858) BD*( 2) C   7 - C   8  
                ( 49.70%)   0.7050* C   7 s(  0.00%)p 1.00( 99.95%)d 0.00(  0.05%)
                                            0.0000 -0.0008  0.0001 -0.0011 -0.0000
                                            0.4864  0.0049  0.0069  0.0006 -0.7439
                                           -0.0071 -0.0069  0.0005  0.4575  0.0047
                                            0.0074  0.0003  0.0001 -0.0108  0.0032
                                           -0.0153 -0.0104
                ( 50.30%)  -0.7092* C   8 s(  0.00%)p 1.00( 99.94%)d 0.00(  0.06%)
                                           -0.0000 -0.0019  0.0006  0.0010  0.0001
                                            0.4821  0.0069  0.0034 -0.0001 -0.7486
                                           -0.0103 -0.0065 -0.0002  0.4543  0.0062
                                            0.0029 -0.0002 -0.0114  0.0052  0.0102
                                            0.0159 -0.0065
   377. (0.01545) BD*( 1) C   7 - H  20  
                ( 38.88%)   0.6235* C   7 s( 28.20%)p 2.54( 71.75%)d 0.00(  0.06%)
                                            0.0004 -0.5305  0.0224  0.0012  0.0001
                                           -0.0484 -0.0142  0.0008  0.0007 -0.4652
                                           -0.0135 -0.0005  0.0012 -0.7059 -0.0081
                                           -0.0049 -0.0000 -0.0006 -0.0027 -0.0187
                                            0.0068 -0.0128
                ( 61.12%)  -0.7818* H  20 s(100.00%)
                                           -1.0000 -0.0018 -0.0004
   378. (0.01621) BD*( 1) C   8 - C   9  
                ( 49.88%)   0.7063* C   8 s( 35.90%)p 1.78( 64.06%)d 0.00(  0.04%)
                                           -0.0000 -0.5990  0.0143  0.0027  0.0004
                                            0.0724 -0.0379  0.0042 -0.0006  0.4474
                                           -0.0267 -0.0037  0.0007  0.6579 -0.0039
                                           -0.0112  0.0016 -0.0017  0.0024 -0.0147
                                            0.0026 -0.0112
                ( 50.12%)  -0.7079* C   9 s( 35.75%)p 1.80( 64.21%)d 0.00(  0.04%)
                                           -0.0000 -0.5978  0.0129  0.0002 -0.0001
                                           -0.0247 -0.0347 -0.0051 -0.0005 -0.4244
                                           -0.0042 -0.0086 -0.0007 -0.6775  0.0301
                                           -0.0087 -0.0005 -0.0052 -0.0025 -0.0160
                                            0.0037 -0.0084
   379. (0.01373) BD*( 1) C   8 - H  21  
                ( 38.75%)   0.6225* C   8 s( 28.24%)p 2.54( 71.70%)d 0.00(  0.06%)
                                           -0.0004  0.5310  0.0221  0.0003  0.0000
                                           -0.6145 -0.0130 -0.0050  0.0007 -0.0447
                                           -0.0005 -0.0001 -0.0002  0.5805  0.0131
                                            0.0049 -0.0011 -0.0001 -0.0206 -0.0028
                                            0.0104  0.0050
                ( 61.25%)  -0.7826* H  21 s(100.00%)
                                            1.0000  0.0011  0.0008
   380. (0.01635) BD*( 1) C   9 - C  10  
                ( 50.08%)   0.7077* C   9 s( 35.79%)p 1.79( 64.18%)d 0.00(  0.04%)
                                            0.0000  0.5981 -0.0129 -0.0002  0.0001
                                            0.5663  0.0051  0.0115  0.0007  0.0265
                                            0.0261  0.0038  0.0004 -0.5640  0.0377
                                           -0.0056 -0.0003  0.0055 -0.0155 -0.0003
                                            0.0098  0.0018
                ( 49.92%)  -0.7065* C  10 s( 35.85%)p 1.79( 64.11%)d 0.00(  0.04%)
                                            0.0000  0.5986 -0.0140 -0.0016 -0.0004
                                           -0.5933  0.0351  0.0052 -0.0008 -0.0646
                                            0.0288 -0.0030  0.0003  0.5316  0.0102
                                           -0.0105  0.0012  0.0018 -0.0159  0.0026
                                            0.0074  0.0065
   381. (0.32226) BD*( 2) C   9 - C  10  
                ( 49.74%)   0.7053* C   9 s(  0.00%)p 1.00( 99.95%)d 0.00(  0.05%)
                                           -0.0000  0.0002  0.0000  0.0004  0.0001
                                           -0.4848 -0.0087  0.0040 -0.0000  0.7485
                                            0.0135 -0.0066  0.0000 -0.4514 -0.0082
                                            0.0043 -0.0002  0.0100 -0.0065 -0.0081
                                           -0.0171  0.0039
                ( 50.26%)  -0.7089* C  10 s(  0.00%)p 1.00( 99.95%)d 0.00(  0.05%)
                                            0.0000 -0.0000  0.0002  0.0005  0.0001
                                           -0.4851 -0.0079 -0.0037  0.0005  0.7490
                                            0.0127  0.0066 -0.0006 -0.4504 -0.0076
                                           -0.0045  0.0004 -0.0086 -0.0065  0.0116
                                           -0.0023 -0.0156
   382. (0.01374) BD*( 1) C   9 - H  22  
                ( 38.78%)   0.6228* C   9 s( 28.43%)p 2.52( 71.52%)d 0.00(  0.06%)
                                           -0.0004  0.5327  0.0215  0.0000 -0.0001
                                           -0.6644 -0.0142  0.0063  0.0003 -0.5071
                                           -0.0108  0.0049  0.0002 -0.1271 -0.0026
                                            0.0012  0.0000  0.0186  0.0061  0.0023
                                            0.0048 -0.0121
                ( 61.22%)  -0.7824* H  22 s(100.00%)
                                            1.0000  0.0009  0.0007
   383. (0.01565) BD*( 1) C  10 - C  11  
                ( 50.34%)   0.7095* C  10 s( 35.90%)p 1.78( 64.06%)d 0.00(  0.04%)
                                            0.0000  0.5991 -0.0122  0.0015  0.0005
                                            0.6382 -0.0303 -0.0072  0.0009  0.4710
                                            0.0014 -0.0078  0.0014  0.0959  0.0346
                                           -0.0055  0.0013  0.0161  0.0041  0.0070
                                            0.0033 -0.0061
                ( 49.66%)  -0.7047* C  11 s( 35.70%)p 1.80( 64.27%)d 0.00(  0.04%)
                                           -0.0000  0.5972  0.0176 -0.0018 -0.0002
                                           -0.6186 -0.0033  0.0063 -0.0016 -0.4867
                                            0.0215  0.0021 -0.0013 -0.1452  0.0393
                                           -0.0042 -0.0008  0.0159 -0.0003  0.0026
                                            0.0065 -0.0076
   384. (0.01373) BD*( 1) C  10 - H  23  
                ( 38.77%)   0.6227* C  10 s( 28.20%)p 2.54( 71.74%)d 0.00(  0.06%)
                                           -0.0004  0.5306  0.0218 -0.0002 -0.0001
                                           -0.0512 -0.0004 -0.0000 -0.0003 -0.4596
                                           -0.0098 -0.0041  0.0002 -0.7093 -0.0157
                                           -0.0068  0.0006 -0.0004  0.0028  0.0181
                                           -0.0069  0.0135
                ( 61.23%)  -0.7825* H  23 s(100.00%)
                                            1.0000  0.0010  0.0008
   385. (0.01481) BD*( 1) C  11 - H  24  
                ( 38.70%)   0.6221* C  11 s( 28.35%)p 2.53( 71.59%)d 0.00(  0.06%)
                                            0.0004 -0.5320  0.0215  0.0012  0.0002
                                           -0.6119 -0.0166 -0.0025  0.0015 -0.0480
                                           -0.0079 -0.0002  0.0004  0.5821  0.0042
                                            0.0030 -0.0006 -0.0005  0.0207  0.0024
                                           -0.0107 -0.0049
                ( 61.30%)  -0.7829* H  24 s(100.00%)
                                           -1.0000 -0.0018 -0.0004
   386. (0.01556) BD*( 1) C  12 - C  13  
                ( 49.37%)   0.7026* C  12 s( 36.54%)p 1.74( 63.43%)d 0.00(  0.03%)
                                            0.0000 -0.6042 -0.0193  0.0008  0.0003
                                            0.2342 -0.0083 -0.0017  0.0007 -0.7525
                                            0.0076  0.0064 -0.0017 -0.1050  0.0435
                                           -0.0035 -0.0004  0.0093  0.0004  0.0013
                                            0.0148  0.0062
                ( 50.63%)  -0.7116* C  13 s( 35.88%)p 1.79( 64.08%)d 0.00(  0.04%)
                                           -0.0000 -0.5989  0.0136 -0.0017 -0.0002
                                           -0.2273  0.0013  0.0042 -0.0004  0.7638
                                           -0.0224 -0.0095  0.0016  0.0592  0.0399
                                           -0.0053  0.0014  0.0099  0.0028 -0.0060
                                            0.0141  0.0054
   387. (0.32180) BD*( 2) C  12 - C  13  
                ( 49.45%)   0.7032* C  12 s(  0.00%)p 1.00( 99.95%)d 0.00(  0.05%)
                                            0.0000  0.0004 -0.0016 -0.0013 -0.0001
                                           -0.9519 -0.0057 -0.0093  0.0017 -0.2791
                                           -0.0037 -0.0017  0.0003 -0.1241 -0.0007
                                           -0.0028 -0.0000 -0.0165  0.0103  0.0006
                                            0.0092  0.0023
                ( 50.55%)  -0.7110* C  13 s(  0.00%)p 1.00( 99.94%)d 0.00(  0.06%)
                                           -0.0000 -0.0014  0.0003 -0.0004 -0.0000
                                           -0.9527 -0.0105 -0.0069 -0.0000 -0.2748
                                           -0.0033 -0.0017  0.0001 -0.1266 -0.0014
                                           -0.0011  0.0000  0.0144  0.0138  0.0064
                                           -0.0113  0.0034
   388. (0.01456) BD*( 1) C  12 - H  25  
                ( 39.10%)   0.6253* C  12 s( 28.14%)p 2.55( 71.80%)d 0.00(  0.06%)
                                            0.0004 -0.5300  0.0208  0.0003  0.0002
                                           -0.0588 -0.0052  0.0009  0.0005  0.5019
                                            0.0234 -0.0002 -0.0010 -0.6797 -0.0008
                                           -0.0071 -0.0003  0.0012 -0.0026  0.0203
                                            0.0066 -0.0104
                ( 60.90%)  -0.7804* H  25 s(100.00%)
                                           -1.0000 -0.0016 -0.0003
   389. (0.01526) BD*( 1) C  13 - C  14  
                ( 49.95%)   0.7068* C  13 s( 35.78%)p 1.79( 64.19%)d 0.00(  0.04%)
                                           -0.0000 -0.5980  0.0129  0.0032  0.0004
                                            0.0618 -0.0138  0.0009 -0.0001 -0.4982
                                            0.0437  0.0028 -0.0002  0.6225  0.0096
                                           -0.0124  0.0014  0.0022  0.0001  0.0129
                                            0.0063 -0.0124
                ( 50.05%)  -0.7074* C  14 s( 35.78%)p 1.79( 64.18%)d 0.00(  0.04%)
                                           -0.0000 -0.5980  0.0135  0.0000  0.0000
                                           -0.0428 -0.0115 -0.0021 -0.0003  0.4598
                                            0.0205  0.0112  0.0006 -0.6528  0.0404
                                           -0.0073  0.0001  0.0039 -0.0014  0.0150
                                            0.0097 -0.0061
   390. (0.01329) BD*( 1) C  13 - H  26  
                ( 38.49%)   0.6204* C  13 s( 28.30%)p 2.53( 71.64%)d 0.00(  0.06%)
                                            0.0004 -0.5315 -0.0221 -0.0013 -0.0002
                                            0.1894  0.0042  0.0021 -0.0000 -0.2998
                                           -0.0059 -0.0025 -0.0001 -0.7683 -0.0176
                                           -0.0073  0.0009  0.0021  0.0082 -0.0135
                                           -0.0002 -0.0175
                ( 61.51%)  -0.7843* H  26 s(100.00%)
                                           -1.0000 -0.0011 -0.0008
   391. (0.01855) BD*( 1) C  14 - C  15  
                ( 50.74%)   0.7123* C  14 s( 35.50%)p 1.82( 64.46%)d 0.00(  0.04%)
                                            0.0001  0.5957 -0.0126 -0.0006 -0.0001
                                            0.1755  0.0045  0.0043  0.0002 -0.2581
                                           -0.0318 -0.0089 -0.0006 -0.7382  0.0338
                                           -0.0100 -0.0005 -0.0052 -0.0071  0.0115
                                           -0.0049  0.0115
                ( 49.26%)  -0.7019* C  15 s( 35.75%)p 1.80( 64.22%)d 0.00(  0.04%)
                                           -0.0002  0.5977 -0.0130 -0.0042  0.0000
                                           -0.1921  0.0122  0.0016 -0.0004  0.3152
                                           -0.0455 -0.0000  0.0003  0.7095  0.0061
                                           -0.0129  0.0019 -0.0027 -0.0063  0.0052
                                           -0.0026  0.0173
   392. (0.31485) BD*( 2) C  14 - C  15  
                ( 50.13%)   0.7080* C  14 s(  0.00%)p 1.00( 99.94%)d 0.00(  0.06%)
                                            0.0000  0.0011  0.0001 -0.0002 -0.0000
                                            0.9518  0.0153 -0.0098  0.0007  0.2757
                                            0.0045 -0.0037  0.0003  0.1308  0.0021
                                           -0.0004  0.0002 -0.0165 -0.0103 -0.0058
                                            0.0124 -0.0028
                ( 49.87%)  -0.7062* C  15 s(  0.00%)p 1.00( 99.94%)d 0.00(  0.06%)
                                            0.0000  0.0013  0.0001 -0.0001  0.0000
                                            0.9513  0.0158  0.0096  0.0002  0.2757
                                            0.0046  0.0043  0.0001  0.1340  0.0017
                                            0.0011 -0.0002 -0.0074  0.0214  0.0052
                                            0.0011  0.0051
   393. (0.01283) BD*( 1) C  14 - H  27  
                ( 38.42%)   0.6199* C  14 s( 28.67%)p 2.49( 71.28%)d 0.00(  0.05%)
                                            0.0004 -0.5350 -0.0214 -0.0003 -0.0001
                                            0.2456  0.0050 -0.0027  0.0000 -0.8022
                                           -0.0170  0.0082  0.0001 -0.0920 -0.0005
                                            0.0013  0.0000  0.0106  0.0008 -0.0045
                                            0.0157  0.0128
                ( 61.58%)  -0.7847* H  27 s(100.00%)
                                           -1.0000 -0.0009 -0.0008
   394. (0.02498) BD*( 1) C  15 - C  16  
                ( 51.21%)   0.7156* C  15 s( 35.27%)p 1.83( 64.69%)d 0.00(  0.04%)
                                            0.0000  0.5935 -0.0206  0.0027  0.0002
                                            0.2338 -0.0099 -0.0034 -0.0003 -0.7620
                                            0.0138  0.0113 -0.0004 -0.0977  0.0403
                                           -0.0029  0.0019 -0.0098 -0.0006 -0.0007
                                           -0.0156 -0.0072
                ( 48.79%)  -0.6985* C  16 s( 39.02%)p 1.56( 60.94%)d 0.00(  0.03%)
                                           -0.0001  0.6245  0.0147 -0.0021 -0.0003
                                           -0.2219  0.0022 -0.0014 -0.0030  0.7475
                                           -0.0167  0.0052  0.0068  0.0233  0.0210
                                           -0.0029  0.0062 -0.0098 -0.0024  0.0026
                                           -0.0144 -0.0033
   395. (0.01400) BD*( 1) C  15 - H  28  
                ( 37.94%)   0.6160* C  15 s( 28.97%)p 2.45( 70.97%)d 0.00(  0.05%)
                                           -0.0004  0.5377  0.0243  0.0014 -0.0003
                                           -0.0466  0.0028 -0.0006  0.0001  0.4904
                                            0.0017  0.0045 -0.0005 -0.6830 -0.0220
                                           -0.0038  0.0014 -0.0007  0.0017 -0.0189
                                           -0.0057  0.0118
                ( 62.06%)  -0.7878* H  28 s(100.00%)
                                            1.0000  0.0017  0.0008
   396. (0.03490) BD*( 1) C  16 -Br  29  
                ( 49.14%)   0.7010* C  16 s( 20.98%)p 3.76( 78.84%)d 0.01(  0.18%)
                                            0.0001 -0.4571  0.0284  0.0020  0.0004
                                           -0.2016 -0.0088  0.0017  0.0028  0.2962
                                            0.0183 -0.0116  0.0004  0.8115  0.0237
                                           -0.0154 -0.0084  0.0061  0.0150 -0.0192
                                            0.0041 -0.0337
                ( 50.86%)  -0.7132*Br  29 s( 15.40%)p 5.49( 84.60%)
                                           -0.3920 -0.0189  0.2017  0.0144 -0.2589
                                           -0.0219 -0.8570 -0.0556


 NHO Directionality and "Bond Bending" (deviations from line of nuclear centers)

         [Thresholds for printing:  angular deviation  >  1.0 degree]
                                    hybrid p-character > 25.0%
                                    orbital occupancy  >  0.10e

                                Line of Centers        Hybrid 1              Hybrid 2
                                ---------------  -------------------   ------------------
                NBO               Theta   Phi    Theta   Phi    Dev    Theta   Phi    Dev
 ========================================================================================
     1. BD (   1) C   1 - N   2    85.0  123.3    84.6  126.7   3.4     95.3  301.9   1.4
     2. BD (   1) C   1 - O   3    32.5  301.6    73.8  228.7  67.3    113.9  203.4  65.7
     3. BD (   2) C   1 - O   3    32.5  301.6    48.0    1.9  40.3    129.7   67.9  38.4
     4. BD (   1) C   1 - H  17   156.2  314.4   155.2  314.0   1.1      --     --    --
     5. BD (   1) N   2 - C   4   141.3  151.9     --     --    --      37.2  328.6   2.5
     6. BD (   1) N   2 - H  18    28.4  158.8    26.5  160.6   2.1      --     --    --
     7. BD (   1) C   4 - C   5    97.9  216.4    96.1  217.1   2.0     80.9   37.7   1.8
     8. BD (   1) C   4 - C   6    83.4  106.5    82.3  106.6   1.1      --     --    --
    12. BD (   2) C   5 - C  11   146.7  263.2   116.7  122.5  90.2     63.3  303.0  90.1
    13. BD (   1) C   6 - C  12    25.8  121.9    24.9  123.4   1.1      --     --    --
    14. BD (   1) C   6 - C  16   141.1   96.5   142.8   96.5   1.7     42.5  276.9   3.6
    15. BD (   2) C   6 - C  16   141.1   96.5    82.6   16.5  89.5     82.1   16.2  89.9
    17. BD (   2) C   7 - C   8    98.7  217.4   117.4  123.4  89.6    117.0  122.7  89.8
    18. BD (   1) C   7 - H  20    33.7   84.9    33.8   82.7   1.2      --     --    --
    19. BD (   1) C   8 - C   9   146.7  263.6     --     --    --      34.0   81.5   1.3
    21. BD (   1) C   9 - C  10   133.3    4.5   132.2    5.6   1.3      --     --    --
    22. BD (   2) C   9 - C  10   133.3    4.5   116.8  122.9  90.0    116.8  122.9  90.0
    27. BD (   1) C  12 - C  13    84.1  106.9    85.2  106.9   1.0     97.1  286.9   1.2
    28. BD (   2) C  12 - C  13    84.1  106.9    82.8   16.4  89.7     82.7   16.1  90.0
    29. BD (   1) C  12 - H  25    36.1  276.9    37.5  276.8   1.4      --     --    --
    30. BD (   1) C  13 - C  14   142.8   96.2     --     --    --      38.6  276.6   1.5
    32. BD (   1) C  14 - C  15   155.0  302.8   153.8  301.6   1.3      --     --    --
    33. BD (   2) C  14 - C  15   155.0  302.8    82.4   16.1  89.9     82.4   16.3  89.9
    35. BD (   1) C  15 - C  16    94.6  286.8     --     --    --      86.5  106.8   1.1
    37. BD (   1) C  16 -Br  29   158.0  306.6   155.7  304.2   2.5      --     --    --
    54. LP (   1) N   2             --     --     89.4   43.1   --       --     --    --
    55. LP (   1) O   3             --     --     33.6  301.9   --       --     --    --
    56. LP (   2) O   3             --     --     58.3  128.8   --       --     --    --
    58. LP (   2)Br  29             --     --     72.3  280.1   --       --     --    --
    59. LP (   3)Br  29             --     --     81.1   13.0   --       --     --    --
   361. BD*(   1) C   1 - O   3    32.5  301.6    73.8  228.7  67.3    113.9  203.4  65.7
   371. BD*(   2) C   5 - C  11   146.7  263.2   116.7  122.5  90.2     63.3  303.0  90.1
   374. BD*(   2) C   6 - C  16   141.1   96.5    82.6   16.5  89.5     82.1   16.2  89.9
   376. BD*(   2) C   7 - C   8    98.7  217.4   117.4  123.4  89.6    117.0  122.7  89.8
   381. BD*(   2) C   9 - C  10   133.3    4.5   116.8  122.9  90.0    116.8  122.9  90.0
   387. BD*(   2) C  12 - C  13    84.1  106.9    82.8   16.4  89.7     82.7   16.1  90.0
   392. BD*(   2) C  14 - C  15   155.0  302.8    82.4   16.1  89.9     82.4   16.3  89.9


 Second Order Perturbation Theory Analysis of Fock Matrix in NBO Basis

     Threshold for printing:   0.50 kcal/mol
                                                                              E(2)  E(j)-E(i) F(i,j)
         Donor NBO (i)                     Acceptor NBO (j)                 kcal/mol   a.u.    a.u. 
 ===================================================================================================

 within unit  1
   1. BD (   1) C   1 - N   2        / 94. RY*(   1) O   3                    0.80    1.71    0.033
   1. BD (   1) C   1 - N   2        /111. RY*(   1) C   4                    1.32    1.80    0.044
   1. BD (   1) C   1 - N   2        /146. RY*(   2) C   6                    0.59    1.81    0.029
   1. BD (   1) C   1 - N   2        /364. BD*(   1) N   2 - C   4            0.83    1.23    0.029
   1. BD (   1) C   1 - N   2        /367. BD*(   1) C   4 - C   6            1.28    1.33    0.037
   2. BD (   1) C   1 - O   3        / 77. RY*(   1) N   2                    0.88    1.43    0.032
   2. BD (   1) C   1 - O   3        /361. BD*(   1) C   1 - O   3            1.15    0.86    0.029
   2. BD (   1) C   1 - O   3        /362. BD*(   2) C   1 - O   3            0.55    1.16    0.023
   3. BD (   2) C   1 - O   3        / 60. RY*(   1) C   1                    0.92    2.16    0.040
   3. BD (   2) C   1 - O   3        / 78. RY*(   2) N   2                    0.86    1.69    0.034
   3. BD (   2) C   1 - O   3        /361. BD*(   1) C   1 - O   3            0.77    1.20    0.028
   3. BD (   2) C   1 - O   3        /364. BD*(   1) N   2 - C   4            2.08    1.35    0.048
   4. BD (   1) C   1 - H  17        / 94. RY*(   1) O   3                    1.16    1.49    0.037
   4. BD (   1) C   1 - H  17        /365. BD*(   1) N   2 - H  18            3.34    1.13    0.055
   5. BD (   1) N   2 - C   4        / 63. RY*(   4) C   1                    1.25    1.89    0.043
   5. BD (   1) N   2 - C   4        / 64. RY*(   5) C   1                    0.61    2.60    0.036
   5. BD (   1) N   2 - C   4        /146. RY*(   2) C   6                    0.75    1.75    0.032
   5. BD (   1) N   2 - C   4        /362. BD*(   2) C   1 - O   3            1.64    1.31    0.042
   5. BD (   1) N   2 - C   4        /366. BD*(   1) C   4 - C   5            0.55    1.27    0.024
   5. BD (   1) N   2 - C   4        /367. BD*(   1) C   4 - C   6            0.52    1.27    0.023
   5. BD (   1) N   2 - C   4        /370. BD*(   1) C   5 - C  11            1.04    1.44    0.035
   5. BD (   1) N   2 - C   4        /371. BD*(   2) C   5 - C  11            1.59    0.87    0.036
   5. BD (   1) N   2 - C   4        /373. BD*(   1) C   6 - C  16            2.07    1.43    0.049
   5. BD (   1) N   2 - C   4        /374. BD*(   2) C   6 - C  16            0.76    0.85    0.025
   6. BD (   1) N   2 - H  18        / 60. RY*(   1) C   1                    0.65    1.91    0.032
   6. BD (   1) N   2 - H  18        / 64. RY*(   5) C   1                    0.64    2.54    0.036
   6. BD (   1) N   2 - H  18        /112. RY*(   2) C   4                    0.86    1.39    0.031
   6. BD (   1) N   2 - H  18        /361. BD*(   1) C   1 - O   3            0.87    0.95    0.027
   6. BD (   1) N   2 - H  18        /362. BD*(   2) C   1 - O   3            0.51    1.25    0.023
   6. BD (   1) N   2 - H  18        /363. BD*(   1) C   1 - H  17            2.05    1.16    0.044
   6. BD (   1) N   2 - H  18        /368. BD*(   1) C   4 - H  19            1.80    1.16    0.041
   7. BD (   1) C   4 - C   5        / 77. RY*(   1) N   2                    0.94    1.49    0.034
   7. BD (   1) C   4 - C   5        /147. RY*(   3) C   6                    1.46    1.44    0.041
   7. BD (   1) C   4 - C   5        /162. RY*(   1) C   7                    1.58    1.87    0.049
   7. BD (   1) C   4 - C   5        /230. RY*(   1) C  11                    2.04    1.85    0.055
   7. BD (   1) C   4 - C   5        /367. BD*(   1) C   4 - C   6            1.96    1.17    0.043
   7. BD (   1) C   4 - C   5        /368. BD*(   1) C   4 - H  19            0.64    1.13    0.024
   7. BD (   1) C   4 - C   5        /369. BD*(   1) C   5 - C   7            2.42    1.34    0.051
   7. BD (   1) C   4 - C   5        /370. BD*(   1) C   5 - C  11            2.26    1.35    0.049
   7. BD (   1) C   4 - C   5        /372. BD*(   1) C   6 - C  12            0.74    1.33    0.028
   7. BD (   1) C   4 - C   5        /373. BD*(   1) C   6 - C  16            0.66    1.34    0.027
   7. BD (   1) C   4 - C   5        /374. BD*(   2) C   6 - C  16            2.81    0.75    0.045
   7. BD (   1) C   4 - C   5        /375. BD*(   1) C   7 - C   8            2.37    1.35    0.051
   7. BD (   1) C   4 - C   5        /383. BD*(   1) C  10 - C  11            2.38    1.35    0.051
   8. BD (   1) C   4 - C   6        /129. RY*(   2) C   5                    0.97    1.95    0.039
   8. BD (   1) C   4 - C   6        /130. RY*(   3) C   5                    0.66    1.46    0.028
   8. BD (   1) C   4 - C   6        /247. RY*(   1) C  12                    1.50    1.85    0.047
   8. BD (   1) C   4 - C   6        /315. RY*(   1) C  16                    2.50    2.74    0.074
   8. BD (   1) C   4 - C   6        /316. RY*(   2) C  16                    0.65    1.90    0.032
   8. BD (   1) C   4 - C   6        /359. RY*(   4)Br  29                    0.59   15.87    0.087
   8. BD (   1) C   4 - C   6        /360. BD*(   1) C   1 - N   2            2.35    1.16    0.047
   8. BD (   1) C   4 - C   6        /366. BD*(   1) C   4 - C   5            1.80    1.19    0.041
   8. BD (   1) C   4 - C   6        /368. BD*(   1) C   4 - H  19            0.68    1.13    0.025
   8. BD (   1) C   4 - C   6        /370. BD*(   1) C   5 - C  11            1.83    1.35    0.045
   8. BD (   1) C   4 - C   6        /371. BD*(   2) C   5 - C  11            1.63    0.78    0.035
   8. BD (   1) C   4 - C   6        /372. BD*(   1) C   6 - C  12            2.68    1.33    0.053
   8. BD (   1) C   4 - C   6        /373. BD*(   1) C   6 - C  16            3.36    1.34    0.060
   8. BD (   1) C   4 - C   6        /386. BD*(   1) C  12 - C  13            2.28    1.35    0.050
   8. BD (   1) C   4 - C   6        /394. BD*(   1) C  15 - C  16            3.14    1.34    0.058
   9. BD (   1) C   4 - H  19        /365. BD*(   1) N   2 - H  18            3.63    1.06    0.056
   9. BD (   1) C   4 - H  19        /367. BD*(   1) C   4 - C   6            0.76    1.04    0.025
   9. BD (   1) C   4 - H  19        /369. BD*(   1) C   5 - C   7            5.03    1.21    0.070
   9. BD (   1) C   4 - H  19        /372. BD*(   1) C   6 - C  12            4.22    1.19    0.063
   9. BD (   1) C   4 - H  19        /374. BD*(   2) C   6 - C  16            1.04    0.61    0.025
  10. BD (   1) C   5 - C   7        /111. RY*(   1) C   4                    1.98    1.71    0.052
  10. BD (   1) C   5 - C   7        /179. RY*(   1) C   8                    1.30    1.89    0.044
  10. BD (   1) C   5 - C   7        /180. RY*(   2) C   8                    1.57    2.10    0.052
  10. BD (   1) C   5 - C   7        /230. RY*(   1) C  11                    0.82    1.92    0.036
  10. BD (   1) C   5 - C   7        /366. BD*(   1) C   4 - C   5            2.44    1.25    0.049
  10. BD (   1) C   5 - C   7        /368. BD*(   1) C   4 - H  19            1.23    1.20    0.034
  10. BD (   1) C   5 - C   7        /370. BD*(   1) C   5 - C  11            4.25    1.41    0.069
  10. BD (   1) C   5 - C   7        /375. BD*(   1) C   7 - C   8            3.76    1.42    0.065
  10. BD (   1) C   5 - C   7        /377. BD*(   1) C   7 - H  20            1.14    1.26    0.034
  10. BD (   1) C   5 - C   7        /379. BD*(   1) C   8 - H  21            2.48    1.27    0.050
  10. BD (   1) C   5 - C   7        /385. BD*(   1) C  11 - H  24            2.79    1.27    0.053
  11. BD (   1) C   5 - C  11        /111. RY*(   1) C   4                    1.83    1.71    0.050
  11. BD (   1) C   5 - C  11        /162. RY*(   1) C   7                    0.75    1.93    0.034
  11. BD (   1) C   5 - C  11        /213. RY*(   1) C  10                    1.28    1.90    0.044
  11. BD (   1) C   5 - C  11        /214. RY*(   2) C  10                    1.58    2.10    0.052
  11. BD (   1) C   5 - C  11        /364. BD*(   1) N   2 - C   4            0.68    1.14    0.025
  11. BD (   1) C   5 - C  11        /366. BD*(   1) C   4 - C   5            2.32    1.25    0.048
  11. BD (   1) C   5 - C  11        /367. BD*(   1) C   4 - C   6            0.69    1.24    0.026
  11. BD (   1) C   5 - C  11        /369. BD*(   1) C   5 - C   7            4.32    1.41    0.070
  11. BD (   1) C   5 - C  11        /377. BD*(   1) C   7 - H  20            2.94    1.26    0.055
  11. BD (   1) C   5 - C  11        /383. BD*(   1) C  10 - C  11            3.51    1.42    0.063
  11. BD (   1) C   5 - C  11        /384. BD*(   1) C  10 - H  23            2.49    1.27    0.050
  11. BD (   1) C   5 - C  11        /385. BD*(   1) C  11 - H  24            1.14    1.27    0.034
  12. BD (   2) C   5 - C  11        /164. RY*(   3) C   7                    2.11    1.05    0.046
  12. BD (   2) C   5 - C  11        /215. RY*(   3) C  10                    2.09    0.81    0.040
  12. BD (   2) C   5 - C  11        /364. BD*(   1) N   2 - C   4            5.40    0.66    0.058
  12. BD (   2) C   5 - C  11        /367. BD*(   1) C   4 - C   6            2.68    0.76    0.044
  12. BD (   2) C   5 - C  11        /374. BD*(   2) C   6 - C  16            0.50    0.34    0.012
  12. BD (   2) C   5 - C  11        /376. BD*(   2) C   7 - C   8           27.58    0.36    0.089
  12. BD (   2) C   5 - C  11        /381. BD*(   2) C   9 - C  10           28.45    0.36    0.091
  13. BD (   1) C   6 - C  12        /111. RY*(   1) C   4                    0.83    1.72    0.034
  13. BD (   1) C   6 - C  12        /264. RY*(   1) C  13                    1.23    1.90    0.043
  13. BD (   1) C   6 - C  12        /265. RY*(   2) C  13                    1.71    2.10    0.054
  13. BD (   1) C   6 - C  12        /315. RY*(   1) C  16                    1.21    2.80    0.052
  13. BD (   1) C   6 - C  12        /367. BD*(   1) C   4 - C   6            2.63    1.25    0.051
  13. BD (   1) C   6 - C  12        /368. BD*(   1) C   4 - H  19            1.12    1.20    0.033
  13. BD (   1) C   6 - C  12        /373. BD*(   1) C   6 - C  16            5.90    1.41    0.081
  13. BD (   1) C   6 - C  12        /386. BD*(   1) C  12 - C  13            3.44    1.42    0.063
  13. BD (   1) C   6 - C  12        /388. BD*(   1) C  12 - H  25            0.93    1.26    0.031
  13. BD (   1) C   6 - C  12        /390. BD*(   1) C  13 - H  26            2.30    1.27    0.049
  13. BD (   1) C   6 - C  12        /396. BD*(   1) C  16 -Br  29            6.07    0.94    0.068
  14. BD (   1) C   6 - C  16        /111. RY*(   1) C   4                    1.35    1.76    0.044
  14. BD (   1) C   6 - C  16        /247. RY*(   1) C  12                    0.62    1.95    0.031
  14. BD (   1) C   6 - C  16        /298. RY*(   1) C  15                    2.46    2.12    0.065
  14. BD (   1) C   6 - C  16        /299. RY*(   2) C  15                    0.76    1.89    0.034
  14. BD (   1) C   6 - C  16        /364. BD*(   1) N   2 - C   4            1.00    1.19    0.031
  14. BD (   1) C   6 - C  16        /367. BD*(   1) C   4 - C   6            3.86    1.29    0.063
  14. BD (   1) C   6 - C  16        /372. BD*(   1) C   6 - C  12            4.76    1.44    0.074
  14. BD (   1) C   6 - C  16        /388. BD*(   1) C  12 - H  25            2.48    1.30    0.051
  14. BD (   1) C   6 - C  16        /394. BD*(   1) C  15 - C  16            4.81    1.45    0.075
  14. BD (   1) C   6 - C  16        /395. BD*(   1) C  15 - H  28            2.05    1.30    0.046
  15. BD (   2) C   6 - C  16        /249. RY*(   3) C  12                    1.78    1.03    0.042
  15. BD (   2) C   6 - C  16        /301. RY*(   4) C  15                    2.22    1.11    0.048
  15. BD (   2) C   6 - C  16        /364. BD*(   1) N   2 - C   4            1.75    0.69    0.033
  15. BD (   2) C   6 - C  16        /366. BD*(   1) C   4 - C   5            2.69    0.79    0.044
  15. BD (   2) C   6 - C  16        /368. BD*(   1) C   4 - H  19            0.63    0.74    0.021
  15. BD (   2) C   6 - C  16        /371. BD*(   2) C   5 - C  11            1.02    0.39    0.018
  15. BD (   2) C   6 - C  16        /387. BD*(   2) C  12 - C  13           24.18    0.38    0.086
  15. BD (   2) C   6 - C  16        /392. BD*(   2) C  14 - C  15           27.47    0.38    0.092
  16. BD (   1) C   7 - C   8        /128. RY*(   1) C   5                    1.33    1.97    0.046
  16. BD (   1) C   7 - C   8        /129. RY*(   2) C   5                    0.97    2.01    0.040
  16. BD (   1) C   7 - C   8        /196. RY*(   1) C   9                    0.99    1.91    0.039
  16. BD (   1) C   7 - C   8        /197. RY*(   2) C   9                    1.48    2.12    0.050
  16. BD (   1) C   7 - C   8        /366. BD*(   1) C   4 - C   5            4.29    1.25    0.066
  16. BD (   1) C   7 - C   8        /369. BD*(   1) C   5 - C   7            4.17    1.41    0.069
  16. BD (   1) C   7 - C   8        /377. BD*(   1) C   7 - H  20            1.22    1.27    0.035
  16. BD (   1) C   7 - C   8        /378. BD*(   1) C   8 - C   9            3.05    1.42    0.059
  16. BD (   1) C   7 - C   8        /379. BD*(   1) C   8 - H  21            0.98    1.27    0.032
  16. BD (   1) C   7 - C   8        /382. BD*(   1) C   9 - H  22            2.67    1.28    0.052
  17. BD (   2) C   7 - C   8        /130. RY*(   3) C   5                    0.66    1.04    0.026
  17. BD (   2) C   7 - C   8        /135. RY*(   8) C   5                    0.57    1.57    0.029
  17. BD (   2) C   7 - C   8        /198. RY*(   3) C   9                    1.40    0.73    0.031
  17. BD (   2) C   7 - C   8        /371. BD*(   2) C   5 - C  11           30.02    0.36    0.093
  17. BD (   2) C   7 - C   8        /381. BD*(   2) C   9 - C  10           28.28    0.36    0.090
  18. BD (   1) C   7 - H  20        /128. RY*(   1) C   5                    1.45    1.78    0.046
  18. BD (   1) C   7 - H  20        /179. RY*(   1) C   8                    1.25    1.69    0.041
  18. BD (   1) C   7 - H  20        /369. BD*(   1) C   5 - C   7            1.06    1.22    0.032
  18. BD (   1) C   7 - H  20        /370. BD*(   1) C   5 - C  11            5.42    1.22    0.073
  18. BD (   1) C   7 - H  20        /375. BD*(   1) C   7 - C   8            0.88    1.23    0.029
  18. BD (   1) C   7 - H  20        /378. BD*(   1) C   8 - C   9            3.80    1.23    0.061
  18. BD (   1) C   7 - H  20        /379. BD*(   1) C   8 - H  21            0.63    1.08    0.023
  19. BD (   1) C   8 - C   9        /162. RY*(   1) C   7                    0.84    1.94    0.036
  19. BD (   1) C   8 - C   9        /163. RY*(   2) C   7                    1.64    1.90    0.050
  19. BD (   1) C   8 - C   9        /213. RY*(   1) C  10                    1.02    1.90    0.040
  19. BD (   1) C   8 - C   9        /214. RY*(   2) C  10                    1.53    2.10    0.051
  19. BD (   1) C   8 - C   9        /375. BD*(   1) C   7 - C   8            3.18    1.42    0.060
  19. BD (   1) C   8 - C   9        /377. BD*(   1) C   7 - H  20            3.02    1.27    0.055
  19. BD (   1) C   8 - C   9        /379. BD*(   1) C   8 - H  21            0.99    1.27    0.032
  19. BD (   1) C   8 - C   9        /380. BD*(   1) C   9 - C  10            3.01    1.42    0.059
  19. BD (   1) C   8 - C   9        /382. BD*(   1) C   9 - H  22            0.97    1.28    0.031
  19. BD (   1) C   8 - C   9        /384. BD*(   1) C  10 - H  23            2.77    1.27    0.053
  20. BD (   1) C   8 - H  21        /162. RY*(   1) C   7                    1.22    1.74    0.041
  20. BD (   1) C   8 - H  21        /196. RY*(   1) C   9                    1.28    1.71    0.042
  20. BD (   1) C   8 - H  21        /369. BD*(   1) C   5 - C   7            4.28    1.21    0.064
  20. BD (   1) C   8 - H  21        /375. BD*(   1) C   7 - C   8            0.72    1.22    0.027
  20. BD (   1) C   8 - H  21        /377. BD*(   1) C   7 - H  20            0.57    1.07    0.022
  20. BD (   1) C   8 - H  21        /378. BD*(   1) C   8 - C   9            0.71    1.22    0.026
  20. BD (   1) C   8 - H  21        /380. BD*(   1) C   9 - C  10            4.01    1.22    0.063
  20. BD (   1) C   8 - H  21        /382. BD*(   1) C   9 - H  22            0.66    1.08    0.024
  21. BD (   1) C   9 - C  10        /179. RY*(   1) C   8                    1.02    1.89    0.039
  21. BD (   1) C   9 - C  10        /180. RY*(   2) C   8                    1.55    2.10    0.051
  21. BD (   1) C   9 - C  10        /230. RY*(   1) C  11                    0.73    1.92    0.034
  21. BD (   1) C   9 - C  10        /231. RY*(   2) C  11                    1.86    1.92    0.054
  21. BD (   1) C   9 - C  10        /378. BD*(   1) C   8 - C   9            3.01    1.42    0.058
  21. BD (   1) C   9 - C  10        /379. BD*(   1) C   8 - H  21            2.78    1.27    0.053
  21. BD (   1) C   9 - C  10        /382. BD*(   1) C   9 - H  22            0.98    1.28    0.032
  21. BD (   1) C   9 - C  10        /383. BD*(   1) C  10 - C  11            3.15    1.42    0.060
  21. BD (   1) C   9 - C  10        /384. BD*(   1) C  10 - H  23            0.99    1.27    0.032
  21. BD (   1) C   9 - C  10        /385. BD*(   1) C  11 - H  24            2.94    1.27    0.055
  22. BD (   2) C   9 - C  10        /181. RY*(   3) C   8                    0.67    0.86    0.023
  22. BD (   2) C   9 - C  10        /182. RY*(   4) C   8                    0.72    1.88    0.036
  22. BD (   2) C   9 - C  10        /232. RY*(   3) C  11                    0.59    0.89    0.022
  22. BD (   2) C   9 - C  10        /233. RY*(   4) C  11                    0.87    1.80    0.039
  22. BD (   2) C   9 - C  10        /371. BD*(   2) C   5 - C  11           28.90    0.36    0.091
  22. BD (   2) C   9 - C  10        /376. BD*(   2) C   7 - C   8           29.08    0.36    0.091
  23. BD (   1) C   9 - H  22        /179. RY*(   1) C   8                    1.41    1.69    0.044
  23. BD (   1) C   9 - H  22        /213. RY*(   1) C  10                    1.41    1.70    0.044
  23. BD (   1) C   9 - H  22        /375. BD*(   1) C   7 - C   8            4.20    1.22    0.064
  23. BD (   1) C   9 - H  22        /378. BD*(   1) C   8 - C   9            0.72    1.22    0.026
  23. BD (   1) C   9 - H  22        /379. BD*(   1) C   8 - H  21            0.65    1.07    0.024
  23. BD (   1) C   9 - H  22        /380. BD*(   1) C   9 - C  10            0.73    1.22    0.027
  23. BD (   1) C   9 - H  22        /383. BD*(   1) C  10 - C  11            4.17    1.22    0.064
  23. BD (   1) C   9 - H  22        /384. BD*(   1) C  10 - H  23            0.65    1.07    0.024
  24. BD (   1) C  10 - C  11        /128. RY*(   1) C   5                    0.83    1.97    0.036
  24. BD (   1) C  10 - C  11        /129. RY*(   2) C   5                    1.21    2.01    0.044
  24. BD (   1) C  10 - C  11        /196. RY*(   1) C   9                    1.01    1.91    0.039
  24. BD (   1) C  10 - C  11        /197. RY*(   2) C   9                    1.48    2.12    0.050
  24. BD (   1) C  10 - C  11        /366. BD*(   1) C   4 - C   5            4.07    1.25    0.064
  24. BD (   1) C  10 - C  11        /370. BD*(   1) C   5 - C  11            3.88    1.41    0.066
  24. BD (   1) C  10 - C  11        /380. BD*(   1) C   9 - C  10            3.08    1.42    0.059
  24. BD (   1) C  10 - C  11        /382. BD*(   1) C   9 - H  22            2.69    1.28    0.052
  24. BD (   1) C  10 - C  11        /384. BD*(   1) C  10 - H  23            0.99    1.27    0.032
  24. BD (   1) C  10 - C  11        /385. BD*(   1) C  11 - H  24            1.07    1.27    0.033
  25. BD (   1) C  10 - H  23        /196. RY*(   1) C   9                    1.28    1.71    0.042
  25. BD (   1) C  10 - H  23        /230. RY*(   1) C  11                    1.25    1.72    0.042
  25. BD (   1) C  10 - H  23        /370. BD*(   1) C   5 - C  11            4.26    1.21    0.064
  25. BD (   1) C  10 - H  23        /378. BD*(   1) C   8 - C   9            4.02    1.22    0.063
  25. BD (   1) C  10 - H  23        /380. BD*(   1) C   9 - C  10            0.71    1.22    0.026
  25. BD (   1) C  10 - H  23        /382. BD*(   1) C   9 - H  22            0.66    1.08    0.024
  25. BD (   1) C  10 - H  23        /383. BD*(   1) C  10 - C  11            0.72    1.22    0.026
  25. BD (   1) C  10 - H  23        /385. BD*(   1) C  11 - H  24            0.60    1.07    0.023
  26. BD (   1) C  11 - H  24        /128. RY*(   1) C   5                    1.76    1.77    0.050
  26. BD (   1) C  11 - H  24        /213. RY*(   1) C  10                    1.22    1.70    0.041
  26. BD (   1) C  11 - H  24        /369. BD*(   1) C   5 - C   7            5.37    1.22    0.072
  26. BD (   1) C  11 - H  24        /370. BD*(   1) C   5 - C  11            1.05    1.22    0.032
  26. BD (   1) C  11 - H  24        /380. BD*(   1) C   9 - C  10            3.90    1.22    0.062
  26. BD (   1) C  11 - H  24        /383. BD*(   1) C  10 - C  11            0.85    1.22    0.029
  26. BD (   1) C  11 - H  24        /384. BD*(   1) C  10 - H  23            0.63    1.08    0.023
  27. BD (   1) C  12 - C  13        /145. RY*(   1) C   6                    0.64    2.36    0.035
  27. BD (   1) C  12 - C  13        /146. RY*(   2) C   6                    1.95    1.73    0.052
  27. BD (   1) C  12 - C  13        /281. RY*(   1) C  14                    0.93    1.90    0.038
  27. BD (   1) C  12 - C  13        /282. RY*(   2) C  14                    1.47    2.14    0.050
  27. BD (   1) C  12 - C  13        /367. BD*(   1) C   4 - C   6            4.10    1.25    0.064
  27. BD (   1) C  12 - C  13        /372. BD*(   1) C   6 - C  12            4.11    1.41    0.068
  27. BD (   1) C  12 - C  13        /388. BD*(   1) C  12 - H  25            1.25    1.26    0.036
  27. BD (   1) C  12 - C  13        /389. BD*(   1) C  13 - C  14            2.98    1.42    0.058
  27. BD (   1) C  12 - C  13        /390. BD*(   1) C  13 - H  26            1.02    1.28    0.032
  27. BD (   1) C  12 - C  13        /393. BD*(   1) C  14 - H  27            2.58    1.28    0.051
  28. BD (   2) C  12 - C  13        /283. RY*(   3) C  14                    1.84    0.79    0.037
  28. BD (   2) C  12 - C  13        /374. BD*(   2) C   6 - C  16           31.28    0.34    0.094
  28. BD (   2) C  12 - C  13        /392. BD*(   2) C  14 - C  15           28.07    0.36    0.090
  29. BD (   1) C  12 - H  25        /145. RY*(   1) C   6                    1.51    2.17    0.051
  29. BD (   1) C  12 - H  25        /264. RY*(   1) C  13                    1.27    1.71    0.042
  29. BD (   1) C  12 - H  25        /365. BD*(   1) N   2 - H  18            0.51    1.08    0.021
  29. BD (   1) C  12 - H  25        /372. BD*(   1) C   6 - C  12            0.83    1.21    0.028
  29. BD (   1) C  12 - H  25        /373. BD*(   1) C   6 - C  16            4.83    1.22    0.069
  29. BD (   1) C  12 - H  25        /386. BD*(   1) C  12 - C  13            0.90    1.23    0.030
  29. BD (   1) C  12 - H  25        /389. BD*(   1) C  13 - C  14            3.80    1.23    0.061
  29. BD (   1) C  12 - H  25        /390. BD*(   1) C  13 - H  26            0.62    1.09    0.023
  30. BD (   1) C  13 - C  14        /247. RY*(   1) C  12                    0.92    1.92    0.038
  30. BD (   1) C  13 - C  14        /248. RY*(   2) C  12                    1.45    2.03    0.049
  30. BD (   1) C  13 - C  14        /299. RY*(   2) C  15                    2.34    1.85    0.059
  30. BD (   1) C  13 - C  14        /386. BD*(   1) C  12 - C  13            3.14    1.42    0.060
  30. BD (   1) C  13 - C  14        /388. BD*(   1) C  12 - H  25            3.04    1.26    0.055
  30. BD (   1) C  13 - C  14        /390. BD*(   1) C  13 - H  26            0.96    1.27    0.031
  30. BD (   1) C  13 - C  14        /391. BD*(   1) C  14 - C  15            2.90    1.42    0.057
  30. BD (   1) C  13 - C  14        /393. BD*(   1) C  14 - H  27            0.99    1.28    0.032
  30. BD (   1) C  13 - C  14        /395. BD*(   1) C  15 - H  28            2.96    1.26    0.055
  31. BD (   1) C  13 - H  26        /247. RY*(   1) C  12                    1.17    1.71    0.040
  31. BD (   1) C  13 - H  26        /281. RY*(   1) C  14                    1.25    1.70    0.041
  31. BD (   1) C  13 - H  26        /372. BD*(   1) C   6 - C  12            4.46    1.20    0.065
  31. BD (   1) C  13 - H  26        /386. BD*(   1) C  12 - C  13            0.78    1.22    0.028
  31. BD (   1) C  13 - H  26        /388. BD*(   1) C  12 - H  25            0.60    1.06    0.023
  31. BD (   1) C  13 - H  26        /389. BD*(   1) C  13 - C  14            0.70    1.22    0.026
  31. BD (   1) C  13 - H  26        /391. BD*(   1) C  14 - C  15            3.99    1.22    0.062
  31. BD (   1) C  13 - H  26        /393. BD*(   1) C  14 - H  27            0.66    1.07    0.024
  32. BD (   1) C  14 - C  15        /264. RY*(   1) C  13                    0.92    1.90    0.038
  32. BD (   1) C  14 - C  15        /265. RY*(   2) C  13                    1.58    2.10    0.052
  32. BD (   1) C  14 - C  15        /315. RY*(   1) C  16                    0.62    2.80    0.037
  32. BD (   1) C  14 - C  15        /316. RY*(   2) C  16                    2.26    1.97    0.060
  32. BD (   1) C  14 - C  15        /359. RY*(   4)Br  29                    0.54   15.94    0.083
  32. BD (   1) C  14 - C  15        /389. BD*(   1) C  13 - C  14            2.71    1.42    0.056
  32. BD (   1) C  14 - C  15        /390. BD*(   1) C  13 - H  26            2.61    1.27    0.052
  32. BD (   1) C  14 - C  15        /393. BD*(   1) C  14 - H  27            0.96    1.28    0.031
  32. BD (   1) C  14 - C  15        /394. BD*(   1) C  15 - C  16            4.41    1.41    0.071
  32. BD (   1) C  14 - C  15        /395. BD*(   1) C  15 - H  28            1.18    1.26    0.035
  32. BD (   1) C  14 - C  15        /396. BD*(   1) C  16 -Br  29            5.17    0.95    0.062
  33. BD (   2) C  14 - C  15        /266. RY*(   3) C  13                    0.54    0.93    0.022
  33. BD (   2) C  14 - C  15        /267. RY*(   4) C  13                    0.77    1.84    0.037
  33. BD (   2) C  14 - C  15        /317. RY*(   3) C  16                    0.59    1.21    0.026
  33. BD (   2) C  14 - C  15        /318. RY*(   4) C  16                    0.71    1.84    0.036
  33. BD (   2) C  14 - C  15        /374. BD*(   2) C   6 - C  16           30.23    0.34    0.092
  33. BD (   2) C  14 - C  15        /387. BD*(   2) C  12 - C  13           28.64    0.36    0.091
  34. BD (   1) C  14 - H  27        /264. RY*(   1) C  13                    1.30    1.70    0.042
  34. BD (   1) C  14 - H  27        /298. RY*(   1) C  15                    1.07    1.88    0.040
  34. BD (   1) C  14 - H  27        /386. BD*(   1) C  12 - C  13            4.21    1.22    0.064
  34. BD (   1) C  14 - H  27        /389. BD*(   1) C  13 - C  14            0.76    1.22    0.027
  34. BD (   1) C  14 - H  27        /390. BD*(   1) C  13 - H  26            0.66    1.08    0.024
  34. BD (   1) C  14 - H  27        /391. BD*(   1) C  14 - C  15            0.69    1.22    0.026
  34. BD (   1) C  14 - H  27        /394. BD*(   1) C  15 - C  16            3.78    1.21    0.061
  34. BD (   1) C  14 - H  27        /395. BD*(   1) C  15 - H  28            0.54    1.06    0.022
  35. BD (   1) C  15 - C  16        /145. RY*(   1) C   6                    2.09    2.39    0.063
  35. BD (   1) C  15 - C  16        /149. RY*(   5) C   6                    0.97    1.78    0.037
  35. BD (   1) C  15 - C  16        /281. RY*(   1) C  14                    1.14    1.93    0.042
  35. BD (   1) C  15 - C  16        /282. RY*(   2) C  14                    1.55    2.18    0.052
  35. BD (   1) C  15 - C  16        /315. RY*(   1) C  16                    0.76    2.84    0.042
  35. BD (   1) C  15 - C  16        /358. RY*(   3)Br  29                    0.75    3.53    0.046
  35. BD (   1) C  15 - C  16        /359. RY*(   4)Br  29                    0.83   15.98    0.103
  35. BD (   1) C  15 - C  16        /367. BD*(   1) C   4 - C   6            4.06    1.28    0.065
  35. BD (   1) C  15 - C  16        /373. BD*(   1) C   6 - C  16            5.71    1.45    0.081
  35. BD (   1) C  15 - C  16        /391. BD*(   1) C  14 - C  15            3.39    1.46    0.063
  35. BD (   1) C  15 - C  16        /393. BD*(   1) C  14 - H  27            2.34    1.31    0.050
  35. BD (   1) C  15 - C  16        /395. BD*(   1) C  15 - H  28            1.38    1.30    0.038
  36. BD (   1) C  15 - H  28        /281. RY*(   1) C  14                    1.22    1.71    0.041
  36. BD (   1) C  15 - H  28        /315. RY*(   1) C  16                    1.42    2.61    0.054
  36. BD (   1) C  15 - H  28        /373. BD*(   1) C   6 - C  16            5.50    1.22    0.073
  36. BD (   1) C  15 - H  28        /389. BD*(   1) C  13 - C  14            3.53    1.23    0.059
  36. BD (   1) C  15 - H  28        /391. BD*(   1) C  14 - C  15            0.97    1.23    0.031
  36. BD (   1) C  15 - H  28        /393. BD*(   1) C  14 - H  27            0.58    1.08    0.022
  36. BD (   1) C  15 - H  28        /394. BD*(   1) C  15 - C  16            1.32    1.22    0.036
  37. BD (   1) C  16 -Br  29        /145. RY*(   1) C   6                    4.04    2.23    0.085
  37. BD (   1) C  16 -Br  29        /298. RY*(   1) C  15                    3.28    1.95    0.072
  37. BD (   1) C  16 -Br  29        /303. RY*(   6) C  15                    0.90    1.65    0.035
  37. BD (   1) C  16 -Br  29        /315. RY*(   1) C  16                    1.99    2.67    0.065
  37. BD (   1) C  16 -Br  29        /316. RY*(   2) C  16                    1.05    1.84    0.039
  37. BD (   1) C  16 -Br  29        /358. RY*(   3)Br  29                    2.01    3.36    0.074
  37. BD (   1) C  16 -Br  29        /359. RY*(   4)Br  29                    2.41   15.81    0.175
  37. BD (   1) C  16 -Br  29        /372. BD*(   1) C   6 - C  12            4.54    1.27    0.068
  37. BD (   1) C  16 -Br  29        /391. BD*(   1) C  14 - C  15            3.85    1.29    0.063
  37. BD (   1) C  16 -Br  29        /395. BD*(   1) C  15 - H  28            0.65    1.13    0.024
  38. CR (   1) C   1                /364. BD*(   1) N   2 - C   4            0.91   10.90    0.090
  39. CR (   1) N   2                / 64. RY*(   5) C   1                    0.94   16.41    0.111
  39. CR (   1) N   2                /112. RY*(   2) C   4                    1.02   15.25    0.111
  39. CR (   1) N   2                /335. RY*(   2) H  18                    0.71   16.94    0.098
  40. CR (   1) O   3                / 60. RY*(   1) C   1                    5.86   20.53    0.311
  41. CR (   1) C   4                /128. RY*(   1) C   5                    0.86   11.65    0.090
  41. CR (   1) C   4                /145. RY*(   1) C   6                    0.86   12.03    0.091
  41. CR (   1) C   4                /369. BD*(   1) C   5 - C   7            0.68   11.09    0.078
  41. CR (   1) C   4                /370. BD*(   1) C   5 - C  11            0.53   11.09    0.069
  41. CR (   1) C   4                /372. BD*(   1) C   6 - C  12            0.68   11.07    0.078
  41. CR (   1) C   4                /373. BD*(   1) C   6 - C  16            0.55   11.08    0.071
  42. CR (   1) C   5                /113. RY*(   3) C   4                    0.98   11.19    0.094
  42. CR (   1) C   5                /163. RY*(   2) C   7                    1.50   11.53    0.117
  42. CR (   1) C   5                /231. RY*(   2) C  11                    1.53   11.55    0.119
  42. CR (   1) C   5                /375. BD*(   1) C   7 - C   8            0.67   11.05    0.077
  42. CR (   1) C   5                /383. BD*(   1) C  10 - C  11            0.67   11.05    0.077
  43. CR (   1) C   6                /248. RY*(   2) C  12                    1.37   11.66    0.113
  43. CR (   1) C   6                /316. RY*(   2) C  16                    2.58   11.60    0.155
  43. CR (   1) C   6                /373. BD*(   1) C   6 - C  16            0.81   11.04    0.085
  43. CR (   1) C   6                /386. BD*(   1) C  12 - C  13            0.66   11.05    0.077
  43. CR (   1) C   6                /394. BD*(   1) C  15 - C  16            1.05   11.04    0.096
  43. CR (   1) C   6                /396. BD*(   1) C  16 -Br  29            1.15   10.57    0.099
  44. CR (   1) C   7                /129. RY*(   2) C   5                    2.18   11.62    0.142
  44. CR (   1) C   7                /180. RY*(   2) C   8                    1.63   11.72    0.124
  44. CR (   1) C   7                /366. BD*(   1) C   4 - C   5            0.90   10.86    0.089
  44. CR (   1) C   7                /370. BD*(   1) C   5 - C  11            0.90   11.03    0.089
  44. CR (   1) C   7                /378. BD*(   1) C   8 - C   9            0.72   11.04    0.080
  45. CR (   1) C   8                /163. RY*(   2) C   7                    1.15   11.52    0.103
  45. CR (   1) C   8                /166. RY*(   5) C   7                    0.61   11.44    0.075
  45. CR (   1) C   8                /197. RY*(   2) C   9                    1.55   11.73    0.120
  45. CR (   1) C   8                /369. BD*(   1) C   5 - C   7            0.82   11.03    0.085
  45. CR (   1) C   8                /380. BD*(   1) C   9 - C  10            0.71   11.04    0.079
  46. CR (   1) C   9                /180. RY*(   2) C   8                    1.47   11.72    0.117
  46. CR (   1) C   9                /214. RY*(   2) C  10                    1.51   11.72    0.119
  46. CR (   1) C   9                /375. BD*(   1) C   7 - C   8            0.75   11.04    0.082
  46. CR (   1) C   9                /383. BD*(   1) C  10 - C  11            0.75   11.04    0.081
  47. CR (   1) C  10                /197. RY*(   2) C   9                    1.57   11.73    0.121
  47. CR (   1) C  10                /231. RY*(   2) C  11                    1.22   11.54    0.106
  47. CR (   1) C  10                /234. RY*(   5) C  11                    0.56   11.47    0.072
  47. CR (   1) C  10                /370. BD*(   1) C   5 - C  11            0.79   11.03    0.084
  47. CR (   1) C  10                /378. BD*(   1) C   8 - C   9            0.71   11.04    0.079
  48. CR (   1) C  11                /128. RY*(   1) C   5                    0.75   11.59    0.083
  48. CR (   1) C  11                /129. RY*(   2) C   5                    1.05   11.62    0.098
  48. CR (   1) C  11                /214. RY*(   2) C  10                    1.61   11.72    0.123
  48. CR (   1) C  11                /346. RY*(   1) H  24                    0.52   11.84    0.070
  48. CR (   1) C  11                /366. BD*(   1) C   4 - C   5            0.86   10.86    0.087
  48. CR (   1) C  11                /369. BD*(   1) C   5 - C   7            0.95   11.03    0.092
  48. CR (   1) C  11                /380. BD*(   1) C   9 - C  10            0.73   11.04    0.080
  49. CR (   1) C  12                /145. RY*(   1) C   6                    1.13   11.98    0.104
  49. CR (   1) C  12                /146. RY*(   2) C   6                    0.77   11.35    0.083
  49. CR (   1) C  12                /265. RY*(   2) C  13                    1.69   11.72    0.126
  49. CR (   1) C  12                /348. RY*(   1) H  25                    0.53   11.85    0.071
  49. CR (   1) C  12                /367. BD*(   1) C   4 - C   6            0.89   10.87    0.088
  49. CR (   1) C  12                /373. BD*(   1) C   6 - C  16            0.88   11.03    0.089
  49. CR (   1) C  12                /389. BD*(   1) C  13 - C  14            0.74   11.04    0.081
  50. CR (   1) C  13                /248. RY*(   2) C  12                    1.30   11.65    0.110
  50. CR (   1) C  13                /251. RY*(   5) C  12                    0.54   11.46    0.070
  50. CR (   1) C  13                /282. RY*(   2) C  14                    1.49   11.76    0.118
  50. CR (   1) C  13                /372. BD*(   1) C   6 - C  12            0.83   11.02    0.086
  50. CR (   1) C  13                /391. BD*(   1) C  14 - C  15            0.69   11.04    0.078
  51. CR (   1) C  14                /265. RY*(   2) C  13                    1.41   11.72    0.115
  51. CR (   1) C  14                /298. RY*(   1) C  15                    0.71   11.70    0.082
  51. CR (   1) C  14                /299. RY*(   2) C  15                    0.84   11.47    0.088
  51. CR (   1) C  14                /300. RY*(   3) C  15                    0.53   11.31    0.069
  51. CR (   1) C  14                /386. BD*(   1) C  12 - C  13            0.77   11.04    0.083
  51. CR (   1) C  14                /394. BD*(   1) C  15 - C  16            0.73   11.03    0.081
  52. CR (   1) C  15                /282. RY*(   2) C  14                    1.56   11.76    0.121
  52. CR (   1) C  15                /315. RY*(   1) C  16                    1.54   12.42    0.124
  52. CR (   1) C  15                /316. RY*(   2) C  16                    0.91   11.59    0.092
  52. CR (   1) C  15                /321. RY*(   7) C  16                    0.53   11.54    0.070
  52. CR (   1) C  15                /373. BD*(   1) C   6 - C  16            1.30   11.03    0.108
  52. CR (   1) C  15                /389. BD*(   1) C  13 - C  14            0.68   11.03    0.077
  52. CR (   1) C  15                /394. BD*(   1) C  15 - C  16            0.60   11.03    0.073
  52. CR (   1) C  15                /396. BD*(   1) C  16 -Br  29            0.94   10.56    0.090
  53. CR (   1) C  16                /146. RY*(   2) C   6                    1.94   11.40    0.133
  53. CR (   1) C  16                /152. RY*(   8) C   6                    0.59   11.44    0.073
  53. CR (   1) C  16                /299. RY*(   2) C  15                    2.06   11.52    0.138
  53. CR (   1) C  16                /367. BD*(   1) C   4 - C   6            1.08   10.92    0.098
  53. CR (   1) C  16                /372. BD*(   1) C   6 - C  12            0.81   11.07    0.085
  53. CR (   1) C  16                /373. BD*(   1) C   6 - C  16            0.74   11.08    0.081
  53. CR (   1) C  16                /391. BD*(   1) C  14 - C  15            0.66   11.09    0.077
  53. CR (   1) C  16                /394. BD*(   1) C  15 - C  16            0.61   11.08    0.074
  53. CR (   1) C  16                /396. BD*(   1) C  16 -Br  29            1.98   10.62    0.130
  54. LP (   1) N   2                / 62. RY*(   3) C   1                    2.43    1.90    0.064
  54. LP (   1) N   2                /115. RY*(   5) C   4                    0.62    1.79    0.032
  54. LP (   1) N   2                /361. BD*(   1) C   1 - O   3           28.22    0.56    0.114
  54. LP (   1) N   2                /362. BD*(   2) C   1 - O   3            4.77    0.85    0.060
  54. LP (   1) N   2                /366. BD*(   1) C   4 - C   5            7.35    0.81    0.073
  54. LP (   1) N   2                /367. BD*(   1) C   4 - C   6            1.39    0.81    0.031
  54. LP (   1) N   2                /368. BD*(   1) C   4 - H  19            1.41    0.76    0.031
  54. LP (   1) N   2                /371. BD*(   2) C   5 - C  11            1.44    0.41    0.022
  55. LP (   1) O   3                / 60. RY*(   1) C   1                   14.59    1.98    0.152
  55. LP (   1) O   3                / 69. RY*(  10) C   1                    0.66    3.72    0.044
  55. LP (   1) O   3                / 72. RY*(  13) C   1                    0.65    3.18    0.041
  55. LP (   1) O   3                /363. BD*(   1) C   1 - H  17            0.98    1.23    0.031
  56. LP (   2) O   3                / 61. RY*(   2) C   1                    4.03    1.93    0.081
  56. LP (   2) O   3                / 71. RY*(  12) C   1                    0.56    1.07    0.023
  56. LP (   2) O   3                /360. BD*(   1) C   1 - N   2           27.94    0.79    0.135
  56. LP (   2) O   3                /363. BD*(   1) C   1 - H  17           22.01    0.77    0.118
  56. LP (   2) O   3                /364. BD*(   1) N   2 - C   4            1.04    0.71    0.025
  57. LP (   1)Br  29                /315. RY*(   1) C  16                    1.32    2.73    0.054
  57. LP (   1)Br  29                /316. RY*(   2) C  16                    0.90    1.89    0.037
  57. LP (   1)Br  29                /358. RY*(   3)Br  29                    0.50    3.41    0.037
  57. LP (   1)Br  29                /359. RY*(   4)Br  29                    0.55   15.86    0.083
  57. LP (   1)Br  29                /373. BD*(   1) C   6 - C  16            1.35    1.33    0.038
  57. LP (   1)Br  29                /394. BD*(   1) C  15 - C  16            0.71    1.33    0.028
  58. LP (   2)Br  29                /316. RY*(   2) C  16                    0.68    1.53    0.029
  58. LP (   2)Br  29                /364. BD*(   1) N   2 - C   4            0.76    0.71    0.021
  58. LP (   2)Br  29                /368. BD*(   1) C   4 - H  19            0.89    0.76    0.023
  58. LP (   2)Br  29                /373. BD*(   1) C   6 - C  16            4.16    0.97    0.057
  58. LP (   2)Br  29                /391. BD*(   1) C  14 - C  15            0.81    0.98    0.025
  58. LP (   2)Br  29                /394. BD*(   1) C  15 - C  16            3.49    0.97    0.052
  59. LP (   3)Br  29                /317. RY*(   3) C  16                    0.80    1.25    0.029
  59. LP (   3)Br  29                /374. BD*(   2) C   6 - C  16           12.86    0.38    0.069
 361. BD*(   1) C   1 - O   3        / 60. RY*(   1) C   1                    0.61    0.96    0.075
 361. BD*(   1) C   1 - O   3        / 62. RY*(   3) C   1                    0.87    1.34    0.109
 361. BD*(   1) C   1 - O   3        / 63. RY*(   4) C   1                    0.60    0.87    0.073
 361. BD*(   1) C   1 - O   3        / 67. RY*(   8) C   1                    0.99    1.00    0.102
 361. BD*(   1) C   1 - O   3        / 68. RY*(   9) C   1                    0.53    0.89    0.070
 361. BD*(   1) C   1 - O   3        / 74. RY*(  15) C   1                    0.71    1.34    0.100
 361. BD*(   1) C   1 - O   3        / 95. RY*(   2) O   3                    2.19    0.28    0.080
 361. BD*(   1) C   1 - O   3        / 97. RY*(   4) O   3                    1.53    0.72    0.108
 361. BD*(   1) C   1 - O   3        /362. BD*(   2) C   1 - O   3           33.57    0.29    0.276
 361. BD*(   1) C   1 - O   3        /365. BD*(   1) N   2 - H  18            0.89    0.28    0.048
 371. BD*(   2) C   5 - C  11        /130. RY*(   3) C   5                    0.66    0.68    0.045
 371. BD*(   2) C   5 - C  11        /132. RY*(   5) C   5                    0.51    1.03    0.049
 371. BD*(   2) C   5 - C  11        /164. RY*(   3) C   7                    0.74    0.69    0.048
 371. BD*(   2) C   5 - C  11        /215. RY*(   3) C  10                    0.74    0.45    0.039
 371. BD*(   2) C   5 - C  11        /232. RY*(   3) C  11                    3.56    0.53    0.092
 371. BD*(   2) C   5 - C  11        /364. BD*(   1) N   2 - C   4            2.26    0.30    0.053
 371. BD*(   2) C   5 - C  11        /367. BD*(   1) C   4 - C   6            0.89    0.40    0.038
 374. BD*(   2) C   6 - C  16        /147. RY*(   3) C   6                    1.80    0.69    0.070
 374. BD*(   2) C   6 - C  16        /249. RY*(   3) C  12                    0.84    0.66    0.047
 374. BD*(   2) C   6 - C  16        /301. RY*(   4) C  15                    0.89    0.74    0.051
 374. BD*(   2) C   6 - C  16        /317. RY*(   3) C  16                    2.45    0.86    0.091
 374. BD*(   2) C   6 - C  16        /364. BD*(   1) N   2 - C   4            1.01    0.32    0.034
 374. BD*(   2) C   6 - C  16        /366. BD*(   1) C   4 - C   5            1.90    0.43    0.054
 374. BD*(   2) C   6 - C  16        /368. BD*(   1) C   4 - H  19            0.70    0.37    0.031
 374. BD*(   2) C   6 - C  16        /371. BD*(   2) C   5 - C  11            6.07    0.02    0.018
 374. BD*(   2) C   6 - C  16        /376. BD*(   2) C   7 - C   8            1.05    0.02    0.007
 374. BD*(   2) C   6 - C  16        /387. BD*(   2) C  12 - C  13          290.70    0.02    0.099
 374. BD*(   2) C   6 - C  16        /392. BD*(   2) C  14 - C  15          271.51    0.02    0.095
 376. BD*(   2) C   7 - C   8        /164. RY*(   3) C   7                    0.72    0.69    0.050
 376. BD*(   2) C   7 - C   8        /165. RY*(   4) C   7                    1.14    1.29    0.086
 376. BD*(   2) C   7 - C   8        /181. RY*(   3) C   8                    3.09    0.50    0.088
 381. BD*(   2) C   9 - C  10        /198. RY*(   3) C   9                    3.55    0.37    0.081
 381. BD*(   2) C   9 - C  10        /206. RY*(  11) C   9                    0.69    0.61    0.046
 381. BD*(   2) C   9 - C  10        /215. RY*(   3) C  10                    1.80    0.45    0.063
 381. BD*(   2) C   9 - C  10        /216. RY*(   4) C  10                    0.54    1.59    0.065
 387. BD*(   2) C  12 - C  13        /249. RY*(   3) C  12                    0.90    0.64    0.053
 387. BD*(   2) C  12 - C  13        /250. RY*(   4) C  12                    1.02    1.36    0.083
 387. BD*(   2) C  12 - C  13        /266. RY*(   3) C  13                    3.05    0.57    0.092
 387. BD*(   2) C  12 - C  13        /283. RY*(   3) C  14                    0.61    0.43    0.036
 392. BD*(   2) C  14 - C  15        /283. RY*(   3) C  14                    2.46    0.43    0.073
 392. BD*(   2) C  14 - C  15        /291. RY*(  11) C  14                    0.70    0.41    0.038
 392. BD*(   2) C  14 - C  15        /301. RY*(   4) C  15                    0.71    0.73    0.051
 392. BD*(   2) C  14 - C  15        /302. RY*(   5) C  15                    0.80    1.13    0.068


 Natural Bond Orbitals (Summary):

                                                            Principal Delocalizations
           NBO                        Occupancy    Energy   (geminal,vicinal,remote)
 ====================================================================================
 Molecular unit  1  (C14H12NOBr)
     1. BD (   1) C   1 - N   2          1.99069    -0.87549  111(v),367(v),364(g),94(v)
                                                    146(r)
     2. BD (   1) C   1 - O   3          1.99602    -0.65687  361(g),77(v),362(g)
     3. BD (   2) C   1 - O   3          1.99371    -0.99426  364(v),60(g),78(v),361(g)
     4. BD (   1) C   1 - H  17          1.98677    -0.65134  365(v),94(v)
     5. BD (   1) N   2 - C   4          1.98031    -0.81050  373(v),371(v),362(v),63(v)
                                                    370(v),374(v),146(v),64(v)
                                                    366(g),367(g)
     6. BD (   1) N   2 - H  18          1.98362    -0.74959  363(v),368(v),361(v),112(v)
                                                    60(v),64(v),362(v)
     7. BD (   1) C   4 - C   5          1.96390    -0.71792  374(v),369(g),383(v),375(v)
                                                    370(g),230(v),367(g),162(v)
                                                    147(v),77(v),372(v),373(v)
                                                    368(g)
     8. BD (   1) C   4 - C   6          1.96566    -0.72562  373(g),394(v),372(g),315(v)
                                                    360(v),386(v),371(v),370(v)
                                                    366(g),247(v),129(v),368(g)
                                                    130(v),316(v),359(r)
     9. BD (   1) C   4 - H  19          1.96969    -0.58007  369(v),372(v),365(v),374(v)
                                                    367(g)
    10. BD (   1) C   5 - C   7          1.97111    -0.78596  370(g),375(g),385(v),379(v)
                                                    366(g),111(v),180(v),179(v)
                                                    368(v),377(g),230(v)
    11. BD (   1) C   5 - C  11          1.97188    -0.78449  369(g),383(g),377(v),384(v)
                                                    366(g),111(v),214(v),213(v)
                                                    385(g),162(v),367(v),364(v)
    12. BD (   2) C   5 - C  11          1.66462    -0.30239  381(v),376(v),364(v),367(v)
                                                    164(v),215(v)
    13. BD (   1) C   6 - C  12          1.96218    -0.78966  396(v),373(g),386(g),367(g)
                                                    390(v),265(v),264(v),315(v)
                                                    368(v),388(g),111(v)
    14. BD (   1) C   6 - C  16          1.97232    -0.83182  394(g),372(g),367(g),388(v)
                                                    298(v),395(v),111(v),364(v)
                                                    299(v),247(v)
    15. BD (   2) C   6 - C  16          1.68790    -0.33334  392(v),387(v),366(v),301(v)
                                                    249(v),364(v),371(r),368(v)
    16. BD (   1) C   7 - C   8          1.97789    -0.78741  366(v),369(g),378(g),382(v)
                                                    197(v),128(v),377(g),196(v)
                                                    379(g),129(v)
    17. BD (   2) C   7 - C   8          1.66645    -0.30114  371(v),381(v),198(v),130(v)
                                                    135(v)
    18. BD (   1) C   7 - H  20          1.97773    -0.59216  370(v),378(v),128(v),179(v)
                                                    369(g),375(g),379(v)
    19. BD (   1) C   8 - C   9          1.97935    -0.78693  375(g),377(v),380(g),384(v)
                                                    163(v),214(v),213(v),379(g)
                                                    382(g),162(v)
    20. BD (   1) C   8 - H  21          1.97988    -0.58762  369(v),380(v),196(v),162(v)
                                                    375(g),378(g),382(v),377(v)
    21. BD (   1) C   9 - C  10          1.97937    -0.78631  383(g),378(g),385(v),379(v)
                                                    231(v),180(v),179(v),384(g)
                                                    382(g),230(v)
    22. BD (   2) C   9 - C  10          1.66163    -0.29898  376(v),371(v),233(v),182(v)
                                                    181(v),232(v)
    23. BD (   1) C   9 - H  22          1.97982    -0.58735  375(v),383(v),213(v),179(v)
                                                    380(g),378(g),379(v),384(v)
    24. BD (   1) C  10 - C  11          1.97793    -0.78667  366(v),370(g),380(g),382(v)
                                                    197(v),129(v),385(g),196(v)
                                                    384(g),128(v)
    25. BD (   1) C  10 - H  23          1.97964    -0.58703  370(v),378(v),196(v),230(v)
                                                    383(g),380(g),382(v),385(v)
    26. BD (   1) C  11 - H  24          1.97902    -0.58890  369(v),380(v),128(v),213(v)
                                                    370(g),383(g),384(v)
    27. BD (   1) C  12 - C  13          1.97835    -0.79784  367(v),372(g),389(g),393(v)
                                                    146(v),282(v),388(g),390(g)
                                                    281(v),145(v)
    28. BD (   2) C  12 - C  13          1.66746    -0.30934  374(v),392(v),283(v)
    29. BD (   1) C  12 - H  25          1.97745    -0.60401  373(v),389(v),145(v),264(v)
                                                    386(g),372(g),390(v),365(r)
    30. BD (   1) C  13 - C  14          1.97905    -0.79287  386(g),388(v),395(v),391(g)
                                                    299(v),248(v),393(g),390(g)
                                                    247(v)
    31. BD (   1) C  13 - H  26          1.97933    -0.59205  372(v),391(v),281(v),247(v)
                                                    386(g),389(g),393(v),388(v)
    32. BD (   1) C  14 - C  15          1.97104    -0.79321  396(v),394(g),389(g),390(v)
                                                    316(v),265(v),395(g),393(g)
                                                    264(v),315(v),359(r)
    33. BD (   2) C  14 - C  15          1.65709    -0.30756  374(v),387(v),267(v),318(v)
                                                    317(v),266(v)
    34. BD (   1) C  14 - H  27          1.97940    -0.59509  386(v),394(v),264(v),298(v)
                                                    389(g),391(g),390(v),395(v)
    35. BD (   1) C  15 - C  16          1.97806    -0.82935  373(g),367(v),391(g),393(v)
                                                    145(v),282(v),395(g),281(v)
                                                    149(v),359(v),315(g),358(v)
    36. BD (   1) C  15 - H  28          1.97849    -0.60098  373(v),389(v),315(v),394(g)
                                                    281(v),391(g),393(v)
    37. BD (   1) C  16 -Br  29          1.98165    -0.66471  372(v),145(v),391(v),298(v)
                                                    359(g),358(g),315(g),316(g)
                                                    303(v),395(v)
    38. CR (   1) C   1                  1.99958   -10.54746  364(v)
    39. CR (   1) N   2                  1.99947   -14.61892  112(v),64(v),335(v)
    40. CR (   1) O   3                  1.99978   -19.36375  60(v)
    41. CR (   1) C   4                  1.99908   -10.46541  128(v),145(v),369(v),372(v)
                                                    373(v),370(v)
    42. CR (   1) C   5                  1.99900   -10.41026  231(v),163(v),113(v),383(v)
                                                    375(v)
    43. CR (   1) C   6                  1.99885   -10.42119  316(v),248(v),396(v),394(v)
                                                    373(g),386(v)
    44. CR (   1) C   7                  1.99907   -10.40152  129(v),180(v),366(v),370(v)
                                                    378(v)
    45. CR (   1) C   8                  1.99920   -10.40301  197(v),163(v),369(v),380(v)
                                                    166(v)
    46. CR (   1) C   9                  1.99919   -10.40141  214(v),180(v),375(v),383(v)
    47. CR (   1) C  10                  1.99920   -10.40175  197(v),231(v),370(v),378(v)
                                                    234(v)
    48. CR (   1) C  11                  1.99909   -10.40022  214(v),129(v),369(v),366(v)
                                                    128(v),380(v),346(v)
    49. CR (   1) C  12                  1.99908   -10.41609  265(v),145(v),367(v),373(v)
                                                    146(v),389(v),348(v)
    50. CR (   1) C  13                  1.99920   -10.41042  282(v),248(v),372(v),391(v)
                                                    251(v)
    51. CR (   1) C  14                  1.99919   -10.41195  265(v),299(v),386(v),394(v)
                                                    298(v),300(v)
    52. CR (   1) C  15                  1.99901   -10.40904  282(v),315(v),373(v),396(v)
                                                    316(v),389(v),394(g),321(v)
    53. CR (   1) C  16                  1.99865   -10.46677  299(v),396(g),146(v),367(v)
                                                    372(v),373(g),391(v),394(g)
                                                    152(v)
    54. LP (   1) N   2                  1.76805    -0.35309  361(v),366(v),362(v),62(v)
                                                    368(v),367(v),371(r),115(v)
    55. LP (   1) O   3                  1.98547    -0.81679  60(v),363(v),69(v),72(v)
    56. LP (   2) O   3                  1.88125    -0.35598  360(v),363(v),61(v),364(r)
                                                    71(v)
    57. LP (   1)Br  29                  1.99114    -0.71561  373(v),315(v),316(v),394(v)
                                                    359(g),358(g)
    58. LP (   2)Br  29                  1.96720    -0.35309  373(v),394(v),368(r),391(r)
                                                    364(r),316(v)
    59. LP (   3)Br  29                  1.93371    -0.34985  374(v),317(v)
    60. RY*(   1) C   1                  0.01161     1.16186   
    61. RY*(   2) C   1                  0.00749     1.56920   
    62. RY*(   3) C   1                  0.00551     1.54855   
    63. RY*(   4) C   1                  0.00205     1.07631   
    64. RY*(   5) C   1                  0.00091     1.79372   
    65. RY*(   6) C   1                  0.00035     0.86794   
    66. RY*(   7) C   1                  0.00011     0.67037   
    67. RY*(   8) C   1                  0.00006     1.20151   
    68. RY*(   9) C   1                  0.00005     1.09496   
    69. RY*(  10) C   1                  0.00004     2.90276   
    70. RY*(  11) C   1                  0.00001     2.31236   
    71. RY*(  12) C   1                  0.00001     0.71300   
    72. RY*(  13) C   1                  0.00001     2.36454   
    73. RY*(  14) C   1                  0.00000    20.69640   
    74. RY*(  15) C   1                  0.00001     1.54283   
    75. RY*(  16) C   1                  0.00001     1.96512   
    76. RY*(  17) C   1                  0.00001     2.46923   
    77. RY*(   1) N   2                  0.00522     0.77051   
    78. RY*(   2) N   2                  0.00376     0.69999   
    79. RY*(   3) N   2                  0.00167     1.14468   
    80. RY*(   4) N   2                  0.00136     1.26858   
    81. RY*(   5) N   2                  0.00042     1.26355   
    82. RY*(   6) N   2                  0.00036     1.10740   
    83. RY*(   7) N   2                  0.00024     0.97210   
    84. RY*(   8) N   2                  0.00014     1.80757   
    85. RY*(   9) N   2                  0.00012     2.11016   
    86. RY*(  10) N   2                  0.00006     2.82405   
    87. RY*(  11) N   2                  0.00005     1.62438   
    88. RY*(  12) N   2                  0.00003     2.88305   
    89. RY*(  13) N   2                  0.00000     3.92514   
    90. RY*(  14) N   2                  0.00001     3.09484   
    91. RY*(  15) N   2                  0.00001     2.55427   
    92. RY*(  16) N   2                  0.00000    34.99235   
    93. RY*(  17) N   2                  0.00001     3.89542   
    94. RY*(   1) O   3                  0.00327     0.83763   
    95. RY*(   2) O   3                  0.00125     0.48255   
    96. RY*(   3) O   3                  0.00053     0.76854   
    97. RY*(   4) O   3                  0.00011     0.92420   
    98. RY*(   5) O   3                  0.00005     0.93072   
    99. RY*(   6) O   3                  0.00005     1.07132   
   100. RY*(   7) O   3                  0.00002     1.44369   
   101. RY*(   8) O   3                  0.00003     3.62522   
   102. RY*(   9) O   3                  0.00000     5.08434   
   103. RY*(  10) O   3                  0.00000    49.69595   
   104. RY*(  11) O   3                  0.00000     5.04494   
   105. RY*(  12) O   3                  0.00001     4.52672   
   106. RY*(  13) O   3                  0.00000     3.01709   
   107. RY*(  14) O   3                  0.00000     3.01849   
   108. RY*(  15) O   3                  0.00001     2.40811   
   109. RY*(  16) O   3                  0.00000     2.95568   
   110. RY*(  17) O   3                  0.00001     2.76656   
   111. RY*(   1) C   4                  0.01060     0.92896   
   112. RY*(   2) C   4                  0.00462     0.63574   
   113. RY*(   3) C   4                  0.00258     0.77762   
   114. RY*(   4) C   4                  0.00165     0.98081   
   115. RY*(   5) C   4                  0.00155     1.44114   
   116. RY*(   6) C   4                  0.00089     1.49974   
   117. RY*(   7) C   4                  0.00064     0.89968   
   118. RY*(   8) C   4                  0.00054     1.47606   
   119. RY*(   9) C   4                  0.00046     1.41402   
   120. RY*(  10) C   4                  0.00019     1.06834   
   121. RY*(  11) C   4                  0.00018     1.94388   
   122. RY*(  12) C   4                  0.00014     1.90456   
   123. RY*(  13) C   4                  0.00010     2.20019   
   124. RY*(  14) C   4                  0.00005     3.67558   
   125. RY*(  15) C   4                  0.00005     2.74846   
   126. RY*(  16) C   4                  0.00002     2.11215   
   127. RY*(  17) C   4                  0.00000    21.49618   
   128. RY*(   1) C   5                  0.00696     1.18529   
   129. RY*(   2) C   5                  0.00345     1.22007   
   130. RY*(   3) C   5                  0.00231     0.73729   
   131. RY*(   4) C   5                  0.00127     0.77877   
   132. RY*(   5) C   5                  0.00090     1.09317   
   133. RY*(   6) C   5                  0.00075     0.74710   
   134. RY*(   7) C   5                  0.00061     0.92831   
   135. RY*(   8) C   5                  0.00050     1.26813   
   136. RY*(   9) C   5                  0.00026     1.82507   
   137. RY*(  10) C   5                  0.00020     1.51779   
   138. RY*(  11) C   5                  0.00014     1.45488   
   139. RY*(  12) C   5                  0.00007     3.19069   
   140. RY*(  13) C   5                  0.00007     3.71770   
   141. RY*(  14) C   5                  0.00007     2.58805   
   142. RY*(  15) C   5                  0.00003     2.85611   
   143. RY*(  16) C   5                  0.00001    21.77953   
   144. RY*(  17) C   5                  0.00001     2.87946   
   145. RY*(   1) C   6                  0.00672     1.56172   
   146. RY*(   2) C   6                  0.00472     0.93508   
   147. RY*(   3) C   6                  0.00416     0.72584   
   148. RY*(   4) C   6                  0.00156     0.73805   
   149. RY*(   5) C   6                  0.00123     0.95292   
   150. RY*(   6) C   6                  0.00090     0.59630   
   151. RY*(   7) C   6                  0.00068     1.51372   
   152. RY*(   8) C   6                  0.00060     0.96836   
   153. RY*(   9) C   6                  0.00025     1.30444   
   154. RY*(  10) C   6                  0.00018     1.96379   
   155. RY*(  11) C   6                  0.00016     2.28907   
   156. RY*(  12) C   6                  0.00010     3.68877   
   157. RY*(  13) C   6                  0.00006     3.29169   
   158. RY*(  14) C   6                  0.00007     2.11982   
   159. RY*(  15) C   6                  0.00004     2.36071   
   160. RY*(  16) C   6                  0.00000     2.86231   
   161. RY*(  17) C   6                  0.00001    22.13888   
   162. RY*(   1) C   7                  0.00590     1.14827   
   163. RY*(   2) C   7                  0.00221     1.11585   
   164. RY*(   3) C   7                  0.00124     0.75044   
   165. RY*(   4) C   7                  0.00058     1.34870   
   166. RY*(   5) C   7                  0.00051     1.03472   
   167. RY*(   6) C   7                  0.00032     1.13946   
   168. RY*(   7) C   7                  0.00015     1.52310   
   169. RY*(   8) C   7                  0.00012     2.82173   
   170. RY*(   9) C   7                  0.00007     2.55946   
   171. RY*(  10) C   7                  0.00007     2.04022   
   172. RY*(  11) C   7                  0.00005     0.79656   
   173. RY*(  12) C   7                  0.00004     2.17121   
   174. RY*(  13) C   7                  0.00003     1.19605   
   175. RY*(  14) C   7                  0.00001     3.17708   
   176. RY*(  15) C   7                  0.00001     2.95741   
   177. RY*(  16) C   7                  0.00001     1.30136   
   178. RY*(  17) C   7                  0.00000    21.23337   
   179. RY*(   1) C   8                  0.00611     1.10093   
   180. RY*(   2) C   8                  0.00229     1.31779   
   181. RY*(   3) C   8                  0.00106     0.55627   
   182. RY*(   4) C   8                  0.00060     1.57958   
   183. RY*(   5) C   8                  0.00045     1.15081   
   184. RY*(   6) C   8                  0.00024     0.99002   
   185. RY*(   7) C   8                  0.00014     1.53836   
   186. RY*(   8) C   8                  0.00007     2.09505   
   187. RY*(   9) C   8                  0.00005     2.40367   
   188. RY*(  10) C   8                  0.00005     1.37453   
   189. RY*(  11) C   8                  0.00003     1.65376   
   190. RY*(  12) C   8                  0.00001     2.28429   
   191. RY*(  13) C   8                  0.00000     2.06329   
   192. RY*(  14) C   8                  0.00001     1.41845   
   193. RY*(  15) C   8                  0.00001     2.43109   
   194. RY*(  16) C   8                  0.00001     2.21740   
   195. RY*(  17) C   8                  0.00000    21.05211   
   196. RY*(   1) C   9                  0.00578     1.12734   
   197. RY*(   2) C   9                  0.00222     1.33132   
   198. RY*(   3) C   9                  0.00103     0.43071   
   199. RY*(   4) C   9                  0.00056     1.67444   
   200. RY*(   5) C   9                  0.00040     0.96878   
   201. RY*(   6) C   9                  0.00036     0.96854   
   202. RY*(   7) C   9                  0.00013     2.60691   
   203. RY*(   8) C   9                  0.00007     2.69918   
   204. RY*(   9) C   9                  0.00005     1.50976   
   205. RY*(  10) C   9                  0.00002     1.59277   
   206. RY*(  11) C   9                  0.00002     0.67204   
   207. RY*(  12) C   9                  0.00001     2.03322   
   208. RY*(  13) C   9                  0.00000     1.34511   
   209. RY*(  14) C   9                  0.00000     2.39906   
   210. RY*(  15) C   9                  0.00001     2.87820   
   211. RY*(  16) C   9                  0.00000     1.51676   
   212. RY*(  17) C   9                  0.00000    21.48895   
   213. RY*(   1) C  10                  0.00613     1.11246   
   214. RY*(   2) C  10                  0.00227     1.31703   
   215. RY*(   3) C  10                  0.00099     0.50802   
   216. RY*(   4) C  10                  0.00059     1.64351   
   217. RY*(   5) C  10                  0.00046     1.09291   
   218. RY*(   6) C  10                  0.00024     1.04589   
   219. RY*(   7) C  10                  0.00013     2.08073   
   220. RY*(   8) C  10                  0.00006     2.73497   
   221. RY*(   9) C  10                  0.00005     1.03077   
   222. RY*(  10) C  10                  0.00003     2.04637   
   223. RY*(  11) C  10                  0.00003     1.73361   
   224. RY*(  12) C  10                  0.00002     0.82399   
   225. RY*(  13) C  10                  0.00000    21.55864   
   226. RY*(  14) C  10                  0.00000     2.65307   
   227. RY*(  15) C  10                  0.00001     1.62525   
   228. RY*(  16) C  10                  0.00001     2.69692   
   229. RY*(  17) C  10                  0.00000     1.51937   
   230. RY*(   1) C  11                  0.00620     1.13698   
   231. RY*(   2) C  11                  0.00218     1.13583   
   232. RY*(   3) C  11                  0.00147     0.58794   
   233. RY*(   4) C  11                  0.00059     1.50301   
   234. RY*(   5) C  11                  0.00049     1.07035   
   235. RY*(   6) C  11                  0.00024     1.33927   
   236. RY*(   7) C  11                  0.00014     0.97988   
   237. RY*(   8) C  11                  0.00012     2.92646   
   238. RY*(   9) C  11                  0.00011     2.05354   
   239. RY*(  10) C  11                  0.00006     2.49804   
   240. RY*(  11) C  11                  0.00004     0.68147   
   241. RY*(  12) C  11                  0.00004     2.17708   
   242. RY*(  13) C  11                  0.00002     1.70870   
   243. RY*(  14) C  11                  0.00002     1.26183   
   244. RY*(  15) C  11                  0.00000    21.88973   
   245. RY*(  16) C  11                  0.00001     2.60821   
   246. RY*(  17) C  11                  0.00001     2.36337   
   247. RY*(   1) C  12                  0.00573     1.12214   
   248. RY*(   2) C  12                  0.00193     1.24100   
   249. RY*(   3) C  12                  0.00106     0.69357   
   250. RY*(   4) C  12                  0.00072     1.41342   
   251. RY*(   5) C  12                  0.00045     1.04756   
   252. RY*(   6) C  12                  0.00032     1.04411   
   253. RY*(   7) C  12                  0.00015     1.58049   
   254. RY*(   8) C  12                  0.00012     2.46544   
   255. RY*(   9) C  12                  0.00009     1.57190   
   256. RY*(  10) C  12                  0.00007     2.64817   
   257. RY*(  11) C  12                  0.00005     1.65448   
   258. RY*(  12) C  12                  0.00002     0.87731   
   259. RY*(  13) C  12                  0.00001     1.71107   
   260. RY*(  14) C  12                  0.00002     3.55620   
   261. RY*(  15) C  12                  0.00002     2.47850   
   262. RY*(  16) C  12                  0.00000    20.28284   
   263. RY*(  17) C  12                  0.00000     2.74992   
   264. RY*(   1) C  13                  0.00578     1.10823   
   265. RY*(   2) C  13                  0.00236     1.30686   
   266. RY*(   3) C  13                  0.00106     0.61815   
   267. RY*(   4) C  13                  0.00056     1.53395   
   268. RY*(   5) C  13                  0.00037     1.23150   
   269. RY*(   6) C  13                  0.00026     1.02834   
   270. RY*(   7) C  13                  0.00013     1.97911   
   271. RY*(   8) C  13                  0.00007     2.66563   
   272. RY*(   9) C  13                  0.00004     1.70523   
   273. RY*(  10) C  13                  0.00003     2.22990   
   274. RY*(  11) C  13                  0.00003     1.19940   
   275. RY*(  12) C  13                  0.00002     0.66801   
   276. RY*(  13) C  13                  0.00001     1.71750   
   277. RY*(  14) C  13                  0.00000     1.37094   
   278. RY*(  15) C  13                  0.00001     3.77716   
   279. RY*(  16) C  13                  0.00000     2.77558   
   280. RY*(  17) C  13                  0.00000    20.25623   
   281. RY*(   1) C  14                  0.00592     1.10560   
   282. RY*(   2) C  14                  0.00225     1.34624   
   283. RY*(   3) C  14                  0.00076     0.48078   
   284. RY*(   4) C  14                  0.00059     1.67512   
   285. RY*(   5) C  14                  0.00038     0.96756   
   286. RY*(   6) C  14                  0.00030     1.27976   
   287. RY*(   7) C  14                  0.00014     1.64550   
   288. RY*(   8) C  14                  0.00005     1.25626   
   289. RY*(   9) C  14                  0.00006     2.96533   
   290. RY*(  10) C  14                  0.00003     1.71403   
   291. RY*(  11) C  14                  0.00001     0.46252   
   292. RY*(  12) C  14                  0.00001     1.46912   
   293. RY*(  13) C  14                  0.00001     1.56550   
   294. RY*(  14) C  14                  0.00000    22.24054   
   295. RY*(  15) C  14                  0.00001     2.44329   
   296. RY*(  16) C  14                  0.00001     1.72738   
   297. RY*(  17) C  14                  0.00000     2.77018   
   298. RY*(   1) C  15                  0.00675     1.28723   
   299. RY*(   2) C  15                  0.00300     1.05632   
   300. RY*(   3) C  15                  0.00124     0.90201   
   301. RY*(   4) C  15                  0.00115     0.77780   
   302. RY*(   5) C  15                  0.00055     1.17576   
   303. RY*(   6) C  15                  0.00031     0.98906   
   304. RY*(   7) C  15                  0.00022     0.91250   
   305. RY*(   8) C  15                  0.00018     2.57727   
   306. RY*(   9) C  15                  0.00007     2.48004   
   307. RY*(  10) C  15                  0.00007     2.42155   
   308. RY*(  11) C  15                  0.00003     1.72595   
   309. RY*(  12) C  15                  0.00004     1.01103   
   310. RY*(  13) C  15                  0.00001     2.35578   
   311. RY*(  14) C  15                  0.00001     1.38122   
   312. RY*(  15) C  15                  0.00000    21.79246   
   313. RY*(  16) C  15                  0.00001     1.91208   
   314. RY*(  17) C  15                  0.00000     2.77163   
   315. RY*(   1) C  16                  0.00772     2.01011   
   316. RY*(   2) C  16                  0.00666     1.17743   
   317. RY*(   3) C  16                  0.00314     0.89795   
   318. RY*(   4) C  16                  0.00091     1.53691   
   319. RY*(   5) C  16                  0.00059     1.52206   
   320. RY*(   6) C  16                  0.00051     1.25870   
   321. RY*(   7) C  16                  0.00042     1.12748   
   322. RY*(   8) C  16                  0.00013     2.57349   
   323. RY*(   9) C  16                  0.00011     1.88132   
   324. RY*(  10) C  16                  0.00012     0.90362   
   325. RY*(  11) C  16                  0.00008     2.63134   
   326. RY*(  12) C  16                  0.00005     1.87516   
   327. RY*(  13) C  16                  0.00003     1.72978   
   328. RY*(  14) C  16                  0.00002     2.08064   
   329. RY*(  15) C  16                  0.00003     0.94854   
   330. RY*(  16) C  16                  0.00000     2.77260   
   331. RY*(  17) C  16                  0.00000    22.05483   
   332. RY*(   1) H  17                  0.00080     1.08084   
   333. RY*(   2) H  17                  0.00017     1.71238   
   334. RY*(   1) H  18                  0.00202     0.67587   
   335. RY*(   2) H  18                  0.00028     2.31741   
   336. RY*(   1) H  19                  0.00202     0.56960   
   337. RY*(   2) H  19                  0.00025     2.46427   
   338. RY*(   1) H  20                  0.00079     1.26139   
   339. RY*(   2) H  20                  0.00012     1.52819   
   340. RY*(   1) H  21                  0.00047     0.77537   
   341. RY*(   2) H  21                  0.00015     2.01296   
   342. RY*(   1) H  22                  0.00036     0.81075   
   343. RY*(   2) H  22                  0.00014     1.97112   
   344. RY*(   1) H  23                  0.00045     0.79486   
   345. RY*(   2) H  23                  0.00015     1.98312   
   346. RY*(   1) H  24                  0.00060     1.44426   
   347. RY*(   2) H  24                  0.00014     1.35655   
   348. RY*(   1) H  25                  0.00059     1.43289   
   349. RY*(   2) H  25                  0.00014     1.39576   
   350. RY*(   1) H  26                  0.00040     0.93486   
   351. RY*(   2) H  26                  0.00015     1.85259   
   352. RY*(   1) H  27                  0.00039     0.77455   
   353. RY*(   2) H  27                  0.00015     1.99180   
   354. RY*(   1) H  28                  0.00057     1.32160   
   355. RY*(   2) H  28                  0.00017     1.41790   
   356. RY*(   1)Br  29                  0.00091     0.69697   
   357. RY*(   2)Br  29                  0.00080     0.58394   
   358. RY*(   3)Br  29                  0.00034     2.69706   
   359. RY*(   4)Br  29                  0.00001    15.14843   
   360. BD*(   1) C   1 - N   2          0.06444     0.43796   
   361. BD*(   1) C   1 - O   3          0.15142     0.20524  362(g),95(g),97(g),67(g)
                                                    62(g),365(v),74(g),63(g)
                                                    60(g),68(g)
   362. BD*(   2) C   1 - O   3          0.05576     0.50019   
   363. BD*(   1) C   1 - H  17          0.04956     0.40912   
   364. BD*(   1) N   2 - C   4          0.03473     0.35728   
   365. BD*(   1) N   2 - H  18          0.01646     0.48065   
   366. BD*(   1) C   4 - C   5          0.03925     0.46064   
   367. BD*(   1) C   4 - C   6          0.03205     0.45555   
   368. BD*(   1) C   4 - H  19          0.02255     0.40920   
   369. BD*(   1) C   5 - C   7          0.02649     0.62628   
   370. BD*(   1) C   5 - C  11          0.02412     0.62717   
   371. BD*(   2) C   5 - C  11          0.35032     0.05857  381(v),376(v),232(g),374(r)
                                                    364(v),367(v),215(v),164(v)
                                                    130(g),132(g)
   372. BD*(   1) C   6 - C  12          0.02668     0.60769   
   373. BD*(   1) C   6 - C  16          0.03663     0.61786   
   374. BD*(   2) C   6 - C  16          0.40682     0.03459  387(v),392(v),371(r),317(g)
                                                    147(g),366(v),364(v),301(v)
                                                    249(v),368(v),376(r)
   375. BD*(   1) C   7 - C   8          0.01576     0.63558   
   376. BD*(   2) C   7 - C   8          0.31858     0.05778  381(v),371(v),181(g),165(g)
                                                    164(g),387(r)
   377. BD*(   1) C   7 - H  20          0.01545     0.47901   
   378. BD*(   1) C   8 - C   9          0.01621     0.63548   
   379. BD*(   1) C   8 - H  21          0.01373     0.48613   
   380. BD*(   1) C   9 - C  10          0.01635     0.63600   
   381. BD*(   2) C   9 - C  10          0.32226     0.05829  371(v),376(v),198(g),215(g)
                                                    206(g),216(g)
   382. BD*(   1) C   9 - H  22          0.01374     0.48890   
   383. BD*(   1) C  10 - C  11          0.01565     0.63550   
   384. BD*(   1) C  10 - H  23          0.01373     0.48667   
   385. BD*(   1) C  11 - H  24          0.01481     0.48310   
   386. BD*(   1) C  12 - C  13          0.01556     0.62798   
   387. BD*(   2) C  12 - C  13          0.32180     0.05016  392(v),374(v),266(g),250(g)
                                                    249(g),283(v),376(r)
   388. BD*(   1) C  12 - H  25          0.01456     0.46539   
   389. BD*(   1) C  13 - C  14          0.01526     0.62455   
   390. BD*(   1) C  13 - H  26          0.01329     0.48108   
   391. BD*(   1) C  14 - C  15          0.01855     0.62811   
   392. BD*(   2) C  14 - C  15          0.31485     0.04978  387(v),374(v),283(g),302(g)
                                                    301(g),291(g)
   393. BD*(   1) C  14 - H  27          0.01283     0.48238   
   394. BD*(   1) C  15 - C  16          0.02498     0.61785   
   395. BD*(   1) C  15 - H  28          0.01400     0.46964   
   396. BD*(   1) C  16 -Br  29          0.03490     0.15248   
       -------------------------------
              Total Lewis  142.83992  ( 97.8356%)
        Valence non-Lewis    2.91414  (  1.9960%)
        Rydberg non-Lewis    0.24595  (  0.1685%)
       -------------------------------
            Total unit  1  146.00000  (100.0000%)
           Charge unit  1    0.00000
   1 Symmetry operations used in ECPInt.
 ECPInt:  NShTT=    9316 NPrTT=   38001 LenC2=    8725 LenP2D=   23815.
 LDataN:  DoStor=T MaxTD1= 6 Len=  172
 D1PCM: PCM CHGder 1st derivatives, ID1Alg=3 FixD1E=F DoIter=F DoCFld=F I1PDM=0.
 Calling FoFJK, ICntrl=      2127 FMM=F ISym2X=0 I1Cent= 0 IOpClX= 0 NMat=1 NMatS=1 NMatT=0.
 -------------------------------------------------------------------
 Center     Atomic                   Forces (Hartrees/Bohr)
 Number     Number              X              Y              Z
 -------------------------------------------------------------------
      1        6          -0.022402130    0.035472630    0.039684122
      2        7           0.008305603   -0.021191191   -0.046146474
      3        8           0.006958110   -0.010085407   -0.012891847
      4        6           0.021910426   -0.003761811   -0.000015125
      5        6          -0.000794173   -0.004120381   -0.007484569
      6        6           0.004047733    0.002600834    0.007841822
      7        6           0.000540377    0.004355029    0.005256505
      8        6          -0.005063492    0.000502378    0.007687798
      9        6          -0.006279091   -0.005730440   -0.002915776
     10        6          -0.002054594   -0.005845657   -0.007091420
     11        6           0.004421120    0.001223744   -0.003306736
     12        6           0.001771833   -0.003398918    0.002940226
     13        6          -0.002734895    0.002544080    0.009823111
     14        6          -0.002014968    0.005984460    0.000125977
     15        6          -0.003878711    0.011010239    0.003178818
     16        6          -0.004430971    0.006476351    0.008750066
     17        1          -0.004580724    0.004989398    0.001350811
     18        1           0.004823950   -0.008998745    0.010979712
     19        1          -0.011992036   -0.000240940    0.015639587
     20        1          -0.001424808   -0.005039461   -0.006247652
     21        1           0.005391230    0.000509301   -0.004937281
     22        1           0.005688351    0.004472941    0.001071816
     23        1           0.000469552    0.003901556    0.006034506
     24        1          -0.004936415   -0.000060025    0.005818367
     25        1          -0.002252227    0.009578818   -0.007213072
     26        1           0.001847236   -0.003024046   -0.006998896
     27        1           0.002354243   -0.007202894   -0.001064077
     28        1           0.000273517   -0.003974444    0.007889176
     29       35           0.006035953   -0.010947398   -0.027759492
 -------------------------------------------------------------------
 Cartesian Forces:  Max     0.046146474 RMS     0.010700472

 GradGradGradGradGradGradGradGradGradGradGradGradGradGradGradGradGradGrad
 Berny optimization.
 FormGI is forming the generalized inverse of G from B-inverse, IUseBI=4.
 Internal  Forces:  Max     0.038702705 RMS     0.006402193
 Search for a local minimum.
 Step number   1 out of a maximum of  158
 All quantities printed in internal units (Hartrees-Bohrs-Radians)
 Mixed Optimization -- RFO/linear search
 Second derivative matrix not updated -- first step.
 ITU=  0
     Eigenvalues ---    0.00505   0.00597   0.00648   0.01449   0.01473
     Eigenvalues ---    0.01524   0.01538   0.01700   0.02135   0.02154
     Eigenvalues ---    0.02164   0.02178   0.02186   0.02196   0.02202
     Eigenvalues ---    0.02205   0.02209   0.02212   0.02213   0.02215
     Eigenvalues ---    0.02216   0.02259   0.02274   0.02292   0.04972
     Eigenvalues ---    0.06211   0.06538   0.13977   0.15999   0.15999
     Eigenvalues ---    0.16000   0.16000   0.16000   0.16000   0.16000
     Eigenvalues ---    0.16000   0.16000   0.16000   0.18445   0.18703
     Eigenvalues ---    0.19557   0.22000   0.22000   0.22000   0.22007
     Eigenvalues ---    0.22494   0.22523   0.23480   0.24493   0.24999
     Eigenvalues ---    0.24999   0.25000   0.31073   0.31433   0.31459
     Eigenvalues ---    0.33477   0.33509   0.33648   0.34003   0.34038
     Eigenvalues ---    0.34207   0.34222   0.34234   0.34241   0.34245
     Eigenvalues ---    0.34271   0.42410   0.42531   0.42594   0.42707
     Eigenvalues ---    0.43103   0.46260   0.46519   0.46807   0.47036
     Eigenvalues ---    0.47091   0.47213   0.47283   0.47620   0.48207
     Eigenvalues ---    0.97390
 RFO step:  Lambda=-2.23567400D-02 EMin= 5.04525331D-03
 Linear search not attempted -- first point.
 Iteration  1 RMS(Cart)=  0.06713157 RMS(Int)=  0.00233821
 Iteration  2 RMS(Cart)=  0.00290997 RMS(Int)=  0.00017335
 Iteration  3 RMS(Cart)=  0.00000294 RMS(Int)=  0.00017334
 Iteration  4 RMS(Cart)=  0.00000000 RMS(Int)=  0.00017334
 Variable       Old X    -DE/DX   Delta X   Delta X   Delta X     New X
                                 (Linear)    (Quad)   (Total)
    R1        2.68033  -0.03870   0.00000  -0.08612  -0.08612   2.59422
    R2        2.29702  -0.00430   0.00000  -0.00431  -0.00431   2.29271
    R3        2.08167  -0.00397   0.00000  -0.01110  -0.01110   2.07057
    R4        2.81522  -0.00934   0.00000  -0.02615  -0.02615   2.78907
    R5        1.89681   0.00597   0.00000   0.01212   0.01212   1.90892
    R6        2.85874   0.00749   0.00000   0.02249   0.02249   2.88123
    R7        2.85145   0.00862   0.00000   0.02557   0.02557   2.87702
    R8        2.11895  -0.01965   0.00000  -0.05837  -0.05837   2.06057
    R9        2.63687   0.00095   0.00000   0.00179   0.00179   2.63867
   R10        2.63809  -0.00052   0.00000  -0.00121  -0.00120   2.63688
   R11        2.64725   0.00157   0.00000   0.00351   0.00353   2.65078
   R12        2.61985   0.01087   0.00000   0.02288   0.02294   2.64279
   R13        2.62698   0.00020   0.00000   0.00037   0.00037   2.62734
   R14        2.07326  -0.00805   0.00000  -0.02222  -0.02222   2.05104
   R15        2.62813   0.00213   0.00000   0.00443   0.00443   2.63256
   R16        2.06938  -0.00733   0.00000  -0.02009  -0.02009   2.04929
   R17        2.62798  -0.00012   0.00000  -0.00007  -0.00007   2.62791
   R18        2.06918  -0.00731   0.00000  -0.02005  -0.02005   2.04913
   R19        2.62725   0.00259   0.00000   0.00526   0.00526   2.63252
   R20        2.06926  -0.00720   0.00000  -0.01974  -0.01974   2.04951
   R21        2.07265  -0.00758   0.00000  -0.02091  -0.02091   2.05175
   R22        2.62710  -0.00236   0.00000  -0.00578  -0.00582   2.62128
   R23        2.07928  -0.01159   0.00000  -0.03230  -0.03230   2.04699
   R24        2.63199  -0.00296   0.00000  -0.00728  -0.00734   2.62465
   R25        2.06983  -0.00784   0.00000  -0.02151  -0.02151   2.04831
   R26        2.62790  -0.00187   0.00000  -0.00401  -0.00403   2.62387
   R27        2.06876  -0.00765   0.00000  -0.02095  -0.02095   2.04781
   R28        2.61350   0.00981   0.00000   0.02031   0.02035   2.63385
   R29        2.06957  -0.00874   0.00000  -0.02397  -0.02397   2.04560
   R30        3.54223   0.03038   0.00000   0.13940   0.13940   3.68163
    A1        2.05048   0.03034   0.00000   0.12557   0.12537   2.17585
    A2        2.06478  -0.02088   0.00000  -0.09334  -0.09353   1.97125
    A3        2.16559  -0.00933   0.00000  -0.02993  -0.03012   2.13547
    A4        2.06977   0.00327   0.00000   0.01448   0.01446   2.08423
    A5        2.05187  -0.01266   0.00000  -0.07389  -0.07421   1.97766
    A6        1.97309   0.01051   0.00000   0.06894   0.06928   2.04236
    A7        1.95482  -0.00042   0.00000   0.00995   0.00899   1.96381
    A8        1.92389   0.00254   0.00000   0.02747   0.02684   1.95073
    A9        1.84797  -0.00082   0.00000  -0.01589  -0.01574   1.83224
   A10        1.92871   0.00226   0.00000   0.02368   0.02300   1.95171
   A11        1.90810  -0.00215   0.00000  -0.03089  -0.03077   1.87733
   A12        1.89786  -0.00166   0.00000  -0.01772  -0.01737   1.88049
   A13        2.11904   0.00061   0.00000   0.00257   0.00256   2.12160
   A14        2.08049   0.00126   0.00000   0.00497   0.00496   2.08545
   A15        2.08364  -0.00187   0.00000  -0.00758  -0.00758   2.07606
   A16        2.11915   0.00192   0.00000   0.00592   0.00580   2.12495
   A17        2.12318  -0.00030   0.00000  -0.00225  -0.00237   2.12081
   A18        2.04084  -0.00162   0.00000  -0.00380  -0.00377   2.03706
   A19        2.09883   0.00119   0.00000   0.00435   0.00435   2.10318
   A20        2.09416   0.00071   0.00000   0.00502   0.00501   2.09917
   A21        2.09014  -0.00190   0.00000  -0.00931  -0.00932   2.08082
   A22        2.09690   0.00023   0.00000   0.00099   0.00098   2.09789
   A23        2.09130  -0.00029   0.00000  -0.00147  -0.00147   2.08983
   A24        2.09499   0.00006   0.00000   0.00048   0.00048   2.09547
   A25        2.09161  -0.00074   0.00000  -0.00261  -0.00261   2.08900
   A26        2.09570   0.00035   0.00000   0.00117   0.00117   2.09688
   A27        2.09587   0.00040   0.00000   0.00144   0.00144   2.09731
   A28        2.09685  -0.00059   0.00000  -0.00215  -0.00215   2.09470
   A29        2.09489   0.00033   0.00000   0.00126   0.00126   2.09615
   A30        2.09145   0.00026   0.00000   0.00089   0.00089   2.09234
   A31        2.09853   0.00178   0.00000   0.00700   0.00700   2.10553
   A32        2.09541  -0.00174   0.00000  -0.00814  -0.00814   2.08726
   A33        2.08923  -0.00004   0.00000   0.00117   0.00116   2.09039
   A34        2.10723   0.00525   0.00000   0.01947   0.01947   2.12670
   A35        2.08852   0.00133   0.00000   0.01199   0.01198   2.10051
   A36        2.08735  -0.00658   0.00000  -0.03139  -0.03140   2.05595
   A37        2.10509  -0.00093   0.00000  -0.00903  -0.00911   2.09598
   A38        2.08760   0.00016   0.00000   0.00286   0.00290   2.09050
   A39        2.09050   0.00076   0.00000   0.00617   0.00621   2.09671
   A40        2.08707   0.00098   0.00000   0.00044   0.00037   2.08744
   A41        2.09902  -0.00023   0.00000   0.00125   0.00128   2.10030
   A42        2.09709  -0.00076   0.00000  -0.00168  -0.00165   2.09544
   A43        2.06945   0.00437   0.00000   0.01904   0.01907   2.08852
   A44        2.12151  -0.00352   0.00000  -0.01684  -0.01686   2.10466
   A45        2.09222  -0.00085   0.00000  -0.00220  -0.00221   2.09000
   A46        2.15667  -0.00805   0.00000  -0.02607  -0.02601   2.13066
   A47        2.11577   0.00111   0.00000   0.00236   0.00225   2.11801
   A48        2.01074   0.00695   0.00000   0.02378   0.02367   2.03441
    D1       -2.77613  -0.00254   0.00000  -0.01672  -0.01623  -2.79236
    D2       -0.29868   0.00303   0.00000   0.02322   0.02274  -0.27595
    D3        0.43584  -0.00402   0.00000  -0.05006  -0.04958   0.38627
    D4        2.91329   0.00155   0.00000  -0.01012  -0.01061   2.90268
    D5        1.26690  -0.00325   0.00000  -0.00956  -0.00935   1.25755
    D6       -2.86121   0.00122   0.00000   0.04806   0.04851  -2.81270
    D7       -0.81149   0.00009   0.00000   0.03223   0.03250  -0.77899
    D8       -1.23888  -0.00032   0.00000   0.00290   0.00248  -1.23639
    D9        0.91620   0.00414   0.00000   0.06052   0.06034   0.97655
   D10        2.96592   0.00302   0.00000   0.04469   0.04433   3.01026
   D11        1.12381   0.00230   0.00000   0.02801   0.02803   1.15184
   D12       -2.01131   0.00257   0.00000   0.03519   0.03524  -1.97607
   D13       -1.02856  -0.00233   0.00000  -0.03188  -0.03201  -1.06057
   D14        2.11951  -0.00206   0.00000  -0.02470  -0.02480   2.09470
   D15       -3.11679  -0.00033   0.00000  -0.00517  -0.00512  -3.12191
   D16        0.03128  -0.00006   0.00000   0.00200   0.00209   0.03337
   D17       -0.63007  -0.00024   0.00000   0.01334   0.01301  -0.61707
   D18        2.51833   0.00064   0.00000   0.03650   0.03620   2.55453
   D19        1.54012   0.00260   0.00000   0.06203   0.06230   1.60242
   D20       -1.59466   0.00348   0.00000   0.08519   0.08549  -1.50917
   D21       -2.64867   0.00029   0.00000   0.02735   0.02736  -2.62131
   D22        0.49973   0.00117   0.00000   0.05050   0.05055   0.55028
   D23       -3.13026   0.00038   0.00000   0.00914   0.00913  -3.12113
   D24        0.02287   0.00012   0.00000   0.00341   0.00337   0.02624
   D25        0.00484   0.00011   0.00000   0.00200   0.00201   0.00685
   D26       -3.12521  -0.00014   0.00000  -0.00374  -0.00375  -3.12896
   D27        3.13233  -0.00027   0.00000  -0.00682  -0.00682   3.12551
   D28       -0.01630  -0.00009   0.00000  -0.00268  -0.00269  -0.01898
   D29       -0.00292  -0.00001   0.00000   0.00017   0.00016  -0.00276
   D30        3.13164   0.00017   0.00000   0.00431   0.00430   3.13594
   D31       -3.13207   0.00062   0.00000   0.01548   0.01544  -3.11662
   D32        0.02327   0.00038   0.00000   0.01013   0.01006   0.03333
   D33        0.00302  -0.00022   0.00000  -0.00662  -0.00669  -0.00366
   D34       -3.12482  -0.00045   0.00000  -0.01197  -0.01207  -3.13689
   D35        3.12979  -0.00047   0.00000  -0.01295  -0.01295   3.11684
   D36       -0.01624   0.00044   0.00000   0.00714   0.00708  -0.00915
   D37       -0.00529   0.00035   0.00000   0.00917   0.00909   0.00380
   D38        3.13187   0.00126   0.00000   0.02927   0.02912  -3.12219
   D39       -0.00259  -0.00018   0.00000  -0.00388  -0.00389  -0.00648
   D40        3.14041  -0.00009   0.00000  -0.00183  -0.00183   3.13859
   D41        3.12749   0.00008   0.00000   0.00194   0.00191   3.12940
   D42       -0.01269   0.00018   0.00000   0.00399   0.00397  -0.00872
   D43       -0.00162   0.00015   0.00000   0.00354   0.00353   0.00191
   D44       -3.14152   0.00010   0.00000   0.00234   0.00234  -3.13918
   D45        3.13855   0.00006   0.00000   0.00148   0.00146   3.14002
   D46       -0.00134   0.00001   0.00000   0.00028   0.00027  -0.00108
   D47        0.00355  -0.00006   0.00000  -0.00138  -0.00138   0.00217
   D48       -3.13768  -0.00010   0.00000  -0.00245  -0.00245  -3.14013
   D49       -3.13974  -0.00001   0.00000  -0.00018  -0.00018  -3.13993
   D50        0.00222  -0.00005   0.00000  -0.00125  -0.00125   0.00096
   D51       -0.00126  -0.00001   0.00000  -0.00047  -0.00046  -0.00173
   D52       -3.13585  -0.00019   0.00000  -0.00456  -0.00457  -3.14042
   D53        3.13996   0.00003   0.00000   0.00060   0.00060   3.14057
   D54        0.00538  -0.00015   0.00000  -0.00349  -0.00350   0.00188
   D55        0.00146  -0.00005   0.00000  -0.00040  -0.00040   0.00106
   D56       -3.13892  -0.00001   0.00000   0.00042   0.00046  -3.13846
   D57        3.12931   0.00025   0.00000   0.00529   0.00518   3.13450
   D58       -0.01107   0.00028   0.00000   0.00611   0.00604  -0.00503
   D59       -0.00397   0.00023   0.00000   0.00552   0.00554   0.00157
   D60        3.13989   0.00006   0.00000   0.00137   0.00138   3.14128
   D61        3.13641   0.00019   0.00000   0.00470   0.00468   3.14109
   D62       -0.00291   0.00002   0.00000   0.00054   0.00052  -0.00239
   D63        0.00185  -0.00013   0.00000  -0.00330  -0.00329  -0.00144
   D64       -3.13834  -0.00031   0.00000  -0.00752  -0.00753   3.13732
   D65        3.14118   0.00003   0.00000   0.00085   0.00086  -3.14115
   D66        0.00099  -0.00014   0.00000  -0.00337  -0.00338  -0.00239
   D67        0.00289  -0.00016   0.00000  -0.00424  -0.00423  -0.00134
   D68       -3.13451  -0.00101   0.00000  -0.02319  -0.02332   3.12536
   D69       -3.14008   0.00001   0.00000  -0.00010  -0.00005  -3.14012
   D70        0.00571  -0.00084   0.00000  -0.01905  -0.01913  -0.01343
         Item               Value     Threshold  Converged?
 Maximum Force            0.038703     0.000450     NO 
 RMS     Force            0.006402     0.000300     NO 
 Maximum Displacement     0.223382     0.001800     NO 
 RMS     Displacement     0.067383     0.001200     NO 
 Predicted change in Energy=-1.248149D-02
 GradGradGradGradGradGradGradGradGradGradGradGradGradGradGradGradGradGrad

                          Input orientation:                          
 ---------------------------------------------------------------------
 Center     Atomic      Atomic             Coordinates (Angstroms)
 Number     Number       Type             X           Y           Z
 ---------------------------------------------------------------------
      1          6           0        1.413791   -1.459758    0.705241
      2          7           0        0.648956   -0.327625    0.838972
      3          8           0        1.841365   -2.117068    1.631039
      4          6           0       -0.171907    0.131222   -0.298554
      5          6           0       -1.379483   -0.765920   -0.546642
      6          6           0       -0.573022    1.592577   -0.152205
      7          6           0       -2.418926   -0.865135    0.380414
      8          6           0       -3.498305   -1.708651    0.142844
      9          6           0       -3.556512   -2.459021   -1.029445
     10          6           0       -2.528407   -2.362450   -1.960853
     11          6           0       -1.445434   -1.520348   -1.718636
     12          6           0       -0.859280    2.157680    1.099342
     13          6           0       -1.253144    3.481061    1.232141
     14          6           0       -1.375369    4.287394    0.107890
     15          6           0       -1.102916    3.759996   -1.147311
     16          6           0       -0.708306    2.428463   -1.265222
     17          1           0        1.639205   -1.702034   -0.339292
     18          1           0        0.255179   -0.218043    1.762743
     19          1           0        0.481437    0.051404   -1.167900
     20          1           0       -2.395333   -0.279182    1.293712
     21          1           0       -4.297444   -1.778222    0.872598
     22          1           0       -4.399881   -3.114916   -1.214802
     23          1           0       -2.567604   -2.942586   -2.876368
     24          1           0       -0.645479   -1.447196   -2.449079
     25          1           0       -0.769540    1.564409    2.001195
     26          1           0       -1.463240    3.884005    2.216204
     27          1           0       -1.683051    5.321716    0.206966
     28          1           0       -1.196833    4.372960   -2.034573
     29         35           0       -0.376217    1.774771   -3.070219
 ---------------------------------------------------------------------
                    Distance matrix (angstroms):
                    1          2          3          4          5
     1  C    0.000000
     2  N    1.372801   0.000000
     3  O    1.213251   2.291575   0.000000
     4  C    2.460337   1.475914   3.582095   0.000000
     5  C    3.138631   2.495315   4.116037   1.524681   0.000000
     6  C    3.741576   2.482507   4.771865   1.522455   2.523582
     7  C    3.892147   3.148189   4.613186   2.550063   1.396323
     8  C    4.950447   4.426240   5.558202   3.826864   2.419409
     9  C    5.358318   5.071469   6.027619   4.324247   2.799847
    10  C    4.843948   4.698423   5.661874   3.812445   2.422588
    11  C    3.748869   3.514316   4.730692   2.523131   1.395378
    12  C    4.290458   2.918786   5.084256   2.555998   3.395189
    13  C    5.639314   4.275354   6.408912   3.838427   4.606178
    14  C    6.416073   5.092227   7.326970   4.345950   5.095528
    15  C    6.083716   4.870629   7.136379   3.841245   4.573971
    16  C    4.848122   3.723683   5.962466   2.549409   3.342292
    17  H    1.095700   2.063468   2.023691   2.577327   3.167299
    18  H    2.000637   1.010159   2.477828   2.133854   2.881934
    19  H    2.580998   2.049210   3.792853   1.090409   2.125325
    20  H    4.031064   3.078446   4.630467   2.765387   2.157722
    21  H    5.722554   5.154826   6.194758   4.694426   3.399043
    22  H    6.342309   6.121906   6.931642   5.408575   3.884201
    23  H    5.556816   5.566690   6.359026   4.672557   3.402518
    24  H    3.767026   3.706789   4.824986   2.709324   2.149923
    25  H    3.948673   2.634897   4.528478   2.774893   3.506271
    26  H    6.254288   4.908764   6.875734   4.698396   5.409448
    27  H    7.471753   6.144326   8.353742   5.429579   6.141611
    28  H    6.952880   5.810310   8.049088   4.696443   5.353072
    29  Br   5.283976   4.555526   6.493528   3.228795   3.718883
                    6          7          8          9         10
     6  C    0.000000
     7  C    3.119518   0.000000
     8  C    4.420683   1.390330   0.000000
     9  C    5.107465   2.412939   1.393091   0.000000
    10  C    4.768331   2.781272   2.407010   1.390629   0.000000
    11  C    3.592368   2.404787   2.777561   2.410963   1.393067
    12  C    1.402732   3.476603   4.777851   5.755060   5.708096
    13  C    2.438309   4.579728   5.758509   6.760536   6.779980
    14  C    2.823729   5.264203   6.360867   7.180879   7.059010
    15  C    2.443098   5.045559   6.108068   6.686569   6.338630
    16  C    1.398504   4.059818   5.184829   5.661746   5.171994
    17  H    3.972835   4.205569   5.160089   5.295736   4.520465
    18  H    2.762479   3.079025   4.351393   5.229463   5.119766
    19  H    2.125732   3.413126   4.544689   4.756726   3.938862
    20  H    2.985795   1.085362   2.141127   3.390736   3.866512
    21  H    5.126775   2.145880   1.084437   2.151798   3.391056
    22  H    6.159094   3.395645   2.152585   1.084355   2.150630
    23  H    5.653947   3.865816   3.391819   2.150093   1.084555
    24  H    3.810656   3.389682   3.863294   3.393120   2.149761
    25  H    2.162532   3.354115   4.648930   5.756733   5.849074
    26  H    3.413575   5.180520   6.302231   7.426304   7.589505
    27  H    3.907384   6.232874   7.261220   8.098051   8.028729
    28  H    3.415110   5.896042   6.857398   7.297556   6.866169
    29  Br   2.930312   4.800899   5.674983   5.674859   4.793664
                   11         12         13         14         15
    11  C    0.000000
    12  C    4.670382   0.000000
    13  C    5.810176   1.387119   0.000000
    14  C    6.088593   2.405203   1.388903   0.000000
    15  C    5.322196   2.770239   2.400451   1.388492   0.000000
    16  C    4.042530   2.384801   2.764350   2.405418   1.393772
    17  H    3.383874   4.817623   6.139997   6.720184   6.164892
    18  H    4.087552   2.706692   4.029882   5.069140   5.112498
    19  H    2.546870   3.372582   4.531172   4.797810   4.032896
    20  H    3.393676   2.887133   3.930371   4.827019   4.893250
    21  H    3.861988   5.231033   6.087453   6.776060   6.704991
    22  H    3.394886   6.759540   7.706905   8.105021   7.624890
    23  H    2.149970   6.688598   7.737628   7.912005   7.075277
    24  H    1.085738   5.062819   6.181291   6.321104   5.386901
    25  H    4.879518   1.083219   2.121055   3.371391   3.852900
    26  H    6.685081   2.142976   1.083920   2.148355   3.385032
    27  H    7.111838   3.389108   2.150306   1.083654   2.146996
    28  H    5.907004   3.852639   3.386750   2.151592   1.082487
    29  Br   3.718576   4.214879   4.710703   4.172764   2.857758
                   16         17         18         19         20
    16  C    0.000000
    17  H    4.840368   0.000000
    18  H    4.135319   2.921696   0.000000
    19  H    2.659957   2.258664   2.951688   0.000000
    20  H    4.089687   4.579160   2.692385   3.800609   0.000000
    21  H    5.928607   6.059561   4.894168   5.508981   2.458146
    22  H    6.660279   6.263650   6.239168   5.818509   4.283951
    23  H    5.907702   5.066850   6.075573   4.602118   4.951057
    24  H    4.052925   3.120245   4.479001   2.270939   4.293569
    25  H    3.379322   4.685038   2.069793   3.727907   2.557843
    26  H    3.848227   6.881828   4.470502   5.470170   4.364850
    27  H    3.389451   7.789021   6.071746   5.861011   5.749645
    28  H    2.147470   6.915392   6.132312   4.716308   5.844340
    29  Br   1.948232   4.858812   5.265689   2.706359   5.228713
                   21         22         23         24         25
    21  H    0.000000
    22  H    2.480823   0.000000
    23  H    4.289852   2.479463   0.000000
    24  H    4.947723   4.289552   2.472515   0.000000
    25  H    4.989290   6.739294   6.880164   5.374951   0.000000
    26  H    6.472929   8.329499   8.588146   7.131290   2.430632
    27  H    7.595212   8.976600   8.864991   7.345019   4.262759
    28  H    7.476796   8.185342   7.490316   5.860889   4.935379
    29  Br   6.598908   6.598597   5.205114   3.292322   5.090991
                   26         27         28         29
    26  H    0.000000
    27  H    2.480396   0.000000
    28  H    4.287091   2.482145   0.000000
    29  Br   5.794545   5.002857   2.914886   0.000000
 Symmetry turned off by external request.
 Stoichiometry    C14H12BrNO
 Framework group  C1[X(C14H12BrNO)]
 Deg. of freedom    81
 Full point group                 C1      NOp   1
 Rotational constants (GHZ):           0.4176855           0.2823302           0.2456435
 Basis read from rwf:  (5D, 7F)
 Pseudo-potential data read from rwf file.
   396 basis functions,   648 primitive gaussians,   412 cartesian basis functions
    59 alpha electrons       59 beta electrons
       nuclear repulsion energy      1083.5617338310 Hartrees.
 NAtoms=   29 NActive=   29 NUniq=   29 SFac= 1.00D+00 NAtFMM=   60 NAOKFM=F Big=F
 Integral buffers will be    131072 words long.
 Raffenetti 2 integral format.
 Two-electron integral symmetry is turned off.
 ------------------------------------------------------------------------------
 Polarizable Continuum Model (PCM)
 =================================
 Model                : PCM.
 Atomic radii         : UFF (Universal Force Field).
 Polarization charges : Total charges.
 Charge compensation  : None.
 Solution method      : On-the-fly selection.
 Cavity type          : Scaled VdW (van der Waals Surface) (Alpha=1.100).
 Cavity algorithm     : GePol (No added spheres)
                        Default sphere list used, NSphG=   29.
                        Lebedev-Laikov grids with approx.  5.0 points / Ang**2.
                        Smoothing algorithm: York/Karplus (Gamma=1.0000).
                        Polarization charges: spherical gaussians, with
                                              point-specific exponents (IZeta= 3).
                        Self-potential: point-specific (ISelfS= 7).
                        Self-field    : sphere-specific E.n sum rule (ISelfD= 2).
 1st derivatives      : Analytical E(r).r(x)/FMM algorithm (CHGder, D1EAlg=3).
                        Cavity 1st derivative terms included.
 Solvent              : DiMethylSulfoxide, Eps=  46.826000 Eps(inf)=   2.007889
 ------------------------------------------------------------------------------
 One-electron integrals computed using PRISM.
   1 Symmetry operations used in ECPInt.
 ECPInt:  NShTT=    9316 NPrTT=   38001 LenC2=    8712 LenP2D=   23773.
 LDataN:  DoStor=T MaxTD1= 5 Len=  102
 NBasis=   396 RedAO= T EigKep=  1.00D-06  NBF=   396
 NBsUse=   396 1.00D-06 EigRej= -1.00D+00 NBFU=   396
 Initial guess from the checkpoint file:  "BHFA_oBr_conf9.chk"
 B after Tr=    -0.018551   -0.035029   -0.049111
         Rot=    0.999964    0.003386   -0.007734   -0.000218 Ang=   0.97 deg.
 ExpMin= 4.38D-02 ExpMax= 8.59D+03 ExpMxC= 1.30D+03 IAcc=3 IRadAn=         5 AccDes= 0.00D+00
 Harris functional with IExCor= 1009 and IRadAn=       5 diagonalized for initial guess.
 HarFok:  IExCor= 1009 AccDes= 0.00D+00 IRadAn=         5 IDoV= 1 UseB2=F ITyADJ=14
 ICtDFT=  3500011 ScaDFX=  1.000000  1.000000  1.000000  1.000000
 FoFCou: FMM=F IPFlag=           0 FMFlag=      100000 FMFlg1=           0
         NFxFlg=           0 DoJE=T BraDBF=F KetDBF=T FulRan=T
         wScrn=  0.000000 ICntrl=       500 IOpCl=  0 I1Cent=   200000004 NGrid=           0
         NMat0=    1 NMatS0=      1 NMatT0=    0 NMatD0=    1 NMtDS0=    0 NMtDT0=    0
 Symmetry not used in FoFCou.
 Requested convergence on RMS density matrix=1.00D-08 within 128 cycles.
 Requested convergence on MAX density matrix=1.00D-06.
 Requested convergence on             energy=1.00D-06.
 No special actions if energy rises.
 Inv3:  Mode=1 IEnd=    16793868.
 Iteration    1 A*A^-1 deviation from unit magnitude is 1.29D-14 for   2354.
 Iteration    1 A*A^-1 deviation from orthogonality  is 4.53D-15 for   2354    189.
 Iteration    1 A^-1*A deviation from unit magnitude is 1.29D-14 for   2354.
 Iteration    1 A^-1*A deviation from orthogonality  is 4.99D-13 for   1860   1832.
 Error on total polarization charges =  0.01810
 SCF Done:  E(RM062X) =  -683.706944252     A.U. after   15 cycles
            NFock= 15  Conv=0.55D-08     -V/T= 2.0173
   1 Symmetry operations used in ECPInt.
 ECPInt:  NShTT=    9316 NPrTT=   38001 LenC2=    8712 LenP2D=   23773.
 LDataN:  DoStor=T MaxTD1= 6 Len=  172
 D1PCM: PCM CHGder 1st derivatives, ID1Alg=3 FixD1E=F DoIter=F DoCFld=F I1PDM=0.
 Calling FoFJK, ICntrl=      2127 FMM=F ISym2X=0 I1Cent= 0 IOpClX= 0 NMat=1 NMatS=1 NMatT=0.
 -------------------------------------------------------------------
 Center     Atomic                   Forces (Hartrees/Bohr)
 Number     Number              X              Y              Z
 -------------------------------------------------------------------
      1        6          -0.005095192    0.010373598    0.001990338
      2        7          -0.002934232   -0.009134791   -0.005235776
      3        8          -0.000136476    0.000803887    0.000101032
      4        6           0.004677081   -0.000150511    0.003106749
      5        6          -0.001137371   -0.000500668   -0.002192136
      6        6           0.002081719    0.000202941   -0.000079154
      7        6           0.000445780    0.000977601    0.000050723
      8        6          -0.000154519    0.000100923    0.000898892
      9        6          -0.000078977   -0.000252968   -0.000441126
     10        6          -0.000187269   -0.000458523   -0.000099014
     11        6           0.000743338    0.000412051    0.000483149
     12        6           0.001642063   -0.002176520   -0.002586033
     13        6          -0.000517305    0.000871375    0.001168832
     14        6          -0.000140475   -0.000047974   -0.000134194
     15        6           0.000957240   -0.002882082   -0.002391823
     16        6          -0.002939866    0.002376074    0.003613578
     17        1           0.001315196   -0.000999019   -0.003007736
     18        1           0.000117546    0.000849424    0.003564706
     19        1           0.000041711    0.000126626   -0.000241110
     20        1           0.000221145    0.000330911    0.000452508
     21        1           0.000215590    0.000091073   -0.000105298
     22        1           0.000132666    0.000192666    0.000055401
     23        1           0.000241204    0.000279240    0.000194360
     24        1          -0.000121960   -0.000122827    0.000111544
     25        1           0.000306004   -0.001059829   -0.000044476
     26        1           0.000128502   -0.000551403   -0.000154961
     27        1           0.000214672   -0.000058127   -0.000896503
     28        1           0.000179381    0.000209099   -0.000194169
     29       35          -0.000217193    0.000197754    0.002011697
 -------------------------------------------------------------------
 Cartesian Forces:  Max     0.010373598 RMS     0.002130607

 GradGradGradGradGradGradGradGradGradGradGradGradGradGradGradGradGradGrad
 Berny optimization.
 Using GEDIIS/GDIIS optimizer.
 FormGI is forming the generalized inverse of G from B-inverse, IUseBI=4.
 Internal  Forces:  Max     0.010484803 RMS     0.001427653
 Search for a local minimum.
 Step number   2 out of a maximum of  158
 All quantities printed in internal units (Hartrees-Bohrs-Radians)
 Mixed Optimization -- RFO/linear search
 Update second derivatives using D2CorX and points    1    2
 DE= -1.13D-02 DEPred=-1.25D-02 R= 9.05D-01
 TightC=F SS=  1.41D+00  RLast= 3.41D-01 DXNew= 5.0454D-01 1.0219D+00
 Trust test= 9.05D-01 RLast= 3.41D-01 DXMaxT set to 5.05D-01
 ITU=  1  0
 Use linear search instead of GDIIS.
     Eigenvalues ---    0.00503   0.00597   0.00651   0.01450   0.01461
     Eigenvalues ---    0.01520   0.01537   0.01603   0.02133   0.02154
     Eigenvalues ---    0.02163   0.02178   0.02185   0.02196   0.02202
     Eigenvalues ---    0.02205   0.02209   0.02212   0.02213   0.02215
     Eigenvalues ---    0.02216   0.02260   0.02273   0.02298   0.04733
     Eigenvalues ---    0.06373   0.06574   0.14131   0.15969   0.16000
     Eigenvalues ---    0.16000   0.16000   0.16000   0.16000   0.16000
     Eigenvalues ---    0.16000   0.16000   0.16144   0.19028   0.19101
     Eigenvalues ---    0.20065   0.21947   0.22000   0.22000   0.22208
     Eigenvalues ---    0.22497   0.22992   0.23665   0.24565   0.24970
     Eigenvalues ---    0.24991   0.25402   0.30979   0.31130   0.31760
     Eigenvalues ---    0.32834   0.33537   0.33792   0.34019   0.34091
     Eigenvalues ---    0.34208   0.34226   0.34237   0.34243   0.34265
     Eigenvalues ---    0.34880   0.40052   0.42401   0.42546   0.42595
     Eigenvalues ---    0.44225   0.46354   0.46519   0.46807   0.46975
     Eigenvalues ---    0.47113   0.47213   0.47287   0.47822   0.48521
     Eigenvalues ---    0.97371
 RFO step:  Lambda=-2.39264413D-03 EMin= 5.03373358D-03
 Quartic linear search produced a step of  0.00936.
 Iteration  1 RMS(Cart)=  0.08522267 RMS(Int)=  0.00269355
 Iteration  2 RMS(Cart)=  0.00546155 RMS(Int)=  0.00023884
 Iteration  3 RMS(Cart)=  0.00002253 RMS(Int)=  0.00023854
 Iteration  4 RMS(Cart)=  0.00000000 RMS(Int)=  0.00023854
 Variable       Old X    -DE/DX   Delta X   Delta X   Delta X     New X
                                 (Linear)    (Quad)   (Total)
    R1        2.59422  -0.01048  -0.00081  -0.02984  -0.03065   2.56357
    R2        2.29271  -0.00041  -0.00004  -0.00069  -0.00073   2.29198
    R3        2.07057   0.00336  -0.00010   0.00932   0.00922   2.07979
    R4        2.78907  -0.00633  -0.00024  -0.02048  -0.02072   2.76835
    R5        1.90892   0.00330   0.00011   0.00777   0.00788   1.91681
    R6        2.88123  -0.00078   0.00021  -0.00110  -0.00089   2.88034
    R7        2.87702  -0.00321   0.00024  -0.00861  -0.00837   2.86865
    R8        2.06057   0.00021  -0.00055  -0.00294  -0.00348   2.05709
    R9        2.63867  -0.00045   0.00002  -0.00094  -0.00092   2.63775
   R10        2.63688  -0.00101  -0.00001  -0.00235  -0.00235   2.63453
   R11        2.65078  -0.00385   0.00003  -0.00845  -0.00841   2.64237
   R12        2.64279  -0.00319   0.00021  -0.00580  -0.00557   2.63722
   R13        2.62734  -0.00027   0.00000  -0.00054  -0.00053   2.62681
   R14        2.05104   0.00056  -0.00021   0.00028   0.00008   2.05111
   R15        2.63256   0.00069   0.00004   0.00184   0.00188   2.63444
   R16        2.04929  -0.00024  -0.00019  -0.00193  -0.00211   2.04717
   R17        2.62791   0.00037  -0.00000   0.00086   0.00086   2.62877
   R18        2.04913  -0.00023  -0.00019  -0.00190  -0.00209   2.04704
   R19        2.63252   0.00008   0.00005   0.00048   0.00053   2.63305
   R20        2.04951  -0.00032  -0.00018  -0.00216  -0.00234   2.04717
   R21        2.05175  -0.00017  -0.00020  -0.00180  -0.00199   2.04976
   R22        2.62128   0.00120  -0.00005   0.00254   0.00249   2.62376
   R23        2.04699   0.00057  -0.00030  -0.00030  -0.00061   2.04638
   R24        2.62465   0.00165  -0.00007   0.00366   0.00358   2.62823
   R25        2.04831  -0.00037  -0.00020  -0.00240  -0.00261   2.04571
   R26        2.62387  -0.00003  -0.00004  -0.00009  -0.00013   2.62374
   R27        2.04781  -0.00020  -0.00020  -0.00187  -0.00207   2.04574
   R28        2.63385  -0.00401   0.00019  -0.00735  -0.00716   2.62669
   R29        2.04560   0.00026  -0.00022  -0.00072  -0.00094   2.04466
   R30        3.68163  -0.00197   0.00131  -0.00146  -0.00016   3.68147
    A1        2.17585  -0.00137   0.00117   0.00120   0.00215   2.17800
    A2        1.97125   0.00128  -0.00088   0.00057  -0.00053   1.97072
    A3        2.13547   0.00007  -0.00028  -0.00306  -0.00357   2.13190
    A4        2.08423  -0.00032   0.00014   0.01058   0.00920   2.09343
    A5        1.97766   0.00017  -0.00069   0.01690   0.01442   1.99208
    A6        2.04236   0.00114   0.00065   0.02925   0.02840   2.07077
    A7        1.96381   0.00010   0.00008  -0.00462  -0.00468   1.95913
    A8        1.95073  -0.00134   0.00025  -0.01225  -0.01208   1.93865
    A9        1.83224   0.00089  -0.00015   0.01333   0.01321   1.84545
   A10        1.95171   0.00002   0.00022  -0.00569  -0.00560   1.94611
   A11        1.87733   0.00022  -0.00029   0.00789   0.00761   1.88494
   A12        1.88049   0.00025  -0.00016   0.00398   0.00388   1.88437
   A13        2.12160  -0.00292   0.00002  -0.01137  -0.01136   2.11024
   A14        2.08545   0.00170   0.00005   0.00717   0.00720   2.09264
   A15        2.07606   0.00122  -0.00007   0.00409   0.00402   2.08008
   A16        2.12495  -0.00127   0.00005  -0.00419  -0.00422   2.12073
   A17        2.12081   0.00063  -0.00002   0.00289   0.00278   2.12359
   A18        2.03706   0.00063  -0.00004   0.00075   0.00067   2.03774
   A19        2.10318  -0.00031   0.00004  -0.00117  -0.00113   2.10205
   A20        2.09917  -0.00005   0.00005  -0.00024  -0.00019   2.09898
   A21        2.08082   0.00036  -0.00009   0.00143   0.00134   2.08216
   A22        2.09789  -0.00040   0.00001  -0.00141  -0.00140   2.09648
   A23        2.08983   0.00010  -0.00001   0.00000  -0.00001   2.08982
   A24        2.09547   0.00030   0.00000   0.00141   0.00141   2.09688
   A25        2.08900   0.00014  -0.00002   0.00099   0.00096   2.08996
   A26        2.09688  -0.00012   0.00001  -0.00080  -0.00079   2.09609
   A27        2.09731  -0.00002   0.00001  -0.00019  -0.00017   2.09713
   A28        2.09470  -0.00002  -0.00002   0.00004   0.00002   2.09472
   A29        2.09615   0.00028   0.00001   0.00167   0.00168   2.09783
   A30        2.09234  -0.00026   0.00001  -0.00171  -0.00170   2.09064
   A31        2.10553  -0.00063   0.00007  -0.00254  -0.00247   2.10305
   A32        2.08726   0.00039  -0.00008   0.00146   0.00138   2.08864
   A33        2.09039   0.00024   0.00001   0.00109   0.00110   2.09149
   A34        2.12670  -0.00072   0.00018  -0.00149  -0.00130   2.12540
   A35        2.10051  -0.00061   0.00011  -0.00392  -0.00382   2.09669
   A36        2.05595   0.00133  -0.00029   0.00543   0.00513   2.06108
   A37        2.09598  -0.00077  -0.00009  -0.00178  -0.00187   2.09411
   A38        2.09050  -0.00008   0.00003  -0.00210  -0.00207   2.08843
   A39        2.09671   0.00085   0.00006   0.00387   0.00394   2.10065
   A40        2.08744  -0.00020   0.00000   0.00110   0.00109   2.08853
   A41        2.10030   0.00101   0.00001   0.00519   0.00521   2.10551
   A42        2.09544  -0.00081  -0.00002  -0.00629  -0.00630   2.08914
   A43        2.08852  -0.00141   0.00018  -0.00529  -0.00511   2.08341
   A44        2.10466   0.00070  -0.00016   0.00216   0.00201   2.10666
   A45        2.09000   0.00071  -0.00002   0.00313   0.00311   2.09311
   A46        2.13066   0.00247  -0.00024   0.00666   0.00643   2.13709
   A47        2.11801  -0.00217   0.00002  -0.00770  -0.00769   2.11032
   A48        2.03441  -0.00029   0.00022   0.00109   0.00130   2.03571
    D1       -2.79236  -0.00130  -0.00015  -0.06772  -0.06782  -2.86018
    D2       -0.27595   0.00065   0.00021   0.03035   0.03052  -0.24542
    D3        0.38627  -0.00061  -0.00046  -0.02870  -0.02912   0.35714
    D4        2.90268   0.00135  -0.00010   0.06937   0.06921   2.97190
    D5        1.25755   0.00223  -0.00009   0.16787   0.16804   1.42559
    D6       -2.81270   0.00124   0.00045   0.14645   0.14723  -2.66547
    D7       -0.77899   0.00138   0.00030   0.15280   0.15337  -0.62562
    D8       -1.23639   0.00057   0.00002   0.07085   0.07056  -1.16583
    D9        0.97655  -0.00042   0.00057   0.04943   0.04976   1.02630
   D10        3.01026  -0.00028   0.00042   0.05578   0.05589   3.06615
   D11        1.15184  -0.00078   0.00026   0.01606   0.01634   1.16818
   D12       -1.97607  -0.00063   0.00033   0.02539   0.02572  -1.95035
   D13       -1.06057   0.00094  -0.00030   0.04100   0.04070  -1.01987
   D14        2.09470   0.00109  -0.00023   0.05033   0.05008   2.14479
   D15       -3.12191   0.00049  -0.00005   0.03448   0.03445  -3.08746
   D16        0.03337   0.00064   0.00002   0.04382   0.04383   0.07720
   D17       -0.61707   0.00106   0.00012   0.08813   0.08821  -0.52885
   D18        2.55453   0.00143   0.00034   0.11057   0.11087   2.66539
   D19        1.60242   0.00013   0.00058   0.06748   0.06810   1.67053
   D20       -1.50917   0.00050   0.00080   0.08992   0.09076  -1.41841
   D21       -2.62131   0.00056   0.00026   0.07632   0.07659  -2.54473
   D22        0.55028   0.00093   0.00047   0.09877   0.09924   0.64952
   D23       -3.12113   0.00017   0.00009   0.00914   0.00918  -3.11195
   D24        0.02624   0.00007   0.00003   0.00490   0.00490   0.03114
   D25        0.00685   0.00002   0.00002  -0.00012  -0.00011   0.00674
   D26       -3.12896  -0.00007  -0.00004  -0.00436  -0.00438  -3.13335
   D27        3.12551  -0.00018  -0.00006  -0.00855  -0.00867   3.11684
   D28       -0.01898  -0.00009  -0.00003  -0.00476  -0.00483  -0.02381
   D29       -0.00276  -0.00001   0.00000   0.00066   0.00067  -0.00209
   D30        3.13594   0.00009   0.00004   0.00445   0.00451   3.14045
   D31       -3.11662   0.00025   0.00014   0.01447   0.01460  -3.10202
   D32        0.03333   0.00019   0.00009   0.01225   0.01233   0.04566
   D33       -0.00366  -0.00010  -0.00006  -0.00691  -0.00695  -0.01061
   D34       -3.13689  -0.00016  -0.00011  -0.00914  -0.00922   3.13707
   D35        3.11684  -0.00017  -0.00012  -0.01013  -0.01027   3.10656
   D36       -0.00915  -0.00029   0.00007  -0.01385  -0.01380  -0.02295
   D37        0.00380   0.00021   0.00009   0.01132   0.01144   0.01524
   D38       -3.12219   0.00009   0.00027   0.00761   0.00791  -3.11428
   D39       -0.00648  -0.00005  -0.00004  -0.00169  -0.00174  -0.00821
   D40        3.13859  -0.00002  -0.00002  -0.00054  -0.00055   3.13803
   D41        3.12940   0.00005   0.00002   0.00249   0.00250   3.13189
   D42       -0.00872   0.00008   0.00004   0.00365   0.00368  -0.00505
   D43        0.00191   0.00007   0.00003   0.00300   0.00304   0.00494
   D44       -3.13918   0.00004   0.00002   0.00169   0.00171  -3.13747
   D45        3.14002   0.00003   0.00001   0.00184   0.00185  -3.14132
   D46       -0.00108   0.00001   0.00000   0.00053   0.00053  -0.00055
   D47        0.00217  -0.00005  -0.00001  -0.00246  -0.00247  -0.00030
   D48       -3.14013  -0.00004  -0.00002  -0.00209  -0.00212   3.14094
   D49       -3.13993  -0.00003  -0.00000  -0.00115  -0.00115  -3.14107
[truncated: 1,268,667 more chars]
