# Supplementary material for: Rotational Barriers in N-Benzhydrylformamides: An NMR and DFT Study
Source: Molecules. 2023 Jan 5;28(2):535. doi: 10.3390/molecules28020535 (PMC9863877; doi:10.3390/molecules28020535)
Supplement: Supplementary file 1 [file molecules-28-00535-s001.zip › Supplementary_Materials/Quantum_chemistry_output_files/Gaussian_output_files/Conformations/BHFA_oCl/BHFA_oCl_conf1.log]

 Entering Gaussian System, Link 0=g16
 Initial command:
 /usr/local/gaussian/g16/l1.exe "/home/gauss/GAUSS_SCRDIR/Gau-2509.inp" -scrdir="/home/gauss/GAUSS_SCRDIR/"
 Entering Link 1 = /usr/local/gaussian/g16/l1.exe PID=      2511.
  
 Copyright (c) 1988,1990,1992,1993,1995,1998,2003,2009,2016,
            Gaussian, Inc.  All Rights Reserved.
  
 This is part of the Gaussian(R) 16 program.  It is based on
 the Gaussian(R) 09 system (copyright 2009, Gaussian, Inc.),
 the Gaussian(R) 03 system (copyright 2003, Gaussian, Inc.),
 the Gaussian(R) 98 system (copyright 1998, Gaussian, Inc.),
 the Gaussian(R) 94 system (copyright 1995, Gaussian, Inc.),
 the Gaussian 92(TM) system (copyright 1992, Gaussian, Inc.),
 the Gaussian 90(TM) system (copyright 1990, Gaussian, Inc.),
 the Gaussian 88(TM) system (copyright 1988, Gaussian, Inc.),
 the Gaussian 86(TM) system (copyright 1986, Carnegie Mellon
 University), and the Gaussian 82(TM) system (copyright 1983,
 Carnegie Mellon University). Gaussian is a federally registered
 trademark of Gaussian, Inc.
  
 This software contains proprietary and confidential information,
 including trade secrets, belonging to Gaussian, Inc.
  
 This software is provided under written license and may be
 used, copied, transmitted, or stored only in accord with that
 written license.
  
 The following legend is applicable only to US Government
 contracts under FAR:
  
                    RESTRICTED RIGHTS LEGEND
  
 Use, reproduction and disclosure by the US Government is
 subject to restrictions as set forth in subparagraphs (a)
 and (c) of the Commercial Computer Software - Restricted
 Rights clause in FAR 52.227-19.
  
 Gaussian, Inc.
 340 Quinnipiac St., Bldg. 40, Wallingford CT 06492
  
  
 ---------------------------------------------------------------
 Warning -- This program may not be used in any manner that
 competes with the business of Gaussian, Inc. or will provide
 assistance to any competitor of Gaussian, Inc.  The licensee
 of this program is prohibited from giving any competitor of
 Gaussian, Inc. access to this program.  By using this program,
 the user acknowledges that Gaussian, Inc. is engaged in the
 business of creating and licensing software in the field of
 computational chemistry and represents and warrants to the
 licensee that it is not a competitor of Gaussian, Inc. and that
 it will not use this program in any manner prohibited above.
 ---------------------------------------------------------------
  

 Cite this work as:
 Gaussian 16, Revision A.03,
 M. J. Frisch, G. W. Trucks, H. B. Schlegel, G. E. Scuseria, 
 M. A. Robb, J. R. Cheeseman, G. Scalmani, V. Barone, 
 G. A. Petersson, H. Nakatsuji, X. Li, M. Caricato, A. V. Marenich, 
 J. Bloino, B. G. Janesko, R. Gomperts, B. Mennucci, H. P. Hratchian, 
 J. V. Ortiz, A. F. Izmaylov, J. L. Sonnenberg, D. Williams-Young, 
 F. Ding, F. Lipparini, F. Egidi, J. Goings, B. Peng, A. Petrone, 
 T. Henderson, D. Ranasinghe, V. G. Zakrzewski, J. Gao, N. Rega, 
 G. Zheng, W. Liang, M. Hada, M. Ehara, K. Toyota, R. Fukuda, 
 J. Hasegawa, M. Ishida, T. Nakajima, Y. Honda, O. Kitao, H. Nakai, 
 T. Vreven, K. Throssell, J. A. Montgomery, Jr., J. E. Peralta, 
 F. Ogliaro, M. J. Bearpark, J. J. Heyd, E. N. Brothers, K. N. Kudin, 
 V. N. Staroverov, T. A. Keith, R. Kobayashi, J. Normand, 
 K. Raghavachari, A. P. Rendell, J. C. Burant, S. S. Iyengar, 
 J. Tomasi, M. Cossi, J. M. Millam, M. Klene, C. Adamo, R. Cammi, 
 J. W. Ochterski, R. L. Martin, K. Morokuma, O. Farkas, 
 J. B. Foresman, and D. J. Fox, Gaussian, Inc., Wallingford CT, 2016.
 
 ******************************************
 Gaussian 16:  ES64L-G16RevA.03 25-Dec-2016
                11-Dec-2022 
 ******************************************
 %chk=BHFA_oCl_conf1.chk
 %nprocshared=4
 Will use up to    4 processors via shared memory.
 %mem=2GB
 ----------------------------------------------------------------------
 # opt freq M062X/6-311+G* nosymm Integral(Grid=SuperFine) scrf=(IEFPCM
 , solvent=dimethylsulfoxide) pop=(nboread,mk,dipole)
 ----------------------------------------------------------------------
 1/18=20,19=15,26=6,38=1/1,3;
 2/9=110,12=2,15=1,17=6,18=5,40=1/2;
 3/5=4,6=6,7=11,11=2,25=1,30=1,70=2201,71=1,72=21,74=-55,75=-7/1,2,3;
 4//1;
 5/5=2,38=5,53=21/2;
 6/7=2,8=2,9=2,10=2,15=24,20=1,28=1,40=2/1,2,7;
 7/30=1/1,2,3,16;
 1/18=20,19=15,26=6/3(2);
 2/9=110,15=1/2;
 99//99;
 2/9=110,15=1/2;
 3/5=4,6=6,7=11,11=2,25=1,30=1,70=2205,71=1,72=21,74=-55,75=-7/1,2,3;
 4/5=5,16=3,69=1/1;
 5/5=2,38=5,53=21/2;
 7/30=1/1,2,3,16;
 1/18=20,19=15,26=6/3(-5);
 2/9=110,15=1/2;
 6/7=2,8=2,9=2,10=2,15=24,19=2,20=1,28=1,40=2/1,2,7;
 99/9=1/99;
 --------------
 BHFA_oCl_conf1
 --------------
 Symbolic Z-matrix:
 Charge =  0 Multiplicity = 1
 C                     3.329     3.395    -1.332 
 C                     3.875     2.199    -0.838 
 C                     3.052     1.074    -0.656 
 C                     1.674     1.13     -0.961 
 C                     1.142     2.337    -1.465 
 C                     1.963     3.464    -1.648 
 C                     0.798    -0.058    -0.784 
 C                     0.755    -0.516     0.64 
 N                     1.263    -1.065    -1.687 
 C                     0.        0.171     1.63 
 C                    -0.01     -0.286     2.963 
 C                     0.722    -1.424     3.331 
 C                     1.467    -2.115     2.367 
 C                     1.482    -1.664     1.039 
 C                     0.511    -1.595    -2.671 
 O                     1.007    -2.472    -3.409 
 Cl                   -0.933     1.546     1.287 
 H                     3.926     4.212    -1.465 
 H                     4.869     2.147    -0.612 
 H                     3.461     0.209    -0.3 
 H                     0.151     2.398    -1.701 
 H                     1.565     4.331    -2.01 
 H                    -0.226     0.2      -1.07 
 H                     2.172    -1.388    -1.59 
 H                    -0.551     0.205     3.678 
 H                     0.71     -1.75      4.299 
 H                     2.       -2.945     2.631 
 H                     2.038    -2.181     0.358 
 H                    -0.452    -1.291    -2.816 
 

 GradGradGradGradGradGradGradGradGradGradGradGradGradGradGradGradGradGrad
 Berny optimization.
 Initialization pass.
                           ----------------------------
                           !    Initial Parameters    !
                           ! (Angstroms and Degrees)  !
 --------------------------                            --------------------------
 ! Name  Definition              Value          Derivative Info.                !
 --------------------------------------------------------------------------------
 ! R1    R(1,2)                  1.4045         estimate D2E/DX2                !
 ! R2    R(1,6)                  1.4038         estimate D2E/DX2                !
 ! R3    R(1,18)                 1.0206         estimate D2E/DX2                !
 ! R4    R(2,3)                  1.4057         estimate D2E/DX2                !
 ! R5    R(2,19)                 1.0207         estimate D2E/DX2                !
 ! R6    R(3,4)                  1.4125         estimate D2E/DX2                !
 ! R7    R(3,20)                 1.0209         estimate D2E/DX2                !
 ! R8    R(4,5)                  1.4121         estimate D2E/DX2                !
 ! R9    R(4,7)                  1.4866         estimate D2E/DX2                !
 ! R10   R(5,6)                  1.4063         estimate D2E/DX2                !
 ! R11   R(5,21)                 1.0205         estimate D2E/DX2                !
 ! R12   R(6,22)                 1.0204         estimate D2E/DX2                !
 ! R13   R(7,8)                  1.4965         estimate D2E/DX2                !
 ! R14   R(7,9)                  1.4303         estimate D2E/DX2                !
 ! R15   R(7,23)                 1.094          estimate D2E/DX2                !
 ! R16   R(8,10)                 1.422          estimate D2E/DX2                !
 ! R17   R(8,14)                 1.4162         estimate D2E/DX2                !
 ! R18   R(9,15)                 1.3471         estimate D2E/DX2                !
 ! R19   R(9,24)                 0.9695         estimate D2E/DX2                !
 ! R20   R(10,11)                1.4092         estimate D2E/DX2                !
 ! R21   R(10,17)                1.6967         estimate D2E/DX2                !
 ! R22   R(11,12)                1.4022         estimate D2E/DX2                !
 ! R23   R(11,25)                1.0222         estimate D2E/DX2                !
 ! R24   R(12,13)                1.4006         estimate D2E/DX2                !
 ! R25   R(12,26)                1.0215         estimate D2E/DX2                !
 ! R26   R(13,14)                1.4026         estimate D2E/DX2                !
 ! R27   R(13,27)                1.0211         estimate D2E/DX2                !
 ! R28   R(14,28)                1.0199         estimate D2E/DX2                !
 ! R29   R(15,16)                1.2489         estimate D2E/DX2                !
 ! R30   R(15,29)                1.0202         estimate D2E/DX2                !
 ! A1    A(2,1,6)              119.9557         estimate D2E/DX2                !
 ! A2    A(2,1,18)             120.0082         estimate D2E/DX2                !
 ! A3    A(6,1,18)             120.0355         estimate D2E/DX2                !
 ! A4    A(1,2,3)              119.9628         estimate D2E/DX2                !
 ! A5    A(1,2,19)             119.9902         estimate D2E/DX2                !
 ! A6    A(3,2,19)             120.047          estimate D2E/DX2                !
 ! A7    A(2,3,4)              120.7632         estimate D2E/DX2                !
 ! A8    A(2,3,20)             119.2538         estimate D2E/DX2                !
 ! A9    A(4,3,20)             119.983          estimate D2E/DX2                !
 ! A10   A(3,4,5)              118.5893         estimate D2E/DX2                !
 ! A11   A(3,4,7)              121.1638         estimate D2E/DX2                !
 ! A12   A(5,4,7)              120.2366         estimate D2E/DX2                !
 ! A13   A(4,5,6)              120.7649         estimate D2E/DX2                !
 ! A14   A(4,5,21)             119.9659         estimate D2E/DX2                !
 ! A15   A(6,5,21)             119.2692         estimate D2E/DX2                !
 ! A16   A(1,6,5)              119.9611         estimate D2E/DX2                !
 ! A17   A(1,6,22)             120.0788         estimate D2E/DX2                !
 ! A18   A(5,6,22)             119.9601         estimate D2E/DX2                !
 ! A19   A(4,7,8)              112.0123         estimate D2E/DX2                !
 ! A20   A(4,7,9)              107.2109         estimate D2E/DX2                !
 ! A21   A(4,7,23)             109.3873         estimate D2E/DX2                !
 ! A22   A(8,7,9)              113.2434         estimate D2E/DX2                !
 ! A23   A(8,7,23)             107.0998         estimate D2E/DX2                !
 ! A24   A(9,7,23)             107.7754         estimate D2E/DX2                !
 ! A25   A(7,8,10)             121.9977         estimate D2E/DX2                !
 ! A26   A(7,8,14)             120.0954         estimate D2E/DX2                !
 ! A27   A(10,8,14)            117.9068         estimate D2E/DX2                !
 ! A28   A(7,9,15)             123.8272         estimate D2E/DX2                !
 ! A29   A(7,9,24)             118.4376         estimate D2E/DX2                !
 ! A30   A(15,9,24)            117.7352         estimate D2E/DX2                !
 ! A31   A(8,10,11)            120.3744         estimate D2E/DX2                !
 ! A32   A(8,10,17)            122.8704         estimate D2E/DX2                !
 ! A33   A(11,10,17)           116.7524         estimate D2E/DX2                !
 ! A34   A(10,11,12)           120.5126         estimate D2E/DX2                !
 ! A35   A(10,11,25)           120.6379         estimate D2E/DX2                !
 ! A36   A(12,11,25)           118.8495         estimate D2E/DX2                !
 ! A37   A(11,12,13)           119.8291         estimate D2E/DX2                !
 ! A38   A(11,12,26)           120.1034         estimate D2E/DX2                !
 ! A39   A(13,12,26)           120.0672         estimate D2E/DX2                !
 ! A40   A(12,13,14)           119.915          estimate D2E/DX2                !
 ! A41   A(12,13,27)           120.0466         estimate D2E/DX2                !
 ! A42   A(14,13,27)           120.0383         estimate D2E/DX2                !
 ! A43   A(8,14,13)            121.4615         estimate D2E/DX2                !
 ! A44   A(8,14,28)            120.1751         estimate D2E/DX2                !
 ! A45   A(13,14,28)           118.3623         estimate D2E/DX2                !
 ! A46   A(9,15,16)            119.0921         estimate D2E/DX2                !
 ! A47   A(9,15,29)            120.8987         estimate D2E/DX2                !
 ! A48   A(16,15,29)           120.009          estimate D2E/DX2                !
 ! D1    D(6,1,2,3)             -0.2319         estimate D2E/DX2                !
 ! D2    D(6,1,2,19)           179.727          estimate D2E/DX2                !
 ! D3    D(18,1,2,3)          -179.9586         estimate D2E/DX2                !
 ! D4    D(18,1,2,19)            0.0003         estimate D2E/DX2                !
 ! D5    D(2,1,6,5)              0.2292         estimate D2E/DX2                !
 ! D6    D(2,1,6,22)          -179.7927         estimate D2E/DX2                !
 ! D7    D(18,1,6,5)           179.9558         estimate D2E/DX2                !
 ! D8    D(18,1,6,22)           -0.0661         estimate D2E/DX2                !
 ! D9    D(1,2,3,4)             -0.1834         estimate D2E/DX2                !
 ! D10   D(1,2,3,20)           179.7435         estimate D2E/DX2                !
 ! D11   D(19,2,3,4)           179.8577         estimate D2E/DX2                !
 ! D12   D(19,2,3,20)           -0.2154         estimate D2E/DX2                !
 ! D13   D(2,3,4,5)              0.5891         estimate D2E/DX2                !
 ! D14   D(2,3,4,7)            179.4205         estimate D2E/DX2                !
 ! D15   D(20,3,4,5)          -179.3373         estimate D2E/DX2                !
 ! D16   D(20,3,4,7)            -0.5058         estimate D2E/DX2                !
 ! D17   D(3,4,5,6)             -0.5918         estimate D2E/DX2                !
 ! D18   D(3,4,5,21)           179.4014         estimate D2E/DX2                !
 ! D19   D(7,4,5,6)           -179.4345         estimate D2E/DX2                !
 ! D20   D(7,4,5,21)             0.5588         estimate D2E/DX2                !
 ! D21   D(3,4,7,8)             61.0883         estimate D2E/DX2                !
 ! D22   D(3,4,7,9)            -63.7213         estimate D2E/DX2                !
 ! D23   D(3,4,7,23)           179.6751         estimate D2E/DX2                !
 ! D24   D(5,4,7,8)           -120.0994         estimate D2E/DX2                !
 ! D25   D(5,4,7,9)            115.0911         estimate D2E/DX2                !
 ! D26   D(5,4,7,23)            -1.5126         estimate D2E/DX2                !
 ! D27   D(4,5,6,1)              0.1889         estimate D2E/DX2                !
 ! D28   D(4,5,6,22)          -179.7892         estimate D2E/DX2                !
 ! D29   D(21,5,6,1)          -179.8044         estimate D2E/DX2                !
 ! D30   D(21,5,6,22)            0.2175         estimate D2E/DX2                !
 ! D31   D(4,7,8,10)            76.0963         estimate D2E/DX2                !
 ! D32   D(4,7,8,14)          -103.7679         estimate D2E/DX2                !
 ! D33   D(9,7,8,10)          -162.5055         estimate D2E/DX2                !
 ! D34   D(9,7,8,14)            17.6303         estimate D2E/DX2                !
 ! D35   D(23,7,8,10)          -43.8365         estimate D2E/DX2                !
 ! D36   D(23,7,8,14)          136.2993         estimate D2E/DX2                !
 ! D37   D(4,7,9,15)          -119.5759         estimate D2E/DX2                !
 ! D38   D(4,7,9,24)            60.374          estimate D2E/DX2                !
 ! D39   D(8,7,9,15)           116.363          estimate D2E/DX2                !
 ! D40   D(8,7,9,24)           -63.6871         estimate D2E/DX2                !
 ! D41   D(23,7,9,15)           -1.9148         estimate D2E/DX2                !
 ! D42   D(23,7,9,24)          178.0352         estimate D2E/DX2                !
 ! D43   D(7,8,10,11)         -179.6312         estimate D2E/DX2                !
 ! D44   D(7,8,10,17)            0.9974         estimate D2E/DX2                !
 ! D45   D(14,8,10,11)           0.2359         estimate D2E/DX2                !
 ! D46   D(14,8,10,17)        -179.1356         estimate D2E/DX2                !
 ! D47   D(7,8,14,13)          179.7044         estimate D2E/DX2                !
 ! D48   D(7,8,14,28)            0.1013         estimate D2E/DX2                !
 ! D49   D(10,8,14,13)          -0.1653         estimate D2E/DX2                !
 ! D50   D(10,8,14,28)        -179.7684         estimate D2E/DX2                !
 ! D51   D(7,9,15,16)         -179.9353         estimate D2E/DX2                !
 ! D52   D(7,9,15,29)           -0.093          estimate D2E/DX2                !
 ! D53   D(24,9,15,16)           0.1144         estimate D2E/DX2                !
 ! D54   D(24,9,15,29)         179.9568         estimate D2E/DX2                !
 ! D55   D(8,10,11,12)          -0.0826         estimate D2E/DX2                !
 ! D56   D(8,10,11,25)         179.9735         estimate D2E/DX2                !
 ! D57   D(17,10,11,12)        179.3262         estimate D2E/DX2                !
 ! D58   D(17,10,11,25)         -0.6177         estimate D2E/DX2                !
 ! D59   D(10,11,12,13)         -0.1496         estimate D2E/DX2                !
 ! D60   D(10,11,12,26)       -179.9754         estimate D2E/DX2                !
 ! D61   D(25,11,12,13)        179.7953         estimate D2E/DX2                !
 ! D62   D(25,11,12,26)         -0.0304         estimate D2E/DX2                !
 ! D63   D(11,12,13,14)          0.221          estimate D2E/DX2                !
 ! D64   D(11,12,13,27)       -179.8973         estimate D2E/DX2                !
 ! D65   D(26,12,13,14)       -179.9532         estimate D2E/DX2                !
 ! D66   D(26,12,13,27)         -0.0715         estimate D2E/DX2                !
 ! D67   D(12,13,14,8)          -0.0617         estimate D2E/DX2                !
 ! D68   D(12,13,14,28)        179.5483         estimate D2E/DX2                !
 ! D69   D(27,13,14,8)        -179.9434         estimate D2E/DX2                !
 ! D70   D(27,13,14,28)         -0.3334         estimate D2E/DX2                !
 --------------------------------------------------------------------------------
 Trust Radius=3.00D-01 FncErr=5.00D-06 GrdErr=5.00D-06 EigMax=2.50D+02 EigMin=1.00D-04
 Number of steps in this run=    158 maximum allowed number of steps=    174.
 GradGradGradGradGradGradGradGradGradGradGradGradGradGradGradGradGradGrad

                          Input orientation:                          
 ---------------------------------------------------------------------
 Center     Atomic      Atomic             Coordinates (Angstroms)
 Number     Number       Type             X           Y           Z
 ---------------------------------------------------------------------
      1          6           0        3.329000    3.395000   -1.332000
      2          6           0        3.875000    2.199000   -0.838000
      3          6           0        3.052000    1.074000   -0.656000
      4          6           0        1.674000    1.130000   -0.961000
      5          6           0        1.142000    2.337000   -1.465000
      6          6           0        1.963000    3.464000   -1.648000
      7          6           0        0.798000   -0.058000   -0.784000
      8          6           0        0.755000   -0.516000    0.640000
      9          7           0        1.263000   -1.065000   -1.687000
     10          6           0        0.000000    0.171000    1.630000
     11          6           0       -0.010000   -0.286000    2.963000
     12          6           0        0.722000   -1.424000    3.331000
     13          6           0        1.467000   -2.115000    2.367000
     14          6           0        1.482000   -1.664000    1.039000
     15          6           0        0.511000   -1.595000   -2.671000
     16          8           0        1.007000   -2.472000   -3.409000
     17         17           0       -0.933000    1.546000    1.287000
     18          1           0        3.926000    4.212000   -1.465000
     19          1           0        4.869000    2.147000   -0.612000
     20          1           0        3.461000    0.209000   -0.300000
     21          1           0        0.151000    2.398000   -1.701000
     22          1           0        1.565000    4.331000   -2.010000
     23          1           0       -0.226000    0.200000   -1.070000
     24          1           0        2.172000   -1.388000   -1.590000
     25          1           0       -0.551000    0.205000    3.678000
     26          1           0        0.710000   -1.750000    4.299000
     27          1           0        2.000000   -2.945000    2.631000
     28          1           0        2.038000   -2.181000    0.358000
     29          1           0       -0.452000   -1.291000   -2.816000
 ---------------------------------------------------------------------
                    Distance matrix (angstroms):
                    1          2          3          4          5
     1  C    0.000000
     2  C    1.404481   0.000000
     3  C    2.433258   1.405730   0.000000
     4  C    2.829645   2.449957   1.412461   0.000000
     5  C    2.433110   2.807394   2.428528   1.412051   0.000000
     6  C    1.403771   2.431475   2.807505   2.450111   1.406293
     7  C    4.316187   3.816398   2.525534   1.486623   2.513587
     8  C    5.080372   4.392051   3.079598   2.473273   3.566567
     9  N    4.928081   4.265799   2.973012   2.348195   3.411382
    10  C    5.499987   5.021895   3.918662   3.230362   3.946485
    11  C    6.568539   5.976291   4.931795   4.498743   5.273938
    12  C    7.194635   6.359882   5.250245   5.084337   6.109266
    13  C    6.892731   5.889065   4.671239   4.652790   5.883039
    14  C    5.884431   4.916538   3.582537   3.441410   4.732189
    15  C    5.885078   5.391736   4.200056   3.420862   4.160916
    16  O    6.642838   6.054230   4.933067   4.405905   5.188819
    17  Cl   5.333161   5.297065   4.458504   3.467421   3.536214
    18  H    1.020582   2.109004   3.356397   3.850226   3.356528
    19  H    2.108911   1.020694   2.110629   3.371070   3.828085
    20  H    3.351573   2.102603   1.020903   2.116254   3.356094
    21  H    3.351097   3.827864   3.355712   2.115408   1.020538
    22  H    2.108904   3.354863   3.827863   3.370265   2.109974
    23  H    4.786929   4.568153   3.417683   2.118202   2.567921
    24  H    4.927708   4.041322   2.776365   2.642720   3.866801
    25  H    7.094406   6.630216   5.702660   5.227482   5.819117
    26  H    8.064636   7.211144   6.165384   6.073821   7.079116
    27  H    7.593893   6.481537   5.297493   5.441908   6.738910
    28  H    5.967793   4.897896   3.556883   3.582594   4.953632
    29  H    6.201356   5.900467   4.747298   3.717814   4.186696
                    6          7          8          9         10
     6  C    0.000000
     7  C    3.808964   0.000000
     8  C    4.747063   1.496459   0.000000
     9  N    4.582943   1.430274   2.444257   0.000000
    10  C    5.044056   2.552771   1.422004   3.758371   0.000000
    11  C    6.262312   3.839903   2.456513   4.883633   1.409198
    12  C    7.086823   4.336468   2.840252   5.059831   2.441047
    13  C    6.891406   3.821990   2.458917   4.192736   2.814437
    14  C    5.809278   2.523969   1.416204   2.799614   2.431631
    15  C    5.361745   2.450614   3.490916   1.347093   4.677444
    16  O    6.265074   3.572352   4.503759   2.238408   5.778496
    17  Cl   4.547501   3.139780   2.742225   4.525971   1.696692
    18  H    2.108640   5.336764   6.069617   5.915030   6.428233
    19  H    3.354493   4.632996   5.058070   4.947303   5.712994
    20  H    3.828333   2.719764   2.954938   2.894486   3.962936
    21  H    2.102976   2.700266   3.786356   3.637184   4.009725
    22  H    1.020361   4.621113   5.583190   5.414088   5.744948
    23  H    3.972342   1.094046   2.097407   2.048911   2.709597
    24  H    4.856846   2.075190   2.782296   0.969546   4.185268
    25  H    6.731089   4.668877   3.384512   5.804026   2.121099
    26  H    8.007660   5.357938   3.861743   6.050391   3.364209
    27  H    7.706263   4.630529   3.378483   4.766833   3.835552
    28  H    5.991301   2.710884   2.120811   2.455220   3.362043
    29  H    5.459531   2.685482   3.741846   2.065658   4.701985
                   11         12         13         14         15
    11  C    0.000000
    12  C    1.402245   0.000000
    13  C    2.425281   1.400643   0.000000
    14  C    2.797628   2.426616   1.402573   0.000000
    15  C    5.807485   6.008142   5.154200   3.835584   0.000000
    16  O    6.812875   6.826941   5.805276   4.545678   1.248915
    17  Cl   2.648986   3.967097   4.508805   4.024653   5.255167
    18  H    7.438500   8.064225   7.794988   6.838898   6.843823
    19  H    6.519567   6.745139   6.213911   5.359225   6.101984
    20  H    4.789576   4.832491   4.060776   3.036032   4.192679
    21  H    5.383556   6.344663   6.216723   5.077303   4.124870
    22  H    6.966207   7.896642   7.792217   6.726315   6.055189
    23  H    4.067916   4.785904   4.476432   3.292361   2.515630
    24  H    5.167721   5.130306   4.084532   2.732017   1.992569
    25  H    1.022246   2.096325   3.342670   3.819761   6.684134
    26  H    2.108694   1.021491   2.106869   3.351265   6.974563
    27  H    3.349717   2.106353   1.021119   2.108020   5.670170
    28  H    3.817244   3.338208   2.089612   1.019895   3.442378
    29  H    5.882366   6.259519   5.587936   4.329031   1.020201
                   16         17         18         19         20
    16  O    0.000000
    17  Cl   6.477680   0.000000
    18  H    7.548215   6.187967   0.000000
    19  H    6.638781   6.134379   2.425094   0.000000
    20  H    4.782861   4.859359   4.194933   2.415709   0.000000
    21  H    5.231338   3.290760   4.194868   4.848551   4.208399
    22  H    6.967738   4.986626   2.426006   4.200080   4.848691
    23  H    3.759095   2.804820   5.787165   5.473536   3.766557
    24  H    2.416825   5.150389   5.869595   4.552639   2.424052
    25  H    7.734291   2.767867   7.908858   7.179963   5.649836
    26  H    7.747436   4.757647   8.894481   7.523418   5.705829
    27  H    6.139330   5.529729   8.468137   6.684061   4.546757
    28  H    3.916367   4.855967   6.910740   5.261848   2.858320
    29  H    1.968525   5.011441   7.160663   6.707496   4.887926
                   21         22         23         24         25
    21  H    0.000000
    22  H    2.414822   0.000000
    23  H    2.317648   4.599613   0.000000
    24  H    4.293083   5.766438   2.922764   0.000000
    25  H    5.851128   7.338575   4.759113   6.140375   0.000000
    26  H    7.315626   8.804151   5.788329   6.078553   2.407859
    27  H    7.122687   8.641081   5.342612   4.502297   4.186444
    28  H    5.363533   6.945308   3.582463   2.107489   4.839248
    29  H    3.900712   6.027007   2.307092   2.897906   6.664822
                   26         27         28         29
    26  H    0.000000
    27  H    2.423706   0.000000
    28  H    4.181008   2.398264   0.000000
    29  H    7.223860   6.198212   4.131159   0.000000
 Symmetry turned off by external request.
 Stoichiometry    C14H12ClNO
 Framework group  C1[X(C14H12ClNO)]
 Deg. of freedom    81
 Full point group                 C1      NOp   1
 Rotational constants (GHZ):           0.4745020           0.3605799           0.2744585
 Standard basis: 6-311+G(d) (5D, 7F)
   418 basis functions,   689 primitive gaussians,   435 cartesian basis functions
    64 alpha electrons       64 beta electrons
       nuclear repulsion energy      1247.1441768490 Hartrees.
 NAtoms=   29 NActive=   29 NUniq=   29 SFac= 1.00D+00 NAtFMM=   60 NAOKFM=F Big=F
 Integral buffers will be    131072 words long.
 Raffenetti 2 integral format.
 Two-electron integral symmetry is turned off.
 ------------------------------------------------------------------------------
 Polarizable Continuum Model (PCM)
 =================================
 Model                : PCM.
 Atomic radii         : UFF (Universal Force Field).
 Polarization charges : Total charges.
 Charge compensation  : None.
 Solution method      : On-the-fly selection.
 Cavity type          : Scaled VdW (van der Waals Surface) (Alpha=1.100).
 Cavity algorithm     : GePol (No added spheres)
                        Default sphere list used, NSphG=   29.
                        Lebedev-Laikov grids with approx.  5.0 points / Ang**2.
                        Smoothing algorithm: York/Karplus (Gamma=1.0000).
                        Polarization charges: spherical gaussians, with
                                              point-specific exponents (IZeta= 3).
                        Self-potential: point-specific (ISelfS= 7).
                        Self-field    : sphere-specific E.n sum rule (ISelfD= 2).
 1st derivatives      : Analytical E(r).r(x)/FMM algorithm (CHGder, D1EAlg=3).
                        Cavity 1st derivative terms included.
 Solvent              : DiMethylSulfoxide, Eps=  46.826000 Eps(inf)=   2.007889
 ------------------------------------------------------------------------------
 One-electron integrals computed using PRISM.
 NBasis=   418 RedAO= T EigKep=  1.37D-06  NBF=   418
 NBsUse=   416 1.00D-06 EigRej=  7.42D-07 NBFU=   416
 ExpMin= 4.38D-02 ExpMax= 1.06D+05 ExpMxC= 3.62D+03 IAcc=3 IRadAn=         7 AccDes= 0.00D+00
 Harris functional with IExCor= 1009 and IRadAn=       7 diagonalized for initial guess.
 HarFok:  IExCor= 1009 AccDes= 0.00D+00 IRadAn=         7 IDoV= 1 UseB2=F ITyADJ=14
 ICtDFT=  3500011 ScaDFX=  1.000000  1.000000  1.000000  1.000000
 FoFCou: FMM=F IPFlag=           0 FMFlag=      100000 FMFlg1=           0
         NFxFlg=           0 DoJE=T BraDBF=F KetDBF=T FulRan=T
         wScrn=  0.000000 ICntrl=       500 IOpCl=  0 I1Cent=   200000004 NGrid=           0
         NMat0=    1 NMatS0=      1 NMatT0=    0 NMatD0=    1 NMtDS0=    0 NMtDT0=    0
 Symmetry not used in FoFCou.
 Requested convergence on RMS density matrix=1.00D-08 within 128 cycles.
 Requested convergence on MAX density matrix=1.00D-06.
 Requested convergence on             energy=1.00D-06.
 No special actions if energy rises.
 Inv3:  Mode=1 IEnd=    15485952.
 Iteration    1 A*A^-1 deviation from unit magnitude is 8.88D-15 for   2266.
 Iteration    1 A*A^-1 deviation from orthogonality  is 2.30D-15 for   1631    601.
 Iteration    1 A^-1*A deviation from unit magnitude is 8.88D-15 for   2266.
 Iteration    1 A^-1*A deviation from orthogonality  is 1.54D-15 for   2267   2265.
 Error on total polarization charges =  0.01717
 SCF Done:  E(RM062X) =  -1130.75018064     A.U. after   16 cycles
            NFock= 16  Conv=0.67D-08     -V/T= 2.0024

 **********************************************************************

            Population analysis using the SCF density.

 **********************************************************************

 Alpha  occ. eigenvalues -- -102.69039 -19.60371 -14.78882 -10.65410 -10.62107
 Alpha  occ. eigenvalues --  -10.60854 -10.58166 -10.56667 -10.55938 -10.55880
 Alpha  occ. eigenvalues --  -10.55371 -10.55218 -10.55130 -10.54926 -10.54882
 Alpha  occ. eigenvalues --  -10.54743 -10.54588  -9.83417  -7.55916  -7.55262
 Alpha  occ. eigenvalues --   -7.55242  -1.16675  -1.07238  -1.01590  -0.96922
 Alpha  occ. eigenvalues --   -0.95135  -0.90311  -0.86122  -0.85689  -0.84076
 Alpha  occ. eigenvalues --   -0.79425  -0.75711  -0.71456  -0.70956  -0.70199
 Alpha  occ. eigenvalues --   -0.68182  -0.62376  -0.61979  -0.61359  -0.57965
 Alpha  occ. eigenvalues --   -0.56893  -0.56004  -0.54171  -0.52863  -0.52329
 Alpha  occ. eigenvalues --   -0.51346  -0.50743  -0.50414  -0.49228  -0.47927
 Alpha  occ. eigenvalues --   -0.46911  -0.44872  -0.43945  -0.43359  -0.42425
 Alpha  occ. eigenvalues --   -0.41603  -0.41314  -0.39027  -0.35477  -0.33882
 Alpha  occ. eigenvalues --   -0.32483  -0.31579  -0.30750  -0.30024
 Alpha virt. eigenvalues --   -0.00900  -0.00338   0.00268   0.00833   0.01281
 Alpha virt. eigenvalues --    0.01796   0.02136   0.02595   0.03047   0.03751
 Alpha virt. eigenvalues --    0.03912   0.04195   0.04689   0.05202   0.05590
 Alpha virt. eigenvalues --    0.05688   0.06674   0.07146   0.07463   0.08088
 Alpha virt. eigenvalues --    0.08608   0.08933   0.09888   0.10350   0.10509
 Alpha virt. eigenvalues --    0.10716   0.11007   0.11600   0.12188   0.13090
 Alpha virt. eigenvalues --    0.13217   0.13835   0.14411   0.14644   0.15140
 Alpha virt. eigenvalues --    0.15285   0.15623   0.15817   0.16273   0.16994
 Alpha virt. eigenvalues --    0.17408   0.17738   0.18397   0.18758   0.19111
 Alpha virt. eigenvalues --    0.19655   0.19784   0.20252   0.20586   0.21043
 Alpha virt. eigenvalues --    0.21238   0.21588   0.21742   0.21788   0.22003
 Alpha virt. eigenvalues --    0.22502   0.23171   0.23315   0.23455   0.24129
 Alpha virt. eigenvalues --    0.24208   0.24583   0.25079   0.25346   0.25746
 Alpha virt. eigenvalues --    0.26103   0.26438   0.26589   0.27106   0.27547
 Alpha virt. eigenvalues --    0.28055   0.28290   0.28645   0.29070   0.29284
 Alpha virt. eigenvalues --    0.29696   0.30282   0.31259   0.31391   0.32024
 Alpha virt. eigenvalues --    0.32465   0.32868   0.33302   0.33392   0.33593
 Alpha virt. eigenvalues --    0.34754   0.35304   0.35759   0.36651   0.37526
 Alpha virt. eigenvalues --    0.38286   0.39939   0.40070   0.40269   0.41680
 Alpha virt. eigenvalues --    0.42339   0.43248   0.45538   0.46568   0.48576
 Alpha virt. eigenvalues --    0.49278   0.50471   0.51953   0.53852   0.55102
 Alpha virt. eigenvalues --    0.56141   0.56435   0.56852   0.57657   0.58176
 Alpha virt. eigenvalues --    0.59029   0.59633   0.59902   0.60407   0.60623
 Alpha virt. eigenvalues --    0.61386   0.62544   0.62958   0.63668   0.64024
 Alpha virt. eigenvalues --    0.65175   0.65579   0.66419   0.67924   0.69091
 Alpha virt. eigenvalues --    0.69493   0.70037   0.71071   0.71673   0.71771
 Alpha virt. eigenvalues --    0.72773   0.73232   0.73834   0.74062   0.74676
 Alpha virt. eigenvalues --    0.75433   0.76122   0.76535   0.77128   0.77340
 Alpha virt. eigenvalues --    0.77786   0.78500   0.79176   0.79798   0.81538
 Alpha virt. eigenvalues --    0.82196   0.82900   0.84845   0.85994   0.86357
 Alpha virt. eigenvalues --    0.86547   0.86846   0.87948   0.88247   0.89379
 Alpha virt. eigenvalues --    0.89697   0.90532   0.92012   0.92628   0.92972
 Alpha virt. eigenvalues --    0.93800   0.94972   0.95286   0.97150   0.97731
 Alpha virt. eigenvalues --    0.97989   1.00605   1.02336   1.02796   1.03499
 Alpha virt. eigenvalues --    1.03923   1.05400   1.06618   1.07313   1.08438
 Alpha virt. eigenvalues --    1.10025   1.11014   1.13278   1.14231   1.15311
 Alpha virt. eigenvalues --    1.16283   1.18093   1.20254   1.20917   1.22134
 Alpha virt. eigenvalues --    1.24076   1.25020   1.26080   1.27348   1.27537
 Alpha virt. eigenvalues --    1.29615   1.30582   1.31846   1.35662   1.35839
 Alpha virt. eigenvalues --    1.37180   1.38876   1.40499   1.41943   1.43064
 Alpha virt. eigenvalues --    1.45144   1.48987   1.51081   1.53593   1.55545
 Alpha virt. eigenvalues --    1.56394   1.57169   1.59414   1.60394   1.61040
 Alpha virt. eigenvalues --    1.62100   1.63691   1.65800   1.66880   1.70369
 Alpha virt. eigenvalues --    1.75136   1.76824   1.78621   1.80479   1.81160
 Alpha virt. eigenvalues --    1.81902   1.82551   1.84355   1.85626   1.86399
 Alpha virt. eigenvalues --    1.88690   1.89880   1.90708   1.91917   1.92718
 Alpha virt. eigenvalues --    1.94414   1.95619   1.96169   1.96403   1.98851
 Alpha virt. eigenvalues --    2.01753   2.02224   2.02839   2.02983   2.03965
 Alpha virt. eigenvalues --    2.05162   2.13361   2.19337   2.20679   2.24950
 Alpha virt. eigenvalues --    2.25471   2.28299   2.29569   2.30434   2.31061
 Alpha virt. eigenvalues --    2.32286   2.33111   2.33601   2.34548   2.35416
 Alpha virt. eigenvalues --    2.36637   2.38507   2.46244   2.48472   2.49151
 Alpha virt. eigenvalues --    2.50633   2.51294   2.51664   2.54968   2.60736
 Alpha virt. eigenvalues --    2.61475   2.65984   2.67010   2.69808   2.72977
 Alpha virt. eigenvalues --    2.73798   2.75544   2.78799   2.82010   2.84118
 Alpha virt. eigenvalues --    2.84662   2.85093   2.86507   2.89589   2.91043
 Alpha virt. eigenvalues --    2.92254   2.95645   2.96883   2.98618   2.99584
 Alpha virt. eigenvalues --    2.99682   3.01021   3.04781   3.10568   3.12250
 Alpha virt. eigenvalues --    3.15520   3.20103   3.22151   3.25687   3.28353
 Alpha virt. eigenvalues --    3.31669   3.34625   3.35954   3.37662   3.38688
 Alpha virt. eigenvalues --    3.39656   3.40475   3.41876   3.43644   3.44633
 Alpha virt. eigenvalues --    3.46763   3.50129   3.54665   3.60095   3.65956
 Alpha virt. eigenvalues --    3.68624   3.71115   3.72053   3.72557   3.75712
 Alpha virt. eigenvalues --    3.78293   3.97130   3.98574   4.01331   4.07971
 Alpha virt. eigenvalues --    4.08964   4.11353   4.20978   4.37415   4.60477
 Alpha virt. eigenvalues --    4.78010   4.78983   4.99695   5.16755   5.26297
 Alpha virt. eigenvalues --    5.80913  10.02186  23.44902  23.48133  23.83700
 Alpha virt. eigenvalues --   23.88192  23.91001  23.93954  23.94164  23.95807
 Alpha virt. eigenvalues --   24.04292  24.06760  24.07940  24.08551  24.16013
 Alpha virt. eigenvalues --   24.17454  26.01805  26.42529  26.86101  35.62013
 Alpha virt. eigenvalues --   50.06665 216.13496
          Condensed to atoms (all electrons):
               1          2          3          4          5          6
     1  C    7.259876  -0.636475   0.956244  -2.126828   2.079540  -1.023783
     2  C   -0.636475  11.477670  -4.200499  -0.612727  -2.058569   1.637749
     3  C    0.956244  -4.200499  21.173229  -8.554166  -5.894837  -2.089016
     4  C   -2.126828  -0.612727  -8.554166  24.061558  -0.709986   2.062987
     5  C    2.079540  -2.058569  -5.894837  -0.709986  21.621091  -3.163856
     6  C   -1.023783   1.637749  -2.089016   2.062987  -3.163856   9.664085
     7  C   -0.861775   1.739043   3.917973  -7.263732  -7.710060   0.166147
     8  C    0.121699  -0.323365   0.295388  -3.498243   0.558698  -0.676197
     9  N    0.061788  -0.010071   0.656228  -0.749297   0.074252  -0.143854
    10  C    0.085216   0.018919  -1.374917   2.025300   1.522410  -0.080953
    11  C    0.112762  -0.108646  -0.272903  -0.647554   1.066157   0.025629
    12  C   -0.000994   0.036120   0.182747  -0.040311  -0.140138   0.004981
    13  C    0.020615  -0.495686  -0.672463   1.154746   0.637184  -0.043798
    14  C   -0.050095  -0.093622   1.925810  -0.603563  -1.423750   0.058133
    15  C   -0.007720   0.024492   0.014022  -0.125840  -0.042574   0.017883
    16  O   -0.002036  -0.016443  -0.061719   0.075677   0.008860   0.006765
    17  Cl  -0.098842   0.055059  -0.085556   0.404950  -0.415230  -0.051666
    18  H    0.247328   0.089447  -0.072940   0.053208  -0.088151   0.098072
    19  H    0.090337   0.269741   0.023591  -0.031176   0.007357  -0.032358
    20  H   -0.040041  -0.005851   0.202466   0.096883  -0.026110   0.014017
    21  H   -0.008816   0.006111  -0.012900   0.009216   0.186146   0.103760
    22  H    0.086461  -0.041381   0.026462   0.009596   0.014931   0.236736
    23  H    0.008627  -0.033632  -0.107491   0.042158   0.179369   0.034415
    24  H   -0.002880  -0.022795  -0.082718   0.117587   0.024317   0.003626
    25  H   -0.000213   0.000749   0.003189   0.000209  -0.005298   0.000124
    26  H   -0.000012   0.000087  -0.000845   0.000068   0.000206   0.000025
    27  H   -0.000006   0.000423   0.002296  -0.001243  -0.000960  -0.000019
    28  H   -0.000535   0.005775  -0.004850  -0.026754   0.003963   0.000950
    29  H    0.000680  -0.008666  -0.063570   0.092171   0.053002   0.003046
               7          8          9         10         11         12
     1  C   -0.861775   0.121699   0.061788   0.085216   0.112762  -0.000994
     2  C    1.739043  -0.323365  -0.010071   0.018919  -0.108646   0.036120
     3  C    3.917973   0.295388   0.656228  -1.374917  -0.272903   0.182747
     4  C   -7.263732  -3.498243  -0.749297   2.025300  -0.647554  -0.040311
     5  C   -7.710060   0.558698   0.074252   1.522410   1.066157  -0.140138
     6  C    0.166147  -0.676197  -0.143854  -0.080953   0.025629   0.004981
     7  C   23.278525   1.517594  -0.030662  -5.842976  -0.291478  -0.450933
     8  C    1.517594  18.031354  -0.266062  -9.854068   6.329874  -1.911691
     9  N   -0.030662  -0.266062   7.639297  -0.166130   0.058159   0.011615
    10  C   -5.842976  -9.854068  -0.166130  33.682316 -18.664906   1.434290
    11  C   -0.291478   6.329874   0.058159 -18.664906  22.830935  -1.055690
    12  C   -0.450933  -1.911691   0.011615   1.434290  -1.055690   7.259092
    13  C   -1.009219   1.144734   0.119802  -3.363611   3.045282  -0.920831
    14  C   -0.767143  -4.989538  -0.028669   4.525281  -3.736649   1.520672
    15  C   -0.031920   0.075177   0.086159  -0.092848   0.017305  -0.003828
    16  O   -0.039613   0.022990  -0.135294  -0.001624  -0.001438   0.000774
    17  Cl  -0.135165  -1.028683  -0.073407   1.926930  -2.129284   0.112690
    18  H    0.009337  -0.000625  -0.000211  -0.000749  -0.000137   0.000012
    19  H   -0.000131   0.003707   0.000761  -0.000850  -0.000461   0.000040
    20  H    0.054943  -0.003089   0.016757   0.002478   0.004250   0.002105
    21  H    0.073575  -0.007856   0.002258  -0.013938  -0.001169   0.000187
    22  H   -0.005230   0.001745   0.000582   0.000362   0.000435  -0.000008
    23  H    0.192588  -0.081717  -0.055023   0.041107   0.072229   0.002442
    24  H    0.009216   0.003883   0.220483  -0.001594   0.007310  -0.003057
    25  H    0.022694   0.038234   0.000187   0.043822   0.201338   0.055628
    26  H    0.006415   0.071296   0.000030  -0.137584   0.153048   0.225066
    27  H   -0.000578  -0.011452  -0.000291   0.058890  -0.061772   0.074307
    28  H    0.132040   0.068965   0.011974  -0.143917   0.047489  -0.041640
    29  H   -0.071189   0.054792  -0.203462   0.029597  -0.002670   0.001173
              13         14         15         16         17         18
     1  C    0.020615  -0.050095  -0.007720  -0.002036  -0.098842   0.247328
     2  C   -0.495686  -0.093622   0.024492  -0.016443   0.055059   0.089447
     3  C   -0.672463   1.925810   0.014022  -0.061719  -0.085556  -0.072940
     4  C    1.154746  -0.603563  -0.125840   0.075677   0.404950   0.053208
     5  C    0.637184  -1.423750  -0.042574   0.008860  -0.415230  -0.088151
     6  C   -0.043798   0.058133   0.017883   0.006765  -0.051666   0.098072
     7  C   -1.009219  -0.767143  -0.031920  -0.039613  -0.135165   0.009337
     8  C    1.144734  -4.989538   0.075177   0.022990  -1.028683  -0.000625
     9  N    0.119802  -0.028669   0.086159  -0.135294  -0.073407  -0.000211
    10  C   -3.363611   4.525281  -0.092848  -0.001624   1.926930  -0.000749
    11  C    3.045282  -3.736649   0.017305  -0.001438  -2.129284  -0.000137
    12  C   -0.920831   1.520672  -0.003828   0.000774   0.112690   0.000012
    13  C   12.279797  -5.425703   0.026647   0.005906  -0.169760  -0.000091
    14  C   -5.425703  14.637789   0.008403   0.006496   0.458627   0.000026
    15  C    0.026647   0.008403   5.000455   0.436221  -0.016266  -0.000063
    16  O    0.005906   0.006496   0.436221   8.187647   0.000518  -0.000000
    17  Cl  -0.169760   0.458627  -0.016266   0.000518  17.966243   0.000033
    18  H   -0.000091   0.000026  -0.000063  -0.000000   0.000033   0.391791
    19  H    0.000568   0.000345   0.000132   0.000000   0.000023  -0.004298
    20  H    0.000441   0.011467   0.005530   0.000341  -0.001714  -0.000270
    21  H   -0.000197   0.001984   0.004218  -0.000123  -0.000734  -0.000222
    22  H    0.000094   0.000154   0.000046   0.000002  -0.000132  -0.004337
    23  H    0.010643   0.006721   0.019476   0.003347  -0.036847  -0.000009
    24  H    0.023990   0.002257  -0.020161   0.025795   0.000278   0.000002
    25  H   -0.042449   0.019900   0.000156   0.000000  -0.014686   0.000000
    26  H    0.085325  -0.068532   0.000003  -0.000000  -0.001042  -0.000000
    27  H    0.220590   0.050934  -0.000117   0.000008   0.001569   0.000000
    28  H    0.057370   0.208368   0.011652  -0.000908  -0.002188   0.000000
    29  H   -0.003702  -0.011176   0.417600  -0.029553   0.001341  -0.000000
              19         20         21         22         23         24
     1  C    0.090337  -0.040041  -0.008816   0.086461   0.008627  -0.002880
     2  C    0.269741  -0.005851   0.006111  -0.041381  -0.033632  -0.022795
     3  C    0.023591   0.202466  -0.012900   0.026462  -0.107491  -0.082718
     4  C   -0.031176   0.096883   0.009216   0.009596   0.042158   0.117587
     5  C    0.007357  -0.026110   0.186146   0.014931   0.179369   0.024317
     6  C   -0.032358   0.014017   0.103760   0.236736   0.034415   0.003626
     7  C   -0.000131   0.054943   0.073575  -0.005230   0.192588   0.009216
     8  C    0.003707  -0.003089  -0.007856   0.001745  -0.081717   0.003883
     9  N    0.000761   0.016757   0.002258   0.000582  -0.055023   0.220483
    10  C   -0.000850   0.002478  -0.013938   0.000362   0.041107  -0.001594
    11  C   -0.000461   0.004250  -0.001169   0.000435   0.072229   0.007310
    12  C    0.000040   0.002105   0.000187  -0.000008   0.002442  -0.003057
    13  C    0.000568   0.000441  -0.000197   0.000094   0.010643   0.023990
    14  C    0.000345   0.011467   0.001984   0.000154   0.006721   0.002257
    15  C    0.000132   0.005530   0.004218   0.000046   0.019476  -0.020161
    16  O    0.000000   0.000341  -0.000123   0.000002   0.003347   0.025795
    17  Cl   0.000023  -0.001714  -0.000734  -0.000132  -0.036847   0.000278
    18  H   -0.004298  -0.000270  -0.000222  -0.004337  -0.000009   0.000002
    19  H    0.390363  -0.003707   0.000065  -0.000185   0.000021   0.000014
    20  H   -0.003707   0.391144  -0.000166   0.000088   0.000052  -0.002849
    21  H    0.000065  -0.000166   0.389913  -0.002961   0.002309  -0.000036
    22  H   -0.000185   0.000088  -0.002961   0.391170   0.000040   0.000002
    23  H    0.000021   0.000052   0.002309   0.000040   0.384123   0.003672
    24  H    0.000014  -0.002849  -0.000036   0.000002   0.003672   0.279614
    25  H   -0.000000  -0.000000  -0.000001  -0.000000  -0.000079  -0.000001
    26  H   -0.000000   0.000006   0.000000   0.000000   0.000002  -0.000001
    27  H   -0.000000  -0.000021   0.000000  -0.000000   0.000017   0.000006
    28  H    0.000005  -0.001348   0.000004  -0.000000  -0.000464   0.004084
    29  H   -0.000000   0.000038  -0.000235   0.000002   0.011614   0.004493
              25         26         27         28         29
     1  C   -0.000213  -0.000012  -0.000006  -0.000535   0.000680
     2  C    0.000749   0.000087   0.000423   0.005775  -0.008666
     3  C    0.003189  -0.000845   0.002296  -0.004850  -0.063570
     4  C    0.000209   0.000068  -0.001243  -0.026754   0.092171
     5  C   -0.005298   0.000206  -0.000960   0.003963   0.053002
     6  C    0.000124   0.000025  -0.000019   0.000950   0.003046
     7  C    0.022694   0.006415  -0.000578   0.132040  -0.071189
     8  C    0.038234   0.071296  -0.011452   0.068965   0.054792
     9  N    0.000187   0.000030  -0.000291   0.011974  -0.203462
    10  C    0.043822  -0.137584   0.058890  -0.143917   0.029597
    11  C    0.201338   0.153048  -0.061772   0.047489  -0.002670
    12  C    0.055628   0.225066   0.074307  -0.041640   0.001173
    13  C   -0.042449   0.085325   0.220590   0.057370  -0.003702
    14  C    0.019900  -0.068532   0.050934   0.208368  -0.011176
    15  C    0.000156   0.000003  -0.000117   0.011652   0.417600
    16  O    0.000000  -0.000000   0.000008  -0.000908  -0.029553
    17  Cl  -0.014686  -0.001042   0.001569  -0.002188   0.001341
    18  H    0.000000  -0.000000   0.000000   0.000000  -0.000000
    19  H   -0.000000  -0.000000  -0.000000   0.000005  -0.000000
    20  H   -0.000000   0.000006  -0.000021  -0.001348   0.000038
    21  H   -0.000001   0.000000   0.000000   0.000004  -0.000235
    22  H   -0.000000   0.000000  -0.000000  -0.000000   0.000002
    23  H   -0.000079   0.000002   0.000017  -0.000464   0.011614
    24  H   -0.000001  -0.000001   0.000006   0.004084   0.004493
    25  H    0.377485  -0.004568  -0.000186   0.000064   0.000000
    26  H   -0.004568   0.384492  -0.004274  -0.000295  -0.000000
    27  H   -0.000186  -0.004274   0.386218  -0.003171   0.000001
    28  H    0.000064  -0.000295  -0.003171   0.409140  -0.000390
    29  H    0.000000  -0.000000   0.000001  -0.000390   0.469963
 Mulliken charges:
               1
     1  C   -0.270119
     2  C   -0.692956
     3  C    0.171743
     4  C    0.785106
     5  C   -0.357966
     6  C   -0.833631
     7  C   -0.608285
     8  C    0.312454
     9  N   -0.097898
    10  C    0.343747
    11  C   -0.997446
    12  C   -0.354820
    13  C   -0.686223
    14  C   -0.244927
    15  C    0.175760
    16  O   -0.492595
    17  Cl   0.332941
    18  H    0.282847
    19  H    0.286094
    20  H    0.282157
    21  H    0.269607
    22  H    0.285324
    23  H    0.300291
    24  H    0.405461
    25  H    0.303702
    26  H    0.291085
    27  H    0.288830
    28  H    0.264617
    29  H    0.255099
 Sum of Mulliken charges =  -0.00000
 Mulliken charges with hydrogens summed into heavy atoms:
               1
     1  C    0.012728
     2  C   -0.406862
     3  C    0.453901
     4  C    0.785106
     5  C   -0.088359
     6  C   -0.548308
     7  C   -0.307993
     8  C    0.312454
     9  N    0.307563
    10  C    0.343747
    11  C   -0.693743
    12  C   -0.063735
    13  C   -0.397392
    14  C    0.019689
    15  C    0.430859
    16  O   -0.492595
    17  Cl   0.332941
 Electronic spatial extent (au):  <R**2>=           5000.5423
 Charge=             -0.0000 electrons
 Dipole moment (field-independent basis, Debye):
    X=              0.4076    Y=              2.5288    Z=              4.4211  Tot=              5.1095
 Quadrupole moment (field-independent basis, Debye-Ang):
   XX=            -96.8368   YY=           -109.6834   ZZ=           -118.1404
   XY=              1.7768   XZ=              8.5451   YZ=            -22.9852
 Traceless Quadrupole moment (field-independent basis, Debye-Ang):
   XX=             11.3834   YY=             -1.4632   ZZ=             -9.9202
   XY=              1.7768   XZ=              8.5451   YZ=            -22.9852
 Octapole moment (field-independent basis, Debye-Ang**2):
  XXX=           -317.4367  YYY=            -40.7086  ZZZ=            144.4668  XYY=           -107.3988
  XXY=            -23.1255  XXZ=              5.0244  XZZ=           -163.7624  YZZ=             11.7034
  YYZ=             40.2043  XYZ=            -32.5327
 Hexadecapole moment (field-independent basis, Debye-Ang**3):
 XXXX=          -1846.2037 YYYY=          -2247.4179 ZZZZ=          -2574.7617 XXXY=           -253.9857
 XXXZ=            305.8745 YYYX=           -248.1927 YYYZ=            -58.7241 ZZZX=            465.9805
 ZZZY=            -84.0367 XXYY=           -635.3964 XXZZ=           -824.5603 YYZZ=           -928.9381
 XXYZ=             23.9909 YYXZ=            146.4657 ZZXY=            -79.4026
 N-N= 1.247144176849D+03 E-N=-5.147505119015D+03  KE= 1.127989419786D+03
 Merz-Kollman atomic radii used.

 **********************************************************************

            Electrostatic Properties Using The SCF Density

 **********************************************************************

       Atomic Center    1 is at   3.329000  3.395000 -1.332000
       Atomic Center    2 is at   3.875000  2.199000 -0.838000
       Atomic Center    3 is at   3.052000  1.074000 -0.656000
       Atomic Center    4 is at   1.674000  1.130000 -0.961000
       Atomic Center    5 is at   1.142000  2.337000 -1.465000
       Atomic Center    6 is at   1.963000  3.464000 -1.648000
       Atomic Center    7 is at   0.798000 -0.058000 -0.784000
       Atomic Center    8 is at   0.755000 -0.516000  0.640000
       Atomic Center    9 is at   1.263000 -1.065000 -1.687000
       Atomic Center   10 is at   0.000000  0.171000  1.630000
       Atomic Center   11 is at  -0.010000 -0.286000  2.963000
       Atomic Center   12 is at   0.722000 -1.424000  3.331000
       Atomic Center   13 is at   1.467000 -2.115000  2.367000
       Atomic Center   14 is at   1.482000 -1.664000  1.039000
       Atomic Center   15 is at   0.511000 -1.595000 -2.671000
       Atomic Center   16 is at   1.007000 -2.472000 -3.409000
       Atomic Center   17 is at  -0.933000  1.546000  1.287000
       Atomic Center   18 is at   3.926000  4.212000 -1.465000
       Atomic Center   19 is at   4.869000  2.147000 -0.612000
       Atomic Center   20 is at   3.461000  0.209000 -0.300000
       Atomic Center   21 is at   0.151000  2.398000 -1.701000
       Atomic Center   22 is at   1.565000  4.331000 -2.010000
       Atomic Center   23 is at  -0.226000  0.200000 -1.070000
       Atomic Center   24 is at   2.172000 -1.388000 -1.590000
       Atomic Center   25 is at  -0.551000  0.205000  3.678000
       Atomic Center   26 is at   0.710000 -1.750000  4.299000
       Atomic Center   27 is at   2.000000 -2.945000  2.631000
       Atomic Center   28 is at   2.038000 -2.181000  0.358000
       Atomic Center   29 is at  -0.452000 -1.291000 -2.816000
    1313 points will be used for fitting atomic charges
 Fitting point charges to electrostatic potential
 The dipole moment will be constrained to the correct value
 Charges from ESP fit, RMS=   0.00175 RRMS=   0.08737:
 ESP charges:
               1
     1  C   -0.182604
     2  C   -0.148469
     3  C   -0.292896
     4  C    0.278564
     5  C   -0.236534
     6  C   -0.172745
     7  C   -0.549949
     8  C    0.553831
     9  N   -0.270834
    10  C   -0.254117
    11  C    0.013157
    12  C   -0.320291
    13  C   -0.015761
    14  C   -0.489587
    15  C    0.493547
    16  O   -0.688501
    17  Cl  -0.049731
    18  H    0.174197
    19  H    0.174111
    20  H    0.206205
    21  H    0.184442
    22  H    0.179681
    23  H    0.225260
    24  H    0.325310
    25  H    0.145533
    26  H    0.209865
    27  H    0.156111
    28  H    0.245212
    29  H    0.106993
 Sum of ESP charges =   0.00000
 ESP charges with hydrogens summed into heavy atoms:
               1
     1  C   -0.008407
     2  C    0.025642
     3  C   -0.086690
     4  C    0.278564
     5  C   -0.052092
     6  C    0.006936
     7  C   -0.324689
     8  C    0.553831
     9  N    0.054476
    10  C   -0.254117
    11  C    0.158690
    12  C   -0.110426
    13  C    0.140349
    14  C   -0.244375
    15  C    0.600540
    16  O   -0.688501
    17  Cl  -0.049731
 Charge=   0.00000 Dipole=     0.4076     2.5288     4.4211 Tot=     5.1095
 -----------------------------------------------------------------

              Electrostatic Properties (Atomic Units)

 -----------------------------------------------------------------
    Center     Electric         -------- Electric Field --------
               Potential          X             Y             Z
 -----------------------------------------------------------------
    1 Atom    -14.766971
    2 Atom    -14.763201
    3 Atom    -14.759854
    4 Atom    -14.744423
    5 Atom    -14.762872
    6 Atom    -14.765522
    7 Atom    -14.688909
    8 Atom    -14.724852
    9 Atom    -18.345661
   10 Atom    -14.687254
   11 Atom    -14.749639
   12 Atom    -14.751709
   13 Atom    -14.752065
   14 Atom    -14.746110
   15 Atom    -14.667716
   16 Atom    -22.420875
   17 Atom    -64.386286
   18 Atom     -1.095564
   19 Atom     -1.092108
   20 Atom     -1.083266
   21 Atom     -1.089593
   22 Atom     -1.094025
   23 Atom     -1.059573
   24 Atom     -0.987608
   25 Atom     -1.079674
   26 Atom     -1.080111
   27 Atom     -1.081181
   28 Atom     -1.073936
   29 Atom     -1.059965
 -----------------------------------------------------------------
 ******************************Gaussian NBO Version 3.1******************************
             N A T U R A L   A T O M I C   O R B I T A L   A N D
          N A T U R A L   B O N D   O R B I T A L   A N A L Y S I S
 ******************************Gaussian NBO Version 3.1******************************

       /RESON  / : Allow strongly delocalized NBO set
       /BNDIDX / : Print bond indices based on the NAO density matrix

 Analyzing the SCF density

 Job title: BHFA_oCl_conf1                                                  

 Storage needed:    527142 in NPA,    701021 in NBO ( 268430961 available)
 GSVD:  LWork=       65220 too small for GESVD, short by      151700 words or      151700 for optimal perf.


 NATURAL POPULATIONS:  Natural atomic orbital occupancies 
                                                          
   NAO  Atom  No  lang   Type(AO)    Occupancy      Energy
 ----------------------------------------------------------
     1    C    1  S      Cor( 1S)     1.99929     -10.39320
     2    C    1  S      Val( 2S)     0.95044      -0.17527
     3    C    1  S      Ryd( 3S)     0.00109       0.76207
     4    C    1  S      Ryd( 4S)     0.00014       0.90729
     5    C    1  S      Ryd( 5S)     0.00000      23.00592
     6    C    1  px     Val( 2p)     1.09728      -0.05959
     7    C    1  px     Ryd( 4p)     0.00448       0.92110
     8    C    1  px     Ryd( 3p)     0.00053       0.35387
     9    C    1  px     Ryd( 5p)     0.00012       3.08920
    10    C    1  py     Val( 2p)     1.12895      -0.05964
    11    C    1  py     Ryd( 4p)     0.00500       0.97301
    12    C    1  py     Ryd( 3p)     0.00042       0.32118
    13    C    1  py     Ryd( 5p)     0.00008       3.09430
    14    C    1  pz     Val( 2p)     1.00540      -0.11178
    15    C    1  pz     Ryd( 4p)     0.00198       0.60860
    16    C    1  pz     Ryd( 3p)     0.00028       0.35138
    17    C    1  pz     Ryd( 5p)     0.00003       2.73427
    18    C    1  dxy    Ryd( 3d)     0.00091       2.26834
    19    C    1  dxz    Ryd( 3d)     0.00044       1.77334
    20    C    1  dyz    Ryd( 3d)     0.00038       1.77507
    21    C    1  dx2y2  Ryd( 3d)     0.00048       2.36481
    22    C    1  dz2    Ryd( 3d)     0.00046       1.90070

    23    C    2  S      Cor( 1S)     1.99929     -10.39602
    24    C    2  S      Val( 2S)     0.94814      -0.17586
    25    C    2  S      Ryd( 4S)     0.00112       0.84558
    26    C    2  S      Ryd( 3S)     0.00014       0.80832
    27    C    2  S      Ryd( 5S)     0.00000      23.00308
    28    C    2  px     Val( 2p)     1.16685      -0.05473
    29    C    2  px     Ryd( 4p)     0.00615       1.06602
    30    C    2  px     Ryd( 3p)     0.00034       0.28712
    31    C    2  px     Ryd( 5p)     0.00005       3.11542
    32    C    2  py     Val( 2p)     1.05104      -0.06551
    33    C    2  py     Ryd( 4p)     0.00368       0.83342
    34    C    2  py     Ryd( 3p)     0.00042       0.36898
    35    C    2  py     Ryd( 5p)     0.00014       3.08000
    36    C    2  pz     Val( 2p)     1.00345      -0.11213
    37    C    2  pz     Ryd( 4p)     0.00187       0.62157
    38    C    2  pz     Ryd( 3p)     0.00024       0.31024
    39    C    2  pz     Ryd( 5p)     0.00002       2.78533
    40    C    2  dxy    Ryd( 3d)     0.00044       2.39051
    41    C    2  dxz    Ryd( 3d)     0.00044       1.66057
    42    C    2  dyz    Ryd( 3d)     0.00047       1.88053
    43    C    2  dx2y2  Ryd( 3d)     0.00093       2.25440
    44    C    2  dz2    Ryd( 3d)     0.00043       1.88946

    45    C    3  S      Cor( 1S)     1.99916     -10.39445
    46    C    3  S      Val( 2S)     0.93491      -0.16920
    47    C    3  S      Ryd( 4S)     0.00108       0.91206
    48    C    3  S      Ryd( 3S)     0.00013       0.66614
    49    C    3  S      Ryd( 5S)     0.00001      23.26245
    50    C    3  px     Val( 2p)     1.08416      -0.06758
    51    C    3  px     Ryd( 4p)     0.00359       0.86862
    52    C    3  px     Ryd( 3p)     0.00042       0.45682
    53    C    3  px     Ryd( 5p)     0.00013       3.22258
    54    C    3  py     Val( 2p)     1.14717      -0.07078
    55    C    3  py     Ryd( 4p)     0.00495       1.07791
    56    C    3  py     Ryd( 3p)     0.00024       0.45760
    57    C    3  py     Ryd( 5p)     0.00008       3.16204
    58    C    3  pz     Val( 2p)     1.02207      -0.11618
    59    C    3  pz     Ryd( 4p)     0.00176       0.66485
    60    C    3  pz     Ryd( 3p)     0.00034       0.46094
    61    C    3  pz     Ryd( 5p)     0.00002       2.79601
    62    C    3  dxy    Ryd( 3d)     0.00071       2.36167
    63    C    3  dxz    Ryd( 3d)     0.00050       1.81046
    64    C    3  dyz    Ryd( 3d)     0.00049       1.73967
    65    C    3  dx2y2  Ryd( 3d)     0.00063       2.34809
    66    C    3  dz2    Ryd( 3d)     0.00038       1.89787

    67    C    4  S      Cor( 1S)     1.99910     -10.41647
    68    C    4  S      Val( 2S)     0.88166      -0.15880
    69    C    4  S      Ryd( 4S)     0.00139       0.92751
    70    C    4  S      Ryd( 3S)     0.00025       0.78049
    71    C    4  S      Ryd( 5S)     0.00001      23.33624
    72    C    4  px     Val( 2p)     1.06567      -0.07805
    73    C    4  px     Ryd( 4p)     0.00424       1.04575
    74    C    4  px     Ryd( 3p)     0.00018       0.77575
    75    C    4  px     Ryd( 5p)     0.00016       3.42686
    76    C    4  py     Val( 2p)     1.04718      -0.07874
    77    C    4  py     Ryd( 4p)     0.00588       1.10666
    78    C    4  py     Ryd( 3p)     0.00022       0.69805
    79    C    4  py     Ryd( 5p)     0.00012       3.47496
    80    C    4  pz     Val( 2p)     1.02315      -0.11745
    81    C    4  pz     Ryd( 4p)     0.00329       0.68402
    82    C    4  pz     Ryd( 3p)     0.00018       0.54789
    83    C    4  pz     Ryd( 5p)     0.00007       2.93297
    84    C    4  dxy    Ryd( 3d)     0.00056       2.41845
    85    C    4  dxz    Ryd( 3d)     0.00047       1.85243
    86    C    4  dyz    Ryd( 3d)     0.00056       1.95323
    87    C    4  dx2y2  Ryd( 3d)     0.00061       2.48056
    88    C    4  dz2    Ryd( 3d)     0.00046       1.99558

    89    C    5  S      Cor( 1S)     1.99917     -10.39230
    90    C    5  S      Val( 2S)     0.93719      -0.16824
    91    C    5  S      Ryd( 4S)     0.00100       0.90580
    92    C    5  S      Ryd( 3S)     0.00015       0.60663
    93    C    5  S      Ryd( 5S)     0.00001      23.23197
    94    C    5  px     Val( 2p)     1.17060      -0.05984
    95    C    5  px     Ryd( 4p)     0.00626       1.08403
    96    C    5  px     Ryd( 3p)     0.00023       0.40613
    97    C    5  px     Ryd( 5p)     0.00006       3.15351
    98    C    5  py     Val( 2p)     1.05782      -0.06945
    99    C    5  py     Ryd( 4p)     0.00325       0.85279
   100    C    5  py     Ryd( 3p)     0.00040       0.43415
   101    C    5  py     Ryd( 5p)     0.00013       3.16661
   102    C    5  pz     Val( 2p)     1.00720      -0.11215
   103    C    5  pz     Ryd( 4p)     0.00171       0.64197
   104    C    5  pz     Ryd( 3p)     0.00029       0.45483
   105    C    5  pz     Ryd( 5p)     0.00002       2.80273
   106    C    5  dxy    Ryd( 3d)     0.00045       2.38569
   107    C    5  dxz    Ryd( 3d)     0.00044       1.68617
   108    C    5  dyz    Ryd( 3d)     0.00045       1.89348
   109    C    5  dx2y2  Ryd( 3d)     0.00091       2.26091
   110    C    5  dz2    Ryd( 3d)     0.00045       1.89715

   111    C    6  S      Cor( 1S)     1.99929     -10.39448
   112    C    6  S      Val( 2S)     0.94882      -0.17526
   113    C    6  S      Ryd( 3S)     0.00111       0.80272
   114    C    6  S      Ryd( 4S)     0.00015       0.87928
   115    C    6  S      Ryd( 5S)     0.00000      22.96006
   116    C    6  px     Val( 2p)     1.07467      -0.06217
   117    C    6  px     Ryd( 4p)     0.00414       0.88749
   118    C    6  px     Ryd( 3p)     0.00040       0.37157
   119    C    6  px     Ryd( 5p)     0.00014       3.09153
   120    C    6  py     Val( 2p)     1.13603      -0.05795
   121    C    6  py     Ryd( 4p)     0.00544       0.99448
   122    C    6  py     Ryd( 3p)     0.00039       0.29764
   123    C    6  py     Ryd( 5p)     0.00007       3.10417
   124    C    6  pz     Val( 2p)     1.01240      -0.11056
   125    C    6  pz     Ryd( 4p)     0.00206       0.63938
   126    C    6  pz     Ryd( 3p)     0.00027       0.31726
   127    C    6  pz     Ryd( 5p)     0.00002       2.78121
   128    C    6  dxy    Ryd( 3d)     0.00070       2.32634
   129    C    6  dxz    Ryd( 3d)     0.00048       1.80997
   130    C    6  dyz    Ryd( 3d)     0.00053       1.72944
   131    C    6  dx2y2  Ryd( 3d)     0.00062       2.34359
   132    C    6  dz2    Ryd( 3d)     0.00037       1.87033

   133    C    7  S      Cor( 1S)     1.99904     -10.45461
   134    C    7  S      Val( 2S)     0.89802      -0.19433
   135    C    7  S      Ryd( 4S)     0.00217       1.20317
   136    C    7  S      Ryd( 3S)     0.00017       0.82780
   137    C    7  S      Ryd( 5S)     0.00001      23.40929
   138    C    7  px     Val( 2p)     1.17235      -0.14794
   139    C    7  px     Ryd( 4p)     0.00829       0.84998
   140    C    7  px     Ryd( 3p)     0.00126       0.48311
   141    C    7  px     Ryd( 5p)     0.00017       2.39631
   142    C    7  py     Val( 2p)     0.97192      -0.10938
   143    C    7  py     Ryd( 4p)     0.00595       0.79187
   144    C    7  py     Ryd( 3p)     0.00193       0.47737
   145    C    7  py     Ryd( 5p)     0.00019       2.52919
   146    C    7  pz     Val( 2p)     1.00429      -0.11349
   147    C    7  pz     Ryd( 4p)     0.00475       0.70152
   148    C    7  pz     Ryd( 3p)     0.00194       0.40326
   149    C    7  pz     Ryd( 5p)     0.00025       2.57539
   150    C    7  dxy    Ryd( 3d)     0.00070       2.16572
   151    C    7  dxz    Ryd( 3d)     0.00091       1.85137
   152    C    7  dyz    Ryd( 3d)     0.00108       2.19424
   153    C    7  dx2y2  Ryd( 3d)     0.00110       1.97410
   154    C    7  dz2    Ryd( 3d)     0.00105       2.22237

   155    C    8  S      Cor( 1S)     1.99897     -10.42920
   156    C    8  S      Val( 2S)     0.87892      -0.16636
   157    C    8  S      Ryd( 4S)     0.00153       0.93346
   158    C    8  S      Ryd( 3S)     0.00024       0.69318
   159    C    8  S      Ryd( 5S)     0.00001      23.38280
   160    C    8  px     Val( 2p)     1.04202      -0.12313
   161    C    8  px     Ryd( 4p)     0.00359       0.72798
   162    C    8  px     Ryd( 3p)     0.00026       0.63247
   163    C    8  px     Ryd( 5p)     0.00009       3.04572
   164    C    8  py     Val( 2p)     1.06164      -0.10886
   165    C    8  py     Ryd( 4p)     0.00509       0.89448
   166    C    8  py     Ryd( 3p)     0.00013       0.59029
   167    C    8  py     Ryd( 5p)     0.00012       3.24584
   168    C    8  pz     Val( 2p)     1.04941      -0.09165
   169    C    8  pz     Ryd( 4p)     0.00500       1.12958
   170    C    8  pz     Ryd( 3p)     0.00024       0.66245
   171    C    8  pz     Ryd( 5p)     0.00012       3.45190
   172    C    8  dxy    Ryd( 3d)     0.00044       2.13880
   173    C    8  dxz    Ryd( 3d)     0.00057       2.04279
   174    C    8  dyz    Ryd( 3d)     0.00062       2.27904
   175    C    8  dx2y2  Ryd( 3d)     0.00053       1.76590
   176    C    8  dz2    Ryd( 3d)     0.00045       2.34935

   177    N    9  S      Cor( 1S)     1.99940     -14.61056
   178    N    9  S      Val( 2S)     1.24326      -0.59342
   179    N    9  S      Ryd( 4S)     0.00176       1.23753
   180    N    9  S      Ryd( 3S)     0.00020       1.07657
   181    N    9  S      Ryd( 5S)     0.00000      35.29841
   182    N    9  px     Val( 2p)     1.41597      -0.29133
   183    N    9  px     Ryd( 4p)     0.00278       1.00307
   184    N    9  px     Ryd( 3p)     0.00011       0.91726
   185    N    9  px     Ryd( 5p)     0.00007       4.07042
   186    N    9  py     Val( 2p)     1.49127      -0.29997
   187    N    9  py     Ryd( 3p)     0.00627       0.83014
   188    N    9  py     Ryd( 4p)     0.00025       0.86902
   189    N    9  py     Ryd( 5p)     0.00002       4.16842
   190    N    9  pz     Val( 2p)     1.44359      -0.30175
   191    N    9  pz     Ryd( 3p)     0.00439       0.90158
   192    N    9  pz     Ryd( 4p)     0.00030       0.90436
   193    N    9  pz     Ryd( 5p)     0.00005       4.26476
   194    N    9  dxy    Ryd( 3d)     0.00068       2.48456
   195    N    9  dxz    Ryd( 3d)     0.00052       2.58994
   196    N    9  dyz    Ryd( 3d)     0.00055       2.74117
   197    N    9  dx2y2  Ryd( 3d)     0.00060       2.43964
   198    N    9  dz2    Ryd( 3d)     0.00062       2.46614

   199    C   10  S      Cor( 1S)     1.99868     -10.48690
   200    C   10  S      Val( 2S)     0.92310      -0.24314
   201    C   10  S      Ryd( 4S)     0.00071       0.90182
   202    C   10  S      Ryd( 3S)     0.00022       0.62625
   203    C   10  S      Ryd( 5S)     0.00001      23.28018
   204    C   10  px     Val( 2p)     1.04294      -0.16888
   205    C   10  px     Ryd( 4p)     0.00362       0.73180
   206    C   10  px     Ryd( 3p)     0.00042       0.41054
   207    C   10  px     Ryd( 5p)     0.00015       2.95124
   208    C   10  py     Val( 2p)     0.98880      -0.17799
   209    C   10  py     Ryd( 4p)     0.00579       0.85511
   210    C   10  py     Ryd( 3p)     0.00031       0.45764
   211    C   10  py     Ryd( 5p)     0.00025       3.04044
   212    C   10  pz     Val( 2p)     1.09691      -0.12221
   213    C   10  pz     Ryd( 4p)     0.00615       0.85059
   214    C   10  pz     Ryd( 3p)     0.00022       0.46964
   215    C   10  pz     Ryd( 5p)     0.00023       3.36376
   216    C   10  dxy    Ryd( 3d)     0.00161       1.94410
   217    C   10  dxz    Ryd( 3d)     0.00080       1.91459
   218    C   10  dyz    Ryd( 3d)     0.00100       2.11383
   219    C   10  dx2y2  Ryd( 3d)     0.00157       1.60648
   220    C   10  dz2    Ryd( 3d)     0.00093       2.21882

   221    C   11  S      Cor( 1S)     1.99913     -10.40234
   222    C   11  S      Val( 2S)     0.94216      -0.18064
   223    C   11  S      Ryd( 3S)     0.00166       0.86651
   224    C   11  S      Ryd( 4S)     0.00040       0.92404
   225    C   11  S      Ryd( 5S)     0.00001      22.87647
   226    C   11  px     Val( 2p)     1.05731      -0.10948
   227    C   11  px     Ryd( 4p)     0.00340       0.74260
   228    C   11  px     Ryd( 3p)     0.00043       0.33927
   229    C   11  px     Ryd( 5p)     0.00004       2.86678
   230    C   11  py     Val( 2p)     1.07309      -0.09480
   231    C   11  py     Ryd( 4p)     0.00445       0.82813
   232    C   11  py     Ryd( 3p)     0.00046       0.38131
   233    C   11  py     Ryd( 5p)     0.00008       2.96645
   234    C   11  pz     Val( 2p)     1.10951      -0.08036
   235    C   11  pz     Ryd( 4p)     0.00456       0.94506
   236    C   11  pz     Ryd( 3p)     0.00042       0.32660
   237    C   11  pz     Ryd( 5p)     0.00009       3.11937
   238    C   11  dxy    Ryd( 3d)     0.00051       2.07917
   239    C   11  dxz    Ryd( 3d)     0.00065       1.87849
   240    C   11  dyz    Ryd( 3d)     0.00065       2.10370
   241    C   11  dx2y2  Ryd( 3d)     0.00042       1.67404
   242    C   11  dz2    Ryd( 3d)     0.00048       2.27246

   243    C   12  S      Cor( 1S)     1.99928     -10.40043
   244    C   12  S      Val( 2S)     0.94852      -0.18028
   245    C   12  S      Ryd( 3S)     0.00109       0.77229
   246    C   12  S      Ryd( 4S)     0.00014       0.85342
   247    C   12  S      Ryd( 5S)     0.00000      23.02252
   248    C   12  px     Val( 2p)     1.01177      -0.10226
   249    C   12  px     Ryd( 4p)     0.00224       0.68983
   250    C   12  px     Ryd( 3p)     0.00034       0.36286
   251    C   12  px     Ryd( 5p)     0.00006       2.81202
   252    C   12  py     Val( 2p)     1.04058      -0.08277
   253    C   12  py     Ryd( 4p)     0.00326       0.80188
   254    C   12  py     Ryd( 3p)     0.00044       0.36388
   255    C   12  py     Ryd( 5p)     0.00009       2.92932
   256    C   12  pz     Val( 2p)     1.16604      -0.06330
   257    C   12  pz     Ryd( 4p)     0.00575       1.06812
   258    C   12  pz     Ryd( 3p)     0.00037       0.28915
   259    C   12  pz     Ryd( 5p)     0.00007       3.11370
   260    C   12  dxy    Ryd( 3d)     0.00040       2.12747
   261    C   12  dxz    Ryd( 3d)     0.00039       1.90509
   262    C   12  dyz    Ryd( 3d)     0.00058       2.12403
   263    C   12  dx2y2  Ryd( 3d)     0.00049       1.76116
   264    C   12  dz2    Ryd( 3d)     0.00083       2.14299

   265    C   13  S      Cor( 1S)     1.99929     -10.39861
   266    C   13  S      Val( 2S)     0.94590      -0.17792
   267    C   13  S      Ryd( 4S)     0.00104       0.87806
   268    C   13  S      Ryd( 3S)     0.00014       0.73538
   269    C   13  S      Ryd( 5S)     0.00000      23.03692
   270    C   13  px     Val( 2p)     1.04705      -0.10037
   271    C   13  px     Ryd( 4p)     0.00296       0.75347
   272    C   13  px     Ryd( 3p)     0.00025       0.31394
   273    C   13  px     Ryd( 5p)     0.00004       2.86702
   274    C   13  py     Val( 2p)     1.11573      -0.08001
   275    C   13  py     Ryd( 4p)     0.00459       0.92821
   276    C   13  py     Ryd( 3p)     0.00028       0.29029
   277    C   13  py     Ryd( 5p)     0.00004       2.98887
   278    C   13  pz     Val( 2p)     1.05892      -0.06485
   279    C   13  pz     Ryd( 4p)     0.00401       0.87420
   280    C   13  pz     Ryd( 3p)     0.00045       0.36603
   281    C   13  pz     Ryd( 5p)     0.00014       3.07432
   282    C   13  dxy    Ryd( 3d)     0.00063       1.98882
   283    C   13  dxz    Ryd( 3d)     0.00051       1.98799
   284    C   13  dyz    Ryd( 3d)     0.00054       2.20422
   285    C   13  dx2y2  Ryd( 3d)     0.00043       1.59754
   286    C   13  dz2    Ryd( 3d)     0.00061       2.30414

   287    C   14  S      Cor( 1S)     1.99916     -10.40267
   288    C   14  S      Val( 2S)     0.93311      -0.17534
   289    C   14  S      Ryd( 4S)     0.00103       0.89871
   290    C   14  S      Ryd( 3S)     0.00014       0.60136
   291    C   14  S      Ryd( 5S)     0.00001      23.23013
   292    C   14  px     Val( 2p)     1.05266      -0.10496
   293    C   14  px     Ryd( 4p)     0.00264       0.75936
   294    C   14  px     Ryd( 3p)     0.00028       0.40591
   295    C   14  px     Ryd( 5p)     0.00003       2.91254
   296    C   14  py     Val( 2p)     1.06545      -0.08654
   297    C   14  py     Ryd( 4p)     0.00328       0.81959
   298    C   14  py     Ryd( 3p)     0.00038       0.44219
   299    C   14  py     Ryd( 5p)     0.00008       3.04277
   300    C   14  pz     Val( 2p)     1.12118      -0.07726
   301    C   14  pz     Ryd( 4p)     0.00409       1.07577
   302    C   14  pz     Ryd( 3p)     0.00033       0.47003
   303    C   14  pz     Ryd( 5p)     0.00011       3.15658
   304    C   14  dxy    Ryd( 3d)     0.00046       2.06448
   305    C   14  dxz    Ryd( 3d)     0.00070       1.90016
   306    C   14  dyz    Ryd( 3d)     0.00067       2.13166
   307    C   14  dx2y2  Ryd( 3d)     0.00046       1.70171
   308    C   14  dz2    Ryd( 3d)     0.00045       2.31854

   309    C   15  S      Cor( 1S)     1.99947     -10.52271
   310    C   15  S      Val( 2S)     0.86187      -0.17825
   311    C   15  S      Ryd( 4S)     0.00829       0.71450
   312    C   15  S      Ryd( 3S)     0.00017       0.60551
   313    C   15  S      Ryd( 5S)     0.00004      23.00394
   314    C   15  px     Val( 2p)     0.99831      -0.06405
   315    C   15  px     Ryd( 4p)     0.00339       1.25523
   316    C   15  px     Ryd( 3p)     0.00021       0.38087
   317    C   15  px     Ryd( 5p)     0.00023       2.35301
   318    C   15  py     Val( 2p)     0.76840      -0.07463
   319    C   15  py     Ryd( 4p)     0.00645       1.02582
   320    C   15  py     Ryd( 3p)     0.00043       0.41387
   321    C   15  py     Ryd( 5p)     0.00014       2.50594
   322    C   15  pz     Val( 2p)     0.76133      -0.05512
   323    C   15  pz     Ryd( 4p)     0.00581       1.00532
   324    C   15  pz     Ryd( 3p)     0.00045       0.37457
   325    C   15  pz     Ryd( 5p)     0.00011       2.52698
   326    C   15  dxy    Ryd( 3d)     0.00233       1.97778
   327    C   15  dxz    Ryd( 3d)     0.00158       2.10678
   328    C   15  dyz    Ryd( 3d)     0.00152       2.16559
   329    C   15  dx2y2  Ryd( 3d)     0.00253       1.89924
   330    C   15  dz2    Ryd( 3d)     0.00450       1.83604

   331    O   16  S      Cor( 1S)     1.99981     -19.36520
   332    O   16  S      Val( 2S)     1.72619      -0.98366
   333    O   16  S      Ryd( 3S)     0.00424       0.73385
   334    O   16  S      Ryd( 4S)     0.00018       1.58304
   335    O   16  S      Ryd( 5S)     0.00000      49.84056
   336    O   16  px     Val( 2p)     1.80270      -0.33587
   337    O   16  px     Ryd( 3p)     0.00206       0.75788
   338    O   16  px     Ryd( 4p)     0.00004       1.84846
   339    O   16  px     Ryd( 5p)     0.00002       4.14393
   340    O   16  py     Val( 2p)     1.53440      -0.31339
   341    O   16  py     Ryd( 3p)     0.00096       0.77378
   342    O   16  py     Ryd( 4p)     0.00005       1.75789
   343    O   16  py     Ryd( 5p)     0.00004       4.29253
   344    O   16  pz     Val( 2p)     1.63379      -0.32099
   345    O   16  pz     Ryd( 3p)     0.00155       0.78541
   346    O   16  pz     Ryd( 4p)     0.00006       1.83049
   347    O   16  pz     Ryd( 5p)     0.00003       4.20327
   348    O   16  dxy    Ryd( 3d)     0.00076       3.22569
   349    O   16  dxz    Ryd( 3d)     0.00072       3.15946
   350    O   16  dyz    Ryd( 3d)     0.00101       3.41258
   351    O   16  dx2y2  Ryd( 3d)     0.00099       3.15570
   352    O   16  dz2    Ryd( 3d)     0.00099       3.10537

   353   Cl   17  S      Cor( 1S)     2.00000    -101.24609
   354   Cl   17  S      Cor( 2S)     1.99968     -10.92862
   355   Cl   17  S      Val( 3S)     1.80722      -1.09745
   356   Cl   17  S      Ryd( 4S)     0.00168       1.15519
   357   Cl   17  S      Ryd( 5S)     0.00012       1.15747
   358   Cl   17  S      Ryd( 6S)     0.00000      17.74310
   359   Cl   17  S      Ryd( 7S)     0.00000     207.62031
   360   Cl   17  px     Cor( 2p)     1.99997      -7.54808
   361   Cl   17  px     Val( 3p)     1.71637      -0.36716
   362   Cl   17  px     Ryd( 5p)     0.00296       0.46179
   363   Cl   17  px     Ryd( 4p)     0.00014       0.40396
   364   Cl   17  px     Ryd( 6p)     0.00002       4.07634
   365   Cl   17  px     Ryd( 7p)     0.00000      24.31052
   366   Cl   17  py     Cor( 2p)     1.99993      -7.54951
   367   Cl   17  py     Val( 3p)     1.48300      -0.33477
   368   Cl   17  py     Ryd( 5p)     0.00356       0.44047
   369   Cl   17  py     Ryd( 4p)     0.00018       0.43518
   370   Cl   17  py     Ryd( 6p)     0.00002       4.38714
   371   Cl   17  py     Ryd( 7p)     0.00000      24.27791
   372   Cl   17  pz     Cor( 2p)     1.99999      -7.54675
   373   Cl   17  pz     Val( 3p)     1.93499      -0.39513
   374   Cl   17  pz     Ryd( 4p)     0.00259       0.48851
   375   Cl   17  pz     Ryd( 5p)     0.00018       0.55743
   376   Cl   17  pz     Ryd( 6p)     0.00001       4.04023
   377   Cl   17  pz     Ryd( 7p)     0.00000      24.32298
   378   Cl   17  dxy    Ryd( 3d)     0.00411       1.24111
   379   Cl   17  dxz    Ryd( 3d)     0.00081       1.02735
   380   Cl   17  dyz    Ryd( 3d)     0.00131       1.14287
   381   Cl   17  dx2y2  Ryd( 3d)     0.00298       1.04569
   382   Cl   17  dz2    Ryd( 3d)     0.00151       1.09627

   383    H   18  S      Val( 1S)     0.79446       0.10953
   384    H   18  S      Ryd( 2S)     0.00039       0.85770
   385    H   18  S      Ryd( 3S)     0.00021       1.88585

   386    H   19  S      Val( 1S)     0.79272       0.10781
   387    H   19  S      Ryd( 2S)     0.00048       0.79715
   388    H   19  S      Ryd( 3S)     0.00022       1.96005

   389    H   20  S      Val( 1S)     0.79573       0.10078
   390    H   20  S      Ryd( 3S)     0.00076       1.41702
   391    H   20  S      Ryd( 2S)     0.00015       1.41405

   392    H   21  S      Val( 1S)     0.79334       0.10758
   393    H   21  S      Ryd( 3S)     0.00060       1.49926
   394    H   21  S      Ryd( 2S)     0.00024       1.35041

   395    H   22  S      Val( 1S)     0.79336       0.10829
   396    H   22  S      Ryd( 2S)     0.00047       0.82384
   397    H   22  S      Ryd( 3S)     0.00022       1.93220

   398    H   23  S      Val( 1S)     0.75452       0.03380
   399    H   23  S      Ryd( 2S)     0.00228       0.56936
   400    H   23  S      Ryd( 3S)     0.00022       2.41302

   401    H   24  S      Val( 1S)     0.59454       0.13456
   402    H   24  S      Ryd( 2S)     0.00242       0.61070
   403    H   24  S      Ryd( 3S)     0.00038       2.25256

   404    H   25  S      Val( 1S)     0.78124       0.09951
   405    H   25  S      Ryd( 2S)     0.00065       1.12769
   406    H   25  S      Ryd( 3S)     0.00022       1.62523

   407    H   26  S      Val( 1S)     0.78842       0.10518
   408    H   26  S      Ryd( 2S)     0.00043       0.83867
   409    H   26  S      Ryd( 3S)     0.00022       1.89783

   410    H   27  S      Val( 1S)     0.78964       0.10551
   411    H   27  S      Ryd( 2S)     0.00045       0.84091
   412    H   27  S      Ryd( 3S)     0.00022       1.92554

   413    H   28  S      Val( 1S)     0.79262       0.09780
   414    H   28  S      Ryd( 3S)     0.00075       1.43242
   415    H   28  S      Ryd( 2S)     0.00019       1.40773

   416    H   29  S      Val( 1S)     0.84883       0.02740
   417    H   29  S      Ryd( 2S)     0.00074       1.16411
   418    H   29  S      Ryd( 3S)     0.00016       1.62431

 WARNING:  1 low occupancy (<1.9990e) core orbital  found on  C    8
           1 low occupancy (<1.9990e) core orbital  found on  C   10

 WARNING:  Population inversion found on atom  C    1
           Population inversion found on atom  C    2
           Population inversion found on atom  C    3
           Population inversion found on atom  C    4
           Population inversion found on atom  C    5
           Population inversion found on atom  C    6
           Population inversion found on atom  C    7
           Population inversion found on atom  C    8
           Population inversion found on atom  N    9
           Population inversion found on atom  C   10
           Population inversion found on atom  C   11
           Population inversion found on atom  C   12
           Population inversion found on atom  C   13
           Population inversion found on atom  C   14
           Population inversion found on atom  C   15
           Population inversion found on atom Cl   17
           Population inversion found on atom  H   20
           Population inversion found on atom  H   21
           Population inversion found on atom  H   28


 Summary of Natural Population Analysis:                  
                                                          
                                       Natural Population 
                Natural  -----------------------------------------------
    Atom  No    Charge         Core      Valence    Rydberg      Total
 -----------------------------------------------------------------------
      C    1   -0.19816      1.99929     4.18206    0.01681     6.19816
      C    2   -0.18567      1.99929     4.16949    0.01689     6.18567
      C    3   -0.20292      1.99916     4.18832    0.01545     6.20292
      C    4   -0.03543      1.99910     4.01766    0.01866     6.03543
      C    5   -0.18821      1.99917     4.17282    0.01622     6.18821
      C    6   -0.18810      1.99929     4.17191    0.01690     6.18810
      C    7   -0.07755      1.99904     4.04658    0.03193     6.07755
      C    8   -0.05000      1.99897     4.03198    0.01904     6.05000
      N    9   -0.61267      1.99940     5.59408    0.01919     7.61267
      C   10   -0.07442      1.99868     4.05176    0.02398     6.07442
      C   11   -0.19991      1.99913     4.18208    0.01870     6.19991
      C   12   -0.18275      1.99928     4.16690    0.01657     6.18275
      C   13   -0.18353      1.99929     4.16760    0.01665     6.18353
      C   14   -0.18669      1.99916     4.17241    0.01512     6.18669
      C   15    0.57246      1.99947     3.38992    0.03816     5.42754
      O   16   -0.71061      1.99981     6.69708    0.01371     8.71061
     Cl   17    0.03666      9.99956     6.94158    0.02219    16.96334
      H   18    0.20494      0.00000     0.79446    0.00060     0.79506
      H   19    0.20658      0.00000     0.79272    0.00070     0.79342
      H   20    0.20336      0.00000     0.79573    0.00091     0.79664
      H   21    0.20582      0.00000     0.79334    0.00084     0.79418
      H   22    0.20596      0.00000     0.79336    0.00068     0.79404
      H   23    0.24298      0.00000     0.75452    0.00250     0.75702
      H   24    0.40266      0.00000     0.59454    0.00280     0.59734
      H   25    0.21789      0.00000     0.78124    0.00087     0.78211
      H   26    0.21092      0.00000     0.78842    0.00066     0.78908
      H   27    0.20969      0.00000     0.78964    0.00067     0.79031
      H   28    0.20644      0.00000     0.79262    0.00094     0.79356
      H   29    0.15027      0.00000     0.84883    0.00090     0.84973
 =======================================================================
   * Total *   -0.00000     41.98710    85.66365    0.34925   128.00000

                                 Natural Population      
 --------------------------------------------------------
   Core                      41.98710 ( 99.9693% of  42)
   Valence                   85.66365 ( 99.6089% of  86)
   Natural Minimal Basis    127.65075 ( 99.7271% of 128)
   Natural Rydberg Basis      0.34925 (  0.2729% of 128)
 --------------------------------------------------------

    Atom  No          Natural Electron Configuration
 ----------------------------------------------------------------------------
      C    1      [core]2S( 0.95)2p( 3.23)4p( 0.01)
      C    2      [core]2S( 0.95)2p( 3.22)4p( 0.01)
      C    3      [core]2S( 0.93)2p( 3.25)4p( 0.01)
      C    4      [core]2S( 0.88)2p( 3.14)4p( 0.01)
      C    5      [core]2S( 0.94)2p( 3.24)4p( 0.01)
      C    6      [core]2S( 0.95)2p( 3.22)4p( 0.01)
      C    7      [core]2S( 0.90)2p( 3.15)3p( 0.01)4p( 0.02)
      C    8      [core]2S( 0.88)2p( 3.15)4p( 0.01)
      N    9      [core]2S( 1.24)2p( 4.35)3p( 0.01)
      C   10      [core]2S( 0.92)2p( 3.13)3d( 0.01)4p( 0.02)
      C   11      [core]2S( 0.94)2p( 3.24)4p( 0.01)
      C   12      [core]2S( 0.95)2p( 3.22)4p( 0.01)
      C   13      [core]2S( 0.95)2p( 3.22)4p( 0.01)
      C   14      [core]2S( 0.93)2p( 3.24)4p( 0.01)
      C   15      [core]2S( 0.86)2p( 2.53)4S( 0.01)3d( 0.01)4p( 0.02)
      O   16      [core]2S( 1.73)2p( 4.97)
     Cl   17      [core]3S( 1.81)3p( 5.13)3d( 0.01)5p( 0.01)
      H   18            1S( 0.79)
      H   19            1S( 0.79)
      H   20            1S( 0.80)
      H   21            1S( 0.79)
      H   22            1S( 0.79)
      H   23            1S( 0.75)
      H   24            1S( 0.59)
      H   25            1S( 0.78)
      H   26            1S( 0.79)
      H   27            1S( 0.79)
      H   28            1S( 0.79)
      H   29            1S( 0.85)


 Wiberg bond index matrix in the NAO basis:                                    

     Atom    1       2       3       4       5       6       7       8       9
     ---- ------  ------  ------  ------  ------  ------  ------  ------  ------
   1.  C  0.0000  1.4290  0.0111  0.1082  0.0112  1.4408  0.0013  0.0019  0.0040
   2.  C  1.4290  0.0000  1.4426  0.0131  0.1107  0.0114  0.0082  0.0008  0.0007
   3.  C  0.0111  1.4426  0.0000  1.3931  0.0125  0.1133  0.0103  0.0051  0.0075
   4.  C  0.1082  0.0131  1.3931  0.0000  1.4087  0.0127  0.9807  0.0156  0.0198
   5.  C  0.0112  0.1107  0.0125  1.4087  0.0000  1.4288  0.0108  0.0080  0.0112
   6.  C  1.4408  0.0114  0.1133  0.0127  1.4288  0.0000  0.0074  0.0003  0.0006
   7.  C  0.0013  0.0082  0.0103  0.9807  0.0108  0.0074  0.0000  0.9853  0.9614
   8.  C  0.0019  0.0008  0.0051  0.0156  0.0080  0.0003  0.9853  0.0000  0.0173
   9.  N  0.0040  0.0007  0.0075  0.0198  0.0112  0.0006  0.9614  0.0173  0.0000
  10.  C  0.0007  0.0003  0.0012  0.0063  0.0016  0.0003  0.0103  1.3575  0.0067
  11.  C  0.0001  0.0001  0.0003  0.0004  0.0002  0.0001  0.0078  0.0142  0.0008
  12.  C  0.0006  0.0001  0.0007  0.0031  0.0010  0.0002  0.0012  0.1050  0.0006
  13.  C  0.0001  0.0001  0.0004  0.0003  0.0004  0.0000  0.0079  0.0125  0.0009
  14.  C  0.0008  0.0003  0.0013  0.0095  0.0016  0.0004  0.0100  1.3986  0.0039
  15.  C  0.0007  0.0002  0.0014  0.0081  0.0011  0.0003  0.0112  0.0073  1.2438
  16.  O  0.0009  0.0001  0.0013  0.0036  0.0015  0.0002  0.0144  0.0043  0.1662
  17. Cl  0.0003  0.0006  0.0010  0.0017  0.0017  0.0015  0.0076  0.0547  0.0014
  18.  H  0.9300  0.0036  0.0077  0.0003  0.0077  0.0037  0.0004  0.0000  0.0000
  19.  H  0.0037  0.9298  0.0036  0.0069  0.0003  0.0076  0.0003  0.0000  0.0000
  20.  H  0.0075  0.0040  0.9279  0.0037  0.0090  0.0004  0.0019  0.0002  0.0002
  21.  H  0.0075  0.0004  0.0087  0.0039  0.9280  0.0037  0.0018  0.0002  0.0003
  22.  H  0.0037  0.0076  0.0003  0.0069  0.0036  0.9299  0.0003  0.0001  0.0001
  23.  H  0.0001  0.0003  0.0090  0.0034  0.0025  0.0007  0.8863  0.0024  0.0013
  24.  H  0.0000  0.0001  0.0004  0.0005  0.0004  0.0001  0.0059  0.0004  0.8031
  25.  H  0.0000  0.0000  0.0000  0.0000  0.0000  0.0000  0.0003  0.0067  0.0003
  26.  H  0.0000  0.0000  0.0000  0.0000  0.0000  0.0000  0.0004  0.0003  0.0000
  27.  H  0.0000  0.0000  0.0000  0.0001  0.0000  0.0000  0.0003  0.0070  0.0001
  28.  H  0.0000  0.0000  0.0001  0.0002  0.0001  0.0000  0.0024  0.0039  0.0009
  29.  H  0.0000  0.0000  0.0001  0.0002  0.0001  0.0000  0.0006  0.0001  0.0031

     Atom   10      11      12      13      14      15      16      17      18
     ---- ------  ------  ------  ------  ------  ------  ------  ------  ------
   1.  C  0.0007  0.0001  0.0006  0.0001  0.0008  0.0007  0.0009  0.0003  0.9300
   2.  C  0.0003  0.0001  0.0001  0.0001  0.0003  0.0002  0.0001  0.0006  0.0036
   3.  C  0.0012  0.0003  0.0007  0.0004  0.0013  0.0014  0.0013  0.0010  0.0077
   4.  C  0.0063  0.0004  0.0031  0.0003  0.0095  0.0081  0.0036  0.0017  0.0003
   5.  C  0.0016  0.0002  0.0010  0.0004  0.0016  0.0011  0.0015  0.0017  0.0077
   6.  C  0.0003  0.0001  0.0002  0.0000  0.0004  0.0003  0.0002  0.0015  0.0037
   7.  C  0.0103  0.0078  0.0012  0.0079  0.0100  0.0112  0.0144  0.0076  0.0004
   8.  C  1.3575  0.0142  0.1050  0.0125  1.3986  0.0073  0.0043  0.0547  0.0000
   9.  N  0.0067  0.0008  0.0006  0.0009  0.0039  1.2438  0.1662  0.0014  0.0000
  10.  C  0.0000  1.3947  0.0141  0.1032  0.0149  0.0004  0.0006  1.0779  0.0000
  11.  C  1.3947  0.0000  1.4324  0.0110  0.1082  0.0003  0.0003  0.0534  0.0000
  12.  C  0.0141  1.4324  0.0000  1.4304  0.0115  0.0001  0.0001  0.0141  0.0000
  13.  C  0.1032  0.0110  1.4304  0.0000  1.4328  0.0002  0.0002  0.0172  0.0000
  14.  C  0.0149  0.1082  0.0115  1.4328  0.0000  0.0007  0.0007  0.0136  0.0000
  15.  C  0.0004  0.0003  0.0001  0.0002  0.0007  0.0000  1.6088  0.0002  0.0000
  16.  O  0.0006  0.0003  0.0001  0.0002  0.0007  1.6088  0.0000  0.0001  0.0000
  17. Cl  1.0779  0.0534  0.0141  0.0172  0.0136  0.0002  0.0001  0.0000  0.0000
  18.  H  0.0000  0.0000  0.0000  0.0000  0.0000  0.0000  0.0000  0.0000  0.0000
  19.  H  0.0000  0.0000  0.0000  0.0000  0.0000  0.0000  0.0000  0.0000  0.0026
  20.  H  0.0001  0.0000  0.0000  0.0001  0.0007  0.0001  0.0000  0.0000  0.0002
  21.  H  0.0001  0.0000  0.0000  0.0000  0.0001  0.0001  0.0001  0.0002  0.0002
  22.  H  0.0000  0.0000  0.0000  0.0000  0.0000  0.0000  0.0000  0.0000  0.0026
  23.  H  0.0052  0.0004  0.0026  0.0002  0.0110  0.0017  0.0019  0.0030  0.0000
  24.  H  0.0002  0.0000  0.0001  0.0001  0.0004  0.0045  0.0045  0.0002  0.0000
  25.  H  0.0031  0.9242  0.0044  0.0074  0.0005  0.0000  0.0001  0.0035  0.0000
  26.  H  0.0065  0.0038  0.9277  0.0038  0.0076  0.0000  0.0000  0.0008  0.0000
  27.  H  0.0003  0.0075  0.0038  0.9280  0.0038  0.0000  0.0000  0.0006  0.0000
  28.  H  0.0074  0.0004  0.0075  0.0041  0.9267  0.0001  0.0001  0.0010  0.0000
  29.  H  0.0000  0.0000  0.0000  0.0000  0.0001  0.9254  0.0383  0.0000  0.0000

     Atom   19      20      21      22      23      24      25      26      27
     ---- ------  ------  ------  ------  ------  ------  ------  ------  ------
   1.  C  0.0037  0.0075  0.0075  0.0037  0.0001  0.0000  0.0000  0.0000  0.0000
   2.  C  0.9298  0.0040  0.0004  0.0076  0.0003  0.0001  0.0000  0.0000  0.0000
   3.  C  0.0036  0.9279  0.0087  0.0003  0.0090  0.0004  0.0000  0.0000  0.0000
   4.  C  0.0069  0.0037  0.0039  0.0069  0.0034  0.0005  0.0000  0.0000  0.0001
   5.  C  0.0003  0.0090  0.9280  0.0036  0.0025  0.0004  0.0000  0.0000  0.0000
   6.  C  0.0076  0.0004  0.0037  0.9299  0.0007  0.0001  0.0000  0.0000  0.0000
   7.  C  0.0003  0.0019  0.0018  0.0003  0.8863  0.0059  0.0003  0.0004  0.0003
   8.  C  0.0000  0.0002  0.0002  0.0001  0.0024  0.0004  0.0067  0.0003  0.0070
   9.  N  0.0000  0.0002  0.0003  0.0001  0.0013  0.8031  0.0003  0.0000  0.0001
  10.  C  0.0000  0.0001  0.0001  0.0000  0.0052  0.0002  0.0031  0.0065  0.0003
  11.  C  0.0000  0.0000  0.0000  0.0000  0.0004  0.0000  0.9242  0.0038  0.0075
  12.  C  0.0000  0.0000  0.0000  0.0000  0.0026  0.0001  0.0044  0.9277  0.0038
  13.  C  0.0000  0.0001  0.0000  0.0000  0.0002  0.0001  0.0074  0.0038  0.9280
  14.  C  0.0000  0.0007  0.0001  0.0000  0.0110  0.0004  0.0005  0.0076  0.0038
  15.  C  0.0000  0.0001  0.0001  0.0000  0.0017  0.0045  0.0000  0.0000  0.0000
  16.  O  0.0000  0.0000  0.0001  0.0000  0.0019  0.0045  0.0001  0.0000  0.0000
  17. Cl  0.0000  0.0000  0.0002  0.0000  0.0030  0.0002  0.0035  0.0008  0.0006
  18.  H  0.0026  0.0002  0.0002  0.0026  0.0000  0.0000  0.0000  0.0000  0.0000
  19.  H  0.0000  0.0026  0.0004  0.0002  0.0004  0.0000  0.0000  0.0000  0.0000
  20.  H  0.0026  0.0000  0.0002  0.0004  0.0003  0.0003  0.0000  0.0000  0.0000
  21.  H  0.0004  0.0002  0.0000  0.0026  0.0004  0.0000  0.0000  0.0000  0.0000
  22.  H  0.0002  0.0004  0.0026  0.0000  0.0001  0.0000  0.0000  0.0000  0.0000
  23.  H  0.0004  0.0003  0.0004  0.0001  0.0000  0.0099  0.0000  0.0000  0.0002
  24.  H  0.0000  0.0003  0.0000  0.0000  0.0099  0.0000  0.0000  0.0000  0.0000
  25.  H  0.0000  0.0000  0.0000  0.0000  0.0000  0.0000  0.0000  0.0027  0.0002
  26.  H  0.0000  0.0000  0.0000  0.0000  0.0000  0.0000  0.0027  0.0000  0.0026
  27.  H  0.0000  0.0000  0.0000  0.0000  0.0002  0.0000  0.0002  0.0026  0.0000
  28.  H  0.0000  0.0000  0.0000  0.0000  0.0004  0.0003  0.0003  0.0002  0.0026
  29.  H  0.0000  0.0000  0.0000  0.0000  0.0012  0.0096  0.0000  0.0000  0.0000

     Atom   28      29
     ---- ------  ------
   1.  C  0.0000  0.0000
   2.  C  0.0000  0.0000
   3.  C  0.0001  0.0001
   4.  C  0.0002  0.0002
   5.  C  0.0001  0.0001
   6.  C  0.0000  0.0000
   7.  C  0.0024  0.0006
   8.  C  0.0039  0.0001
   9.  N  0.0009  0.0031
  10.  C  0.0074  0.0000
  11.  C  0.0004  0.0000
  12.  C  0.0075  0.0000
  13.  C  0.0041  0.0000
  14.  C  0.9267  0.0001
  15.  C  0.0001  0.9254
  16.  O  0.0001  0.0383
  17. Cl  0.0010  0.0000
  18.  H  0.0000  0.0000
  19.  H  0.0000  0.0000
  20.  H  0.0000  0.0000
  21.  H  0.0000  0.0000
  22.  H  0.0000  0.0000
  23.  H  0.0004  0.0012
  24.  H  0.0003  0.0096
  25.  H  0.0003  0.0000
  26.  H  0.0002  0.0000
  27.  H  0.0026  0.0000
  28.  H  0.0000  0.0001
  29.  H  0.0001  0.0000


 Wiberg bond index, Totals by atom:                                            

     Atom    1
     ---- ------
   1.  C  3.9642
   2.  C  3.9639
   3.  C  3.9611
   4.  C  4.0110
   5.  C  3.9627
   6.  C  3.9642
   7.  C  3.9367
   8.  C  4.0097
   9.  N  3.2562
  10.  C  4.0137
  11.  C  3.9608
  12.  C  3.9616
  13.  C  3.9614
  14.  C  3.9598
  15.  C  3.8169
  16.  O  1.8485
  17. Cl  1.2564
  18.  H  0.9590
  19.  H  0.9584
  20.  H  0.9601
  21.  H  0.9590
  22.  H  0.9587
  23.  H  0.9447
  24.  H  0.8412
  25.  H  0.9539
  26.  H  0.9565
  27.  H  0.9571
  28.  H  0.9589
  29.  H  0.9789


 Atom-atom overlap-weighted NAO bond order:                                    

     Atom    1       2       3       4       5       6       7       8       9
     ---- ------  ------  ------  ------  ------  ------  ------  ------  ------
   1.  C  0.0000  1.1446  0.0149 -0.0450  0.0148  1.1495  0.0008 -0.0006 -0.0000
   2.  C  1.1446  0.0000  1.1438  0.0246 -0.0409  0.0158  0.0094  0.0003 -0.0012
   3.  C  0.0149  1.1438  0.0000  1.1256  0.0125 -0.0399  0.0154 -0.0106 -0.0060
   4.  C -0.0450  0.0246  1.1256  0.0000  1.1303  0.0243  0.8636  0.0260  0.0137
   5.  C  0.0148 -0.0409  0.0125  1.1303  0.0000  1.1386  0.0238  0.0027  0.0016
   6.  C  1.1495  0.0158 -0.0399  0.0243  1.1386  0.0000  0.0113 -0.0016 -0.0024
   7.  C  0.0008  0.0094  0.0154  0.8636  0.0238  0.0113  0.0000  0.8620  0.8179
   8.  C -0.0006  0.0003 -0.0106  0.0260  0.0027 -0.0016  0.8620  0.0000 -0.0004
   9.  N -0.0000 -0.0012 -0.0060  0.0137  0.0016 -0.0024  0.8179 -0.0004  0.0000
  10.  C  0.0001 -0.0002 -0.0009 -0.0125 -0.0010 -0.0000  0.0166  1.1298  0.0038
  11.  C  0.0000 -0.0001  0.0000 -0.0002  0.0006 -0.0000  0.0086  0.0263 -0.0015
  12.  C -0.0000  0.0000  0.0004 -0.0005 -0.0001 -0.0000  0.0006 -0.0401 -0.0007
  13.  C -0.0000  0.0001  0.0011 -0.0008 -0.0000 -0.0000  0.0085  0.0223 -0.0002
  14.  C -0.0001  0.0006 -0.0013 -0.0023  0.0004  0.0000  0.0176  1.1249 -0.0055
  15.  C -0.0000 -0.0001  0.0009  0.0027  0.0021 -0.0001  0.0116  0.0020  1.0320
  16.  O  0.0000  0.0000  0.0000 -0.0002  0.0000  0.0000  0.0055 -0.0006 -0.0345
  17. Cl  0.0004  0.0000  0.0003  0.0011  0.0034 -0.0000  0.0027 -0.0281 -0.0009
  18.  H  0.8054  0.0176  0.0023  0.0005  0.0020  0.0178 -0.0002  0.0000  0.0000
  19.  H  0.0183  0.8076  0.0163  0.0012 -0.0006  0.0027 -0.0006  0.0001  0.0000
  20.  H  0.0028  0.0181  0.8001  0.0155  0.0030  0.0015 -0.0016 -0.0010 -0.0010
  21.  H  0.0029  0.0016  0.0026  0.0163  0.8003  0.0170 -0.0039  0.0004  0.0005
  22.  H  0.0183  0.0026 -0.0006  0.0016  0.0163  0.8072 -0.0006  0.0000  0.0000
  23.  H -0.0003 -0.0001  0.0010  0.0172 -0.0020  0.0005  0.7589  0.0132 -0.0027
  24.  H -0.0000  0.0001  0.0051 -0.0025  0.0009 -0.0002  0.0009 -0.0019  0.7106
  25.  H -0.0000 -0.0000  0.0000  0.0000  0.0000  0.0000 -0.0005  0.0017  0.0000
  26.  H  0.0000 -0.0000 -0.0000  0.0000  0.0000 -0.0000 -0.0002  0.0002  0.0000
  27.  H  0.0000 -0.0000 -0.0000  0.0000  0.0000 -0.0000 -0.0006  0.0013 -0.0000
  28.  H -0.0000  0.0001 -0.0002  0.0004  0.0000 -0.0000 -0.0037  0.0142 -0.0013
  29.  H  0.0000 -0.0000  0.0004  0.0013  0.0003 -0.0000 -0.0033  0.0009 -0.0064

     Atom   10      11      12      13      14      15      16      17      18
     ---- ------  ------  ------  ------  ------  ------  ------  ------  ------
   1.  C  0.0001  0.0000 -0.0000 -0.0000 -0.0001 -0.0000  0.0000  0.0004  0.8054
   2.  C -0.0002 -0.0001  0.0000  0.0001  0.0006 -0.0001  0.0000  0.0000  0.0176
   3.  C -0.0009  0.0000  0.0004  0.0011 -0.0013  0.0009  0.0000  0.0003  0.0023
   4.  C -0.0125 -0.0002 -0.0005 -0.0008 -0.0023  0.0027 -0.0002  0.0011  0.0005
   5.  C -0.0010  0.0006 -0.0001 -0.0000  0.0004  0.0021  0.0000  0.0034  0.0020
   6.  C -0.0000 -0.0000 -0.0000 -0.0000  0.0000 -0.0001  0.0000 -0.0000  0.0178
   7.  C  0.0166  0.0086  0.0006  0.0085  0.0176  0.0116  0.0055  0.0027 -0.0002
   8.  C  1.1298  0.0263 -0.0401  0.0223  1.1249  0.0020 -0.0006 -0.0281  0.0000
   9.  N  0.0038 -0.0015 -0.0007 -0.0002 -0.0055  1.0320 -0.0345 -0.0009  0.0000
  10.  C  0.0000  1.1478  0.0316 -0.0366  0.0282  0.0009 -0.0000  0.8648  0.0000
  11.  C  1.1478  0.0000  1.1442  0.0179 -0.0395 -0.0002 -0.0000 -0.0225 -0.0000
  12.  C  0.0316  1.1442  0.0000  1.1445  0.0146 -0.0000  0.0000  0.0070  0.0000
  13.  C -0.0366  0.0179  1.1445  0.0000  1.1415  0.0002  0.0001  0.0011  0.0000
  14.  C  0.0282 -0.0395  0.0146  1.1415  0.0000  0.0012 -0.0006  0.0073 -0.0000
  15.  C  0.0009 -0.0002 -0.0000  0.0002  0.0012  0.0000  1.2248 -0.0003  0.0000
  16.  O -0.0000 -0.0000  0.0000  0.0001 -0.0006  1.2248  0.0000 -0.0000  0.0000
  17. Cl  0.8648 -0.0225  0.0070  0.0011  0.0073 -0.0003 -0.0000  0.0000 -0.0000
  18.  H  0.0000 -0.0000  0.0000  0.0000 -0.0000  0.0000  0.0000 -0.0000  0.0000
  19.  H  0.0000 -0.0000 -0.0000 -0.0000  0.0000 -0.0000  0.0000 -0.0000 -0.0034
  20.  H -0.0000  0.0001  0.0001  0.0003 -0.0002 -0.0003 -0.0001  0.0000  0.0000
  21.  H  0.0001 -0.0000  0.0000  0.0000 -0.0000 -0.0003 -0.0000 -0.0017  0.0000
  22.  H -0.0000 -0.0000  0.0000  0.0000  0.0000 -0.0000  0.0000 -0.0001 -0.0034
  23.  H -0.0028 -0.0003  0.0000 -0.0001  0.0010 -0.0078  0.0002  0.0020 -0.0000
  24.  H  0.0002 -0.0001 -0.0000 -0.0001  0.0023  0.0079  0.0075 -0.0001  0.0000
  25.  H  0.0159  0.8033  0.0201  0.0031 -0.0002 -0.0000 -0.0000 -0.0046 -0.0000
  26.  H  0.0001  0.0179  0.8044  0.0179  0.0017 -0.0000  0.0000 -0.0004 -0.0000
  27.  H -0.0007  0.0024  0.0185  0.8048  0.0168 -0.0001  0.0000 -0.0000 -0.0000
  28.  H  0.0006  0.0014  0.0032  0.0184  0.8001 -0.0001  0.0000 -0.0002  0.0000
  29.  H  0.0002 -0.0000  0.0000  0.0000  0.0004  0.8076 -0.0118 -0.0001 -0.0000

     Atom   19      20      21      22      23      24      25      26      27
     ---- ------  ------  ------  ------  ------  ------  ------  ------  ------
   1.  C  0.0183  0.0028  0.0029  0.0183 -0.0003 -0.0000 -0.0000  0.0000  0.0000
   2.  C  0.8076  0.0181  0.0016  0.0026 -0.0001  0.0001 -0.0000 -0.0000 -0.0000
   3.  C  0.0163  0.8001  0.0026 -0.0006  0.0010  0.0051  0.0000 -0.0000 -0.0000
   4.  C  0.0012  0.0155  0.0163  0.0016  0.0172 -0.0025  0.0000  0.0000  0.0000
   5.  C -0.0006  0.0030  0.8003  0.0163 -0.0020  0.0009  0.0000  0.0000  0.0000
   6.  C  0.0027  0.0015  0.0170  0.8072  0.0005 -0.0002  0.0000 -0.0000 -0.0000
   7.  C -0.0006 -0.0016 -0.0039 -0.0006  0.7589  0.0009 -0.0005 -0.0002 -0.0006
   8.  C  0.0001 -0.0010  0.0004  0.0000  0.0132 -0.0019  0.0017  0.0002  0.0013
   9.  N  0.0000 -0.0010  0.0005  0.0000 -0.0027  0.7106  0.0000  0.0000 -0.0000
  10.  C  0.0000 -0.0000  0.0001 -0.0000 -0.0028  0.0002  0.0159  0.0001 -0.0007
  11.  C -0.0000  0.0001 -0.0000 -0.0000 -0.0003 -0.0001  0.8033  0.0179  0.0024
  12.  C -0.0000  0.0001  0.0000  0.0000  0.0000 -0.0000  0.0201  0.8044  0.0185
  13.  C -0.0000  0.0003  0.0000  0.0000 -0.0001 -0.0001  0.0031  0.0179  0.8048
  14.  C  0.0000 -0.0002 -0.0000  0.0000  0.0010  0.0023 -0.0002  0.0017  0.0168
  15.  C -0.0000 -0.0003 -0.0003 -0.0000 -0.0078  0.0079 -0.0000 -0.0000 -0.0001
  16.  O  0.0000 -0.0001 -0.0000  0.0000  0.0002  0.0075 -0.0000  0.0000  0.0000
  17. Cl -0.0000  0.0000 -0.0017 -0.0001  0.0020 -0.0001 -0.0046 -0.0004 -0.0000
  18.  H -0.0034  0.0000  0.0000 -0.0034 -0.0000  0.0000 -0.0000 -0.0000 -0.0000
  19.  H  0.0000 -0.0035 -0.0000  0.0000 -0.0000  0.0000 -0.0000 -0.0000 -0.0000
  20.  H -0.0035  0.0000  0.0000 -0.0000 -0.0002  0.0005  0.0000 -0.0000 -0.0000
  21.  H -0.0000  0.0000  0.0000 -0.0034 -0.0021 -0.0000 -0.0000 -0.0000 -0.0000
  22.  H  0.0000 -0.0000 -0.0034  0.0000  0.0000  0.0000 -0.0000  0.0000 -0.0000
  23.  H -0.0000 -0.0002 -0.0021  0.0000  0.0000  0.0018 -0.0000 -0.0000 -0.0000
  24.  H  0.0000  0.0005 -0.0000  0.0000  0.0018  0.0000 -0.0000  0.0000 -0.0000
  25.  H -0.0000  0.0000 -0.0000 -0.0000 -0.0000 -0.0000  0.0000 -0.0035  0.0000
  26.  H -0.0000 -0.0000 -0.0000  0.0000 -0.0000  0.0000 -0.0035  0.0000 -0.0034
  27.  H -0.0000 -0.0000 -0.0000 -0.0000 -0.0000 -0.0000  0.0000 -0.0034  0.0000
  28.  H  0.0000 -0.0006  0.0000 -0.0000 -0.0004  0.0022 -0.0000  0.0000 -0.0037
  29.  H -0.0000 -0.0000 -0.0001 -0.0000 -0.0031  0.0036 -0.0000 -0.0000 -0.0000

     Atom   28      29
     ---- ------  ------
   1.  C -0.0000  0.0000
   2.  C  0.0001 -0.0000
   3.  C -0.0002  0.0004
   4.  C  0.0004  0.0013
   5.  C  0.0000  0.0003
   6.  C -0.0000 -0.0000
   7.  C -0.0037 -0.0033
   8.  C  0.0142  0.0009
   9.  N -0.0013 -0.0064
  10.  C  0.0006  0.0002
  11.  C  0.0014 -0.0000
  12.  C  0.0032  0.0000
  13.  C  0.0184  0.0000
  14.  C  0.8001  0.0004
  15.  C -0.0001  0.8076
  16.  O  0.0000 -0.0118
  17. Cl -0.0002 -0.0001
  18.  H  0.0000 -0.0000
  19.  H  0.0000 -0.0000
  20.  H -0.0006 -0.0000
  21.  H  0.0000 -0.0001
  22.  H -0.0000 -0.0000
  23.  H -0.0004 -0.0031
  24.  H  0.0022  0.0036
  25.  H -0.0000 -0.0000
  26.  H  0.0000 -0.0000
  27.  H -0.0037 -0.0000
  28.  H  0.0000 -0.0001
  29.  H -0.0001  0.0000


 Atom-atom overlap-weighted NAO bond order, Totals by atom:                    

     Atom    1
     ---- ------
   1.  C  3.1266
   2.  C  3.1444
   3.  C  3.0831
   4.  C  3.2020
   5.  C  3.1089
   6.  C  3.1417
   7.  C  3.4206
   8.  C  3.1432
   9.  N  2.5156
  10.  C  3.1857
  11.  C  3.1060
  12.  C  3.1477
  13.  C  3.1439
  14.  C  3.1090
  15.  C  3.0844
  16.  O  1.1903
  17. Cl  0.8311
  18.  H  0.8388
  19.  H  0.8381
  20.  H  0.8337
  21.  H  0.8300
  22.  H  0.8380
  23.  H  0.7740
  24.  H  0.7385
  25.  H  0.8354
  26.  H  0.8349
  27.  H  0.8352
  28.  H  0.8304
  29.  H  0.7898


 MO bond order:                                                                

     Atom    1       2       3       4       5       6       7       8       9
     ---- ------  ------  ------  ------  ------  ------  ------  ------  ------
   1.  C  0.0000  1.1578  0.2159 -0.3191  0.0808  0.4218  0.0167 -0.0075 -0.1028
   2.  C  1.1578  0.0000  0.1800  0.0850 -0.4000  0.2439 -0.1015 -0.0350 -0.0210
   3.  C  0.2159  0.1800  0.0000  0.2289 -0.0961 -0.4348  0.0752  0.0687  0.1142
   4.  C -0.3191  0.0850  0.2289  0.0000  0.9538 -0.0709 -0.7256  0.1062 -0.0054
   5.  C  0.0808 -0.4000 -0.0961  0.9538  0.0000  0.1145  0.1684 -0.0289  0.1957
   6.  C  0.4218  0.2439 -0.4348 -0.0709  0.1145  0.0000 -0.0593 -0.0245  0.0068
   7.  C  0.0167 -0.1015  0.0752 -0.7256  0.1684 -0.0593  0.0000  0.2900 -0.5416
   8.  C -0.0075 -0.0350  0.0687  0.1062 -0.0289 -0.0245  0.2900  0.0000  0.0655
   9.  N -0.1028 -0.0210  0.1142 -0.0054  0.1957  0.0068 -0.5416  0.0655  0.0000
  10.  C  0.0589  0.0057 -0.0476  0.0795 -0.0819  0.0336 -0.0002  1.5413  0.0225
  11.  C  0.0013  0.0136  0.0153 -0.0082 -0.0150 -0.0082 -0.0557 -0.0788  0.0096
  12.  C -0.0506  0.0011  0.0833 -0.0377  0.0674 -0.0344  0.0430 -0.8821 -0.0265
  13.  C -0.0105  0.0042  0.0110 -0.0380  0.0095 -0.0004 -0.0038 -0.0902 -0.0221
  14.  C  0.0361 -0.0041 -0.0506  0.0481 -0.0600  0.0214 -0.0010  1.8635  0.1103
  15.  C  0.0150  0.0019 -0.0435 -0.0499 -0.0329  0.0084  0.1628 -0.0165 -0.9762
  16.  O -0.0211  0.0018  0.0530  0.0430  0.0408  0.0023 -0.2300  0.0483 -0.0995
  17. Cl -0.0140  0.0198  0.0219 -0.0188  0.0728  0.0112  0.0714 -0.4139 -0.0526
  18.  H  1.5586 -0.0109  0.1253  0.0393  0.1233  0.0901  0.0300  0.0046  0.0021
  19.  H -0.0103  1.4922  0.0987  0.1146  0.0203  0.1187 -0.0065  0.0023 -0.0005
  20.  H  0.0221 -0.0844  0.3563  0.0798  0.0398  0.0144 -0.0379  0.0019  0.0080
  21.  H -0.0449  0.0054 -0.0263  0.0394 -0.4323 -0.0240 -0.0418  0.0053  0.0157
  22.  H -0.0704  0.0330  0.0050  0.0580  0.0916  0.5749  0.0009  0.0028  0.0123
  23.  H -0.0038  0.0051 -0.0416 -0.0425 -0.0146 -0.0071 -0.4000 -0.0117  0.0320
  24.  H  0.0057  0.0012 -0.0351  0.0020  0.0091  0.0115 -0.1300  0.0108  0.9925
  25.  H -0.0014  0.0002 -0.0023 -0.0046 -0.0019 -0.0026  0.0017  0.0732  0.0111
  26.  H  0.0009 -0.0004 -0.0022 -0.0003 -0.0007 -0.0007  0.0226  0.0220  0.0039
  27.  H -0.0037 -0.0028  0.0024 -0.0045  0.0021  0.0000 -0.0045  0.0375 -0.0075
  28.  H -0.0060 -0.0019 -0.0023 -0.0029  0.0033 -0.0022 -0.0220  0.0085 -0.0015
  29.  H  0.0012 -0.0011 -0.0031 -0.0018  0.0003 -0.0008 -0.0126  0.0002 -0.0505

     Atom   10      11      12      13      14      15      16      17      18
     ---- ------  ------  ------  ------  ------  ------  ------  ------  ------
   1.  C  0.0589  0.0013 -0.0506 -0.0105  0.0361  0.0150 -0.0211 -0.0140  1.5586
   2.  C  0.0057  0.0136  0.0011  0.0042 -0.0041  0.0019  0.0018  0.0198 -0.0109
   3.  C -0.0476  0.0153  0.0833  0.0110 -0.0506 -0.0435  0.0530  0.0219  0.1253
   4.  C  0.0795 -0.0082 -0.0377 -0.0380  0.0481 -0.0499  0.0430 -0.0188  0.0393
   5.  C -0.0819 -0.0150  0.0674  0.0095 -0.0600 -0.0329  0.0408  0.0728  0.1233
   6.  C  0.0336 -0.0082 -0.0344 -0.0004  0.0214  0.0084  0.0023  0.0112  0.0901
   7.  C -0.0002 -0.0557  0.0430 -0.0038 -0.0010  0.1628 -0.2300  0.0714  0.0300
   8.  C  1.5413 -0.0788 -0.8821 -0.0902  1.8635 -0.0165  0.0483 -0.4139  0.0046
   9.  N  0.0225  0.0096 -0.0265 -0.0221  0.1103 -0.9762 -0.0995 -0.0526  0.0021
  10.  C  0.0000  1.7813  0.1064 -0.9021 -0.2393 -0.0005  0.0426  0.7833  0.0007
  11.  C  1.7813  0.0000  2.0884  0.1312 -0.9647 -0.0024  0.0095 -0.4659 -0.0030
  12.  C  0.1064  2.0884  0.0000  1.7556  0.0405  0.0127 -0.0219 -0.0244  0.0002
  13.  C -0.9021  0.1312  1.7556  0.0000  1.7209  0.0037 -0.0071  0.3574  0.0032
  14.  C -0.2393 -0.9647  0.0405  1.7209  0.0000 -0.0200  0.0361 -0.0308 -0.0021
  15.  C -0.0005 -0.0024  0.0127  0.0037 -0.0200  0.0000  0.5812 -0.0046 -0.0008
  16.  O  0.0426  0.0095 -0.0219 -0.0071  0.0361  0.5812  0.0000  0.0194  0.0031
  17. Cl  0.7833 -0.4659 -0.0244  0.3574 -0.0308 -0.0046  0.0194  0.0000  0.0001
  18.  H  0.0007 -0.0030  0.0002  0.0032 -0.0021 -0.0008  0.0031  0.0001  0.0000
  19.  H  0.0053 -0.0032 -0.0068  0.0022  0.0019  0.0012  0.0021 -0.0016 -0.0560
  20.  H -0.0017  0.0054 -0.0028 -0.0121  0.0276  0.0024 -0.0058 -0.0010 -0.0098
  21.  H  0.0070  0.0007 -0.0018  0.0051  0.0036  0.0071 -0.0028 -0.0056 -0.0104
  22.  H  0.0082 -0.0010 -0.0074 -0.0000  0.0096 -0.0012  0.0044 -0.0035 -0.0559
  23.  H  0.0926 -0.0147 -0.0783 -0.0034  0.1499 -0.0857  0.0425 -0.0318  0.0010
  24.  H  0.0098  0.0018 -0.0166  0.0025  0.0164  0.0749  0.0233  0.0140  0.0009
  25.  H  0.0570  1.0548  0.0004  0.0951  0.0145 -0.0031  0.0114 -0.0169 -0.0002
  26.  H  0.0821  0.0016  1.0485  0.0560  0.0808  0.0003  0.0028 -0.0060 -0.0001
  27.  H  0.0034  0.0377 -0.0361  0.4660  0.0514 -0.0020  0.0022  0.0120  0.0002
  28.  H  0.0126  0.0169 -0.0041  0.0080 -0.0343  0.0072 -0.0029  0.0167  0.0011
  29.  H  0.0013  0.0046  0.0086 -0.0015 -0.0047  0.0336  0.3232  0.0168  0.0009

     Atom   19      20      21      22      23      24      25      26      27
     ---- ------  ------  ------  ------  ------  ------  ------  ------  ------
   1.  C -0.0103  0.0221 -0.0449 -0.0704 -0.0038  0.0057 -0.0014  0.0009 -0.0037
   2.  C  1.4922 -0.0844  0.0054  0.0330  0.0051  0.0012  0.0002 -0.0004 -0.0028
   3.  C  0.0987  0.3563 -0.0263  0.0050 -0.0416 -0.0351 -0.0023 -0.0022  0.0024
   4.  C  0.1146  0.0798  0.0394  0.0580 -0.0425  0.0020 -0.0046 -0.0003 -0.0045
   5.  C  0.0203  0.0398 -0.4323  0.0916 -0.0146  0.0091 -0.0019 -0.0007  0.0021
   6.  C  0.1187  0.0144 -0.0240  0.5749 -0.0071  0.0115 -0.0026 -0.0007  0.0000
   7.  C -0.0065 -0.0379 -0.0418  0.0009 -0.4000 -0.1300  0.0017  0.0226 -0.0045
   8.  C  0.0023  0.0019  0.0053  0.0028 -0.0117  0.0108  0.0732  0.0220  0.0375
   9.  N -0.0005  0.0080  0.0157  0.0123  0.0320  0.9925  0.0111  0.0039 -0.0075
  10.  C  0.0053 -0.0017  0.0070  0.0082  0.0926  0.0098  0.0570  0.0821  0.0034
  11.  C -0.0032  0.0054  0.0007 -0.0010 -0.0147  0.0018  1.0548  0.0016  0.0377
  12.  C -0.0068 -0.0028 -0.0018 -0.0074 -0.0783 -0.0166  0.0004  1.0485 -0.0361
  13.  C  0.0022 -0.0121  0.0051 -0.0000 -0.0034  0.0025  0.0951  0.0560  0.4660
  14.  C  0.0019  0.0276  0.0036  0.0096  0.1499  0.0164  0.0145  0.0808  0.0514
  15.  C  0.0012  0.0024  0.0071 -0.0012 -0.0857  0.0749 -0.0031  0.0003 -0.0020
  16.  O  0.0021 -0.0058 -0.0028  0.0044  0.0425  0.0233  0.0114  0.0028  0.0022
  17. Cl -0.0016 -0.0010 -0.0056 -0.0035 -0.0318  0.0140 -0.0169 -0.0060  0.0120
  18.  H -0.0560 -0.0098 -0.0104 -0.0559  0.0010  0.0009 -0.0002 -0.0001  0.0002
  19.  H  0.0000 -0.0546  0.0099 -0.0098  0.0084  0.0023 -0.0003 -0.0004  0.0000
  20.  H -0.0546  0.0000 -0.0134  0.0103  0.0096  0.0106 -0.0009 -0.0002 -0.0020
  21.  H  0.0099 -0.0134  0.0000 -0.0545 -0.0004  0.0005 -0.0011 -0.0004 -0.0009
  22.  H -0.0098  0.0103 -0.0545  0.0000 -0.0058  0.0066 -0.0007 -0.0000 -0.0003
  23.  H  0.0084  0.0096 -0.0004 -0.0058  0.0000  0.0984 -0.0052 -0.0002  0.0061
  24.  H  0.0023  0.0106  0.0005  0.0066  0.0984  0.0000  0.0052  0.0006 -0.0001
  25.  H -0.0003 -0.0009 -0.0011 -0.0007 -0.0052  0.0052  0.0000 -0.0561 -0.0086
  26.  H -0.0004 -0.0002 -0.0004 -0.0000 -0.0002  0.0006 -0.0561  0.0000 -0.0561
  27.  H  0.0000 -0.0020 -0.0009 -0.0003  0.0061 -0.0001 -0.0086 -0.0561  0.0000
  28.  H  0.0011 -0.0032  0.0001 -0.0018  0.0083  0.0181  0.0083 -0.0106 -0.0549
  29.  H -0.0007 -0.0045 -0.0032  0.0004  0.0043  0.1131  0.0003  0.0009  0.0003

     Atom   28      29
     ---- ------  ------
   1.  C -0.0060  0.0012
   2.  C -0.0019 -0.0011
   3.  C -0.0023 -0.0031
   4.  C -0.0029 -0.0018
   5.  C  0.0033  0.0003
   6.  C -0.0022 -0.0008
   7.  C -0.0220 -0.0126
   8.  C  0.0085  0.0002
   9.  N -0.0015 -0.0505
  10.  C  0.0126  0.0013
  11.  C  0.0169  0.0046
  12.  C -0.0041  0.0086
  13.  C  0.0080 -0.0015
  14.  C -0.0343 -0.0047
  15.  C  0.0072  0.0336
  16.  O -0.0029  0.3232
  17. Cl  0.0167  0.0168
  18.  H  0.0011  0.0009
  19.  H  0.0011 -0.0007
  20.  H -0.0032 -0.0045
  21.  H  0.0001 -0.0032
  22.  H -0.0018  0.0004
  23.  H  0.0083  0.0043
  24.  H  0.0181  0.1131
  25.  H  0.0083  0.0003
  26.  H -0.0106  0.0009
  27.  H -0.0549  0.0003
  28.  H  0.0000 -0.0061
  29.  H -0.0061  0.0000


 MO atomic valencies:                                                          

     Atom    1
     ---- ------
   1.  C  2.9267
   2.  C  2.5887
   3.  C  0.8696
   4.  C  0.5475
   5.  C  0.8290
   6.  C  1.0038
   7.  C -1.4912
   8.  C  2.5636
   9.  N -0.3056
  10.  C  3.4616
  11.  C  3.5530
  12.  C  4.0248
  13.  C  3.5405
  14.  C  2.8214
  15.  C -0.3269
  16.  O  0.9018
  17. Cl  0.3253
  18.  H  1.8354
  19.  H  1.7307
  20.  H  0.3539
  21.  H -0.5639
  22.  H  0.6060
  23.  H -0.2888
  24.  H  1.2499
  25.  H  1.2274
  26.  H  1.1885
  27.  H  0.4375
  28.  H -0.0464
  29.  H  0.4193


 NATURAL BOND ORBITAL ANALYSIS:

                       Occupancies       Lewis Structure    Low   High
           Occ.    -------------------  -----------------   occ   occ
  Cycle   Thresh.   Lewis   Non-Lewis     CR  BD  3C  LP    (L)   (NL)   Dev
 =============================================================================
   1(1)    1.90   120.92743   7.07257     21  31   0  12     7      7    0.44
   2(2)    1.90   120.92743   7.07257     21  31   0  12     7      7    0.44
   3(1)    1.80   120.92743   7.07257     21  31   0  12     7      7    0.44
   4(2)    1.80   120.92743   7.07257     21  31   0  12     7      7    0.44
   5(1)    1.70   120.52310   7.47690     21  32   0  11     6      8    0.44
   6(2)    1.70   120.52310   7.47690     21  32   0  11     6      8    0.44
   7(1)    1.60   124.80245   3.19755     21  37   0   6     0      7    0.43
   8(2)    1.60   124.80051   3.19949     21  37   0   6     0      7    0.43
   9(3)    1.60   124.80245   3.19755     21  37   0   6     0      7    0.43
  10(4)    1.60   124.80051   3.19949     21  37   0   6     0      7    0.43
  11(5)    1.60   124.80245   3.19755     21  37   0   6     0      7    0.43
  12(6)    1.60   124.80051   3.19949     21  37   0   6     0      7    0.43
  13(7)    1.60   124.80245   3.19755     21  37   0   6     0      7    0.43
  14(8)    1.60   124.80051   3.19949     21  37   0   6     0      7    0.43
  15(9)    1.60   124.80245   3.19755     21  37   0   6     0      7    0.43
  16(1)    1.50   124.34315   3.65685     21  36   0   7     0      7    0.61
  17(2)    1.50   124.34315   3.65685     21  36   0   7     0      7    0.61
  18(1)    1.60   124.80245   3.19755     21  37   0   6     0      7    0.43
 -----------------------------------------------------------------------------

 Structure accepted: RESONANCE keyword permits strongly delocalized structure

 WARNING:  1 low occupancy (<1.9990e) core orbital  found on  C    8
           1 low occupancy (<1.9990e) core orbital  found on  C   10

 --------------------------------------------------------
   Core                     41.98709 ( 99.969% of  42)
   Valence Lewis            82.81536 ( 96.297% of  86)
  ==================       ============================
   Total Lewis             124.80245 ( 97.502% of 128)
  -----------------------------------------------------
   Valence non-Lewis         2.95506 (  2.309% of 128)
   Rydberg non-Lewis         0.24249 (  0.189% of 128)
  ==================       ============================
   Total non-Lewis           3.19755 (  2.498% of 128)
 --------------------------------------------------------


       (Occupancy)   Bond orbital/ Coefficients/ Hybrids
 ---------------------------------------------------------------------------------
     1. (1.98157) BD ( 1) C   1 - C   2  
                ( 49.89%)   0.7063* C   1 s( 34.66%)p 1.88( 65.31%)d 0.00(  0.03%)
                                            0.0000  0.5886 -0.0112  0.0002 -0.0000
                                            0.3270 -0.0408 -0.0015 -0.0001 -0.6799
                                           -0.0011  0.0139  0.0000  0.2861 -0.0084
                                           -0.0047 -0.0001 -0.0074  0.0043 -0.0102
                                           -0.0089 -0.0081
                ( 50.11%)   0.7079* C   2 s( 34.73%)p 1.88( 65.24%)d 0.00(  0.03%)
                                            0.0000  0.5891 -0.0129 -0.0028 -0.0005
                                           -0.2994 -0.0284  0.0095 -0.0007  0.6940
                                           -0.0315 -0.0085  0.0003 -0.2812  0.0039
                                            0.0046 -0.0003 -0.0094  0.0054 -0.0097
                                           -0.0062 -0.0080
     2. (1.98154) BD ( 1) C   1 - C   6  
                ( 49.94%)   0.7066* C   1 s( 34.71%)p 1.88( 65.26%)d 0.00(  0.03%)
                                            0.0000  0.5890 -0.0113  0.0000 -0.0001
                                           -0.7833  0.0130  0.0139  0.0000  0.0549
                                           -0.0369  0.0036 -0.0001 -0.1845  0.0146
                                            0.0019  0.0000  0.0008  0.0067 -0.0018
                                            0.0131 -0.0099
                ( 50.06%)   0.7076* C   6 s( 34.71%)p 1.88( 65.26%)d 0.00(  0.03%)
                                            0.0000  0.5890 -0.0132 -0.0015 -0.0004
                                            0.7863 -0.0215 -0.0118  0.0003 -0.0233
                                           -0.0363  0.0051 -0.0003  0.1783  0.0070
                                           -0.0044  0.0002 -0.0025  0.0075 -0.0026
                                            0.0125 -0.0095
     3. (1.66227) BD ( 2) C   1 - C   6  
                ( 50.27%)   0.7090* C   1 s(  0.00%)p 1.00( 99.96%)d 0.00(  0.04%)
                                            0.0000 -0.0002  0.0001  0.0002 -0.0000
                                           -0.1992 -0.0052 -0.0023  0.0001  0.2967
                                            0.0079  0.0038 -0.0001  0.9333  0.0246
                                            0.0121 -0.0005 -0.0033 -0.0160 -0.0089
                                            0.0063 -0.0013
                ( 49.73%)   0.7052* C   6 s(  0.00%)p 1.00( 99.96%)d 0.00(  0.04%)
                                           -0.0000 -0.0003 -0.0001 -0.0002  0.0000
                                           -0.2025 -0.0048 -0.0027  0.0003  0.2965
                                            0.0072  0.0039 -0.0005  0.9327  0.0232
                                            0.0120 -0.0014  0.0067  0.0127 -0.0080
                                            0.0003  0.0107
     4. (1.98157) BD ( 1) C   1 - H  18  
                ( 60.26%)   0.7763* C   1 s( 30.55%)p 2.27( 69.39%)d 0.00(  0.07%)
                                           -0.0003  0.5524  0.0180 -0.0003  0.0001
                                            0.4873  0.0025  0.0048  0.0010  0.6669
                                            0.0034  0.0065  0.0015 -0.1079 -0.0005
                                           -0.0010 -0.0002  0.0215 -0.0043 -0.0038
                                           -0.0070 -0.0109
                ( 39.74%)   0.6304* H  18 s(100.00%)
                                            1.0000  0.0005  0.0012
     5. (1.97920) BD ( 1) C   2 - C   3  
                ( 49.42%)   0.7030* C   2 s( 34.63%)p 1.89( 65.34%)d 0.00(  0.03%)
                                            0.0000  0.5884 -0.0105  0.0014  0.0003
                                           -0.4599 -0.0222  0.0107 -0.0012 -0.6550
                                            0.0321  0.0086 -0.0002  0.1048 -0.0151
                                           -0.0002 -0.0003  0.0133 -0.0002 -0.0038
                                           -0.0021 -0.0106
                ( 50.58%)   0.7112* C   3 s( 34.92%)p 1.86( 65.04%)d 0.00(  0.03%)
                                           -0.0001  0.5908  0.0150 -0.0016 -0.0001
                                            0.4815 -0.0374 -0.0009  0.0009  0.6369
                                            0.0113 -0.0093  0.0002 -0.1061 -0.0112
                                            0.0024  0.0004  0.0119 -0.0011 -0.0056
                                           -0.0054 -0.0101
     6. (1.66839) BD ( 2) C   2 - C   3  
                ( 49.55%)   0.7039* C   2 s(  0.00%)p 1.00( 99.96%)d 0.00(  0.04%)
                                            0.0000  0.0027 -0.0011 -0.0004 -0.0002
                                           -0.1981 -0.0040 -0.0027  0.0004  0.2912
                                            0.0064  0.0032 -0.0002  0.9354  0.0206
                                            0.0100 -0.0005 -0.0037 -0.0169 -0.0086
                                            0.0062 -0.0017
                ( 50.45%)   0.7103* C   3 s(  0.00%)p 1.00( 99.97%)d 0.00(  0.03%)
                                           -0.0000  0.0035  0.0001  0.0002  0.0001
                                           -0.1909 -0.0041 -0.0042  0.0004  0.2968
                                            0.0063  0.0055 -0.0002  0.9352  0.0167
                                            0.0142 -0.0015 -0.0029  0.0033  0.0148
                                           -0.0055 -0.0084
     7. (1.98160) BD ( 1) C   2 - H  19  
                ( 60.33%)   0.7768* C   2 s( 30.55%)p 2.27( 69.38%)d 0.00(  0.07%)
                                           -0.0003  0.5525  0.0184  0.0011  0.0003
                                            0.8111  0.0046  0.0079  0.0014 -0.0441
                                           -0.0008  0.0001 -0.0000  0.1839  0.0011
                                            0.0016  0.0003 -0.0028  0.0094  0.0005
                                            0.0219 -0.0096
                ( 39.67%)   0.6298* H  19 s(100.00%)
                                            1.0000  0.0006  0.0012
     8. (1.97338) BD ( 1) C   3 - C   4  
                ( 49.33%)   0.7023* C   3 s( 34.99%)p 1.86( 64.98%)d 0.00(  0.03%)
                                            0.0001  0.5915  0.0058  0.0042  0.0003
                                           -0.7876  0.0072  0.0109 -0.0003  0.0185
                                            0.0193 -0.0004  0.0013 -0.1689 -0.0044
                                            0.0022 -0.0005 -0.0015  0.0070 -0.0021
                                            0.0116 -0.0095
                ( 50.67%)   0.7119* C   4 s( 33.87%)p 1.95( 66.09%)d 0.00(  0.03%)
                                           -0.0000  0.5820  0.0061  0.0000  0.0001
                                            0.7903 -0.0116 -0.0017  0.0039 -0.0519
                                            0.0061  0.0017 -0.0016  0.1830 -0.0049
                                           -0.0010  0.0012 -0.0008  0.0067 -0.0009
                                            0.0141 -0.0097
     9. (1.97990) BD ( 1) C   3 - H  20  
                ( 60.19%)   0.7758* C   3 s( 29.99%)p 2.33( 69.94%)d 0.00(  0.07%)
                                            0.0003 -0.5474  0.0165  0.0024  0.0001
                                           -0.3316  0.0119 -0.0052 -0.0017  0.7103
                                            0.0077  0.0010  0.0014 -0.2911  0.0011
                                           -0.0013 -0.0005  0.0157 -0.0060  0.0126
                                            0.0137  0.0080
                ( 39.81%)   0.6310* H  20 s(100.00%)
                                           -1.0000 -0.0016 -0.0007
    10. (1.97446) BD ( 1) C   4 - C   5  
                ( 50.92%)   0.7136* C   4 s( 34.22%)p 1.92( 65.75%)d 0.00(  0.03%)
                                           -0.0000  0.5850  0.0061  0.0014  0.0003
                                           -0.3186  0.0173  0.0019 -0.0022  0.6874
                                           -0.0043 -0.0010  0.0024 -0.2881  0.0044
                                            0.0008 -0.0011 -0.0082  0.0046 -0.0098
                                           -0.0086 -0.0067
                ( 49.08%)   0.7006* C   5 s( 35.15%)p 1.84( 64.82%)d 0.00(  0.03%)
                                            0.0001  0.5928  0.0061  0.0047  0.0004
                                            0.2928  0.0214 -0.0041  0.0020 -0.6917
                                            0.0164  0.0088  0.0001  0.2884 -0.0007
                                           -0.0048  0.0002 -0.0082  0.0053 -0.0091
                                           -0.0060 -0.0075
    11. (1.66168) BD ( 2) C   4 - C   5  
                ( 50.88%)   0.7133* C   4 s(  0.00%)p 1.00( 99.97%)d 0.00(  0.03%)
                                            0.0000 -0.0012 -0.0039  0.0012  0.0001
                                           -0.1954 -0.0038 -0.0030  0.0004  0.3016
                                            0.0019  0.0021 -0.0018  0.9329  0.0078
                                            0.0066 -0.0052 -0.0032  0.0018  0.0137
                                           -0.0049 -0.0087
                ( 49.12%)   0.7008* C   5 s(  0.00%)p 1.00( 99.96%)d 0.00(  0.04%)
                                            0.0000 -0.0012  0.0001 -0.0019  0.0000
                                           -0.2015 -0.0034  0.0012  0.0000  0.3020
                                            0.0021  0.0014 -0.0011  0.9315  0.0105
                                            0.0059 -0.0016  0.0066  0.0136 -0.0074
                                            0.0000  0.0107
    12. (1.96180) BD ( 1) C   4 - C   7  
                ( 48.74%)   0.6981* C   4 s( 31.87%)p 2.14( 68.10%)d 0.00(  0.03%)
                                            0.0002  0.5645 -0.0093 -0.0025 -0.0005
                                           -0.4846 -0.0027  0.0012 -0.0018 -0.6581
                                           -0.0198  0.0032 -0.0020  0.1119  0.0141
                                           -0.0017  0.0007  0.0126 -0.0014 -0.0031
                                           -0.0042 -0.0089
                ( 51.26%)   0.7160* C   7 s( 28.46%)p 2.51( 71.51%)d 0.00(  0.03%)
                                            0.0002  0.5334  0.0065  0.0014  0.0001
                                            0.4900  0.0074 -0.0020  0.0037  0.6818
                                           -0.0073 -0.0055  0.0027 -0.0988  0.0184
                                           -0.0025  0.0016  0.0145 -0.0029 -0.0027
                                            0.0002 -0.0085
    13. (1.97932) BD ( 1) C   5 - C   6  
                ( 50.37%)   0.7097* C   5 s( 34.54%)p 1.89( 65.43%)d 0.00(  0.03%)
                                           -0.0001  0.5875  0.0144 -0.0021 -0.0002
                                            0.4623  0.0241 -0.0087  0.0001  0.6530
                                           -0.0313 -0.0045  0.0005 -0.1110  0.0150
                                           -0.0011 -0.0002  0.0135 -0.0007 -0.0042
                                           -0.0020 -0.0106
                ( 49.63%)   0.7045* C   6 s( 34.67%)p 1.88( 65.30%)d 0.00(  0.03%)
                                            0.0000  0.5887 -0.0091  0.0011  0.0004
                                           -0.4819  0.0390  0.0050  0.0002 -0.6396
                                           -0.0084  0.0133 -0.0006  0.0988  0.0112
                                           -0.0027  0.0002  0.0123 -0.0008 -0.0053
                                           -0.0056 -0.0105
    14. (1.98055) BD ( 1) C   5 - H  21  
                ( 60.31%)   0.7766* C   5 s( 30.22%)p 2.31( 69.71%)d 0.00(  0.07%)
                                            0.0004 -0.5495  0.0160  0.0025  0.0001
                                            0.8115  0.0040  0.0046  0.0018 -0.0477
                                            0.0088 -0.0021 -0.0012  0.1903 -0.0020
                                            0.0021  0.0008  0.0024 -0.0102 -0.0003
                                           -0.0216  0.0099
                ( 39.69%)   0.6300* H  21 s(100.00%)
                                           -1.0000 -0.0015 -0.0008
    15. (1.98148) BD ( 1) C   6 - H  22  
                ( 60.30%)   0.7765* C   6 s( 30.53%)p 2.27( 69.40%)d 0.00(  0.07%)
                                           -0.0003  0.5522  0.0176  0.0002  0.0001
                                           -0.3255 -0.0021 -0.0031 -0.0004  0.7076
                                            0.0036  0.0073  0.0014 -0.2954 -0.0016
                                           -0.0030 -0.0006 -0.0159  0.0058 -0.0129
                                           -0.0132 -0.0064
                ( 39.70%)   0.6301* H  22 s(100.00%)
                                            1.0000  0.0006  0.0012
    16. (1.96691) BD ( 1) C   7 - C   8  
                ( 50.45%)   0.7103* C   7 s( 28.31%)p 2.53( 71.66%)d 0.00(  0.03%)
                                           -0.0001 -0.5320 -0.0070  0.0002  0.0000
                                            0.0165 -0.0233  0.0020 -0.0025  0.2894
                                           -0.0125 -0.0017  0.0001 -0.7948 -0.0064
                                            0.0061 -0.0039  0.0015 -0.0023  0.0100
                                            0.0015 -0.0127
                ( 49.55%)   0.7039* C   8 s( 31.98%)p 2.13( 67.99%)d 0.00(  0.02%)
                                           -0.0001 -0.5654  0.0115  0.0042  0.0004
                                           -0.0210 -0.0095  0.0020 -0.0003 -0.2467
                                           -0.0181  0.0021 -0.0009  0.7861  0.0141
                                           -0.0045  0.0022  0.0018  0.0019  0.0076
                                            0.0014 -0.0131
    17. (1.98126) BD ( 1) C   7 - N   9  
                ( 38.76%)   0.6226* C   7 s( 21.75%)p 3.59( 78.16%)d 0.00(  0.09%)
                                           -0.0000  0.4657  0.0239  0.0009 -0.0003
                                            0.2770  0.0014  0.0011 -0.0018 -0.6420
                                            0.0177 -0.0056 -0.0000 -0.5402  0.0215
                                           -0.0020 -0.0004 -0.0142 -0.0112  0.0231
                                           -0.0092  0.0012
                ( 61.24%)   0.7825* N   9 s( 35.31%)p 1.83( 64.67%)d 0.00(  0.03%)
                                           -0.0000  0.5942 -0.0022 -0.0045  0.0001
                                           -0.2615 -0.0009  0.0022 -0.0005  0.5638
                                            0.0008 -0.0033  0.0013  0.5103 -0.0009
                                           -0.0041  0.0007 -0.0087 -0.0032  0.0141
                                           -0.0011  0.0005
    18. (1.96343) BD ( 1) C   7 - H  23  
                ( 62.27%)   0.7891* C   7 s( 21.53%)p 3.64( 78.40%)d 0.00(  0.08%)
                                            0.0002 -0.4633  0.0252  0.0013 -0.0002
                                            0.8248  0.0218  0.0027 -0.0025 -0.1941
                                           -0.0113  0.0001  0.0023  0.2557  0.0058
                                           -0.0009 -0.0001  0.0090 -0.0138  0.0024
                                           -0.0196  0.0099
                ( 37.73%)   0.6143* H  23 s(100.00%)
                                           -1.0000 -0.0040 -0.0005
    19. (1.97511) BD ( 1) C   8 - C  10  
                ( 49.80%)   0.7057* C   8 s( 33.95%)p 1.94( 66.02%)d 0.00(  0.03%)
                                           -0.0000  0.5825  0.0107  0.0044  0.0000
                                           -0.4392  0.0092  0.0003 -0.0019  0.4205
                                           -0.0116 -0.0017  0.0016  0.5388  0.0053
                                           -0.0004  0.0025 -0.0092 -0.0107  0.0092
                                           -0.0006  0.0048
                ( 50.20%)   0.7085* C  10 s( 38.58%)p 1.59( 61.40%)d 0.00(  0.02%)
                                            0.0001  0.6211  0.0017  0.0049  0.0004
                                            0.3984  0.0074 -0.0049  0.0059 -0.3310
                                           -0.0076  0.0042 -0.0056 -0.5877  0.0013
                                            0.0061 -0.0058 -0.0095 -0.0095  0.0056
                                           -0.0006  0.0057
    20. (1.96743) BD ( 1) C   8 - C  14  
                ( 51.37%)   0.7167* C   8 s( 34.05%)p 1.94( 65.91%)d 0.00(  0.03%)
                                            0.0002 -0.5835 -0.0057  0.0016 -0.0002
                                           -0.4215  0.0086  0.0023 -0.0024  0.6562
                                           -0.0108 -0.0011  0.0023 -0.2250 -0.0063
                                            0.0016  0.0006  0.0137 -0.0038  0.0079
                                            0.0057  0.0036
                ( 48.63%)   0.6974* C  14 s( 34.57%)p 1.89( 65.40%)d 0.00(  0.03%)
                                           -0.0002 -0.5880 -0.0048 -0.0026 -0.0005
                                            0.4100  0.0048 -0.0056  0.0012 -0.6563
                                            0.0001  0.0104 -0.0003  0.2333 -0.0232
                                           -0.0040 -0.0016  0.0136 -0.0014  0.0053
                                            0.0057  0.0040
    21. (1.66465) BD ( 2) C   8 - C  14  
                ( 50.59%)   0.7112* C   8 s(  0.00%)p 1.00( 99.96%)d 0.00(  0.04%)
                                            0.0000 -0.0026 -0.0051 -0.0009 -0.0002
                                            0.7927  0.0069  0.0063 -0.0037  0.5754
                                            0.0035  0.0043 -0.0031  0.2001 -0.0039
                                            0.0005 -0.0020 -0.0068  0.0120  0.0048
                                            0.0121  0.0042
                ( 49.41%)   0.7030* C  14 s(  0.00%)p 1.00( 99.95%)d 0.00(  0.04%)
                                           -0.0001 -0.0051 -0.0014 -0.0025  0.0000
                                            0.7931  0.0104  0.0071 -0.0013  0.5730
                                            0.0087  0.0039 -0.0005  0.2046 -0.0024
                                            0.0020 -0.0017  0.0057  0.0009  0.0056
                                           -0.0188  0.0010
    22. (1.99097) BD ( 1) N   9 - C  15  
                ( 63.21%)   0.7951* N   9 s( 35.67%)p 1.80( 64.29%)d 0.00(  0.05%)
                                            0.0000  0.5971  0.0110  0.0057  0.0000
                                           -0.4545 -0.0041  0.0017 -0.0015 -0.3155
                                            0.0197 -0.0030 -0.0007 -0.5796  0.0194
                                           -0.0026 -0.0013  0.0053  0.0151  0.0127
                                            0.0047  0.0048
                ( 36.79%)   0.6065* C  15 s( 32.55%)p 2.07( 67.38%)d 0.00(  0.08%)
                                            0.0001  0.5701 -0.0196  0.0028 -0.0022
                                            0.4651 -0.0180 -0.0003  0.0031  0.3128
                                           -0.0106 -0.0067  0.0011  0.5989 -0.0205
                                           -0.0078  0.0024  0.0124  0.0200  0.0112
                                            0.0038  0.0087
    23. (1.98501) BD ( 1) N   9 - H  24  
                ( 70.68%)   0.8407* N   9 s( 28.92%)p 2.46( 71.02%)d 0.00(  0.06%)
                                           -0.0002  0.5378 -0.0045 -0.0026 -0.0001
                                            0.7907 -0.0177 -0.0016 -0.0014 -0.2779
                                            0.0083  0.0001  0.0016  0.0857  0.0011
                                           -0.0010  0.0012 -0.0147  0.0053  0.0031
                                            0.0161 -0.0111
                ( 29.32%)   0.5415* H  24 s(100.00%)
                                            1.0000 -0.0066  0.0021
    24. (1.97930) BD ( 1) C  10 - C  11  
                ( 51.38%)   0.7168* C  10 s( 37.49%)p 1.67( 62.48%)d 0.00(  0.03%)
                                           -0.0000  0.6123  0.0061  0.0007 -0.0004
                                           -0.0276  0.0131 -0.0028  0.0015 -0.2265
                                           -0.0153  0.0041 -0.0046  0.7564 -0.0099
                                           -0.0025  0.0078 -0.0040 -0.0020 -0.0078
                                           -0.0024  0.0140
                ( 48.62%)   0.6973* C  11 s( 34.35%)p 1.91( 65.62%)d 0.00(  0.03%)
                                            0.0000  0.5859 -0.0140  0.0038  0.0004
                                           -0.0037  0.0226 -0.0017  0.0008  0.2761
                                           -0.0321 -0.0023 -0.0012 -0.7604  0.0041
                                            0.0141  0.0006 -0.0019 -0.0021 -0.0075
                                           -0.0017  0.0152
    25. (1.68203) BD ( 2) C  10 - C  11  
                ( 53.33%)   0.7303* C  10 s(  0.00%)p 1.00( 99.99%)d 0.00(  0.01%)
                                            0.0000 -0.0015 -0.0002 -0.0003  0.0000
                                            0.7869  0.0046  0.0155  0.0003  0.5818
                                            0.0040  0.0101  0.0002  0.2042 -0.0003
                                            0.0047  0.0003 -0.0026  0.0089  0.0061
                                           -0.0000  0.0043
                ( 46.67%)   0.6832* C  11 s(  0.00%)p 1.00( 99.96%)d 0.00(  0.04%)
                                           -0.0000 -0.0009  0.0003 -0.0002 -0.0000
                                            0.7900  0.0114  0.0132  0.0005  0.5771
                                            0.0085  0.0098  0.0004  0.2050  0.0025
                                            0.0035 -0.0000  0.0021 -0.0137 -0.0115
                                            0.0059 -0.0067
    26. (1.98956) BD ( 1) C  10 -Cl  17  
                ( 46.31%)   0.6805* C  10 s( 23.77%)p 3.20( 76.04%)d 0.01(  0.19%)
                                           -0.0001  0.4874 -0.0091 -0.0074 -0.0001
                                           -0.4694  0.0106  0.0042  0.0091  0.7065
                                           -0.0112 -0.0070 -0.0129 -0.2006 -0.0068
                                            0.0044  0.0023 -0.0346  0.0079 -0.0129
                                           -0.0138 -0.0176
                ( 53.69%)   0.7328*Cl  17 s( 20.31%)p 3.90( 79.16%)d 0.03(  0.53%)
                                            0.0000  0.0001  0.4493  0.0350  0.0009
                                            0.0000 -0.0000  0.0001  0.4942 -0.0260
                                           -0.0043  0.0015 -0.0002 -0.0001 -0.7193
                                            0.0405  0.0047 -0.0010  0.0002  0.0000
                                            0.1655 -0.0126 -0.0024 -0.0012 -0.0001
                                           -0.0566  0.0133 -0.0192 -0.0220 -0.0329
    27. (1.97488) BD ( 1) C  11 - C  12  
                ( 50.61%)   0.7114* C  11 s( 34.97%)p 1.86( 64.99%)d 0.00(  0.03%)
                                           -0.0002  0.5912 -0.0131 -0.0075 -0.0003
                                            0.4203  0.0054 -0.0079  0.0007 -0.6514
                                            0.0073  0.0105 -0.0008  0.2168 -0.0415
                                            0.0018 -0.0005 -0.0159  0.0011 -0.0044
                                           -0.0061 -0.0051
                ( 49.39%)   0.7028* C  12 s( 34.43%)p 1.90( 65.54%)d 0.00(  0.03%)
                                            0.0001  0.5867 -0.0109 -0.0000 -0.0000
                                           -0.4244  0.0208  0.0067  0.0001  0.6583
                                           -0.0172 -0.0116 -0.0001 -0.1996 -0.0326
                                            0.0076 -0.0001 -0.0137  0.0036 -0.0084
                                           -0.0064 -0.0032
    28. (1.98025) BD ( 1) C  11 - H  25  
                ( 60.88%)   0.7803* C  11 s( 30.59%)p 2.27( 69.34%)d 0.00(  0.06%)
                                           -0.0003  0.5528  0.0187  0.0041 -0.0001
                                           -0.4450 -0.0047 -0.0029 -0.0007  0.4059
                                            0.0076  0.0017  0.0006  0.5749 -0.0041
                                            0.0060  0.0007 -0.0108 -0.0162  0.0151
                                            0.0013  0.0057
                ( 39.12%)   0.6254* H  25 s(100.00%)
                                            1.0000  0.0011  0.0012
    29. (1.98134) BD ( 1) C  12 - C  13  
                ( 50.02%)   0.7072* C  12 s( 34.71%)p 1.88( 65.25%)d 0.00(  0.03%)
                                           -0.0000 -0.5891  0.0124 -0.0001  0.0001
                                           -0.4344  0.0204  0.0062  0.0000  0.4089
                                           -0.0338 -0.0042 -0.0002  0.5428  0.0154
                                           -0.0125  0.0004  0.0091  0.0112 -0.0081
                                            0.0002 -0.0069
                ( 49.98%)   0.7070* C  13 s( 34.61%)p 1.89( 65.36%)d 0.00(  0.03%)
                                           -0.0000 -0.5882  0.0125  0.0021  0.0004
                                            0.4246  0.0027  0.0083  0.0004 -0.3865
                                           -0.0174 -0.0091 -0.0005 -0.5674  0.0392
                                           -0.0058 -0.0001  0.0112  0.0105 -0.0085
                                            0.0008 -0.0034
    30. (1.64944) BD ( 2) C  12 - C  13  
                ( 50.00%)   0.7071* C  12 s(  0.00%)p 1.00( 99.96%)d 0.00(  0.04%)
                                            0.0000 -0.0000 -0.0002  0.0002  0.0000
                                            0.7933  0.0179  0.0098 -0.0006  0.5731
                                            0.0130  0.0070 -0.0004  0.2031  0.0048
                                            0.0024 -0.0001  0.0023 -0.0143 -0.0115
                                            0.0053 -0.0067
                ( 50.00%)   0.7071* C  13 s(  0.00%)p 1.00( 99.96%)d 0.00(  0.04%)
                                           -0.0000 -0.0009 -0.0007 -0.0002 -0.0001
                                            0.7928  0.0187 -0.0098 -0.0011  0.5735
                                            0.0134 -0.0073 -0.0010  0.2035  0.0049
                                           -0.0022 -0.0002  0.0055  0.0004  0.0053
                                           -0.0188  0.0012
    31. (1.98093) BD ( 1) C  12 - H  26  
                ( 60.53%)   0.7780* C  12 s( 30.76%)p 2.25( 69.17%)d 0.00(  0.06%)
                                           -0.0003  0.5543  0.0182 -0.0002  0.0002
                                           -0.0124 -0.0010 -0.0000 -0.0002 -0.2624
                                           -0.0004 -0.0029 -0.0003  0.7890  0.0049
                                            0.0081  0.0016  0.0018 -0.0001 -0.0134
                                           -0.0018  0.0215
                ( 39.47%)   0.6282* H  26 s(100.00%)
                                            1.0000  0.0005  0.0012
    32. (1.97924) BD ( 1) C  13 - C  14  
                ( 49.42%)   0.7030* C  13 s( 34.65%)p 1.88( 65.32%)d 0.00(  0.03%)
                                            0.0001  0.5886 -0.0109  0.0013  0.0001
                                            0.0169 -0.0239 -0.0023 -0.0003  0.2498
                                            0.0254  0.0066  0.0007 -0.7671  0.0241
                                           -0.0115 -0.0002 -0.0037  0.0000 -0.0105
                                           -0.0030  0.0139
                ( 50.58%)   0.7112* C  14 s( 34.99%)p 1.86( 64.97%)d 0.00(  0.03%)
                                           -0.0000  0.5914  0.0158 -0.0005 -0.0002
                                           -0.0036 -0.0245  0.0022  0.0004 -0.2617
                                            0.0331 -0.0005 -0.0009  0.7612 -0.0017
                                           -0.0087  0.0005 -0.0032 -0.0027 -0.0073
                                           -0.0019  0.0152
    33. (1.98113) BD ( 1) C  13 - H  27  
                ( 60.49%)   0.7777* C  13 s( 30.65%)p 2.26( 69.29%)d 0.00(  0.07%)
                                            0.0003 -0.5533 -0.0187 -0.0007 -0.0004
                                           -0.4353 -0.0031  0.0041 -0.0007  0.6766
                                            0.0044 -0.0067  0.0011 -0.2134 -0.0008
                                            0.0028 -0.0004  0.0179 -0.0066  0.0090
                                            0.0084  0.0118
                ( 39.51%)   0.6286* H  27 s(100.00%)
                                           -1.0000 -0.0006 -0.0013
    34. (1.97922) BD ( 1) C  14 - H  28  
                ( 60.32%)   0.7767* C  14 s( 30.32%)p 2.30( 69.61%)d 0.00(  0.07%)
                                           -0.0004  0.5504 -0.0161 -0.0018 -0.0001
                                            0.4491 -0.0022  0.0036  0.0015 -0.4141
                                            0.0095 -0.0049 -0.0017 -0.5681 -0.0098
                                           -0.0000 -0.0004 -0.0114 -0.0168  0.0151
                                            0.0017  0.0045
                ( 39.68%)   0.6299* H  28 s(100.00%)
                                            1.0000  0.0017  0.0008
    35. (1.99746) BD ( 1) C  15 - O  16  
                ( 26.68%)   0.5166* C  15 s(  0.00%)p 1.00( 99.40%)d 0.01(  0.60%)
                                            0.0000 -0.0059 -0.0001 -0.0005  0.0000
                                           -0.3237 -0.0154 -0.0074  0.0017 -0.7043
                                           -0.0344 -0.0156  0.0045  0.6248  0.0292
                                            0.0136 -0.0039 -0.0037  0.0337 -0.0014
                                           -0.0483 -0.0502
                ( 73.32%)   0.8562* O  16 s(  0.00%)p 1.00( 99.89%)d 0.00(  0.11%)
                                           -0.0000 -0.0032  0.0003 -0.0001  0.0000
                                           -0.3222 -0.0007 -0.0011  0.0007 -0.7135
                                           -0.0010 -0.0019  0.0017  0.6213  0.0012
                                            0.0021 -0.0014  0.0021 -0.0146  0.0006
                                            0.0210  0.0211
    36. (1.99387) BD ( 2) C  15 - O  16  
                ( 36.14%)   0.6012* C  15 s( 31.96%)p 2.12( 67.88%)d 0.00(  0.16%)
                                           -0.0001  0.5619 -0.0622 -0.0018 -0.0015
                                            0.3237 -0.0058 -0.0070  0.0008 -0.5812
                                            0.0411  0.0026 -0.0037 -0.4822  0.0439
                                           -0.0008 -0.0037 -0.0214 -0.0157  0.0277
                                           -0.0095 -0.0014
                ( 63.86%)   0.7991* O  16 s( 36.97%)p 1.70( 62.92%)d 0.00(  0.11%)
                                            0.0000  0.6064 -0.0440 -0.0017 -0.0000
                                           -0.3270  0.0104 -0.0005 -0.0006  0.5513
                                           -0.0178 -0.0016 -0.0006  0.4666 -0.0147
                                           -0.0021 -0.0011 -0.0156 -0.0143  0.0233
                                           -0.0104  0.0012
    37. (1.98780) BD ( 1) C  15 - H  29  
                ( 58.39%)   0.7642* C  15 s( 35.86%)p 1.79( 64.05%)d 0.00(  0.09%)
                                            0.0002 -0.5971 -0.0455  0.0009 -0.0020
                                            0.7538  0.0150 -0.0020 -0.0037 -0.2447
                                           -0.0150  0.0064  0.0034  0.1090 -0.0092
                                            0.0064  0.0019  0.0143 -0.0031  0.0081
                                           -0.0193  0.0150
                ( 41.61%)   0.6450* H  29 s(100.00%)
                                           -1.0000 -0.0041  0.0004
    38. (1.99929) CR ( 1) C   1           s(100.00%)p 0.00(  0.00%)
                                            1.0000  0.0002  0.0000 -0.0000  0.0000
                                            0.0002  0.0000  0.0000  0.0000  0.0002
                                            0.0000  0.0000  0.0000 -0.0000 -0.0000
                                           -0.0000 -0.0000  0.0000 -0.0000 -0.0000
                                           -0.0000 -0.0000
    39. (1.99929) CR ( 1) C   2           s(100.00%)p 0.00(  0.00%)
                                            1.0000  0.0001  0.0000  0.0000  0.0000
                                            0.0003  0.0000  0.0000  0.0000 -0.0000
                                           -0.0000 -0.0000  0.0000  0.0000  0.0000
                                           -0.0000  0.0000 -0.0000  0.0000  0.0000
                                            0.0000 -0.0000
    40. (1.99916) CR ( 1) C   3           s(100.00%)p 0.00(  0.00%)
                                            1.0000  0.0002 -0.0000 -0.0000 -0.0000
                                            0.0002 -0.0000  0.0000  0.0000 -0.0002
                                           -0.0000 -0.0000 -0.0000  0.0001 -0.0000
                                            0.0000  0.0000 -0.0000  0.0000 -0.0000
                                           -0.0000 -0.0000
    41. (1.99910) CR ( 1) C   4           s(100.00%)p 0.00(  0.00%)
                                            1.0000 -0.0001  0.0000  0.0000  0.0000
                                            0.0001  0.0000 -0.0000  0.0000  0.0002
                                            0.0000 -0.0000  0.0000 -0.0001 -0.0000
                                            0.0000  0.0000 -0.0000  0.0000 -0.0000
                                            0.0000  0.0000
    42. (1.99917) CR ( 1) C   5           s(100.00%)p 0.00(  0.00%)
                                            1.0000  0.0002 -0.0000 -0.0000 -0.0000
                                           -0.0003 -0.0000 -0.0000 -0.0000  0.0001
                                           -0.0000 -0.0000  0.0000 -0.0001  0.0000
                                           -0.0000 -0.0000  0.0000  0.0000  0.0000
                                            0.0000 -0.0000
    43. (1.99929) CR ( 1) C   6           s(100.00%)p 0.00(  0.00%)
                                            1.0000  0.0001  0.0000  0.0000  0.0000
                                           -0.0001 -0.0000 -0.0000 -0.0000  0.0003
                                            0.0000  0.0000  0.0000 -0.0001 -0.0000
                                           -0.0000 -0.0000 -0.0000  0.0000 -0.0000
                                           -0.0000 -0.0000
    44. (1.99904) CR ( 1) C   7           s(100.00%)p 0.00(  0.00%)
                                            1.0000 -0.0000 -0.0000 -0.0000  0.0000
                                           -0.0003 -0.0000 -0.0000 -0.0000 -0.0000
                                            0.0000  0.0000 -0.0000 -0.0002 -0.0000
                                            0.0000 -0.0000 -0.0000  0.0000  0.0000
                                            0.0000 -0.0000
    45. (1.99897) CR ( 1) C   8           s(100.00%)p 0.00(  0.00%)
                                            1.0000  0.0001  0.0000  0.0000  0.0000
                                            0.0001 -0.0000 -0.0000  0.0000 -0.0002
                                           -0.0000  0.0000 -0.0000  0.0002  0.0000
                                           -0.0000  0.0000 -0.0000  0.0000 -0.0000
                                           -0.0000 -0.0000
    46. (1.99940) CR ( 1) N   9           s(100.00%)p 0.00(  0.00%)
                                            1.0000  0.0001 -0.0000 -0.0000 -0.0000
                                            0.0001 -0.0000 -0.0000 -0.0000 -0.0001
                                            0.0000 -0.0000  0.0000  0.0001  0.0000
                                           -0.0000  0.0000 -0.0000  0.0000  0.0000
                                            0.0000 -0.0000
    47. (1.99868) CR ( 1) C  10           s(100.00%)
                                            1.0000  0.0000 -0.0000 -0.0000 -0.0000
                                           -0.0001  0.0000  0.0000  0.0000  0.0001
                                           -0.0000 -0.0000 -0.0000  0.0001 -0.0000
                                           -0.0000  0.0000 -0.0000  0.0000 -0.0000
                                           -0.0000 -0.0000
    48. (1.99913) CR ( 1) C  11           s(100.00%)p 0.00(  0.00%)
                                            1.0000  0.0003  0.0000 -0.0000 -0.0000
                                           -0.0001 -0.0000 -0.0000 -0.0000 -0.0000
                                            0.0000  0.0000  0.0000  0.0002 -0.0000
                                            0.0000  0.0000 -0.0000 -0.0000  0.0000
                                           -0.0000  0.0000
    49. (1.99928) CR ( 1) C  12           s(100.00%)p 0.00(  0.00%)
                                            1.0000  0.0001  0.0000 -0.0000  0.0000
                                            0.0000 -0.0000 -0.0000 -0.0000 -0.0001
                                           -0.0000 -0.0000 -0.0000  0.0003  0.0000
                                            0.0000  0.0000  0.0000  0.0000 -0.0000
                                           -0.0000  0.0000
    50. (1.99929) CR ( 1) C  13           s(100.00%)p 0.00(  0.00%)
                                            1.0000  0.0001  0.0000  0.0000  0.0000
                                            0.0002  0.0000 -0.0000  0.0000 -0.0002
                                           -0.0000  0.0000 -0.0000  0.0001  0.0000
                                           -0.0000  0.0000 -0.0000  0.0000 -0.0000
                                           -0.0000 -0.0000
    51. (1.99916) CR ( 1) C  14           s(100.00%)p 0.00(  0.00%)
                                            1.0000  0.0001 -0.0000 -0.0000 -0.0000
                                            0.0003  0.0000  0.0000  0.0000 -0.0002
                                            0.0000  0.0000 -0.0000 -0.0001 -0.0000
                                           -0.0000 -0.0000 -0.0000 -0.0000  0.0000
                                           -0.0000  0.0000
    52. (1.99947) CR ( 1) C  15           s(100.00%)p 0.00(  0.00%)
                                            1.0000  0.0001  0.0000 -0.0000  0.0000
                                           -0.0002 -0.0000  0.0000  0.0000 -0.0000
                                            0.0000  0.0000 -0.0000 -0.0001  0.0000
                                           -0.0000 -0.0000 -0.0000 -0.0000 -0.0000
                                            0.0000 -0.0000
    53. (1.99981) CR ( 1) O  16           s(100.00%)p 0.00(  0.00%)
                                            1.0000  0.0002  0.0000 -0.0000  0.0000
                                            0.0000 -0.0000 -0.0000  0.0000 -0.0002
                                            0.0000  0.0000 -0.0000 -0.0002  0.0000
                                            0.0000 -0.0000  0.0000  0.0000 -0.0000
                                            0.0000 -0.0000
    54. (2.00000) CR ( 1)Cl  17           s(100.00%)
                                            1.0000 -0.0000  0.0000 -0.0000 -0.0000
                                            0.0000  0.0000 -0.0000 -0.0000  0.0000
                                           -0.0000 -0.0000 -0.0000  0.0000  0.0000
                                           -0.0000  0.0000  0.0000  0.0000 -0.0000
                                            0.0000  0.0000  0.0000  0.0000  0.0000
                                            0.0000 -0.0000  0.0000  0.0000  0.0000
    55. (1.99967) CR ( 2)Cl  17           s(100.00%)p 0.00(  0.00%)
                                           -0.0000  1.0000  0.0002 -0.0000 -0.0000
                                           -0.0000  0.0000 -0.0000 -0.0002  0.0000
                                            0.0000 -0.0000 -0.0000  0.0000  0.0002
                                           -0.0000 -0.0000  0.0000  0.0000 -0.0000
                                           -0.0000  0.0000  0.0000  0.0000 -0.0000
                                            0.0000 -0.0000  0.0000  0.0000  0.0000
    56. (1.99997) CR ( 3)Cl  17           s(  0.00%)p 1.00(100.00%)
                                           -0.0000 -0.0000  0.0001 -0.0000 -0.0000
                                            0.0000  0.0000  1.0000 -0.0001  0.0000
                                           -0.0000 -0.0000 -0.0000  0.0000  0.0000
                                           -0.0000 -0.0000  0.0000  0.0000 -0.0000
                                           -0.0000  0.0000  0.0000  0.0000 -0.0000
                                            0.0000 -0.0000  0.0000  0.0000  0.0000
    57. (1.99993) CR ( 4)Cl  17           s(  0.00%)p 1.00(100.00%)
                                           -0.0000 -0.0000  0.0001 -0.0000 -0.0000
                                           -0.0000  0.0000 -0.0000 -0.0000  0.0000
                                            0.0000 -0.0000 -0.0000 -1.0000  0.0001
                                           -0.0000 -0.0000  0.0000  0.0000 -0.0000
                                           -0.0000  0.0000  0.0000  0.0000 -0.0000
                                            0.0000 -0.0000  0.0000  0.0000  0.0000
    58. (1.99999) CR ( 5)Cl  17           s(  0.00%)p 1.00(100.00%)
                                           -0.0000 -0.0000  0.0000 -0.0000 -0.0000
                                            0.0000  0.0000 -0.0000 -0.0000  0.0000
                                           -0.0000 -0.0000 -0.0000  0.0000  0.0000
                                           -0.0000  0.0000  0.0000  0.0000  1.0000
                                            0.0000  0.0000  0.0000  0.0000  0.0000
                                            0.0000 -0.0000 -0.0000  0.0000  0.0000
    59. (1.68830) LP ( 1) N   9           s(  0.00%)p 1.00( 99.98%)d 0.00(  0.01%)
                                            0.0001  0.0044 -0.0011  0.0000  0.0000
                                            0.3147  0.0080  0.0015 -0.0002  0.7103
                                            0.0207  0.0023  0.0000 -0.6288 -0.0169
                                           -0.0022  0.0004 -0.0070  0.0028 -0.0032
                                           -0.0001  0.0083
    60. (1.98866) LP ( 1) O  16           s( 63.23%)p 0.58( 36.76%)d 0.00(  0.01%)
                                           -0.0003  0.7949  0.0214  0.0008  0.0000
                                            0.2528 -0.0034 -0.0023  0.0011 -0.4240
                                            0.0062  0.0031 -0.0027 -0.3518  0.0053
                                            0.0023 -0.0025  0.0045  0.0029 -0.0067
                                            0.0018 -0.0000
    61. (1.90438) LP ( 2) O  16           s(  0.00%)p 1.00( 99.93%)d 0.00(  0.06%)
                                            0.0001 -0.0038  0.0011  0.0055 -0.0001
                                            0.8508  0.0112  0.0021  0.0007  0.0687
                                            0.0011 -0.0005 -0.0014  0.5201  0.0074
                                            0.0005 -0.0012  0.0141  0.0074  0.0106
                                           -0.0097  0.0131
    62. (1.99146) LP ( 1)Cl  17           s( 79.76%)p 0.25( 20.22%)d 0.00(  0.02%)
                                           -0.0000 -0.0003  0.8930 -0.0095 -0.0001
                                           -0.0000  0.0000 -0.0001 -0.2486  0.0094
                                           -0.0017 -0.0004 -0.0003  0.0002  0.3668
                                           -0.0146  0.0018  0.0003  0.0005 -0.0000
                                           -0.0748  0.0045  0.0010  0.0003 -0.0002
                                            0.0103 -0.0025  0.0036  0.0041  0.0068
    63. (1.96274) LP ( 2)Cl  17           s(  0.01%)p 1.00( 99.97%)d 0.00(  0.02%)
                                            0.0000  0.0000  0.0074 -0.0008 -0.0008
                                           -0.0003 -0.0000 -0.0000  0.2853  0.0047
                                            0.0018  0.0001  0.0002 -0.0000 -0.0199
                                           -0.0008 -0.0040 -0.0003  0.0001  0.0001
                                           -0.9580 -0.0131 -0.0002  0.0003 -0.0004
                                           -0.0034 -0.0071  0.0122  0.0021 -0.0041
    64. (1.91990) LP ( 3)Cl  17           s(  0.00%)p 1.00( 99.96%)d 0.00(  0.04%)
                                           -0.0000 -0.0000  0.0043  0.0001 -0.0009
                                            0.0003  0.0000 -0.0001 -0.7805 -0.0142
                                           -0.0018  0.0004  0.0004 -0.0000 -0.5844
                                           -0.0109  0.0003  0.0004  0.0003 -0.0000
                                           -0.2203 -0.0037 -0.0015 -0.0001  0.0002
                                            0.0063 -0.0052  0.0015 -0.0181 -0.0014
    65. (0.00545) RY*( 1) C   1           s(  1.37%)p67.99( 93.18%)d 3.97(  5.44%)
                                            0.0000 -0.0239  0.1122  0.0164  0.0163
                                            0.0144 -0.5557  0.0628 -0.0315  0.0193
                                           -0.7694  0.0857 -0.0436 -0.0030  0.1264
                                           -0.0187  0.0075 -0.2067  0.0691 -0.0049
                                            0.0728  0.0403
    66. (0.00194) RY*( 2) C   1           s(  0.02%)p99.99( 98.07%)d99.99(  1.91%)
                                           -0.0000 -0.0001  0.0129  0.0020  0.0003
                                           -0.0325 -0.7461  0.1323  0.1878  0.0213
                                            0.4898 -0.0804 -0.1219 -0.0138 -0.3152
                                            0.0533  0.0787  0.0426  0.0121  0.0458
                                            0.1220 -0.0128
    67. (0.00088) RY*( 3) C   1           s(  0.15%)p99.99( 91.40%)d54.48(  8.44%)
                                           -0.0000  0.0001  0.0388  0.0064  0.0004
                                            0.0035 -0.1841 -0.0528 -0.0206 -0.0070
                                            0.2784  0.0666  0.0334 -0.0200  0.8636
                                            0.1901  0.1069  0.0320  0.2138  0.1660
                                           -0.0990 -0.0174
    68. (0.00055) RY*( 4) C   1           s(  0.10%)p18.89(  1.95%)d99.99( 97.95%)
                                           -0.0000  0.0005  0.0315  0.0059  0.0021
                                           -0.0046  0.0036 -0.0986  0.0280  0.0040
                                           -0.0148  0.0288 -0.0142  0.0094 -0.0804
                                           -0.0331 -0.0038  0.3239  0.6500 -0.4070
                                           -0.0135  0.5350
    69. (0.00045) RY*( 5) C   1           s(  9.14%)p 9.34( 85.36%)d 0.60(  5.51%)
                                           -0.0000  0.0020  0.3016  0.0161 -0.0108
                                           -0.0207 -0.0599 -0.7008  0.2366  0.0050
                                            0.0841  0.4429 -0.0953 -0.0067 -0.0559
                                           -0.2845  0.0775 -0.1339 -0.0800 -0.0370
                                           -0.1596 -0.0625
    70. (0.00040) RY*( 6) C   1           s( 81.92%)p 0.19( 15.33%)d 0.03(  2.75%)
                                           -0.0000  0.0041  0.9027  0.0474 -0.0444
                                           -0.0070  0.1141  0.2404  0.0417 -0.0214
                                            0.0619 -0.1165  0.2198  0.0057 -0.0308
                                            0.0981 -0.0629 -0.0582  0.0701 -0.0374
                                            0.1118 -0.0730
    71. (0.00017) RY*( 7) C   1           s( 78.44%)p 0.04(  2.86%)d 0.24( 18.70%)
                                            0.0000 -0.0051 -0.1559  0.8718 -0.0104
                                            0.0046  0.0222  0.0122  0.0908  0.0075
                                            0.0368  0.0190  0.1316 -0.0017 -0.0078
                                           -0.0022 -0.0228 -0.2018  0.1945 -0.1906
                                            0.0729 -0.2584
    72. (0.00007) RY*( 8) C   1           s(  0.15%)p99.99( 23.91%)d99.99( 75.94%)
    73. (0.00006) RY*( 9) C   1           s(  4.39%)p15.75( 69.21%)d 6.01( 26.40%)
    74. (0.00002) RY*(10) C   1           s(  9.68%)p 2.13( 20.62%)d 7.20( 69.70%)
    75. (0.00001) RY*(11) C   1           s(  2.51%)p36.22( 90.88%)d 2.64(  6.61%)
    76. (0.00000) RY*(12) C   1           s(  0.19%)p99.99( 98.02%)d 9.58(  1.79%)
    77. (0.00001) RY*(13) C   1           s(  0.45%)p99.99( 86.86%)d28.02( 12.69%)
    78. (0.00001) RY*(14) C   1           s(  2.82%)p30.67( 86.63%)d 3.73( 10.55%)
    79. (0.00000) RY*(15) C   1           s(  0.52%)p20.26( 10.59%)d99.99( 88.89%)
    80. (0.00000) RY*(16) C   1           s( 98.79%)p 0.01(  0.98%)d 0.00(  0.23%)
    81. (0.00000) RY*(17) C   1           s(  9.44%)p 2.57( 24.24%)d 7.02( 66.31%)
    82. (0.00577) RY*( 1) C   2           s(  0.36%)p99.99( 94.80%)d13.40(  4.84%)
                                           -0.0000 -0.0260  0.0464 -0.0268  0.0083
                                            0.0272 -0.9388  0.0746 -0.0553  0.0016
                                            0.0802  0.0418 -0.0115  0.0058 -0.2212
                                            0.0025 -0.0070  0.0319 -0.0617 -0.0397
                                           -0.2034  0.0245
    83. (0.00202) RY*( 2) C   2           s(  0.36%)p99.99( 97.56%)d 5.76(  2.08%)
                                           -0.0000 -0.0019  0.0494 -0.0340 -0.0038
                                           -0.0045 -0.1244  0.0220  0.0180 -0.0382
                                           -0.9015  0.1698  0.2094  0.0109  0.2572
                                           -0.0478 -0.0625  0.1345 -0.0413  0.0270
                                            0.0085 -0.0150
    84. (0.00094) RY*( 3) C   2           s(  0.29%)p99.99( 77.35%)d75.82( 22.36%)
                                            0.0000  0.0004  0.0516  0.0165  0.0037
                                            0.0012 -0.1603 -0.0544 -0.0115 -0.0033
                                            0.2469  0.0794  0.0137 -0.0120  0.7844
                                            0.2436  0.0503  0.0177  0.2934  0.3203
                                           -0.1654 -0.0848
    85. (0.00056) RY*( 4) C   2           s(  4.93%)p 3.10( 15.28%)d16.19( 79.79%)
                                            0.0000  0.0003  0.2217 -0.0118  0.0008
                                           -0.0080  0.0966  0.0527  0.0434  0.0068
                                           -0.0926  0.0293 -0.0515  0.0127 -0.3415
                                           -0.0477 -0.0873 -0.1565  0.0299  0.6976
                                           -0.2664 -0.4635
    86. (0.00048) RY*( 5) C   2           s( 82.65%)p 0.11(  8.85%)d 0.10(  8.50%)
                                            0.0000  0.0037  0.9075 -0.0421 -0.0345
                                           -0.0193  0.0782  0.0810  0.1634  0.0077
                                            0.0784  0.1768 -0.0625 -0.0089  0.0342
                                           -0.0148  0.0769  0.1076 -0.0372 -0.2598
                                           -0.0531  0.0410
    87. (0.00025) RY*( 6) C   2           s( 14.71%)p 5.34( 78.60%)d 0.45(  6.69%)
                                           -0.0000 -0.0015 -0.2030  0.3255  0.0042
                                            0.0068  0.0501  0.0853 -0.0692  0.0175
                                            0.0677  0.7694 -0.3570 -0.0039 -0.0213
                                           -0.1934  0.0959  0.2424 -0.0292 -0.0044
                                           -0.0089 -0.0846
    88. (0.00014) RY*( 7) C   2           s( 64.89%)p 0.25( 16.40%)d 0.29( 18.71%)
                                           -0.0000 -0.0032 -0.0062  0.8048 -0.0330
                                            0.0047 -0.0049 -0.0185  0.2268 -0.0052
                                           -0.0502 -0.3085  0.1092  0.0027  0.0396
                                           -0.0105  0.0299  0.0223 -0.0031 -0.2248
                                           -0.2691 -0.2523
    89. (0.00008) RY*( 8) C   2           s(  3.83%)p10.67( 40.87%)d14.43( 55.30%)
    90. (0.00006) RY*( 9) C   2           s(  3.72%)p13.60( 50.62%)d12.27( 45.66%)
    91. (0.00003) RY*(10) C   2           s( 10.55%)p 2.66( 28.05%)d 5.82( 61.40%)
    92. (0.00001) RY*(11) C   2           s(  3.34%)p26.76( 89.30%)d 2.21(  7.36%)
    93. (0.00000) RY*(12) C   2           s(  0.94%)p99.99( 96.92%)d 2.28(  2.14%)
    94. (0.00001) RY*(13) C   2           s(  4.09%)p22.40( 91.55%)d 1.07(  4.36%)
    95. (0.00000) RY*(14) C   2           s(  0.19%)p67.56( 13.13%)d99.99( 86.68%)
    96. (0.00001) RY*(15) C   2           s(  4.50%)p15.79( 71.13%)d 5.41( 24.37%)
    97. (0.00000) RY*(16) C   2           s( 98.57%)p 0.01(  0.71%)d 0.01(  0.72%)
    98. (0.00001) RY*(17) C   2           s(  2.14%)p13.50( 28.96%)d32.12( 68.89%)
    99. (0.00560) RY*( 1) C   3           s(  0.33%)p99.99( 94.55%)d15.70(  5.13%)
                                            0.0000 -0.0212  0.0510  0.0134  0.0057
                                            0.0050 -0.2947  0.0618 -0.0084 -0.0236
                                            0.8680 -0.0083  0.0346  0.0073 -0.3150
                                            0.0051 -0.0127  0.1615 -0.0266  0.0784
                                            0.1353 -0.0059
   100. (0.00195) RY*( 2) C   3           s(  1.44%)p66.42( 95.57%)d 2.08(  2.99%)
                                            0.0000  0.0177  0.1179 -0.0065 -0.0114
                                            0.0260  0.8764 -0.1402 -0.1062  0.0050
                                            0.3571 -0.0213 -0.0797  0.0024  0.1463
                                           -0.0160 -0.0056  0.1118 -0.0191 -0.0459
                                           -0.1176 -0.0337
   101. (0.00117) RY*( 3) C   3           s(  0.16%)p99.99( 76.83%)d99.99( 23.00%)
                                            0.0000 -0.0006  0.0215  0.0342  0.0008
                                            0.0031 -0.2184 -0.0768  0.0039 -0.0076
                                            0.2020  0.1251  0.0295 -0.0200  0.7514
                                            0.2959  0.0697  0.1108  0.4330  0.0771
                                           -0.0895  0.1277
   102. (0.00056) RY*( 4) C   3           s( 49.58%)p 0.42( 21.03%)d 0.59( 29.39%)
                                            0.0000 -0.0044  0.6851 -0.1628  0.0036
                                           -0.0045 -0.1425  0.0078  0.1132 -0.0136
                                            0.0448 -0.1455  0.1394  0.0077  0.3152
                                           -0.1867 -0.0004 -0.1032 -0.3996 -0.3372
                                            0.0976  0.0206
   103. (0.00052) RY*( 5) C   3           s( 39.91%)p 0.52( 20.59%)d 0.99( 39.51%)
                                            0.0000 -0.0044  0.6291 -0.0572  0.0050
                                           -0.0023  0.0162 -0.0794  0.0746 -0.0144
                                           -0.1428 -0.0972  0.0848  0.0008 -0.3576
                                            0.1559 -0.0652  0.0644  0.4518  0.3205
                                           -0.2894 -0.0177
   104. (0.00030) RY*( 6) C   3           s( 15.17%)p 5.44( 82.56%)d 0.15(  2.26%)
                                            0.0000 -0.0058  0.2203  0.3165 -0.0545
                                            0.0114  0.0720  0.7940 -0.2960 -0.0003
                                           -0.0552  0.0897 -0.2263  0.0033  0.0296
                                            0.1978  0.0081  0.0385  0.0149 -0.0385
                                            0.1178 -0.0746
   105. (0.00013) RY*( 7) C   3           s(  2.22%)p22.36( 49.67%)d21.65( 48.11%)
                                            0.0000  0.0069  0.0317  0.0837  0.1190
                                           -0.0114 -0.1316 -0.2101 -0.5799 -0.0107
                                           -0.0919  0.0265  0.1228 -0.0014 -0.0281
                                            0.2575 -0.0862  0.3550 -0.4350  0.0709
                                           -0.3157  0.2471
   106. (0.00012) RY*( 8) C   3           s(  7.26%)p11.66( 84.71%)d 1.11(  8.03%)
                                            0.0000  0.0078  0.1736  0.2002  0.0482
                                            0.0098  0.0395 -0.1729 -0.0162 -0.0014
                                           -0.0257  0.8652  0.2080 -0.0028 -0.0322
                                           -0.1200 -0.0853 -0.0944 -0.0527  0.1149
                                            0.1936 -0.1338
   107. (0.00010) RY*( 9) C   3           s(  6.53%)p12.14( 79.23%)d 2.18( 14.24%)
   108. (0.00006) RY*(10) C   3           s( 57.07%)p 0.52( 29.55%)d 0.23( 13.38%)
   109. (0.00007) RY*(11) C   3           s(  2.70%)p 6.74( 18.20%)d29.30( 79.10%)
   110. (0.00004) RY*(12) C   3           s( 13.83%)p 1.45( 20.05%)d 4.78( 66.12%)
   111. (0.00002) RY*(13) C   3           s(  2.46%)p 7.07( 17.38%)d32.61( 80.16%)
   112. (0.00001) RY*(14) C   3           s(  4.10%)p18.47( 75.75%)d 4.91( 20.15%)
   113. (0.00002) RY*(15) C   3           s(  3.83%)p 7.89( 30.20%)d17.24( 65.97%)
   114. (0.00000) RY*(16) C   3           s( 93.02%)p 0.06(  5.60%)d 0.01(  1.38%)
   115. (0.00001) RY*(17) C   3           s(  0.48%)p99.99( 98.61%)d 1.90(  0.91%)
   116. (0.00714) RY*( 1) C   4           s(  1.27%)p75.13( 95.25%)d 2.75(  3.49%)
                                           -0.0000  0.0102 -0.0605  0.0944 -0.0030
                                           -0.0103  0.4786 -0.0057  0.0100 -0.0181
                                            0.8166 -0.0038  0.0332  0.0054 -0.2340
                                           -0.0006 -0.0027 -0.1722  0.0506  0.0025
                                            0.0094  0.0507
   117. (0.00344) RY*( 2) C   4           s(  6.44%)p13.66( 87.91%)d 0.88(  5.66%)
                                           -0.0000  0.0084  0.2514  0.0332 -0.0009
                                           -0.0192 -0.6310 -0.0127  0.0462  0.0012
                                            0.2021 -0.0598 -0.0003  0.0014 -0.6585
                                           -0.0151 -0.0020  0.0216 -0.0784 -0.1410
                                           -0.1592  0.0687
   118. (0.00265) RY*( 3) C   4           s(  0.81%)p99.99( 94.87%)d 5.30(  4.31%)
                                           -0.0000 -0.0013  0.0894 -0.0111 -0.0049
                                            0.0037  0.5498 -0.0012 -0.0269 -0.0037
                                           -0.4887  0.0143  0.0349  0.0142 -0.6352
                                           -0.0051 -0.0418  0.0503 -0.0544 -0.1298
                                            0.1299  0.0625
   119. (0.00113) RY*( 4) C   4           s( 82.99%)p 0.16( 13.26%)d 0.05(  3.75%)
                                           -0.0000 -0.0006  0.9109 -0.0098 -0.0032
                                           -0.0017  0.1631 -0.0135  0.0088 -0.0103
                                            0.0339 -0.1960  0.1361  0.0038  0.2103
                                            0.0528 -0.0221  0.0530  0.0006  0.1599
                                           -0.0721  0.0628
   120. (0.00065) RY*( 5) C   4           s(  0.31%)p 7.72(  2.42%)d99.99( 97.27%)
                                            0.0000 -0.0003  0.0020  0.0551 -0.0093
                                           -0.0011 -0.0080 -0.0445 -0.0164  0.0030
                                            0.0306 -0.0414 -0.0173  0.0102  0.1109
                                           -0.0621 -0.0512  0.3287  0.5831 -0.4750
                                            0.0607  0.5434
   121. (0.00032) RY*( 6) C   4           s( 15.13%)p 3.29( 49.80%)d 2.32( 35.06%)
                                           -0.0000  0.0003  0.0289  0.3878  0.0079
                                           -0.0095 -0.0752  0.3922  0.4191 -0.0001
                                           -0.0550  0.1856  0.0107 -0.0071 -0.1072
                                            0.2974  0.1591  0.0080  0.3784  0.3677
                                            0.2673 -0.0264
   122. (0.00026) RY*( 7) C   4           s(  1.03%)p36.56( 37.75%)d59.30( 61.22%)
                                           -0.0000 -0.0014  0.0635  0.0657 -0.0444
                                           -0.0114 -0.0550  0.1784  0.3716  0.0050
                                            0.0681 -0.2175  0.0005  0.0066  0.1101
                                           -0.3735 -0.0286 -0.0241 -0.3554 -0.3177
                                            0.6196 -0.0220
   123. (0.00021) RY*( 8) C   4           s( 40.39%)p 1.08( 43.48%)d 0.40( 16.13%)
                                            0.0000 -0.0018  0.0745  0.6299  0.0403
                                            0.0055 -0.0186  0.0421 -0.2233 -0.0034
                                           -0.0478  0.4597  0.3639  0.0039  0.1180
                                           -0.0240 -0.1488 -0.1367 -0.2335 -0.2736
                                           -0.1051  0.0472
   124. (0.00017) RY*( 9) C   4           s( 14.86%)p 4.22( 62.69%)d 1.51( 22.44%)
                                           -0.0000  0.0033 -0.1437  0.3574 -0.0150
                                           -0.0010 -0.0382 -0.2239 -0.0947  0.0008
                                           -0.0771 -0.3966  0.2752 -0.0033 -0.0858
                                           -0.5571 -0.0982  0.0257  0.2094  0.4235
                                           -0.0240  0.0024
   125. (0.00014) RY*(10) C   4           s(  1.99%)p39.71( 79.03%)d 9.54( 18.98%)
                                           -0.0000 -0.0032  0.1382  0.0186  0.0209
                                           -0.0110 -0.0469 -0.7534  0.1024  0.0033
                                            0.0560  0.4285 -0.1322 -0.0066 -0.0278
                                           -0.0408  0.0564  0.1232  0.0979  0.0686
                                            0.3532 -0.1887
   126. (0.00009) RY*(11) C   4           s(  7.33%)p 3.86( 28.27%)d 8.79( 64.40%)
   127. (0.00007) RY*(12) C   4           s(  5.26%)p10.04( 52.84%)d 7.96( 41.90%)
   128. (0.00007) RY*(13) C   4           s( 11.21%)p 3.40( 38.15%)d 4.52( 50.64%)
   129. (0.00004) RY*(14) C   4           s(  3.18%)p15.62( 49.64%)d14.85( 47.18%)
   130. (0.00004) RY*(15) C   4           s( 13.12%)p 4.91( 64.40%)d 1.71( 22.47%)
   131. (0.00001) RY*(16) C   4           s(  1.01%)p96.33( 97.59%)d 1.37(  1.39%)
   132. (0.00001) RY*(17) C   4           s( 93.68%)p 0.03(  2.75%)d 0.04(  3.57%)
   133. (0.00601) RY*( 1) C   5           s(  0.14%)p99.99( 95.06%)d33.37(  4.80%)
                                            0.0000 -0.0224  0.0263  0.0152  0.0037
                                           -0.0261  0.9477 -0.0220  0.0304  0.0020
                                            0.1114  0.0570 -0.0028 -0.0050  0.1852
                                           -0.0163  0.0082  0.0381 -0.0627 -0.0412
                                           -0.2016  0.0165
   134. (0.00209) RY*( 2) C   5           s(  0.28%)p99.99( 97.19%)d 8.92(  2.53%)
                                            0.0000  0.0160  0.0476  0.0120 -0.0131
                                            0.0032 -0.0487 -0.0058 -0.0536  0.0290
                                            0.9291 -0.1357 -0.1235 -0.0078 -0.2552
                                            0.0553  0.0260  0.1344 -0.0226  0.0448
                                            0.0254 -0.0636
   135. (0.00128) RY*( 3) C   5           s(  0.11%)p99.99( 79.91%)d99.99( 19.98%)
                                            0.0000 -0.0002  0.0325 -0.0012 -0.0010
                                           -0.0019  0.1920  0.0544  0.0083  0.0013
                                           -0.2117 -0.1721 -0.0342  0.0033 -0.7962
                                           -0.2203 -0.0338  0.1257  0.0886 -0.3266
                                            0.1048  0.2420
   136. (0.00056) RY*( 4) C   5           s( 27.61%)p 0.74( 20.56%)d 1.88( 51.84%)
                                           -0.0000 -0.0026  0.5135 -0.1109  0.0072
                                           -0.0118  0.0805 -0.0548  0.0771 -0.0056
                                           -0.1595 -0.1501  0.0315  0.0069 -0.2899
                                            0.2353 -0.0400 -0.0363  0.2161  0.5943
                                           -0.1806 -0.2908
   137. (0.00051) RY*( 5) C   5           s( 58.09%)p 0.34( 19.69%)d 0.38( 22.22%)
                                           -0.0000 -0.0043  0.7498 -0.1360  0.0102
                                           -0.0144 -0.0561 -0.0361  0.0764 -0.0116
                                            0.0274 -0.2547  0.0727 -0.0050  0.3089
                                           -0.1374  0.0323  0.1270 -0.1576 -0.3217
                                            0.2317  0.1550
   138. (0.00026) RY*( 6) C   5           s( 26.51%)p 2.66( 70.53%)d 0.11(  2.96%)
                                            0.0000 -0.0042  0.3587  0.3651 -0.0561
                                           -0.0084 -0.0710 -0.0976 -0.0566  0.0094
                                            0.0174  0.7018 -0.3509 -0.0040 -0.0858
                                           -0.2449  0.0635 -0.0030  0.0772 -0.0716
                                           -0.1159 -0.0712
   139. (0.00015) RY*( 7) C   5           s(  0.60%)p99.99( 74.73%)d40.99( 24.67%)
                                           -0.0000  0.0114  0.0034 -0.0335  0.0689
                                           -0.0043 -0.0348  0.6767  0.2312 -0.0086
                                           -0.0980  0.0348 -0.3769 -0.0012  0.0307
                                            0.2112  0.1902  0.4179 -0.2080  0.0976
                                           -0.0919  0.1037
   140. (0.00010) RY*( 8) C   5           s(  6.80%)p 8.87( 60.36%)d 4.83( 32.84%)
                                           -0.0000 -0.0022 -0.1270  0.2184  0.0650
                                           -0.0005  0.0074 -0.6405  0.1096 -0.0134
                                           -0.1295 -0.1848 -0.3235  0.0062  0.0274
                                            0.0378  0.1524  0.4011 -0.2341  0.2542
                                            0.1416  0.1675
   141. (0.00008) RY*( 9) C   5           s( 69.87%)p 0.34( 23.74%)d 0.09(  6.39%)
   142. (0.00007) RY*(10) C   5           s(  3.44%)p24.74( 85.03%)d 3.36( 11.53%)
   143. (0.00008) RY*(11) C   5           s(  2.67%)p 7.75( 20.71%)d28.66( 76.62%)
   144. (0.00003) RY*(12) C   5           s(  5.74%)p 3.19( 18.30%)d13.24( 75.96%)
   145. (0.00003) RY*(13) C   5           s(  0.56%)p99.99( 67.03%)d57.37( 32.41%)
   146. (0.00002) RY*(14) C   5           s(  0.38%)p32.67( 12.36%)d99.99( 87.26%)
   147. (0.00000) RY*(15) C   5           s(  0.08%)p99.99( 94.61%)d68.10(  5.31%)
   148. (0.00001) RY*(16) C   5           s(  1.75%)p33.51( 58.75%)d22.53( 39.50%)
   149. (0.00000) RY*(17) C   5           s( 95.45%)p 0.02(  1.53%)d 0.03(  3.02%)
   150. (0.00574) RY*( 1) C   6           s(  0.53%)p99.99( 94.55%)d 9.20(  4.91%)
                                            0.0000 -0.0261  0.0601 -0.0308  0.0098
                                           -0.0086  0.3854  0.0058  0.0113  0.0237
                                           -0.8164  0.0922 -0.0520 -0.0097  0.3427
                                           -0.0273  0.0173  0.1572 -0.0273  0.0852
                                            0.1280 -0.0041
   151. (0.00198) RY*( 2) C   6           s(  0.09%)p99.99( 98.04%)d21.29(  1.87%)
                                           -0.0000 -0.0016  0.0255 -0.0145 -0.0040
                                           -0.0366 -0.8526  0.1374  0.2098 -0.0173
                                           -0.4166  0.0560  0.0912 -0.0023 -0.0561
                                            0.0203  0.0175  0.0882 -0.0470 -0.0091
                                           -0.0929 -0.0016
   152. (0.00085) RY*( 3) C   6           s(  1.04%)p83.97( 87.14%)d11.39( 11.82%)
                                           -0.0000  0.0003  0.0958  0.0344  0.0040
                                            0.0058 -0.1833 -0.0553 -0.0295 -0.0083
                                            0.2688  0.0919  0.0201 -0.0202  0.8226
                                            0.2631  0.0797 -0.0383  0.0866  0.2781
                                           -0.1044 -0.1450
   153. (0.00060) RY*( 4) C   6           s(  2.50%)p 2.38(  5.95%)d36.57( 91.55%)
                                           -0.0000  0.0009  0.1489  0.0534  0.0018
                                            0.0022  0.0388 -0.0457  0.0141 -0.0044
                                           -0.0569 -0.0206 -0.0131 -0.0037 -0.2060
                                            0.0335 -0.0910  0.2049  0.8134  0.3576
                                           -0.2681  0.1099
   154. (0.00050) RY*( 5) C   6           s( 89.94%)p 0.06(  4.95%)d 0.06(  5.11%)
                                           -0.0000  0.0042  0.9480  0.0141 -0.0210
                                            0.0124  0.0031  0.0523 -0.1118 -0.0152
                                            0.0622  0.0896  0.1007  0.0103 -0.0966
                                            0.0182 -0.0452  0.0820 -0.1234 -0.0822
                                            0.1306 -0.0731
   155. (0.00028) RY*( 6) C   6           s(  1.61%)p56.46( 91.00%)d 4.58(  7.39%)
                                           -0.0000  0.0009  0.1053 -0.0710 -0.0010
                                           -0.0172 -0.0625 -0.7961  0.3203 -0.0107
                                           -0.0645 -0.3699  0.1628 -0.0006  0.0176
                                           -0.0309  0.0256 -0.1722  0.0291  0.0196
                                            0.2006  0.0526
   156. (0.00017) RY*( 7) C   6           s( 82.90%)p 0.03(  2.79%)d 0.17( 14.32%)
                                            0.0000 -0.0037 -0.0931  0.9057 -0.0078
                                           -0.0029 -0.0167 -0.1079 -0.0278  0.0063
                                           -0.0069 -0.0077  0.1121 -0.0029 -0.0227
                                            0.0371 -0.0238  0.2433  0.0088 -0.0998
                                            0.1588 -0.2207
   157. (0.00007) RY*( 8) C   6           s(  7.15%)p 9.87( 70.57%)d 3.12( 22.28%)
   158. (0.00007) RY*( 9) C   6           s(  0.32%)p99.99( 36.88%)d99.99( 62.79%)
   159. (0.00003) RY*(10) C   6           s(  0.14%)p99.99( 53.71%)d99.99( 46.15%)
   160. (0.00002) RY*(11) C   6           s(  8.12%)p 5.20( 42.20%)d 6.12( 49.68%)
   161. (0.00000) RY*(12) C   6           s(  0.32%)p99.99( 98.45%)d 3.84(  1.23%)
   162. (0.00001) RY*(13) C   6           s(  1.84%)p51.75( 95.01%)d 1.72(  3.15%)
   163. (0.00000) RY*(14) C   6           s( 97.23%)p 0.02(  2.34%)d 0.00(  0.43%)
   164. (0.00000) RY*(15) C   6           s(  1.60%)p12.45( 19.93%)d49.01( 78.47%)
   165. (0.00000) RY*(16) C   6           s(  4.40%)p16.83( 74.06%)d 4.89( 21.53%)
   166. (0.00001) RY*(17) C   6           s(  0.36%)p63.21( 22.50%)d99.99( 77.15%)
   167. (0.01101) RY*( 1) C   7           s(  3.34%)p28.37( 94.74%)d 0.58(  1.92%)
                                            0.0000 -0.0051  0.1823  0.0120 -0.0023
                                           -0.0363  0.7906 -0.0166  0.0176  0.0036
                                           -0.4708 -0.0150  0.0254 -0.0168  0.3113
                                            0.0076  0.0261  0.0294 -0.0434  0.0282
                                           -0.1076  0.0640
   168. (0.00505) RY*( 2) C   7           s(  1.80%)p53.42( 96.10%)d 1.17(  2.10%)
                                            0.0000 -0.0266  0.1314  0.0023  0.0000
                                           -0.0144  0.1199 -0.0353 -0.0027  0.0175
                                            0.7010  0.0332 -0.0141  0.0001  0.6569
                                           -0.1434  0.0099  0.0855  0.0834 -0.0238
                                           -0.0447  0.0645
   169. (0.00331) RY*( 3) C   7           s(  0.63%)p99.99( 70.54%)d45.95( 28.83%)
                                            0.0000  0.0022  0.0535  0.0584  0.0004
                                            0.0033  0.2740  0.2852  0.0105  0.0101
                                            0.2089  0.4606 -0.0120 -0.0153 -0.3673
                                           -0.3943  0.0467 -0.0416 -0.1889 -0.0020
                                            0.3083  0.3948
   170. (0.00208) RY*( 4) C   7           s(  6.67%)p13.38( 89.23%)d 0.62(  4.10%)
                                            0.0000 -0.0042  0.2360 -0.1047 -0.0051
                                           -0.0081  0.0954 -0.3039  0.0598  0.0013
                                            0.0963 -0.6393  0.0035 -0.0054 -0.2750
                                           -0.5414  0.0207  0.1361 -0.0985 -0.1084
                                            0.0246 -0.0214
   171. (0.00158) RY*( 5) C   7           s(  0.53%)p99.99( 93.11%)d12.03(  6.36%)
                                            0.0000 -0.0001  0.0398  0.0609  0.0001
                                           -0.0007  0.3771  0.1395 -0.0305  0.0097
                                            0.4240 -0.2957 -0.0569 -0.0027 -0.3859
                                            0.5894  0.0401  0.1012  0.0148  0.2302
                                           -0.0000 -0.0138
   172. (0.00102) RY*( 6) C   7           s(  6.07%)p11.00( 66.71%)d 4.49( 27.22%)
                                            0.0000 -0.0001  0.2460 -0.0052  0.0115
                                           -0.0093 -0.1226  0.7310  0.1648 -0.0034
                                           -0.0593 -0.2536  0.0316 -0.0021  0.1128
                                            0.0706  0.0625  0.0355 -0.1873 -0.4805
                                           -0.0016 -0.0706
   173. (0.00085) RY*( 7) C   7           s(  2.38%)p17.76( 42.27%)d23.25( 55.35%)
                                            0.0000  0.0015  0.1539  0.0097 -0.0021
                                           -0.0060 -0.0170 -0.4698 -0.0130 -0.0060
                                            0.0503  0.2249  0.0605 -0.0085 -0.0153
                                            0.3304  0.1879  0.2066 -0.5208 -0.4691
                                            0.1395 -0.0033
   174. (0.00047) RY*( 8) C   7           s( 61.67%)p 0.42( 25.63%)d 0.21( 12.70%)
                                           -0.0000  0.0005  0.7633 -0.1806  0.0384
                                           -0.0192 -0.1214 -0.0383  0.1904  0.0136
                                            0.0029  0.3071 -0.1027  0.0070 -0.1468
                                            0.0405 -0.2742  0.0348  0.0890  0.1927
                                           -0.2248 -0.1738
   175. (0.00034) RY*( 9) C   7           s(  6.40%)p 7.03( 44.95%)d 7.61( 48.65%)
                                            0.0000  0.0006 -0.0439  0.2490 -0.0004
                                            0.0013  0.1533  0.0371 -0.0301 -0.0045
                                            0.1225  0.2281  0.2968 -0.0040 -0.1931
                                           -0.1960  0.4392 -0.0181  0.1614 -0.1301
                                           -0.3398 -0.5725
   176. (0.00023) RY*(10) C   7           s( 24.45%)p 1.55( 37.80%)d 1.54( 37.75%)
                                           -0.0000 -0.0067  0.2879  0.3977  0.0591
                                           -0.0101 -0.2175  0.0054  0.1516  0.0053
                                           -0.1175 -0.1192  0.2962  0.0149  0.1621
                                            0.0242  0.4059  0.0389 -0.1115  0.4875
                                            0.3491  0.0635
   177. (0.00019) RY*(11) C   7           s( 13.27%)p 2.46( 32.69%)d 4.07( 54.04%)
                                            0.0000  0.0001  0.2997 -0.2060  0.0214
                                            0.0079 -0.0342 -0.0664 -0.3883  0.0014
                                           -0.0560 -0.0255  0.0028 -0.0088 -0.0468
                                            0.1179  0.3880 -0.1895  0.5722 -0.2677
                                            0.1960  0.2586
   178. (0.00015) RY*(12) C   7           s(  1.17%)p64.69( 75.51%)d19.98( 23.32%)
                                            0.0000  0.0004  0.0058  0.1069 -0.0149
                                            0.0018  0.0244 -0.1126  0.2648  0.0048
                                            0.0700 -0.0475  0.7310 -0.0066 -0.0718
                                            0.1048 -0.3376 -0.2514  0.1442 -0.1857
                                           -0.1389  0.3090
   179. (0.00012) RY*(13) C   7           s( 13.37%)p 3.64( 48.69%)d 2.84( 37.95%)
                                            0.0000 -0.0054  0.0124  0.3382  0.1383
                                            0.0088  0.0532 -0.1678  0.4665  0.0078
                                            0.0492 -0.0479 -0.4698 -0.0013 -0.0108
                                            0.0397  0.1050 -0.5909  0.0551 -0.1647
                                            0.0044  0.0123
   180. (0.00009) RY*(14) C   7           s(  8.49%)p 2.03( 17.23%)d 8.75( 74.28%)
   181. (0.00004) RY*(15) C   7           s(  2.98%)p 5.23( 15.60%)d27.29( 81.41%)
   182. (0.00003) RY*(16) C   7           s( 60.11%)p 0.64( 38.27%)d 0.03(  1.62%)
   183. (0.00001) RY*(17) C   7           s( 86.64%)p 0.13( 11.19%)d 0.03(  2.17%)
   184. (0.00596) RY*( 1) C   8           s(  0.31%)p99.99( 96.80%)d 9.50(  2.90%)
                                           -0.0000  0.0082  0.0135  0.0529 -0.0010
                                            0.0117 -0.0580  0.0389 -0.0087  0.0038
                                           -0.6378 -0.0011  0.0171 -0.0248  0.7444
                                           -0.0186  0.0249 -0.0210 -0.0497  0.0722
                                           -0.0252 -0.1422
   185. (0.00398) RY*( 2) C   8           s(  5.93%)p15.13( 89.76%)d 0.73(  4.30%)
                                            0.0000  0.0059  0.2396 -0.0422 -0.0098
                                            0.0090 -0.0457 -0.0294 -0.0113 -0.0036
                                           -0.7199  0.0179  0.0040 -0.0050 -0.6105
                                           -0.0549 -0.0118  0.0608  0.0012 -0.1787
                                           -0.0816 -0.0272
   186. (0.00370) RY*( 3) C   8           s(  6.19%)p14.53( 89.98%)d 0.62(  3.83%)
                                           -0.0000  0.0037  0.2379  0.0722  0.0110
                                            0.0020 -0.9358 -0.0170  0.0067  0.0174
                                            0.1317 -0.0197 -0.0331 -0.0041  0.0263
                                           -0.0571  0.0268  0.1086 -0.1426  0.0003
                                           -0.0725  0.0297
   187. (0.00102) RY*( 4) C   8           s( 78.97%)p 0.21( 16.93%)d 0.05(  4.10%)
                                           -0.0000 -0.0035  0.8784 -0.1342 -0.0070
                                            0.0001  0.2155  0.1908  0.0609  0.0020
                                            0.1586  0.0279 -0.0476 -0.0130  0.1383
                                           -0.1679  0.0842 -0.0210  0.1241 -0.0150
                                            0.1537 -0.0355
   188. (0.00061) RY*( 5) C   8           s(  0.94%)p 5.53(  5.22%)d99.49( 93.84%)
                                            0.0000 -0.0010  0.0970 -0.0041 -0.0031
                                            0.0077  0.1098  0.1584  0.0260  0.0032
                                            0.0477  0.0584 -0.0117  0.0004  0.0061
                                            0.0865  0.0311  0.2186  0.0660  0.3082
                                           -0.8865  0.0737
   189. (0.00036) RY*( 6) C   8           s(  2.28%)p15.86( 36.12%)d27.05( 61.60%)
                                            0.0000  0.0039 -0.0950  0.1158 -0.0182
                                           -0.0121 -0.1803  0.4964  0.1040 -0.0091
                                           -0.1166  0.1027  0.0029 -0.0057 -0.1179
                                            0.1773  0.0404 -0.2510  0.5496  0.4265
                                            0.2164  0.1493
   190. (0.00024) RY*( 7) C   8           s( 31.30%)p 1.02( 32.06%)d 1.17( 36.64%)
                                           -0.0000  0.0009  0.0795  0.5538 -0.0068
                                           -0.0025  0.0221 -0.0143  0.0320  0.0079
                                            0.0677 -0.0992 -0.1882  0.0003  0.0144
                                            0.4470  0.2625  0.0078  0.2457 -0.4200
                                           -0.0948 -0.3473
   191. (0.00020) RY*( 8) C   8           s(  2.02%)p42.72( 86.29%)d 5.79( 11.69%)
                                           -0.0000  0.0029 -0.0502  0.1255  0.0437
                                           -0.0031 -0.0245 -0.1840 -0.4515  0.0007
                                            0.0312  0.3108  0.4349 -0.0012  0.0181
                                           -0.3704  0.4476  0.0531  0.3296 -0.0598
                                           -0.0413  0.0143
   192. (0.00017) RY*( 9) C   8           s( 23.60%)p 0.98( 23.05%)d 2.26( 53.35%)
                                            0.0000 -0.0059  0.2074  0.4364 -0.0504
                                            0.0126  0.1103 -0.0984 -0.1449 -0.0098
                                           -0.0260  0.0182  0.2798 -0.0087 -0.1087
                                            0.2704  0.1520 -0.2034 -0.5343  0.4282
                                            0.1078  0.1084
   193. (0.00015) RY*(10) C   8           s( 10.61%)p 7.82( 82.94%)d 0.61(  6.45%)
                                            0.0000  0.0030 -0.1379  0.2914 -0.0463
                                            0.0042  0.0630  0.2630  0.0745 -0.0022
                                            0.0004 -0.5293 -0.1943 -0.0029 -0.0948
                                           -0.5923  0.2701  0.0699 -0.1197  0.1552
                                            0.0097 -0.1452
   194. (0.00011) RY*(11) C   8           s(  7.79%)p 3.35( 26.12%)d 8.49( 66.09%)
                                            0.0000  0.0053 -0.0515  0.2555  0.0997
                                            0.0034  0.0930  0.1587  0.1810 -0.0082
                                           -0.0557  0.3513 -0.2149  0.0057  0.0597
                                           -0.0166  0.1340  0.5762 -0.1333 -0.1206
                                            0.1969  0.5078
   195. (0.00007) RY*(12) C   8           s(  8.48%)p 2.77( 23.45%)d 8.03( 68.07%)
   196. (0.00007) RY*(13) C   8           s(  1.60%)p47.09( 75.52%)d14.26( 22.88%)
   197. (0.00004) RY*(14) C   8           s( 24.36%)p 2.77( 67.51%)d 0.33(  8.13%)
   198. (0.00002) RY*(15) C   8           s(  8.51%)p 5.58( 47.45%)d 5.18( 44.04%)
   199. (0.00001) RY*(16) C   8           s(  0.18%)p99.99( 97.83%)d10.86(  1.99%)
   200. (0.00000) RY*(17) C   8           s( 86.93%)p 0.04(  3.08%)d 0.11(  9.99%)
   201. (0.00561) RY*( 1) N   9           s(  0.72%)p99.99( 95.99%)d 4.59(  3.29%)
                                            0.0000  0.0033  0.0843  0.0074 -0.0010
                                            0.0081 -0.3152 -0.0086 -0.0129  0.0196
                                           -0.7781 -0.0152 -0.0093 -0.0189  0.5037
                                           -0.0000 -0.0036  0.0303  0.0649  0.0118
                                           -0.1063 -0.1279
   202. (0.00401) RY*( 2) N   9           s(  5.16%)p17.99( 92.79%)d 0.40(  2.06%)
                                           -0.0000 -0.0231  0.2208  0.0474  0.0062
                                            0.0054 -0.4921  0.0614  0.0106  0.0122
                                            0.5964 -0.0696 -0.0090  0.0140  0.5658
                                           -0.0232 -0.0095  0.0285 -0.0292  0.0719
                                           -0.1057  0.0505
   203. (0.00199) RY*( 3) N   9           s( 57.34%)p 0.69( 39.46%)d 0.06(  3.20%)
                                            0.0000  0.0016  0.7568 -0.0232 -0.0026
                                            0.0010 -0.2940  0.0090 -0.1006 -0.0039
                                           -0.1119 -0.1315 -0.0249  0.0004 -0.4976
                                           -0.1336 -0.0457  0.0377 -0.0642  0.0848
                                           -0.1256  0.0595
   204. (0.00107) RY*( 4) N   9           s( 27.19%)p 2.11( 57.23%)d 0.57( 15.58%)
                                            0.0000  0.0003  0.4706 -0.2244  0.0015
                                            0.0076  0.6260  0.1430 -0.1229 -0.0010
                                            0.0292 -0.0153 -0.0193  0.0014  0.3664
                                           -0.0627 -0.0721 -0.2664 -0.2075 -0.0656
                                            0.0493 -0.1871
   205. (0.00036) RY*( 5) N   9           s(  0.95%)p58.29( 55.53%)d45.67( 43.51%)
                                            0.0000 -0.0018 -0.0579  0.0785  0.0022
                                            0.0009 -0.0347  0.1245 -0.0387 -0.0042
                                           -0.0964  0.2963 -0.0938  0.0011  0.0779
                                           -0.6514  0.0284 -0.1018 -0.2176  0.0036
                                            0.2704  0.5516
   206. (0.00026) RY*( 6) N   9           s(  6.88%)p11.38( 78.24%)d 2.16( 14.88%)
                                           -0.0000 -0.0002  0.2155 -0.1480 -0.0209
                                           -0.0074 -0.1424  0.2807  0.1756  0.0030
                                           -0.0105  0.6390  0.0494  0.0032 -0.0371
                                            0.4536  0.1857 -0.0935  0.1543 -0.1614
                                            0.2890  0.0815
   207. (0.00019) RY*( 7) N   9           s(  3.05%)p 8.64( 26.40%)d23.09( 70.54%)
                                            0.0000  0.0042  0.1504 -0.0884 -0.0107
                                            0.0202  0.3112 -0.1825 -0.0016  0.0020
                                            0.0299  0.3260 -0.0619  0.0102  0.1224
                                           -0.0753  0.0418  0.6335  0.3236  0.2910
                                           -0.2852  0.1826
   208. (0.00010) RY*( 8) N   9           s(  8.01%)p 6.09( 48.78%)d 5.40( 43.22%)
   209. (0.00005) RY*( 9) N   9           s(  2.23%)p20.43( 45.62%)d23.35( 52.15%)
   210. (0.00006) RY*(10) N   9           s( 73.86%)p 0.23( 16.97%)d 0.12(  9.17%)
   211. (0.00004) RY*(11) N   9           s(  5.84%)p 1.93( 11.27%)d14.19( 82.89%)
   212. (0.00002) RY*(12) N   9           s(  4.13%)p10.03( 41.41%)d13.19( 54.46%)
   213. (0.00001) RY*(13) N   9           s(  1.30%)p16.54( 21.54%)d59.25( 77.16%)
   214. (0.00002) RY*(14) N   9           s(  2.61%)p29.33( 76.43%)d 8.04( 20.96%)
   215. (0.00000) RY*(15) N   9           s(  0.11%)p99.99( 99.17%)d 6.31(  0.71%)
   216. (0.00001) RY*(16) N   9           s(  1.55%)p59.87( 92.63%)d 3.76(  5.82%)
   217. (0.00000) RY*(17) N   9           s( 99.18%)p 0.01(  0.57%)d 0.00(  0.25%)
   218. (0.00777) RY*( 1) C  10           s(  0.12%)p99.99( 96.08%)d32.65(  3.81%)
                                            0.0000 -0.0157  0.0292 -0.0017  0.0079
                                           -0.0020  0.4191 -0.0225  0.0154  0.0057
                                           -0.7436  0.0072 -0.0194 -0.0023  0.4801
                                            0.0218 -0.0104  0.0815 -0.0903  0.1040
                                            0.0557  0.0967
   219. (0.00647) RY*( 2) C  10           s(  0.37%)p99.99( 94.39%)d14.23(  5.24%)
                                            0.0000  0.0195  0.0528 -0.0113 -0.0198
                                           -0.0047 -0.4216 -0.0341  0.0248  0.0044
                                            0.3032  0.0402 -0.0097  0.0123  0.8135
                                           -0.0337 -0.0873 -0.0835 -0.0925  0.1626
                                            0.0021 -0.1022
   220. (0.00255) RY*( 3) C  10           s(  0.01%)p 1.00( 39.01%)d 1.56( 60.99%)
                                            0.0000 -0.0006  0.0008  0.0079 -0.0007
                                            0.0002  0.4920 -0.0373 -0.0546 -0.0001
                                            0.3498 -0.0765 -0.0317  0.0007  0.1180
                                           -0.0158 -0.0159  0.2507 -0.1935  0.0365
                                           -0.7112 -0.0489
   221. (0.00094) RY*( 4) C  10           s(  1.14%)p14.69( 16.70%)d72.26( 82.16%)
                                           -0.0000  0.0018 -0.0719  0.0787 -0.0006
                                           -0.0154  0.1428  0.2880  0.0007 -0.0092
                                            0.1190  0.2110  0.0227 -0.0047  0.0583
                                            0.0073  0.0261 -0.1115  0.6722  0.4650
                                           -0.0951  0.3634
   222. (0.00076) RY*( 5) C  10           s( 54.53%)p 0.06(  3.41%)d 0.77( 42.06%)
                                            0.0000 -0.0125  0.7324 -0.0928  0.0084
                                            0.0046  0.0943  0.0147  0.0165 -0.0108
                                           -0.0719  0.0563 -0.0192  0.0041 -0.1181
                                           -0.0424 -0.0110 -0.4114  0.0404  0.2488
                                           -0.1103 -0.4190
   223. (0.00057) RY*( 6) C  10           s( 11.67%)p 1.25( 14.58%)d 6.32( 73.76%)
                                           -0.0000 -0.0022  0.2988 -0.1630  0.0279
                                            0.0090 -0.0604  0.0888 -0.0709 -0.0067
                                           -0.0515 -0.0694  0.0362 -0.0108  0.1951
                                           -0.2406  0.1557  0.0106  0.4135 -0.7108
                                           -0.1843  0.1651
   224. (0.00030) RY*( 7) C  10           s( 28.92%)p 0.85( 24.59%)d 1.61( 46.49%)
                                            0.0000  0.0108  0.5366  0.0306 -0.0153
                                           -0.0181 -0.0221 -0.2601  0.1068  0.0274
                                            0.1412  0.3046 -0.1077 -0.0096 -0.0462
                                            0.1826 -0.0737  0.4851 -0.0944  0.0419
                                            0.1920  0.4266
   225. (0.00018) RY*( 8) C  10           s( 32.60%)p 1.49( 48.59%)d 0.58( 18.82%)
                                            0.0000  0.0073  0.1534  0.5440  0.0802
                                           -0.0037  0.1246  0.4843  0.2409 -0.0013
                                            0.1003 -0.3175 -0.1648  0.0019  0.0575
                                           -0.0299 -0.1885  0.2594  0.0739 -0.0977
                                            0.2354 -0.2246
   226. (0.00016) RY*( 9) C  10           s(  2.73%)p24.43( 66.60%)d11.25( 30.68%)
                                            0.0000 -0.0122 -0.1014  0.1229 -0.0416
                                            0.0001  0.3789 -0.1704  0.1408 -0.0089
                                            0.2024  0.3453  0.1986  0.0065  0.1039
                                            0.2901 -0.4228 -0.3688  0.0675 -0.3649
                                            0.1723 -0.0581
   227. (0.00013) RY*(10) C  10           s( 29.09%)p 1.83( 53.22%)d 0.61( 17.70%)
                                            0.0000 -0.0029 -0.0137  0.5384 -0.0287
                                            0.0048 -0.3127 -0.4242 -0.0534  0.0064
                                           -0.2755 -0.0004 -0.0401  0.0036 -0.0963
                                           -0.1533 -0.3758 -0.0091  0.1881  0.0179
                                           -0.3757  0.0069
   228. (0.00012) RY*(11) C  10           s(  9.97%)p 8.21( 81.87%)d 0.82(  8.15%)
                                           -0.0000  0.0014 -0.0687  0.3081  0.0101
                                            0.0003  0.2386 -0.2875  0.0030  0.0067
                                            0.1532  0.2994 -0.0486 -0.0054  0.0474
                                           -0.6048  0.4422 -0.0103 -0.0069  0.0153
                                            0.2485 -0.1392
   229. (0.00006) RY*(12) C  10           s(  1.66%)p47.72( 79.13%)d11.59( 19.21%)
   230. (0.00007) RY*(13) C  10           s( 23.22%)p 1.54( 35.67%)d 1.77( 41.10%)
   231. (0.00004) RY*(14) C  10           s(  6.87%)p12.38( 85.04%)d 1.18(  8.08%)
   232. (0.00002) RY*(15) C  10           s(  1.47%)p43.30( 63.67%)d23.70( 34.86%)
   233. (0.00000) RY*(16) C  10           s(  0.14%)p99.99( 96.62%)d23.78(  3.24%)
   234. (0.00000) RY*(17) C  10           s( 95.67%)p 0.01(  0.93%)d 0.04(  3.40%)
   235. (0.00582) RY*( 1) C  11           s(  0.83%)p99.99( 95.95%)d 3.89(  3.22%)
                                            0.0000  0.0244  0.0832  0.0271 -0.0050
                                            0.0123 -0.5953 -0.0016 -0.0071 -0.0056
                                            0.6586  0.0214 -0.0093 -0.0304  0.4020
                                           -0.0766  0.0470 -0.0364 -0.1094  0.1348
                                            0.0266  0.0060
   236. (0.00270) RY*( 2) C  11           s(  2.90%)p32.53( 94.37%)d 0.94(  2.73%)
                                           -0.0000 -0.0132  0.1695  0.0007  0.0106
                                           -0.0098 -0.1254  0.0398  0.0620  0.0222
                                            0.4163 -0.1107 -0.1027 -0.0257 -0.8401
                                            0.1317  0.0457  0.1049  0.0195 -0.0773
                                            0.0098  0.0991
   237. (0.00116) RY*( 3) C  11           s( 59.20%)p 0.55( 32.85%)d 0.13(  7.95%)
                                            0.0000  0.0078  0.7277 -0.2498 -0.0011
                                            0.0152 -0.2871  0.2106 -0.0724 -0.0152
                                           -0.3774 -0.2115  0.0822 -0.0048  0.0451
                                           -0.0100 -0.0077  0.1402 -0.2212 -0.0567
                                           -0.0715  0.0505
   238. (0.00108) RY*( 4) C  11           s( 21.01%)p 2.91( 61.23%)d 0.85( 17.77%)
                                            0.0000  0.0048  0.4546 -0.0579  0.0069
                                            0.0048  0.6257  0.0405 -0.0206 -0.0112
                                            0.3801 -0.1577  0.0612 -0.0057  0.1909
                                           -0.0945  0.0002 -0.0781  0.2519  0.1759
                                            0.1941  0.1988
   239. (0.00045) RY*( 5) C  11           s(  0.05%)p99.99( 24.12%)d99.99( 75.83%)
                                           -0.0000 -0.0001  0.0100  0.0209  0.0009
                                            0.0113 -0.3332 -0.1679 -0.1092  0.0076
                                           -0.2514 -0.1106 -0.0710  0.0029 -0.0854
                                           -0.0388 -0.0247 -0.3077  0.4040  0.0955
                                            0.6852  0.1473
   240. (0.00033) RY*( 6) C  11           s( 71.71%)p 0.20( 14.03%)d 0.20( 14.26%)
                                            0.0000  0.0002  0.2845  0.7974 -0.0187
                                            0.0050 -0.0304 -0.2072 -0.1107 -0.0068
                                           -0.0130  0.0030  0.1973  0.0022  0.0552
                                            0.1681 -0.1171 -0.0515  0.0983 -0.3423
                                           -0.1096 -0.0330
   241. (0.00028) RY*( 7) C  11           s(  3.05%)p24.18( 73.74%)d 7.61( 23.21%)
                                            0.0000  0.0001  0.0625  0.1630 -0.0027
                                           -0.0016 -0.0960  0.6531  0.0082 -0.0021
                                           -0.0742  0.5345  0.0044 -0.0013 -0.0353
                                            0.0902  0.0307 -0.0777  0.3517  0.2211
                                           -0.1421  0.1827
   242. (0.00019) RY*( 8) C  11           s( 10.31%)p 6.99( 72.08%)d 1.71( 17.61%)
                                           -0.0000  0.0019  0.3198  0.0073  0.0276
                                           -0.0022  0.0175 -0.3525  0.0995  0.0104
                                           -0.0356  0.5374 -0.1538 -0.0184 -0.1478
                                           -0.4985  0.0430  0.0188  0.0169  0.1313
                                            0.0115 -0.3976
   243. (0.00012) RY*( 9) C  11           s(  8.74%)p 7.59( 66.38%)d 2.85( 24.88%)
                                            0.0000  0.0069 -0.0835  0.2829  0.0196
                                            0.0012  0.0115  0.1675  0.1300 -0.0061
                                           -0.0714 -0.1530 -0.3396  0.0106  0.0479
                                           -0.5492  0.4133  0.1509 -0.0921 -0.2521
                                            0.0369  0.3907
   244. (0.00009) RY*(10) C  11           s(  7.89%)p 8.79( 69.40%)d 2.88( 22.71%)
   245. (0.00003) RY*(11) C  11           s(  8.64%)p 2.10( 18.11%)d 8.48( 73.25%)
   246. (0.00004) RY*(12) C  11           s(  0.84%)p49.24( 41.16%)d69.38( 58.00%)
   247. (0.00000) RY*(13) C  11           s( 96.82%)p 0.02(  1.83%)d 0.01(  1.35%)
   248. (0.00000) RY*(14) C  11           s(  1.91%)p16.99( 32.53%)d34.23( 65.55%)
   249. (0.00000) RY*(15) C  11           s(  0.14%)p99.99( 97.08%)d20.05(  2.78%)
   250. (0.00001) RY*(16) C  11           s(  4.82%)p15.69( 75.58%)d 4.07( 19.60%)
   251. (0.00001) RY*(17) C  11           s(  1.22%)p24.27( 29.64%)d56.62( 69.14%)
   252. (0.00545) RY*( 1) C  12           s(  0.52%)p99.99( 94.37%)d 9.81(  5.11%)
                                            0.0000 -0.0257  0.0656 -0.0076  0.0137
                                            0.0006  0.0193  0.0051 -0.0038 -0.0094
                                            0.3010 -0.0457  0.0259  0.0251 -0.9156
                                            0.0890 -0.0535 -0.0850 -0.0204  0.1090
                                           -0.0086 -0.1775
   253. (0.00200) RY*( 2) C  12           s(  0.45%)p99.99( 97.98%)d 3.49(  1.57%)
                                            0.0000 -0.0007  0.0667  0.0069  0.0016
                                           -0.0253 -0.5804  0.0688  0.1440  0.0322
                                            0.7186 -0.0881 -0.1740  0.0082  0.2346
                                           -0.0342 -0.0713 -0.0326  0.0681 -0.0689
                                           -0.0366 -0.0625
   254. (0.00075) RY*( 3) C  12           s(  0.24%)p99.99( 54.90%)d99.99( 44.85%)
                                            0.0000  0.0008  0.0226  0.0435  0.0055
                                           -0.0070  0.5614  0.1319  0.0754 -0.0043
                                            0.4062  0.1443  0.0625 -0.0018  0.1447
                                            0.0038  0.0107  0.0927  0.2095  0.2985
                                           -0.5400  0.1240
   255. (0.00051) RY*( 4) C  12           s(  3.11%)p11.05( 34.43%)d20.05( 62.46%)
                                           -0.0000  0.0010  0.1760  0.0122 -0.0046
                                            0.0135 -0.4501  0.0144 -0.0451  0.0088
                                           -0.3549 -0.0294 -0.0261 -0.0013 -0.1067
                                           -0.0127  0.0114  0.2214 -0.1382  0.0980
                                           -0.7386 -0.0357
   256. (0.00043) RY*( 5) C  12           s( 87.54%)p 0.06(  5.65%)d 0.08(  6.81%)
                                           -0.0000  0.0052  0.9313  0.0837 -0.0322
                                            0.0024  0.1126  0.0470 -0.0336  0.0006
                                           -0.0275 -0.0614  0.0002 -0.0221  0.0817
                                           -0.0679  0.1557 -0.2269  0.0009  0.0027
                                            0.1014 -0.0793
   257. (0.00035) RY*( 6) C  12           s(  1.63%)p56.98( 92.82%)d 3.41(  5.55%)
                                            0.0000  0.0021  0.1168 -0.0509 -0.0079
                                           -0.0121 -0.0630 -0.5677  0.1665  0.0166
                                            0.0345  0.7054 -0.2127  0.0034  0.0018
                                            0.1659 -0.0472  0.0180 -0.1526  0.1603
                                            0.0557  0.0558
   258. (0.00017) RY*( 7) C  12           s( 81.03%)p 0.04(  2.97%)d 0.20( 16.00%)
                                            0.0000 -0.0021 -0.1751  0.8830  0.0019
                                           -0.0025 -0.0414 -0.0236 -0.0331 -0.0005
                                           -0.0018  0.0676  0.0079  0.0098  0.0139
                                           -0.1066  0.1003 -0.3375 -0.1825  0.0915
                                           -0.0542 -0.0384
   259. (0.00009) RY*( 8) C  12           s(  3.62%)p21.31( 77.25%)d 5.28( 19.13%)
   260. (0.00006) RY*( 9) C  12           s(  0.64%)p48.77( 31.36%)d99.99( 68.00%)
   261. (0.00002) RY*(10) C  12           s(  7.54%)p 1.29(  9.74%)d10.96( 82.71%)
   262. (0.00000) RY*(11) C  12           s( 97.55%)p 0.02(  2.22%)d 0.00(  0.24%)
   263. (0.00001) RY*(12) C  12           s(  6.35%)p14.25( 90.50%)d 0.50(  3.15%)
   264. (0.00001) RY*(13) C  12           s(  8.89%)p 1.68( 14.98%)d 8.56( 76.13%)
   265. (0.00000) RY*(14) C  12           s(  0.47%)p26.02( 12.12%)d99.99( 87.42%)
   266. (0.00001) RY*(15) C  12           s(  0.36%)p99.99( 96.94%)d 7.54(  2.70%)
   267. (0.00000) RY*(16) C  12           s(  0.10%)p99.99( 90.91%)d93.04(  8.99%)
   268. (0.00000) RY*(17) C  12           s(  0.05%)p99.99( 90.94%)d99.99(  9.02%)
   269. (0.00552) RY*( 1) C  13           s(  0.43%)p99.99( 94.41%)d11.87(  5.16%)
                                            0.0000 -0.0257  0.0570 -0.0154  0.0141
                                            0.0142 -0.5192 -0.0138 -0.0256 -0.0224
                                            0.7848  0.0512  0.0418  0.0099 -0.2221
                                           -0.0513 -0.0270  0.1094 -0.0917  0.0716
                                            0.0603  0.1497
   270. (0.00210) RY*( 2) C  13           s(  0.36%)p99.99( 97.70%)d 5.45(  1.95%)
                                           -0.0000 -0.0014  0.0539 -0.0252 -0.0053
                                            0.0129  0.2722  0.0494 -0.0711 -0.0034
                                           -0.0905 -0.0257  0.0244 -0.0384 -0.9062
                                           -0.1530  0.1992  0.0551  0.0509 -0.0950
                                           -0.0072  0.0690
   271. (0.00080) RY*( 3) C  13           s(  0.43%)p99.99( 84.99%)d33.84( 14.58%)
                                           -0.0000 -0.0000  0.0500 -0.0425  0.0013
                                            0.0150 -0.7145  0.0980 -0.0688  0.0130
                                           -0.5285  0.1269 -0.0524  0.0041 -0.1599
                                            0.0240 -0.0187  0.1166 -0.2667 -0.1420
                                           -0.1719 -0.1063
   272. (0.00056) RY*( 4) C  13           s(  0.74%)p10.04(  7.38%)d99.99( 91.88%)
                                           -0.0000 -0.0009  0.0710 -0.0479  0.0045
                                            0.0024  0.1894 -0.0137  0.0854  0.0049
                                            0.1274  0.0444  0.0449  0.0022  0.0588
                                           -0.0818  0.0056  0.0520 -0.6079 -0.5563
                                            0.3858 -0.2971
   273. (0.00039) RY*( 5) C  13           s( 68.53%)p 0.37( 25.39%)d 0.09(  6.08%)
                                           -0.0000  0.0032  0.8239  0.0563 -0.0579
                                           -0.0145  0.0320  0.0688  0.1529  0.0165
                                           -0.0620 -0.0044 -0.1821  0.0063  0.1112
                                           -0.4039 -0.1082 -0.0123  0.0088  0.0169
                                           -0.0219  0.2445
   274. (0.00028) RY*( 6) C  13           s( 27.42%)p 2.41( 66.17%)d 0.23(  6.41%)
                                           -0.0000  0.0020  0.4520 -0.2628 -0.0290
                                           -0.0001  0.0404 -0.2781 -0.0625  0.0063
                                            0.0114  0.0771 -0.0411 -0.0191 -0.0543
                                            0.6896  0.3035 -0.0594 -0.1042  0.1932
                                            0.0623 -0.0924
   275. (0.00014) RY*( 7) C  13           s( 71.23%)p 0.14( 10.05%)d 0.26( 18.73%)
                                            0.0000 -0.0053 -0.0482  0.8422 -0.0258
                                            0.0056  0.0106 -0.0988  0.0765 -0.0046
                                           -0.0282  0.0544 -0.1328 -0.0037 -0.0572
                                            0.2145  0.1185 -0.1861 -0.2821  0.0373
                                           -0.0003  0.2677
   276. (0.00006) RY*( 8) C  13           s(  7.66%)p10.30( 78.86%)d 1.76( 13.48%)
   277. (0.00007) RY*( 9) C  13           s(  0.78%)p33.90( 26.47%)d93.18( 72.75%)
   278. (0.00002) RY*(10) C  13           s(  0.30%)p99.99( 94.36%)d17.59(  5.33%)
   279. (0.00003) RY*(11) C  13           s( 12.89%)p 0.62(  7.98%)d 6.14( 79.13%)
   280. (0.00001) RY*(12) C  13           s(  0.59%)p99.99( 80.35%)d32.02( 19.05%)
   281. (0.00001) RY*(13) C  13           s(  2.97%)p 7.27( 21.58%)d25.44( 75.46%)
   282. (0.00001) RY*(14) C  13           s(  3.80%)p25.11( 95.48%)d 0.19(  0.72%)
   283. (0.00000) RY*(15) C  13           s( 98.49%)p 0.01(  0.96%)d 0.01(  0.55%)
   284. (0.00000) RY*(16) C  13           s(  1.17%)p11.56( 13.51%)d73.01( 85.32%)
   285. (0.00000) RY*(17) C  13           s(  2.30%)p41.11( 94.45%)d 1.42(  3.26%)
   286. (0.00552) RY*( 1) C  14           s(  0.13%)p99.99( 94.82%)d38.90(  5.05%)
                                            0.0000 -0.0237  0.0251 -0.0018  0.0100
                                            0.0145 -0.4900  0.0380 -0.0195 -0.0081
                                            0.4285 -0.0497  0.0165 -0.0185  0.7194
                                            0.0221  0.0351  0.0313  0.1317 -0.1765
                                           -0.0312 -0.0064
   287. (0.00187) RY*( 2) C  14           s(  1.03%)p92.05( 95.21%)d 3.63(  3.75%)
                                            0.0000  0.0175  0.0926 -0.0370 -0.0093
                                            0.0146  0.3003 -0.0321 -0.0406 -0.0169
                                           -0.6707  0.0627  0.0927  0.0146  0.6093
                                           -0.1034 -0.1195  0.0534 -0.0112 -0.0294
                                            0.0474  0.1774
   288. (0.00088) RY*( 3) C  14           s(  1.95%)p28.17( 54.98%)d22.07( 43.07%)
                                            0.0000 -0.0010  0.1353 -0.0337 -0.0079
                                            0.0020 -0.5288 -0.2127 -0.0337 -0.0002
                                           -0.3724 -0.2282 -0.0450 -0.0042 -0.1400
                                           -0.1059 -0.0124  0.2420 -0.2973 -0.0683
                                           -0.5213 -0.0861
   289. (0.00062) RY*( 4) C  14           s( 16.29%)p 2.07( 33.78%)d 3.06( 49.93%)
                                            0.0000 -0.0028  0.4015 -0.0407 -0.0077
                                            0.0113 -0.4549  0.0578 -0.0368  0.0085
                                           -0.2461  0.0683 -0.0923 -0.0096 -0.1608
                                           -0.1310  0.0954 -0.2021  0.4492  0.2911
                                            0.3419  0.2343
   290. (0.00049) RY*( 5) C  14           s( 63.68%)p 0.40( 25.20%)d 0.17( 11.12%)
                                            0.0000 -0.0061  0.7835 -0.1504  0.0149
                                            0.0001  0.2698  0.0591  0.0327 -0.0007
                                            0.2832 -0.0023  0.0141 -0.0198  0.0133
                                           -0.2680  0.1479  0.1679 -0.2807 -0.0643
                                            0.0035  0.0057
   291. (0.00026) RY*( 6) C  14           s( 20.94%)p 3.59( 75.24%)d 0.18(  3.82%)
                                            0.0000 -0.0052  0.3250  0.3200 -0.0359
                                            0.0075  0.0657  0.2100 -0.0943 -0.0102
                                           -0.0471 -0.5591  0.1694  0.0038 -0.0066
                                            0.5357 -0.2537 -0.1805  0.0472 -0.0276
                                           -0.0184 -0.0481
   292. (0.00016) RY*( 7) C  14           s(  5.70%)p15.54( 88.51%)d 1.02(  5.80%)
                                            0.0000  0.0081  0.2342 -0.0175  0.0418
                                            0.0041 -0.0122 -0.3246 -0.0013 -0.0060
                                           -0.0846  0.5148 -0.1295  0.0012  0.0565
                                            0.6441  0.2692 -0.1103 -0.0457 -0.0295
                                           -0.0905 -0.1861
   293. (0.00013) RY*( 8) C  14           s( 20.13%)p 2.73( 54.92%)d 1.24( 24.95%)
                                            0.0000 -0.0032  0.0156  0.4441 -0.0614
                                            0.0113  0.1223 -0.3628  0.1256 -0.0021
                                           -0.0342 -0.2488 -0.3799  0.0062  0.0970
                                           -0.3130  0.2682 -0.4129  0.0281 -0.1256
                                            0.0390 -0.2469
   294. (0.00010) RY*( 9) C  14           s( 51.53%)p 0.68( 35.00%)d 0.26( 13.47%)
                                            0.0000  0.0070  0.0608  0.7042  0.1248
                                           -0.0015 -0.0438  0.0035 -0.2348 -0.0006
                                            0.0346  0.3401  0.3747 -0.0044 -0.0112
                                           -0.1859 -0.0312  0.2552  0.0457  0.1975
                                           -0.0444 -0.1627
   295. (0.00008) RY*(10) C  14           s(  6.50%)p11.04( 71.77%)d 3.34( 21.73%)
   296. (0.00007) RY*(11) C  14           s(  6.23%)p 2.47( 15.36%)d12.59( 78.41%)
   297. (0.00003) RY*(12) C  14           s(  5.43%)p 2.17( 11.80%)d15.24( 82.77%)
   298. (0.00002) RY*(13) C  14           s(  4.85%)p18.56( 89.91%)d 1.08(  5.24%)
   299. (0.00002) RY*(14) C  14           s(  0.89%)p14.51( 12.89%)d97.11( 86.23%)
   300. (0.00000) RY*(15) C  14           s(  1.03%)p87.61( 90.47%)d 8.23(  8.50%)
   301. (0.00000) RY*(16) C  14           s( 92.09%)p 0.05(  4.20%)d 0.04(  3.71%)
   302. (0.00001) RY*(17) C  14           s(  1.71%)p26.96( 46.00%)d30.65( 52.29%)
   303. (0.00942) RY*( 1) C  15           s(  9.80%)p 8.68( 85.12%)d 0.52(  5.08%)
                                            0.0000  0.0419  0.3075 -0.0138 -0.0393
                                            0.0096  0.2926 -0.0297 -0.0023 -0.0433
                                           -0.6487  0.0386 -0.0442 -0.0428 -0.5774
                                            0.0244 -0.0519  0.1239  0.0383  0.0787
                                           -0.0984  0.1345
   304. (0.00685) RY*( 2) C  15           s(  3.63%)p 2.36(  8.56%)d24.17( 87.81%)
                                           -0.0000  0.0030  0.1905 -0.0046  0.0019
                                           -0.0041  0.1440  0.0814  0.0404 -0.0563
                                            0.1071  0.1737 -0.0308  0.0512 -0.0083
                                           -0.0901  0.0049 -0.3633 -0.2693 -0.2262
                                            0.4959  0.6136
   305. (0.00671) RY*( 3) C  15           s( 24.70%)p 0.67( 16.50%)d 2.38( 58.80%)
                                           -0.0000  0.0111  0.4966 -0.0154 -0.0059
                                            0.0597  0.2704  0.0249  0.1279  0.0069
                                           -0.0300  0.0434 -0.0589 -0.0035  0.1771
                                            0.1834 -0.0029 -0.3101 -0.1600 -0.2372
                                            0.1015 -0.6322
   306. (0.00246) RY*( 4) C  15           s( 17.63%)p 3.89( 68.54%)d 0.78( 13.83%)
                                           -0.0000 -0.0046  0.3907  0.1520 -0.0238
                                            0.0340 -0.7215  0.1326  0.1310 -0.0385
                                            0.0639 -0.1466 -0.1035 -0.0271 -0.2756
                                           -0.1013 -0.0643  0.1157  0.1736 -0.2418
                                            0.1805 -0.0613
   307. (0.00079) RY*( 5) C  15           s( 31.84%)p 1.06( 33.88%)d 1.08( 34.29%)
                                           -0.0000  0.0028  0.5555 -0.0777 -0.0610
                                            0.0236  0.2414 -0.1657  0.1281 -0.0141
                                            0.2320 -0.0881  0.0630 -0.0031  0.3316
                                           -0.1951  0.1493  0.3565  0.3511  0.1836
                                           -0.0675  0.2328
   308. (0.00036) RY*( 6) C  15           s(  0.14%)p99.99( 96.38%)d25.44(  3.49%)
                                            0.0000  0.0016  0.0100  0.0298  0.0195
                                            0.0137 -0.2602  0.0055  0.0067  0.0273
                                           -0.6732 -0.1210  0.1069 -0.0257  0.6346
                                            0.0803 -0.0772 -0.0315  0.0202 -0.0704
                                            0.0548  0.1597
   309. (0.00014) RY*( 7) C  15           s( 62.14%)p 0.42( 26.22%)d 0.19( 11.64%)
                                            0.0000  0.0113  0.0144  0.7813  0.1028
                                            0.0008  0.1070 -0.2926 -0.2985 -0.0054
                                            0.0227  0.2485  0.1073 -0.0013  0.0419
                                            0.0193 -0.0023  0.2021  0.0102 -0.2746
                                            0.0013 -0.0097
   310. (0.00008) RY*( 8) C  15           s( 16.06%)p 4.63( 74.42%)d 0.59(  9.52%)
   311. (0.00004) RY*( 9) C  15           s( 22.00%)p 2.62( 57.53%)d 0.93( 20.47%)
   312. (0.00004) RY*(10) C  15           s(  2.82%)p33.48( 94.41%)d 0.98(  2.77%)
   313. (0.00003) RY*(11) C  15           s( 10.72%)p 3.12( 33.44%)d 5.21( 55.84%)
   314. (0.00003) RY*(12) C  15           s(  4.36%)p20.94( 91.25%)d 1.01(  4.39%)
   315. (0.00001) RY*(13) C  15           s(  2.62%)p32.19( 84.24%)d 5.02( 13.14%)
   316. (0.00000) RY*(14) C  15           s(  2.11%)p 7.83( 16.55%)d38.48( 81.34%)
   317. (0.00000) RY*(15) C  15           s(  3.50%)p 4.79( 16.78%)d22.76( 79.72%)
   318. (0.00000) RY*(16) C  15           s( 82.27%)p 0.19( 15.55%)d 0.03(  2.18%)
   319. (0.00001) RY*(17) C  15           s(  3.28%)p24.97( 81.94%)d 4.50( 14.77%)
   320. (0.00241) RY*( 1) O  16           s(  4.09%)p23.12( 94.65%)d 0.31(  1.25%)
                                           -0.0000  0.0019  0.1810  0.0903 -0.0018
                                           -0.0136  0.7904 -0.0333  0.0461  0.0063
                                            0.0909 -0.0380 -0.0489  0.0002  0.5496
                                           -0.0587 -0.0265 -0.0702 -0.0301 -0.0308
                                            0.0443 -0.0617
   321. (0.00091) RY*( 2) O  16           s( 77.73%)p 0.27( 20.98%)d 0.02(  1.30%)
                                           -0.0000  0.0084  0.8559 -0.2111 -0.0038
                                           -0.0161  0.0577  0.0410  0.0403  0.0290
                                            0.2252 -0.0903 -0.0476  0.0230 -0.3707
                                           -0.0182 -0.0514  0.0372  0.0624 -0.0119
                                            0.0369  0.0787
   322. (0.00088) RY*( 3) O  16           s( 16.58%)p 4.91( 81.42%)d 0.12(  1.99%)
                                           -0.0000  0.0042  0.3998 -0.0773 -0.0018
                                           -0.0088 -0.3682  0.0399  0.0029  0.0123
                                           -0.6337  0.0516 -0.0350  0.0130  0.5159
                                           -0.0703 -0.0040  0.0770  0.0398  0.0285
                                           -0.0437 -0.0986
   323. (0.00012) RY*( 4) O  16           s( 24.68%)p 2.97( 73.30%)d 0.08(  2.02%)
                                           -0.0000  0.0097  0.1476  0.4742  0.0008
                                           -0.0129 -0.4471 -0.0308  0.0572  0.0236
                                            0.6065 -0.0204 -0.0658  0.0191  0.3923
                                            0.0350 -0.0120  0.0092 -0.0141 -0.1345
                                            0.0386 -0.0196
   324. (0.00004) RY*( 5) O  16           s( 58.28%)p 0.44( 25.87%)d 0.27( 15.84%)
   325. (0.00005) RY*( 6) O  16           s(  1.39%)p68.82( 95.66%)d 2.13(  2.95%)
   326. (0.00001) RY*( 7) O  16           s(  2.39%)p40.68( 97.32%)d 0.12(  0.29%)
   327. (0.00001) RY*( 8) O  16           s(  0.79%)p99.99( 99.19%)d 0.02(  0.02%)
   328. (0.00001) RY*( 9) O  16           s(  1.96%)p50.00( 97.93%)d 0.06(  0.11%)
   329. (0.00000) RY*(10) O  16           s( 99.95%)p 0.00(  0.05%)d 0.00(  0.00%)
   330. (0.00001) RY*(11) O  16           s(  0.16%)p99.99( 99.82%)d 0.16(  0.03%)
   331. (0.00000) RY*(12) O  16           s(  1.22%)p80.63( 98.73%)d 0.04(  0.04%)
   332. (0.00000) RY*(13) O  16           s(  3.48%)p 0.57(  2.00%)d27.19( 94.53%)
   333. (0.00000) RY*(14) O  16           s(  3.76%)p 0.49(  1.86%)d25.10( 94.38%)
   334. (0.00000) RY*(15) O  16           s(  2.70%)p 2.84(  7.66%)d33.21( 89.64%)
   335. (0.00000) RY*(16) O  16           s(  0.52%)p 2.57(  1.35%)d99.99( 98.13%)
   336. (0.00000) RY*(17) O  16           s(  0.10%)p27.20(  2.72%)d99.99( 97.18%)
   337. (0.00451) RY*( 1)Cl  17           s(  0.03%)p99.99( 51.64%)d99.99( 48.34%)
                                           -0.0000 -0.0000 -0.0001 -0.0025  0.0165
                                           -0.0010 -0.0000  0.0000 -0.0000  0.5403
                                           -0.0598  0.0366  0.0033 -0.0000  0.0016
                                            0.4278 -0.0596  0.0250  0.0027  0.0000
                                            0.0001  0.1793 -0.0113  0.0075  0.0009
                                            0.2185 -0.2140  0.0299 -0.6192 -0.0740
   338. (0.00297) RY*( 2)Cl  17           s(  0.78%)p87.43( 67.96%)d40.22( 31.27%)
                                           -0.0000 -0.0000 -0.0022  0.0854 -0.0211
                                           -0.0051  0.0003  0.0000 -0.0069  0.2092
                                           -0.0339 -0.0020  0.0021 -0.0000  0.0093
                                            0.0359  0.0147 -0.0055 -0.0005  0.0000
                                            0.0005 -0.7932  0.0565  0.0236 -0.0072
                                            0.1132  0.2573 -0.4340 -0.1139  0.1799
   339. (0.00079) RY*( 3)Cl  17           s(  4.87%)p15.60( 75.90%)d 3.95( 19.23%)
                                           -0.0000 -0.0000 -0.0151  0.0766  0.2063
                                           -0.0054  0.0009 -0.0000 -0.0443 -0.4937
                                           -0.0424 -0.0019  0.0175 -0.0000  0.0632
                                            0.7021  0.0006  0.0096 -0.0257  0.0000
                                           -0.0162 -0.1008  0.0539  0.0103  0.0074
                                           -0.3818  0.0296 -0.1012 -0.0967 -0.1616
   340. (0.00026) RY*( 4)Cl  17           s( 37.80%)p 1.17( 44.24%)d 0.48( 17.97%)
                                           -0.0000 -0.0000 -0.0078  0.6146  0.0117
                                           -0.0049  0.0023 -0.0000 -0.0183  0.0622
                                            0.0803  0.0794 -0.0050  0.0000  0.0278
                                           -0.0726  0.0608 -0.1364  0.0160 -0.0000
                                           -0.0034 -0.0629 -0.6265  0.0048 -0.0149
                                           -0.0153  0.1543  0.1151 -0.0274 -0.3763
   341. (0.00018) RY*( 5)Cl  17           s( 30.14%)p 2.03( 61.25%)d 0.29(  8.60%)
                                           -0.0000 -0.0000 -0.0058  0.4644 -0.2927
                                           -0.0097  0.0017 -0.0000 -0.0090 -0.0765
                                           -0.2171  0.0051  0.0097  0.0000  0.0213
                                           -0.1838 -0.5540 -0.0760 -0.0044 -0.0000
                                           -0.0037  0.1010  0.4471  0.0474 -0.0071
                                           -0.1683  0.1185  0.0015 -0.2077 -0.0224
   342. (0.00014) RY*( 6)Cl  17           s(  1.80%)p33.64( 60.40%)d21.05( 37.80%)
                                           -0.0000 -0.0000 -0.0007  0.1271  0.0401
                                           -0.0136  0.0007  0.0000 -0.0056  0.0961
                                            0.6582  0.0473 -0.0028 -0.0000  0.0023
                                            0.0416  0.2478 -0.0429 -0.0136  0.0000
                                           -0.0014  0.0396  0.3040 -0.0035 -0.0079
                                           -0.1404  0.4180  0.3372 -0.1694  0.2029
   343. (0.00011) RY*( 7)Cl  17           s( 53.64%)p 0.53( 28.54%)d 0.33( 17.82%)
                                            0.0000  0.0000  0.0016 -0.2182  0.6986
                                            0.0265 -0.0007  0.0000  0.0031  0.0939
                                            0.1383 -0.0298 -0.0183 -0.0000 -0.0067
                                           -0.1663 -0.4738 -0.0182  0.0282 -0.0000
                                            0.0011  0.0347  0.0320  0.0120  0.0228
                                            0.0587  0.2670 -0.0832 -0.0127 -0.3105
   344. (0.00006) RY*( 8)Cl  17           s( 11.03%)p 3.21( 35.44%)d 4.86( 53.53%)
   345. (0.00004) RY*( 9)Cl  17           s( 17.68%)p 3.26( 57.71%)d 1.39( 24.61%)
   346. (0.00002) RY*(10)Cl  17           s( 12.53%)p 4.16( 52.15%)d 2.82( 35.32%)
   347. (0.00003) RY*(11)Cl  17           s(  1.79%)p27.08( 48.49%)d27.76( 49.72%)
   348. (0.00001) RY*(12)Cl  17           s(  5.87%)p 5.20( 30.51%)d10.84( 63.63%)
   349. (0.00000) RY*(13)Cl  17           s(  6.45%)p13.75( 88.70%)d 0.75(  4.85%)
   350. (0.00000) RY*(14)Cl  17           s(  0.02%)p99.99( 99.90%)d 4.27(  0.08%)
   351. (0.00000) RY*(15)Cl  17           s(  0.96%)p99.99( 95.82%)d 3.37(  3.22%)
   352. (0.00000) RY*(16)Cl  17           s(  0.09%)p99.99( 99.87%)d 0.40(  0.04%)
   353. (0.00000) RY*(17)Cl  17           s( 98.25%)p 0.01(  1.29%)d 0.00(  0.45%)
   354. (0.00000) RY*(18)Cl  17           s(100.00%)p 0.00(  0.00%)d 0.00(  0.00%)
   355. (0.00000) RY*(19)Cl  17           s(  0.01%)p99.99( 99.84%)d10.45(  0.15%)
   356. (0.00000) RY*(20)Cl  17           s( 11.13%)p 6.92( 77.03%)d 1.06( 11.83%)
   357. (0.00001) RY*(21)Cl  17           s(  5.06%)p 4.74( 24.00%)d14.02( 70.94%)
   358. (0.00039) RY*( 1) H  18           s(100.00%)
                                           -0.0005  1.0000  0.0028
   359. (0.00021) RY*( 2) H  18           s(100.00%)
                                           -0.0012 -0.0028  1.0000
   360. (0.00048) RY*( 1) H  19           s(100.00%)
                                           -0.0006  1.0000  0.0021
   361. (0.00022) RY*( 2) H  19           s(100.00%)
                                           -0.0012 -0.0021  1.0000
   362. (0.00076) RY*( 1) H  20           s(100.00%)
                                           -0.0016  1.0000  0.0015
   363. (0.00015) RY*( 2) H  20           s(100.00%)
                                           -0.0007 -0.0015  1.0000
   364. (0.00060) RY*( 1) H  21           s(100.00%)
                                           -0.0015  1.0000  0.0025
   365. (0.00024) RY*( 2) H  21           s(100.00%)
                                           -0.0008 -0.0025  1.0000
   366. (0.00047) RY*( 1) H  22           s(100.00%)
                                           -0.0006  1.0000  0.0023
   367. (0.00022) RY*( 2) H  22           s(100.00%)
                                           -0.0012 -0.0023  1.0000
   368. (0.00229) RY*( 1) H  23           s(100.00%)
                                           -0.0040  1.0000  0.0007
   369. (0.00022) RY*( 2) H  23           s(100.00%)
                                           -0.0005 -0.0007  1.0000
   370. (0.00244) RY*( 1) H  24           s(100.00%)
                                            0.0066  1.0000 -0.0041
   371. (0.00038) RY*( 2) H  24           s(100.00%)
                                           -0.0021  0.0041  1.0000
   372. (0.00065) RY*( 1) H  25           s(100.00%)
                                           -0.0011  1.0000  0.0023
   373. (0.00022) RY*( 2) H  25           s(100.00%)
                                           -0.0012 -0.0023  1.0000
   374. (0.00043) RY*( 1) H  26           s(100.00%)
                                           -0.0005  1.0000  0.0025
   375. (0.00022) RY*( 2) H  26           s(100.00%)
                                           -0.0012 -0.0025  1.0000
   376. (0.00045) RY*( 1) H  27           s(100.00%)
                                           -0.0006  1.0000  0.0024
   377. (0.00022) RY*( 2) H  27           s(100.00%)
                                           -0.0013 -0.0024  1.0000
   378. (0.00075) RY*( 1) H  28           s(100.00%)
                                           -0.0017  1.0000  0.0018
   379. (0.00019) RY*( 2) H  28           s(100.00%)
                                           -0.0008 -0.0018  1.0000
   380. (0.00075) RY*( 1) H  29           s(100.00%)
                                           -0.0041  1.0000 -0.0022
   381. (0.00016) RY*( 2) H  29           s(100.00%)
                                            0.0004  0.0022  1.0000
   382. (0.01531) BD*( 1) C   1 - C   2  
                ( 50.11%)   0.7079* C   1 s( 34.66%)p 1.88( 65.31%)d 0.00(  0.03%)
                                            0.0000  0.5886 -0.0112  0.0002 -0.0000
                                            0.3270 -0.0408 -0.0015 -0.0001 -0.6799
                                           -0.0011  0.0139  0.0000  0.2861 -0.0084
                                           -0.0047 -0.0001 -0.0074  0.0043 -0.0102
                                           -0.0089 -0.0081
                ( 49.89%)  -0.7063* C   2 s( 34.73%)p 1.88( 65.24%)d 0.00(  0.03%)
                                            0.0000  0.5891 -0.0129 -0.0028 -0.0005
                                           -0.2994 -0.0284  0.0095 -0.0007  0.6940
                                           -0.0315 -0.0085  0.0003 -0.2812  0.0039
                                            0.0046 -0.0003 -0.0094  0.0054 -0.0097
                                           -0.0062 -0.0080
   383. (0.01542) BD*( 1) C   1 - C   6  
                ( 50.06%)   0.7076* C   1 s( 34.71%)p 1.88( 65.26%)d 0.00(  0.03%)
                                            0.0000  0.5890 -0.0113  0.0000 -0.0001
                                           -0.7833  0.0130  0.0139  0.0000  0.0549
                                           -0.0369  0.0036 -0.0001 -0.1845  0.0146
                                            0.0019  0.0000  0.0008  0.0067 -0.0018
                                            0.0131 -0.0099
                ( 49.94%)  -0.7066* C   6 s( 34.71%)p 1.88( 65.26%)d 0.00(  0.03%)
                                            0.0000  0.5890 -0.0132 -0.0015 -0.0004
                                            0.7863 -0.0215 -0.0118  0.0003 -0.0233
                                           -0.0363  0.0051 -0.0003  0.1783  0.0070
                                           -0.0044  0.0002 -0.0025  0.0075 -0.0026
                                            0.0125 -0.0095
   384. (0.32391) BD*( 2) C   1 - C   6  
                ( 49.73%)   0.7052* C   1 s(  0.00%)p 1.00( 99.96%)d 0.00(  0.04%)
                                           -0.0000  0.0002 -0.0001 -0.0002  0.0000
                                            0.1992  0.0052  0.0023 -0.0001 -0.2967
                                           -0.0079 -0.0038  0.0001 -0.9333 -0.0246
                                           -0.0121  0.0005  0.0033  0.0160  0.0089
                                           -0.0063  0.0013
                ( 50.27%)  -0.7090* C   6 s(  0.00%)p 1.00( 99.96%)d 0.00(  0.04%)
                                            0.0000  0.0003  0.0001  0.0002 -0.0000
                                            0.2025  0.0048  0.0027 -0.0003 -0.2965
                                           -0.0072 -0.0039  0.0005 -0.9327 -0.0232
                                           -0.0120  0.0014 -0.0067 -0.0127  0.0080
                                           -0.0003 -0.0107
   385. (0.01150) BD*( 1) C   1 - H  18  
                ( 39.74%)   0.6304* C   1 s( 30.55%)p 2.27( 69.39%)d 0.00(  0.07%)
                                            0.0003 -0.5524 -0.0180  0.0003 -0.0001
                                           -0.4873 -0.0025 -0.0048 -0.0010 -0.6669
                                           -0.0034 -0.0065 -0.0015  0.1079  0.0005
                                            0.0010  0.0002 -0.0215  0.0043  0.0038
                                            0.0070  0.0109
                ( 60.26%)  -0.7763* H  18 s(100.00%)
                                           -1.0000 -0.0005 -0.0012
   386. (0.01513) BD*( 1) C   2 - C   3  
                ( 50.58%)   0.7112* C   2 s( 34.63%)p 1.89( 65.34%)d 0.00(  0.03%)
                                            0.0000  0.5884 -0.0105  0.0014  0.0003
                                           -0.4599 -0.0222  0.0107 -0.0012 -0.6550
                                            0.0321  0.0086 -0.0002  0.1048 -0.0151
                                           -0.0002 -0.0003  0.0133 -0.0002 -0.0038
                                           -0.0021 -0.0106
                ( 49.42%)  -0.7030* C   3 s( 34.92%)p 1.86( 65.04%)d 0.00(  0.03%)
                                           -0.0001  0.5908  0.0150 -0.0016 -0.0001
                                            0.4815 -0.0374 -0.0009  0.0009  0.6369
                                            0.0113 -0.0093  0.0002 -0.1061 -0.0112
                                            0.0024  0.0004  0.0119 -0.0011 -0.0056
                                           -0.0054 -0.0101
   387. (0.32296) BD*( 2) C   2 - C   3  
                ( 50.45%)   0.7103* C   2 s(  0.00%)p 1.00( 99.96%)d 0.00(  0.04%)
                                            0.0000  0.0027 -0.0011 -0.0004 -0.0002
                                           -0.1981 -0.0040 -0.0027  0.0004  0.2912
                                            0.0064  0.0032 -0.0002  0.9354  0.0206
                                            0.0100 -0.0005 -0.0037 -0.0169 -0.0086
                                            0.0062 -0.0017
                ( 49.55%)  -0.7039* C   3 s(  0.00%)p 1.00( 99.97%)d 0.00(  0.03%)
                                           -0.0000  0.0035  0.0001  0.0002  0.0001
                                           -0.1909 -0.0041 -0.0042  0.0004  0.2968
                                            0.0063  0.0055 -0.0002  0.9352  0.0167
                                            0.0142 -0.0015 -0.0029  0.0033  0.0148
                                           -0.0055 -0.0084
   388. (0.01112) BD*( 1) C   2 - H  19  
                ( 39.67%)   0.6298* C   2 s( 30.55%)p 2.27( 69.38%)d 0.00(  0.07%)
                                            0.0003 -0.5525 -0.0184 -0.0011 -0.0003
                                           -0.8111 -0.0046 -0.0079 -0.0014  0.0441
                                            0.0008 -0.0001  0.0000 -0.1839 -0.0011
                                           -0.0016 -0.0003  0.0028 -0.0094 -0.0005
                                           -0.0219  0.0096
                ( 60.33%)  -0.7768* H  19 s(100.00%)
                                           -1.0000 -0.0006 -0.0012
   389. (0.02529) BD*( 1) C   3 - C   4  
                ( 50.67%)   0.7119* C   3 s( 34.99%)p 1.86( 64.98%)d 0.00(  0.03%)
                                            0.0001  0.5915  0.0058  0.0042  0.0003
                                           -0.7876  0.0072  0.0109 -0.0003  0.0185
                                            0.0193 -0.0004  0.0013 -0.1689 -0.0044
                                            0.0022 -0.0005 -0.0015  0.0070 -0.0021
                                            0.0116 -0.0095
                ( 49.33%)  -0.7023* C   4 s( 33.87%)p 1.95( 66.09%)d 0.00(  0.03%)
                                           -0.0000  0.5820  0.0061  0.0000  0.0001
                                            0.7903 -0.0116 -0.0017  0.0039 -0.0519
                                            0.0061  0.0017 -0.0016  0.1830 -0.0049
                                           -0.0010  0.0012 -0.0008  0.0067 -0.0009
                                            0.0141 -0.0097
   390. (0.01249) BD*( 1) C   3 - H  20  
                ( 39.81%)   0.6310* C   3 s( 29.99%)p 2.33( 69.94%)d 0.00(  0.07%)
                                           -0.0003  0.5474 -0.0165 -0.0024 -0.0001
                                            0.3316 -0.0119  0.0052  0.0017 -0.7103
                                           -0.0077 -0.0010 -0.0014  0.2911 -0.0011
                                            0.0013  0.0005 -0.0157  0.0060 -0.0126
                                           -0.0137 -0.0080
                ( 60.19%)  -0.7758* H  20 s(100.00%)
                                            1.0000  0.0016  0.0007
   391. (0.02308) BD*( 1) C   4 - C   5  
                ( 49.08%)   0.7006* C   4 s( 34.22%)p 1.92( 65.75%)d 0.00(  0.03%)
                                            0.0000 -0.5850 -0.0061 -0.0014 -0.0003
                                            0.3186 -0.0173 -0.0019  0.0022 -0.6874
                                            0.0043  0.0010 -0.0024  0.2881 -0.0044
                                           -0.0008  0.0011  0.0082 -0.0046  0.0098
                                            0.0086  0.0067
                ( 50.92%)  -0.7136* C   5 s( 35.15%)p 1.84( 64.82%)d 0.00(  0.03%)
                                           -0.0001 -0.5928 -0.0061 -0.0047 -0.0004
                                           -0.2928 -0.0214  0.0041 -0.0020  0.6917
                                           -0.0164 -0.0088 -0.0001 -0.2884  0.0007
                                            0.0048 -0.0002  0.0082 -0.0053  0.0091
                                            0.0060  0.0075
   392. (0.34841) BD*( 2) C   4 - C   5  
                ( 49.12%)   0.7008* C   4 s(  0.00%)p 1.00( 99.97%)d 0.00(  0.03%)
                                           -0.0000  0.0012  0.0039 -0.0012 -0.0001
                                            0.1954  0.0038  0.0030 -0.0004 -0.3016
                                           -0.0019 -0.0021  0.0018 -0.9329 -0.0078
                                           -0.0066  0.0052  0.0032 -0.0018 -0.0137
                                            0.0049  0.0087
                ( 50.88%)  -0.7133* C   5 s(  0.00%)p 1.00( 99.96%)d 0.00(  0.04%)
                                           -0.0000  0.0012 -0.0001  0.0019 -0.0000
                                            0.2015  0.0034 -0.0012 -0.0000 -0.3020
                                           -0.0021 -0.0014  0.0011 -0.9315 -0.0105
                                           -0.0059  0.0016 -0.0066 -0.0136  0.0074
                                           -0.0000 -0.0107
   393. (0.03486) BD*( 1) C   4 - C   7  
                ( 51.26%)   0.7160* C   4 s( 31.87%)p 2.14( 68.10%)d 0.00(  0.03%)
                                            0.0002  0.5645 -0.0093 -0.0025 -0.0005
                                           -0.4846 -0.0027  0.0012 -0.0018 -0.6581
                                           -0.0198  0.0032 -0.0020  0.1119  0.0141
                                           -0.0017  0.0007  0.0126 -0.0014 -0.0031
                                           -0.0042 -0.0089
                ( 48.74%)  -0.6981* C   7 s( 28.46%)p 2.51( 71.51%)d 0.00(  0.03%)
                                            0.0002  0.5334  0.0065  0.0014  0.0001
                                            0.4900  0.0074 -0.0020  0.0037  0.6818
                                           -0.0073 -0.0055  0.0027 -0.0988  0.0184
                                           -0.0025  0.0016  0.0145 -0.0029 -0.0027
                                            0.0002 -0.0085
   394. (0.01499) BD*( 1) C   5 - C   6  
                ( 49.63%)   0.7045* C   5 s( 34.54%)p 1.89( 65.43%)d 0.00(  0.03%)
                                            0.0001 -0.5875 -0.0144  0.0021  0.0002
                                           -0.4623 -0.0241  0.0087 -0.0001 -0.6530
                                            0.0313  0.0045 -0.0005  0.1110 -0.0150
                                            0.0011  0.0002 -0.0135  0.0007  0.0042
                                            0.0020  0.0106
                ( 50.37%)  -0.7097* C   6 s( 34.67%)p 1.88( 65.30%)d 0.00(  0.03%)
                                           -0.0000 -0.5887  0.0091 -0.0011 -0.0004
                                            0.4819 -0.0390 -0.0050 -0.0002  0.6396
                                            0.0084 -0.0133  0.0006 -0.0988 -0.0112
                                            0.0027 -0.0002 -0.0123  0.0008  0.0053
                                            0.0056  0.0105
   395. (0.01200) BD*( 1) C   5 - H  21  
                ( 39.69%)   0.6300* C   5 s( 30.22%)p 2.31( 69.71%)d 0.00(  0.07%)
                                           -0.0004  0.5495 -0.0160 -0.0025 -0.0001
                                           -0.8115 -0.0040 -0.0046 -0.0018  0.0477
                                           -0.0088  0.0021  0.0012 -0.1903  0.0020
                                           -0.0021 -0.0008 -0.0024  0.0102  0.0003
                                            0.0216 -0.0099
                ( 60.31%)  -0.7766* H  21 s(100.00%)
                                            1.0000  0.0015  0.0008
   396. (0.01116) BD*( 1) C   6 - H  22  
                ( 39.70%)   0.6301* C   6 s( 30.53%)p 2.27( 69.40%)d 0.00(  0.07%)
                                            0.0003 -0.5522 -0.0176 -0.0002 -0.0001
                                            0.3255  0.0021  0.0031  0.0004 -0.7076
                                           -0.0036 -0.0073 -0.0014  0.2954  0.0016
                                            0.0030  0.0006  0.0159 -0.0058  0.0129
                                            0.0132  0.0064
                ( 60.30%)  -0.7765* H  22 s(100.00%)
                                           -1.0000 -0.0006 -0.0012
   397. (0.03802) BD*( 1) C   7 - C   8  
                ( 49.55%)   0.7039* C   7 s( 28.31%)p 2.53( 71.66%)d 0.00(  0.03%)
                                            0.0001  0.5320  0.0070 -0.0002 -0.0000
                                           -0.0165  0.0233 -0.0020  0.0025 -0.2894
                                            0.0125  0.0017 -0.0001  0.7948  0.0064
                                           -0.0061  0.0039 -0.0015  0.0023 -0.0100
                                           -0.0015  0.0127
                ( 50.45%)  -0.7103* C   8 s( 31.98%)p 2.13( 67.99%)d 0.00(  0.02%)
                                            0.0001  0.5654 -0.0115 -0.0042 -0.0004
                                            0.0210  0.0095 -0.0020  0.0003  0.2467
                                            0.0181 -0.0021  0.0009 -0.7861 -0.0141
                                            0.0045 -0.0022 -0.0018 -0.0019 -0.0076
                                           -0.0014  0.0131
   398. (0.03135) BD*( 1) C   7 - N   9  
                ( 61.24%)   0.7825* C   7 s( 21.75%)p 3.59( 78.16%)d 0.00(  0.09%)
                                           -0.0000  0.4657  0.0239  0.0009 -0.0003
                                            0.2770  0.0014  0.0011 -0.0018 -0.6420
                                            0.0177 -0.0056 -0.0000 -0.5402  0.0215
                                           -0.0020 -0.0004 -0.0142 -0.0112  0.0231
                                           -0.0092  0.0012
                ( 38.76%)  -0.6226* N   9 s( 35.31%)p 1.83( 64.67%)d 0.00(  0.03%)
                                           -0.0000  0.5942 -0.0022 -0.0045  0.0001
                                           -0.2615 -0.0009  0.0022 -0.0005  0.5638
                                            0.0008 -0.0033  0.0013  0.5103 -0.0009
                                           -0.0041  0.0007 -0.0087 -0.0032  0.0141
                                           -0.0011  0.0005
   399. (0.02194) BD*( 1) C   7 - H  23  
                ( 37.73%)   0.6143* C   7 s( 21.53%)p 3.64( 78.40%)d 0.00(  0.08%)
                                           -0.0002  0.4633 -0.0252 -0.0013  0.0002
                                           -0.8248 -0.0218 -0.0027  0.0025  0.1941
                                            0.0113 -0.0001 -0.0023 -0.2557 -0.0058
                                            0.0009  0.0001 -0.0090  0.0138 -0.0024
                                            0.0196 -0.0099
                ( 62.27%)  -0.7891* H  23 s(100.00%)
                                            1.0000  0.0040  0.0005
   400. (0.03667) BD*( 1) C   8 - C  10  
                ( 50.20%)   0.7085* C   8 s( 33.95%)p 1.94( 66.02%)d 0.00(  0.03%)
                                           -0.0000  0.5825  0.0107  0.0044  0.0000
                                           -0.4392  0.0092  0.0003 -0.0019  0.4205
                                           -0.0116 -0.0017  0.0016  0.5388  0.0053
                                           -0.0004  0.0025 -0.0092 -0.0107  0.0092
                                           -0.0006  0.0048
                ( 49.80%)  -0.7057* C  10 s( 38.58%)p 1.59( 61.40%)d 0.00(  0.02%)
                                            0.0001  0.6211  0.0017  0.0049  0.0004
                                            0.3984  0.0074 -0.0049  0.0059 -0.3310
                                           -0.0076  0.0042 -0.0056 -0.5877  0.0013
                                            0.0061 -0.0058 -0.0095 -0.0095  0.0056
                                           -0.0006  0.0057
   401. (0.02305) BD*( 1) C   8 - C  14  
                ( 48.63%)   0.6974* C   8 s( 34.05%)p 1.94( 65.91%)d 0.00(  0.03%)
                                           -0.0002  0.5835  0.0057 -0.0016  0.0002
                                            0.4215 -0.0086 -0.0023  0.0024 -0.6562
                                            0.0108  0.0011 -0.0023  0.2250  0.0063
                                           -0.0016 -0.0006 -0.0137  0.0038 -0.0079
                                           -0.0057 -0.0036
                ( 51.37%)  -0.7167* C  14 s( 34.57%)p 1.89( 65.40%)d 0.00(  0.03%)
                                            0.0002  0.5880  0.0048  0.0026  0.0005
                                           -0.4100 -0.0048  0.0056 -0.0012  0.6563
                                           -0.0001 -0.0104  0.0003 -0.2333  0.0232
                                            0.0040  0.0016 -0.0136  0.0014 -0.0053
                                           -0.0057 -0.0040
   402. (0.35335) BD*( 2) C   8 - C  14  
                ( 49.41%)   0.7030* C   8 s(  0.00%)p 1.00( 99.96%)d 0.00(  0.04%)
                                           -0.0000  0.0026  0.0051  0.0009  0.0002
                                           -0.7927 -0.0069 -0.0063  0.0037 -0.5754
                                           -0.0035 -0.0043  0.0031 -0.2001  0.0039
                                           -0.0005  0.0020  0.0068 -0.0120 -0.0048
                                           -0.0121 -0.0042
                ( 50.59%)  -0.7112* C  14 s(  0.00%)p 1.00( 99.95%)d 0.00(  0.04%)
                                            0.0001  0.0051  0.0014  0.0025 -0.0000
                                           -0.7931 -0.0104 -0.0071  0.0013 -0.5730
                                           -0.0087 -0.0039  0.0005 -0.2046  0.0024
                                           -0.0020  0.0017 -0.0057 -0.0009 -0.0056
                                            0.0188 -0.0010
   403. (0.05208) BD*( 1) N   9 - C  15  
                ( 36.79%)   0.6065* N   9 s( 35.67%)p 1.80( 64.29%)d 0.00(  0.05%)
                                           -0.0000 -0.5971 -0.0110 -0.0057 -0.0000
                                            0.4545  0.0041 -0.0017  0.0015  0.3155
                                           -0.0197  0.0030  0.0007  0.5796 -0.0194
                                            0.0026  0.0013 -0.0053 -0.0151 -0.0127
                                           -0.0047 -0.0048
                ( 63.21%)  -0.7951* C  15 s( 32.55%)p 2.07( 67.38%)d 0.00(  0.08%)
                                           -0.0001 -0.5701  0.0196 -0.0028  0.0022
                                           -0.4651  0.0180  0.0003 -0.0031 -0.3128
                                            0.0106  0.0067 -0.0011 -0.5989  0.0205
                                            0.0078 -0.0024 -0.0124 -0.0200 -0.0112
                                           -0.0038 -0.0087
   404. (0.01758) BD*( 1) N   9 - H  24  
                ( 29.32%)   0.5415* N   9 s( 28.92%)p 2.46( 71.02%)d 0.00(  0.06%)
                                            0.0002 -0.5378  0.0045  0.0026  0.0001
                                           -0.7907  0.0177  0.0016  0.0014  0.2779
                                           -0.0083 -0.0001 -0.0016 -0.0857 -0.0011
                                            0.0010 -0.0012  0.0147 -0.0053 -0.0031
                                           -0.0161  0.0111
                ( 70.68%)  -0.8407* H  24 s(100.00%)
                                           -1.0000  0.0066 -0.0021
   405. (0.02737) BD*( 1) C  10 - C  11  
                ( 48.62%)   0.6973* C  10 s( 37.49%)p 1.67( 62.48%)d 0.00(  0.03%)
                                            0.0000 -0.6123 -0.0061 -0.0007  0.0004
                                            0.0276 -0.0131  0.0028 -0.0015  0.2265
                                            0.0153 -0.0041  0.0046 -0.7564  0.0099
                                            0.0025 -0.0078  0.0040  0.0020  0.0078
                                            0.0024 -0.0140
                ( 51.38%)  -0.7168* C  11 s( 34.35%)p 1.91( 65.62%)d 0.00(  0.03%)
                                           -0.0000 -0.5859  0.0140 -0.0038 -0.0004
                                            0.0037 -0.0226  0.0017 -0.0008 -0.2761
                                            0.0321  0.0023  0.0012  0.7604 -0.0041
                                           -0.0141 -0.0006  0.0019  0.0021  0.0075
                                            0.0017 -0.0152
   406. (0.39244) BD*( 2) C  10 - C  11  
                ( 46.67%)   0.6832* C  10 s(  0.00%)p 1.00( 99.99%)d 0.00(  0.01%)
                                           -0.0000  0.0015  0.0002  0.0003 -0.0000
                                           -0.7869 -0.0046 -0.0155 -0.0003 -0.5818
                                           -0.0040 -0.0101 -0.0002 -0.2042  0.0003
                                           -0.0047 -0.0003  0.0026 -0.0089 -0.0061
                                            0.0000 -0.0043
                ( 53.33%)  -0.7303* C  11 s(  0.00%)p 1.00( 99.96%)d 0.00(  0.04%)
                                            0.0000  0.0009 -0.0003  0.0002  0.0000
                                           -0.7900 -0.0114 -0.0132 -0.0005 -0.5771
                                           -0.0085 -0.0098 -0.0004 -0.2050 -0.0025
                                           -0.0035  0.0000 -0.0021  0.0137  0.0115
                                           -0.0059  0.0067
   407. (0.02652) BD*( 1) C  10 -Cl  17  
                ( 53.69%)   0.7328* C  10 s( 23.77%)p 3.20( 76.04%)d 0.01(  0.19%)
                                           -0.0001  0.4874 -0.0091 -0.0074 -0.0001
                                           -0.4694  0.0106  0.0042  0.0091  0.7065
                                           -0.0112 -0.0070 -0.0129 -0.2006 -0.0068
                                            0.0044  0.0023 -0.0346  0.0079 -0.0129
                                           -0.0138 -0.0176
                ( 46.31%)  -0.6805*Cl  17 s( 20.31%)p 3.90( 79.16%)d 0.03(  0.53%)
                                            0.0000  0.0001  0.4493  0.0350  0.0009
                                            0.0000 -0.0000  0.0001  0.4942 -0.0260
                                           -0.0043  0.0015 -0.0002 -0.0001 -0.7193
                                            0.0405  0.0047 -0.0010  0.0002  0.0000
                                            0.1655 -0.0126 -0.0024 -0.0012 -0.0001
                                           -0.0566  0.0133 -0.0192 -0.0220 -0.0329
   408. (0.01654) BD*( 1) C  11 - C  12  
                ( 49.39%)   0.7028* C  11 s( 34.97%)p 1.86( 64.99%)d 0.00(  0.03%)
                                            0.0002 -0.5912  0.0131  0.0075  0.0003
                                           -0.4203 -0.0054  0.0079 -0.0007  0.6514
                                           -0.0073 -0.0105  0.0008 -0.2168  0.0415
                                           -0.0018  0.0005  0.0159 -0.0011  0.0044
                                            0.0061  0.0051
                ( 50.61%)  -0.7114* C  12 s( 34.43%)p 1.90( 65.54%)d 0.00(  0.03%)
                                           -0.0001 -0.5867  0.0109  0.0000  0.0000
                                            0.4244 -0.0208 -0.0067 -0.0001 -0.6583
                                            0.0172  0.0116  0.0001  0.1996  0.0326
                                           -0.0076  0.0001  0.0137 -0.0036  0.0084
                                            0.0064  0.0032
   409. (0.01091) BD*( 1) C  11 - H  25  
                ( 39.12%)   0.6254* C  11 s( 30.59%)p 2.27( 69.34%)d 0.00(  0.06%)
                                            0.0003 -0.5528 -0.0187 -0.0041  0.0001
                                            0.4450  0.0047  0.0029  0.0007 -0.4059
                                           -0.0076 -0.0017 -0.0006 -0.5749  0.0041
                                           -0.0060 -0.0007  0.0108  0.0162 -0.0151
                                           -0.0013 -0.0057
                ( 60.88%)  -0.7803* H  25 s(100.00%)
                                           -1.0000 -0.0011 -0.0012
   410. (0.01517) BD*( 1) C  12 - C  13  
                ( 49.98%)   0.7070* C  12 s( 34.71%)p 1.88( 65.25%)d 0.00(  0.03%)
                                            0.0000  0.5891 -0.0124  0.0001 -0.0001
                                            0.4344 -0.0204 -0.0062 -0.0000 -0.4089
                                            0.0338  0.0042  0.0002 -0.5428 -0.0154
                                            0.0125 -0.0004 -0.0091 -0.0112  0.0081
                                           -0.0002  0.0069
                ( 50.02%)  -0.7072* C  13 s( 34.61%)p 1.89( 65.36%)d 0.00(  0.03%)
                                            0.0000  0.5882 -0.0125 -0.0021 -0.0004
                                           -0.4246 -0.0027 -0.0083 -0.0004  0.3865
                                            0.0174  0.0091  0.0005  0.5674 -0.0392
                                            0.0058  0.0001 -0.0112 -0.0105  0.0085
                                           -0.0008  0.0034
   411. (0.32639) BD*( 2) C  12 - C  13  
                ( 50.00%)   0.7071* C  12 s(  0.00%)p 1.00( 99.96%)d 0.00(  0.04%)
                                           -0.0000  0.0000  0.0002 -0.0002 -0.0000
                                           -0.7933 -0.0179 -0.0098  0.0006 -0.5731
                                           -0.0130 -0.0070  0.0004 -0.2031 -0.0048
                                           -0.0024  0.0001 -0.0023  0.0143  0.0115
                                           -0.0053  0.0067
                ( 50.00%)  -0.7071* C  13 s(  0.00%)p 1.00( 99.96%)d 0.00(  0.04%)
                                            0.0000  0.0009  0.0007  0.0002  0.0001
                                           -0.7928 -0.0187  0.0098  0.0011 -0.5735
                                           -0.0134  0.0073  0.0010 -0.2035 -0.0049
                                            0.0022  0.0002 -0.0055 -0.0004 -0.0053
                                            0.0188 -0.0012
   412. (0.01091) BD*( 1) C  12 - H  26  
                ( 39.47%)   0.6282* C  12 s( 30.76%)p 2.25( 69.17%)d 0.00(  0.06%)
                                            0.0003 -0.5543 -0.0182  0.0002 -0.0002
                                            0.0124  0.0010  0.0000  0.0002  0.2624
                                            0.0004  0.0029  0.0003 -0.7890 -0.0049
                                           -0.0081 -0.0016 -0.0018  0.0001  0.0134
                                            0.0018 -0.0215
                ( 60.53%)  -0.7780* H  26 s(100.00%)
                                           -1.0000 -0.0005 -0.0012
   413. (0.01506) BD*( 1) C  13 - C  14  
                ( 50.58%)   0.7112* C  13 s( 34.65%)p 1.88( 65.32%)d 0.00(  0.03%)
                                            0.0001  0.5886 -0.0109  0.0013  0.0001
                                            0.0169 -0.0239 -0.0023 -0.0003  0.2498
                                            0.0254  0.0066  0.0007 -0.7671  0.0241
                                           -0.0115 -0.0002 -0.0037  0.0000 -0.0105
                                           -0.0030  0.0139
                ( 49.42%)  -0.7030* C  14 s( 34.99%)p 1.86( 64.97%)d 0.00(  0.03%)
                                           -0.0000  0.5914  0.0158 -0.0005 -0.0002
                                           -0.0036 -0.0245  0.0022  0.0004 -0.2617
                                            0.0331 -0.0005 -0.0009  0.7612 -0.0017
                                           -0.0087  0.0005 -0.0032 -0.0027 -0.0073
                                           -0.0019  0.0152
   414. (0.01125) BD*( 1) C  13 - H  27  
                ( 39.51%)   0.6286* C  13 s( 30.65%)p 2.26( 69.29%)d 0.00(  0.07%)
                                           -0.0003  0.5533  0.0187  0.0007  0.0004
                                            0.4353  0.0031 -0.0041  0.0007 -0.6766
                                           -0.0044  0.0067 -0.0011  0.2134  0.0008
                                           -0.0028  0.0004 -0.0179  0.0066 -0.0090
                                           -0.0084 -0.0118
                ( 60.49%)  -0.7777* H  27 s(100.00%)
                                            1.0000  0.0006  0.0013
   415. (0.01205) BD*( 1) C  14 - H  28  
                ( 39.68%)   0.6299* C  14 s( 30.32%)p 2.30( 69.61%)d 0.00(  0.07%)
                                            0.0004 -0.5504  0.0161  0.0018  0.0001
                                           -0.4491  0.0022 -0.0036 -0.0015  0.4141
                                           -0.0095  0.0049  0.0017  0.5681  0.0098
                                            0.0000  0.0004  0.0114  0.0168 -0.0151
                                           -0.0017 -0.0045
                ( 60.32%)  -0.7767* H  28 s(100.00%)
                                           -1.0000 -0.0017 -0.0008
   416. (0.27598) BD*( 1) C  15 - O  16  
                ( 73.32%)   0.8562* C  15 s(  0.00%)p 1.00( 99.40%)d 0.01(  0.60%)
                                            0.0000 -0.0059 -0.0001 -0.0005  0.0000
                                           -0.3237 -0.0154 -0.0074  0.0017 -0.7043
                                           -0.0344 -0.0156  0.0045  0.6248  0.0292
                                            0.0136 -0.0039 -0.0037  0.0337 -0.0014
                                           -0.0483 -0.0502
                ( 26.68%)  -0.5166* O  16 s(  0.00%)p 1.00( 99.89%)d 0.00(  0.11%)
                                           -0.0000 -0.0032  0.0003 -0.0001  0.0000
                                           -0.3222 -0.0007 -0.0011  0.0007 -0.7135
                                           -0.0010 -0.0019  0.0017  0.6213  0.0012
                                            0.0021 -0.0014  0.0021 -0.0146  0.0006
                                            0.0210  0.0211
   417. (0.00550) BD*( 2) C  15 - O  16  
                ( 63.86%)   0.7991* C  15 s( 31.96%)p 2.12( 67.88%)d 0.00(  0.16%)
                                           -0.0001  0.5619 -0.0622 -0.0018 -0.0015
                                            0.3237 -0.0058 -0.0070  0.0008 -0.5812
                                            0.0411  0.0026 -0.0037 -0.4822  0.0439
                                           -0.0008 -0.0037 -0.0214 -0.0157  0.0277
                                           -0.0095 -0.0014
                ( 36.14%)  -0.6012* O  16 s( 36.97%)p 1.70( 62.92%)d 0.00(  0.11%)
                                            0.0000  0.6064 -0.0440 -0.0017 -0.0000
                                           -0.3270  0.0104 -0.0005 -0.0006  0.5513
                                           -0.0178 -0.0016 -0.0006  0.4666 -0.0147
                                           -0.0021 -0.0011 -0.0156 -0.0143  0.0233
                                           -0.0104  0.0012
   418. (0.03731) BD*( 1) C  15 - H  29  
                ( 41.61%)   0.6450* C  15 s( 35.86%)p 1.79( 64.05%)d 0.00(  0.09%)
                                           -0.0002  0.5971  0.0455 -0.0009  0.0020
                                           -0.7538 -0.0150  0.0020  0.0037  0.2447
                                            0.0150 -0.0064 -0.0034 -0.1090  0.0092
                                           -0.0064 -0.0019 -0.0143  0.0031 -0.0081
                                            0.0193 -0.0150
                ( 58.39%)  -0.7642* H  29 s(100.00%)
                                            1.0000  0.0041 -0.0004


 NHO Directionality and "Bond Bending" (deviations from line of nuclear centers)

         [Thresholds for printing:  angular deviation  >  1.0 degree]
                                    hybrid p-character > 25.0%
                                    orbital occupancy  >  0.10e

                                Line of Centers        Hybrid 1              Hybrid 2
                                ---------------  -------------------   ------------------
                NBO               Theta   Phi    Theta   Phi    Dev    Theta   Phi    Dev
 ========================================================================================
     1. BD (   1) C   1 - C   2    69.4  294.5    69.4  293.1   1.3    110.6  116.0   1.4
     2. BD (   1) C   1 - C   6   103.0  177.1   102.5  178.4   1.3     76.5  355.8   1.3
     3. BD (   2) C   1 - C   6   103.0  177.1    20.9  123.8  90.1    159.0  304.3  89.9
     5. BD (   1) C   2 - C   3    82.6  233.8    83.4  232.4   1.6     98.4   55.2   1.7
     6. BD (   2) C   2 - C   3    82.6  233.8    20.6  124.2  89.8     20.8  122.8  89.7
     8. BD (   1) C   3 - C   4   102.5  177.7     --     --    --      77.2  356.6   1.1
    10. BD (   1) C   4 - C   5   110.9  113.8     --     --    --      69.0  295.1   1.2
    11. BD (   2) C   4 - C   5   110.9  113.8   158.8  303.6  90.0    158.8  303.8  90.0
    12. BD (   1) C   4 - C   7    83.2  233.6    81.5  234.2   1.8     95.5   53.4   1.3
    13. BD (   1) C   5 - C   6    97.5   53.9    97.1   52.3   1.7     82.1  235.4   1.6
    16. BD (   1) C   7 - C   8    17.9  264.6    19.0  271.5   2.5      --     --    --
    17. BD (   1) C   7 - N   9   129.1  294.8   127.1  293.8   2.2      --     --    --
    18. BD (   1) C   7 - H  23   105.2  165.9   106.7  166.5   1.6      --     --    --
    19. BD (   1) C   8 - C  10    45.9  137.7    47.4  136.6   1.8    137.9  320.1   4.1
    20. BD (   1) C   8 - C  14    73.6  302.3     --     --    --     105.0  122.4   1.4
    21. BD (   2) C   8 - C  14    73.6  302.3   101.1  215.9  89.8    101.5  215.9  90.1
    22. BD (   1) N   9 - C  15   136.9  215.2   135.9  213.2   1.7     43.2   33.4   1.2
    24. BD (   1) C  10 - C  11    18.9  268.7    17.9  266.3   1.3    162.0   85.7   1.3
    25. BD (   2) C  10 - C  11    18.9  268.7   101.8  216.4  89.9    101.8  216.2  90.0
    26. BD (   1) C  10 -Cl  17   101.7  124.2   103.9  123.4   2.4     79.7  304.6   1.4
    27. BD (   1) C  11 - C  12    74.8  302.8    76.9  303.4   2.2    106.8  122.2   1.7
    28. BD (   1) C  11 - H  25    45.6  137.8    46.8  137.5   1.2      --     --    --
    29. BD (   1) C  12 - C  13   133.5  317.2   134.7  317.7   1.3     48.4  136.5   1.9
    30. BD (   2) C  12 - C  13   133.5  317.2    78.3   35.8  90.0    101.8  215.9  90.1
    32. BD (   1) C  13 - C  14   161.2   88.1   159.5   92.0   2.2     17.1  263.7   2.1
    34. BD (   1) C  14 - H  28   131.9  317.1   133.4  317.7   1.6      --     --    --
    35. BD (   1) C  15 - O  16   126.2  299.5   128.8   65.3  89.9    128.5   65.7  89.7
    36. BD (   2) C  15 - O  16   126.2  299.5     --     --    --      54.1  120.9   1.2
    59. LP (   1) N   9             --     --    128.9   66.2   --       --     --    --
    60. LP (   1) O  16             --     --    125.5  300.7   --       --     --    --
    61. LP (   2) O  16             --     --     58.7    4.5   --       --     --    --
    63. LP (   2)Cl  17             --     --    163.2  355.1   --       --     --    --
    64. LP (   3)Cl  17             --     --    102.8  216.8   --       --     --    --
   384. BD*(   2) C   1 - C   6   103.0  177.1    20.9  123.8  90.1    159.0  304.3  89.9
   387. BD*(   2) C   2 - C   3    82.6  233.8    20.6  124.2  89.8     20.8  122.8  89.7
   392. BD*(   2) C   4 - C   5   110.9  113.8   158.8  303.6  90.0    158.8  303.8  90.0
   402. BD*(   2) C   8 - C  14    73.6  302.3   101.1  215.9  89.8    101.5  215.9  90.1
   406. BD*(   2) C  10 - C  11    18.9  268.7   101.8  216.4  89.9    101.8  216.2  90.0
   411. BD*(   2) C  12 - C  13   133.5  317.2    78.3   35.8  90.0    101.8  215.9  90.1
   416. BD*(   1) C  15 - O  16   126.2  299.5   128.8   65.3  89.9    128.5   65.7  89.7


 Second Order Perturbation Theory Analysis of Fock Matrix in NBO Basis

     Threshold for printing:   0.50 kcal/mol
                                                                              E(2)  E(j)-E(i) F(i,j)
         Donor NBO (i)                     Acceptor NBO (j)                 kcal/mol   a.u.    a.u. 
 ===================================================================================================

 within unit  1
   1. BD (   1) C   1 - C   2        / 99. RY*(   1) C   3                    0.93    1.85    0.037
   1. BD (   1) C   1 - C   2        /100. RY*(   2) C   3                    1.48    1.96    0.048
   1. BD (   1) C   1 - C   2        /150. RY*(   1) C   6                    1.04    1.87    0.039
   1. BD (   1) C   1 - C   2        /151. RY*(   2) C   6                    1.43    2.18    0.050
   1. BD (   1) C   1 - C   2        /383. BD*(   1) C   1 - C   6            2.53    1.39    0.053
   1. BD (   1) C   1 - C   2        /385. BD*(   1) C   1 - H  18            1.32    1.38    0.038
   1. BD (   1) C   1 - C   2        /386. BD*(   1) C   2 - C   3            2.60    1.38    0.054
   1. BD (   1) C   1 - C   2        /388. BD*(   1) C   2 - H  19            1.34    1.38    0.038
   1. BD (   1) C   1 - C   2        /390. BD*(   1) C   3 - H  20            2.52    1.38    0.053
   1. BD (   1) C   1 - C   2        /396. BD*(   1) C   6 - H  22            2.36    1.38    0.051
   2. BD (   1) C   1 - C   6        / 82. RY*(   1) C   2                    1.01    1.86    0.039
   2. BD (   1) C   1 - C   6        / 83. RY*(   2) C   2                    1.46    2.17    0.050
   2. BD (   1) C   1 - C   6        /133. RY*(   1) C   5                    0.77    1.86    0.034
   2. BD (   1) C   1 - C   6        /134. RY*(   2) C   5                    1.75    1.93    0.052
   2. BD (   1) C   1 - C   6        /382. BD*(   1) C   1 - C   2            2.52    1.39    0.053
   2. BD (   1) C   1 - C   6        /385. BD*(   1) C   1 - H  18            1.34    1.38    0.038
   2. BD (   1) C   1 - C   6        /388. BD*(   1) C   2 - H  19            2.36    1.38    0.051
   2. BD (   1) C   1 - C   6        /394. BD*(   1) C   5 - C   6            2.57    1.38    0.053
   2. BD (   1) C   1 - C   6        /395. BD*(   1) C   5 - H  21            2.46    1.38    0.052
   2. BD (   1) C   1 - C   6        /396. BD*(   1) C   6 - H  22            1.36    1.38    0.039
   3. BD (   2) C   1 - C   6        / 85. RY*(   4) C   2                    0.79    1.77    0.037
   3. BD (   2) C   1 - C   6        /136. RY*(   4) C   5                    0.71    1.59    0.033
   3. BD (   2) C   1 - C   6        /387. BD*(   2) C   2 - C   3           28.80    0.35    0.090
   3. BD (   2) C   1 - C   6        /392. BD*(   2) C   4 - C   5           28.34    0.35    0.089
   4. BD (   1) C   1 - H  18        / 82. RY*(   1) C   2                    1.34    1.71    0.043
   4. BD (   1) C   1 - H  18        /150. RY*(   1) C   6                    1.33    1.72    0.043
   4. BD (   1) C   1 - H  18        /382. BD*(   1) C   1 - C   2            0.94    1.24    0.030
   4. BD (   1) C   1 - H  18        /383. BD*(   1) C   1 - C   6            0.95    1.24    0.031
   4. BD (   1) C   1 - H  18        /386. BD*(   1) C   2 - C   3            3.87    1.23    0.062
   4. BD (   1) C   1 - H  18        /388. BD*(   1) C   2 - H  19            0.56    1.23    0.024
   4. BD (   1) C   1 - H  18        /394. BD*(   1) C   5 - C   6            3.82    1.23    0.061
   4. BD (   1) C   1 - H  18        /396. BD*(   1) C   6 - H  22            0.56    1.23    0.024
   5. BD (   1) C   2 - C   3        / 65. RY*(   1) C   1                    0.96    1.88    0.038
   5. BD (   1) C   2 - C   3        / 66. RY*(   2) C   1                    1.42    2.18    0.050
   5. BD (   1) C   2 - C   3        /116. RY*(   1) C   4                    1.35    1.99    0.046
   5. BD (   1) C   2 - C   3        /117. RY*(   2) C   4                    0.80    1.92    0.035
   5. BD (   1) C   2 - C   3        /382. BD*(   1) C   1 - C   2            2.51    1.39    0.053
   5. BD (   1) C   2 - C   3        /385. BD*(   1) C   1 - H  18            2.30    1.38    0.050
   5. BD (   1) C   2 - C   3        /388. BD*(   1) C   2 - H  19            1.31    1.38    0.038
   5. BD (   1) C   2 - C   3        /389. BD*(   1) C   3 - C   4            3.75    1.37    0.064
   5. BD (   1) C   2 - C   3        /390. BD*(   1) C   3 - H  20            1.57    1.38    0.042
   5. BD (   1) C   2 - C   3        /393. BD*(   1) C   4 - C   7            3.99    1.26    0.063
   6. BD (   2) C   2 - C   3        / 67. RY*(   3) C   1                    1.36    0.78    0.032
   6. BD (   2) C   2 - C   3        /384. BD*(   2) C   1 - C   6           27.74    0.35    0.088
   6. BD (   2) C   2 - C   3        /392. BD*(   2) C   4 - C   5           29.20    0.35    0.091
   7. BD (   1) C   2 - H  19        / 65. RY*(   1) C   1                    1.24    1.73    0.042
   7. BD (   1) C   2 - H  19        / 99. RY*(   1) C   3                    1.13    1.71    0.039
   7. BD (   1) C   2 - H  19        /382. BD*(   1) C   1 - C   2            0.94    1.24    0.031
   7. BD (   1) C   2 - H  19        /383. BD*(   1) C   1 - C   6            3.70    1.24    0.060
   7. BD (   1) C   2 - H  19        /385. BD*(   1) C   1 - H  18            0.57    1.24    0.024
   7. BD (   1) C   2 - H  19        /386. BD*(   1) C   2 - C   3            0.95    1.23    0.031
   7. BD (   1) C   2 - H  19        /389. BD*(   1) C   3 - C   4            3.97    1.23    0.062
   7. BD (   1) C   2 - H  19        /390. BD*(   1) C   3 - H  20            0.55    1.23    0.023
   8. BD (   1) C   3 - C   4        / 82. RY*(   1) C   2                    1.20    1.86    0.042
   8. BD (   1) C   3 - C   4        / 83. RY*(   2) C   2                    1.56    2.17    0.052
   8. BD (   1) C   3 - C   4        /117. RY*(   2) C   4                    0.52    1.92    0.028
   8. BD (   1) C   3 - C   4        /133. RY*(   1) C   5                    0.83    1.86    0.035
   8. BD (   1) C   3 - C   4        /167. RY*(   1) C   7                    2.04    1.76    0.054
   8. BD (   1) C   3 - C   4        /386. BD*(   1) C   2 - C   3            3.28    1.38    0.060
   8. BD (   1) C   3 - C   4        /388. BD*(   1) C   2 - H  19            1.96    1.38    0.047
   8. BD (   1) C   3 - C   4        /390. BD*(   1) C   3 - H  20            1.54    1.38    0.041
   8. BD (   1) C   3 - C   4        /391. BD*(   1) C   4 - C   5            3.39    1.38    0.061
   8. BD (   1) C   3 - C   4        /393. BD*(   1) C   4 - C   7            2.10    1.26    0.046
   8. BD (   1) C   3 - C   4        /395. BD*(   1) C   5 - H  21            2.37    1.38    0.051
   8. BD (   1) C   3 - C   4        /399. BD*(   1) C   7 - H  23            1.38    1.21    0.037
   9. BD (   1) C   3 - H  20        / 82. RY*(   1) C   2                    1.16    1.71    0.040
   9. BD (   1) C   3 - H  20        /116. RY*(   1) C   4                    1.65    1.85    0.049
   9. BD (   1) C   3 - H  20        /382. BD*(   1) C   1 - C   2            3.53    1.24    0.059
   9. BD (   1) C   3 - H  20        /386. BD*(   1) C   2 - C   3            1.11    1.24    0.033
   9. BD (   1) C   3 - H  20        /388. BD*(   1) C   2 - H  19            0.53    1.24    0.023
   9. BD (   1) C   3 - H  20        /389. BD*(   1) C   3 - C   4            1.28    1.23    0.035
   9. BD (   1) C   3 - H  20        /391. BD*(   1) C   4 - C   5            4.90    1.23    0.069
  10. BD (   1) C   4 - C   5        / 99. RY*(   1) C   3                    0.78    1.86    0.034
  10. BD (   1) C   4 - C   5        /150. RY*(   1) C   6                    1.15    1.87    0.042
  10. BD (   1) C   4 - C   5        /151. RY*(   2) C   6                    1.55    2.18    0.052
  10. BD (   1) C   4 - C   5        /167. RY*(   1) C   7                    1.90    1.76    0.052
  10. BD (   1) C   4 - C   5        /389. BD*(   1) C   3 - C   4            3.47    1.38    0.062
  10. BD (   1) C   4 - C   5        /390. BD*(   1) C   3 - H  20            2.52    1.38    0.053
  10. BD (   1) C   4 - C   5        /393. BD*(   1) C   4 - C   7            2.15    1.26    0.047
  10. BD (   1) C   4 - C   5        /394. BD*(   1) C   5 - C   6            3.04    1.38    0.058
  10. BD (   1) C   4 - C   5        /395. BD*(   1) C   5 - H  21            1.64    1.38    0.043
  10. BD (   1) C   4 - C   5        /396. BD*(   1) C   6 - H  22            1.95    1.38    0.047
  10. BD (   1) C   4 - C   5        /397. BD*(   1) C   7 - C   8            0.82    1.24    0.028
  11. BD (   2) C   4 - C   5        /101. RY*(   3) C   3                    1.96    1.04    0.044
  11. BD (   2) C   4 - C   5        /152. RY*(   3) C   6                    1.88    0.81    0.038
  11. BD (   2) C   4 - C   5        /384. BD*(   2) C   1 - C   6           27.95    0.35    0.089
  11. BD (   2) C   4 - C   5        /387. BD*(   2) C   2 - C   3           27.35    0.35    0.088
  11. BD (   2) C   4 - C   5        /397. BD*(   1) C   7 - C   8            2.90    0.77    0.046
  11. BD (   2) C   4 - C   5        /398. BD*(   1) C   7 - N   9            4.83    0.71    0.057
  11. BD (   2) C   4 - C   5        /402. BD*(   2) C   8 - C  14            0.75    0.34    0.014
  12. BD (   1) C   4 - C   7        / 99. RY*(   1) C   3                    1.39    1.82    0.045
  12. BD (   1) C   4 - C   7        /133. RY*(   1) C   5                    1.90    1.82    0.053
  12. BD (   1) C   4 - C   7        /185. RY*(   2) C   8                    1.03    1.70    0.038
  12. BD (   1) C   4 - C   7        /186. RY*(   3) C   8                    0.51    1.59    0.026
  12. BD (   1) C   4 - C   7        /201. RY*(   1) N   9                    1.50    1.47    0.042
  12. BD (   1) C   4 - C   7        /386. BD*(   1) C   2 - C   3            2.15    1.35    0.048
  12. BD (   1) C   4 - C   7        /389. BD*(   1) C   3 - C   4            1.99    1.34    0.046
  12. BD (   1) C   4 - C   7        /391. BD*(   1) C   4 - C   5            2.13    1.34    0.048
  12. BD (   1) C   4 - C   7        /394. BD*(   1) C   5 - C   6            2.15    1.35    0.048
  12. BD (   1) C   4 - C   7        /397. BD*(   1) C   7 - C   8            2.63    1.20    0.050
  12. BD (   1) C   4 - C   7        /398. BD*(   1) C   7 - N   9            0.88    1.15    0.028
  12. BD (   1) C   4 - C   7        /399. BD*(   1) C   7 - H  23            1.11    1.17    0.032
  12. BD (   1) C   4 - C   7        /401. BD*(   1) C   8 - C  14            1.31    1.32    0.037
  12. BD (   1) C   4 - C   7        /402. BD*(   2) C   8 - C  14            2.55    0.78    0.043
  12. BD (   1) C   4 - C   7        /403. BD*(   1) N   9 - C  15            1.90    1.27    0.044
  13. BD (   1) C   5 - C   6        / 65. RY*(   1) C   1                    0.95    1.88    0.038
  13. BD (   1) C   5 - C   6        / 66. RY*(   2) C   1                    1.43    2.18    0.050
  13. BD (   1) C   5 - C   6        /116. RY*(   1) C   4                    0.93    1.99    0.038
  13. BD (   1) C   5 - C   6        /117. RY*(   2) C   4                    0.99    1.92    0.039
  13. BD (   1) C   5 - C   6        /383. BD*(   1) C   1 - C   6            2.53    1.39    0.053
  13. BD (   1) C   5 - C   6        /385. BD*(   1) C   1 - H  18            2.32    1.38    0.051
  13. BD (   1) C   5 - C   6        /391. BD*(   1) C   4 - C   5            3.44    1.38    0.061
  13. BD (   1) C   5 - C   6        /393. BD*(   1) C   4 - C   7            3.79    1.25    0.062
  13. BD (   1) C   5 - C   6        /395. BD*(   1) C   5 - H  21            1.39    1.38    0.039
  13. BD (   1) C   5 - C   6        /396. BD*(   1) C   6 - H  22            1.32    1.38    0.038
  14. BD (   1) C   5 - H  21        /116. RY*(   1) C   4                    1.83    1.84    0.052
  14. BD (   1) C   5 - H  21        /150. RY*(   1) C   6                    1.12    1.72    0.039
  14. BD (   1) C   5 - H  21        /383. BD*(   1) C   1 - C   6            3.59    1.24    0.060
  14. BD (   1) C   5 - H  21        /389. BD*(   1) C   3 - C   4            4.92    1.23    0.069
  14. BD (   1) C   5 - H  21        /391. BD*(   1) C   4 - C   5            1.35    1.23    0.036
  14. BD (   1) C   5 - H  21        /394. BD*(   1) C   5 - C   6            1.04    1.23    0.032
  14. BD (   1) C   5 - H  21        /396. BD*(   1) C   6 - H  22            0.55    1.23    0.023
  15. BD (   1) C   6 - H  22        / 65. RY*(   1) C   1                    1.24    1.73    0.041
  15. BD (   1) C   6 - H  22        /133. RY*(   1) C   5                    1.20    1.71    0.041
  15. BD (   1) C   6 - H  22        /382. BD*(   1) C   1 - C   2            3.71    1.24    0.061
  15. BD (   1) C   6 - H  22        /383. BD*(   1) C   1 - C   6            0.95    1.24    0.031
  15. BD (   1) C   6 - H  22        /385. BD*(   1) C   1 - H  18            0.57    1.24    0.024
  15. BD (   1) C   6 - H  22        /391. BD*(   1) C   4 - C   5            3.97    1.23    0.062
  15. BD (   1) C   6 - H  22        /394. BD*(   1) C   5 - C   6            0.96    1.23    0.031
  15. BD (   1) C   6 - H  22        /395. BD*(   1) C   5 - H  21            0.55    1.23    0.023
  16. BD (   1) C   7 - C   8        /117. RY*(   2) C   4                    1.34    1.89    0.045
  16. BD (   1) C   7 - C   8        /201. RY*(   1) N   9                    0.96    1.47    0.034
  16. BD (   1) C   7 - C   8        /218. RY*(   1) C  10                    1.98    1.76    0.053
  16. BD (   1) C   7 - C   8        /286. RY*(   1) C  14                    1.35    1.83    0.045
  16. BD (   1) C   7 - C   8        /391. BD*(   1) C   4 - C   5            1.99    1.34    0.046
  16. BD (   1) C   7 - C   8        /392. BD*(   2) C   4 - C   5            1.55    0.79    0.034
  16. BD (   1) C   7 - C   8        /393. BD*(   1) C   4 - C   7            2.61    1.22    0.050
  16. BD (   1) C   7 - C   8        /398. BD*(   1) C   7 - N   9            0.78    1.15    0.027
  16. BD (   1) C   7 - C   8        /399. BD*(   1) C   7 - H  23            0.93    1.17    0.030
  16. BD (   1) C   7 - C   8        /400. BD*(   1) C   8 - C  10            2.36    1.31    0.050
  16. BD (   1) C   7 - C   8        /401. BD*(   1) C   8 - C  14            2.22    1.32    0.048
  16. BD (   1) C   7 - C   8        /403. BD*(   1) N   9 - C  15            1.39    1.27    0.038
  16. BD (   1) C   7 - C   8        /405. BD*(   1) C  10 - C  11            2.36    1.32    0.050
  16. BD (   1) C   7 - C   8        /413. BD*(   1) C  13 - C  14            2.27    1.35    0.050
  17. BD (   1) C   7 - N   9        /118. RY*(   3) C   4                    0.76    1.67    0.032
  17. BD (   1) C   7 - N   9        /185. RY*(   2) C   8                    0.54    1.84    0.028
  17. BD (   1) C   7 - N   9        /306. RY*(   4) C  15                    1.71    1.89    0.051
  17. BD (   1) C   7 - N   9        /307. RY*(   5) C  15                    0.59    3.24    0.039
  17. BD (   1) C   7 - N   9        /391. BD*(   1) C   4 - C   5            1.31    1.48    0.039
  17. BD (   1) C   7 - N   9        /392. BD*(   2) C   4 - C   5            1.96    0.92    0.042
  17. BD (   1) C   7 - N   9        /393. BD*(   1) C   4 - C   7            1.12    1.35    0.035
  17. BD (   1) C   7 - N   9        /397. BD*(   1) C   7 - C   8            0.92    1.34    0.032
  17. BD (   1) C   7 - N   9        /400. BD*(   1) C   8 - C  10            2.14    1.44    0.050
  17. BD (   1) C   7 - N   9        /403. BD*(   1) N   9 - C  15            0.92    1.40    0.032
  17. BD (   1) C   7 - N   9        /404. BD*(   1) N   9 - H  24            0.60    1.40    0.026
  17. BD (   1) C   7 - N   9        /417. BD*(   2) C  15 - O  16            1.71    1.49    0.045
  18. BD (   1) C   7 - H  23        /389. BD*(   1) C   3 - C   4            5.32    1.19    0.071
  18. BD (   1) C   7 - H  23        /393. BD*(   1) C   4 - C   7            0.91    1.08    0.028
  18. BD (   1) C   7 - H  23        /397. BD*(   1) C   7 - C   8            0.84    1.06    0.027
  18. BD (   1) C   7 - H  23        /401. BD*(   1) C   8 - C  14            3.25    1.18    0.055
  18. BD (   1) C   7 - H  23        /402. BD*(   2) C   8 - C  14            2.77    0.63    0.041
  18. BD (   1) C   7 - H  23        /404. BD*(   1) N   9 - H  24            4.77    1.12    0.066
  19. BD (   1) C   8 - C  10        /167. RY*(   1) C   7                    1.40    1.79    0.045
  19. BD (   1) C   8 - C  10        /168. RY*(   2) C   7                    0.52    1.58    0.026
  19. BD (   1) C   8 - C  10        /235. RY*(   1) C  11                    1.69    1.83    0.050
  19. BD (   1) C   8 - C  10        /236. RY*(   2) C  11                    0.81    1.97    0.036
  19. BD (   1) C   8 - C  10        /286. RY*(   1) C  14                    0.67    1.90    0.032
  19. BD (   1) C   8 - C  10        /287. RY*(   2) C  14                    0.55    2.10    0.030
  19. BD (   1) C   8 - C  10        /397. BD*(   1) C   7 - C   8            2.74    1.27    0.053
  19. BD (   1) C   8 - C  10        /398. BD*(   1) C   7 - N   9            1.40    1.22    0.037
  19. BD (   1) C   8 - C  10        /401. BD*(   1) C   8 - C  14            3.54    1.39    0.063
  19. BD (   1) C   8 - C  10        /405. BD*(   1) C  10 - C  11            3.87    1.39    0.065
  19. BD (   1) C   8 - C  10        /409. BD*(   1) C  11 - H  25            1.81    1.40    0.045
  19. BD (   1) C   8 - C  10        /415. BD*(   1) C  14 - H  28            1.93    1.41    0.047
  20. BD (   1) C   8 - C  14        /167. RY*(   1) C   7                    0.74    1.77    0.032
  20. BD (   1) C   8 - C  14        /168. RY*(   2) C   7                    0.67    1.55    0.029
  20. BD (   1) C   8 - C  14        /218. RY*(   1) C  10                    0.55    1.80    0.028
  20. BD (   1) C   8 - C  14        /269. RY*(   1) C  13                    1.20    1.88    0.043
  20. BD (   1) C   8 - C  14        /270. RY*(   2) C  13                    1.64    2.17    0.054
  20. BD (   1) C   8 - C  14        /397. BD*(   1) C   7 - C   8            2.07    1.25    0.045
  20. BD (   1) C   8 - C  14        /399. BD*(   1) C   7 - H  23            0.84    1.21    0.029
  20. BD (   1) C   8 - C  14        /400. BD*(   1) C   8 - C  10            4.21    1.35    0.067
  20. BD (   1) C   8 - C  14        /407. BD*(   1) C  10 -Cl  17            5.60    1.00    0.067
  20. BD (   1) C   8 - C  14        /413. BD*(   1) C  13 - C  14            3.08    1.39    0.059
  20. BD (   1) C   8 - C  14        /414. BD*(   1) C  13 - H  27            1.88    1.38    0.046
  20. BD (   1) C   8 - C  14        /415. BD*(   1) C  14 - H  28            1.44    1.38    0.040
  21. BD (   2) C   8 - C  14        /220. RY*(   3) C  10                    0.90    1.50    0.036
  21. BD (   2) C   8 - C  14        /271. RY*(   3) C  13                    1.95    0.91    0.041
  21. BD (   2) C   8 - C  14        /392. BD*(   2) C   4 - C   5            0.71    0.36    0.014
  21. BD (   2) C   8 - C  14        /393. BD*(   1) C   4 - C   7            3.21    0.79    0.049
  21. BD (   2) C   8 - C  14        /399. BD*(   1) C   7 - H  23            2.31    0.74    0.040
  21. BD (   2) C   8 - C  14        /406. BD*(   2) C  10 - C  11           26.81    0.33    0.085
  21. BD (   2) C   8 - C  14        /411. BD*(   2) C  12 - C  13           27.49    0.36    0.089
  22. BD (   1) N   9 - C  15        /167. RY*(   1) C   7                    1.96    1.93    0.055
  22. BD (   1) N   9 - C  15        /397. BD*(   1) C   7 - C   8            0.53    1.41    0.024
  22. BD (   1) N   9 - C  15        /398. BD*(   1) C   7 - N   9            1.83    1.36    0.045
  22. BD (   1) N   9 - C  15        /399. BD*(   1) C   7 - H  23            0.58    1.38    0.025
  22. BD (   1) N   9 - C  15        /404. BD*(   1) N   9 - H  24            0.68    1.47    0.028
  23. BD (   1) N   9 - H  24        /168. RY*(   2) C   7                    1.37    1.56    0.041
  23. BD (   1) N   9 - H  24        /303. RY*(   1) C  15                    0.92    2.10    0.039
  23. BD (   1) N   9 - H  24        /307. RY*(   5) C  15                    0.72    3.16    0.043
  23. BD (   1) N   9 - H  24        /399. BD*(   1) C   7 - H  23            1.70    1.22    0.041
  23. BD (   1) N   9 - H  24        /403. BD*(   1) N   9 - C  15            0.52    1.32    0.024
  23. BD (   1) N   9 - H  24        /417. BD*(   2) C  15 - O  16            1.08    1.40    0.035
  23. BD (   1) N   9 - H  24        /418. BD*(   1) C  15 - H  29            2.33    1.32    0.050
  24. BD (   1) C  10 - C  11        /184. RY*(   1) C   8                    1.43    2.00    0.048
  24. BD (   1) C  10 - C  11        /252. RY*(   1) C  12                    1.02    1.91    0.040
  24. BD (   1) C  10 - C  11        /253. RY*(   2) C  12                    1.58    2.23    0.053
  24. BD (   1) C  10 - C  11        /338. RY*(   2)Cl  17                    0.76    1.47    0.030
  24. BD (   1) C  10 - C  11        /397. BD*(   1) C   7 - C   8            3.76    1.27    0.062
  24. BD (   1) C  10 - C  11        /400. BD*(   1) C   8 - C  10            4.70    1.37    0.072
  24. BD (   1) C  10 - C  11        /408. BD*(   1) C  11 - C  12            2.85    1.41    0.057
  24. BD (   1) C  10 - C  11        /409. BD*(   1) C  11 - H  25            1.62    1.40    0.043
  24. BD (   1) C  10 - C  11        /412. BD*(   1) C  12 - H  26            1.76    1.41    0.045
  25. BD (   2) C  10 - C  11        /186. RY*(   3) C   8                    0.51    1.18    0.024
  25. BD (   2) C  10 - C  11        /255. RY*(   4) C  12                    1.09    1.56    0.040
  25. BD (   2) C  10 - C  11        /337. RY*(   1)Cl  17                    2.84    1.00    0.052
  25. BD (   2) C  10 - C  11        /402. BD*(   2) C   8 - C  14           27.32    0.37    0.090
  25. BD (   2) C  10 - C  11        /411. BD*(   2) C  12 - C  13           25.21    0.37    0.087
  26. BD (   1) C  10 -Cl  17        /184. RY*(   1) C   8                    0.91    2.05    0.039
  26. BD (   1) C  10 -Cl  17        /218. RY*(   1) C  10                    0.68    1.88    0.032
  26. BD (   1) C  10 -Cl  17        /235. RY*(   1) C  11                    0.86    1.89    0.036
  26. BD (   1) C  10 -Cl  17        /400. BD*(   1) C   8 - C  10            0.64    1.43    0.027
  26. BD (   1) C  10 -Cl  17        /401. BD*(   1) C   8 - C  14            2.58    1.45    0.055
  26. BD (   1) C  10 -Cl  17        /408. BD*(   1) C  11 - C  12            2.27    1.47    0.052
  27. BD (   1) C  11 - C  12        /219. RY*(   2) C  10                    1.49    1.70    0.045
  27. BD (   1) C  11 - C  12        /269. RY*(   1) C  13                    1.02    1.88    0.039
  27. BD (   1) C  11 - C  12        /270. RY*(   2) C  13                    1.53    2.17    0.052
  27. BD (   1) C  11 - C  12        /405. BD*(   1) C  10 - C  11            3.35    1.36    0.060
  27. BD (   1) C  11 - C  12        /407. BD*(   1) C  10 -Cl  17            4.91    1.01    0.063
  27. BD (   1) C  11 - C  12        /409. BD*(   1) C  11 - H  25            1.49    1.37    0.041
  27. BD (   1) C  11 - C  12        /410. BD*(   1) C  12 - C  13            2.47    1.39    0.052
  27. BD (   1) C  11 - C  12        /412. BD*(   1) C  12 - H  26            1.31    1.38    0.038
  27. BD (   1) C  11 - C  12        /414. BD*(   1) C  13 - H  27            2.33    1.39    0.051
  28. BD (   1) C  11 - H  25        /218. RY*(   1) C  10                    1.22    1.65    0.040
  28. BD (   1) C  11 - H  25        /252. RY*(   1) C  12                    1.19    1.74    0.041
  28. BD (   1) C  11 - H  25        /400. BD*(   1) C   8 - C  10            4.51    1.20    0.066
  28. BD (   1) C  11 - H  25        /405. BD*(   1) C  10 - C  11            1.30    1.21    0.036
  28. BD (   1) C  11 - H  25        /408. BD*(   1) C  11 - C  12            1.18    1.24    0.034
  28. BD (   1) C  11 - H  25        /410. BD*(   1) C  12 - C  13            3.58    1.24    0.060
  28. BD (   1) C  11 - H  25        /412. BD*(   1) C  12 - H  26            0.57    1.24    0.024
  29. BD (   1) C  12 - C  13        /236. RY*(   2) C  11                    2.13    1.95    0.058
  29. BD (   1) C  12 - C  13        /286. RY*(   1) C  14                    0.96    1.88    0.038
  29. BD (   1) C  12 - C  13        /287. RY*(   2) C  14                    1.49    2.07    0.050
  29. BD (   1) C  12 - C  13        /408. BD*(   1) C  11 - C  12            2.46    1.39    0.052
  29. BD (   1) C  12 - C  13        /409. BD*(   1) C  11 - H  25            2.31    1.37    0.050
  29. BD (   1) C  12 - C  13        /412. BD*(   1) C  12 - H  26            1.40    1.38    0.039
  29. BD (   1) C  12 - C  13        /413. BD*(   1) C  13 - C  14            2.64    1.39    0.054
  29. BD (   1) C  12 - C  13        /414. BD*(   1) C  13 - H  27            1.38    1.38    0.039
  29. BD (   1) C  12 - C  13        /415. BD*(   1) C  14 - H  28            2.48    1.38    0.052
  30. BD (   2) C  12 - C  13        /239. RY*(   5) C  11                    0.95    1.64    0.039
  30. BD (   2) C  12 - C  13        /289. RY*(   4) C  14                    1.02    1.55    0.039
  30. BD (   2) C  12 - C  13        /402. BD*(   2) C   8 - C  14           29.65    0.34    0.090
  30. BD (   2) C  12 - C  13        /406. BD*(   2) C  10 - C  11           32.28    0.32    0.092
  31. BD (   1) C  12 - H  26        /235. RY*(   1) C  11                    1.16    1.66    0.039
  31. BD (   1) C  12 - H  26        /269. RY*(   1) C  13                    1.28    1.73    0.042
  31. BD (   1) C  12 - H  26        /405. BD*(   1) C  10 - C  11            3.79    1.21    0.061
  31. BD (   1) C  12 - H  26        /408. BD*(   1) C  11 - C  12            1.00    1.24    0.031
  31. BD (   1) C  12 - H  26        /409. BD*(   1) C  11 - H  25            0.58    1.22    0.024
  31. BD (   1) C  12 - H  26        /410. BD*(   1) C  12 - C  13            1.01    1.24    0.032
  31. BD (   1) C  12 - H  26        /413. BD*(   1) C  13 - C  14            3.77    1.24    0.061
  31. BD (   1) C  12 - H  26        /414. BD*(   1) C  13 - H  27            0.56    1.23    0.024
  32. BD (   1) C  13 - C  14        /184. RY*(   1) C   8                    0.52    1.98    0.029
  32. BD (   1) C  13 - C  14        /185. RY*(   2) C   8                    1.34    1.75    0.043
  32. BD (   1) C  13 - C  14        /186. RY*(   3) C   8                    0.79    1.64    0.032
  32. BD (   1) C  13 - C  14        /252. RY*(   1) C  12                    1.00    1.88    0.039
  32. BD (   1) C  13 - C  14        /253. RY*(   2) C  12                    1.38    2.21    0.049
  32. BD (   1) C  13 - C  14        /397. BD*(   1) C   7 - C   8            3.57    1.25    0.060
  32. BD (   1) C  13 - C  14        /401. BD*(   1) C   8 - C  14            3.53    1.37    0.062
  32. BD (   1) C  13 - C  14        /410. BD*(   1) C  12 - C  13            2.58    1.39    0.054
  32. BD (   1) C  13 - C  14        /412. BD*(   1) C  12 - H  26            2.35    1.38    0.051
  32. BD (   1) C  13 - C  14        /414. BD*(   1) C  13 - H  27            1.38    1.38    0.039
  32. BD (   1) C  13 - C  14        /415. BD*(   1) C  14 - H  28            1.61    1.38    0.042
  33. BD (   1) C  13 - H  27        /252. RY*(   1) C  12                    1.25    1.73    0.042
  33. BD (   1) C  13 - H  27        /286. RY*(   1) C  14                    1.17    1.72    0.040
  33. BD (   1) C  13 - H  27        /401. BD*(   1) C   8 - C  14            4.17    1.21    0.064
  33. BD (   1) C  13 - H  27        /408. BD*(   1) C  11 - C  12            3.68    1.24    0.060
  33. BD (   1) C  13 - H  27        /410. BD*(   1) C  12 - C  13            0.99    1.24    0.031
  33. BD (   1) C  13 - H  27        /412. BD*(   1) C  12 - H  26            0.57    1.23    0.024
  33. BD (   1) C  13 - H  27        /413. BD*(   1) C  13 - C  14            1.04    1.24    0.032
  33. BD (   1) C  13 - H  27        /415. BD*(   1) C  14 - H  28            0.58    1.23    0.024
  34. BD (   1) C  14 - H  28        /184. RY*(   1) C   8                    1.55    1.83    0.048
  34. BD (   1) C  14 - H  28        /269. RY*(   1) C  13                    1.16    1.74    0.040
  34. BD (   1) C  14 - H  28        /400. BD*(   1) C   8 - C  10            4.64    1.20    0.067
  34. BD (   1) C  14 - H  28        /401. BD*(   1) C   8 - C  14            1.28    1.22    0.035
  34. BD (   1) C  14 - H  28        /410. BD*(   1) C  12 - C  13            3.57    1.25    0.060
  34. BD (   1) C  14 - H  28        /413. BD*(   1) C  13 - C  14            1.15    1.24    0.034
  34. BD (   1) C  14 - H  28        /414. BD*(   1) C  13 - H  27            0.55    1.24    0.023
  35. BD (   1) C  15 - O  16        /201. RY*(   1) N   9                    0.57    1.18    0.023
  35. BD (   1) C  15 - O  16        /416. BD*(   1) C  15 - O  16            1.25    0.47    0.023
  36. BD (   2) C  15 - O  16        /202. RY*(   2) N   9                    1.52    2.14    0.051
  36. BD (   2) C  15 - O  16        /303. RY*(   1) C  15                    0.88    2.43    0.041
  36. BD (   2) C  15 - O  16        /398. BD*(   1) C   7 - N   9            2.65    1.53    0.057
  36. BD (   2) C  15 - O  16        /403. BD*(   1) N   9 - C  15            0.57    1.65    0.028
  37. BD (   1) C  15 - H  29        /202. RY*(   2) N   9                    1.36    1.71    0.043
  37. BD (   1) C  15 - H  29        /320. RY*(   1) O  16                    0.93    1.52    0.034
  37. BD (   1) C  15 - H  29        /404. BD*(   1) N   9 - H  24            3.70    1.21    0.060
  38. CR (   1) C   1                / 83. RY*(   2) C   2                    1.23   11.79    0.108
  38. CR (   1) C   1                /151. RY*(   2) C   6                    1.29   11.80    0.110
  38. CR (   1) C   1                /359. RY*(   2) H  18                    0.58   12.28    0.075
  38. CR (   1) C   1                /386. BD*(   1) C   2 - C   3            0.67   11.00    0.077
  38. CR (   1) C   1                /394. BD*(   1) C   5 - C   6            0.66   11.00    0.076
  39. CR (   1) C   2                / 66. RY*(   2) C   1                    1.30   11.81    0.110
  39. CR (   1) C   2                /100. RY*(   2) C   3                    0.97   11.59    0.095
  39. CR (   1) C   2                /361. RY*(   2) H  19                    0.63   12.35    0.079
  39. CR (   1) C   2                /383. BD*(   1) C   1 - C   6            0.64   11.01    0.075
  39. CR (   1) C   2                /389. BD*(   1) C   3 - C   4            0.78   11.00    0.083
  40. CR (   1) C   3                / 83. RY*(   2) C   2                    1.37   11.79    0.114
  40. CR (   1) C   3                /117. RY*(   2) C   4                    1.71   11.54    0.126
  40. CR (   1) C   3                /362. RY*(   1) H  20                    0.66   11.81    0.079
  40. CR (   1) C   3                /382. BD*(   1) C   1 - C   2            0.64   11.01    0.075
  40. CR (   1) C   3                /391. BD*(   1) C   4 - C   5            0.78   11.00    0.083
  40. CR (   1) C   3                /393. BD*(   1) C   4 - C   7            0.83   10.88    0.086
  41. CR (   1) C   4                /100. RY*(   2) C   3                    1.25   11.61    0.108
  41. CR (   1) C   4                /134. RY*(   2) C   5                    1.32   11.58    0.110
  41. CR (   1) C   4                /171. RY*(   5) C   7                    0.65   11.24    0.076
  41. CR (   1) C   4                /386. BD*(   1) C   2 - C   3            0.61   11.03    0.074
  41. CR (   1) C   4                /394. BD*(   1) C   5 - C   6            0.62   11.03    0.074
  42. CR (   1) C   5                /116. RY*(   1) C   4                    0.70   11.61    0.080
  42. CR (   1) C   5                /117. RY*(   2) C   4                    0.72   11.54    0.081
  42. CR (   1) C   5                /119. RY*(   4) C   4                    0.52   11.43    0.069
  42. CR (   1) C   5                /151. RY*(   2) C   6                    1.31   11.80    0.111
  42. CR (   1) C   5                /364. RY*(   1) H  21                    0.68   11.89    0.080
  42. CR (   1) C   5                /383. BD*(   1) C   1 - C   6            0.65   11.01    0.076
  42. CR (   1) C   5                /389. BD*(   1) C   3 - C   4            0.84   11.00    0.087
  42. CR (   1) C   5                /393. BD*(   1) C   4 - C   7            0.81   10.88    0.085
  43. CR (   1) C   6                / 66. RY*(   2) C   1                    1.33   11.80    0.112
  43. CR (   1) C   6                /134. RY*(   2) C   5                    1.08   11.56    0.100
  43. CR (   1) C   6                /367. RY*(   2) H  22                    0.61   12.32    0.078
  43. CR (   1) C   6                /382. BD*(   1) C   1 - C   2            0.64   11.01    0.075
  43. CR (   1) C   6                /391. BD*(   1) C   4 - C   5            0.75   11.00    0.082
  44. CR (   1) C   7                /116. RY*(   1) C   4                    1.11   11.67    0.102
  44. CR (   1) C   7                /184. RY*(   1) C   8                    0.97   11.65    0.095
  44. CR (   1) C   7                /389. BD*(   1) C   3 - C   4            0.67   11.06    0.077
  44. CR (   1) C   7                /391. BD*(   1) C   4 - C   5            0.57   11.06    0.071
  44. CR (   1) C   7                /400. BD*(   1) C   8 - C  10            0.52   11.03    0.069
  44. CR (   1) C   7                /401. BD*(   1) C   8 - C  14            0.61   11.04    0.074
  44. CR (   1) C   7                /403. BD*(   1) N   9 - C  15            0.68   10.99    0.078
  45. CR (   1) C   8                /171. RY*(   5) C   7                    0.61   11.26    0.074
  45. CR (   1) C   8                /219. RY*(   2) C  10                    2.19   11.35    0.141
  45. CR (   1) C   8                /287. RY*(   2) C  14                    1.20   11.72    0.106
  45. CR (   1) C   8                /405. BD*(   1) C  10 - C  11            0.73   11.01    0.081
  45. CR (   1) C   8                /407. BD*(   1) C  10 -Cl  17            1.12   10.66    0.098
  45. CR (   1) C   8                /413. BD*(   1) C  13 - C  14            0.64   11.04    0.076
  46. CR (   1) N   9                /168. RY*(   2) C   7                    1.55   15.39    0.138
  46. CR (   1) N   9                /305. RY*(   3) C  15                    0.62   16.23    0.090
  46. CR (   1) N   9                /307. RY*(   5) C  15                    0.96   16.99    0.114
  46. CR (   1) N   9                /371. RY*(   2) H  24                    0.91   16.86    0.111
  47. CR (   1) C  10                /185. RY*(   2) C   8                    1.57   11.46    0.120
  47. CR (   1) C  10                /186. RY*(   3) C   8                    0.52   11.34    0.069
  47. CR (   1) C  10                /236. RY*(   2) C  11                    1.71   11.65    0.126
  47. CR (   1) C  10                /397. BD*(   1) C   7 - C   8            0.94   10.95    0.091
  47. CR (   1) C  10                /400. BD*(   1) C   8 - C  10            0.83   11.06    0.086
  47. CR (   1) C  10                /401. BD*(   1) C   8 - C  14            0.66   11.07    0.076
  47. CR (   1) C  10                /405. BD*(   1) C  10 - C  11            0.70   11.07    0.079
  47. CR (   1) C  10                /407. BD*(   1) C  10 -Cl  17            2.06   10.71    0.134
  47. CR (   1) C  10                /408. BD*(   1) C  11 - C  12            0.60   11.10    0.073
  48. CR (   1) C  11                /218. RY*(   1) C  10                    0.95   11.42    0.093
  48. CR (   1) C  11                /219. RY*(   2) C  10                    1.31   11.32    0.109
  48. CR (   1) C  11                /253. RY*(   2) C  12                    1.36   11.83    0.113
  48. CR (   1) C  11                /372. RY*(   1) H  25                    0.53   11.53    0.070
  48. CR (   1) C  11                /400. BD*(   1) C   8 - C  10            1.01   10.97    0.095
  48. CR (   1) C  11                /407. BD*(   1) C  10 -Cl  17            0.82   10.63    0.084
  48. CR (   1) C  11                /410. BD*(   1) C  12 - C  13            0.64   11.02    0.075
  49. CR (   1) C  12                /235. RY*(   1) C  11                    0.51   11.43    0.068
  49. CR (   1) C  12                /236. RY*(   2) C  11                    0.75   11.57    0.083
  49. CR (   1) C  12                /270. RY*(   2) C  13                    1.24   11.79    0.108
  49. CR (   1) C  12                /375. RY*(   2) H  26                    0.60   12.29    0.076
  49. CR (   1) C  12                /405. BD*(   1) C  10 - C  11            0.70   10.98    0.079
  49. CR (   1) C  12                /413. BD*(   1) C  13 - C  14            0.66   11.01    0.076
  50. CR (   1) C  13                /253. RY*(   2) C  12                    1.26   11.83    0.109
  50. CR (   1) C  13                /287. RY*(   2) C  14                    1.06   11.69    0.100
  50. CR (   1) C  13                /377. RY*(   2) H  27                    0.61   12.32    0.077
  50. CR (   1) C  13                /401. BD*(   1) C   8 - C  14            0.79   10.99    0.084
  50. CR (   1) C  13                /408. BD*(   1) C  11 - C  12            0.62   11.01    0.074
  51. CR (   1) C  14                /184. RY*(   1) C   8                    0.96   11.60    0.094
  51. CR (   1) C  14                /186. RY*(   3) C   8                    1.08   11.26    0.098
  51. CR (   1) C  14                /270. RY*(   2) C  13                    1.39   11.80    0.114
  51. CR (   1) C  14                /378. RY*(   1) H  28                    0.69   11.84    0.081
  51. CR (   1) C  14                /397. BD*(   1) C   7 - C   8            0.73   10.87    0.080
  51. CR (   1) C  14                /400. BD*(   1) C   8 - C  10            0.82   10.97    0.085
  51. CR (   1) C  14                /410. BD*(   1) C  12 - C  13            0.65   11.02    0.076
  52. CR (   1) C  15                /398. BD*(   1) C   7 - N   9            1.31   10.94    0.108
  53. CR (   1) O  16                /303. RY*(   1) C  15                    4.33   20.69    0.268
  55. CR (   2)Cl  17                /218. RY*(   1) C  10                    2.54   11.95    0.156
  55. CR (   2)Cl  17                /400. BD*(   1) C   8 - C  10            0.94   11.50    0.094
  55. CR (   2)Cl  17                /405. BD*(   1) C  10 - C  11            0.65   11.51    0.078
  59. LP (   1) N   9                /169. RY*(   3) C   7                    0.83    1.08    0.029
  59. LP (   1) N   9                /304. RY*(   2) C  15                    2.69    1.87    0.069
  59. LP (   1) N   9                /308. RY*(   6) C  15                    0.69    1.02    0.026
  59. LP (   1) N   9                /392. BD*(   2) C   4 - C   5            2.39    0.38    0.027
  59. LP (   1) N   9                /393. BD*(   1) C   4 - C   7            4.60    0.81    0.059
  59. LP (   1) N   9                /397. BD*(   1) C   7 - C   8            6.79    0.79    0.070
  59. LP (   1) N   9                /416. BD*(   1) C  15 - O  16           85.91    0.35    0.157
  60. LP (   1) O  16                /303. RY*(   1) C  15                   11.28    2.14    0.139
  60. LP (   1) O  16                /305. RY*(   3) C  15                    0.82    2.44    0.040
  60. LP (   1) O  16                /314. RY*(  12) C  15                    1.02    1.92    0.040
  60. LP (   1) O  16                /418. BD*(   1) C  15 - H  29            0.59    1.35    0.025
  61. LP (   2) O  16                /305. RY*(   3) C  15                    2.80    1.96    0.068
  61. LP (   2) O  16                /398. BD*(   1) C   7 - N   9            1.00    0.76    0.025
  61. LP (   2) O  16                /403. BD*(   1) N   9 - C  15           23.28    0.88    0.129
  61. LP (   2) O  16                /418. BD*(   1) C  15 - H  29           17.27    0.87    0.111
  62. LP (   1)Cl  17                /218. RY*(   1) C  10                    3.93    2.05    0.080
  62. LP (   1)Cl  17                /219. RY*(   2) C  10                    0.54    1.95    0.029
  62. LP (   1)Cl  17                /400. BD*(   1) C   8 - C  10            2.36    1.60    0.055
  62. LP (   1)Cl  17                /405. BD*(   1) C  10 - C  11            1.50    1.61    0.044
  63. LP (   2)Cl  17                /219. RY*(   2) C  10                    1.27    1.32    0.037
  63. LP (   2)Cl  17                /400. BD*(   1) C   8 - C  10            6.32    0.97    0.070
  63. LP (   2)Cl  17                /405. BD*(   1) C  10 - C  11            5.60    0.98    0.066
  63. LP (   2)Cl  17                /408. BD*(   1) C  11 - C  12            0.76    1.01    0.025
  64. LP (   3)Cl  17                /220. RY*(   3) C  10                    1.12    1.59    0.039
  64. LP (   3)Cl  17                /406. BD*(   2) C  10 - C  11           17.43    0.42    0.083
 384. BD*(   2) C   1 - C   6        / 67. RY*(   3) C   1                    3.30    0.43    0.083
 384. BD*(   2) C   1 - C   6        /152. RY*(   3) C   6                    1.87    0.46    0.065
 384. BD*(   2) C   1 - C   6        /153. RY*(   4) C   6                    0.53    1.56    0.063
 387. BD*(   2) C   2 - C   3        / 84. RY*(   3) C   2                    2.70    0.61    0.090
 387. BD*(   2) C   2 - C   3        /101. RY*(   3) C   3                    0.55    0.69    0.043
 387. BD*(   2) C   2 - C   3        /102. RY*(   4) C   3                    0.60    1.13    0.058
 387. BD*(   2) C   2 - C   3        /103. RY*(   5) C   3                    0.77    1.20    0.067
 392. BD*(   2) C   4 - C   5        /101. RY*(   3) C   3                    0.71    0.68    0.047
 392. BD*(   2) C   4 - C   5        /135. RY*(   3) C   5                    3.12    0.67    0.097
 392. BD*(   2) C   4 - C   5        /152. RY*(   3) C   6                    0.67    0.46    0.038
 392. BD*(   2) C   4 - C   5        /397. BD*(   1) C   7 - C   8            1.02    0.41    0.042
 392. BD*(   2) C   4 - C   5        /398. BD*(   1) C   7 - N   9            1.74    0.36    0.052
 402. BD*(   2) C   8 - C  14        /189. RY*(   6) C   8                    0.55    1.36    0.058
 402. BD*(   2) C   8 - C  14        /271. RY*(   3) C  13                    0.72    0.56    0.042
 402. BD*(   2) C   8 - C  14        /288. RY*(   3) C  14                    1.95    0.93    0.090
 402. BD*(   2) C   8 - C  14        /392. BD*(   2) C   4 - C   5           15.48    0.01    0.020
 402. BD*(   2) C   8 - C  14        /393. BD*(   1) C   4 - C   7            1.46    0.44    0.051
 402. BD*(   2) C   8 - C  14        /399. BD*(   1) C   7 - H  23            0.78    0.39    0.036
 406. BD*(   2) C  10 - C  11        /220. RY*(   3) C  10                    0.89    1.17    0.065
 406. BD*(   2) C  10 - C  11        /237. RY*(   3) C  11                    0.78    0.86    0.052
 406. BD*(   2) C  10 - C  11        /238. RY*(   4) C  11                    2.44    0.81    0.089
 406. BD*(   2) C  10 - C  11        /255. RY*(   4) C  12                    0.53    1.22    0.051
 406. BD*(   2) C  10 - C  11        /337. RY*(   1)Cl  17                    1.19    0.65    0.056
 406. BD*(   2) C  10 - C  11        /402. BD*(   2) C   8 - C  14          200.56    0.02    0.091
 406. BD*(   2) C  10 - C  11        /411. BD*(   2) C  12 - C  13          162.19    0.03    0.097
 411. BD*(   2) C  12 - C  13        /254. RY*(   3) C  12                    1.85    0.90    0.090
 411. BD*(   2) C  12 - C  13        /266. RY*(  15) C  12                    0.65    0.40    0.035
 411. BD*(   2) C  12 - C  13        /271. RY*(   3) C  13                    1.72    0.55    0.068
 411. BD*(   2) C  12 - C  13        /272. RY*(   4) C  13                    0.58    1.56    0.067
 416. BD*(   1) C  15 - O  16        /304. RY*(   2) C  15                    1.78    1.52    0.124
 416. BD*(   1) C  15 - O  16        /308. RY*(   6) C  15                    2.15    0.67    0.091
 416. BD*(   1) C  15 - O  16        /316. RY*(  14) C  15                    0.53    1.84    0.075
 416. BD*(   1) C  15 - O  16        /322. RY*(   3) O  16                    1.57    0.70    0.079


 Natural Bond Orbitals (Summary):

                                                            Principal Delocalizations
           NBO                        Occupancy    Energy   (geminal,vicinal,remote)
 ====================================================================================
 Molecular unit  1  (C14H12NOCl)
     1. BD (   1) C   1 - C   2          1.98157    -0.77116  386(g),383(g),390(v),396(v)
                                                    100(v),151(v),388(g),385(g)
                                                    150(v),99(v)
     2. BD (   1) C   1 - C   6          1.98154    -0.77105  394(g),382(g),395(v),388(v)
                                                    134(v),83(v),396(g),385(g)
                                                    82(v),133(v)
     3. BD (   2) C   1 - C   6          1.66227    -0.29616  387(v),392(v),85(v),136(v)
     4. BD (   1) C   1 - H  18          1.98157    -0.62194  386(v),394(v),82(v),150(v)
                                                    383(g),382(g),388(v),396(v)
     5. BD (   1) C   2 - C   3          1.97920    -0.77077  393(v),389(g),382(g),385(v)
                                                    390(g),66(v),116(v),388(g)
                                                    65(v),117(v)
     6. BD (   2) C   2 - C   3          1.66839    -0.29852  392(v),384(v),67(v)
     7. BD (   1) C   2 - H  19          1.98160    -0.62323  389(v),383(v),65(v),99(v)
                                                    386(g),382(g),385(v),390(v)
     8. BD (   1) C   3 - C   4          1.97338    -0.77304  391(g),386(g),395(v),393(g)
                                                    167(v),388(v),83(v),390(g)
                                                    399(v),82(v),133(v),117(g)
     9. BD (   1) C   3 - H  20          1.97990    -0.62719  391(v),382(v),116(v),389(g)
                                                    82(v),386(g),388(v)
    10. BD (   1) C   4 - C   5          1.97446    -0.77174  389(g),394(g),390(v),393(g)
                                                    396(v),167(v),395(g),151(v)
                                                    150(v),397(v),99(v)
    11. BD (   2) C   4 - C   5          1.66168    -0.29822  384(v),387(v),398(v),397(v)
                                                    101(v),152(v),402(r)
    12. BD (   1) C   4 - C   7          1.96180    -0.73416  402(v),397(g),394(v),386(v)
                                                    391(g),389(g),133(v),403(v)
                                                    201(v),99(v),401(v),399(g)
                                                    185(v),398(g),186(v)
    13. BD (   1) C   5 - C   6          1.97932    -0.76894  393(v),391(g),383(g),385(v)
                                                    66(v),395(g),396(g),117(v)
                                                    65(v),116(v)
    14. BD (   1) C   5 - H  21          1.98055    -0.62281  389(v),383(v),116(v),391(g)
                                                    150(v),394(g),396(v)
    15. BD (   1) C   6 - H  22          1.98148    -0.62269  391(v),382(v),65(v),133(v)
                                                    394(g),383(g),385(v),395(v)
    16. BD (   1) C   7 - C   8          1.96691    -0.73596  393(g),405(v),400(g),413(v)
                                                    401(g),218(v),391(v),392(v)
                                                    403(v),286(v),117(v),201(v)
                                                    399(g),398(g)
    17. BD (   1) C   7 - N   9          1.98126    -0.86950  392(v),400(v),306(v),417(v)
                                                    391(v),393(g),403(g),397(g)
                                                    118(v),307(v),404(g),185(v)
    18. BD (   1) C   7 - H  23          1.96343    -0.59057  389(v),404(v),402(v),401(v)
                                                    393(g),397(g)
    19. BD (   1) C   8 - C  10          1.97511    -0.80380  405(g),401(g),397(g),415(v)
                                                    409(v),235(v),398(v),167(v)
                                                    236(v),286(v),287(v),168(v)
    20. BD (   1) C   8 - C  14          1.96743    -0.77713  407(v),400(g),413(g),397(g)
                                                    414(v),270(v),415(g),269(v)
                                                    399(v),167(v),168(v),218(v)
    21. BD (   2) C   8 - C  14          1.66465    -0.30702  411(v),406(v),393(v),399(v)
                                                    271(v),220(v),392(r)
    22. BD (   1) N   9 - C  15          1.99097    -0.94375  167(v),398(g),404(g),399(v)
                                                    397(v)
    23. BD (   1) N   9 - H  24          1.98501    -0.78528  418(v),399(v),168(v),417(v)
                                                    303(v),307(v),403(g)
    24. BD (   1) C  10 - C  11          1.97930    -0.80312  400(g),397(v),408(g),412(v)
                                                    409(g),253(v),184(v),252(v)
                                                    338(v)
    25. BD (   2) C  10 - C  11          1.68203    -0.32318  402(v),411(v),337(v),255(v)
                                                    186(v)
    26. BD (   1) C  10 -Cl  17          1.98956    -0.85774  401(v),408(v),184(v),235(v)
                                                    218(g),400(g)
    27. BD (   1) C  11 - C  12          1.97488    -0.77940  407(v),405(g),410(g),414(v)
                                                    270(v),219(v),409(g),412(g)
                                                    269(v)
    28. BD (   1) C  11 - H  25          1.98025    -0.63109  400(v),410(v),405(g),218(v)
                                                    252(v),408(g),412(v)
    29. BD (   1) C  12 - C  13          1.98134    -0.77861  413(g),415(v),408(g),409(v)
                                                    236(v),287(v),412(g),414(g)
                                                    286(v)
    30. BD (   2) C  12 - C  13          1.64944    -0.30092  406(v),402(v),289(v),239(v)
    31. BD (   1) C  12 - H  26          1.98093    -0.62769  405(v),413(v),269(v),235(v)
                                                    410(g),408(g),409(v),414(v)
    32. BD (   1) C  13 - C  14          1.97924    -0.77879  397(v),401(g),410(g),412(v)
                                                    415(g),253(v),414(g),185(v)
                                                    252(v),186(v),184(v)
    33. BD (   1) C  13 - H  27          1.98113    -0.62623  401(v),408(v),252(v),286(v)
                                                    413(g),410(g),415(v),412(v)
    34. BD (   1) C  14 - H  28          1.97922    -0.63328  400(v),410(v),184(v),401(g)
                                                    269(v),413(g),414(v)
    35. BD (   1) C  15 - O  16          1.99746    -0.44297  416(g),201(v)
    36. BD (   2) C  15 - O  16          1.99387    -1.11011  398(v),202(v),303(g),403(g)
    37. BD (   1) C  15 - H  29          1.98780    -0.68138  404(v),202(v),320(v)
    38. CR (   1) C   1                  1.99929   -10.39345  151(v),83(v),386(v),394(v)
                                                    359(v)
    39. CR (   1) C   2                  1.99929   -10.39624  66(v),100(v),389(v),383(v)
                                                    361(v)
    40. CR (   1) C   3                  1.99916   -10.39472  117(v),83(v),393(v),391(v)
                                                    362(v),382(v)
    41. CR (   1) C   4                  1.99910   -10.41628  134(v),100(v),171(v),394(v)
                                                    386(v)
    42. CR (   1) C   5                  1.99917   -10.39260  151(v),389(v),393(v),117(v)
                                                    116(v),364(v),383(v),119(v)
    43. CR (   1) C   6                  1.99929   -10.39471  66(v),134(v),391(v),382(v)
                                                    367(v)
    44. CR (   1) C   7                  1.99904   -10.45456  116(v),184(v),403(v),389(v)
                                                    401(v),391(v),400(v)
    45. CR (   1) C   8                  1.99897   -10.42932  219(v),287(v),407(v),405(v)
                                                    413(v),171(v)
    46. CR (   1) N   9                  1.99940   -14.61080  168(v),307(v),371(v),305(v)
    47. CR (   1) C  10                  1.99868   -10.48693  407(g),236(v),185(v),397(v)
                                                    400(g),405(g),401(v),408(v)
                                                    186(v)
    48. CR (   1) C  11                  1.99913   -10.40278  253(v),219(v),400(v),218(v)
                                                    407(v),410(v),372(v)
    49. CR (   1) C  12                  1.99928   -10.40062  270(v),236(v),405(v),413(v)
                                                    375(v),235(v)
    50. CR (   1) C  13                  1.99929   -10.39882  253(v),287(v),401(v),408(v)
                                                    377(v)
    51. CR (   1) C  14                  1.99916   -10.40287  270(v),186(v),184(v),400(v)
                                                    397(v),378(v),410(v)
    52. CR (   1) C  15                  1.99947   -10.52280  398(v)
    53. CR (   1) O  16                  1.99981   -19.36607  303(v)
    54. CR (   1)Cl  17                  2.00000  -101.24609   
    55. CR (   2)Cl  17                  1.99967   -10.92945  218(v),400(v),405(v)
    56. CR (   3)Cl  17                  1.99997    -7.54804   
    57. CR (   4)Cl  17                  1.99993    -7.54946   
    58. CR (   5)Cl  17                  1.99999    -7.54677   
    59. LP (   1) N   9                  1.68830    -0.32468  416(v),397(v),393(v),304(v)
                                                    392(r),169(v),308(v)
    60. LP (   1) O  16                  1.98866    -0.82109  303(v),314(v),305(v),418(v)
    61. LP (   2) O  16                  1.90438    -0.34385  403(v),418(v),305(v),398(r)
    62. LP (   1)Cl  17                  1.99146    -1.02730  218(v),400(v),405(v),219(v)
    63. LP (   2)Cl  17                  1.96274    -0.39906  400(v),405(v),219(v),408(r)
    64. LP (   3)Cl  17                  1.91990    -0.39546  406(v),220(v)
    65. RY*(   1) C   1                  0.00545     1.10664   
    66. RY*(   2) C   1                  0.00194     1.40911   
    67. RY*(   3) C   1                  0.00088     0.48037   
    68. RY*(   4) C   1                  0.00055     1.67640   
    69. RY*(   5) C   1                  0.00045     0.89783   
    70. RY*(   6) C   1                  0.00040     1.12165   
    71. RY*(   7) C   1                  0.00017     1.31622   
    72. RY*(   8) C   1                  0.00007     2.78948   
    73. RY*(   9) C   1                  0.00006     1.38160   
    74. RY*(  10) C   1                  0.00002     1.87030   
    75. RY*(  11) C   1                  0.00001     0.60686   
    76. RY*(  12) C   1                  0.00000     2.66930   
    77. RY*(  13) C   1                  0.00001     1.96192   
    78. RY*(  14) C   1                  0.00001     2.36303   
    79. RY*(  15) C   1                  0.00000     1.45992   
    80. RY*(  16) C   1                  0.00000    22.64370   
    81. RY*(  17) C   1                  0.00000     1.43755   
    82. RY*(   1) C   2                  0.00577     1.08490   
    83. RY*(   2) C   2                  0.00202     1.39694   
    84. RY*(   3) C   2                  0.00094     0.66250   
    85. RY*(   4) C   2                  0.00056     1.47049   
    86. RY*(   5) C   2                  0.00048     1.21484   
    87. RY*(   6) C   2                  0.00025     1.08556   
    88. RY*(   7) C   2                  0.00014     1.48972   
    89. RY*(   8) C   2                  0.00008     1.96419   
    90. RY*(   9) C   2                  0.00006     2.01684   
    91. RY*(  10) C   2                  0.00003     1.80518   
    92. RY*(  11) C   2                  0.00001     0.59145   
    93. RY*(  12) C   2                  0.00000     2.71136   
    94. RY*(  13) C   2                  0.00001     2.54617   
    95. RY*(  14) C   2                  0.00000     1.41900   
    96. RY*(  15) C   2                  0.00001     1.62447   
    97. RY*(  16) C   2                  0.00000    22.58113   
    98. RY*(  17) C   2                  0.00001     1.52377   
    99. RY*(   1) C   3                  0.00560     1.08339   
   100. RY*(   2) C   3                  0.00195     1.19079   
   101. RY*(   3) C   3                  0.00117     0.73735   
   102. RY*(   4) C   3                  0.00056     1.18150   
   103. RY*(   5) C   3                  0.00052     1.24683   
   104. RY*(   6) C   3                  0.00030     1.16300   
   105. RY*(   7) C   3                  0.00013     2.93392   
   106. RY*(   8) C   3                  0.00012     0.78356   
   107. RY*(   9) C   3                  0.00010     1.11841   
   108. RY*(  10) C   3                  0.00006     0.86858   
   109. RY*(  11) C   3                  0.00007     2.91358   
   110. RY*(  12) C   3                  0.00004     2.01723   
   111. RY*(  13) C   3                  0.00002     2.26148   
   112. RY*(  14) C   3                  0.00001     2.27419   
   113. RY*(  15) C   3                  0.00002     1.88882   
   114. RY*(  16) C   3                  0.00000    21.65063   
   115. RY*(  17) C   3                  0.00001     2.84124   
   116. RY*(   1) C   4                  0.00714     1.22009   
   117. RY*(   2) C   4                  0.00344     1.14911   
   118. RY*(   3) C   4                  0.00265     0.80222   
   119. RY*(   4) C   4                  0.00113     1.03989   
   120. RY*(   5) C   4                  0.00065     1.74109   
   121. RY*(   6) C   4                  0.00032     1.50279   
   122. RY*(   7) C   4                  0.00026     1.75706   
   123. RY*(   8) C   4                  0.00021     1.26421   
   124. RY*(   9) C   4                  0.00017     1.21049   
   125. RY*(  10) C   4                  0.00014     1.15382   
   126. RY*(  11) C   4                  0.00009     2.64015   
   127. RY*(  12) C   4                  0.00007     3.55228   
   128. RY*(  13) C   4                  0.00007     3.00851   
   129. RY*(  14) C   4                  0.00004     2.85103   
   130. RY*(  15) C   4                  0.00004     1.04644   
   131. RY*(  16) C   4                  0.00001     2.92842   
   132. RY*(  17) C   4                  0.00001    21.56275   
   133. RY*(   1) C   5                  0.00601     1.08973   
   134. RY*(   2) C   5                  0.00209     1.16394   
   135. RY*(   3) C   5                  0.00128     0.71940   
   136. RY*(   4) C   5                  0.00056     1.28997   
   137. RY*(   5) C   5                  0.00051     1.08074   
   138. RY*(   6) C   5                  0.00026     1.14146   
   139. RY*(   7) C   5                  0.00015     1.82865   
   140. RY*(   8) C   5                  0.00010     1.65710   
   141. RY*(   9) C   5                  0.00008     0.83687   
   142. RY*(  10) C   5                  0.00007     1.12436   
   143. RY*(  11) C   5                  0.00008     3.21431   
   144. RY*(  12) C   5                  0.00003     2.05561   
   145. RY*(  13) C   5                  0.00003     1.73710   
   146. RY*(  14) C   5                  0.00002     1.56774   
   147. RY*(  15) C   5                  0.00000     2.72270   
   148. RY*(  16) C   5                  0.00001     2.60758   
   149. RY*(  17) C   5                  0.00000    22.01527   
   150. RY*(   1) C   6                  0.00574     1.09443   
   151. RY*(   2) C   6                  0.00198     1.40562   
   152. RY*(   3) C   6                  0.00085     0.51478   
   153. RY*(   4) C   6                  0.00060     1.61237   
   154. RY*(   5) C   6                  0.00050     1.04253   
   155. RY*(   6) C   6                  0.00028     1.03901   
   156. RY*(   7) C   6                  0.00017     1.20244   
   157. RY*(   8) C   6                  0.00007     2.06601   
   158. RY*(   9) C   6                  0.00007     2.50639   
   159. RY*(  10) C   6                  0.00003     1.33017   
   160. RY*(  11) C   6                  0.00002     1.75453   
   161. RY*(  12) C   6                  0.00000     2.79874   
   162. RY*(  13) C   6                  0.00001     1.88040   
   163. RY*(  14) C   6                  0.00000    22.28446   
   164. RY*(  15) C   6                  0.00000     1.49327   
   165. RY*(  16) C   6                  0.00000     1.69205   
   166. RY*(  17) C   6                  0.00001     1.47746   
   167. RY*(   1) C   7                  0.01101     0.98980   
   168. RY*(   2) C   7                  0.00505     0.77646   
   169. RY*(   3) C   7                  0.00331     0.75049   
   170. RY*(   4) C   7                  0.00208     0.52267   
   171. RY*(   5) C   7                  0.00158     0.82869   
   172. RY*(   6) C   7                  0.00102     1.20686   
   173. RY*(   7) C   7                  0.00085     1.41136   
   174. RY*(   8) C   7                  0.00047     1.28178   
   175. RY*(   9) C   7                  0.00034     1.92624   
   176. RY*(  10) C   7                  0.00023     1.91580   
   177. RY*(  11) C   7                  0.00019     1.86777   
   178. RY*(  12) C   7                  0.00015     2.63321   
   179. RY*(  13) C   7                  0.00012     2.22271   
   180. RY*(  14) C   7                  0.00009     2.08788   
   181. RY*(  15) C   7                  0.00004     2.13264   
   182. RY*(  16) C   7                  0.00003     5.57629   
   183. RY*(  17) C   7                  0.00001    18.90895   
   184. RY*(   1) C   8                  0.00596     1.19720   
   185. RY*(   2) C   8                  0.00398     0.96912   
   186. RY*(   3) C   8                  0.00370     0.85807   
   187. RY*(   4) C   8                  0.00102     0.91737   
   188. RY*(   5) C   8                  0.00061     1.61565   
   189. RY*(   6) C   8                  0.00036     1.40393   
   190. RY*(   7) C   8                  0.00024     1.47944   
   191. RY*(   8) C   8                  0.00020     2.61292   
   192. RY*(   9) C   8                  0.00017     1.82774   
   193. RY*(  10) C   8                  0.00015     1.14164   
   194. RY*(  11) C   8                  0.00011     2.48088   
   195. RY*(  12) C   8                  0.00007     2.78345   
   196. RY*(  13) C   8                  0.00007     2.15443   
   197. RY*(  14) C   8                  0.00004     2.17711   
   198. RY*(  15) C   8                  0.00002     3.51842   
   199. RY*(  16) C   8                  0.00001     2.87869   
   200. RY*(  17) C   8                  0.00000    19.94331   
   201. RY*(   1) N   9                  0.00561     0.73477   
   202. RY*(   2) N   9                  0.00401     1.02743   
   203. RY*(   3) N   9                  0.00199     1.17811   
   204. RY*(   4) N   9                  0.00107     1.46011   
   205. RY*(   5) N   9                  0.00036     1.61158   
   206. RY*(   6) N   9                  0.00026     1.71610   
   207. RY*(   7) N   9                  0.00019     2.26962   
   208. RY*(   8) N   9                  0.00010     2.43199   
   209. RY*(   9) N   9                  0.00005     2.41273   
   210. RY*(  10) N   9                  0.00006     1.42611   
   211. RY*(  11) N   9                  0.00004     2.78805   
   212. RY*(  12) N   9                  0.00002     2.83090   
   213. RY*(  13) N   9                  0.00001     2.13977   
   214. RY*(  14) N   9                  0.00002     1.29610   
   215. RY*(  15) N   9                  0.00000     4.07624   
   216. RY*(  16) N   9                  0.00001     3.95582   
   217. RY*(  17) N   9                  0.00000    34.90033   
   218. RY*(   1) C  10                  0.00777     1.02019   
   219. RY*(   2) C  10                  0.00647     0.92082   
   220. RY*(   3) C  10                  0.00255     1.19631   
   221. RY*(   4) C  10                  0.00094     1.41484   
   222. RY*(   5) C  10                  0.00076     1.43614   
   223. RY*(   6) C  10                  0.00057     1.91096   
   224. RY*(   7) C  10                  0.00030     1.43192   
   225. RY*(   8) C  10                  0.00018     1.56036   
   226. RY*(   9) C  10                  0.00016     1.69514   
   227. RY*(  10) C  10                  0.00013     1.09432   
   228. RY*(  11) C  10                  0.00012     1.27883   
   229. RY*(  12) C  10                  0.00006     0.83050   
   230. RY*(  13) C  10                  0.00007     2.78775   
   231. RY*(  14) C  10                  0.00004     1.81649   
   232. RY*(  15) C  10                  0.00002     2.42306   
   233. RY*(  16) C  10                  0.00000     2.80576   
   234. RY*(  17) C  10                  0.00000    22.10393   
   235. RY*(   1) C  11                  0.00582     1.03002   
   236. RY*(   2) C  11                  0.00270     1.16673   
   237. RY*(   3) C  11                  0.00116     0.88239   
   238. RY*(   4) C  11                  0.00108     0.82824   
   239. RY*(   5) C  11                  0.00045     1.33539   
   240. RY*(   6) C  11                  0.00033     1.46612   
   241. RY*(   7) C  11                  0.00028     0.67772   
   242. RY*(   8) C  11                  0.00019     0.97606   
   243. RY*(   9) C  11                  0.00012     1.98301   
   244. RY*(  10) C  11                  0.00009     2.87570   
   245. RY*(  11) C  11                  0.00003     2.10098   
   246. RY*(  12) C  11                  0.00004     1.76796   
   247. RY*(  13) C  11                  0.00000    22.11155   
   248. RY*(  14) C  11                  0.00000     1.42369   
   249. RY*(  15) C  11                  0.00000     2.77537   
   250. RY*(  16) C  11                  0.00001     2.21648   
   251. RY*(  17) C  11                  0.00001     1.55914   
   252. RY*(   1) C  12                  0.00545     1.10556   
   253. RY*(   2) C  12                  0.00200     1.43002   
   254. RY*(   3) C  12                  0.00075     0.95369   
   255. RY*(   4) C  12                  0.00051     1.23966   
   256. RY*(   5) C  12                  0.00043     1.04986   
   257. RY*(   6) C  12                  0.00035     0.88971   
   258. RY*(   7) C  12                  0.00017     1.14597   
   259. RY*(   8) C  12                  0.00009     1.86452   
   260. RY*(   9) C  12                  0.00006     2.75970   
   261. RY*(  10) C  12                  0.00002     2.11156   
   262. RY*(  11) C  12                  0.00000    22.37030   
   263. RY*(  12) C  12                  0.00001     2.19375   
   264. RY*(  13) C  12                  0.00001     1.78714   
   265. RY*(  14) C  12                  0.00000     1.43746   
   266. RY*(  15) C  12                  0.00001     0.44795   
   267. RY*(  16) C  12                  0.00000     2.14731   
   268. RY*(  17) C  12                  0.00000     2.19286   
   269. RY*(   1) C  13                  0.00552     1.10467   
   270. RY*(   2) C  13                  0.00210     1.39376   
   271. RY*(   3) C  13                  0.00080     0.59976   
   272. RY*(   4) C  13                  0.00056     1.60773   
   273. RY*(   5) C  13                  0.00039     1.41139   
   274. RY*(   6) C  13                  0.00028     1.05951   
   275. RY*(   7) C  13                  0.00014     1.26431   
   276. RY*(   8) C  13                  0.00006     1.12457   
   277. RY*(   9) C  13                  0.00007     2.88345   
   278. RY*(  10) C  13                  0.00002     0.54019   
   279. RY*(  11) C  13                  0.00003     2.00703   
   280. RY*(  12) C  13                  0.00001     1.47580   
   281. RY*(  13) C  13                  0.00001     1.66042   
   282. RY*(  14) C  13                  0.00001     2.51231   
   283. RY*(  15) C  13                  0.00000    22.50232   
   284. RY*(  16) C  13                  0.00000     1.40988   
   285. RY*(  17) C  13                  0.00000     2.62017   
   286. RY*(   1) C  14                  0.00552     1.09736   
   287. RY*(   2) C  14                  0.00187     1.29227   
   288. RY*(   3) C  14                  0.00088     0.96904   
   289. RY*(   4) C  14                  0.00062     1.25361   
   290. RY*(   5) C  14                  0.00049     0.97031   
   291. RY*(   6) C  14                  0.00026     1.06884   
   292. RY*(   7) C  14                  0.00016     0.88461   
   293. RY*(   8) C  14                  0.00013     1.83467   
   294. RY*(   9) C  14                  0.00010     1.66968   
   295. RY*(  10) C  14                  0.00008     1.73931   
   296. RY*(  11) C  14                  0.00007     2.17107   
   297. RY*(  12) C  14                  0.00003     2.05510   
   298. RY*(  13) C  14                  0.00002     3.07810   
   299. RY*(  14) C  14                  0.00002     1.54841   
   300. RY*(  15) C  14                  0.00000     2.83234   
   301. RY*(  16) C  14                  0.00000    21.27250   
   302. RY*(  17) C  14                  0.00001     2.18304   
   303. RY*(   1) C  15                  0.00942     1.31906   
   304. RY*(   2) C  15                  0.00685     1.54939   
   305. RY*(   3) C  15                  0.00671     1.61801   
   306. RY*(   4) C  15                  0.00246     1.02313   
   307. RY*(   5) C  15                  0.00079     2.37435   
   308. RY*(   6) C  15                  0.00036     0.69937   
   309. RY*(   7) C  15                  0.00014     1.42940   
   310. RY*(   8) C  15                  0.00008     0.75579   
   311. RY*(   9) C  15                  0.00004     3.18899   
   312. RY*(  10) C  15                  0.00004     0.68023   
   313. RY*(  11) C  15                  0.00003     2.56840   
   314. RY*(  12) C  15                  0.00003     1.09937   
   315. RY*(  13) C  15                  0.00001     2.31806   
   316. RY*(  14) C  15                  0.00000     1.86589   
   317. RY*(  15) C  15                  0.00000     2.13560   
   318. RY*(  16) C  15                  0.00000    19.22058   
   319. RY*(  17) C  15                  0.00001     2.25840   
   320. RY*(   1) O  16                  0.00241     0.83660   
   321. RY*(   2) O  16                  0.00091     0.59395   
   322. RY*(   3) O  16                  0.00088     0.72699   
   323. RY*(   4) O  16                  0.00012     1.30327   
   324. RY*(   5) O  16                  0.00004     2.02165   
   325. RY*(   6) O  16                  0.00005     1.14940   
   326. RY*(   7) O  16                  0.00001     1.86544   
   327. RY*(   8) O  16                  0.00001     1.79267   
   328. RY*(   9) O  16                  0.00001     4.37178   
   329. RY*(  10) O  16                  0.00000    49.77960   
   330. RY*(  11) O  16                  0.00001     3.99664   
   331. RY*(  12) O  16                  0.00000     4.76550   
   332. RY*(  13) O  16                  0.00000     3.07488   
   333. RY*(  14) O  16                  0.00000     2.97232   
   334. RY*(  15) O  16                  0.00000     3.18738   
   335. RY*(  16) O  16                  0.00000     3.09940   
   336. RY*(  17) O  16                  0.00000     3.06614   
   337. RY*(   1)Cl  17                  0.00451     0.67584   
   338. RY*(   2)Cl  17                  0.00297     0.66329   
   339. RY*(   3)Cl  17                  0.00079     0.60666   
   340. RY*(   4)Cl  17                  0.00026     0.94283   
   341. RY*(   5)Cl  17                  0.00018     0.49809   
   342. RY*(   6)Cl  17                  0.00014     0.57870   
   343. RY*(   7)Cl  17                  0.00011     0.90575   
   344. RY*(   8)Cl  17                  0.00006     1.68144   
   345. RY*(   9)Cl  17                  0.00004     0.84036   
   346. RY*(  10)Cl  17                  0.00002     2.05845   
   347. RY*(  11)Cl  17                  0.00003     0.92297   
   348. RY*(  12)Cl  17                  0.00001     0.98927   
   349. RY*(  13)Cl  17                  0.00000     3.46375   
   350. RY*(  14)Cl  17                  0.00000    24.46220   
   351. RY*(  15)Cl  17                  0.00000     3.92389   
   352. RY*(  16)Cl  17                  0.00000    24.18298   
   353. RY*(  17)Cl  17                  0.00000    17.80647   
   354. RY*(  18)Cl  17                  0.00000   207.59632   
   355. RY*(  19)Cl  17                  0.00000    24.39977   
   356. RY*(  20)Cl  17                  0.00000     3.22899   
   357. RY*(  21)Cl  17                  0.00001     0.98332   
   358. RY*(   1) H  18                  0.00039     0.86083   
   359. RY*(   2) H  18                  0.00021     1.88191   
   360. RY*(   1) H  19                  0.00048     0.79917   
   361. RY*(   2) H  19                  0.00022     1.95714   
   362. RY*(   1) H  20                  0.00076     1.41820   
   363. RY*(   2) H  20                  0.00015     1.41163   
   364. RY*(   1) H  21                  0.00060     1.50198   
   365. RY*(   2) H  21                  0.00024     1.34651   
   366. RY*(   1) H  22                  0.00047     0.82618   
   367. RY*(   2) H  22                  0.00022     1.92897   
   368. RY*(   1) H  23                  0.00229     0.56829   
   369. RY*(   2) H  23                  0.00022     2.41237   
   370. RY*(   1) H  24                  0.00244     0.60972   
   371. RY*(   2) H  24                  0.00038     2.24872   
   372. RY*(   1) H  25                  0.00065     1.13051   
   373. RY*(   2) H  25                  0.00022     1.62133   
   374. RY*(   1) H  26                  0.00043     0.84136   
   375. RY*(   2) H  26                  0.00022     1.89428   
   376. RY*(   1) H  27                  0.00045     0.84341   
   377. RY*(   2) H  27                  0.00022     1.92213   
   378. RY*(   1) H  28                  0.00075     1.43398   
   379. RY*(   2) H  28                  0.00019     1.40484   
   380. RY*(   1) H  29                  0.00075     1.15819   
   381. RY*(   2) H  29                  0.00016     1.62788   
   382. BD*(   1) C   1 - C   2          0.01531     0.61493   
   383. BD*(   1) C   1 - C   6          0.01542     0.61625   
   384. BD*(   2) C   1 - C   6          0.32391     0.05317  392(v),387(v),67(g),152(g)
                                                    153(g)
   385. BD*(   1) C   1 - H  18          0.01150     0.61371   
   386. BD*(   1) C   2 - C   3          0.01513     0.61138   
   387. BD*(   2) C   2 - C   3          0.32296     0.05096  384(v),392(v),84(g),103(g)
                                                    402(r),102(g),101(g)
   388. BD*(   1) C   2 - H  19          0.01112     0.61008   
   389. BD*(   1) C   3 - C   4          0.02529     0.60344   
   390. BD*(   1) C   3 - H  20          0.01249     0.60435   
   391. BD*(   1) C   4 - C   5          0.02308     0.60696   
   392. BD*(   2) C   4 - C   5          0.34841     0.05393  384(v),387(v),402(r),135(g)
                                                    398(v),397(v),101(v),152(v)
   393. BD*(   1) C   4 - C   7          0.03486     0.48521   
   394. BD*(   1) C   5 - C   6          0.01499     0.61148   
   395. BD*(   1) C   5 - H  21          0.01200     0.60957   
   396. BD*(   1) C   6 - H  22          0.01116     0.61135   
   397. BD*(   1) C   7 - C   8          0.03802     0.46800   
   398. BD*(   1) C   7 - N   9          0.03135     0.41665   
   399. BD*(   1) C   7 - H  23          0.02194     0.43334   
   400. BD*(   1) C   8 - C  10          0.03667     0.57163   
   401. BD*(   1) C   8 - C  14          0.02305     0.58749   
   402. BD*(   2) C   8 - C  14          0.35335     0.04229  411(v),406(v),392(r),288(g)
                                                    393(v),399(v),271(v),387(r)
                                                    189(g)
   403. BD*(   1) N   9 - C  15          0.05208     0.53513   
   404. BD*(   1) N   9 - H  24          0.01758     0.52926   
   405. BD*(   1) C  10 - C  11          0.02737     0.58168   
   406. BD*(   2) C  10 - C  11          0.39244     0.02310  402(v),411(v),238(g),337(v)
                                                    220(g),237(g),255(v)
   407. BD*(   1) C  10 -Cl  17          0.02652     0.22691   
   408. BD*(   1) C  11 - C  12          0.01654     0.60925   
   409. BD*(   1) C  11 - H  25          0.01091     0.59217   
   410. BD*(   1) C  12 - C  13          0.01517     0.61385   
   411. BD*(   2) C  12 - C  13          0.32639     0.04934  402(v),406(v),254(g),271(g)
                                                    266(g),272(g)
   412. BD*(   1) C  12 - H  26          0.01091     0.60533   
   413. BD*(   1) C  13 - C  14          0.01506     0.61168   
   414. BD*(   1) C  13 - H  27          0.01125     0.60572   
   415. BD*(   1) C  14 - H  28          0.01205     0.60201   
   416. BD*(   1) C  15 - O  16          0.27598     0.02755  308(g),304(g),322(g),316(g)
   417. BD*(   2) C  15 - O  16          0.00550     0.61948   
   418. BD*(   1) C  15 - H  29          0.03731     0.52988   
       -------------------------------
              Total Lewis  124.80245  ( 97.5019%)
        Valence non-Lewis    2.95506  (  2.3086%)
        Rydberg non-Lewis    0.24249  (  0.1894%)
       -------------------------------
            Total unit  1  128.00000  (100.0000%)
           Charge unit  1    0.00000
 D1PCM: PCM CHGder 1st derivatives, ID1Alg=3 FixD1E=F DoIter=F DoCFld=F I1PDM=0.
 Calling FoFJK, ICntrl=      2127 FMM=F ISym2X=0 I1Cent= 0 IOpClX= 0 NMat=1 NMatS=1 NMatT=0.
 -------------------------------------------------------------------
 Center     Atomic                   Forces (Hartrees/Bohr)
 Number     Number              X              Y              Z
 -------------------------------------------------------------------
      1        6          -0.037092191   -0.049210308    0.007691615
      2        6          -0.064166608    0.001079387   -0.014772534
      3        6          -0.027231873    0.054006609   -0.021576927
      4        6           0.016336568    0.040975941   -0.002409246
      5        6           0.063847531   -0.005156390    0.015707827
      6        6           0.025779504   -0.056069734    0.023008957
      7        6          -0.010769357    0.005395390   -0.000037243
      8        6          -0.001020650   -0.012794492    0.028445992
      9        7          -0.057381262    0.005333373   -0.010302074
     10        6           0.023864222   -0.035641841    0.012284082
     11        6           0.034223582   -0.031770097   -0.041947858
     12        6           0.000908670    0.019904762   -0.060734433
     13        6          -0.031780272    0.051245882   -0.016395689
     14        6          -0.036843012    0.036868795    0.045414494
     15        6           0.091816422   -0.055981967   -0.013847332
     16        8          -0.019110138    0.019916205    0.011534635
     17       17          -0.011292959    0.018962013   -0.010850474
     18        1           0.030834980    0.042234472   -0.006638292
     19        1           0.050979782   -0.003450180    0.011759540
     20        1           0.021953087   -0.045317978    0.020313655
     21        1          -0.052306464    0.002125031   -0.011480763
     22        1          -0.020967878    0.044707179   -0.018847420
     23        1           0.001026232    0.000883433   -0.003026874
     24        1           0.039501690   -0.015461737   -0.001587345
     25        1          -0.028170598    0.026689311    0.032862348
     26        1          -0.001509792   -0.015421337    0.049024886
     27        1           0.027320401   -0.042213086    0.012569339
     28        1           0.026799296   -0.026729512   -0.035719281
     29        1          -0.055548911    0.024890876   -0.000443584
 -------------------------------------------------------------------
 Cartesian Forces:  Max     0.091816422 RMS     0.032117578

 GradGradGradGradGradGradGradGradGradGradGradGradGradGradGradGradGradGrad
 Berny optimization.
 FormGI is forming the generalized inverse of G from B-inverse, IUseBI=4.
 Internal  Forces:  Max     0.059912254 RMS     0.015844657
 Search for a local minimum.
 Step number   1 out of a maximum of  158
 All quantities printed in internal units (Hartrees-Bohrs-Radians)
 Mixed Optimization -- RFO/linear search
 Second derivative matrix not updated -- first step.
 ITU=  0
     Eigenvalues ---    0.00813   0.00943   0.01291   0.01423   0.01530
     Eigenvalues ---    0.01728   0.01852   0.01883   0.01937   0.01961
     Eigenvalues ---    0.01964   0.01971   0.01988   0.01997   0.02010
     Eigenvalues ---    0.02020   0.02022   0.02028   0.02034   0.02059
     Eigenvalues ---    0.02065   0.02071   0.02392   0.02392   0.05313
     Eigenvalues ---    0.06319   0.06988   0.16000   0.16000   0.16000
     Eigenvalues ---    0.16000   0.16000   0.16000   0.16000   0.16000
     Eigenvalues ---    0.16000   0.16000   0.16000   0.18207   0.19035
     Eigenvalues ---    0.22000   0.22000   0.22000   0.22000   0.22000
     Eigenvalues ---    0.22486   0.23470   0.24472   0.24994   0.24999
     Eigenvalues ---    0.25000   0.32752   0.33822   0.34349   0.36291
     Eigenvalues ---    0.39970   0.40358   0.40492   0.40540   0.40950
     Eigenvalues ---    0.43145   0.43864   0.43982   0.44101   0.44160
     Eigenvalues ---    0.44194   0.44228   0.44245   0.44252   0.44280
     Eigenvalues ---    0.44306   0.44355   0.44381   0.44396   0.44638
     Eigenvalues ---    0.44690   0.44893   0.45338   0.53470   0.55644
     Eigenvalues ---    0.83639
 RFO step:  Lambda=-7.47600030D-02 EMin= 8.12790548D-03
 Linear search not attempted -- first point.
 Maximum step size (   0.300) exceeded in Quadratic search.
    -- Step size scaled by   0.765
 Iteration  1 RMS(Cart)=  0.04926751 RMS(Int)=  0.00097577
 Iteration  2 RMS(Cart)=  0.00137803 RMS(Int)=  0.00003699
 Iteration  3 RMS(Cart)=  0.00000198 RMS(Int)=  0.00003695
 Iteration  4 RMS(Cart)=  0.00000000 RMS(Int)=  0.00003695
 Variable       Old X    -DE/DX   Delta X   Delta X   Delta X     New X
                                 (Linear)    (Quad)   (Total)
    R1        2.65409  -0.01004   0.00000  -0.01451  -0.01452   2.63957
    R2        2.65274  -0.01121   0.00000  -0.01618  -0.01619   2.63656
    R3        1.92862   0.05271   0.00000   0.07796   0.07796   2.00658
    R4        2.65645  -0.01356   0.00000  -0.01989  -0.01989   2.63655
    R5        1.92883   0.05242   0.00000   0.07756   0.07756   2.00639
    R6        2.66916  -0.01360   0.00000  -0.02053  -0.02053   2.64864
    R7        1.92923   0.05427   0.00000   0.08035   0.08035   2.00958
    R8        2.66839  -0.01540   0.00000  -0.02318  -0.02318   2.64521
    R9        2.80931   0.02508   0.00000   0.04645   0.04645   2.85576
   R10        2.65751  -0.01187   0.00000  -0.01744  -0.01744   2.64007
   R11        1.92854   0.05358   0.00000   0.07923   0.07923   2.00777
   R12        1.92820   0.05285   0.00000   0.07812   0.07812   2.00632
   R13        2.82790   0.01750   0.00000   0.03328   0.03328   2.86117
   R14        2.70283   0.02402   0.00000   0.03794   0.03794   2.74076
   R15        2.06745   0.00004   0.00000   0.00007   0.00007   2.06752
   R16        2.68720  -0.02205   0.00000  -0.03452  -0.03450   2.65270
   R17        2.67624  -0.01642   0.00000  -0.02515  -0.02515   2.65109
   R18        2.54564  -0.00317   0.00000  -0.00384  -0.00384   2.54180
   R19        1.83218   0.04203   0.00000   0.05275   0.05275   1.88493
   R20        2.66300  -0.01531   0.00000  -0.02291  -0.02290   2.64010
   R21        3.20628   0.02377   0.00000   0.04154   0.04154   3.24783
   R22        2.64986  -0.01209   0.00000  -0.01727  -0.01728   2.63258
   R23        1.93177   0.05071   0.00000   0.07539   0.07539   2.00716
   R24        2.64683  -0.00935   0.00000  -0.01301  -0.01303   2.63381
   R25        1.93034   0.05140   0.00000   0.07623   0.07623   2.00657
   R26        2.65048  -0.01072   0.00000  -0.01535  -0.01537   2.63511
   R27        1.92964   0.05182   0.00000   0.07678   0.07678   2.00641
   R28        1.92732   0.05201   0.00000   0.07676   0.07676   2.00408
   R29        2.36011  -0.02839   0.00000  -0.02383  -0.02383   2.33627
   R30        1.92790   0.05991   0.00000   0.08851   0.08851   2.01641
    A1        2.09362  -0.00131   0.00000  -0.00275  -0.00276   2.09086
    A2        2.09454   0.00061   0.00000   0.00121   0.00122   2.09576
    A3        2.09502   0.00071   0.00000   0.00154   0.00155   2.09656
    A4        2.09375   0.00062   0.00000   0.00196   0.00195   2.09570
    A5        2.09422   0.00045   0.00000   0.00151   0.00151   2.09573
    A6        2.09522  -0.00107   0.00000  -0.00346  -0.00346   2.09176
    A7        2.10771  -0.00108   0.00000  -0.00302  -0.00302   2.10469
    A8        2.08137   0.00001   0.00000  -0.00022  -0.00022   2.08115
    A9        2.09410   0.00107   0.00000   0.00324   0.00324   2.09734
   A10        2.06977   0.00233   0.00000   0.00505   0.00505   2.07483
   A11        2.11471  -0.00351   0.00000  -0.00803  -0.00803   2.10667
   A12        2.09852   0.00118   0.00000   0.00301   0.00301   2.10153
   A13        2.10775  -0.00062   0.00000  -0.00178  -0.00178   2.10597
   A14        2.09380  -0.00096   0.00000  -0.00325  -0.00325   2.09055
   A15        2.08164   0.00158   0.00000   0.00503   0.00503   2.08667
   A16        2.09372   0.00008   0.00000   0.00060   0.00059   2.09431
   A17        2.09577   0.00036   0.00000   0.00100   0.00100   2.09678
   A18        2.09370  -0.00044   0.00000  -0.00160  -0.00160   2.09210
   A19        1.95498  -0.00565   0.00000  -0.01209  -0.01229   1.94270
   A20        1.87118   0.01131   0.00000   0.03713   0.03720   1.90839
   A21        1.90917  -0.00289   0.00000  -0.01338  -0.01327   1.89590
   A22        1.97647  -0.00182   0.00000  -0.00073  -0.00078   1.97569
   A23        1.86924   0.00324   0.00000   0.00533   0.00519   1.87444
   A24        1.88104  -0.00452   0.00000  -0.01792  -0.01781   1.86323
   A25        2.12926  -0.01069   0.00000  -0.02462  -0.02463   2.10463
   A26        2.09606   0.01107   0.00000   0.02665   0.02664   2.12270
   A27        2.05786  -0.00038   0.00000  -0.00205  -0.00203   2.05584
   A28        2.16119   0.00276   0.00000   0.00717   0.00717   2.16836
   A29        2.06713   0.00353   0.00000   0.01242   0.01242   2.07954
   A30        2.05487  -0.00630   0.00000  -0.01960  -0.01961   2.03526
   A31        2.10093   0.00537   0.00000   0.01160   0.01163   2.11256
   A32        2.14449  -0.01280   0.00000  -0.02962  -0.02964   2.11485
   A33        2.03771   0.00743   0.00000   0.01803   0.01801   2.05573
   A34        2.10334  -0.00259   0.00000  -0.00645  -0.00644   2.09690
   A35        2.10553  -0.00231   0.00000  -0.00853  -0.00853   2.09700
   A36        2.07432   0.00490   0.00000   0.01498   0.01497   2.08929
   A37        2.09141  -0.00141   0.00000  -0.00209  -0.00211   2.08931
   A38        2.09620  -0.00062   0.00000  -0.00326  -0.00325   2.09295
   A39        2.09557   0.00203   0.00000   0.00535   0.00536   2.10093
   A40        2.09291  -0.00087   0.00000  -0.00079  -0.00082   2.09209
   A41        2.09521   0.00128   0.00000   0.00315   0.00317   2.09838
   A42        2.09506  -0.00041   0.00000  -0.00236  -0.00235   2.09272
   A43        2.11990  -0.00011   0.00000  -0.00022  -0.00023   2.11967
   A44        2.09745  -0.00082   0.00000  -0.00273  -0.00272   2.09473
   A45        2.06581   0.00093   0.00000   0.00297   0.00297   2.06878
   A46        2.07855   0.02169   0.00000   0.05629   0.05629   2.13483
   A47        2.11008  -0.02121   0.00000  -0.06191  -0.06192   2.04816
   A48        2.09455  -0.00048   0.00000   0.00563   0.00563   2.10018
    D1       -0.00405   0.00004   0.00000   0.00035   0.00035  -0.00370
    D2        3.13683   0.00029   0.00000   0.00231   0.00231   3.13913
    D3       -3.14087  -0.00021   0.00000  -0.00165  -0.00165   3.14067
    D4        0.00001   0.00004   0.00000   0.00031   0.00031   0.00032
    D5        0.00400  -0.00012   0.00000  -0.00095  -0.00094   0.00306
    D6       -3.13798  -0.00017   0.00000  -0.00137  -0.00136  -3.13934
    D7        3.14082   0.00013   0.00000   0.00106   0.00105  -3.14131
    D8       -0.00115   0.00008   0.00000   0.00063   0.00063  -0.00052
    D9       -0.00320   0.00038   0.00000   0.00304   0.00303  -0.00017
   D10        3.13712   0.00057   0.00000   0.00451   0.00450  -3.14157
   D11        3.13911   0.00013   0.00000   0.00108   0.00107   3.14018
   D12       -0.00376   0.00032   0.00000   0.00254   0.00254  -0.00122
   D13        0.01028  -0.00069   0.00000  -0.00566  -0.00566   0.00462
   D14        3.13148  -0.00050   0.00000  -0.00409  -0.00410   3.12738
   D15       -3.13003  -0.00087   0.00000  -0.00714  -0.00714  -3.13717
   D16       -0.00883  -0.00068   0.00000  -0.00557  -0.00558  -0.01440
   D17       -0.01033   0.00061   0.00000   0.00506   0.00506  -0.00527
   D18        3.13115   0.00048   0.00000   0.00404   0.00405   3.13519
   D19       -3.13172   0.00048   0.00000   0.00364   0.00363  -3.12809
   D20        0.00975   0.00035   0.00000   0.00262   0.00262   0.01237
   D21        1.06619   0.00027   0.00000   0.00143   0.00137   1.06757
   D22       -1.11215  -0.00173   0.00000  -0.01598  -0.01600  -1.12815
   D23        3.13592  -0.00108   0.00000  -0.00818  -0.00810   3.12782
   D24       -2.09613   0.00047   0.00000   0.00304   0.00299  -2.09314
   D25        2.00872  -0.00152   0.00000  -0.01437  -0.01439   1.99433
   D26       -0.02640  -0.00088   0.00000  -0.00656  -0.00649  -0.03289
   D27        0.00330  -0.00022   0.00000  -0.00184  -0.00183   0.00147
   D28       -3.13791  -0.00018   0.00000  -0.00141  -0.00141  -3.13932
   D29       -3.13818  -0.00010   0.00000  -0.00083  -0.00082  -3.13900
   D30        0.00380  -0.00005   0.00000  -0.00040  -0.00040   0.00340
   D31        1.32813  -0.00527   0.00000  -0.02498  -0.02495   1.30318
   D32       -1.81109  -0.00479   0.00000  -0.02084  -0.02079  -1.83189
   D33       -2.83626   0.00402   0.00000   0.01420   0.01416  -2.82210
   D34        0.30771   0.00450   0.00000   0.01834   0.01831   0.32601
   D35       -0.76509  -0.00050   0.00000  -0.00488  -0.00488  -0.76997
   D36        2.37887  -0.00001   0.00000  -0.00073  -0.00073   2.37814
   D37       -2.08699  -0.00062   0.00000   0.00106   0.00122  -2.08577
   D38        1.05373  -0.00145   0.00000  -0.00585  -0.00573   1.04799
   D39        2.03092  -0.00045   0.00000  -0.01007  -0.01012   2.02079
   D40       -1.11155  -0.00128   0.00000  -0.01698  -0.01708  -1.12863
   D41       -0.03342  -0.00041   0.00000  -0.00442  -0.00446  -0.03788
   D42        3.10730  -0.00124   0.00000  -0.01132  -0.01141   3.09589
   D43       -3.13516   0.00044   0.00000   0.00371   0.00365  -3.13150
   D44        0.01741   0.00033   0.00000   0.00318   0.00314   0.02055
   D45        0.00412  -0.00002   0.00000  -0.00031  -0.00031   0.00381
   D46       -3.12651  -0.00013   0.00000  -0.00084  -0.00082  -3.12732
   D47        3.13643  -0.00063   0.00000  -0.00510  -0.00516   3.13127
   D48        0.00177  -0.00110   0.00000  -0.00893  -0.00897  -0.00720
   D49       -0.00289  -0.00015   0.00000  -0.00109  -0.00109  -0.00397
   D50       -3.13755  -0.00061   0.00000  -0.00492  -0.00490   3.14074
   D51       -3.14046  -0.00119   0.00000  -0.00947  -0.00944   3.13328
   D52       -0.00162  -0.00019   0.00000  -0.00174  -0.00171  -0.00333
   D53        0.00200  -0.00037   0.00000  -0.00263  -0.00266  -0.00067
   D54        3.14084   0.00063   0.00000   0.00510   0.00507  -3.13728
   D55       -0.00144   0.00013   0.00000   0.00108   0.00107  -0.00037
   D56        3.14113   0.00016   0.00000   0.00126   0.00126  -3.14080
   D57        3.12983   0.00011   0.00000   0.00128   0.00127   3.13110
   D58       -0.01078   0.00014   0.00000   0.00147   0.00146  -0.00932
   D59       -0.00261  -0.00006   0.00000  -0.00043  -0.00042  -0.00303
   D60       -3.14116   0.00003   0.00000   0.00025   0.00026  -3.14091
   D61        3.13802  -0.00010   0.00000  -0.00062  -0.00062   3.13740
   D62       -0.00053  -0.00001   0.00000   0.00005   0.00005  -0.00048
   D63        0.00386  -0.00012   0.00000  -0.00099  -0.00098   0.00288
   D64       -3.13980   0.00019   0.00000   0.00150   0.00150  -3.13830
   D65       -3.14078  -0.00022   0.00000  -0.00168  -0.00167   3.14074
   D66       -0.00125   0.00009   0.00000   0.00081   0.00081  -0.00044
   D67       -0.00108   0.00023   0.00000   0.00177   0.00175   0.00068
   D68        3.13371   0.00068   0.00000   0.00550   0.00549   3.13920
   D69       -3.14061  -0.00008   0.00000  -0.00072  -0.00072  -3.14132
   D70       -0.00582   0.00037   0.00000   0.00302   0.00301  -0.00280
         Item               Value     Threshold  Converged?
 Maximum Force            0.059912     0.000450     NO 
 RMS     Force            0.015845     0.000300     NO 
 Maximum Displacement     0.214253     0.001800     NO 
 RMS     Displacement     0.049734     0.001200     NO 
 Predicted change in Energy=-3.880338D-02
 GradGradGradGradGradGradGradGradGradGradGradGradGradGradGradGradGradGrad

                          Input orientation:                          
 ---------------------------------------------------------------------
 Center     Atomic      Atomic             Coordinates (Angstroms)
 Number     Number       Type             X           Y           Z
 ---------------------------------------------------------------------
      1          6           0        3.311608    3.410817   -1.292206
      2          6           0        3.861403    2.219627   -0.812789
      3          6           0        3.054509    1.093263   -0.649011
      4          6           0        1.689100    1.142445   -0.961613
      5          6           0        1.149259    2.339486   -1.446445
      6          6           0        1.954518    3.469240   -1.610783
      7          6           0        0.816546   -0.081107   -0.802538
      8          6           0        0.782148   -0.548954    0.637023
      9          7           0        1.256724   -1.108483   -1.726797
     10          6           0        0.038835    0.153266    1.598730
     11          6           0        0.010058   -0.263079    2.932021
     12          6           0        0.724893   -1.391261    3.328194
     13          6           0        1.465939   -2.104843    2.387879
     14          6           0        1.490409   -1.684180    1.058628
     15          6           0        0.487249   -1.633695   -2.696976
     16          8           0        0.902213   -2.503210   -3.471695
     17         17           0       -0.877716    1.543613    1.173622
     18          1           0        3.925480    4.268323   -1.416073
     19          1           0        4.894056    2.169575   -0.571105
     20          1           0        3.486896    0.193268   -0.283060
     21          1           0        0.117194    2.391071   -1.693455
     22          1           0        1.531438    4.371295   -1.977536
     23          1           0       -0.207267    0.180538   -1.086027
     24          1           0        2.189068   -1.456333   -1.658501
     25          1           0       -0.557750    0.278494    3.647866
     26          1           0        0.699979   -1.704852    4.342356
     27          1           0        2.011394   -2.967598    2.680178
     28          1           0        2.062949   -2.241592    0.361359
     29          1           0       -0.511129   -1.267132   -2.783247
 ---------------------------------------------------------------------
                    Distance matrix (angstroms):
                    1          2          3          4          5
     1  C    0.000000
     2  C    1.396800   0.000000
     3  C    2.418854   1.395204   0.000000
     4  C    2.808440   2.429273   1.401599   0.000000
     5  C    2.418118   2.787761   2.412250   1.399785   0.000000
     6  C    1.395205   2.415478   2.789310   2.430194   1.397066
     7  C    4.319565   3.816363   2.532033   1.511203   2.526773
     8  C    5.079359   4.387346   3.084540   2.497805   3.580321
     9  N    4.983522   4.323896   3.039957   2.416430   3.461017
    10  C    5.447953   4.969637   3.876883   3.202687   3.909692
    11  C    6.499372   5.917794   4.892048   4.467109   5.219396
    12  C    7.148367   6.326448   5.236232   5.074623   6.074186
    13  C    6.882734   5.889275   4.687658   4.670522   5.878298
    14  C    5.899337   4.935941   3.616162   3.480037   4.752017
    15  C    5.949579   5.457395   4.268640   3.487532   4.217612
    16  O    6.747672   6.175093   5.053172   4.495610   5.254938
    17  Cl   5.207417   5.182863   4.357430   3.362842   3.406875
    18  H    1.061837   2.136637   3.380530   3.870277   3.380642
    19  H    2.136542   1.061738   2.132709   3.388102   3.849492
    20  H    3.376644   2.127674   1.063423   2.143231   3.379979
    21  H    3.377153   3.850203   3.376831   2.136714   1.062466
    22  H    2.135696   3.378616   3.851002   3.388574   2.134565
    23  H    4.781182   4.559234   3.415148   2.130012   2.575096
    24  H    5.008335   4.126088   2.875499   2.736652   3.941371
    25  H    7.013394   6.572241   5.672338   5.200197   5.754440
    26  H    8.046053   7.209137   6.187649   6.100619   7.075927
    27  H    7.625915   6.521553   5.353708   5.500815   6.777717
    28  H    6.020229   4.951316   3.622885   3.652633   5.008918
    29  H    6.222518   5.929521   4.779143   3.737034   4.189465
                    6          7          8          9         10
     6  C    0.000000
     7  C    3.814865   0.000000
     8  C    4.751102   1.514068   0.000000
     9  N    4.632054   1.450349   2.475064   0.000000
    10  C    4.996649   2.534927   1.403748   3.759574   0.000000
    11  C    6.192592   3.824979   2.438209   4.896271   1.397081
    12  C    7.037751   4.334495   2.820489   5.090750   2.418116
    13  C    6.877383   3.833533   2.440052   4.238757   2.785397
    14  C    5.822275   2.547130   1.402898   2.853879   2.403120
    15  C    5.419653   2.471409   3.518405   1.345060   4.674120
    16  O    6.343540   3.605319   4.551385   2.261772   5.788912
    17  Cl   4.413898   3.068460   2.724321   4.472346   1.718676
    18  H    2.135682   5.381397   6.107529   6.010728   6.413170
    19  H    3.378008   4.663176   5.075210   5.031050   5.687429
    20  H    3.852663   2.734210   2.951797   2.958479   3.928340
    21  H    2.131911   2.719281   3.810124   3.680560   3.981506
    22  H    1.061701   4.659997   5.621940   5.492387   5.727942
    23  H    3.970421   1.094083   2.116602   2.053151   2.696152
    24  H    4.931384   2.123143   2.841160   0.997461   4.221832
    25  H    6.644226   4.671628   3.397819   5.839780   2.137886
    26  H    7.986549   5.396302   3.882311   6.123744   3.378934
    27  H    7.736179   4.678548   3.396375   4.842238   3.847117
    28  H    6.042739   2.752430   2.140436   2.508850   3.370975
    29  H    5.466928   2.663191   3.726472   2.065566   4.639151
                   11         12         13         14         15
    11  C    0.000000
    12  C    1.393103   0.000000
    13  C    2.409932   1.393750   0.000000
    14  C    2.778591   2.413037   1.394441   0.000000
    15  C    5.813080   6.034726   5.199573   3.887600   0.000000
    16  O    6.842639   6.892486   5.900093   4.641187   1.236302
    17  Cl   2.672872   3.977942   4.503151   4.004983   5.190370
    18  H    7.400680   8.048772   7.818992   6.891009   6.949530
    19  H    6.484067   6.728001   6.227216   5.393725   6.197107
    20  H    4.757457   4.814618   4.061957   3.051376   4.261768
    21  H    5.333949   6.316034   6.220099   5.105619   4.164461
    22  H    6.920677   7.874537   7.810346   6.774124   6.137413
    23  H    4.048301   4.777533   4.482255   3.310411   2.523677
    24  H    5.219658   5.197612   4.161330   2.814751   2.001519
    25  H    1.062141   2.129659   3.370932   3.840730   6.708615
    26  H    2.131606   1.061831   2.136976   3.377585   7.042905
    27  H    3.373899   2.135380   1.061747   2.132607   5.745964
    28  H    3.838904   3.363862   2.117051   1.060516   3.493677
    29  H    5.826152   6.236415   5.599206   4.352021   1.067038
                   16         17         18         19         20
    16  O    0.000000
    17  Cl   6.412792   0.000000
    18  H    7.695414   6.099284   0.000000
    19  H    6.795819   6.062116   2.461068   0.000000
    20  H    4.911107   4.795330   4.252311   2.443124   0.000000
    21  H    5.266155   3.150898   4.254887   4.911938   4.263149
    22  H    7.063092   4.871304   2.461154   4.258265   4.914364
    23  H    3.758306   2.722773   5.822244   5.499537   3.780444
    24  H    2.457565   5.140599   5.987118   4.652590   2.509457
    25  H    7.781872   2.797282   7.852489   7.148293   5.640799
    26  H    7.857332   4.804427   8.901808   7.532833   5.724006
    27  H    6.268292   5.564862   8.532383   6.728382   4.577004
    28  H    4.013484   4.861590   7.000521   5.323819   2.893345
    29  H    1.999846   4.867391   7.224537   6.776470   4.936386
                   21         22         23         24         25
    21  H    0.000000
    22  H    2.449914   0.000000
    23  H    2.315319   4.623887   0.000000
    24  H    4.369943   5.873288   2.957954   0.000000
    25  H    5.783445   7.263669   4.747861   6.221910   0.000000
    26  H    7.317598   8.806357   5.817657   6.187845   2.449053
    27  H    7.171610   8.705402   5.386791   4.597785   4.251357
    28  H    5.428609   7.034431   3.621536   2.170799   4.901024
    29  H    3.868448   6.050877   2.251363   2.931197   6.614405
                   26         27         28         29
    26  H    0.000000
    27  H    2.465192   0.000000
    28  H    4.241947   2.430364   0.000000
    29  H    7.241036   6.253297   4.178995   0.000000
 Symmetry turned off by external request.
 Stoichiometry    C14H12ClNO
 Framework group  C1[X(C14H12ClNO)]
 Deg. of freedom    81
 Full point group                 C1      NOp   1
 Rotational constants (GHZ):           0.4684921           0.3649905           0.2754645
 Standard basis: 6-311+G(d) (5D, 7F)
   418 basis functions,   689 primitive gaussians,   435 cartesian basis functions
    64 alpha electrons       64 beta electrons
       nuclear repulsion energy      1246.8378175077 Hartrees.
 NAtoms=   29 NActive=   29 NUniq=   29 SFac= 1.00D+00 NAtFMM=   60 NAOKFM=F Big=F
 Integral buffers will be    131072 words long.
 Raffenetti 2 integral format.
 Two-electron integral symmetry is turned off.
 ------------------------------------------------------------------------------
 Polarizable Continuum Model (PCM)
 =================================
 Model                : PCM.
 Atomic radii         : UFF (Universal Force Field).
 Polarization charges : Total charges.
 Charge compensation  : None.
 Solution method      : On-the-fly selection.
 Cavity type          : Scaled VdW (van der Waals Surface) (Alpha=1.100).
 Cavity algorithm     : GePol (No added spheres)
                        Default sphere list used, NSphG=   29.
                        Lebedev-Laikov grids with approx.  5.0 points / Ang**2.
                        Smoothing algorithm: York/Karplus (Gamma=1.0000).
                        Polarization charges: spherical gaussians, with
                                              point-specific exponents (IZeta= 3).
                        Self-potential: point-specific (ISelfS= 7).
                        Self-field    : sphere-specific E.n sum rule (ISelfD= 2).
 1st derivatives      : Analytical E(r).r(x)/FMM algorithm (CHGder, D1EAlg=3).
                        Cavity 1st derivative terms included.
 Solvent              : DiMethylSulfoxide, Eps=  46.826000 Eps(inf)=   2.007889
 ------------------------------------------------------------------------------
 One-electron integrals computed using PRISM.
 NBasis=   418 RedAO= T EigKep=  1.27D-06  NBF=   418
 NBsUse=   416 1.00D-06 EigRej=  7.46D-07 NBFU=   416
 Initial guess from the checkpoint file:  "BHFA_oCl_conf1.chk"
 B after Tr=     0.005799   -0.001537   -0.033343
         Rot=    0.999999    0.000429    0.000263    0.001244 Ang=   0.15 deg.
 ExpMin= 4.38D-02 ExpMax= 1.06D+05 ExpMxC= 3.62D+03 IAcc=3 IRadAn=         5 AccDes= 0.00D+00
 Harris functional with IExCor= 1009 and IRadAn=       5 diagonalized for initial guess.
 HarFok:  IExCor= 1009 AccDes= 0.00D+00 IRadAn=         5 IDoV= 1 UseB2=F ITyADJ=14
 ICtDFT=  3500011 ScaDFX=  1.000000  1.000000  1.000000  1.000000
 FoFCou: FMM=F IPFlag=           0 FMFlag=      100000 FMFlg1=           0
         NFxFlg=           0 DoJE=T BraDBF=F KetDBF=T FulRan=T
         wScrn=  0.000000 ICntrl=       500 IOpCl=  0 I1Cent=   200000004 NGrid=           0
         NMat0=    1 NMatS0=      1 NMatT0=    0 NMatD0=    1 NMtDS0=    0 NMtDT0=    0
 Symmetry not used in FoFCou.
 Requested convergence on RMS density matrix=1.00D-08 within 128 cycles.
 Requested convergence on MAX density matrix=1.00D-06.
 Requested convergence on             energy=1.00D-06.
 No special actions if energy rises.
 Inv3:  Mode=1 IEnd=    15663675.
 Iteration    1 A*A^-1 deviation from unit magnitude is 7.55D-15 for   2270.
 Iteration    1 A*A^-1 deviation from orthogonality  is 2.09D-15 for   1651    621.
 Iteration    1 A^-1*A deviation from unit magnitude is 8.22D-15 for   2270.
 Iteration    1 A^-1*A deviation from orthogonality  is 3.58D-15 for    300    126.
 Error on total polarization charges =  0.01742
 SCF Done:  E(RM062X) =  -1130.78757528     A.U. after   15 cycles
            NFock= 15  Conv=0.43D-08     -V/T= 2.0030
 D1PCM: PCM CHGder 1st derivatives, ID1Alg=3 FixD1E=F DoIter=F DoCFld=F I1PDM=0.
 Calling FoFJK, ICntrl=      2127 FMM=F ISym2X=0 I1Cent= 0 IOpClX= 0 NMat=1 NMatS=1 NMatT=0.
 -------------------------------------------------------------------
 Center     Atomic                   Forces (Hartrees/Bohr)
 Number     Number              X              Y              Z
 -------------------------------------------------------------------
      1        6          -0.011395272   -0.015431917    0.002145988
      2        6          -0.019840190    0.000329046   -0.004975610
      3        6          -0.009354926    0.016219450   -0.006181637
      4        6           0.005544463    0.014695413   -0.001474509
      5        6           0.020087253   -0.001935326    0.004189831
      6        6           0.008367621   -0.017823217    0.007061861
      7        6          -0.002404944    0.001502749   -0.001677563
      8        6          -0.000255612   -0.006151165    0.007281867
      9        7          -0.020707572    0.003129350    0.000882527
     10        6           0.010999155   -0.016974011    0.008378532
     11        6           0.010032704   -0.009512408   -0.011804377
     12        6           0.000985418    0.005261646   -0.019975047
     13        6          -0.009716756    0.016439369   -0.005330276
     14        6          -0.011422003    0.012903358    0.014254857
     15        6           0.033604480   -0.028728028   -0.015224165
     16        8          -0.008552493    0.013224393    0.010463584
     17       17          -0.007157893    0.010582745   -0.004355502
     18        1           0.009470499    0.013246092   -0.001764885
     19        1           0.015933068   -0.001054672    0.003725328
     20        1           0.006684647   -0.014151878    0.006823314
     21        1          -0.016376260    0.000377918   -0.003414334
     22        1          -0.006741382    0.013887264   -0.005743251
     23        1           0.001337376    0.000092830   -0.001716046
     24        1           0.013212887   -0.004097210   -0.001745218
     25        1          -0.009156717    0.009186167    0.009165094
     26        1          -0.000810899   -0.004210862    0.015354794
     27        1           0.008410215   -0.013055006    0.004004729
     28        1           0.007825034   -0.009069741   -0.011689812
     29        1          -0.018601903    0.011117650    0.003339928
 -------------------------------------------------------------------
 Cartesian Forces:  Max     0.033604480 RMS     0.011137900

 GradGradGradGradGradGradGradGradGradGradGradGradGradGradGradGradGradGrad
 Berny optimization.
 Using GEDIIS/GDIIS optimizer.
 FormGI is forming the generalized inverse of G from B-inverse, IUseBI=4.
 Internal  Forces:  Max     0.020956645 RMS     0.005347247
 Search for a local minimum.
 Step number   2 out of a maximum of  158
 All quantities printed in internal units (Hartrees-Bohrs-Radians)
 Mixed Optimization -- RFO/linear search
 Update second derivatives using D2CorX and points    1    2
 DE= -3.74D-02 DEPred=-3.88D-02 R= 9.64D-01
 TightC=F SS=  1.41D+00  RLast= 3.05D-01 DXNew= 5.0454D-01 9.1650D-01
 Trust test= 9.64D-01 RLast= 3.05D-01 DXMaxT set to 5.05D-01
 ITU=  1  0
 Use linear search instead of GDIIS.
     Eigenvalues ---    0.00813   0.00942   0.01292   0.01423   0.01532
     Eigenvalues ---    0.01719   0.01852   0.01885   0.01938   0.01962
     Eigenvalues ---    0.01964   0.01972   0.01988   0.01998   0.02011
     Eigenvalues ---    0.02020   0.02022   0.02028   0.02034   0.02059
     Eigenvalues ---    0.02065   0.02071   0.02392   0.02392   0.05193
     Eigenvalues ---    0.06454   0.06910   0.15883   0.16000   0.16000
     Eigenvalues ---    0.16000   0.16000   0.16000   0.16000   0.16000
     Eigenvalues ---    0.16000   0.16000   0.16021   0.18560   0.19163
     Eigenvalues ---    0.21949   0.22000   0.22000   0.22000   0.22100
     Eigenvalues ---    0.22486   0.23467   0.24447   0.24973   0.24999
     Eigenvalues ---    0.25310   0.32740   0.33879   0.34346   0.35729
     Eigenvalues ---    0.39983   0.40308   0.40452   0.40464   0.41001
     Eigenvalues ---    0.42986   0.43862   0.44002   0.44109   0.44141
     Eigenvalues ---    0.44181   0.44207   0.44235   0.44249   0.44273
     Eigenvalues ---    0.44343   0.44378   0.44389   0.44633   0.44681
     Eigenvalues ---    0.44891   0.45337   0.46653   0.53415   0.55645
     Eigenvalues ---    0.83122
 RFO step:  Lambda=-2.96758170D-03 EMin= 8.12996193D-03
 Quartic linear search produced a step of  0.56618.
 Iteration  1 RMS(Cart)=  0.08788675 RMS(Int)=  0.00274039
 Iteration  2 RMS(Cart)=  0.00464978 RMS(Int)=  0.00008198
 Iteration  3 RMS(Cart)=  0.00001094 RMS(Int)=  0.00008168
 Iteration  4 RMS(Cart)=  0.00000000 RMS(Int)=  0.00008168
 Variable       Old X    -DE/DX   Delta X   Delta X   Delta X     New X
                                 (Linear)    (Quad)   (Total)
    R1        2.63957  -0.00313  -0.00822   0.00043  -0.00779   2.63178
    R2        2.63656  -0.00334  -0.00916   0.00098  -0.00819   2.62836
    R3        2.00658   0.01638   0.04414  -0.00171   0.04243   2.04901
    R4        2.63655  -0.00418  -0.01126   0.00059  -0.01067   2.62588
    R5        2.00639   0.01639   0.04391  -0.00133   0.04258   2.04898
    R6        2.64864  -0.00497  -0.01162  -0.00232  -0.01394   2.63470
    R7        2.00958   0.01704   0.04549  -0.00113   0.04437   2.05394
    R8        2.64521  -0.00562  -0.01312  -0.00259  -0.01571   2.62950
    R9        2.85576   0.00810   0.02630   0.00116   0.02746   2.88321
   R10        2.64007  -0.00384  -0.00987  -0.00016  -0.01003   2.63004
   R11        2.00777   0.01672   0.04486  -0.00148   0.04338   2.05114
   R12        2.00632   0.01647   0.04423  -0.00156   0.04268   2.04900
   R13        2.86117   0.00646   0.01884   0.00475   0.02359   2.88476
   R14        2.74076   0.00492   0.02148  -0.01029   0.01119   2.75195
   R15        2.06752  -0.00078   0.00004  -0.00360  -0.00356   2.06396
   R16        2.65270  -0.00462  -0.01953   0.00900  -0.01050   2.64220
   R17        2.65109  -0.00626  -0.01424  -0.00372  -0.01794   2.63315
   R18        2.54180  -0.00095  -0.00218   0.00023  -0.00195   2.53985
   R19        1.88493   0.01366   0.02987   0.00009   0.02995   1.91488
   R20        2.64010  -0.00587  -0.01296  -0.00328  -0.01623   2.62387
   R21        3.24783   0.01346   0.02352   0.02555   0.04908   3.29690
   R22        2.63258  -0.00380  -0.00978   0.00029  -0.00950   2.62308
   R23        2.00716   0.01576   0.04268  -0.00163   0.04105   2.04821
   R24        2.63381  -0.00303  -0.00738  -0.00020  -0.00760   2.62620
   R25        2.00657   0.01593   0.04316  -0.00181   0.04136   2.04792
   R26        2.63511  -0.00354  -0.00870  -0.00050  -0.00922   2.62589
   R27        2.00641   0.01603   0.04347  -0.00193   0.04154   2.04795
   R28        2.00408   0.01668   0.04346   0.00012   0.04358   2.04766
   R29        2.33627  -0.01873  -0.01349  -0.01734  -0.03083   2.30544
   R30        2.01641   0.02096   0.05011   0.00626   0.05638   2.07279
    A1        2.09086  -0.00044  -0.00156   0.00025  -0.00133   2.08953
    A2        2.09576   0.00018   0.00069  -0.00036   0.00033   2.09608
    A3        2.09656   0.00026   0.00088   0.00012   0.00100   2.09756
    A4        2.09570  -0.00005   0.00110  -0.00126  -0.00017   2.09552
    A5        2.09573   0.00030   0.00085   0.00113   0.00198   2.09772
    A6        2.09176  -0.00024  -0.00196   0.00012  -0.00185   2.08991
    A7        2.10469  -0.00049  -0.00171  -0.00120  -0.00294   2.10175
    A8        2.08115   0.00028  -0.00012   0.00245   0.00231   2.08346
    A9        2.09734   0.00020   0.00184  -0.00125   0.00057   2.09791
   A10        2.07483   0.00148   0.00286   0.00446   0.00730   2.08213
   A11        2.10667  -0.00272  -0.00455  -0.01012  -0.01467   2.09200
   A12        2.10153   0.00123   0.00170   0.00552   0.00722   2.10875
   A13        2.10597  -0.00063  -0.00101  -0.00329  -0.00432   2.10165
   A14        2.09055  -0.00024  -0.00184  -0.00023  -0.00207   2.08849
   A15        2.08667   0.00087   0.00285   0.00353   0.00638   2.09305
   A16        2.09431   0.00013   0.00034   0.00110   0.00142   2.09573
   A17        2.09678   0.00014   0.00057   0.00038   0.00096   2.09773
   A18        2.09210  -0.00028  -0.00090  -0.00148  -0.00237   2.08973
   A19        1.94270  -0.00040  -0.00696   0.01397   0.00690   1.94959
   A20        1.90839   0.00327   0.02106  -0.00275   0.01843   1.92681
   A21        1.89590  -0.00103  -0.00751   0.00258  -0.00486   1.89104
   A22        1.97569  -0.00211  -0.00044  -0.01429  -0.01486   1.96082
   A23        1.87444   0.00176   0.00294   0.01574   0.01842   1.89286
   A24        1.86323  -0.00160  -0.01008  -0.01556  -0.02550   1.83773
   A25        2.10463  -0.00003  -0.01394   0.01976   0.00571   2.11035
   A26        2.12270   0.00117   0.01508  -0.01358   0.00140   2.12410
   A27        2.05584  -0.00114  -0.00115  -0.00629  -0.00745   2.04838
   A28        2.16836  -0.00040   0.00406  -0.00864  -0.00491   2.16345
   A29        2.07954   0.00168   0.00703   0.00494   0.01163   2.09117
   A30        2.03526  -0.00129  -0.01110   0.00341  -0.00801   2.02725
[truncated: 1,346,434 more chars]
