# Supplementary material for: Rotational Barriers in N-Benzhydrylformamides: An NMR and DFT Study
Source: Molecules. 2023 Jan 5;28(2):535. doi: 10.3390/molecules28020535 (PMC9863877; doi:10.3390/molecules28020535)
Supplement: Supplementary file 1 [file molecules-28-00535-s001.zip › Supplementary_Materials/Quantum_chemistry_output_files/Gaussian_output_files/Conformations/BHFA_oCl/BHFA_oCl_conf10.log]

 Entering Gaussian System, Link 0=g16
 Initial command:
 /usr/local/gaussian/g16/l1.exe "/home/gauss/GAUSS_SCRDIR/Gau-6887.inp" -scrdir="/home/gauss/GAUSS_SCRDIR/"
 Entering Link 1 = /usr/local/gaussian/g16/l1.exe PID=      6889.
  
 Copyright (c) 1988,1990,1992,1993,1995,1998,2003,2009,2016,
            Gaussian, Inc.  All Rights Reserved.
  
 This is part of the Gaussian(R) 16 program.  It is based on
 the Gaussian(R) 09 system (copyright 2009, Gaussian, Inc.),
 the Gaussian(R) 03 system (copyright 2003, Gaussian, Inc.),
 the Gaussian(R) 98 system (copyright 1998, Gaussian, Inc.),
 the Gaussian(R) 94 system (copyright 1995, Gaussian, Inc.),
 the Gaussian 92(TM) system (copyright 1992, Gaussian, Inc.),
 the Gaussian 90(TM) system (copyright 1990, Gaussian, Inc.),
 the Gaussian 88(TM) system (copyright 1988, Gaussian, Inc.),
 the Gaussian 86(TM) system (copyright 1986, Carnegie Mellon
 University), and the Gaussian 82(TM) system (copyright 1983,
 Carnegie Mellon University). Gaussian is a federally registered
 trademark of Gaussian, Inc.
  
 This software contains proprietary and confidential information,
 including trade secrets, belonging to Gaussian, Inc.
  
 This software is provided under written license and may be
 used, copied, transmitted, or stored only in accord with that
 written license.
  
 The following legend is applicable only to US Government
 contracts under FAR:
  
                    RESTRICTED RIGHTS LEGEND
  
 Use, reproduction and disclosure by the US Government is
 subject to restrictions as set forth in subparagraphs (a)
 and (c) of the Commercial Computer Software - Restricted
 Rights clause in FAR 52.227-19.
  
 Gaussian, Inc.
 340 Quinnipiac St., Bldg. 40, Wallingford CT 06492
  
  
 ---------------------------------------------------------------
 Warning -- This program may not be used in any manner that
 competes with the business of Gaussian, Inc. or will provide
 assistance to any competitor of Gaussian, Inc.  The licensee
 of this program is prohibited from giving any competitor of
 Gaussian, Inc. access to this program.  By using this program,
 the user acknowledges that Gaussian, Inc. is engaged in the
 business of creating and licensing software in the field of
 computational chemistry and represents and warrants to the
 licensee that it is not a competitor of Gaussian, Inc. and that
 it will not use this program in any manner prohibited above.
 ---------------------------------------------------------------
  

 Cite this work as:
 Gaussian 16, Revision A.03,
 M. J. Frisch, G. W. Trucks, H. B. Schlegel, G. E. Scuseria, 
 M. A. Robb, J. R. Cheeseman, G. Scalmani, V. Barone, 
 G. A. Petersson, H. Nakatsuji, X. Li, M. Caricato, A. V. Marenich, 
 J. Bloino, B. G. Janesko, R. Gomperts, B. Mennucci, H. P. Hratchian, 
 J. V. Ortiz, A. F. Izmaylov, J. L. Sonnenberg, D. Williams-Young, 
 F. Ding, F. Lipparini, F. Egidi, J. Goings, B. Peng, A. Petrone, 
 T. Henderson, D. Ranasinghe, V. G. Zakrzewski, J. Gao, N. Rega, 
 G. Zheng, W. Liang, M. Hada, M. Ehara, K. Toyota, R. Fukuda, 
 J. Hasegawa, M. Ishida, T. Nakajima, Y. Honda, O. Kitao, H. Nakai, 
 T. Vreven, K. Throssell, J. A. Montgomery, Jr., J. E. Peralta, 
 F. Ogliaro, M. J. Bearpark, J. J. Heyd, E. N. Brothers, K. N. Kudin, 
 V. N. Staroverov, T. A. Keith, R. Kobayashi, J. Normand, 
 K. Raghavachari, A. P. Rendell, J. C. Burant, S. S. Iyengar, 
 J. Tomasi, M. Cossi, J. M. Millam, M. Klene, C. Adamo, R. Cammi, 
 J. W. Ochterski, R. L. Martin, K. Morokuma, O. Farkas, 
 J. B. Foresman, and D. J. Fox, Gaussian, Inc., Wallingford CT, 2016.
 
 ******************************************
 Gaussian 16:  ES64L-G16RevA.03 25-Dec-2016
                17-Dec-2022 
 ******************************************
 %chk=BHFA_oCl_conf10.chk
 %nprocshared=4
 Will use up to    4 processors via shared memory.
 %mem=2GB
 ----------------------------------------------------------------------
 # opt freq M062X/6-311+G* nosymm Integral(Grid=SuperFine) scrf=(IEFPCM
 , solvent=dimethylsulfoxide) pop=(nboread,mk,dipole)
 ----------------------------------------------------------------------
 1/18=20,19=15,26=6,38=1/1,3;
 2/9=110,12=2,15=1,17=6,18=5,40=1/2;
 3/5=4,6=6,7=11,11=2,25=1,30=1,70=2201,71=1,72=21,74=-55,75=-7/1,2,3;
 4//1;
 5/5=2,38=5,53=21/2;
 6/7=2,8=2,9=2,10=2,15=24,20=1,28=1,40=2/1,2,7;
 7/30=1/1,2,3,16;
 1/18=20,19=15,26=6/3(2);
 2/9=110,15=1/2;
 99//99;
 2/9=110,15=1/2;
 3/5=4,6=6,7=11,11=2,25=1,30=1,70=2205,71=1,72=21,74=-55,75=-7/1,2,3;
 4/5=5,16=3,69=1/1;
 5/5=2,38=5,53=21/2;
 7/30=1/1,2,3,16;
 1/18=20,19=15,26=6/3(-5);
 2/9=110,15=1/2;
 6/7=2,8=2,9=2,10=2,15=24,19=2,20=1,28=1,40=2/1,2,7;
 99/9=1/99;
 ---------------
 BHFA_oCl_conf10
 ---------------
 Symbolic Z-matrix:
 Charge =  0 Multiplicity = 1
 C                     3.6246    3.0515   -1.4213 
 C                     2.5217    3.3749   -0.6153 
 C                     1.5253    2.415    -0.3712 
 C                     1.614     1.1209   -0.9294 
 C                     2.7325    0.8097   -1.7348 
 C                     3.7307    1.7673   -1.9812 
 C                     0.5404    0.1276   -0.6388 
 C                     0.7055   -0.4403    0.7315 
 N                     0.458    -0.9538   -1.5705 
 C                    -0.2137   -0.2165    1.7931 
 C                     0.0118   -0.7983    3.0584 
 C                     1.1401   -1.6008    3.2843 
 C                     2.0546   -1.8275    2.2462 
 C                     1.8356   -1.253     0.9857 
 C                     0.0739   -0.7985   -2.8538 
 O                     0.0103   -1.8011   -3.5957 
 Cl                   -1.6064    0.7412    1.6356 
 H                     4.3496    3.747    -1.5984 
 H                     2.4441    4.3066   -0.2062 
 H                     0.7281    2.6605    0.2181 
 H                     2.8293   -0.1217   -2.1405 
 H                     4.5332    1.5294   -2.5642 
 H                    -0.4101    0.6571   -0.7201 
 H                     0.6508   -1.8518   -1.2598 
 H                    -0.6445   -0.6435    3.8264 
 H                     1.295    -2.0175    4.2024 
 H                     2.8765   -2.4102    2.4079 
 H                     2.5103   -1.4306    0.2397 
 H                    -0.1614    0.1243   -3.2201 
 

 GradGradGradGradGradGradGradGradGradGradGradGradGradGradGradGradGradGrad
 Berny optimization.
 Initialization pass.
                           ----------------------------
                           !    Initial Parameters    !
                           ! (Angstroms and Degrees)  !
 --------------------------                            --------------------------
 ! Name  Definition              Value          Derivative Info.                !
 --------------------------------------------------------------------------------
 ! R1    R(1,2)                  1.4038         estimate D2E/DX2                !
 ! R2    R(1,6)                  1.405          estimate D2E/DX2                !
 ! R3    R(1,18)                 1.0202         estimate D2E/DX2                !
 ! R4    R(2,3)                  1.4049         estimate D2E/DX2                !
 ! R5    R(2,19)                 1.0205         estimate D2E/DX2                !
 ! R6    R(3,4)                  1.4121         estimate D2E/DX2                !
 ! R7    R(3,20)                 1.0213         estimate D2E/DX2                !
 ! R8    R(4,5)                  1.413          estimate D2E/DX2                !
 ! R9    R(4,7)                  1.4912         estimate D2E/DX2                !
 ! R10   R(5,6)                  1.405          estimate D2E/DX2                !
 ! R11   R(5,21)                 1.0205         estimate D2E/DX2                !
 ! R12   R(6,22)                 1.02           estimate D2E/DX2                !
 ! R13   R(7,8)                  1.4925         estimate D2E/DX2                !
 ! R14   R(7,9)                  1.4298         estimate D2E/DX2                !
 ! R15   R(7,23)                 1.0911         estimate D2E/DX2                !
 ! R16   R(8,10)                 1.422          estimate D2E/DX2                !
 ! R17   R(8,14)                 1.415          estimate D2E/DX2                !
 ! R18   R(9,15)                 1.3485         estimate D2E/DX2                !
 ! R19   R(9,24)                 0.9696         estimate D2E/DX2                !
 ! R20   R(10,11)                1.4108         estimate D2E/DX2                !
 ! R21   R(10,17)                1.6975         estimate D2E/DX2                !
 ! R22   R(11,12)                1.4029         estimate D2E/DX2                !
 ! R23   R(11,25)                1.022          estimate D2E/DX2                !
 ! R24   R(12,13)                1.4019         estimate D2E/DX2                !
 ! R25   R(12,26)                1.0201         estimate D2E/DX2                !
 ! R26   R(13,14)                1.4025         estimate D2E/DX2                !
 ! R27   R(13,27)                1.0204         estimate D2E/DX2                !
 ! R28   R(14,28)                1.0214         estimate D2E/DX2                !
 ! R29   R(15,16)                1.2489         estimate D2E/DX2                !
 ! R30   R(15,29)                1.0203         estimate D2E/DX2                !
 ! A1    A(2,1,6)              119.9154         estimate D2E/DX2                !
 ! A2    A(2,1,18)             120.0639         estimate D2E/DX2                !
 ! A3    A(6,1,18)             120.0205         estimate D2E/DX2                !
 ! A4    A(1,2,3)              119.9711         estimate D2E/DX2                !
 ! A5    A(1,2,19)             120.0157         estimate D2E/DX2                !
 ! A6    A(3,2,19)             120.0132         estimate D2E/DX2                !
 ! A7    A(2,3,4)              120.8572         estimate D2E/DX2                !
 ! A8    A(2,3,20)             119.315          estimate D2E/DX2                !
 ! A9    A(4,3,20)             119.8278         estimate D2E/DX2                !
 ! A10   A(3,4,5)              118.4807         estimate D2E/DX2                !
 ! A11   A(3,4,7)              119.2203         estimate D2E/DX2                !
 ! A12   A(5,4,7)              122.2947         estimate D2E/DX2                !
 ! A13   A(4,5,6)              120.8125         estimate D2E/DX2                !
 ! A14   A(4,5,21)             120.178          estimate D2E/DX2                !
 ! A15   A(6,5,21)             119.0076         estimate D2E/DX2                !
 ! A16   A(1,6,5)              119.9623         estimate D2E/DX2                !
 ! A17   A(1,6,22)             120.0238         estimate D2E/DX2                !
 ! A18   A(5,6,22)             120.0137         estimate D2E/DX2                !
 ! A19   A(4,7,8)              110.6549         estimate D2E/DX2                !
 ! A20   A(4,7,9)              114.7275         estimate D2E/DX2                !
 ! A21   A(4,7,23)             106.8228         estimate D2E/DX2                !
 ! A22   A(8,7,9)              108.474          estimate D2E/DX2                !
 ! A23   A(8,7,23)             110.4534         estimate D2E/DX2                !
 ! A24   A(9,7,23)             105.5626         estimate D2E/DX2                !
 ! A25   A(7,8,10)             123.6458         estimate D2E/DX2                !
 ! A26   A(7,8,14)             118.1533         estimate D2E/DX2                !
 ! A27   A(10,8,14)            118.1999         estimate D2E/DX2                !
 ! A28   A(7,9,15)             123.3282         estimate D2E/DX2                !
 ! A29   A(7,9,24)             118.6997         estimate D2E/DX2                !
 ! A30   A(15,9,24)            117.9203         estimate D2E/DX2                !
 ! A31   A(8,10,11)            120.0892         estimate D2E/DX2                !
 ! A32   A(8,10,17)            123.3581         estimate D2E/DX2                !
 ! A33   A(11,10,17)           116.5521         estimate D2E/DX2                !
 ! A34   A(10,11,12)           120.589          estimate D2E/DX2                !
 ! A35   A(10,11,25)           120.5876         estimate D2E/DX2                !
 ! A36   A(12,11,25)           118.8234         estimate D2E/DX2                !
 ! A37   A(11,12,13)           119.8617         estimate D2E/DX2                !
 ! A38   A(11,12,26)           120.0487         estimate D2E/DX2                !
 ! A39   A(13,12,26)           120.0895         estimate D2E/DX2                !
 ! A40   A(12,13,14)           119.8303         estimate D2E/DX2                !
 ! A41   A(12,13,27)           120.0284         estimate D2E/DX2                !
 ! A42   A(14,13,27)           120.1412         estimate D2E/DX2                !
 ! A43   A(8,14,13)            121.4298         estimate D2E/DX2                !
 ! A44   A(8,14,28)            119.7501         estimate D2E/DX2                !
 ! A45   A(13,14,28)           118.8201         estimate D2E/DX2                !
 ! A46   A(9,15,16)            119.1684         estimate D2E/DX2                !
 ! A47   A(9,15,29)            120.7619         estimate D2E/DX2                !
 ! A48   A(16,15,29)           120.0696         estimate D2E/DX2                !
 ! D1    D(6,1,2,3)             -0.0799         estimate D2E/DX2                !
 ! D2    D(6,1,2,19)           179.8689         estimate D2E/DX2                !
 ! D3    D(18,1,2,3)          -179.9135         estimate D2E/DX2                !
 ! D4    D(18,1,2,19)            0.0353         estimate D2E/DX2                !
 ! D5    D(2,1,6,5)              0.0684         estimate D2E/DX2                !
 ! D6    D(2,1,6,22)          -179.7659         estimate D2E/DX2                !
 ! D7    D(18,1,6,5)           179.902          estimate D2E/DX2                !
 ! D8    D(18,1,6,22)            0.0677         estimate D2E/DX2                !
 ! D9    D(1,2,3,4)             -0.119          estimate D2E/DX2                !
 ! D10   D(1,2,3,20)           179.8873         estimate D2E/DX2                !
 ! D11   D(19,2,3,4)           179.9322         estimate D2E/DX2                !
 ! D12   D(19,2,3,20)           -0.0615         estimate D2E/DX2                !
 ! D13   D(2,3,4,5)              0.3221         estimate D2E/DX2                !
 ! D14   D(2,3,4,7)            179.5859         estimate D2E/DX2                !
 ! D15   D(20,3,4,5)          -179.6842         estimate D2E/DX2                !
 ! D16   D(20,3,4,7)            -0.4204         estimate D2E/DX2                !
 ! D17   D(3,4,5,6)             -0.3336         estimate D2E/DX2                !
 ! D18   D(3,4,5,21)           179.1475         estimate D2E/DX2                !
 ! D19   D(7,4,5,6)           -179.5735         estimate D2E/DX2                !
 ! D20   D(7,4,5,21)            -0.0924         estimate D2E/DX2                !
 ! D21   D(3,4,7,8)            -77.3046         estimate D2E/DX2                !
 ! D22   D(3,4,7,9)            159.5727         estimate D2E/DX2                !
 ! D23   D(3,4,7,23)            42.9686         estimate D2E/DX2                !
 ! D24   D(5,4,7,8)            101.9298         estimate D2E/DX2                !
 ! D25   D(5,4,7,9)            -21.1928         estimate D2E/DX2                !
 ! D26   D(5,4,7,23)          -137.7969         estimate D2E/DX2                !
 ! D27   D(4,5,6,1)              0.1421         estimate D2E/DX2                !
 ! D28   D(4,5,6,22)           179.9764         estimate D2E/DX2                !
 ! D29   D(21,5,6,1)          -179.3449         estimate D2E/DX2                !
 ! D30   D(21,5,6,22)            0.4894         estimate D2E/DX2                !
 ! D31   D(4,7,8,10)           113.4998         estimate D2E/DX2                !
 ! D32   D(4,7,8,14)           -66.8878         estimate D2E/DX2                !
 ! D33   D(9,7,8,10)          -119.8258         estimate D2E/DX2                !
 ! D34   D(9,7,8,14)            59.7867         estimate D2E/DX2                !
 ! D35   D(23,7,8,10)           -4.5799         estimate D2E/DX2                !
 ! D36   D(23,7,8,14)          175.0326         estimate D2E/DX2                !
 ! D37   D(4,7,9,15)           -67.7859         estimate D2E/DX2                !
 ! D38   D(4,7,9,24)           114.8906         estimate D2E/DX2                !
 ! D39   D(8,7,9,15)           167.9294         estimate D2E/DX2                !
 ! D40   D(8,7,9,24)            -9.3941         estimate D2E/DX2                !
 ! D41   D(23,7,9,15)           49.5376         estimate D2E/DX2                !
 ! D42   D(23,7,9,24)         -127.786          estimate D2E/DX2                !
 ! D43   D(7,8,10,11)          179.5765         estimate D2E/DX2                !
 ! D44   D(7,8,10,17)           -0.7095         estimate D2E/DX2                !
 ! D45   D(14,8,10,11)          -0.0357         estimate D2E/DX2                !
 ! D46   D(14,8,10,17)         179.6782         estimate D2E/DX2                !
 ! D47   D(7,8,14,13)         -179.6545         estimate D2E/DX2                !
 ! D48   D(7,8,14,28)            0.2681         estimate D2E/DX2                !
 ! D49   D(10,8,14,13)          -0.0207         estimate D2E/DX2                !
 ! D50   D(10,8,14,28)         179.902          estimate D2E/DX2                !
 ! D51   D(7,9,15,16)         -178.9371         estimate D2E/DX2                !
 ! D52   D(7,9,15,29)            1.1727         estimate D2E/DX2                !
 ! D53   D(24,9,15,16)          -1.594          estimate D2E/DX2                !
 ! D54   D(24,9,15,29)         178.5158         estimate D2E/DX2                !
 ! D55   D(8,10,11,12)           0.0089         estimate D2E/DX2                !
 ! D56   D(8,10,11,25)        -179.9196         estimate D2E/DX2                !
 ! D57   D(17,10,11,12)       -179.724          estimate D2E/DX2                !
 ! D58   D(17,10,11,25)          0.3475         estimate D2E/DX2                !
 ! D59   D(10,11,12,13)          0.0747         estimate D2E/DX2                !
 ! D60   D(10,11,12,26)       -179.9923         estimate D2E/DX2                !
 ! D61   D(25,11,12,13)       -179.9955         estimate D2E/DX2                !
 ! D62   D(25,11,12,26)         -0.0625         estimate D2E/DX2                !
 ! D63   D(11,12,13,14)         -0.1302         estimate D2E/DX2                !
 ! D64   D(11,12,13,27)        179.9537         estimate D2E/DX2                !
 ! D65   D(26,12,13,14)        179.9368         estimate D2E/DX2                !
 ! D66   D(26,12,13,27)          0.0207         estimate D2E/DX2                !
 ! D67   D(12,13,14,8)           0.1041         estimate D2E/DX2                !
 ! D68   D(12,13,14,28)       -179.8193         estimate D2E/DX2                !
 ! D69   D(27,13,14,8)        -179.9799         estimate D2E/DX2                !
 ! D70   D(27,13,14,28)          0.0967         estimate D2E/DX2                !
 --------------------------------------------------------------------------------
 Trust Radius=3.00D-01 FncErr=5.00D-06 GrdErr=5.00D-06 EigMax=2.50D+02 EigMin=1.00D-04
 Number of steps in this run=    158 maximum allowed number of steps=    174.
 GradGradGradGradGradGradGradGradGradGradGradGradGradGradGradGradGradGrad

                          Input orientation:                          
 ---------------------------------------------------------------------
 Center     Atomic      Atomic             Coordinates (Angstroms)
 Number     Number       Type             X           Y           Z
 ---------------------------------------------------------------------
      1          6           0        3.624600    3.051500   -1.421300
      2          6           0        2.521700    3.374900   -0.615300
      3          6           0        1.525300    2.415000   -0.371200
      4          6           0        1.614000    1.120900   -0.929400
      5          6           0        2.732500    0.809700   -1.734800
      6          6           0        3.730700    1.767300   -1.981200
      7          6           0        0.540400    0.127600   -0.638800
      8          6           0        0.705500   -0.440300    0.731500
      9          7           0        0.458000   -0.953800   -1.570500
     10          6           0       -0.213700   -0.216500    1.793100
     11          6           0        0.011800   -0.798300    3.058400
     12          6           0        1.140100   -1.600800    3.284300
     13          6           0        2.054600   -1.827500    2.246200
     14          6           0        1.835600   -1.253000    0.985700
     15          6           0        0.073900   -0.798500   -2.853800
     16          8           0        0.010300   -1.801100   -3.595700
     17         17           0       -1.606400    0.741200    1.635600
     18          1           0        4.349600    3.747000   -1.598400
     19          1           0        2.444100    4.306600   -0.206200
     20          1           0        0.728100    2.660500    0.218100
     21          1           0        2.829300   -0.121700   -2.140500
     22          1           0        4.533200    1.529400   -2.564200
     23          1           0       -0.410100    0.657100   -0.720100
     24          1           0        0.650800   -1.851800   -1.259800
     25          1           0       -0.644500   -0.643500    3.826400
     26          1           0        1.295000   -2.017500    4.202400
     27          1           0        2.876500   -2.410200    2.407900
     28          1           0        2.510300   -1.430600    0.239700
     29          1           0       -0.161400    0.124300   -3.220100
 ---------------------------------------------------------------------
                    Distance matrix (angstroms):
                    1          2          3          4          5
     1  C    0.000000
     2  C    1.403785   0.000000
     3  C    2.432057   1.404922   0.000000
     4  C    2.830494   2.450121   1.412144   0.000000
     5  C    2.433062   2.806772   2.427700   1.412996   0.000000
     6  C    1.404961   2.431407   2.806315   2.450415   1.405032
     7  C    4.321318   3.804085   2.504763   1.491211   2.543969
     8  C    5.034715   4.434885   3.168715   2.453835   3.428391
     9  N    5.108037   4.889674   3.731791   2.460025   2.882755
    10  C    5.978690   5.116733   3.825325   3.541346   4.709486
    11  C    6.923944   6.100104   4.937422   4.706689   5.741310
    12  C    7.068190   6.470957   5.444053   5.038601   5.791167
    13  C    6.302388   5.955781   5.012958   4.355643   4.823146
    14  C    5.246226   4.944835   3.923224   3.058123   3.529912
    15  C    5.429735   5.331029   4.312360   3.123991   3.302518
    16  O    6.429534   6.479266   5.519794   4.268383   4.205900
    17  Cl   6.484249   5.389261   4.078774   4.134534   5.494574
    18  H    1.020152   2.108593   3.355133   3.850645   3.355793
    19  H    2.108394   1.020514   2.109400   3.370574   3.827284
    20  H    3.351153   2.102837   1.021309   2.114697   3.355130
    21  H    3.349470   3.827148   3.356439   2.118436   1.020524
    22  H    2.109162   3.354134   3.826356   3.370634   2.109121
    23  H    4.743800   3.999109   2.637748   2.087079   3.305879
    24  H    5.736891   5.588742   4.445216   3.142270   3.412137
    25  H    7.708216   6.775032   5.628703   5.552618   6.666548
    26  H    7.921351   7.334371   6.373218   6.023843   6.731256
    27  H    6.712123   6.537049   5.729895   5.019975   5.248853
    28  H    4.908137   4.880982   4.016474   2.946235   2.994489
    29  H    5.112531   4.954837   4.025977   3.064729   3.324236
                    6          7          8          9         10
     6  C    0.000000
     7  C    3.829970   0.000000
     8  C    4.624292   1.492478   0.000000
     9  N    4.275936   1.429783   2.371527   0.000000
    10  C    5.808536   2.569282   1.421974   3.508361   0.000000
    11  C    6.768315   3.847856   2.454353   4.652955   1.410789
    12  C    6.766151   4.328709   2.837680   4.944993   2.443919
    13  C    5.796793   3.799795   2.457379   4.228437   2.818831
    14  C    4.638546   2.494514   1.415000   2.919154   2.434308
    15  C    4.551587   2.445712   3.658087   1.348521   4.692027
    16  O    5.401987   3.569895   4.589089   2.240488   5.621414
    17  Cl   6.528305   3.187185   2.749222   4.172990   1.697530
    18  H    2.109214   5.341432   6.020081   6.102692   6.930751
    19  H    3.354700   4.612511   5.141505   5.785993   5.614226
    20  H    3.827575   2.680502   3.143096   4.041684   3.412439
    21  H    2.099100   2.748876   3.586142   2.576888   4.974138
    22  H    1.020045   4.649157   5.421498   4.874523   6.675874
    23  H    4.468685   1.091068   2.134477   2.017864   2.667944
    24  H    4.806671   2.077463   2.441434   0.969593   3.569561
    25  H    7.660454   4.683652   3.382632   5.517094   2.121845
    26  H    7.648154   5.348653   3.857748   5.929452   3.365190
    27  H    6.119262   4.602192   3.376990   4.878310   3.839223
    28  H    4.080237   2.660875   2.116569   2.777786   3.362628
    29  H    4.402586   2.675004   4.084780   2.065705   5.025043
                   11         12         13         14         15
    11  C    0.000000
    12  C    1.402889   0.000000
    13  C    2.427335   1.401911   0.000000
    14  C    2.798050   2.426571   1.402452   0.000000
    15  C    5.912526   6.281460   5.567047   4.248755   0.000000
    16  O    6.729239   6.975025   6.189318   4.961992   1.248866
    17  Cl   2.648205   3.968178   4.513754   4.030703   5.034759
    18  H    7.820617   7.920897   7.150037   6.164233   6.365470
    19  H    6.529449   6.984367   6.617640   5.718396   6.220103
    20  H    4.532514   5.265929   5.100484   4.138991   4.672176
    21  H    5.951861   5.871081   4.770016   3.469929   2.925591
    22  H    7.581219   7.450922   6.368060   5.255529   5.038685
    23  H    4.071026   4.851438   4.587692   3.406083   2.627870
    24  H    4.490549   4.577255   3.776676   2.608560   1.995768
    25  H    1.022016   2.096448   3.344253   3.819943   6.720506
    26  H    2.107555   1.020069   2.107086   3.350204   7.264090
    27  H    3.350803   2.106725   1.020395   2.108373   6.175567
    28  H    3.819342   3.343053   2.095527   1.021410   3.988150
    29  H    6.348287   6.853984   6.212939   4.855277   1.020344
                   16         17         18         19         20
    16  O    0.000000
    17  Cl   6.036846   0.000000
    18  H    7.321212   7.414009   0.000000
    19  H    7.397033   5.701829   2.425346   0.000000
    20  H    5.913221   3.338100   4.194689   2.415436   0.000000
    21  H    3.589534   5.888885   4.191900   4.847653   4.209355
    22  H    5.710766   7.480259   2.425743   4.199684   4.847615
    23  H    3.806384   2.643393   5.742268   4.661481   2.487836
    24  H    2.422651   4.494657   6.718804   6.500145   4.748791
    25  H    7.540316   2.764462   8.581724   7.092588   5.081366
    26  H    7.906178   4.755734   8.729795   7.794256   6.170876
    27  H    6.680518   5.533910   7.492101   7.220519   5.926453
    28  H    4.593208   4.859267   5.793891   5.754883   4.462488
    29  H    1.969193   5.103569   6.008576   5.776145   4.364028
                   21         22         23         24         25
    21  H    0.000000
    22  H    2.410172   0.000000
    23  H    3.621847   5.347694   0.000000
    24  H    2.918003   5.311027   2.776934   0.000000
    25  H    6.924121   8.507046   4.734677   5.385835   0.000000
    26  H    6.795625   8.297790   5.855925   5.502552   2.406431
    27  H    5.091896   6.556438   5.476719   4.326381   4.186981
    28  H    2.735020   4.551437   3.715971   2.425624   4.841147
    29  H    3.189097   4.944065   2.568215   2.899554   7.104651
                   26         27         28         29
    26  H    0.000000
    27  H    2.423961   0.000000
    28  H    4.186215   2.407241   0.000000
    29  H    7.861419   6.879456   4.639602   0.000000
 Symmetry turned off by external request.
 Stoichiometry    C14H12ClNO
 Framework group  C1[X(C14H12ClNO)]
 Deg. of freedom    81
 Full point group                 C1      NOp   1
 Rotational constants (GHZ):           0.5051414           0.3193436           0.2754654
 Standard basis: 6-311+G(d) (5D, 7F)
   418 basis functions,   689 primitive gaussians,   435 cartesian basis functions
    64 alpha electrons       64 beta electrons
       nuclear repulsion energy      1240.5378350060 Hartrees.
 NAtoms=   29 NActive=   29 NUniq=   29 SFac= 1.00D+00 NAtFMM=   60 NAOKFM=F Big=F
 Integral buffers will be    131072 words long.
 Raffenetti 2 integral format.
 Two-electron integral symmetry is turned off.
 ------------------------------------------------------------------------------
 Polarizable Continuum Model (PCM)
 =================================
 Model                : PCM.
 Atomic radii         : UFF (Universal Force Field).
 Polarization charges : Total charges.
 Charge compensation  : None.
 Solution method      : On-the-fly selection.
 Cavity type          : Scaled VdW (van der Waals Surface) (Alpha=1.100).
 Cavity algorithm     : GePol (No added spheres)
                        Default sphere list used, NSphG=   29.
                        Lebedev-Laikov grids with approx.  5.0 points / Ang**2.
                        Smoothing algorithm: York/Karplus (Gamma=1.0000).
                        Polarization charges: spherical gaussians, with
                                              point-specific exponents (IZeta= 3).
                        Self-potential: point-specific (ISelfS= 7).
                        Self-field    : sphere-specific E.n sum rule (ISelfD= 2).
 1st derivatives      : Analytical E(r).r(x)/FMM algorithm (CHGder, D1EAlg=3).
                        Cavity 1st derivative terms included.
 Solvent              : DiMethylSulfoxide, Eps=  46.826000 Eps(inf)=   2.007889
 ------------------------------------------------------------------------------
 One-electron integrals computed using PRISM.
 NBasis=   418 RedAO= T EigKep=  1.14D-06  NBF=   418
 NBsUse=   416 1.00D-06 EigRej=  9.07D-07 NBFU=   416
 ExpMin= 4.38D-02 ExpMax= 1.06D+05 ExpMxC= 3.62D+03 IAcc=3 IRadAn=         7 AccDes= 0.00D+00
 Harris functional with IExCor= 1009 and IRadAn=       7 diagonalized for initial guess.
 HarFok:  IExCor= 1009 AccDes= 0.00D+00 IRadAn=         7 IDoV= 1 UseB2=F ITyADJ=14
 ICtDFT=  3500011 ScaDFX=  1.000000  1.000000  1.000000  1.000000
 FoFCou: FMM=F IPFlag=           0 FMFlag=      100000 FMFlg1=           0
         NFxFlg=           0 DoJE=T BraDBF=F KetDBF=T FulRan=T
         wScrn=  0.000000 ICntrl=       500 IOpCl=  0 I1Cent=   200000004 NGrid=           0
         NMat0=    1 NMatS0=      1 NMatT0=    0 NMatD0=    1 NMtDS0=    0 NMtDT0=    0
 Symmetry not used in FoFCou.
 Requested convergence on RMS density matrix=1.00D-08 within 128 cycles.
 Requested convergence on MAX density matrix=1.00D-06.
 Requested convergence on             energy=1.00D-06.
 No special actions if energy rises.
 Inv3:  Mode=1 IEnd=    15390675.
 Iteration    1 A*A^-1 deviation from unit magnitude is 6.22D-15 for    563.
 Iteration    1 A*A^-1 deviation from orthogonality  is 2.32D-15 for   2257   2180.
 Iteration    1 A^-1*A deviation from unit magnitude is 6.44D-15 for    563.
 Iteration    1 A^-1*A deviation from orthogonality  is 2.07D-15 for   2190   1700.
 Error on total polarization charges =  0.01745
 SCF Done:  E(RM062X) =  -1130.74938125     A.U. after   16 cycles
            NFock= 16  Conv=0.70D-08     -V/T= 2.0024

 **********************************************************************

            Population analysis using the SCF density.

 **********************************************************************

 Alpha  occ. eigenvalues -- -102.69122 -19.60584 -14.78490 -10.65353 -10.62389
 Alpha  occ. eigenvalues --  -10.60525 -10.58448 -10.56664 -10.56099 -10.56086
 Alpha  occ. eigenvalues --  -10.55606 -10.55425 -10.54922 -10.54882 -10.54794
 Alpha  occ. eigenvalues --  -10.54768 -10.54513  -9.83496  -7.55998  -7.55338
 Alpha  occ. eigenvalues --   -7.55322  -1.16690  -1.07049  -1.01610  -0.96939
 Alpha  occ. eigenvalues --   -0.95316  -0.90395  -0.86062  -0.85631  -0.84229
 Alpha  occ. eigenvalues --   -0.79478  -0.75093  -0.72195  -0.70803  -0.69625
 Alpha  occ. eigenvalues --   -0.68528  -0.62446  -0.61923  -0.60737  -0.58281
 Alpha  occ. eigenvalues --   -0.57495  -0.55878  -0.54027  -0.52894  -0.51703
 Alpha  occ. eigenvalues --   -0.51473  -0.50605  -0.50474  -0.49304  -0.48241
 Alpha  occ. eigenvalues --   -0.46971  -0.45081  -0.44059  -0.43038  -0.42369
 Alpha  occ. eigenvalues --   -0.41794  -0.41319  -0.39048  -0.35698  -0.33674
 Alpha  occ. eigenvalues --   -0.32482  -0.31636  -0.30937  -0.30010
 Alpha virt. eigenvalues --   -0.01199  -0.00749   0.00115   0.00840   0.01401
 Alpha virt. eigenvalues --    0.01800   0.02024   0.02511   0.03239   0.03538
 Alpha virt. eigenvalues --    0.03947   0.04226   0.04430   0.05240   0.05672
 Alpha virt. eigenvalues --    0.05969   0.06820   0.06900   0.07380   0.07814
 Alpha virt. eigenvalues --    0.08690   0.09128   0.09780   0.10104   0.10471
 Alpha virt. eigenvalues --    0.11179   0.11597   0.11939   0.12214   0.13229
 Alpha virt. eigenvalues --    0.13499   0.13866   0.14149   0.14349   0.14779
 Alpha virt. eigenvalues --    0.14906   0.15532   0.15956   0.16294   0.16940
 Alpha virt. eigenvalues --    0.17378   0.17647   0.18332   0.18701   0.19402
 Alpha virt. eigenvalues --    0.19593   0.19821   0.19874   0.20119   0.20674
 Alpha virt. eigenvalues --    0.21333   0.21497   0.21755   0.22262   0.22337
 Alpha virt. eigenvalues --    0.22731   0.23199   0.23612   0.23715   0.24206
 Alpha virt. eigenvalues --    0.24584   0.24961   0.25407   0.25702   0.25822
 Alpha virt. eigenvalues --    0.26046   0.26597   0.27002   0.27457   0.27559
 Alpha virt. eigenvalues --    0.28158   0.28228   0.28518   0.28905   0.29496
 Alpha virt. eigenvalues --    0.29827   0.30105   0.31235   0.31525   0.31684
 Alpha virt. eigenvalues --    0.32300   0.32718   0.33223   0.33586   0.34471
 Alpha virt. eigenvalues --    0.34803   0.35087   0.36214   0.36421   0.37118
 Alpha virt. eigenvalues --    0.38085   0.39216   0.40171   0.40814   0.41838
 Alpha virt. eigenvalues --    0.42799   0.44835   0.45733   0.46603   0.47816
 Alpha virt. eigenvalues --    0.49619   0.50207   0.51687   0.53456   0.54354
 Alpha virt. eigenvalues --    0.56054   0.56405   0.56791   0.57906   0.58308
 Alpha virt. eigenvalues --    0.58697   0.59440   0.60055   0.60462   0.60996
 Alpha virt. eigenvalues --    0.61274   0.61993   0.62565   0.63187   0.63736
 Alpha virt. eigenvalues --    0.64470   0.65192   0.66291   0.66885   0.68124
 Alpha virt. eigenvalues --    0.68906   0.69149   0.70780   0.71078   0.71439
 Alpha virt. eigenvalues --    0.72968   0.73777   0.74509   0.74544   0.75570
 Alpha virt. eigenvalues --    0.75725   0.76116   0.76714   0.77452   0.78307
 Alpha virt. eigenvalues --    0.78669   0.79064   0.79885   0.79930   0.81644
 Alpha virt. eigenvalues --    0.82370   0.84270   0.84819   0.85395   0.86461
 Alpha virt. eigenvalues --    0.86939   0.87081   0.87489   0.88801   0.89083
 Alpha virt. eigenvalues --    0.90006   0.90530   0.91052   0.92273   0.93836
 Alpha virt. eigenvalues --    0.94587   0.95103   0.95376   0.96170   0.97613
 Alpha virt. eigenvalues --    0.99377   0.99576   1.01001   1.02104   1.03716
 Alpha virt. eigenvalues --    1.05120   1.05745   1.07056   1.07439   1.07769
 Alpha virt. eigenvalues --    1.09169   1.09843   1.12223   1.15715   1.16461
 Alpha virt. eigenvalues --    1.17392   1.19060   1.20198   1.21596   1.22470
 Alpha virt. eigenvalues --    1.24788   1.24911   1.26819   1.27123   1.27747
 Alpha virt. eigenvalues --    1.29196   1.29526   1.31724   1.35330   1.36023
 Alpha virt. eigenvalues --    1.36438   1.39289   1.40226   1.41135   1.43664
 Alpha virt. eigenvalues --    1.44336   1.48410   1.51052   1.52989   1.55460
 Alpha virt. eigenvalues --    1.56032   1.57620   1.58891   1.60165   1.60994
 Alpha virt. eigenvalues --    1.62535   1.63769   1.67046   1.67409   1.70297
 Alpha virt. eigenvalues --    1.74582   1.76163   1.76275   1.80327   1.81347
 Alpha virt. eigenvalues --    1.81676   1.81903   1.84048   1.85631   1.86770
 Alpha virt. eigenvalues --    1.87562   1.90548   1.91319   1.92264   1.93166
 Alpha virt. eigenvalues --    1.93968   1.95356   1.96430   1.97355   1.97792
 Alpha virt. eigenvalues --    1.99907   2.02055   2.02399   2.03174   2.04580
 Alpha virt. eigenvalues --    2.06486   2.14677   2.19371   2.19792   2.25056
 Alpha virt. eigenvalues --    2.27216   2.28124   2.29052   2.29627   2.30921
 Alpha virt. eigenvalues --    2.31721   2.32738   2.33330   2.35229   2.36686
 Alpha virt. eigenvalues --    2.37630   2.38394   2.45760   2.46353   2.48318
 Alpha virt. eigenvalues --    2.50728   2.52070   2.52612   2.55818   2.60426
 Alpha virt. eigenvalues --    2.63700   2.64626   2.66395   2.69531   2.72763
 Alpha virt. eigenvalues --    2.74235   2.76018   2.78602   2.81585   2.83025
 Alpha virt. eigenvalues --    2.84288   2.86529   2.87512   2.88409   2.90505
 Alpha virt. eigenvalues --    2.91922   2.95376   2.96812   2.98324   2.99296
 Alpha virt. eigenvalues --    3.00559   3.02093   3.04883   3.11012   3.12994
 Alpha virt. eigenvalues --    3.15278   3.20016   3.22402   3.24327   3.28274
 Alpha virt. eigenvalues --    3.32419   3.35512   3.35566   3.37953   3.38538
 Alpha virt. eigenvalues --    3.40029   3.40405   3.42152   3.44011   3.44884
 Alpha virt. eigenvalues --    3.46117   3.49063   3.56650   3.59753   3.63423
 Alpha virt. eigenvalues --    3.67585   3.70880   3.71659   3.72552   3.75204
 Alpha virt. eigenvalues --    3.78490   3.97446   3.99822   4.02680   4.07044
 Alpha virt. eigenvalues --    4.09188   4.11589   4.21210   4.32598   4.64034
 Alpha virt. eigenvalues --    4.78000   4.79082   4.99935   5.18088   5.26753
 Alpha virt. eigenvalues --    5.81808  10.00926  23.44135  23.48506  23.86171
 Alpha virt. eigenvalues --   23.87714  23.90868  23.92191  23.94338  23.95122
 Alpha virt. eigenvalues --   24.04127  24.06461  24.08021  24.09217  24.15661
 Alpha virt. eigenvalues --   24.17678  26.03064  26.37110  26.86199  35.62580
 Alpha virt. eigenvalues --   50.06764 216.12030
          Condensed to atoms (all electrons):
               1          2          3          4          5          6
     1  C    7.516144  -0.963321   1.540338  -2.518015   2.122651  -1.067080
     2  C   -0.963321  12.187518  -3.935729   0.090952  -3.281156   1.642105
     3  C    1.540338  -3.935729  22.499522  -7.163290  -5.222240  -1.224470
     4  C   -2.518015   0.090952  -7.163290  24.247911  -3.015600   1.812098
     5  C    2.122651  -3.281156  -5.222240  -3.015600  20.463025  -4.150123
     6  C   -1.067080   1.642105  -1.224470   1.812098  -4.150123   9.149625
     7  C   -1.007265   0.260034  -4.022026  -5.199549  -0.108130   0.476022
     8  C    0.390911   0.885017   5.097123  -5.363294  -2.129039  -0.866003
     9  N    0.058910  -0.150025  -0.495516   1.225702   0.760421   0.042691
    10  C   -0.014952   0.461234   2.409095  -0.645306  -1.877913   0.144346
    11  C   -0.079579   0.050398  -1.333244   2.824182   0.076471   0.141549
    12  C   -0.008919   0.008032   0.039789  -0.298794  -0.043396   0.013708
    13  C    0.025784  -0.007041  -0.650745   0.670514   0.457611  -0.076362
    14  C    0.075733  -0.962990  -1.315166  -1.566625   2.095860  -0.007971
    15  C   -0.020947  -0.075961  -0.372976   0.486545   0.192549   0.094309
    16  O   -0.001963   0.003472   0.015281   0.008942  -0.027508  -0.006693
    17  Cl   0.035674  -0.193281   0.711843  -1.078636   0.013941  -0.069337
    18  H    0.247663   0.094004  -0.088422   0.053138  -0.078624   0.098860
    19  H    0.062739   0.269091  -0.023039   0.034466   0.030018  -0.036280
    20  H   -0.018186   0.141047   0.127273   0.044057  -0.030713   0.014728
    21  H   -0.032937   0.008474  -0.040014   0.209242   0.240785  -0.035836
    22  H    0.068359  -0.024414   0.006955  -0.001370   0.017463   0.262968
    23  H    0.006010   0.003865   0.050486   0.120594  -0.005068  -0.009057
    24  H   -0.000772   0.004355   0.008259  -0.165496   0.003173   0.000086
    25  H    0.000056  -0.000291   0.002176  -0.003365  -0.000329  -0.000029
    26  H   -0.000057   0.000038  -0.001881   0.002665   0.000434   0.000136
    27  H    0.000257  -0.000611  -0.000330  -0.000950   0.002585  -0.001062
    28  H   -0.004402   0.005376  -0.030159   0.050884   0.005453   0.007477
    29  H   -0.003822  -0.002180   0.016223   0.050416  -0.057284   0.016236
               7          8          9         10         11         12
     1  C   -1.007265   0.390911   0.058910  -0.014952  -0.079579  -0.008919
     2  C    0.260034   0.885017  -0.150025   0.461234   0.050398   0.008032
     3  C   -4.022026   5.097123  -0.495516   2.409095  -1.333244   0.039789
     4  C   -5.199549  -5.363294   1.225702  -0.645306   2.824182  -0.298794
     5  C   -0.108130  -2.129039   0.760421  -1.877913   0.076471  -0.043396
     6  C    0.476022  -0.866003   0.042691   0.144346   0.141549   0.013708
     7  C   25.894972  -6.380573  -1.562212  -3.146577  -2.353029   0.831011
     8  C   -6.380573  26.573186  -1.701398   1.956355  -2.251562  -1.831198
     9  N   -1.562212  -1.701398   7.987559  -0.026896   0.449959  -0.018634
    10  C   -3.146577   1.956355  -0.026896  18.883715  -7.473183  -2.481400
    11  C   -2.353029  -2.251562   0.449959  -7.473183  16.570286   0.537627
    12  C    0.831011  -1.831198  -0.018634  -2.481400   0.537627   8.158259
    13  C   -2.399482   2.775852  -0.027394   0.008843   2.333229  -1.863502
    14  C    4.821873 -11.644901   0.515629  -2.642776  -1.626721   3.046461
    15  C   -0.065072  -0.840072   0.223877   0.005181   0.088865   0.003107
    16  O   -0.051749   0.046340  -0.063997   0.016381   0.000470   0.000585
    17  Cl  -0.133665   1.315446  -0.157915   0.354817  -1.571254  -0.271028
    18  H    0.009490  -0.001209  -0.000115   0.000088   0.000057  -0.000014
    19  H   -0.008714   0.005790   0.000226  -0.001753  -0.000642  -0.000047
    20  H    0.078355  -0.031222   0.003413   0.019784   0.013384   0.000269
    21  H   -0.053219  -0.008222   0.032607   0.009363   0.003603  -0.001086
    22  H    0.003250  -0.003565   0.000314  -0.000800  -0.000220   0.000076
    23  H    0.313278  -0.179523  -0.018278   0.023911   0.041254   0.001337
    24  H    0.172164   0.122209   0.198089  -0.013382  -0.024181   0.007637
    25  H    0.021939   0.045844   0.000403   0.012808   0.216686   0.069817
    26  H    0.000856   0.017090   0.000015  -0.038035   0.059452   0.284616
    27  H    0.011017  -0.005670   0.001113  -0.007103  -0.018773   0.060671
    28  H    0.073331   0.014662   0.023801  -0.025512  -0.009337  -0.003871
    29  H    0.067661  -0.005157  -0.185043   0.007762   0.000570  -0.000049
              13         14         15         16         17         18
     1  C    0.025784   0.075733  -0.020947  -0.001963   0.035674   0.247663
     2  C   -0.007041  -0.962990  -0.075961   0.003472  -0.193281   0.094004
     3  C   -0.650745  -1.315166  -0.372976   0.015281   0.711843  -0.088422
     4  C    0.670514  -1.566625   0.486545   0.008942  -1.078636   0.053138
     5  C    0.457611   2.095860   0.192549  -0.027508   0.013941  -0.078624
     6  C   -0.076362  -0.007971   0.094309  -0.006693  -0.069337   0.098860
     7  C   -2.399482   4.821873  -0.065072  -0.051749  -0.133665   0.009490
     8  C    2.775852 -11.644901  -0.840072   0.046340   1.315446  -0.001209
     9  N   -0.027394   0.515629   0.223877  -0.063997  -0.157915  -0.000115
    10  C    0.008843  -2.642776   0.005181   0.016381   0.354817   0.000088
    11  C    2.333229  -1.626721   0.088865   0.000470  -1.571254   0.000057
    12  C   -1.863502   3.046461   0.003107   0.000585  -0.271028  -0.000014
    13  C   13.256377  -8.107457   0.016659  -0.010501   0.149365   0.000002
    14  C   -8.107457  23.208940   0.135877  -0.021768  -0.222962  -0.000541
    15  C    0.016659   0.135877   5.175866   0.440157  -0.051478  -0.000021
    16  O   -0.010501  -0.021768   0.440157   8.146696  -0.001061   0.000000
    17  Cl   0.149365  -0.222962  -0.051478  -0.001061  17.953675  -0.000032
    18  H    0.000002  -0.000541  -0.000021   0.000000  -0.000032   0.392013
    19  H    0.000265  -0.000052  -0.000122   0.000000   0.000578  -0.004120
    20  H    0.000183  -0.013519   0.001181   0.000015  -0.022212  -0.000273
    21  H    0.014634  -0.024248   0.016212  -0.000268  -0.000581  -0.000248
    22  H   -0.000045   0.003576   0.000470  -0.000012   0.000019  -0.004336
    23  H   -0.020945  -0.026375   0.018576   0.002028  -0.021114  -0.000003
    24  H    0.013477   0.017525  -0.053291   0.013821   0.004098   0.000001
    25  H   -0.053379   0.029605   0.000168  -0.000000  -0.019666   0.000000
    26  H    0.074050  -0.065139  -0.000007   0.000000   0.000224   0.000000
    27  H    0.274696   0.014299   0.000082  -0.000002   0.000493  -0.000000
    28  H   -0.033334   0.254919   0.006430   0.000256  -0.000953   0.000004
    29  H   -0.003246  -0.012471   0.417981  -0.034032  -0.001569   0.000000
              19         20         21         22         23         24
     1  C    0.062739  -0.018186  -0.032937   0.068359   0.006010  -0.000772
     2  C    0.269091   0.141047   0.008474  -0.024414   0.003865   0.004355
     3  C   -0.023039   0.127273  -0.040014   0.006955   0.050486   0.008259
     4  C    0.034466   0.044057   0.209242  -0.001370   0.120594  -0.165496
     5  C    0.030018  -0.030713   0.240785   0.017463  -0.005068   0.003173
     6  C   -0.036280   0.014728  -0.035836   0.262968  -0.009057   0.000086
     7  C   -0.008714   0.078355  -0.053219   0.003250   0.313278   0.172164
     8  C    0.005790  -0.031222  -0.008222  -0.003565  -0.179523   0.122209
     9  N    0.000226   0.003413   0.032607   0.000314  -0.018278   0.198089
    10  C   -0.001753   0.019784   0.009363  -0.000800   0.023911  -0.013382
    11  C   -0.000642   0.013384   0.003603  -0.000220   0.041254  -0.024181
    12  C   -0.000047   0.000269  -0.001086   0.000076   0.001337   0.007637
    13  C    0.000265   0.000183   0.014634  -0.000045  -0.020945   0.013477
    14  C   -0.000052  -0.013519  -0.024248   0.003576  -0.026375   0.017525
    15  C   -0.000122   0.001181   0.016212   0.000470   0.018576  -0.053291
    16  O    0.000000   0.000015  -0.000268  -0.000012   0.002028   0.013821
    17  Cl   0.000578  -0.022212  -0.000581   0.000019  -0.021114   0.004098
    18  H   -0.004120  -0.000273  -0.000248  -0.004336  -0.000003   0.000001
    19  H    0.389714  -0.003262   0.000079  -0.000208   0.000011  -0.000001
    20  H   -0.003262   0.392384  -0.000157   0.000072  -0.000750  -0.000014
    21  H    0.000079  -0.000157   0.393141  -0.002651  -0.000358  -0.001690
    22  H   -0.000208   0.000072  -0.002651   0.389494   0.000019   0.000000
    23  H    0.000011  -0.000750  -0.000358   0.000019   0.380203  -0.001714
    24  H   -0.000001  -0.000014  -0.001690   0.000000  -0.001714   0.303979
    25  H   -0.000000  -0.000003  -0.000000   0.000000  -0.000011  -0.000011
    26  H   -0.000000   0.000001   0.000000  -0.000000  -0.000002   0.000006
    27  H    0.000000   0.000001  -0.000003   0.000000   0.000015  -0.000096
    28  H    0.000003   0.000042  -0.000798  -0.000018   0.000027  -0.003771
    29  H    0.000002   0.000006  -0.001079  -0.000010   0.000801   0.002266
              25         26         27         28         29
     1  C    0.000056  -0.000057   0.000257  -0.004402  -0.003822
     2  C   -0.000291   0.000038  -0.000611   0.005376  -0.002180
     3  C    0.002176  -0.001881  -0.000330  -0.030159   0.016223
     4  C   -0.003365   0.002665  -0.000950   0.050884   0.050416
     5  C   -0.000329   0.000434   0.002585   0.005453  -0.057284
     6  C   -0.000029   0.000136  -0.001062   0.007477   0.016236
     7  C    0.021939   0.000856   0.011017   0.073331   0.067661
     8  C    0.045844   0.017090  -0.005670   0.014662  -0.005157
     9  N    0.000403   0.000015   0.001113   0.023801  -0.185043
    10  C    0.012808  -0.038035  -0.007103  -0.025512   0.007762
    11  C    0.216686   0.059452  -0.018773  -0.009337   0.000570
    12  C    0.069817   0.284616   0.060671  -0.003871  -0.000049
    13  C   -0.053379   0.074050   0.274696  -0.033334  -0.003246
    14  C    0.029605  -0.065139   0.014299   0.254919  -0.012471
    15  C    0.000168  -0.000007   0.000082   0.006430   0.417981
    16  O   -0.000000   0.000000  -0.000002   0.000256  -0.034032
    17  Cl  -0.019666   0.000224   0.000493  -0.000953  -0.001569
    18  H    0.000000   0.000000  -0.000000   0.000004   0.000000
    19  H   -0.000000  -0.000000   0.000000   0.000003   0.000002
    20  H   -0.000003   0.000001   0.000001   0.000042   0.000006
    21  H   -0.000000   0.000000  -0.000003  -0.000798  -0.001079
    22  H    0.000000  -0.000000   0.000000  -0.000018  -0.000010
    23  H   -0.000011  -0.000002   0.000015   0.000027   0.000801
    24  H   -0.000011   0.000006  -0.000096  -0.003771   0.002266
    25  H    0.377814  -0.004439  -0.000186   0.000083   0.000000
    26  H   -0.004439   0.381276  -0.004029  -0.000292   0.000000
    27  H   -0.000186  -0.004029   0.383626  -0.002663  -0.000000
    28  H    0.000083  -0.000292  -0.002663   0.378855   0.000067
    29  H    0.000000   0.000000  -0.000000   0.000067   0.459994
 Mulliken charges:
               1
     1  C   -0.409014
     2  C   -0.518011
     3  C   -0.605114
     4  C    1.087980
     5  C   -0.455317
     6  C   -0.366642
     7  C   -0.543991
     8  C   -0.003216
     9  N   -0.117307
    10  C    0.081905
    11  C   -0.666319
    12  C   -0.241063
    13  C   -0.818107
    14  C    0.041386
    15  C    0.155856
    16  O   -0.474891
    17  Cl   0.276570
    18  H    0.282639
    19  H    0.285259
    20  H    0.284115
    21  H    0.275254
    22  H    0.284614
    23  H    0.320784
    24  H    0.393275
    25  H    0.304312
    26  H    0.293025
    27  H    0.292621
    28  H    0.293440
    29  H    0.265958
 Sum of Mulliken charges =  -0.00000
 Mulliken charges with hydrogens summed into heavy atoms:
               1
     1  C   -0.126375
     2  C   -0.232752
     3  C   -0.320998
     4  C    1.087980
     5  C   -0.180063
     6  C   -0.082028
     7  C   -0.223207
     8  C   -0.003216
     9  N    0.275968
    10  C    0.081905
    11  C   -0.362007
    12  C    0.051962
    13  C   -0.525486
    14  C    0.334825
    15  C    0.421814
    16  O   -0.474891
    17  Cl   0.276570
 Electronic spatial extent (au):  <R**2>=           4939.5521
 Charge=             -0.0000 electrons
 Dipole moment (field-independent basis, Debye):
    X=              2.4705    Y=              2.2067    Z=              4.9266  Tot=              5.9367
 Quadrupole moment (field-independent basis, Debye-Ang):
   XX=            -97.6040   YY=           -104.6679   ZZ=           -117.7749
   XY=             -3.0619   XZ=             -2.5029   YZ=            -18.1120
 Traceless Quadrupole moment (field-independent basis, Debye-Ang):
   XX=              9.0783   YY=              2.0143   ZZ=            -11.0926
   XY=             -3.0619   XZ=             -2.5029   YZ=            -18.1120
 Octapole moment (field-independent basis, Debye-Ang**2):
  XXX=           -294.9820  YYY=            -40.1941  ZZZ=            134.3706  XYY=            -78.8045
  XXY=            -22.0137  XXZ=            -22.1252  XZZ=            -99.4228  YZZ=              3.8739
  YYZ=             39.6740  XYZ=            -13.4743
 Hexadecapole moment (field-independent basis, Debye-Ang**3):
 XXXX=          -2171.4846 YYYY=          -1694.3743 ZZZZ=          -2824.2582 XXXY=           -349.5588
 XXXZ=            196.9144 YYYX=           -314.9196 YYYZ=            204.6640 ZZZX=            324.6401
 ZZZY=            -48.2221 XXYY=           -569.6603 XXZZ=           -766.4689 YYZZ=           -850.7278
 XXYZ=             13.3909 YYXZ=            111.2013 ZZXY=           -171.4700
 N-N= 1.240537835006D+03 E-N=-5.134161151238D+03  KE= 1.127990910706D+03
 Merz-Kollman atomic radii used.

 **********************************************************************

            Electrostatic Properties Using The SCF Density

 **********************************************************************

       Atomic Center    1 is at   3.624600  3.051500 -1.421300
       Atomic Center    2 is at   2.521700  3.374900 -0.615300
       Atomic Center    3 is at   1.525300  2.415000 -0.371200
       Atomic Center    4 is at   1.614000  1.120900 -0.929400
       Atomic Center    5 is at   2.732500  0.809700 -1.734800
       Atomic Center    6 is at   3.730700  1.767300 -1.981200
       Atomic Center    7 is at   0.540400  0.127600 -0.638800
       Atomic Center    8 is at   0.705500 -0.440300  0.731500
       Atomic Center    9 is at   0.458000 -0.953800 -1.570500
       Atomic Center   10 is at  -0.213700 -0.216500  1.793100
       Atomic Center   11 is at   0.011800 -0.798300  3.058400
       Atomic Center   12 is at   1.140100 -1.600800  3.284300
       Atomic Center   13 is at   2.054600 -1.827500  2.246200
       Atomic Center   14 is at   1.835600 -1.253000  0.985700
       Atomic Center   15 is at   0.073900 -0.798500 -2.853800
       Atomic Center   16 is at   0.010300 -1.801100 -3.595700
       Atomic Center   17 is at  -1.606400  0.741200  1.635600
       Atomic Center   18 is at   4.349600  3.747000 -1.598400
       Atomic Center   19 is at   2.444100  4.306600 -0.206200
       Atomic Center   20 is at   0.728100  2.660500  0.218100
       Atomic Center   21 is at   2.829300 -0.121700 -2.140500
       Atomic Center   22 is at   4.533200  1.529400 -2.564200
       Atomic Center   23 is at  -0.410100  0.657100 -0.720100
       Atomic Center   24 is at   0.650800 -1.851800 -1.259800
       Atomic Center   25 is at  -0.644500 -0.643500  3.826400
       Atomic Center   26 is at   1.295000 -2.017500  4.202400
       Atomic Center   27 is at   2.876500 -2.410200  2.407900
       Atomic Center   28 is at   2.510300 -1.430600  0.239700
       Atomic Center   29 is at  -0.161400  0.124300 -3.220100
    1316 points will be used for fitting atomic charges
 Fitting point charges to electrostatic potential
 The dipole moment will be constrained to the correct value
 Charges from ESP fit, RMS=   0.00169 RRMS=   0.08866:
 ESP charges:
               1
     1  C   -0.216538
     2  C   -0.134528
     3  C   -0.272128
     4  C    0.307227
     5  C   -0.277884
     6  C   -0.135731
     7  C   -0.561686
     8  C    0.343798
     9  N   -0.237447
    10  C   -0.095726
    11  C   -0.110873
    12  C   -0.188831
    13  C   -0.171494
    14  C   -0.256034
    15  C    0.476119
    16  O   -0.674891
    17  Cl  -0.063628
    18  H    0.178934
    19  H    0.174136
    20  H    0.176785
    21  H    0.185476
    22  H    0.170246
    23  H    0.231717
    24  H    0.304663
    25  H    0.165233
    26  H    0.188232
    27  H    0.185744
    28  H    0.197272
    29  H    0.111838
 Sum of ESP charges =  -0.00000
 ESP charges with hydrogens summed into heavy atoms:
               1
     1  C   -0.037603
     2  C    0.039608
     3  C   -0.095344
     4  C    0.307227
     5  C   -0.092408
     6  C    0.034515
     7  C   -0.329969
     8  C    0.343798
     9  N    0.067216
    10  C   -0.095726
    11  C    0.054361
    12  C   -0.000599
    13  C    0.014250
    14  C   -0.058762
    15  C    0.587957
    16  O   -0.674891
    17  Cl  -0.063628
 Charge=  -0.00000 Dipole=     2.4705     2.2067     4.9266 Tot=     5.9367
 -----------------------------------------------------------------

              Electrostatic Properties (Atomic Units)

 -----------------------------------------------------------------
    Center     Electric         -------- Electric Field --------
               Potential          X             Y             Z
 -----------------------------------------------------------------
    1 Atom    -14.766033
    2 Atom    -14.763097
    3 Atom    -14.761786
    4 Atom    -14.742735
    5 Atom    -14.761799
    6 Atom    -14.763335
    7 Atom    -14.693451
    8 Atom    -14.721403
    9 Atom    -18.350511
   10 Atom    -14.681980
   11 Atom    -14.745490
   12 Atom    -14.747145
   13 Atom    -14.748449
   14 Atom    -14.743780
   15 Atom    -14.670437
   16 Atom    -22.419490
   17 Atom    -64.382554
   18 Atom     -1.094873
   19 Atom     -1.092408
   20 Atom     -1.091019
   21 Atom     -1.092867
   22 Atom     -1.093267
   23 Atom     -1.078379
   24 Atom     -0.994911
   25 Atom     -1.076143
   26 Atom     -1.076249
   27 Atom     -1.078163
   28 Atom     -1.072802
   29 Atom     -1.065902
 -----------------------------------------------------------------
 ******************************Gaussian NBO Version 3.1******************************
             N A T U R A L   A T O M I C   O R B I T A L   A N D
          N A T U R A L   B O N D   O R B I T A L   A N A L Y S I S
 ******************************Gaussian NBO Version 3.1******************************

       /RESON  / : Allow strongly delocalized NBO set
       /BNDIDX / : Print bond indices based on the NAO density matrix

 Analyzing the SCF density

 Job title: BHFA_oCl_conf10                                                 

 Storage needed:    527142 in NPA,    701021 in NBO ( 268430961 available)
 GSVD:  LWork=       66154 too small for GESVD, short by      148907 words or      148907 for optimal perf.


 NATURAL POPULATIONS:  Natural atomic orbital occupancies 
                                                          
   NAO  Atom  No  lang   Type(AO)    Occupancy      Energy
 ----------------------------------------------------------
     1    C    1  S      Cor( 1S)     1.99929     -10.39247
     2    C    1  S      Val( 2S)     0.95049      -0.17477
     3    C    1  S      Ryd( 3S)     0.00109       0.75882
     4    C    1  S      Ryd( 4S)     0.00014       0.90846
     5    C    1  S      Ryd( 5S)     0.00000      22.99949
     6    C    1  px     Val( 2p)     1.10281      -0.06988
     7    C    1  px     Ryd( 4p)     0.00435       0.89653
     8    C    1  px     Ryd( 3p)     0.00039       0.32426
     9    C    1  px     Ryd( 5p)     0.00007       3.02285
    10    C    1  py     Val( 2p)     1.10863      -0.06144
    11    C    1  py     Ryd( 4p)     0.00468       0.92875
    12    C    1  py     Ryd( 3p)     0.00046       0.33885
    13    C    1  py     Ryd( 5p)     0.00010       3.08212
    14    C    1  pz     Val( 2p)     1.02236      -0.09848
    15    C    1  pz     Ryd( 4p)     0.00254       0.67019
    16    C    1  pz     Ryd( 3p)     0.00035       0.35878
    17    C    1  pz     Ryd( 5p)     0.00006       2.82763
    18    C    1  dxy    Ryd( 3d)     0.00089       2.11797
    19    C    1  dxz    Ryd( 3d)     0.00038       2.04191
    20    C    1  dyz    Ryd( 3d)     0.00045       1.94619
    21    C    1  dx2y2  Ryd( 3d)     0.00041       2.17558
    22    C    1  dz2    Ryd( 3d)     0.00053       1.80230

    23    C    2  S      Cor( 1S)     1.99929     -10.39493
    24    C    2  S      Val( 2S)     0.94850      -0.17506
    25    C    2  S      Ryd( 4S)     0.00108       0.81682
    26    C    2  S      Ryd( 3S)     0.00019       0.69710
    27    C    2  S      Ryd( 5S)     0.00000      23.13903
    28    C    2  px     Val( 2p)     1.03972      -0.07453
    29    C    2  px     Ryd( 4p)     0.00327       0.79215
    30    C    2  px     Ryd( 3p)     0.00039       0.37263
    31    C    2  px     Ryd( 5p)     0.00012       3.01270
    32    C    2  py     Val( 2p)     1.14898      -0.05787
    33    C    2  py     Ryd( 4p)     0.00563       1.02566
    34    C    2  py     Ryd( 3p)     0.00037       0.28738
    35    C    2  py     Ryd( 5p)     0.00006       3.09812
    36    C    2  pz     Val( 2p)     1.03185      -0.09790
    37    C    2  pz     Ryd( 4p)     0.00261       0.71305
    38    C    2  pz     Ryd( 3p)     0.00026       0.33001
    39    C    2  pz     Ryd( 5p)     0.00005       2.86202
    40    C    2  dxy    Ryd( 3d)     0.00043       2.22828
    41    C    2  dxz    Ryd( 3d)     0.00042       2.09360
    42    C    2  dyz    Ryd( 3d)     0.00063       1.86435
    43    C    2  dx2y2  Ryd( 3d)     0.00081       2.11355
    44    C    2  dz2    Ryd( 3d)     0.00041       1.78315

    45    C    3  S      Cor( 1S)     1.99917     -10.39248
    46    C    3  S      Val( 2S)     0.93561      -0.16788
    47    C    3  S      Ryd( 4S)     0.00095       0.92507
    48    C    3  S      Ryd( 3S)     0.00018       0.58329
    49    C    3  S      Ryd( 5S)     0.00001      23.25715
    50    C    3  px     Val( 2p)     1.12147      -0.07735
    51    C    3  px     Ryd( 4p)     0.00466       0.97833
    52    C    3  px     Ryd( 3p)     0.00034       0.47807
    53    C    3  px     Ryd( 5p)     0.00006       3.05587
    54    C    3  py     Val( 2p)     1.06536      -0.06987
    55    C    3  py     Ryd( 4p)     0.00317       0.86205
    56    C    3  py     Ryd( 3p)     0.00045       0.45131
    57    C    3  py     Ryd( 5p)     0.00013       3.20867
    58    C    3  pz     Val( 2p)     1.05843      -0.09933
    59    C    3  pz     Ryd( 4p)     0.00295       0.77087
    60    C    3  pz     Ryd( 3p)     0.00032       0.46144
    61    C    3  pz     Ryd( 5p)     0.00004       2.90843
    62    C    3  dxy    Ryd( 3d)     0.00053       2.26062
    63    C    3  dxz    Ryd( 3d)     0.00072       1.93940
    64    C    3  dyz    Ryd( 3d)     0.00046       2.01297
    65    C    3  dx2y2  Ryd( 3d)     0.00062       2.17212
    66    C    3  dz2    Ryd( 3d)     0.00035       1.76476

    67    C    4  S      Cor( 1S)     1.99911     -10.41653
    68    C    4  S      Val( 2S)     0.88570      -0.15888
    69    C    4  S      Ryd( 4S)     0.00135       0.86615
    70    C    4  S      Ryd( 3S)     0.00019       0.72000
    71    C    4  S      Ryd( 5S)     0.00001      23.36899
    72    C    4  px     Val( 2p)     1.04298      -0.08411
    73    C    4  px     Ryd( 4p)     0.00393       1.00398
    74    C    4  px     Ryd( 3p)     0.00017       0.64976
    75    C    4  px     Ryd( 5p)     0.00010       3.31187
    76    C    4  py     Val( 2p)     1.05260      -0.07920
    77    C    4  py     Ryd( 4p)     0.00543       1.06096
    78    C    4  py     Ryd( 3p)     0.00024       0.69854
    79    C    4  py     Ryd( 5p)     0.00012       3.42687
    80    C    4  pz     Val( 2p)     1.03900      -0.10814
    81    C    4  pz     Ryd( 4p)     0.00357       0.78495
    82    C    4  pz     Ryd( 3p)     0.00015       0.50398
    83    C    4  pz     Ryd( 5p)     0.00009       3.10914
    84    C    4  dxy    Ryd( 3d)     0.00053       2.28395
    85    C    4  dxz    Ryd( 3d)     0.00042       2.14876
    86    C    4  dyz    Ryd( 3d)     0.00057       2.07206
    87    C    4  dx2y2  Ryd( 3d)     0.00056       2.29467
    88    C    4  dz2    Ryd( 3d)     0.00054       1.89492

    89    C    5  S      Cor( 1S)     1.99916     -10.39191
    90    C    5  S      Val( 2S)     0.93615      -0.16739
    91    C    5  S      Ryd( 4S)     0.00103       0.88628
    92    C    5  S      Ryd( 3S)     0.00012       0.59371
    93    C    5  S      Ryd( 5S)     0.00001      23.28917
    94    C    5  px     Val( 2p)     1.05028      -0.07998
    95    C    5  px     Ryd( 4p)     0.00271       0.83297
    96    C    5  px     Ryd( 3p)     0.00034       0.45312
    97    C    5  px     Ryd( 5p)     0.00012       3.13399
    98    C    5  py     Val( 2p)     1.15876      -0.06512
    99    C    5  py     Ryd( 4p)     0.00546       1.09698
   100    C    5  py     Ryd( 3p)     0.00027       0.39828
   101    C    5  py     Ryd( 5p)     0.00005       3.14766
   102    C    5  pz     Val( 2p)     1.04851      -0.10180
   103    C    5  pz     Ryd( 4p)     0.00244       0.71075
   104    C    5  pz     Ryd( 3p)     0.00037       0.46684
   105    C    5  pz     Ryd( 5p)     0.00004       2.90867
   106    C    5  dxy    Ryd( 3d)     0.00044       2.26845
   107    C    5  dxz    Ryd( 3d)     0.00039       2.09693
   108    C    5  dyz    Ryd( 3d)     0.00058       1.86581
   109    C    5  dx2y2  Ryd( 3d)     0.00079       2.12976
   110    C    5  dz2    Ryd( 3d)     0.00045       1.80665

   111    C    6  S      Cor( 1S)     1.99929     -10.39466
   112    C    6  S      Val( 2S)     0.94800      -0.17453
   113    C    6  S      Ryd( 4S)     0.00107       0.82611
   114    C    6  S      Ryd( 3S)     0.00014       0.81437
   115    C    6  S      Ryd( 5S)     0.00000      23.01359
   116    C    6  px     Val( 2p)     1.11154      -0.06795
   117    C    6  px     Ryd( 4p)     0.00480       0.92580
   118    C    6  px     Ryd( 3p)     0.00037       0.29947
   119    C    6  px     Ryd( 5p)     0.00006       3.04040
   120    C    6  py     Val( 2p)     1.05831      -0.06555
   121    C    6  py     Ryd( 4p)     0.00384       0.84363
   122    C    6  py     Ryd( 3p)     0.00040       0.37135
   123    C    6  py     Ryd( 5p)     0.00014       3.07576
   124    C    6  pz     Val( 2p)     1.05022      -0.09600
   125    C    6  pz     Ryd( 4p)     0.00312       0.74929
   126    C    6  pz     Ryd( 3p)     0.00028       0.29394
   127    C    6  pz     Ryd( 5p)     0.00003       2.87691
   128    C    6  dxy    Ryd( 3d)     0.00053       2.23321
   129    C    6  dxz    Ryd( 3d)     0.00071       1.93000
   130    C    6  dyz    Ryd( 3d)     0.00047       2.01227
   131    C    6  dx2y2  Ryd( 3d)     0.00063       2.17019
   132    C    6  dz2    Ryd( 3d)     0.00036       1.73625

   133    C    7  S      Cor( 1S)     1.99905     -10.45118
   134    C    7  S      Val( 2S)     0.89678      -0.19039
   135    C    7  S      Ryd( 4S)     0.00236       1.17820
   136    C    7  S      Ryd( 3S)     0.00016       0.81734
   137    C    7  S      Ryd( 5S)     0.00002      23.44269
   138    C    7  px     Val( 2p)     1.18065      -0.14318
   139    C    7  px     Ryd( 4p)     0.00660       0.82970
   140    C    7  px     Ryd( 3p)     0.00164       0.41343
   141    C    7  px     Ryd( 5p)     0.00019       2.46717
   142    C    7  py     Val( 2p)     0.99083      -0.10953
   143    C    7  py     Ryd( 4p)     0.00575       0.72993
   144    C    7  py     Ryd( 3p)     0.00168       0.49154
   145    C    7  py     Ryd( 5p)     0.00023       2.43740
   146    C    7  pz     Val( 2p)     0.98180      -0.10863
   147    C    7  pz     Ryd( 4p)     0.00513       0.78978
   148    C    7  pz     Ryd( 3p)     0.00180       0.49358
   149    C    7  pz     Ryd( 5p)     0.00021       2.52296
   150    C    7  dxy    Ryd( 3d)     0.00146       2.14264
   151    C    7  dxz    Ryd( 3d)     0.00073       1.85525
   152    C    7  dyz    Ryd( 3d)     0.00116       2.26533
   153    C    7  dx2y2  Ryd( 3d)     0.00082       1.93683
   154    C    7  dz2    Ryd( 3d)     0.00078       2.19663

   155    C    8  S      Cor( 1S)     1.99897     -10.43204
   156    C    8  S      Val( 2S)     0.87486      -0.16946
   157    C    8  S      Ryd( 4S)     0.00153       0.97269
   158    C    8  S      Ryd( 3S)     0.00022       0.77396
   159    C    8  S      Ryd( 5S)     0.00001      23.30911
   160    C    8  px     Val( 2p)     1.06934      -0.11245
   161    C    8  px     Ryd( 4p)     0.00435       0.87575
   162    C    8  px     Ryd( 3p)     0.00021       0.76063
   163    C    8  px     Ryd( 5p)     0.00012       3.26117
   164    C    8  py     Val( 2p)     1.04182      -0.12391
   165    C    8  py     Ryd( 4p)     0.00450       0.76422
   166    C    8  py     Ryd( 3p)     0.00019       0.56481
   167    C    8  py     Ryd( 5p)     0.00009       3.03365
   168    C    8  pz     Val( 2p)     1.04889      -0.09876
   169    C    8  pz     Ryd( 4p)     0.00561       1.11654
   170    C    8  pz     Ryd( 3p)     0.00016       0.82492
   171    C    8  pz     Ryd( 5p)     0.00013       3.37846
   172    C    8  dxy    Ryd( 3d)     0.00053       2.10294
   173    C    8  dxz    Ryd( 3d)     0.00059       2.27817
   174    C    8  dyz    Ryd( 3d)     0.00055       2.03745
   175    C    8  dx2y2  Ryd( 3d)     0.00048       1.81911
   176    C    8  dz2    Ryd( 3d)     0.00053       2.31304

   177    N    9  S      Cor( 1S)     1.99940     -14.60653
   178    N    9  S      Val( 2S)     1.24430      -0.58825
   179    N    9  S      Ryd( 4S)     0.00158       1.28246
   180    N    9  S      Ryd( 3S)     0.00018       1.06782
   181    N    9  S      Ryd( 5S)     0.00000      35.33792
   182    N    9  px     Val( 2p)     1.67125      -0.32113
   183    N    9  px     Ryd( 3p)     0.00584       0.66012
   184    N    9  px     Ryd( 4p)     0.00027       0.76016
   185    N    9  px     Ryd( 5p)     0.00001       3.99245
   186    N    9  py     Val( 2p)     1.37248      -0.27840
   187    N    9  py     Ryd( 4p)     0.00398       1.04286
   188    N    9  py     Ryd( 3p)     0.00027       0.79910
   189    N    9  py     Ryd( 5p)     0.00004       4.19971
   190    N    9  pz     Val( 2p)     1.31799      -0.28664
   191    N    9  pz     Ryd( 4p)     0.00258       0.97667
   192    N    9  pz     Ryd( 3p)     0.00023       0.91783
   193    N    9  pz     Ryd( 5p)     0.00011       4.46281
   194    N    9  dxy    Ryd( 3d)     0.00027       2.22698
   195    N    9  dxz    Ryd( 3d)     0.00047       2.41849
   196    N    9  dyz    Ryd( 3d)     0.00046       2.76851
   197    N    9  dx2y2  Ryd( 3d)     0.00082       2.51498
   198    N    9  dz2    Ryd( 3d)     0.00081       2.82142

   199    C   10  S      Cor( 1S)     1.99866     -10.48978
   200    C   10  S      Val( 2S)     0.92483      -0.24632
   201    C   10  S      Ryd( 4S)     0.00065       0.93082
   202    C   10  S      Ryd( 3S)     0.00019       0.68584
   203    C   10  S      Ryd( 5S)     0.00001      23.22247
   204    C   10  px     Val( 2p)     0.98859      -0.17643
   205    C   10  px     Ryd( 4p)     0.00615       0.85669
   206    C   10  px     Ryd( 3p)     0.00038       0.44323
   207    C   10  px     Ryd( 5p)     0.00027       3.03278
   208    C   10  py     Val( 2p)     1.03354      -0.17405
   209    C   10  py     Ryd( 4p)     0.00372       0.73025
   210    C   10  py     Ryd( 3p)     0.00044       0.42596
   211    C   10  py     Ryd( 5p)     0.00012       2.90871
   212    C   10  pz     Val( 2p)     1.10167      -0.12364
   213    C   10  pz     Ryd( 4p)     0.00613       0.81069
   214    C   10  pz     Ryd( 3p)     0.00021       0.50115
   215    C   10  pz     Ryd( 5p)     0.00024       3.31313
   216    C   10  dxy    Ryd( 3d)     0.00173       1.88177
   217    C   10  dxz    Ryd( 3d)     0.00092       2.13334
   218    C   10  dyz    Ryd( 3d)     0.00078       1.95826
   219    C   10  dx2y2  Ryd( 3d)     0.00155       1.66521
   220    C   10  dz2    Ryd( 3d)     0.00097       2.12915

   221    C   11  S      Cor( 1S)     1.99913     -10.40420
   222    C   11  S      Val( 2S)     0.94285      -0.18310
   223    C   11  S      Ryd( 3S)     0.00160       0.86578
   224    C   11  S      Ryd( 4S)     0.00033       1.04245
   225    C   11  S      Ryd( 5S)     0.00000      22.78046
   226    C   11  px     Val( 2p)     1.10128      -0.09227
   227    C   11  px     Ryd( 4p)     0.00500       0.88522
   228    C   11  px     Ryd( 3p)     0.00041       0.36901
   229    C   11  px     Ryd( 5p)     0.00008       2.99287
   230    C   11  py     Val( 2p)     1.02101      -0.11360
   231    C   11  py     Ryd( 4p)     0.00272       0.68247
   232    C   11  py     Ryd( 3p)     0.00043       0.35870
   233    C   11  py     Ryd( 5p)     0.00005       2.83494
   234    C   11  pz     Val( 2p)     1.11719      -0.08320
   235    C   11  pz     Ryd( 4p)     0.00460       0.94620
   236    C   11  pz     Ryd( 3p)     0.00044       0.32343
   237    C   11  pz     Ryd( 5p)     0.00008       3.10805
   238    C   11  dxy    Ryd( 3d)     0.00041       2.05968
   239    C   11  dxz    Ryd( 3d)     0.00083       2.08758
   240    C   11  dyz    Ryd( 3d)     0.00044       1.90531
   241    C   11  dx2y2  Ryd( 3d)     0.00050       1.75042
   242    C   11  dz2    Ryd( 3d)     0.00051       2.19012

   243    C   12  S      Cor( 1S)     1.99928     -10.40287
   244    C   12  S      Val( 2S)     0.94948      -0.18285
   245    C   12  S      Ryd( 3S)     0.00103       0.78291
   246    C   12  S      Ryd( 4S)     0.00014       0.84538
   247    C   12  S      Ryd( 5S)     0.00000      23.01538
   248    C   12  px     Val( 2p)     1.03426      -0.08132
   249    C   12  px     Ryd( 4p)     0.00319       0.80324
   250    C   12  px     Ryd( 3p)     0.00047       0.37733
   251    C   12  px     Ryd( 5p)     0.00011       2.94268
   252    C   12  py     Val( 2p)     1.02434      -0.10351
   253    C   12  py     Ryd( 4p)     0.00245       0.72438
   254    C   12  py     Ryd( 3p)     0.00032       0.33554
   255    C   12  py     Ryd( 5p)     0.00004       2.81243
   256    C   12  pz     Val( 2p)     1.15246      -0.06722
   257    C   12  pz     Ryd( 4p)     0.00543       1.03497
   258    C   12  pz     Ryd( 3p)     0.00038       0.30290
   259    C   12  pz     Ryd( 5p)     0.00007       3.08900
   260    C   12  dxy    Ryd( 3d)     0.00041       2.09692
   261    C   12  dxz    Ryd( 3d)     0.00047       2.20359
   262    C   12  dyz    Ryd( 3d)     0.00062       1.84209
   263    C   12  dx2y2  Ryd( 3d)     0.00049       1.79336
   264    C   12  dz2    Ryd( 3d)     0.00071       2.11324

   265    C   13  S      Cor( 1S)     1.99929     -10.40092
   266    C   13  S      Val( 2S)     0.94671      -0.18046
   267    C   13  S      Ryd( 4S)     0.00101       0.89180
   268    C   13  S      Ryd( 3S)     0.00016       0.74232
   269    C   13  S      Ryd( 5S)     0.00000      23.01138
   270    C   13  px     Val( 2p)     1.11891      -0.07865
   271    C   13  px     Ryd( 4p)     0.00478       0.94386
   272    C   13  px     Ryd( 3p)     0.00027       0.29714
   273    C   13  px     Ryd( 5p)     0.00005       3.00653
   274    C   13  py     Val( 2p)     1.04930      -0.10202
   275    C   13  py     Ryd( 4p)     0.00294       0.76007
   276    C   13  py     Ryd( 3p)     0.00024       0.29680
   277    C   13  py     Ryd( 5p)     0.00003       2.85982
   278    C   13  pz     Val( 2p)     1.05137      -0.06943
   279    C   13  pz     Ryd( 4p)     0.00375       0.85386
   280    C   13  pz     Ryd( 3p)     0.00044       0.37233
   281    C   13  pz     Ryd( 5p)     0.00014       3.05595
   282    C   13  dxy    Ryd( 3d)     0.00069       1.93164
   283    C   13  dxz    Ryd( 3d)     0.00050       2.24026
   284    C   13  dyz    Ryd( 3d)     0.00046       2.00642
   285    C   13  dx2y2  Ryd( 3d)     0.00041       1.66587
   286    C   13  dz2    Ryd( 3d)     0.00064       2.22962

   287    C   14  S      Cor( 1S)     1.99916     -10.40449
   288    C   14  S      Val( 2S)     0.93563      -0.17896
   289    C   14  S      Ryd( 4S)     0.00107       0.93792
   290    C   14  S      Ryd( 3S)     0.00014       0.66513
   291    C   14  S      Ryd( 5S)     0.00001      23.20386
   292    C   14  px     Val( 2p)     1.08484      -0.08400
   293    C   14  px     Ryd( 4p)     0.00397       0.86682
   294    C   14  px     Ryd( 3p)     0.00032       0.43512
   295    C   14  px     Ryd( 5p)     0.00007       3.04697
   296    C   14  py     Val( 2p)     1.01838      -0.11117
   297    C   14  py     Ryd( 4p)     0.00173       0.70845
   298    C   14  py     Ryd( 3p)     0.00034       0.50089
   299    C   14  py     Ryd( 5p)     0.00006       2.88257
   300    C   14  pz     Val( 2p)     1.13241      -0.08228
   301    C   14  pz     Ryd( 4p)     0.00450       1.05732
   302    C   14  pz     Ryd( 3p)     0.00025       0.53549
   303    C   14  pz     Ryd( 5p)     0.00010       3.16285
   304    C   14  dxy    Ryd( 3d)     0.00038       2.05096
   305    C   14  dxz    Ryd( 3d)     0.00089       2.10401
   306    C   14  dyz    Ryd( 3d)     0.00046       1.96313
   307    C   14  dx2y2  Ryd( 3d)     0.00054       1.76148
   308    C   14  dz2    Ryd( 3d)     0.00050       2.23154

   309    C   15  S      Cor( 1S)     1.99948     -10.52220
   310    C   15  S      Val( 2S)     0.86263      -0.17862
   311    C   15  S      Ryd( 3S)     0.00861       0.69387
   312    C   15  S      Ryd( 4S)     0.00015       0.89407
   313    C   15  S      Ryd( 5S)     0.00004      22.80439
   314    C   15  px     Val( 2p)     0.75132      -0.11488
   315    C   15  px     Ryd( 4p)     0.00210       0.87188
   316    C   15  px     Ryd( 3p)     0.00046       0.40977
   317    C   15  px     Ryd( 5p)     0.00008       2.41068
   318    C   15  py     Val( 2p)     0.97412      -0.05793
   319    C   15  py     Ryd( 4p)     0.00707       1.32608
   320    C   15  py     Ryd( 3p)     0.00043       0.49238
   321    C   15  py     Ryd( 5p)     0.00021       2.30014
   322    C   15  pz     Val( 2p)     0.80444      -0.02180
   323    C   15  pz     Ryd( 4p)     0.00659       1.09142
   324    C   15  pz     Ryd( 3p)     0.00047       0.41616
   325    C   15  pz     Ryd( 5p)     0.00014       2.48635
   326    C   15  dxy    Ryd( 3d)     0.00230       1.59757
   327    C   15  dxz    Ryd( 3d)     0.00301       1.78821
   328    C   15  dyz    Ryd( 3d)     0.00172       2.37821
   329    C   15  dx2y2  Ryd( 3d)     0.00179       1.96622
   330    C   15  dz2    Ryd( 3d)     0.00351       2.26239

   331    O   16  S      Cor( 1S)     1.99981     -19.36740
   332    O   16  S      Val( 2S)     1.72607      -0.98487
   333    O   16  S      Ryd( 3S)     0.00388       0.77883
   334    O   16  S      Ryd( 4S)     0.00019       1.56776
   335    O   16  S      Ryd( 5S)     0.00000      49.82399
   336    O   16  px     Val( 2p)     1.56088      -0.30094
   337    O   16  px     Ryd( 3p)     0.00095       0.66807
   338    O   16  px     Ryd( 4p)     0.00003       0.91827
   339    O   16  px     Ryd( 5p)     0.00002       5.04671
   340    O   16  py     Val( 2p)     1.65251      -0.33520
   341    O   16  py     Ryd( 3p)     0.00159       0.76465
   342    O   16  py     Ryd( 4p)     0.00011       0.80226
   343    O   16  py     Ryd( 5p)     0.00005       5.32090
   344    O   16  pz     Val( 2p)     1.74936      -0.33710
   345    O   16  pz     Ryd( 3p)     0.00220       0.77871
   346    O   16  pz     Ryd( 4p)     0.00006       0.90151
   347    O   16  pz     Ryd( 5p)     0.00003       5.21320
   348    O   16  dxy    Ryd( 3d)     0.00106       3.08568
   349    O   16  dxz    Ryd( 3d)     0.00054       3.01503
   350    O   16  dyz    Ryd( 3d)     0.00125       3.56301
   351    O   16  dx2y2  Ryd( 3d)     0.00072       3.25780
   352    O   16  dz2    Ryd( 3d)     0.00088       3.13648

   353   Cl   17  S      Cor( 1S)     2.00000    -101.25141
   354   Cl   17  S      Cor( 2S)     1.99967     -10.92479
   355   Cl   17  S      Val( 3S)     1.80759      -1.09861
   356   Cl   17  S      Ryd( 4S)     0.00165       1.15483
   357   Cl   17  S      Ryd( 5S)     0.00011       1.18213
   358   Cl   17  S      Ryd( 6S)     0.00000      17.73303
   359   Cl   17  S      Ryd( 7S)     0.00000     207.61649
   360   Cl   17  px     Cor( 2p)     1.99993      -7.55047
   361   Cl   17  px     Val( 3p)     1.46872      -0.33396
   362   Cl   17  px     Ryd( 5p)     0.00330       0.43737
   363   Cl   17  px     Ryd( 4p)     0.00014       0.38138
   364   Cl   17  px     Ryd( 6p)     0.00002       4.33193
   365   Cl   17  px     Ryd( 7p)     0.00000      24.40686
   366   Cl   17  py     Cor( 2p)     1.99996      -7.54890
   367   Cl   17  py     Val( 3p)     1.71084      -0.36692
   368   Cl   17  py     Ryd( 4p)     0.00310       0.45126
   369   Cl   17  py     Ryd( 5p)     0.00012       0.46462
   370   Cl   17  py     Ryd( 6p)     0.00002       3.90767
   371   Cl   17  py     Ryd( 7p)     0.00000      24.40798
   372   Cl   17  pz     Cor( 2p)     1.99999      -7.54746
   373   Cl   17  pz     Val( 3p)     1.95435      -0.39877
   374   Cl   17  pz     Ryd( 4p)     0.00242       0.47923
   375   Cl   17  pz     Ryd( 5p)     0.00017       0.50183
   376   Cl   17  pz     Ryd( 6p)     0.00001       3.86523
   377   Cl   17  pz     Ryd( 7p)     0.00000      24.43712
   378   Cl   17  dxy    Ryd( 3d)     0.00436       1.23938
   379   Cl   17  dxz    Ryd( 3d)     0.00114       1.11797
   380   Cl   17  dyz    Ryd( 3d)     0.00054       1.02945
   381   Cl   17  dx2y2  Ryd( 3d)     0.00298       1.06364
   382   Cl   17  dz2    Ryd( 3d)     0.00166       1.08484

   383    H   18  S      Val( 1S)     0.79497       0.10992
   384    H   18  S      Ryd( 2S)     0.00040       0.84939
   385    H   18  S      Ryd( 3S)     0.00021       1.89397

   386    H   19  S      Val( 1S)     0.79323       0.10855
   387    H   19  S      Ryd( 2S)     0.00046       0.80420
   388    H   19  S      Ryd( 3S)     0.00022       1.94581

   389    H   20  S      Val( 1S)     0.79263       0.10418
   390    H   20  S      Ryd( 3S)     0.00070       1.55189
   391    H   20  S      Ryd( 2S)     0.00022       1.28846

   392    H   21  S      Val( 1S)     0.79006       0.10933
   393    H   21  S      Ryd( 2S)     0.00079       1.39335
   394    H   21  S      Ryd( 3S)     0.00018       1.46457

   395    H   22  S      Val( 1S)     0.79353       0.10865
   396    H   22  S      Ryd( 2S)     0.00046       0.81146
   397    H   22  S      Ryd( 3S)     0.00022       1.95343

   398    H   23  S      Val( 1S)     0.76147       0.04320
   399    H   23  S      Ryd( 2S)     0.00200       0.58703
   400    H   23  S      Ryd( 3S)     0.00029       2.39925

   401    H   24  S      Val( 1S)     0.58857       0.14303
   402    H   24  S      Ryd( 2S)     0.00249       0.57062
   403    H   24  S      Ryd( 3S)     0.00039       2.24049

   404    H   25  S      Val( 1S)     0.78078       0.09911
   405    H   25  S      Ryd( 2S)     0.00064       1.15122
   406    H   25  S      Ryd( 3S)     0.00022       1.60485

   407    H   26  S      Val( 1S)     0.78803       0.10539
   408    H   26  S      Ryd( 2S)     0.00042       0.88479
   409    H   26  S      Ryd( 3S)     0.00022       1.85115

   410    H   27  S      Val( 1S)     0.78876       0.10522
   411    H   27  S      Ryd( 2S)     0.00047       0.85773
   412    H   27  S      Ryd( 3S)     0.00022       1.90235

   413    H   28  S      Val( 1S)     0.78598       0.09990
   414    H   28  S      Ryd( 3S)     0.00093       1.41463
   415    H   28  S      Ryd( 2S)     0.00016       1.41410

   416    H   29  S      Val( 1S)     0.84845       0.02853
   417    H   29  S      Ryd( 2S)     0.00110       0.55578
   418    H   29  S      Ryd( 3S)     0.00024       2.18679

 WARNING:  1 low occupancy (<1.9990e) core orbital  found on  C    8
           1 low occupancy (<1.9990e) core orbital  found on  C   10

 WARNING:  Population inversion found on atom  C    1
           Population inversion found on atom  C    2
           Population inversion found on atom  C    3
           Population inversion found on atom  C    4
           Population inversion found on atom  C    5
           Population inversion found on atom  C    6
           Population inversion found on atom  C    7
           Population inversion found on atom  C    8
           Population inversion found on atom  N    9
           Population inversion found on atom  C   10
           Population inversion found on atom  C   11
           Population inversion found on atom  C   12
           Population inversion found on atom  C   13
           Population inversion found on atom  C   14
           Population inversion found on atom  C   15
           Population inversion found on atom Cl   17
           Population inversion found on atom  H   20
           Population inversion found on atom  H   28


 Summary of Natural Population Analysis:                  
                                                          
                                       Natural Population 
                Natural  -----------------------------------------------
    Atom  No    Charge         Core      Valence    Rydberg      Total
 -----------------------------------------------------------------------
      C    1   -0.20048      1.99929     4.18429    0.01690     6.20048
      C    2   -0.18508      1.99929     4.16906    0.01673     6.18508
      C    3   -0.19598      1.99917     4.18087    0.01594     6.19598
      C    4   -0.03733      1.99911     4.02027    0.01795     6.03733
      C    5   -0.20850      1.99916     4.19370    0.01563     6.20850
      C    6   -0.18431      1.99929     4.16806    0.01696     6.18431
      C    7   -0.07984      1.99905     4.05007    0.03072     6.07984
      C    8   -0.05367      1.99897     4.03491    0.01979     6.05367
      N    9   -0.62336      1.99940     5.60603    0.01793     7.62336
      C   10   -0.07175      1.99866     4.04863    0.02446     6.07175
      C   11   -0.19989      1.99913     4.18233    0.01844     6.19989
      C   12   -0.17617      1.99928     4.16054    0.01634     6.17617
      C   13   -0.18211      1.99929     4.16630    0.01652     6.18211
      C   14   -0.18574      1.99916     4.17125    0.01533     6.18574
      C   15    0.56932      1.99948     3.39251    0.03869     5.43068
      O   16   -0.70220      1.99981     6.68882    0.01357     8.70220
     Cl   17    0.03719      9.99956     6.94151    0.02174    16.96281
      H   18    0.20442      0.00000     0.79497    0.00061     0.79558
      H   19    0.20609      0.00000     0.79323    0.00068     0.79391
      H   20    0.20645      0.00000     0.79263    0.00092     0.79355
      H   21    0.20897      0.00000     0.79006    0.00097     0.79103
      H   22    0.20580      0.00000     0.79353    0.00067     0.79420
      H   23    0.23624      0.00000     0.76147    0.00229     0.76376
      H   24    0.40854      0.00000     0.58857    0.00288     0.59146
      H   25    0.21836      0.00000     0.78078    0.00086     0.78164
      H   26    0.21133      0.00000     0.78803    0.00064     0.78867
      H   27    0.21055      0.00000     0.78876    0.00069     0.78945
      H   28    0.21293      0.00000     0.78598    0.00109     0.78707
      H   29    0.15021      0.00000     0.84845    0.00134     0.84979
 =======================================================================
   * Total *    0.00000     41.98711    85.66561    0.34727   128.00000

                                 Natural Population      
 --------------------------------------------------------
   Core                      41.98711 ( 99.9693% of  42)
   Valence                   85.66561 ( 99.6112% of  86)
   Natural Minimal Basis    127.65273 ( 99.7287% of 128)
   Natural Rydberg Basis      0.34727 (  0.2713% of 128)
 --------------------------------------------------------

    Atom  No          Natural Electron Configuration
 ----------------------------------------------------------------------------
      C    1      [core]2S( 0.95)2p( 3.23)4p( 0.01)
      C    2      [core]2S( 0.95)2p( 3.22)4p( 0.01)
      C    3      [core]2S( 0.94)2p( 3.25)4p( 0.01)
      C    4      [core]2S( 0.89)2p( 3.13)4p( 0.01)
      C    5      [core]2S( 0.94)2p( 3.26)4p( 0.01)
      C    6      [core]2S( 0.95)2p( 3.22)4p( 0.01)
      C    7      [core]2S( 0.90)2p( 3.15)3p( 0.01)4p( 0.02)
      C    8      [core]2S( 0.87)2p( 3.16)4p( 0.01)
      N    9      [core]2S( 1.24)2p( 4.36)3p( 0.01)4p( 0.01)
      C   10      [core]2S( 0.92)2p( 3.12)3d( 0.01)4p( 0.02)
      C   11      [core]2S( 0.94)2p( 3.24)4p( 0.01)
      C   12      [core]2S( 0.95)2p( 3.21)4p( 0.01)
      C   13      [core]2S( 0.95)2p( 3.22)4p( 0.01)
      C   14      [core]2S( 0.94)2p( 3.24)4p( 0.01)
      C   15      [core]2S( 0.86)2p( 2.53)3S( 0.01)3d( 0.01)4p( 0.02)
      O   16      [core]2S( 1.73)2p( 4.96)
     Cl   17      [core]3S( 1.81)3p( 5.13)3d( 0.01)4p( 0.01)
      H   18            1S( 0.79)
      H   19            1S( 0.79)
      H   20            1S( 0.79)
      H   21            1S( 0.79)
      H   22            1S( 0.79)
      H   23            1S( 0.76)
      H   24            1S( 0.59)
      H   25            1S( 0.78)
      H   26            1S( 0.79)
      H   27            1S( 0.79)
      H   28            1S( 0.79)
      H   29            1S( 0.85)


 Wiberg bond index matrix in the NAO basis:                                    

     Atom    1       2       3       4       5       6       7       8       9
     ---- ------  ------  ------  ------  ------  ------  ------  ------  ------
   1.  C  0.0000  1.4296  0.0112  0.1085  0.0113  1.4395  0.0012  0.0033  0.0009
   2.  C  1.4296  0.0000  1.4436  0.0126  0.1098  0.0114  0.0082  0.0004  0.0005
   3.  C  0.0112  1.4436  0.0000  1.3956  0.0126  0.1141  0.0107  0.0068  0.0074
   4.  C  0.1085  0.0126  1.3956  0.0000  1.4058  0.0130  0.9829  0.0177  0.0183
   5.  C  0.0113  0.1098  0.0126  1.4058  0.0000  1.4295  0.0099  0.0098  0.0036
   6.  C  1.4395  0.0114  0.1141  0.0130  1.4295  0.0000  0.0079  0.0005  0.0008
   7.  C  0.0012  0.0082  0.0107  0.9829  0.0099  0.0079  0.0000  0.9836  0.9616
   8.  C  0.0033  0.0004  0.0068  0.0177  0.0098  0.0005  0.9836  0.0000  0.0098
   9.  N  0.0009  0.0005  0.0074  0.0183  0.0036  0.0008  0.9616  0.0098  0.0000
  10.  C  0.0009  0.0002  0.0014  0.0082  0.0018  0.0004  0.0107  1.3689  0.0077
  11.  C  0.0002  0.0000  0.0003  0.0003  0.0005  0.0001  0.0077  0.0144  0.0006
  12.  C  0.0007  0.0001  0.0008  0.0023  0.0009  0.0002  0.0013  0.1055  0.0026
  13.  C  0.0001  0.0002  0.0003  0.0006  0.0003  0.0001  0.0082  0.0124  0.0009
  14.  C  0.0008  0.0004  0.0018  0.0056  0.0013  0.0005  0.0108  1.3896  0.0072
  15.  C  0.0001  0.0004  0.0009  0.0060  0.0013  0.0002  0.0100  0.0071  1.2325
  16.  O  0.0001  0.0003  0.0007  0.0050  0.0007  0.0001  0.0136  0.0010  0.1628
  17. Cl  0.0003  0.0002  0.0012  0.0007  0.0005  0.0001  0.0068  0.0558  0.0008
  18.  H  0.9303  0.0037  0.0076  0.0003  0.0076  0.0036  0.0004  0.0000  0.0000
  19.  H  0.0037  0.9299  0.0036  0.0069  0.0004  0.0076  0.0003  0.0000  0.0002
  20.  H  0.0075  0.0039  0.9267  0.0038  0.0090  0.0004  0.0021  0.0001  0.0005
  21.  H  0.0075  0.0004  0.0088  0.0039  0.9256  0.0039  0.0023  0.0001  0.0007
  22.  H  0.0037  0.0075  0.0003  0.0070  0.0037  0.9299  0.0003  0.0000  0.0001
  23.  H  0.0028  0.0004  0.0043  0.0023  0.0125  0.0002  0.8840  0.0027  0.0091
  24.  H  0.0000  0.0001  0.0002  0.0027  0.0001  0.0001  0.0049  0.0025  0.8010
  25.  H  0.0000  0.0000  0.0000  0.0001  0.0000  0.0000  0.0003  0.0067  0.0001
  26.  H  0.0000  0.0000  0.0000  0.0000  0.0000  0.0000  0.0004  0.0003  0.0000
  27.  H  0.0000  0.0000  0.0000  0.0000  0.0000  0.0000  0.0003  0.0070  0.0000
  28.  H  0.0000  0.0000  0.0001  0.0002  0.0007  0.0001  0.0022  0.0037  0.0004
  29.  H  0.0000  0.0001  0.0001  0.0003  0.0001  0.0001  0.0002  0.0002  0.0030

     Atom   10      11      12      13      14      15      16      17      18
     ---- ------  ------  ------  ------  ------  ------  ------  ------  ------
   1.  C  0.0009  0.0002  0.0007  0.0001  0.0008  0.0001  0.0001  0.0003  0.9303
   2.  C  0.0002  0.0000  0.0001  0.0002  0.0004  0.0004  0.0003  0.0002  0.0037
   3.  C  0.0014  0.0003  0.0008  0.0003  0.0018  0.0009  0.0007  0.0012  0.0076
   4.  C  0.0082  0.0003  0.0023  0.0006  0.0056  0.0060  0.0050  0.0007  0.0003
   5.  C  0.0018  0.0005  0.0009  0.0003  0.0013  0.0013  0.0007  0.0005  0.0076
   6.  C  0.0004  0.0001  0.0002  0.0001  0.0005  0.0002  0.0001  0.0001  0.0036
   7.  C  0.0107  0.0077  0.0013  0.0082  0.0108  0.0100  0.0136  0.0068  0.0004
   8.  C  1.3689  0.0144  0.1055  0.0124  1.3896  0.0071  0.0010  0.0558  0.0000
   9.  N  0.0077  0.0006  0.0026  0.0009  0.0072  1.2325  0.1628  0.0008  0.0000
  10.  C  0.0000  1.3847  0.0139  0.1013  0.0152  0.0006  0.0008  1.0786  0.0000
  11.  C  1.3847  0.0000  1.4414  0.0110  0.1098  0.0002  0.0001  0.0522  0.0000
  12.  C  0.0139  1.4414  0.0000  1.4215  0.0116  0.0003  0.0004  0.0141  0.0000
  13.  C  0.1013  0.0110  1.4215  0.0000  1.4434  0.0002  0.0002  0.0168  0.0000
  14.  C  0.0152  0.1098  0.0116  1.4434  0.0000  0.0008  0.0009  0.0133  0.0000
  15.  C  0.0006  0.0002  0.0003  0.0002  0.0008  0.0000  1.6219  0.0003  0.0000
  16.  O  0.0008  0.0001  0.0004  0.0002  0.0009  1.6219  0.0000  0.0002  0.0000
  17. Cl  1.0786  0.0522  0.0141  0.0168  0.0133  0.0003  0.0002  0.0000  0.0000
  18.  H  0.0000  0.0000  0.0000  0.0000  0.0000  0.0000  0.0000  0.0000  0.0000
  19.  H  0.0000  0.0000  0.0000  0.0000  0.0000  0.0000  0.0000  0.0000  0.0026
  20.  H  0.0002  0.0001  0.0000  0.0000  0.0001  0.0000  0.0001  0.0006  0.0002
  21.  H  0.0001  0.0000  0.0000  0.0000  0.0001  0.0003  0.0001  0.0000  0.0002
  22.  H  0.0000  0.0000  0.0000  0.0000  0.0000  0.0000  0.0000  0.0000  0.0026
  23.  H  0.0026  0.0008  0.0001  0.0003  0.0084  0.0037  0.0037  0.0038  0.0000
  24.  H  0.0007  0.0001  0.0000  0.0000  0.0006  0.0044  0.0048  0.0001  0.0000
  25.  H  0.0031  0.9241  0.0044  0.0074  0.0005  0.0000  0.0000  0.0035  0.0000
  26.  H  0.0064  0.0038  0.9277  0.0038  0.0076  0.0000  0.0000  0.0008  0.0000
  27.  H  0.0003  0.0075  0.0038  0.9278  0.0038  0.0000  0.0000  0.0006  0.0000
  28.  H  0.0074  0.0004  0.0075  0.0042  0.9240  0.0001  0.0001  0.0011  0.0000
  29.  H  0.0000  0.0000  0.0000  0.0001  0.0001  0.9258  0.0391  0.0000  0.0000

     Atom   19      20      21      22      23      24      25      26      27
     ---- ------  ------  ------  ------  ------  ------  ------  ------  ------
   1.  C  0.0037  0.0075  0.0075  0.0037  0.0028  0.0000  0.0000  0.0000  0.0000
   2.  C  0.9299  0.0039  0.0004  0.0075  0.0004  0.0001  0.0000  0.0000  0.0000
   3.  C  0.0036  0.9267  0.0088  0.0003  0.0043  0.0002  0.0000  0.0000  0.0000
   4.  C  0.0069  0.0038  0.0039  0.0070  0.0023  0.0027  0.0001  0.0000  0.0000
   5.  C  0.0004  0.0090  0.9256  0.0037  0.0125  0.0001  0.0000  0.0000  0.0000
   6.  C  0.0076  0.0004  0.0039  0.9299  0.0002  0.0001  0.0000  0.0000  0.0000
   7.  C  0.0003  0.0021  0.0023  0.0003  0.8840  0.0049  0.0003  0.0004  0.0003
   8.  C  0.0000  0.0001  0.0001  0.0000  0.0027  0.0025  0.0067  0.0003  0.0070
   9.  N  0.0002  0.0005  0.0007  0.0001  0.0091  0.8010  0.0001  0.0000  0.0000
  10.  C  0.0000  0.0002  0.0001  0.0000  0.0026  0.0007  0.0031  0.0064  0.0003
  11.  C  0.0000  0.0001  0.0000  0.0000  0.0008  0.0001  0.9241  0.0038  0.0075
  12.  C  0.0000  0.0000  0.0000  0.0000  0.0001  0.0000  0.0044  0.9277  0.0038
  13.  C  0.0000  0.0000  0.0000  0.0000  0.0003  0.0000  0.0074  0.0038  0.9278
  14.  C  0.0000  0.0001  0.0001  0.0000  0.0084  0.0006  0.0005  0.0076  0.0038
  15.  C  0.0000  0.0000  0.0003  0.0000  0.0037  0.0044  0.0000  0.0000  0.0000
  16.  O  0.0000  0.0001  0.0001  0.0000  0.0037  0.0048  0.0000  0.0000  0.0000
  17. Cl  0.0000  0.0006  0.0000  0.0000  0.0038  0.0001  0.0035  0.0008  0.0006
  18.  H  0.0026  0.0002  0.0002  0.0026  0.0000  0.0000  0.0000  0.0000  0.0000
  19.  H  0.0000  0.0026  0.0004  0.0002  0.0000  0.0000  0.0000  0.0000  0.0000
  20.  H  0.0026  0.0000  0.0002  0.0004  0.0002  0.0000  0.0000  0.0000  0.0000
  21.  H  0.0004  0.0002  0.0000  0.0026  0.0003  0.0000  0.0000  0.0000  0.0000
  22.  H  0.0002  0.0004  0.0026  0.0000  0.0002  0.0000  0.0000  0.0000  0.0000
  23.  H  0.0000  0.0002  0.0003  0.0002  0.0000  0.0038  0.0001  0.0000  0.0003
  24.  H  0.0000  0.0000  0.0000  0.0000  0.0038  0.0000  0.0000  0.0000  0.0000
  25.  H  0.0000  0.0000  0.0000  0.0000  0.0001  0.0000  0.0000  0.0027  0.0002
  26.  H  0.0000  0.0000  0.0000  0.0000  0.0000  0.0000  0.0027  0.0000  0.0026
  27.  H  0.0000  0.0000  0.0000  0.0000  0.0003  0.0000  0.0002  0.0026  0.0000
  28.  H  0.0000  0.0000  0.0001  0.0000  0.0006  0.0002  0.0003  0.0002  0.0026
  29.  H  0.0000  0.0000  0.0001  0.0000  0.0003  0.0099  0.0000  0.0000  0.0000

     Atom   28      29
     ---- ------  ------
   1.  C  0.0000  0.0000
   2.  C  0.0000  0.0001
   3.  C  0.0001  0.0001
   4.  C  0.0002  0.0003
   5.  C  0.0007  0.0001
   6.  C  0.0001  0.0001
   7.  C  0.0022  0.0002
   8.  C  0.0037  0.0002
   9.  N  0.0004  0.0030
  10.  C  0.0074  0.0000
  11.  C  0.0004  0.0000
  12.  C  0.0075  0.0000
  13.  C  0.0042  0.0001
  14.  C  0.9240  0.0001
  15.  C  0.0001  0.9258
  16.  O  0.0001  0.0391
  17. Cl  0.0011  0.0000
  18.  H  0.0000  0.0000
  19.  H  0.0000  0.0000
  20.  H  0.0000  0.0000
  21.  H  0.0001  0.0001
  22.  H  0.0000  0.0000
  23.  H  0.0006  0.0003
  24.  H  0.0002  0.0099
  25.  H  0.0003  0.0000
  26.  H  0.0002  0.0000
  27.  H  0.0026  0.0000
  28.  H  0.0000  0.0000
  29.  H  0.0000  0.0000


 Wiberg bond index, Totals by atom:                                            

     Atom    1
     ---- ------
   1.  C  3.9645
   2.  C  3.9639
   3.  C  3.9612
   4.  C  4.0105
   5.  C  3.9591
   6.  C  3.9641
   7.  C  3.9332
   8.  C  4.0101
   9.  N  3.2332
  10.  C  4.0160
  11.  C  3.9604
  12.  C  3.9613
  13.  C  3.9610
  14.  C  3.9582
  15.  C  3.8174
  16.  O  1.8569
  17. Cl  1.2524
  18.  H  0.9592
  19.  H  0.9586
  20.  H  0.9588
  21.  H  0.9579
  22.  H  0.9587
  23.  H  0.9477
  24.  H  0.8365
  25.  H  0.9537
  26.  H  0.9564
  27.  H  0.9568
  28.  H  0.9564
  29.  H  0.9797


 Atom-atom overlap-weighted NAO bond order:                                    

     Atom    1       2       3       4       5       6       7       8       9
     ---- ------  ------  ------  ------  ------  ------  ------  ------  ------
   1.  C  0.0000  1.1457  0.0142 -0.0458  0.0140  1.1477  0.0006 -0.0004 -0.0007
   2.  C  1.1457  0.0000  1.1456  0.0233 -0.0429  0.0167  0.0075  0.0004 -0.0011
   3.  C  0.0142  1.1456  0.0000  1.1248  0.0139 -0.0405  0.0207 -0.0087  0.0035
   4.  C -0.0458  0.0233  1.1248  0.0000  1.1306  0.0236  0.8648  0.0322 -0.0036
   5.  C  0.0140 -0.0429  0.0139  1.1306  0.0000  1.1402  0.0124 -0.0033 -0.0053
   6.  C  1.1477  0.0167 -0.0405  0.0236  1.1402  0.0000  0.0105 -0.0006 -0.0004
   7.  C  0.0006  0.0075  0.0207  0.8648  0.0124  0.0105  0.0000  0.8583  0.8104
   8.  C -0.0004  0.0004 -0.0087  0.0322 -0.0033 -0.0006  0.8583  0.0000  0.0161
   9.  N -0.0007 -0.0011  0.0035 -0.0036 -0.0053 -0.0004  0.8104  0.0161  0.0000
  10.  C -0.0000  0.0004 -0.0032 -0.0008  0.0005 -0.0000  0.0176  1.1330  0.0024
  11.  C -0.0000 -0.0001  0.0004 -0.0010  0.0001 -0.0000  0.0100  0.0248 -0.0013
  12.  C -0.0000  0.0000  0.0001 -0.0004 -0.0000 -0.0000  0.0005 -0.0402 -0.0002
  13.  C -0.0000  0.0001  0.0002  0.0004  0.0007 -0.0000  0.0084  0.0220 -0.0002
  14.  C  0.0003  0.0001  0.0004 -0.0126 -0.0022  0.0003  0.0188  1.1216 -0.0058
  15.  C -0.0001 -0.0003  0.0023 -0.0102 -0.0001  0.0004  0.0105  0.0095  1.0263
  16.  O  0.0000  0.0000 -0.0000 -0.0005 -0.0008 -0.0000  0.0052 -0.0007 -0.0331
  17. Cl -0.0001 -0.0000  0.0008  0.0006  0.0002  0.0000 -0.0032 -0.0291  0.0007
  18.  H  0.8058  0.0175  0.0020  0.0004  0.0022  0.0178 -0.0002  0.0000  0.0000
  19.  H  0.0183  0.8059  0.0161  0.0013 -0.0005  0.0027 -0.0006  0.0000  0.0000
  20.  H  0.0028  0.0174  0.7989  0.0163  0.0030  0.0015 -0.0023 -0.0007  0.0002
  21.  H  0.0028  0.0013  0.0029  0.0148  0.7997  0.0175 -0.0042  0.0005 -0.0024
  22.  H  0.0180  0.0030 -0.0006  0.0012  0.0164  0.8075 -0.0005  0.0000  0.0000
  23.  H -0.0001 -0.0001 -0.0018  0.0032  0.0049 -0.0007  0.7511  0.0104 -0.0132
  24.  H  0.0000  0.0000 -0.0002  0.0065  0.0004  0.0000  0.0027 -0.0067  0.7098
  25.  H  0.0000 -0.0000 -0.0000  0.0000  0.0000 -0.0000 -0.0006  0.0018  0.0000
  26.  H  0.0000  0.0000  0.0000  0.0000 -0.0000 -0.0000 -0.0002  0.0003  0.0000
  27.  H -0.0000 -0.0000  0.0000  0.0001  0.0000  0.0000 -0.0008  0.0010 -0.0000
  28.  H  0.0000  0.0001  0.0001 -0.0001 -0.0006 -0.0002 -0.0019  0.0148 -0.0023
  29.  H  0.0000 -0.0000  0.0003  0.0029  0.0011 -0.0000  0.0021  0.0006 -0.0088

     Atom   10      11      12      13      14      15      16      17      18
     ---- ------  ------  ------  ------  ------  ------  ------  ------  ------
   1.  C -0.0000 -0.0000 -0.0000 -0.0000  0.0003 -0.0001  0.0000 -0.0001  0.8058
   2.  C  0.0004 -0.0001  0.0000  0.0001  0.0001 -0.0003  0.0000 -0.0000  0.0175
   3.  C -0.0032  0.0004  0.0001  0.0002  0.0004  0.0023 -0.0000  0.0008  0.0020
   4.  C -0.0008 -0.0010 -0.0004  0.0004 -0.0126 -0.0102 -0.0005  0.0006  0.0004
   5.  C  0.0005  0.0001 -0.0000  0.0007 -0.0022 -0.0001 -0.0008  0.0002  0.0022
   6.  C -0.0000 -0.0000 -0.0000 -0.0000  0.0003  0.0004 -0.0000  0.0000  0.0178
   7.  C  0.0176  0.0100  0.0005  0.0084  0.0188  0.0105  0.0052 -0.0032 -0.0002
   8.  C  1.1330  0.0248 -0.0402  0.0220  1.1216  0.0095 -0.0007 -0.0291  0.0000
   9.  N  0.0024 -0.0013 -0.0002 -0.0002 -0.0058  1.0263 -0.0331  0.0007  0.0000
  10.  C  0.0000  1.1421  0.0322 -0.0361  0.0265  0.0003 -0.0000  0.8626  0.0000
  11.  C  1.1421  0.0000  1.1468  0.0182 -0.0389 -0.0001 -0.0000 -0.0243 -0.0000
  12.  C  0.0322  1.1468  0.0000  1.1398  0.0158  0.0000  0.0000  0.0067  0.0000
  13.  C -0.0361  0.0182  1.1398  0.0000  1.1450  0.0000  0.0000  0.0010  0.0000
  14.  C  0.0265 -0.0389  0.0158  1.1450  0.0000  0.0010 -0.0001  0.0071 -0.0000
  15.  C  0.0003 -0.0001  0.0000  0.0000  0.0010  0.0000  1.2242  0.0002 -0.0000
  16.  O -0.0000 -0.0000  0.0000  0.0000 -0.0001  1.2242  0.0000 -0.0000 -0.0000
  17. Cl  0.8626 -0.0243  0.0067  0.0010  0.0071  0.0002 -0.0000  0.0000 -0.0000
  18.  H  0.0000 -0.0000  0.0000  0.0000 -0.0000 -0.0000 -0.0000 -0.0000  0.0000
  19.  H  0.0000  0.0000 -0.0000  0.0000  0.0000  0.0000  0.0000 -0.0000 -0.0034
  20.  H -0.0002 -0.0000  0.0000 -0.0000  0.0002 -0.0002  0.0000 -0.0008  0.0000
  21.  H  0.0000 -0.0000 -0.0000  0.0000 -0.0007  0.0000  0.0002 -0.0000  0.0000
  22.  H  0.0000 -0.0000  0.0000 -0.0000  0.0000 -0.0001 -0.0000 -0.0000 -0.0034
  23.  H -0.0046  0.0012 -0.0002 -0.0003  0.0057 -0.0028  0.0006  0.0084  0.0000
  24.  H  0.0018 -0.0004 -0.0001  0.0001  0.0052  0.0080  0.0079 -0.0003  0.0000
  25.  H  0.0158  0.8032  0.0199  0.0031 -0.0002  0.0000 -0.0000 -0.0047  0.0000
  26.  H  0.0001  0.0177  0.8044  0.0174  0.0018  0.0000  0.0000 -0.0003 -0.0000
  27.  H -0.0007  0.0024  0.0181  0.8049  0.0169 -0.0000 -0.0000 -0.0000 -0.0000
  28.  H  0.0008  0.0015  0.0029  0.0182  0.7983 -0.0001 -0.0000 -0.0003 -0.0000
  29.  H -0.0001  0.0000  0.0000  0.0000  0.0001  0.8060 -0.0181 -0.0001  0.0000

     Atom   19      20      21      22      23      24      25      26      27
     ---- ------  ------  ------  ------  ------  ------  ------  ------  ------
   1.  C  0.0183  0.0028  0.0028  0.0180 -0.0001  0.0000  0.0000  0.0000 -0.0000
   2.  C  0.8059  0.0174  0.0013  0.0030 -0.0001  0.0000 -0.0000  0.0000 -0.0000
   3.  C  0.0161  0.7989  0.0029 -0.0006 -0.0018 -0.0002 -0.0000  0.0000  0.0000
   4.  C  0.0013  0.0163  0.0148  0.0012  0.0032  0.0065  0.0000  0.0000  0.0001
   5.  C -0.0005  0.0030  0.7997  0.0164  0.0049  0.0004  0.0000 -0.0000  0.0000
   6.  C  0.0027  0.0015  0.0175  0.8075 -0.0007  0.0000 -0.0000 -0.0000  0.0000
   7.  C -0.0006 -0.0023 -0.0042 -0.0005  0.7511  0.0027 -0.0006 -0.0002 -0.0008
   8.  C  0.0000 -0.0007  0.0005  0.0000  0.0104 -0.0067  0.0018  0.0003  0.0010
   9.  N  0.0000  0.0002 -0.0024  0.0000 -0.0132  0.7098  0.0000  0.0000 -0.0000
  10.  C  0.0000 -0.0002  0.0000  0.0000 -0.0046  0.0018  0.0158  0.0001 -0.0007
  11.  C  0.0000 -0.0000 -0.0000 -0.0000  0.0012 -0.0004  0.8032  0.0177  0.0024
  12.  C -0.0000  0.0000 -0.0000  0.0000 -0.0002 -0.0001  0.0199  0.8044  0.0181
  13.  C  0.0000 -0.0000  0.0000 -0.0000 -0.0003  0.0001  0.0031  0.0174  0.8049
  14.  C  0.0000  0.0002 -0.0007  0.0000  0.0057  0.0052 -0.0002  0.0018  0.0169
  15.  C  0.0000 -0.0002  0.0000 -0.0001 -0.0028  0.0080  0.0000  0.0000 -0.0000
  16.  O  0.0000  0.0000  0.0002 -0.0000  0.0006  0.0079 -0.0000  0.0000 -0.0000
  17. Cl -0.0000 -0.0008 -0.0000 -0.0000  0.0084 -0.0003 -0.0047 -0.0003 -0.0000
  18.  H -0.0034  0.0000  0.0000 -0.0034  0.0000  0.0000  0.0000 -0.0000 -0.0000
  19.  H  0.0000 -0.0034 -0.0000  0.0000  0.0000  0.0000 -0.0000 -0.0000 -0.0000
  20.  H -0.0034  0.0000  0.0000 -0.0000  0.0009  0.0000 -0.0000 -0.0000 -0.0000
  21.  H -0.0000  0.0000  0.0000 -0.0036  0.0000 -0.0002  0.0000  0.0000  0.0000
  22.  H  0.0000 -0.0000 -0.0036  0.0000  0.0000  0.0000  0.0000  0.0000 -0.0000
  23.  H  0.0000  0.0009  0.0000  0.0000  0.0000  0.0036  0.0000  0.0000  0.0000
  24.  H  0.0000  0.0000 -0.0002  0.0000  0.0036  0.0000 -0.0000  0.0000  0.0000
  25.  H -0.0000 -0.0000  0.0000  0.0000  0.0000 -0.0000  0.0000 -0.0035  0.0000
  26.  H -0.0000 -0.0000  0.0000  0.0000  0.0000  0.0000 -0.0035  0.0000 -0.0034
  27.  H -0.0000 -0.0000  0.0000 -0.0000  0.0000  0.0000  0.0000 -0.0034  0.0000
  28.  H -0.0000  0.0000 -0.0009 -0.0000  0.0001  0.0006 -0.0000  0.0000 -0.0036
  29.  H  0.0000  0.0000 -0.0002  0.0000  0.0030  0.0055  0.0000  0.0000  0.0000

     Atom   28      29
     ---- ------  ------
   1.  C  0.0000  0.0000
   2.  C  0.0001 -0.0000
   3.  C  0.0001  0.0003
   4.  C -0.0001  0.0029
   5.  C -0.0006  0.0011
   6.  C -0.0002 -0.0000
   7.  C -0.0019  0.0021
   8.  C  0.0148  0.0006
   9.  N -0.0023 -0.0088
  10.  C  0.0008 -0.0001
  11.  C  0.0015  0.0000
  12.  C  0.0029  0.0000
  13.  C  0.0182  0.0000
  14.  C  0.7983  0.0001
  15.  C -0.0001  0.8060
  16.  O -0.0000 -0.0181
  17. Cl -0.0003 -0.0001
  18.  H -0.0000  0.0000
  19.  H -0.0000  0.0000
  20.  H  0.0000  0.0000
  21.  H -0.0009 -0.0002
  22.  H -0.0000  0.0000
  23.  H  0.0001  0.0030
  24.  H  0.0006  0.0055
  25.  H -0.0000  0.0000
  26.  H  0.0000  0.0000
  27.  H -0.0036  0.0000
  28.  H  0.0000 -0.0000
  29.  H -0.0000  0.0000


 Atom-atom overlap-weighted NAO bond order, Totals by atom:                    

     Atom    1
     ---- ------
   1.  C  3.1230
   2.  C  3.1405
   3.  C  3.0921
   4.  C  3.1722
   5.  C  3.0847
   6.  C  3.1440
   7.  C  3.3974
   8.  C  3.1571
   9.  N  2.4911
  10.  C  3.1905
  11.  C  3.1024
  12.  C  3.1462
  13.  C  3.1430
  14.  C  3.1047
  15.  C  3.0749
  16.  O  1.1849
  17. Cl  0.8249
  18.  H  0.8388
  19.  H  0.8364
  20.  H  0.8335
  21.  H  0.8275
  22.  H  0.8380
  23.  H  0.7693
  24.  H  0.7444
  25.  H  0.8349
  26.  H  0.8344
  27.  H  0.8349
  28.  H  0.8276
  29.  H  0.7944


 MO bond order:                                                                

     Atom    1       2       3       4       5       6       7       8       9
     ---- ------  ------  ------  ------  ------  ------  ------  ------  ------
   1.  C  0.0000  1.0656  0.2510 -0.2879  0.0740  0.2156  0.0378  0.0112 -0.0548
   2.  C  1.0656  0.0000  0.0960  0.1089 -0.3484  0.2755 -0.0572 -0.0013  0.0289
   3.  C  0.2510  0.0960  0.0000 -0.0008 -0.0943 -0.4004  0.0543  0.0319 -0.0366
   4.  C -0.2879  0.1089 -0.0008  0.0000  0.9371 -0.0982 -0.5963  0.0994  0.0406
   5.  C  0.0740 -0.3484 -0.0943  0.9371  0.0000  0.1395  0.1478 -0.0204  0.0213
   6.  C  0.2156  0.2755 -0.4004 -0.0982  0.1395  0.0000 -0.0742 -0.0307  0.0038
   7.  C  0.0378 -0.0572  0.0543 -0.5963  0.1478 -0.0742  0.0000  0.2381 -1.1364
   8.  C  0.0112 -0.0013  0.0319  0.0994 -0.0204 -0.0307  0.2381  0.0000  0.1442
   9.  N -0.0548  0.0289 -0.0366  0.0406  0.0213  0.0038 -1.1364  0.1442  0.0000
  10.  C  0.0469 -0.0013 -0.0301  0.0353 -0.0777  0.0213  0.1027  1.8237  0.2404
  11.  C -0.0282 -0.0149  0.0405 -0.0122  0.0183 -0.0006 -0.0533 -0.1779 -0.0136
  12.  C -0.0507  0.0019  0.0701 -0.0304  0.0500 -0.0387 -0.0225 -0.9325 -0.1172
  13.  C  0.0137  0.0235 -0.0195 -0.0264  0.0005 -0.0071 -0.0491 -0.0571 -0.0244
  14.  C  0.0686  0.0102 -0.0821  0.0872 -0.0316  0.0478  0.0455  1.8614  0.1494
  15.  C  0.0095  0.0509 -0.0286  0.0662 -0.0732 -0.0120 -0.0472 -0.1160  0.1323
  16.  O -0.0120  0.0074  0.0265  0.0039  0.0078 -0.0163 -0.1706  0.0333 -0.2350
  17. Cl -0.0459 -0.0230  0.0637 -0.0020  0.0504 -0.0277  0.1044 -0.4710 -0.0360
  18.  H  1.5337 -0.0278  0.1137  0.0377  0.1305  0.0877  0.0274  0.0024  0.0039
  19.  H -0.0038  1.5154  0.0787  0.1234  0.0223  0.1200  0.0019  0.0030  0.0258
  20.  H  0.0299 -0.0726  0.5027  0.0835  0.0492  0.0179 -0.0112  0.0083  0.0384
  21.  H -0.0445  0.0046 -0.0403  0.0320 -0.5229 -0.0353 -0.0482  0.0030  0.0176
  22.  H -0.0737  0.0346  0.0045  0.0447  0.1054  0.5089 -0.0030  0.0000 -0.0023
  23.  H -0.0575 -0.0255  0.0814 -0.0343  0.1078  0.0140 -0.0091  0.0200  0.1036
  24.  H -0.0008  0.0046  0.0131 -0.0664 -0.0006 -0.0054 -0.0520 -0.0073  0.1229
  25.  H -0.0043 -0.0017  0.0021 -0.0070  0.0049 -0.0002  0.0003  0.0547  0.0125
  26.  H -0.0004 -0.0003 -0.0012  0.0031 -0.0013  0.0018  0.0235  0.0209  0.0043
  27.  H -0.0050  0.0002  0.0007  0.0051  0.0035 -0.0017 -0.0025  0.0634 -0.0029
  28.  H -0.0032  0.0050 -0.0003 -0.0061  0.0092 -0.0101 -0.0294  0.0358  0.0060
  29.  H  0.0051  0.0102  0.0075 -0.0310 -0.0188 -0.0014 -0.0030  0.0060 -0.1060

     Atom   10      11      12      13      14      15      16      17      18
     ---- ------  ------  ------  ------  ------  ------  ------  ------  ------
   1.  C  0.0469 -0.0282 -0.0507  0.0137  0.0686  0.0095 -0.0120 -0.0459  1.5337
   2.  C -0.0013 -0.0149  0.0019  0.0235  0.0102  0.0509  0.0074 -0.0230 -0.0278
   3.  C -0.0301  0.0405  0.0701 -0.0195 -0.0821 -0.0286  0.0265  0.0637  0.1137
   4.  C  0.0353 -0.0122 -0.0304 -0.0264  0.0872  0.0662  0.0039 -0.0020  0.0377
   5.  C -0.0777  0.0183  0.0500  0.0005 -0.0316 -0.0732  0.0078  0.0504  0.1305
   6.  C  0.0213 -0.0006 -0.0387 -0.0071  0.0478 -0.0120 -0.0163 -0.0277  0.0877
   7.  C  0.1027 -0.0533 -0.0225 -0.0491  0.0455 -0.0472 -0.1706  0.1044  0.0274
   8.  C  1.8237 -0.1779 -0.9325 -0.0571  1.8614 -0.1160  0.0333 -0.4710  0.0024
   9.  N  0.2404 -0.0136 -0.1172 -0.0244  0.1494  0.1323 -0.2350 -0.0360  0.0039
  10.  C  0.0000  1.7846  0.0756 -0.9225 -0.2751 -0.0193  0.0673  0.6579 -0.0022
  11.  C  1.7846  0.0000  2.0974  0.1487 -1.0156  0.0146  0.0035 -0.4524  0.0012
  12.  C  0.0756  2.0974  0.0000  2.0169  0.1331  0.0487 -0.0542 -0.0492  0.0012
  13.  C -0.9225  0.1487  2.0169  0.0000  1.8184  0.0139 -0.0109  0.3644  0.0000
  14.  C -0.2751 -1.0156  0.1331  1.8184  0.0000 -0.0680  0.0826 -0.0231  0.0009
  15.  C -0.0193  0.0146  0.0487  0.0139 -0.0680  0.0000 -0.3523  0.0052  0.0001
  16.  O  0.0673  0.0035 -0.0542 -0.0109  0.0826 -0.3523  0.0000 -0.0240 -0.0002
  17. Cl  0.6579 -0.4524 -0.0492  0.3644 -0.0231  0.0052 -0.0240  0.0000  0.0005
  18.  H -0.0022  0.0012  0.0012  0.0000  0.0009  0.0001 -0.0002  0.0005  0.0000
  19.  H  0.0007 -0.0009 -0.0043  0.0002  0.0045  0.0119 -0.0002 -0.0067 -0.0558
  20.  H  0.0026 -0.0059 -0.0047  0.0000  0.0013  0.0076  0.0047  0.0157 -0.0102
  21.  H  0.0098  0.0015 -0.0065 -0.0041  0.0067  0.0179  0.0099 -0.0041 -0.0099
  22.  H  0.0071  0.0000 -0.0060 -0.0016  0.0090  0.0022 -0.0068 -0.0023 -0.0558
  23.  H  0.0164 -0.0169 -0.0115  0.0241  0.0181  0.0187 -0.0026 -0.0330  0.0044
  24.  H  0.0142  0.0144  0.0067  0.0055 -0.0562  0.1028 -0.0627 -0.0047  0.0027
  25.  H  0.0451  0.7378 -0.0192  0.0595  0.0074 -0.0064  0.0082 -0.0327  0.0003
  26.  H  0.0788  0.0340  1.0637  0.0190  0.0786  0.0034 -0.0004 -0.0117 -0.0002
  27.  H  0.0107  0.0673 -0.0101  0.8266  0.0522  0.0010  0.0019  0.0183 -0.0004
  28.  H  0.0312  0.0175  0.0186 -0.0110  0.2816 -0.0165  0.0112  0.0009 -0.0002
  29.  H  0.0097 -0.0094 -0.0045  0.0187  0.0095  0.8796  0.1125 -0.0102  0.0034

     Atom   19      20      21      22      23      24      25      26      27
     ---- ------  ------  ------  ------  ------  ------  ------  ------  ------
   1.  C -0.0038  0.0299 -0.0445 -0.0737 -0.0575 -0.0008 -0.0043 -0.0004 -0.0050
   2.  C  1.5154 -0.0726  0.0046  0.0346 -0.0255  0.0046 -0.0017 -0.0003  0.0002
   3.  C  0.0787  0.5027 -0.0403  0.0045  0.0814  0.0131  0.0021 -0.0012  0.0007
   4.  C  0.1234  0.0835  0.0320  0.0447 -0.0343 -0.0664 -0.0070  0.0031  0.0051
   5.  C  0.0223  0.0492 -0.5229  0.1054  0.1078 -0.0006  0.0049 -0.0013  0.0035
   6.  C  0.1200  0.0179 -0.0353  0.5089  0.0140 -0.0054 -0.0002  0.0018 -0.0017
   7.  C  0.0019 -0.0112 -0.0482 -0.0030 -0.0091 -0.0520  0.0003  0.0235 -0.0025
   8.  C  0.0030  0.0083  0.0030  0.0000  0.0200 -0.0073  0.0547  0.0209  0.0634
   9.  N  0.0258  0.0384  0.0176 -0.0023  0.1036  0.1229  0.0125  0.0043 -0.0029
  10.  C  0.0007  0.0026  0.0098  0.0071  0.0164  0.0142  0.0451  0.0788  0.0107
  11.  C -0.0009 -0.0059  0.0015  0.0000 -0.0169  0.0144  0.7378  0.0340  0.0673
  12.  C -0.0043 -0.0047 -0.0065 -0.0060 -0.0115  0.0067 -0.0192  1.0637 -0.0101
  13.  C  0.0002  0.0000 -0.0041 -0.0016  0.0241  0.0055  0.0595  0.0190  0.8266
  14.  C  0.0045  0.0013  0.0067  0.0090  0.0181 -0.0562  0.0074  0.0786  0.0522
  15.  C  0.0119  0.0076  0.0179  0.0022  0.0187  0.1028 -0.0064  0.0034  0.0010
  16.  O -0.0002  0.0047  0.0099 -0.0068 -0.0026 -0.0627  0.0082 -0.0004  0.0019
  17. Cl -0.0067  0.0157 -0.0041 -0.0023 -0.0330 -0.0047 -0.0327 -0.0117  0.0183
  18.  H -0.0558 -0.0102 -0.0099 -0.0558  0.0044  0.0027  0.0003 -0.0002 -0.0004
  19.  H  0.0000 -0.0548  0.0097 -0.0097 -0.0003  0.0000 -0.0000 -0.0002 -0.0002
  20.  H -0.0548  0.0000 -0.0122  0.0105  0.0089  0.0017 -0.0030 -0.0012 -0.0006
  21.  H  0.0097 -0.0122  0.0000 -0.0552  0.0184 -0.0018 -0.0013  0.0011  0.0010
  22.  H -0.0097  0.0105 -0.0552  0.0000  0.0189  0.0008 -0.0008  0.0001 -0.0000
  23.  H -0.0003  0.0089  0.0184  0.0189  0.0000  0.0755  0.0015  0.0058  0.0195
  24.  H  0.0000  0.0017 -0.0018  0.0008  0.0755  0.0000  0.0070  0.0020  0.0055
  25.  H -0.0000 -0.0030 -0.0013 -0.0008  0.0015  0.0070  0.0000 -0.0561 -0.0089
  26.  H -0.0002 -0.0012  0.0011  0.0001  0.0058  0.0020 -0.0561  0.0000 -0.0560
  27.  H -0.0002 -0.0006  0.0010 -0.0000  0.0195  0.0055 -0.0089 -0.0560  0.0000
  28.  H -0.0011  0.0009 -0.0020 -0.0016  0.0284  0.0117  0.0086 -0.0107 -0.0550
  29.  H  0.0021  0.0019 -0.0010  0.0033  0.0255  0.1310  0.0021  0.0036  0.0037

     Atom   28      29
     ---- ------  ------
   1.  C -0.0032  0.0051
   2.  C  0.0050  0.0102
   3.  C -0.0003  0.0075
   4.  C -0.0061 -0.0310
   5.  C  0.0092 -0.0188
   6.  C -0.0101 -0.0014
   7.  C -0.0294 -0.0030
   8.  C  0.0358  0.0060
   9.  N  0.0060 -0.1060
  10.  C  0.0312  0.0097
  11.  C  0.0175 -0.0094
  12.  C  0.0186 -0.0045
  13.  C -0.0110  0.0187
  14.  C  0.2816  0.0095
  15.  C -0.0165  0.8796
  16.  O  0.0112  0.1125
  17. Cl  0.0009 -0.0102
  18.  H -0.0002  0.0034
  19.  H -0.0011  0.0021
  20.  H  0.0009  0.0019
  21.  H -0.0020 -0.0010
  22.  H -0.0016  0.0033
  23.  H  0.0284  0.0255
  24.  H  0.0117  0.1310
  25.  H  0.0086  0.0021
  26.  H -0.0107  0.0036
  27.  H -0.0550  0.0037
  28.  H  0.0000 -0.0029
  29.  H -0.0029  0.0000


 MO atomic valencies:                                                          

     Atom    1
     ---- ------
   1.  C  2.6898
   2.  C  2.6695
   3.  C  0.7041
   4.  C  0.5092
   5.  C  0.6902
   6.  C  0.6937
   7.  C -1.5814
   8.  C  2.6468
   9.  N -0.6693
  10.  C  3.7540
  11.  C  3.1793
  12.  C  4.2219
  13.  C  4.2202
  14.  C  3.2223
  15.  C  0.6470
  16.  O -0.5673
  17. Cl  0.0218
  18.  H  1.7889
  19.  H  1.7816
  20.  H  0.6094
  21.  H -0.6562
  22.  H  0.5311
  23.  H  0.4203
  24.  H  0.2639
  25.  H  0.8104
  26.  H  1.2038
  27.  H  0.9374
  28.  H  0.3164
  29.  H  1.0470


 NATURAL BOND ORBITAL ANALYSIS:

                       Occupancies       Lewis Structure    Low   High
           Occ.    -------------------  -----------------   occ   occ
  Cycle   Thresh.   Lewis   Non-Lewis     CR  BD  3C  LP    (L)   (NL)   Dev
 =============================================================================
   1(1)    1.90   120.95470   7.04530     21  31   0  12     7      7    0.44
   2(2)    1.90   120.95470   7.04530     21  31   0  12     7      7    0.44
   3(1)    1.80   120.95470   7.04530     21  31   0  12     7      7    0.44
   4(2)    1.80   120.95470   7.04530     21  31   0  12     7      7    0.44
   5(1)    1.70   120.95776   7.04224     21  31   0  12     6      7    0.44
   6(2)    1.70   120.95776   7.04224     21  31   0  12     6      7    0.44
   7(1)    1.60   124.79889   3.20111     21  37   0   6     0      7    0.44
   8(2)    1.60   124.84084   3.15916     21  37   0   6     0      7    0.43
   9(3)    1.60   124.16550   3.83450     21  36   0   7     1      7    0.44
  10(4)    1.60   124.84084   3.15916     21  37   0   6     0      7    0.43
  11(1)    1.50   124.37127   3.62873     21  36   0   7     0      7    0.62
  12(2)    1.50   124.37127   3.62873     21  36   0   7     0      7    0.62
  13(1)    1.60   124.84084   3.15916     21  37   0   6     0      7    0.43
 -----------------------------------------------------------------------------

 Structure accepted: RESONANCE keyword permits strongly delocalized structure

 WARNING:  1 low occupancy (<1.9990e) core orbital  found on  C    8
           1 low occupancy (<1.9990e) core orbital  found on  C   10

 --------------------------------------------------------
   Core                     41.98710 ( 99.969% of  42)
   Valence Lewis            82.85374 ( 96.342% of  86)
  ==================       ============================
   Total Lewis             124.84084 ( 97.532% of 128)
  -----------------------------------------------------
   Valence non-Lewis         2.91903 (  2.280% of 128)
   Rydberg non-Lewis         0.24013 (  0.188% of 128)
  ==================       ============================
   Total non-Lewis           3.15916 (  2.468% of 128)
 --------------------------------------------------------


       (Occupancy)   Bond orbital/ Coefficients/ Hybrids
 ---------------------------------------------------------------------------------
     1. (1.98160) BD ( 1) C   1 - C   2  
                ( 49.91%)   0.7065* C   1 s( 34.70%)p 1.88( 65.27%)d 0.00(  0.03%)
                                            0.0000  0.5889 -0.0118 -0.0000 -0.0001
                                           -0.6284  0.0003  0.0125 -0.0000  0.2004
                                           -0.0392  0.0009 -0.0001  0.4644 -0.0154
                                           -0.0074 -0.0000 -0.0027 -0.0151  0.0044
                                            0.0080 -0.0023
                ( 50.09%)   0.7077* C   2 s( 34.73%)p 1.88( 65.24%)d 0.00(  0.03%)
                                            0.0000  0.5892 -0.0135 -0.0018 -0.0004
                                            0.6391 -0.0278  0.0083  0.0002 -0.1706
                                           -0.0318 -0.0072 -0.0005 -0.4613  0.0048
                                           -0.0077 -0.0003 -0.0048 -0.0145  0.0062
                                            0.0061 -0.0016
     2. (1.98165) BD ( 1) C   1 - C   6  
                ( 49.93%)   0.7066* C   1 s( 34.67%)p 1.88( 65.30%)d 0.00(  0.03%)
                                            0.0000  0.5887 -0.0108  0.0003  0.0000
                                            0.0742 -0.0338  0.0029 -0.0000 -0.7332
                                            0.0065  0.0139 -0.0000 -0.3287  0.0234
                                            0.0035 -0.0000  0.0007 -0.0029  0.0110
                                           -0.0121 -0.0065
                ( 50.07%)   0.7076* C   6 s( 34.62%)p 1.89( 65.34%)d 0.00(  0.03%)
                                            0.0000  0.5883 -0.0128 -0.0021 -0.0004
                                           -0.0467 -0.0324  0.0055 -0.0004  0.7423
                                           -0.0259 -0.0105  0.0004  0.3133  0.0099
                                           -0.0072  0.0004 -0.0021 -0.0042  0.0119
                                           -0.0110 -0.0054
     3. (1.66153) BD ( 2) C   1 - C   6  
                ( 50.43%)   0.7102* C   1 s(  0.00%)p 1.00( 99.96%)d 0.00(  0.04%)
                                           -0.0000 -0.0001  0.0000  0.0003  0.0001
                                            0.4978  0.0132  0.0062 -0.0003 -0.3121
                                           -0.0083 -0.0041  0.0002  0.8084  0.0217
                                            0.0104 -0.0005 -0.0064 -0.0074 -0.0138
                                           -0.0094 -0.0029
                ( 49.57%)   0.7040* C   6 s(  0.00%)p 1.00( 99.96%)d 0.00(  0.04%)
                                           -0.0000 -0.0003 -0.0004  0.0004 -0.0000
                                            0.4968  0.0126  0.0063 -0.0008 -0.3103
                                           -0.0080 -0.0043  0.0006  0.8098  0.0203
                                            0.0107 -0.0013  0.0093 -0.0025  0.0068
                                           -0.0011  0.0155
     4. (1.98168) BD ( 1) C   1 - H  18  
                ( 60.23%)   0.7761* C   1 s( 30.55%)p 2.27( 69.38%)d 0.00(  0.07%)
                                           -0.0003  0.5525  0.0180 -0.0004  0.0001
                                            0.5916  0.0028  0.0058  0.0013  0.5681
                                            0.0030  0.0058  0.0013 -0.1449 -0.0006
                                           -0.0014 -0.0003  0.0219 -0.0041 -0.0065
                                            0.0012 -0.0111
                ( 39.77%)   0.6306* H  18 s(100.00%)
                                            1.0000  0.0005  0.0012
     5. (1.97927) BD ( 1) C   2 - C   3  
                ( 49.52%)   0.7037* C   2 s( 34.62%)p 1.89( 65.35%)d 0.00(  0.03%)
                                            0.0000  0.5883 -0.0090  0.0016  0.0004
                                           -0.5780  0.0299 -0.0078 -0.0001 -0.5430
                                           -0.0155 -0.0119 -0.0010  0.1507 -0.0239
                                           -0.0003 -0.0002  0.0142 -0.0050 -0.0008
                                           -0.0017 -0.0092
                ( 50.48%)   0.7105* C   3 s( 34.82%)p 1.87( 65.15%)d 0.00(  0.03%)
                                           -0.0001  0.5900  0.0138 -0.0018 -0.0001
                                            0.5677  0.0104 -0.0089  0.0005  0.5570
                                           -0.0343 -0.0028  0.0007 -0.1308 -0.0205
                                            0.0041  0.0002  0.0135 -0.0070 -0.0018
                                            0.0017 -0.0083
     6. (1.66606) BD ( 2) C   2 - C   3  
                ( 49.64%)   0.7046* C   2 s(  0.00%)p 1.00( 99.96%)d 0.00(  0.04%)
                                           -0.0000 -0.0017 -0.0002 -0.0008  0.0000
                                            0.5010  0.0117 -0.0057 -0.0004 -0.3111
                                           -0.0075  0.0034  0.0000  0.8069  0.0188
                                           -0.0091 -0.0003 -0.0071 -0.0075 -0.0145
                                           -0.0097 -0.0038
                ( 50.36%)   0.7096* C   3 s(  0.00%)p 1.00( 99.96%)d 0.00(  0.04%)
                                            0.0000 -0.0037 -0.0007 -0.0010  0.0000
                                            0.4977  0.0081  0.0097 -0.0011 -0.3137
                                           -0.0075 -0.0040  0.0007  0.8080  0.0157
                                            0.0116 -0.0018 -0.0024  0.0091  0.0067
                                            0.0097 -0.0115
     7. (1.98157) BD ( 1) C   2 - H  19  
                ( 60.31%)   0.7766* C   2 s( 30.56%)p 2.27( 69.37%)d 0.00(  0.07%)
                                           -0.0003  0.5525  0.0177  0.0001  0.0001
                                           -0.0648 -0.0007  0.0001 -0.0001  0.7600
                                            0.0040 -0.0077  0.0013  0.3344  0.0018
                                           -0.0029  0.0005 -0.0041  0.0001  0.0161
                                           -0.0189 -0.0059
                ( 39.69%)   0.6300* H  19 s(100.00%)
                                            1.0000  0.0006  0.0012
     8. (1.97354) BD ( 1) C   3 - C   4  
                ( 49.18%)   0.7013* C   3 s( 35.05%)p 1.85( 64.92%)d 0.00(  0.03%)
                                            0.0001  0.5920  0.0067  0.0039  0.0003
                                            0.0411  0.0211 -0.0015  0.0017 -0.7419
                                            0.0105  0.0101 -0.0006 -0.3105 -0.0074
                                            0.0038 -0.0012 -0.0010 -0.0041  0.0109
                                           -0.0107 -0.0054
                ( 50.82%)   0.7129* C   4 s( 34.00%)p 1.94( 65.97%)d 0.00(  0.03%)
                                           -0.0000  0.5830  0.0055  0.0014  0.0002
                                           -0.0643  0.0114  0.0004 -0.0010  0.7398
                                           -0.0099 -0.0002  0.0031  0.3287 -0.0062
                                           -0.0015  0.0022 -0.0006 -0.0029  0.0118
                                           -0.0126 -0.0051
     9. (1.97994) BD ( 1) C   3 - H  20  
                ( 60.35%)   0.7768* C   3 s( 30.03%)p 2.33( 69.90%)d 0.00(  0.07%)
                                            0.0004 -0.5478  0.0165  0.0021  0.0001
                                            0.6534  0.0052  0.0018  0.0007 -0.1988
                                            0.0091 -0.0047 -0.0019 -0.4821 -0.0005
                                           -0.0015 -0.0008  0.0086  0.0199 -0.0053
                                           -0.0134 -0.0005
                ( 39.65%)   0.6297* H  20 s(100.00%)
                                           -1.0000 -0.0016 -0.0008
    10. (1.97410) BD ( 1) C   4 - C   5  
                ( 50.84%)   0.7131* C   4 s( 34.03%)p 1.94( 65.94%)d 0.00(  0.03%)
                                           -0.0000  0.5833  0.0070  0.0020  0.0002
                                            0.6355 -0.0072 -0.0021  0.0023 -0.1975
                                            0.0128  0.0016 -0.0020 -0.4650  0.0089
                                            0.0003 -0.0015 -0.0036 -0.0136  0.0046
                                            0.0087 -0.0019
                ( 49.16%)   0.7011* C   5 s( 34.96%)p 1.86( 65.01%)d 0.00(  0.03%)
                                            0.0001  0.5912  0.0059  0.0041  0.0003
                                           -0.6427  0.0132  0.0087 -0.0002  0.1639
                                            0.0200 -0.0017  0.0019  0.4577  0.0002
                                           -0.0067  0.0005 -0.0040 -0.0136  0.0057
                                            0.0062 -0.0020
    11. (1.66645) BD ( 2) C   4 - C   5  
                ( 50.29%)   0.7092* C   4 s(  0.00%)p 1.00( 99.97%)d 0.00(  0.03%)
                                            0.0001 -0.0028 -0.0017 -0.0019 -0.0001
                                            0.4968  0.0009  0.0019 -0.0033 -0.3139
                                           -0.0057 -0.0033  0.0018  0.8087  0.0118
                                            0.0064 -0.0038 -0.0032  0.0083  0.0053
                                            0.0082 -0.0114
                ( 49.71%)   0.7050* C   5 s(  0.00%)p 1.00( 99.96%)d 0.00(  0.04%)
                                           -0.0001 -0.0032  0.0007 -0.0013  0.0002
                                            0.4966  0.0042  0.0040 -0.0013 -0.3067
                                           -0.0054 -0.0022  0.0005  0.8116  0.0117
                                            0.0039 -0.0012  0.0094 -0.0024  0.0069
                                           -0.0008  0.0153
    12. (1.96543) BD ( 1) C   4 - C   7  
                ( 48.76%)   0.6983* C   4 s( 31.95%)p 2.13( 68.03%)d 0.00(  0.03%)
                                            0.0002  0.5651 -0.0096 -0.0047 -0.0004
                                           -0.5870 -0.0048  0.0023 -0.0018 -0.5606
                                           -0.0170  0.0027 -0.0021  0.1446  0.0138
                                           -0.0010  0.0013  0.0132 -0.0041 -0.0024
                                            0.0007 -0.0075
                ( 51.24%)   0.7158* C   7 s( 29.17%)p 2.43( 70.81%)d 0.00(  0.03%)
                                            0.0002  0.5400  0.0067 -0.0001  0.0001
                                            0.6175  0.0120 -0.0028  0.0053  0.5343
                                           -0.0131 -0.0022  0.0004 -0.2020  0.0087
                                           -0.0004  0.0007  0.0131 -0.0048 -0.0038
                                            0.0038 -0.0064
    13. (1.97909) BD ( 1) C   5 - C   6  
                ( 50.46%)   0.7104* C   5 s( 34.76%)p 1.88( 65.21%)d 0.00(  0.03%)
                                           -0.0001  0.5894  0.0153 -0.0017 -0.0001
                                            0.5773 -0.0291 -0.0026  0.0006  0.5439
                                            0.0167 -0.0083 -0.0001 -0.1455  0.0243
                                           -0.0015 -0.0004  0.0138 -0.0052 -0.0010
                                           -0.0016 -0.0093
                ( 49.54%)   0.7038* C   6 s( 34.73%)p 1.88( 65.24%)d 0.00(  0.03%)
                                            0.0000  0.5892 -0.0101  0.0013  0.0003
                                           -0.5662 -0.0089  0.0121 -0.0008 -0.5585
                                            0.0359  0.0066 -0.0000  0.1336  0.0193
                                           -0.0045  0.0005  0.0137 -0.0070 -0.0019
                                            0.0017 -0.0087
    14. (1.98005) BD ( 1) C   5 - H  21  
                ( 60.48%)   0.7777* C   5 s( 30.20%)p 2.31( 69.74%)d 0.00(  0.07%)
                                            0.0003 -0.5492  0.0168  0.0023  0.0000
                                           -0.0743  0.0081 -0.0038 -0.0018  0.7628
                                            0.0032  0.0028  0.0010  0.3315 -0.0032
                                            0.0028  0.0015  0.0039  0.0004 -0.0159
                                            0.0189  0.0066
                ( 39.52%)   0.6286* H  21 s(100.00%)
                                           -1.0000 -0.0017 -0.0007
    15. (1.98149) BD ( 1) C   6 - H  22  
                ( 60.29%)   0.7765* C   6 s( 30.55%)p 2.27( 69.38%)d 0.00(  0.07%)
                                           -0.0003  0.5524  0.0182  0.0007  0.0002
                                            0.6548  0.0036  0.0064  0.0012 -0.1953
                                           -0.0015 -0.0014 -0.0002 -0.4763 -0.0027
                                           -0.0045 -0.0008 -0.0094 -0.0194  0.0054
                                            0.0133  0.0010
                ( 39.71%)   0.6301* H  22 s(100.00%)
                                            1.0000  0.0006  0.0012
    16. (1.96151) BD ( 1) C   7 - C   8  
                ( 50.71%)   0.7121* C   7 s( 27.88%)p 2.59( 72.09%)d 0.00(  0.03%)
                                           -0.0001 -0.5280 -0.0078  0.0012  0.0000
                                           -0.0734 -0.0175  0.0051 -0.0024  0.3234
                                           -0.0062 -0.0007 -0.0004 -0.7813 -0.0093
                                            0.0010 -0.0026  0.0021 -0.0048  0.0124
                                            0.0034 -0.0099
                ( 49.29%)   0.7021* C   8 s( 31.78%)p 2.15( 68.19%)d 0.00(  0.03%)
                                           -0.0002 -0.5636  0.0128  0.0031  0.0005
                                            0.1060 -0.0083 -0.0001 -0.0001 -0.3206
                                           -0.0093  0.0020 -0.0022  0.7532  0.0186
                                           -0.0019  0.0024  0.0031 -0.0026  0.0092
                                            0.0007 -0.0134
    17. (1.98212) BD ( 1) C   7 - N   9  
                ( 38.90%)   0.6237* C   7 s( 21.90%)p 3.56( 78.00%)d 0.00(  0.09%)
                                           -0.0001  0.4673  0.0259  0.0013 -0.0003
                                           -0.0306  0.0193 -0.0020 -0.0010 -0.6587
                                            0.0256 -0.0025  0.0009 -0.5864  0.0152
                                            0.0012 -0.0001  0.0000  0.0010  0.0258
                                           -0.0162  0.0035
                ( 61.10%)   0.7817* N   9 s( 35.25%)p 1.84( 64.72%)d 0.00(  0.03%)
                                           -0.0001  0.5937 -0.0004 -0.0035  0.0002
                                            0.0439  0.0014 -0.0020 -0.0000  0.6075
                                            0.0029 -0.0063  0.0008  0.5254 -0.0055
                                           -0.0035  0.0010 -0.0006  0.0037  0.0109
                                           -0.0124  0.0021
    18. (1.96513) BD ( 1) C   7 - H  23  
                ( 62.13%)   0.7882* C   7 s( 21.09%)p 3.74( 78.83%)d 0.00(  0.08%)
                                            0.0003 -0.4585  0.0270 -0.0009 -0.0002
                                            0.7810  0.0160 -0.0009 -0.0010 -0.4167
                                           -0.0188 -0.0037  0.0011  0.0634 -0.0029
                                            0.0034  0.0010  0.0205 -0.0044  0.0021
                                           -0.0143  0.0125
                ( 37.87%)   0.6154* H  23 s(100.00%)
                                           -1.0000  0.0027 -0.0012
    19. (1.97625) BD ( 1) C   8 - C  10  
                ( 49.86%)   0.7061* C   8 s( 34.31%)p 1.91( 65.66%)d 0.00(  0.03%)
                                           -0.0000  0.5856  0.0129  0.0025  0.0002
                                           -0.5444  0.0160  0.0002 -0.0022  0.1536
                                           -0.0115 -0.0003  0.0009  0.5798  0.0066
                                            0.0006  0.0019 -0.0044 -0.0133  0.0023
                                            0.0057  0.0062
                ( 50.14%)   0.7081* C  10 s( 38.70%)p 1.58( 61.28%)d 0.00(  0.02%)
                                            0.0001  0.6221  0.0024  0.0043  0.0003
                                            0.4682  0.0102 -0.0055  0.0081 -0.0818
                                           -0.0077  0.0009 -0.0028 -0.6217  0.0020
                                            0.0051 -0.0069 -0.0057 -0.0112 -0.0002
                                            0.0057  0.0061
    20. (1.68690) BD ( 2) C   8 - C  10  
                ( 48.24%)   0.6946* C   8 s(  0.00%)p 1.00( 99.97%)d 0.00(  0.03%)
                                            0.0001  0.0021 -0.0005 -0.0007 -0.0000
                                            0.5207 -0.0042  0.0026 -0.0039  0.8088
                                            0.0003  0.0065 -0.0061  0.2726 -0.0026
                                            0.0009 -0.0026 -0.0059  0.0072  0.0126
                                           -0.0013  0.0073
                ( 51.76%)   0.7194* C  10 s(  0.00%)p 1.00( 99.99%)d 0.00(  0.01%)
                                           -0.0000 -0.0046 -0.0006  0.0004 -0.0000
                                            0.5184 -0.0012  0.0079 -0.0005  0.8080
                                           -0.0003  0.0105 -0.0008  0.2794 -0.0016
                                            0.0043 -0.0006  0.0049 -0.0026 -0.0073
                                            0.0044 -0.0040
    21. (1.96710) BD ( 1) C   8 - C  14  
                ( 51.27%)   0.7160* C   8 s( 33.90%)p 1.95( 66.06%)d 0.00(  0.03%)
                                           -0.0003  0.5822  0.0035 -0.0004  0.0002
                                            0.6484 -0.0109 -0.0013  0.0046 -0.4679
                                            0.0053  0.0003 -0.0025  0.1451  0.0018
                                           -0.0005 -0.0008 -0.0161  0.0042 -0.0043
                                            0.0047 -0.0057
                ( 48.73%)   0.6981* C  14 s( 34.64%)p 1.89( 65.34%)d 0.00(  0.03%)
                                            0.0002  0.5885  0.0040  0.0038  0.0005
                                           -0.6448 -0.0033  0.0090 -0.0006  0.4629
                                           -0.0056 -0.0068 -0.0000 -0.1508  0.0194
                                            0.0039  0.0015 -0.0143  0.0017 -0.0027
                                            0.0063 -0.0050
    22. (1.99091) BD ( 1) N   9 - C  15  
                ( 62.96%)   0.7935* N   9 s( 35.13%)p 1.85( 64.83%)d 0.00(  0.05%)
                                            0.0000 -0.5926 -0.0096 -0.0045  0.0000
                                            0.2278 -0.0047  0.0014  0.0006 -0.0992
                                           -0.0177  0.0051 -0.0005  0.7653 -0.0223
                                           -0.0001  0.0022  0.0025 -0.0111  0.0044
                                            0.0027 -0.0180
                ( 37.04%)   0.6086* C  15 s( 32.54%)p 2.07( 67.38%)d 0.00(  0.08%)
                                           -0.0001 -0.5701  0.0190 -0.0054  0.0012
                                           -0.2378  0.0072  0.0028  0.0009  0.1046
                                           -0.0082  0.0039 -0.0025 -0.7780  0.0272
                                            0.0075  0.0025  0.0009 -0.0129  0.0067
                                           -0.0045 -0.0234
    23. (1.98617) BD ( 1) N   9 - H  24  
                ( 70.94%)   0.8423* N   9 s( 29.48%)p 2.39( 70.46%)d 0.00(  0.06%)
                                            0.0001 -0.5429  0.0047  0.0022  0.0001
                                           -0.1679  0.0056  0.0003 -0.0001  0.7766
                                           -0.0178 -0.0007 -0.0023 -0.2701  0.0025
                                            0.0039 -0.0006  0.0074 -0.0046  0.0098
                                            0.0197  0.0057
                ( 29.06%)   0.5391* H  24 s(100.00%)
                                           -1.0000  0.0069 -0.0019
    24. (1.97889) BD ( 1) C  10 - C  11  
                ( 51.38%)   0.7168* C  10 s( 37.22%)p 1.69( 62.75%)d 0.00(  0.03%)
                                           -0.0001  0.6101  0.0060  0.0003 -0.0005
                                            0.0953  0.0176 -0.0034  0.0037 -0.3078
                                           -0.0074  0.0018 -0.0048  0.7232 -0.0118
                                           -0.0003  0.0074 -0.0051  0.0016 -0.0106
                                            0.0001  0.0123
                ( 48.62%)   0.6973* C  11 s( 34.33%)p 1.91( 65.64%)d 0.00(  0.03%)
                                            0.0000  0.5858 -0.0135  0.0028  0.0004
                                           -0.1425  0.0331 -0.0002  0.0012  0.3421
                                           -0.0209 -0.0046 -0.0009 -0.7192 -0.0003
                                            0.0139  0.0006 -0.0032  0.0017 -0.0108
                                           -0.0009  0.0133
    25. (1.98966) BD ( 1) C  10 -Cl  17  
                ( 46.42%)   0.6813* C  10 s( 23.91%)p 3.17( 75.90%)d 0.01(  0.19%)
                                           -0.0001  0.4888 -0.0095 -0.0062  0.0001
                                           -0.7082  0.0130  0.0095  0.0121  0.4948
                                           -0.0057 -0.0085 -0.0076 -0.1088 -0.0069
                                            0.0046 -0.0000 -0.0361  0.0054 -0.0049
                                            0.0136 -0.0202
                ( 53.58%)   0.7320*Cl  17 s( 20.21%)p 3.92( 79.26%)d 0.03(  0.53%)
                                            0.0000  0.0001  0.4482  0.0348  0.0005
                                            0.0000 -0.0000  0.0001  0.7323 -0.0398
                                           -0.0053  0.0014 -0.0002 -0.0001 -0.4993
                                            0.0283  0.0037 -0.0003  0.0002  0.0000
                                            0.0671 -0.0065 -0.0021 -0.0010 -0.0001
                                           -0.0584  0.0082 -0.0055  0.0229 -0.0360
    26. (1.97503) BD ( 1) C  11 - C  12  
                ( 50.60%)   0.7113* C  11 s( 34.96%)p 1.86( 65.01%)d 0.00(  0.03%)
                                           -0.0002  0.5911 -0.0129 -0.0065 -0.0002
                                            0.6457  0.0002 -0.0112  0.0008 -0.4619
                                            0.0138  0.0064 -0.0003  0.1336 -0.0404
                                            0.0026 -0.0006 -0.0158  0.0000 -0.0026
                                            0.0067 -0.0059
                ( 49.40%)   0.7028* C  12 s( 34.42%)p 1.90( 65.55%)d 0.00(  0.03%)
                                            0.0001  0.5865 -0.0108 -0.0003 -0.0001
                                           -0.6541  0.0239  0.0110  0.0001  0.4598
                                           -0.0035 -0.0090  0.0000 -0.1192 -0.0345
                                            0.0059 -0.0002 -0.0150  0.0043 -0.0055
                                            0.0048 -0.0049
    27. (1.66402) BD ( 2) C  11 - C  12  
                ( 50.50%)   0.7106* C  11 s(  0.00%)p 1.00( 99.96%)d 0.00(  0.04%)
                                            0.0000  0.0000 -0.0000  0.0001  0.0000
                                            0.5189  0.0127  0.0071 -0.0002  0.8066
                                            0.0195  0.0108 -0.0003  0.2809  0.0067
                                            0.0037 -0.0001  0.0094  0.0004 -0.0088
                                            0.0150 -0.0039
                ( 49.50%)   0.7036* C  12 s(  0.00%)p 1.00( 99.96%)d 0.00(  0.04%)
                                            0.0000 -0.0001 -0.0002 -0.0001 -0.0000
                                            0.5171  0.0130  0.0079 -0.0001  0.8081
                                            0.0202  0.0119  0.0000  0.2798  0.0070
                                            0.0042  0.0000 -0.0029 -0.0100 -0.0074
                                           -0.0153 -0.0064
    28. (1.98034) BD ( 1) C  11 - H  25  
                ( 60.91%)   0.7804* C  11 s( 30.62%)p 2.26( 69.32%)d 0.00(  0.06%)
                                           -0.0003  0.5530  0.0183  0.0040 -0.0001
                                           -0.5402 -0.0071 -0.0034 -0.0008  0.1318
                                            0.0057 -0.0002  0.0002  0.6195 -0.0031
                                            0.0064  0.0009 -0.0038 -0.0213  0.0053
                                            0.0085  0.0086
                ( 39.09%)   0.6252* H  25 s(100.00%)
                                            1.0000  0.0012  0.0011
    29. (1.98147) BD ( 1) C  12 - C  13  
                ( 50.00%)   0.7071* C  12 s( 34.65%)p 1.88( 65.32%)d 0.00(  0.03%)
                                            0.0000  0.5885 -0.0120  0.0001 -0.0001
                                            0.5359 -0.0323 -0.0070 -0.0003 -0.1397
                                            0.0246  0.0000  0.0003 -0.5869 -0.0115
                                            0.0129 -0.0003 -0.0047 -0.0139  0.0010
                                            0.0061  0.0081
                ( 50.00%)   0.7071* C  13 s( 34.56%)p 1.89( 65.41%)d 0.00(  0.03%)
                                            0.0000  0.5877 -0.0124 -0.0031 -0.0005
                                           -0.5169 -0.0111 -0.0107 -0.0005  0.1215
                                            0.0197  0.0045  0.0003  0.6083 -0.0365
                                            0.0069  0.0000 -0.0066 -0.0140  0.0023
                                            0.0072  0.0050
    30. (1.98095) BD ( 1) C  12 - H  26  
                ( 60.55%)   0.7781* C  12 s( 30.84%)p 2.24( 69.10%)d 0.00(  0.07%)
                                           -0.0003  0.5550  0.0178  0.0000  0.0002
                                            0.1231 -0.0004  0.0015  0.0001 -0.3381
                                           -0.0013 -0.0039 -0.0006  0.7492  0.0047
                                            0.0080  0.0017 -0.0013  0.0067 -0.0161
                                           -0.0040  0.0182
                ( 39.45%)   0.6281* H  26 s(100.00%)
                                            1.0000  0.0006  0.0012
    31. (1.97925) BD ( 1) C  13 - C  14  
                ( 49.38%)   0.7027* C  13 s( 34.64%)p 1.89( 65.33%)d 0.00(  0.03%)
                                            0.0001  0.5884 -0.0108  0.0019  0.0002
                                           -0.1156 -0.0313 -0.0046 -0.0008  0.3226
                                            0.0107  0.0061  0.0006 -0.7307  0.0263
                                           -0.0107 -0.0002 -0.0056  0.0045 -0.0117
                                           -0.0004  0.0112
                ( 50.62%)   0.7115* C  14 s( 34.97%)p 1.86( 65.00%)d 0.00(  0.03%)
                                           -0.0000  0.5912  0.0164 -0.0018 -0.0002
                                            0.1305 -0.0352  0.0016  0.0007 -0.3353
                                            0.0217  0.0014 -0.0004  0.7202  0.0037
                                           -0.0083  0.0005 -0.0037  0.0007 -0.0107
                                           -0.0004  0.0133
    32. (1.66187) BD ( 2) C  13 - C  14  
                ( 49.79%)   0.7056* C  13 s(  0.00%)p 1.00( 99.95%)d 0.00(  0.04%)
                                            0.0000  0.0019 -0.0014 -0.0018 -0.0003
                                            0.5180  0.0109 -0.0056 -0.0000  0.8088
                                            0.0161 -0.0087 -0.0004  0.2767  0.0057
                                           -0.0035 -0.0001 -0.0038 -0.0097 -0.0067
                                           -0.0160 -0.0057
                ( 50.21%)   0.7086* C  14 s(  0.00%)p 1.00( 99.96%)d 0.00(  0.04%)
                                           -0.0000  0.0034  0.0024  0.0009  0.0001
                                            0.5179  0.0073  0.0061 -0.0007  0.8080
                                            0.0117  0.0114 -0.0016  0.2795  0.0059
                                            0.0049 -0.0000 -0.0064  0.0076  0.0136
                                           -0.0007  0.0088
    33. (1.98132) BD ( 1) C  13 - H  27  
                ( 60.53%)   0.7780* C  13 s( 30.71%)p 2.25( 69.22%)d 0.00(  0.07%)
                                           -0.0003  0.5539  0.0184  0.0012  0.0004
                                            0.6705  0.0043 -0.0066  0.0011 -0.4751
                                           -0.0031  0.0052 -0.0008  0.1299  0.0004
                                           -0.0021  0.0003 -0.0196  0.0062 -0.0032
                                            0.0068 -0.0132
                ( 39.47%)   0.6282* H  27 s(100.00%)
                                            1.0000  0.0006  0.0012
    34. (1.97862) BD ( 1) C  14 - H  28  
                ( 60.63%)   0.7787* C  14 s( 30.29%)p 2.30( 69.64%)d 0.00(  0.07%)
                                            0.0004 -0.5501  0.0159  0.0015  0.0002
                                           -0.5458  0.0077 -0.0046 -0.0020  0.1391
                                           -0.0070  0.0030  0.0014  0.6155  0.0112
                                            0.0011  0.0009  0.0045  0.0216 -0.0068
                                           -0.0087 -0.0086
                ( 39.37%)   0.6274* H  28 s(100.00%)
                                           -1.0000 -0.0017 -0.0008
    35. (1.99729) BD ( 1) C  15 - O  16  
                ( 27.09%)   0.5205* C  15 s(  0.00%)p 1.00( 99.41%)d 0.01(  0.59%)
                                           -0.0000  0.0014  0.0015  0.0016  0.0004
                                            0.9476  0.0496  0.0236  0.0087  0.1359
                                            0.0084  0.0051  0.0011 -0.2724 -0.0138
                                           -0.0053 -0.0021 -0.0592 -0.0417  0.0102
                                            0.0044  0.0218
                ( 72.91%)   0.8539* O  16 s(  0.00%)p 1.00( 99.89%)d 0.00(  0.11%)
                                            0.0000  0.0025 -0.0006  0.0002  0.0000
                                            0.9513  0.0004  0.0005 -0.0033  0.1433
                                           -0.0002 -0.0002 -0.0004 -0.2709 -0.0003
                                           -0.0005  0.0011  0.0257  0.0181 -0.0046
                                           -0.0022 -0.0092
    36. (1.99412) BD ( 2) C  15 - O  16  
                ( 36.12%)   0.6010* C  15 s( 32.07%)p 2.11( 67.78%)d 0.00(  0.15%)
                                           -0.0001  0.5628 -0.0631 -0.0018 -0.0018
                                           -0.0461  0.0079 -0.0025  0.0008 -0.6596
                                            0.0352  0.0049  0.0029 -0.4867  0.0478
                                           -0.0047  0.0032  0.0018  0.0023  0.0309
                                           -0.0242 -0.0007
                ( 63.88%)   0.7992* O  16 s( 36.98%)p 1.70( 62.91%)d 0.00(  0.11%)
                                            0.0000  0.6066 -0.0427 -0.0013 -0.0000
                                            0.0334 -0.0012 -0.0005 -0.0001  0.6426
                                           -0.0198  0.0004  0.0004  0.4630 -0.0150
                                           -0.0022 -0.0001  0.0028  0.0010  0.0281
                                           -0.0174  0.0006
    37. (1.98832) BD ( 1) C  15 - H  29  
                ( 58.43%)   0.7644* C  15 s( 35.76%)p 1.79( 64.15%)d 0.00(  0.09%)
                                           -0.0002  0.5962  0.0458 -0.0022  0.0016
                                           -0.1859  0.0003 -0.0006  0.0018  0.7262
                                            0.0202 -0.0125  0.0027 -0.2810  0.0094
                                           -0.0016  0.0042 -0.0104  0.0016 -0.0174
                                           -0.0182 -0.0136
                ( 41.57%)   0.6448* H  29 s(100.00%)
                                            1.0000 -0.0038  0.0013
    38. (1.99929) CR ( 1) C   1           s(100.00%)p 0.00(  0.00%)
                                            1.0000  0.0002  0.0000 -0.0000  0.0000
                                            0.0002  0.0000  0.0000  0.0000  0.0002
                                            0.0000  0.0000  0.0000 -0.0000 -0.0000
                                           -0.0000 -0.0000  0.0000 -0.0000 -0.0000
                                            0.0000 -0.0000
    39. (1.99929) CR ( 1) C   2           s(100.00%)p 0.00(  0.00%)
                                            1.0000  0.0001  0.0000  0.0000  0.0000
                                           -0.0000 -0.0000 -0.0000 -0.0000  0.0003
                                            0.0000 -0.0000  0.0000  0.0001  0.0000
                                           -0.0000  0.0000 -0.0000  0.0000  0.0000
                                           -0.0000 -0.0000
    40. (1.99917) CR ( 1) C   3           s(100.00%)p 0.00(  0.00%)
                                            1.0000  0.0002 -0.0000 -0.0000 -0.0000
                                           -0.0002 -0.0000 -0.0000 -0.0000  0.0002
                                           -0.0000  0.0000  0.0000  0.0002 -0.0000
                                           -0.0000  0.0000 -0.0000 -0.0000  0.0000
                                            0.0000  0.0000
    41. (1.99911) CR ( 1) C   4           s(100.00%)p 0.00(  0.00%)
                                            1.0000 -0.0001  0.0000  0.0000  0.0000
                                            0.0001  0.0000 -0.0000  0.0000  0.0001
                                            0.0000 -0.0000  0.0000 -0.0001 -0.0000
                                           -0.0000  0.0000 -0.0000 -0.0000  0.0000
                                           -0.0000  0.0000
    42. (1.99916) CR ( 1) C   5           s(100.00%)p 0.00(  0.00%)
                                            1.0000  0.0002 -0.0000 -0.0000 -0.0000
                                            0.0002 -0.0000  0.0000  0.0000 -0.0003
                                           -0.0000 -0.0000 -0.0000 -0.0001  0.0000
                                           -0.0000 -0.0000  0.0000  0.0000  0.0000
                                           -0.0000 -0.0000
    43. (1.99929) CR ( 1) C   6           s(100.00%)p 0.00(  0.00%)
                                            1.0000  0.0001  0.0000  0.0000  0.0000
                                            0.0003  0.0000  0.0000  0.0000 -0.0001
                                           -0.0000 -0.0000 -0.0000 -0.0002 -0.0000
                                           -0.0000 -0.0000 -0.0000 -0.0000  0.0000
                                            0.0000  0.0000
    44. (1.99905) CR ( 1) C   7           s(100.00%)p 0.00(  0.00%)
                                            1.0000 -0.0000 -0.0000  0.0000  0.0000
                                           -0.0003 -0.0000  0.0000 -0.0000 -0.0000
                                            0.0000  0.0000 -0.0000 -0.0001 -0.0000
                                           -0.0000 -0.0000 -0.0000  0.0000  0.0000
                                            0.0000 -0.0000
    45. (1.99897) CR ( 1) C   8           s(100.00%)p 0.00(  0.00%)
                                            1.0000  0.0000  0.0000  0.0000  0.0000
                                            0.0001 -0.0000 -0.0000  0.0000 -0.0002
                                           -0.0000  0.0000 -0.0000  0.0002  0.0000
                                           -0.0000  0.0000 -0.0000 -0.0000  0.0000
                                            0.0000 -0.0000
    46. (1.99940) CR ( 1) N   9           s(100.00%)
                                            1.0000  0.0001 -0.0000 -0.0000 -0.0000
                                           -0.0000 -0.0000 -0.0000 -0.0000 -0.0001
                                            0.0000 -0.0000  0.0000  0.0001 -0.0000
                                           -0.0000  0.0000 -0.0000  0.0000 -0.0000
                                           -0.0000 -0.0000
    47. (1.99867) CR ( 1) C  10           s(100.00%)
                                            1.0000  0.0000 -0.0000 -0.0000 -0.0000
                                           -0.0001  0.0000  0.0000  0.0000  0.0000
                                           -0.0000 -0.0000 -0.0000  0.0001 -0.0000
                                           -0.0000  0.0000 -0.0000  0.0000 -0.0000
                                            0.0000 -0.0000
    48. (1.99913) CR ( 1) C  11           s(100.00%)p 0.00(  0.00%)
                                            1.0000  0.0003  0.0000 -0.0000 -0.0000
                                           -0.0000 -0.0000 -0.0000 -0.0000 -0.0001
                                            0.0000  0.0000  0.0000  0.0002 -0.0000
                                            0.0000  0.0000 -0.0000 -0.0000  0.0000
                                            0.0000  0.0000
    49. (1.99928) CR ( 1) C  12           s(100.00%)p 0.00(  0.00%)
                                            1.0000  0.0001  0.0000  0.0000  0.0000
                                            0.0001 -0.0000 -0.0000  0.0000 -0.0002
                                           -0.0000 -0.0000 -0.0000  0.0003  0.0000
                                            0.0000  0.0000  0.0000  0.0000 -0.0000
                                           -0.0000  0.0000
    50. (1.99929) CR ( 1) C  13           s(100.00%)p 0.00(  0.00%)
                                            1.0000  0.0001  0.0000  0.0000  0.0000
                                            0.0002  0.0000 -0.0000  0.0000 -0.0002
                                           -0.0000  0.0000 -0.0000  0.0001  0.0000
                                           -0.0000  0.0000 -0.0000  0.0000 -0.0000
                                            0.0000 -0.0000
    51. (1.99916) CR ( 1) C  14           s(100.00%)p 0.00(  0.00%)
                                            1.0000  0.0001 -0.0000 -0.0000 -0.0000
                                            0.0003 -0.0000  0.0000  0.0000 -0.0001
                                            0.0000  0.0000 -0.0000 -0.0002 -0.0000
                                           -0.0000 -0.0000  0.0000 -0.0000  0.0000
                                            0.0000  0.0000
    52. (1.99947) CR ( 1) C  15           s(100.00%)p 0.00(  0.00%)
                                            1.0000  0.0001  0.0000 -0.0000  0.0000
                                           -0.0001  0.0000  0.0000  0.0000  0.0001
                                            0.0000 -0.0000  0.0000 -0.0002  0.0000
                                            0.0000  0.0000 -0.0000 -0.0000  0.0000
                                           -0.0000 -0.0000
    53. (1.99981) CR ( 1) O  16           s(100.00%)p 0.00(  0.00%)
                                            1.0000  0.0002  0.0000 -0.0000  0.0000
                                           -0.0000 -0.0000 -0.0000 -0.0000 -0.0001
                                            0.0000  0.0000 -0.0000 -0.0002  0.0000
                                            0.0000 -0.0000 -0.0000 -0.0000 -0.0000
                                            0.0000 -0.0000
    54. (2.00000) CR ( 1)Cl  17           s(100.00%)
                                            1.0000 -0.0000  0.0000 -0.0000 -0.0000
                                           -0.0000  0.0000 -0.0000 -0.0000  0.0000
                                            0.0000 -0.0000 -0.0000  0.0000  0.0000
                                           -0.0000 -0.0000  0.0000  0.0000 -0.0000
                                            0.0000  0.0000  0.0000  0.0000  0.0000
                                            0.0000 -0.0000  0.0000 -0.0000  0.0000
    55. (1.99967) CR ( 2)Cl  17           s(100.00%)p 0.00(  0.00%)
                                           -0.0000  1.0000  0.0002 -0.0000 -0.0000
                                           -0.0000  0.0000 -0.0000 -0.0002  0.0000
                                           -0.0000 -0.0000 -0.0000  0.0000  0.0002
                                           -0.0000 -0.0000  0.0000  0.0000 -0.0000
                                            0.0000  0.0000  0.0000  0.0000 -0.0000
                                            0.0000 -0.0000  0.0000 -0.0000  0.0000
    56. (1.99993) CR ( 3)Cl  17           s(  0.00%)p 1.00(100.00%)
                                           -0.0000 -0.0000  0.0001 -0.0000 -0.0000
                                            0.0000  0.0000  1.0000 -0.0001  0.0000
                                           -0.0000 -0.0000 -0.0000  0.0000  0.0001
                                           -0.0000 -0.0000  0.0000  0.0000 -0.0000
                                           -0.0000  0.0000  0.0000  0.0000  0.0000
                                            0.0000 -0.0000  0.0000 -0.0000  0.0000
    57. (1.99996) CR ( 4)Cl  17           s(  0.00%)p 1.00(100.00%)
                                            0.0000  0.0000 -0.0001  0.0000 -0.0000
                                            0.0000 -0.0000  0.0000  0.0001 -0.0000
                                           -0.0000  0.0000  0.0000  1.0000 -0.0001
                                            0.0000  0.0000 -0.0000 -0.0000  0.0000
                                           -0.0000 -0.0000 -0.0000 -0.0000  0.0000
                                           -0.0000  0.0000 -0.0000  0.0000 -0.0000
    58. (1.99999) CR ( 5)Cl  17           s(  0.00%)p 1.00(100.00%)
                                           -0.0000 -0.0000  0.0000 -0.0000 -0.0000
                                            0.0000  0.0000 -0.0000 -0.0000  0.0000
                                           -0.0000  0.0000 -0.0000  0.0000 -0.0000
                                           -0.0000  0.0000  0.0000  0.0000  1.0000
                                            0.0000  0.0000  0.0000  0.0000  0.0000
                                            0.0000  0.0000 -0.0000 -0.0000  0.0000
    59. (1.70240) LP ( 1) N   9           s(  0.04%)p99.99( 99.95%)d 0.33(  0.01%)
                                            0.0000  0.0186 -0.0039  0.0005  0.0001
                                            0.9576  0.0284  0.0057  0.0001  0.1318
                                            0.0020 -0.0021 -0.0003 -0.2536 -0.0042
                                           -0.0022  0.0004  0.0028 -0.0080 -0.0027
                                           -0.0045  0.0044
    60. (1.98849) LP ( 1) O  16           s( 63.21%)p 0.58( 36.78%)d 0.00(  0.01%)
                                           -0.0003  0.7948  0.0208  0.0006  0.0000
                                           -0.0282  0.0004 -0.0002 -0.0003 -0.4928
                                            0.0065  0.0018 -0.0042 -0.3523  0.0054
                                            0.0008 -0.0033 -0.0003 -0.0010 -0.0068
                                            0.0056 -0.0007
    61. (1.90603) LP ( 2) O  16           s(  0.00%)p 1.00( 99.93%)d 0.00(  0.06%)
                                            0.0001 -0.0011  0.0011  0.0058 -0.0001
                                            0.3033  0.0043  0.0003 -0.0004 -0.5664
                                           -0.0081 -0.0032 -0.0005  0.7657  0.0110
                                           -0.0000 -0.0014  0.0053  0.0056  0.0071
                                            0.0114  0.0196
    62. (1.99137) LP ( 1)Cl  17           s( 79.86%)p 0.25( 20.12%)d 0.00(  0.02%)
                                           -0.0000 -0.0003  0.8936 -0.0094 -0.0001
                                           -0.0000  0.0000 -0.0002 -0.3679  0.0145
                                           -0.0023 -0.0004 -0.0005  0.0001  0.2530
                                           -0.0102  0.0010  0.0001  0.0004 -0.0000
                                           -0.0386  0.0024  0.0011  0.0003 -0.0001
                                            0.0107 -0.0018  0.0008 -0.0041  0.0071
    63. (1.96287) LP ( 2)Cl  17           s(  0.00%)p 1.00( 99.97%)d 0.00(  0.02%)
                                           -0.0000 -0.0000  0.0046  0.0011  0.0002
                                            0.0000  0.0000 -0.0000 -0.2273 -0.0039
                                           -0.0025  0.0003 -0.0001  0.0000 -0.2012
                                           -0.0025  0.0017  0.0001 -0.0001 -0.0001
                                            0.9526  0.0128  0.0008 -0.0000  0.0003
                                           -0.0008  0.0118 -0.0084 -0.0044  0.0016
    64. (1.92192) LP ( 3)Cl  17           s(  0.00%)p 1.00( 99.96%)d 0.00(  0.04%)
                                            0.0000  0.0000  0.0003  0.0010 -0.0010
                                            0.0001  0.0000 -0.0000 -0.5200 -0.0097
                                           -0.0012  0.0004  0.0002 -0.0000 -0.8017
                                           -0.0145 -0.0005  0.0005  0.0004 -0.0000
                                           -0.2934 -0.0052 -0.0006  0.0000  0.0002
                                           -0.0076 -0.0054  0.0023 -0.0174 -0.0006
    65. (0.00550) RY*( 1) C   1           s(  1.24%)p75.26( 93.37%)d 4.35(  5.39%)
                                            0.0000 -0.0240  0.1071  0.0109  0.0155
                                            0.0173 -0.6781  0.0768 -0.0385  0.0164
                                           -0.6562  0.0700 -0.0366 -0.0044  0.1681
                                           -0.0253  0.0112 -0.1937 -0.0177  0.1024
                                           -0.0231  0.0715
    66. (0.00193) RY*( 2) C   1           s(  0.02%)p99.99( 98.10%)d81.89(  1.88%)
                                           -0.0000  0.0001  0.0146  0.0041  0.0006
                                           -0.0212 -0.4703  0.0826  0.1189  0.0272
                                            0.6265 -0.1039 -0.1563  0.0234  0.5327
                                           -0.0884 -0.1335 -0.0183 -0.0669 -0.0368
                                            0.1099  0.0233
    67. (0.00091) RY*( 3) C   1           s(  0.19%)p99.99( 91.72%)d43.42(  8.09%)
                                           -0.0000  0.0009  0.0202  0.0379  0.0039
                                           -0.0113  0.4646  0.0695  0.0532  0.0066
                                           -0.2893 -0.0870 -0.0406 -0.0177  0.7498
                                            0.1706  0.0945  0.0563  0.1294  0.1895
                                            0.1571 -0.0200
    68. (0.00054) RY*( 4) C   1           s(  0.79%)p 1.21(  0.95%)d99.99( 98.26%)
                                           -0.0000  0.0008  0.0843  0.0279 -0.0009
                                            0.0046 -0.0125  0.0077 -0.0085 -0.0057
                                            0.0188 -0.0485  0.0193  0.0080 -0.0509
                                           -0.0585  0.0026  0.4693 -0.1411  0.3533
                                           -0.0403  0.7848
    69. (0.00042) RY*( 5) C   1           s( 90.85%)p 0.07(  6.04%)d 0.03(  3.11%)
                                           -0.0000  0.0048  0.9501  0.0636 -0.0411
                                           -0.0162  0.0845  0.0129  0.1409 -0.0158
                                            0.0766 -0.0048  0.1556  0.0033 -0.0424
                                           -0.0097 -0.0267 -0.1141 -0.0808  0.0631
                                           -0.0119 -0.0863
    70. (0.00042) RY*( 6) C   1           s(  0.10%)p99.99( 95.13%)d46.33(  4.76%)
                                           -0.0000  0.0003  0.0315  0.0057  0.0011
                                           -0.0109 -0.0595 -0.4727  0.1451  0.0136
                                            0.0722  0.6017 -0.2002  0.0130  0.0566
                                            0.5146 -0.1654  0.0558  0.0879  0.0816
                                           -0.1723  0.0215
    71. (0.00017) RY*( 7) C   1           s( 78.92%)p 0.03(  2.65%)d 0.23( 18.44%)
                                            0.0000 -0.0055 -0.1656  0.8727 -0.0093
                                            0.0066  0.0191  0.0283  0.1028  0.0062
                                            0.0328  0.0348  0.1034 -0.0018 -0.0263
                                           -0.0091 -0.0301 -0.1284 -0.2900  0.2575
                                           -0.0726 -0.1105
    72. (0.00007) RY*( 8) C   1           s(  0.07%)p99.99( 20.13%)d99.99( 79.79%)
    73. (0.00007) RY*( 9) C   1           s(  5.18%)p14.09( 72.99%)d 4.21( 21.83%)
    74. (0.00002) RY*(10) C   1           s( 10.93%)p 1.09( 11.96%)d 7.05( 77.11%)
    75. (0.00001) RY*(11) C   1           s(  0.54%)p99.99( 98.04%)d 2.61(  1.42%)
    76. (0.00000) RY*(12) C   1           s(  0.05%)p99.99( 95.55%)d90.83(  4.40%)
    77. (0.00000) RY*(13) C   1           s(  4.76%)p 4.48( 21.32%)d15.53( 73.92%)
    78. (0.00000) RY*(14) C   1           s(  3.95%)p 3.01( 11.90%)d21.28( 84.14%)
    79. (0.00000) RY*(15) C   1           s(  1.50%)p60.00( 89.72%)d 5.87(  8.78%)
    80. (0.00000) RY*(16) C   1           s(  2.40%)p37.30( 89.41%)d 3.42(  8.20%)
    81. (0.00000) RY*(17) C   1           s( 98.59%)p 0.01(  1.11%)d 0.00(  0.30%)
    82. (0.00569) RY*( 1) C   2           s(  0.44%)p99.99( 94.64%)d11.22(  4.92%)
                                            0.0000 -0.0257  0.0537 -0.0270  0.0102
                                           -0.0003  0.0878 -0.0303 -0.0064  0.0253
                                           -0.8784 -0.0839 -0.0539  0.0096 -0.3940
                                           -0.0074 -0.0166  0.0584 -0.0567 -0.1195
                                            0.1671  0.0187
    83. (0.00199) RY*( 2) C   2           s(  0.09%)p99.99( 97.98%)d20.45(  1.92%)
                                           -0.0000 -0.0014  0.0215 -0.0214 -0.0043
                                           -0.0346 -0.8255 -0.1401  0.1951 -0.0102
                                           -0.2508 -0.0298  0.0531  0.0179  0.3963
                                            0.0703 -0.1025  0.1088  0.0517 -0.0452
                                           -0.0311 -0.0414
    84. (0.00083) RY*( 3) C   2           s(  0.20%)p99.99( 77.25%)d99.99( 22.55%)
                                            0.0000  0.0001 -0.0266  0.0354 -0.0001
                                           -0.0075  0.4055 -0.0951  0.0330  0.0049
                                           -0.2749  0.1112 -0.0244 -0.0101  0.6815
                                           -0.2052  0.0515  0.0773  0.2313  0.3004
                                            0.2655 -0.0730
    85. (0.00058) RY*( 4) C   2           s(  0.33%)p45.01( 14.94%)d99.99( 84.73%)
                                           -0.0000  0.0005  0.0204  0.0538 -0.0030
                                            0.0074 -0.1839  0.0720 -0.0456 -0.0056
                                            0.1108  0.0099  0.0418  0.0137 -0.2949
                                            0.0164 -0.0816 -0.1886  0.4171  0.2428
                                            0.4575 -0.6079
    86. (0.00047) RY*( 5) C   2           s( 91.30%)p 0.06(  5.83%)d 0.03(  2.88%)
                                           -0.0000  0.0045  0.9547  0.0288 -0.0260
                                            0.0076  0.0357 -0.1249 -0.0598 -0.0176
                                            0.0750 -0.0438  0.1402 -0.0118  0.0363
                                            0.0259  0.0902  0.1073 -0.0872 -0.0297
                                            0.0881 -0.0314
    87. (0.00027) RY*( 6) C   2           s(  2.65%)p34.19( 90.49%)d 2.59(  6.86%)
                                           -0.0000  0.0026  0.1609 -0.0228  0.0075
                                           -0.0165 -0.0730  0.7560  0.3134 -0.0076
                                           -0.0599  0.2844  0.1107  0.0073  0.0212
                                           -0.3284 -0.1563 -0.1905 -0.0837  0.0243
                                            0.0549  0.1474
    88. (0.00020) RY*( 7) C   2           s( 88.78%)p 0.04(  3.22%)d 0.09(  8.00%)
                                            0.0000  0.0007 -0.0700  0.9396  0.0013
                                            0.0014 -0.0219  0.0662 -0.0336  0.0058
                                           -0.0080  0.1404  0.0317  0.0024  0.0042
                                            0.0718  0.0140  0.1879 -0.1746 -0.0757
                                            0.0755 -0.0527
    89. (0.00009) RY*( 8) C   2           s(  3.39%)p15.42( 52.26%)d13.09( 44.35%)
    90. (0.00006) RY*( 9) C   2           s(  1.65%)p22.69( 37.51%)d36.79( 60.83%)
    91. (0.00003) RY*(10) C   2           s(  6.64%)p 2.51( 16.68%)d11.56( 76.69%)
    92. (0.00001) RY*(11) C   2           s(  1.02%)p96.41( 98.48%)d 0.49(  0.50%)
    93. (0.00000) RY*(12) C   2           s(  0.59%)p99.99( 96.12%)d 5.59(  3.29%)
    94. (0.00000) RY*(13) C   2           s(  2.92%)p25.09( 73.32%)d 8.13( 23.76%)
    95. (0.00001) RY*(14) C   2           s(  1.46%)p65.79( 96.25%)d 1.56(  2.28%)
    96. (0.00000) RY*(15) C   2           s(  0.90%)p28.87( 25.86%)d81.76( 73.24%)
    97. (0.00000) RY*(16) C   2           s( 96.57%)p 0.02(  1.84%)d 0.02(  1.58%)
    98. (0.00000) RY*(17) C   2           s(  1.17%)p14.92( 17.40%)d69.85( 81.44%)
    99. (0.00589) RY*( 1) C   3           s(  0.15%)p99.99( 94.94%)d33.59(  4.91%)
                                            0.0000 -0.0221  0.0290  0.0112  0.0022
                                           -0.0201  0.8066 -0.0043  0.0246  0.0042
                                           -0.1049  0.0524 -0.0116  0.0151 -0.5318
                                            0.0229 -0.0193  0.1112  0.1261 -0.0110
                                           -0.1361 -0.0470
   100. (0.00201) RY*( 2) C   3           s(  0.28%)p99.99( 97.02%)d 9.62(  2.70%)
                                            0.0000  0.0163  0.0393  0.0279 -0.0146
                                            0.0099  0.2713 -0.0520 -0.0787  0.0258
                                            0.8964 -0.1515 -0.1085  0.0059  0.2186
                                           -0.0296  0.0011  0.1261 -0.0426 -0.0551
                                            0.0772 -0.0162
   101. (0.00115) RY*( 3) C   3           s(  0.57%)p99.99( 76.02%)d41.40( 23.42%)
                                            0.0000 -0.0004  0.0724 -0.0201 -0.0026
                                            0.0097 -0.3891 -0.2038 -0.0144 -0.0071
                                            0.2880  0.0960  0.0300  0.0187 -0.6521
                                           -0.2165 -0.0369 -0.2177 -0.1215 -0.3246
                                           -0.1508 -0.2095
   102. (0.00051) RY*( 4) C   3           s(  3.02%)p10.82( 32.68%)d21.30( 64.30%)
                                            0.0000 -0.0022  0.1726 -0.0127 -0.0148
                                            0.0006  0.2432 -0.1493  0.0471 -0.0004
                                           -0.1523  0.1643 -0.0214  0.0062  0.4093
                                           -0.1386  0.0755 -0.1930 -0.3584 -0.5505
                                           -0.4163  0.0315
   103. (0.00045) RY*( 5) C   3           s( 83.01%)p 0.14( 11.57%)d 0.07(  5.42%)
                                           -0.0000 -0.0036  0.8841 -0.2197  0.0165
                                           -0.0179 -0.0087 -0.0900  0.1368 -0.0066
                                           -0.0639 -0.2346  0.1336  0.0075 -0.0186
                                           -0.0669 -0.0810  0.0647  0.0063  0.0710
                                            0.2038  0.0583
   104. (0.00030) RY*( 6) C   3           s( 14.92%)p 5.26( 78.50%)d 0.44(  6.58%)
                                            0.0000 -0.0080  0.2667  0.2772 -0.0335
                                           -0.0021 -0.0506 -0.3168 -0.0647  0.0098
                                            0.0867  0.7456 -0.1006  0.0062  0.0510
                                            0.3158 -0.0429  0.0908  0.0561  0.2306
                                           -0.0127 -0.0335
   105. (0.00017) RY*( 7) C   3           s( 10.93%)p 7.57( 82.74%)d 0.58(  6.33%)
                                           -0.0000  0.0063  0.2429  0.2241  0.0055
                                           -0.0074 -0.0971  0.6406 -0.0906  0.0021
                                           -0.0356  0.0718 -0.6053  0.0020 -0.0463
                                           -0.0770 -0.1358  0.1290  0.0606 -0.1878
                                           -0.0445 -0.0757
   106. (0.00014) RY*( 8) C   3           s(  1.72%)p43.45( 74.90%)d13.56( 23.38%)
                                            0.0000  0.0031  0.0120  0.1307 -0.0036
                                            0.0101  0.0810  0.0677 -0.0808  0.0080
                                            0.0333  0.2130  0.0981  0.0055  0.0711
                                           -0.8074 -0.1342 -0.1825  0.0381  0.4060
                                           -0.0759  0.1687
   107. (0.00014) RY*( 9) C   3           s( 66.23%)p 0.39( 25.73%)d 0.12(  8.04%)
                                           -0.0000  0.0029  0.0276  0.8096  0.0784
                                           -0.0021 -0.0058 -0.2893  0.1280 -0.0044
                                           -0.0795 -0.3699 -0.0284  0.0035 -0.0254
                                            0.0067 -0.1116 -0.0956  0.1038 -0.1218
                                            0.0674  0.2027
   108. (0.00010) RY*(10) C   3           s(  9.93%)p 4.54( 45.09%)d 4.53( 44.97%)
                                            0.0000 -0.0012  0.1853  0.2308 -0.1083
                                            0.0004 -0.0106  0.3874 -0.0393  0.0146
                                            0.1383 -0.1343  0.3028  0.0014 -0.0526
                                            0.2937  0.2848 -0.3483 -0.1642  0.3304
                                           -0.4325 -0.0729
   109. (0.00006) RY*(11) C   3           s( 10.50%)p 2.51( 26.36%)d 6.01( 63.14%)
   110. (0.00004) RY*(12) C   3           s(  0.74%)p75.31( 55.84%)d58.57( 43.42%)
   111. (0.00001) RY*(13) C   3           s(  1.18%)p47.46( 56.06%)d36.20( 42.76%)
   112. (0.00002) RY*(14) C   3           s(  1.97%)p18.97( 37.27%)d30.92( 60.77%)
   113. (0.00002) RY*(15) C   3           s(  0.29%)p51.70( 15.21%)d99.99( 84.50%)
   114. (0.00000) RY*(16) C   3           s( 94.29%)p 0.03(  2.43%)d 0.03(  3.29%)
   115. (0.00000) RY*(17) C   3           s(  0.36%)p99.99( 87.72%)d33.11( 11.92%)
   116. (0.00666) RY*( 1) C   4           s(  2.64%)p35.54( 93.71%)d 1.39(  3.65%)
                                            0.0000 -0.0090  0.1433 -0.0758 -0.0019
                                            0.0106 -0.5635 -0.0127 -0.0267  0.0135
                                           -0.7542  0.0053 -0.0245 -0.0096  0.2208
                                           -0.0099  0.0058  0.1547  0.0182 -0.0674
                                            0.0493 -0.0726
   117. (0.00345) RY*( 2) C   4           s(  5.34%)p17.18( 91.69%)d 0.56(  2.98%)
                                           -0.0000  0.0055  0.2308  0.0013 -0.0082
                                            0.0068  0.1989 -0.0390 -0.0134 -0.0180
                                           -0.3577 -0.0063  0.0408  0.0006 -0.8631
                                            0.0239 -0.0002 -0.0311 -0.0937 -0.1141
                                            0.0647  0.0529
   118. (0.00295) RY*( 3) C   4           s( 11.51%)p 7.25( 83.41%)d 0.44(  5.08%)
                                           -0.0000  0.0063  0.3357  0.0489  0.0004
                                           -0.0088 -0.7002 -0.0227  0.0414 -0.0009
                                            0.5114 -0.0149 -0.0172  0.0180 -0.2731
                                           -0.0052 -0.0670  0.0738 -0.0377 -0.1327
                                           -0.1528  0.0540
   119. (0.00081) RY*( 4) C   4           s( 41.96%)p 0.44( 18.41%)d 0.94( 39.63%)
                                           -0.0000 -0.0008  0.6425 -0.0822 -0.0077
                                           -0.0128  0.1875 -0.0675  0.0504 -0.0012
                                            0.0532 -0.2950 -0.0042 -0.0072  0.1793
                                            0.1392 -0.0138 -0.2702  0.2176 -0.0852
                                            0.1519 -0.4956
   120. (0.00062) RY*( 5) C   4           s( 24.50%)p 0.47( 11.61%)d 2.61( 63.89%)
                                           -0.0000 -0.0017  0.4946 -0.0157  0.0108
                                           -0.0015  0.2022 -0.0224  0.0317 -0.0054
                                           -0.0114 -0.1682  0.0191  0.0046  0.1860
                                            0.0906 -0.0460  0.3898 -0.0614  0.2727
                                            0.0204  0.6390
   121. (0.00032) RY*( 6) C   4           s(  5.27%)p 5.04( 26.54%)d12.94( 68.19%)
                                            0.0000 -0.0025  0.1815 -0.1366  0.0329
                                            0.0055  0.1975 -0.2326 -0.0128 -0.0004
                                           -0.0195  0.2372  0.0160  0.0089  0.2181
                                           -0.2562 -0.0444 -0.0528 -0.4095 -0.6400
                                           -0.3055  0.0925
   122. (0.00026) RY*( 7) C   4           s( 16.43%)p 2.74( 45.05%)d 2.34( 38.51%)
                                           -0.0000  0.0019  0.0774  0.3972  0.0236
                                           -0.0075 -0.0204  0.4778  0.3663  0.0075
                                           -0.0036  0.1786  0.0699  0.0069  0.0904
                                           -0.0547 -0.1986 -0.1675 -0.1529 -0.2282
                                            0.5133  0.1349
   123. (0.00017) RY*( 8) C   4           s( 16.51%)p 4.48( 73.94%)d 0.58(  9.55%)
                                           -0.0000 -0.0018  0.1682  0.3640  0.0657
                                            0.0017  0.0341  0.0408 -0.1157 -0.0074
                                           -0.0267  0.4071  0.6443 -0.0043  0.0458
                                            0.1706  0.3323  0.0628  0.1497  0.0620
                                           -0.2372 -0.0950
   124. (0.00014) RY*( 9) C   4           s( 18.02%)p 3.94( 71.06%)d 0.61( 10.91%)
                                           -0.0000  0.0018 -0.0847  0.4147 -0.0331
                                            0.0040 -0.0022  0.0328  0.0956 -0.0081
                                           -0.1018 -0.6420  0.2313 -0.0015  0.0016
                                           -0.4735 -0.0131 -0.0815  0.0541 -0.0405
                                           -0.3099  0.0436
   125. (0.00011) RY*(10) C   4           s(  6.87%)p 6.78( 46.57%)d 6.78( 46.57%)
                                           -0.0000 -0.0064  0.0120  0.2431 -0.0969
                                           -0.0111 -0.1091 -0.6552  0.0352  0.0001
                                            0.0101  0.0486  0.0953  0.0071  0.0367
                                           -0.0914  0.0425 -0.2470 -0.4222  0.3500
                                            0.3213 -0.0261
   126. (0.00009) RY*(11) C   4           s(  1.87%)p31.87( 59.67%)d20.55( 38.46%)
   127. (0.00007) RY*(12) C   4           s( 10.35%)p 3.82( 39.52%)d 4.84( 50.13%)
   128. (0.00005) RY*(13) C   4           s(  4.19%)p 9.49( 39.80%)d13.36( 56.01%)
   129. (0.00003) RY*(14) C   4           s( 27.47%)p 1.56( 42.93%)d 1.08( 29.60%)
   130. (0.00004) RY*(15) C   4           s( 17.25%)p 3.35( 57.69%)d 1.45( 25.06%)
   131. (0.00001) RY*(16) C   4           s(  2.32%)p40.95( 94.97%)d 1.17(  2.72%)
   132. (0.00000) RY*(17) C   4           s( 87.52%)p 0.04(  3.53%)d 0.10(  8.95%)
   133. (0.00568) RY*( 1) C   5           s(  0.13%)p99.99( 94.77%)d38.41(  5.10%)
                                            0.0000 -0.0219  0.0151  0.0239  0.0071
                                            0.0010  0.0161  0.0512 -0.0005 -0.0223
                                            0.9192 -0.0068  0.0338 -0.0076  0.3096
                                           -0.0464  0.0137  0.0586 -0.0644 -0.1166
                                            0.1717  0.0183
   134. (0.00206) RY*( 2) C   5           s(  0.27%)p99.99( 97.56%)d 8.13(  2.17%)
                                            0.0000  0.0164  0.0419  0.0235 -0.0096
                                            0.0276  0.8149 -0.1316 -0.1073  0.0059
                                            0.1657  0.0222 -0.0536 -0.0099 -0.4960
                                            0.0581  0.0403  0.1135  0.0356 -0.0135
                                           -0.0370 -0.0774
   135. (0.00115) RY*( 3) C   5           s(  0.01%)p99.99( 76.86%)d99.99( 23.13%)
                                            0.0000 -0.0001  0.0043  0.0108 -0.0002
                                            0.0025 -0.4253 -0.0902  0.0061 -0.0007
                                            0.2218  0.1388  0.0250  0.0043 -0.6591
                                           -0.2678 -0.0652  0.1424 -0.2092 -0.0272
                                           -0.1849  0.3637
   136. (0.00054) RY*( 4) C   5           s(  0.71%)p46.92( 33.22%)d93.31( 66.07%)
                                           -0.0000 -0.0008  0.0830 -0.0126 -0.0060
                                            0.0032 -0.2802  0.0524  0.0570 -0.0046
                                            0.1496 -0.0612  0.0424  0.0091 -0.3819
                                            0.2553 -0.0931 -0.0675  0.3943  0.3848
                                            0.4339 -0.4053
   137. (0.00050) RY*( 5) C   5           s( 82.11%)p 0.17( 14.31%)d 0.04(  3.59%)
                                           -0.0000 -0.0046  0.8899 -0.1702  0.0129
                                           -0.0116 -0.0352 -0.2686  0.0675 -0.0201
                                           -0.0050 -0.2041  0.1323 -0.0027  0.0728
                                            0.0016 -0.0093  0.0843  0.0692 -0.0443
                                           -0.1472  0.0176
   138. (0.00026) RY*( 6) C   5           s( 22.29%)p 3.17( 70.61%)d 0.32(  7.10%)
                                            0.0000 -0.0059  0.3423  0.3205 -0.0547
                                            0.0108  0.0660  0.5594 -0.2684 -0.0055
                                           -0.0754  0.0845 -0.0987 -0.0068 -0.0267
                                           -0.5349  0.0849 -0.0941 -0.0893  0.1121
                                            0.1628 -0.1228
   139. (0.00020) RY*( 7) C   5           s(  6.21%)p13.15( 81.58%)d 1.97( 12.21%)
                                            0.0000  0.0037  0.2339 -0.0722  0.0460
                                            0.0070  0.0365  0.1990  0.1863 -0.0007
                                            0.0197  0.7584  0.0571 -0.0035 -0.0056
                                            0.4017 -0.0022 -0.2403 -0.2495  0.0145
                                           -0.0439 -0.0025
   140. (0.00013) RY*( 8) C   5           s(  0.66%)p94.11( 61.73%)d57.36( 37.62%)
                                           -0.0000  0.0067  0.0232 -0.0522  0.0570
                                           -0.0124 -0.1562  0.1071 -0.5930 -0.0059
                                           -0.0382  0.2290  0.0408  0.0006  0.0219
                                            0.2537  0.3304  0.4700  0.3108 -0.2379
                                           -0.0178  0.0419
   141. (0.00009) RY*( 9) C   5           s( 13.99%)p 2.80( 39.18%)d 3.35( 46.82%)
   142. (0.00006) RY*(10) C   5           s(  1.47%)p41.24( 60.48%)d25.95( 38.06%)
   143. (0.00006) RY*(11) C   5           s( 57.41%)p 0.44( 25.52%)d 0.30( 17.07%)
   144. (0.00002) RY*(12) C   5           s(  0.57%)p16.62(  9.46%)d99.99( 89.97%)
   145. (0.00003) RY*(13) C   5           s( 12.34%)p 0.59(  7.28%)d 6.51( 80.37%)
   146. (0.00002) RY*(14) C   5           s(  7.62%)p11.57( 88.20%)d 0.55(  4.18%)
   147. (0.00000) RY*(15) C   5           s(  0.14%)p99.99( 95.52%)d30.44(  4.34%)
   148. (0.00000) RY*(16) C   5           s( 93.06%)p 0.04(  4.11%)d 0.03(  2.83%)
   149. (0.00001) RY*(17) C   5           s(  1.09%)p36.43( 39.69%)d54.34( 59.22%)
   150. (0.00580) RY*( 1) C   6           s(  0.43%)p99.99( 94.73%)d11.22(  4.83%)
                                            0.0000 -0.0259  0.0558 -0.0207  0.0096
                                            0.0227 -0.7497  0.0758 -0.0477 -0.0037
                                            0.2564  0.0260  0.0016 -0.0150  0.5546
                                           -0.0408  0.0286  0.1054  0.1278 -0.0143
                                           -0.1364 -0.0456
   151. (0.00201) RY*( 2) C   6           s(  0.16%)p99.99( 97.92%)d11.98(  1.92%)
                                            0.0000  0.0017 -0.0253  0.0305  0.0055
                                            0.0142  0.3640 -0.0569 -0.0732  0.0372
                                            0.8689 -0.1618 -0.2034  0.0056  0.1097
                                           -0.0260 -0.0340 -0.0957  0.0028  0.0787
                                           -0.0599  0.0173
   152. (0.00089) RY*( 3) C   6           s(  0.19%)p99.99( 83.69%)d83.69( 16.11%)
                                            0.0000  0.0003 -0.0177  0.0401  0.0008
                                           -0.0113  0.4294  0.0918  0.0266  0.0067
                                           -0.2774 -0.0849 -0.0209 -0.0193  0.7160
                                            0.2058  0.0569 -0.0034  0.2120  0.2044
                                            0.2209 -0.1600
   153. (0.00058) RY*( 4) C   6           s(  0.64%)p15.00(  9.53%)d99.99( 89.83%)
                                           -0.0000  0.0008 -0.0331  0.0724  0.0022
                                           -0.0019 -0.1448 -0.0978 -0.0579 -0.0015
                                            0.0656 -0.0660  0.0470 -0.0039 -0.2114
                                           -0.0385 -0.0660  0.3478  0.3165  0.6714
                                            0.3901  0.2726
   154. (0.00044) RY*( 5) C   6           s( 88.23%)p 0.10(  8.41%)d 0.04(  3.36%)
                                           -0.0000  0.0042  0.9386 -0.0141 -0.0329
                                           -0.0146  0.0913  0.1065  0.1099  0.0113
                                            0.0155  0.1527 -0.1153  0.0129 -0.0387
                                           -0.0179 -0.1147  0.1458  0.0390  0.0555
                                           -0.0546 -0.0689
   155. (0.00027) RY*( 6) C   6           s(  9.77%)p 8.39( 81.96%)d 0.85(  8.27%)
                                            0.0000 -0.0024 -0.2126  0.2290  0.0095
                                            0.0108  0.0522  0.3353 -0.1535  0.0176
                                            0.0817  0.7454 -0.3245 -0.0007 -0.0245
                                            0.1060 -0.0315  0.2324 -0.0546 -0.0599
                                            0.1397 -0.0514
   156. (0.00014) RY*( 7) C   6           s( 74.13%)p 0.11(  8.51%)d 0.23( 17.37%)
                                           -0.0000 -0.0009 -0.0253  0.8602 -0.0273
                                            0.0034 -0.0228 -0.1625  0.1294 -0.0073
                                           -0.0663 -0.1706 -0.0184 -0.0031 -0.0268
                                            0.0052 -0.0818  0.1326 -0.0437  0.0867
                                           -0.3092 -0.2259
   157. (0.00007) RY*( 8) C   6           s(  0.13%)p99.99( 28.33%)d99.99( 71.54%)
   158. (0.00008) RY*( 9) C   6           s(  6.04%)p11.12( 67.16%)d 4.44( 26.80%)
   159. (0.00002) RY*(10) C   6           s(  0.03%)p99.99( 99.49%)d15.83(  0.48%)
   160. (0.00002) RY*(11) C   6           s( 11.17%)p 1.21( 13.54%)d 6.74( 75.29%)
   161. (0.00000) RY*(12) C   6           s(  1.83%)p53.03( 96.88%)d 0.71(  1.29%)
   162. (0.00000) RY*(13) C   6           s(  4.50%)p17.08( 76.84%)d 4.15( 18.66%)
   163. (0.00000) RY*(14) C   6           s(  2.13%)p11.53( 24.56%)d34.42( 73.31%)
   164. (0.00000) RY*(15) C   6           s( 97.62%)p 0.01(  1.02%)d 0.01(  1.36%)
   165. (0.00001) RY*(16) C   6           s(  0.89%)p99.99( 93.10%)d 6.79(  6.01%)
   166. (0.00000) RY*(17) C   6           s(  2.21%)p 6.52( 14.41%)d37.73( 83.38%)
   167. (0.00990) RY*( 1) C   7           s(  2.87%)p32.74( 94.08%)d 1.06(  3.04%)
                                            0.0000  0.0010  0.1695  0.0034 -0.0005
                                           -0.0367  0.7124 -0.0485  0.0306  0.0088
                                           -0.5903 -0.0973  0.0157 -0.0036 -0.2605
                                            0.0431  0.0271  0.1418  0.0115  0.0480
                                           -0.0784  0.0418
   168. (0.00484) RY*( 2) C   7           s(  2.49%)p37.42( 93.19%)d 1.73(  4.32%)
                                            0.0000 -0.0162  0.1569 -0.0028 -0.0022
                                           -0.0164  0.0930 -0.1892  0.0101  0.0094
                                           -0.2128  0.0608  0.0110  0.0004  0.9153
                                           -0.0024  0.0116  0.1124  0.0939 -0.0136
                                            0.0785  0.1241
   169. (0.00280) RY*( 3) C   7           s(  1.43%)p48.64( 69.76%)d20.09( 28.81%)
                                           -0.0000  0.0061  0.1193  0.0060 -0.0063
                                           -0.0086 -0.3311 -0.4668  0.0816 -0.0059
                                           -0.0917 -0.5707 -0.0078  0.0017 -0.1043
                                            0.1297 -0.0368  0.3927  0.2570 -0.0475
                                           -0.0400 -0.2530
   170. (0.00204) RY*( 4) C   7           s(  0.11%)p99.99( 94.57%)d46.69(  5.32%)
                                           -0.0000 -0.0139  0.0295  0.0071  0.0052
                                           -0.0020  0.3515 -0.3095 -0.0054  0.0151
                                            0.4912  0.1573 -0.0475  0.0028  0.0035
                                            0.6766  0.0024  0.1216 -0.1665 -0.0942
                                            0.0287 -0.0307
   171. (0.00169) RY*( 5) C   7           s(  5.76%)p15.01( 86.48%)d 1.35(  7.76%)
                                            0.0000 -0.0163  0.2148 -0.1054  0.0098
                                           -0.0048  0.3342 -0.2240  0.0328  0.0166
                                            0.4655 -0.2227 -0.0655  0.0000  0.0016
                                           -0.6531 -0.0669  0.0601 -0.1622 -0.2096
                                            0.0115  0.0603
   172. (0.00103) RY*( 6) C   7           s(  1.61%)p56.04( 90.20%)d 5.09(  8.19%)
                                           -0.0000 -0.0070  0.0094  0.1254  0.0149
                                            0.0019  0.1942  0.5972 -0.0405  0.0072
                                            0.2093 -0.6292 -0.0253  0.0067  0.1635
                                            0.1926 -0.0420 -0.0084  0.0862  0.1226
                                            0.2415  0.0326
   173. (0.00094) RY*( 7) C   7           s( 25.83%)p 1.04( 26.75%)d 1.84( 47.42%)
                                            0.0000  0.0022  0.5058  0.0498  0.0006
                                           -0.0175 -0.1703  0.3372  0.2736  0.0036
                                           -0.0697  0.0165  0.0758 -0.0058  0.0228
                                            0.1300  0.1462  0.0597 -0.2604 -0.5603
                                           -0.2898 -0.0701
   174. (0.00067) RY*( 8) C   7           s( 27.19%)p 1.01( 27.34%)d 1.67( 45.48%)
                                           -0.0000 -0.0059  0.4896  0.1739  0.0432
                                           -0.0078 -0.0034  0.1713  0.1566  0.0199
                                            0.2084  0.3749 -0.0918  0.0124 -0.1106
                                           -0.0808 -0.0879  0.3144  0.4854  0.3386
                                            0.0716 -0.0228
   175. (0.00031) RY*( 9) C   7           s( 26.60%)p 1.52( 40.46%)d 1.24( 32.94%)
                                           -0.0000  0.0038  0.3763 -0.3524  0.0143
                                           -0.0046 -0.1786 -0.0877 -0.1103  0.0148
                                           -0.0753 -0.1284 -0.5240  0.0022 -0.0818
                                            0.1610 -0.1522 -0.2719 -0.0806  0.1538
                                           -0.0372  0.4732
   176. (0.00026) RY*(10) C   7           s( 13.21%)p 3.00( 39.58%)d 3.57( 47.21%)
                                           -0.0000  0.0003  0.3415  0.1246 -0.0026
                                           -0.0033 -0.1318 -0.1787  0.0381  0.0040
                                           -0.0240 -0.0656  0.4361  0.0080 -0.0873
                                           -0.0019  0.3772 -0.1205 -0.3700  0.3453
                                            0.4364  0.1051
   177. (0.00016) RY*(11) C   7           s(  0.55%)p99.99( 73.61%)d47.39( 25.85%)
                                           -0.0000 -0.0064 -0.0494  0.0520 -0.0162
                                            0.0014  0.0633 -0.0201 -0.0743  0.0154
                                            0.1333 -0.0888 -0.2325  0.0054  0.0614
                                           -0.0383  0.8006 -0.0756  0.1671  0.1851
                                           -0.4365 -0.0076
   178. (0.00017) RY*(12) C   7           s(  4.45%)p 7.21( 32.06%)d14.29( 63.50%)
                                            0.0000 -0.0026 -0.0775  0.1936 -0.0310
                                            0.0044  0.0248 -0.1374  0.2903  0.0115
                                            0.1017 -0.1047  0.4233 -0.0087 -0.0649
                                            0.0668 -0.0859 -0.2536  0.3815 -0.1307
                                           -0.2275  0.5969
   179. (0.00012) RY*(13) C   7           s( 13.60%)p 0.61(  8.26%)d 5.75( 78.14%)
                                           -0.0000 -0.0105  0.2539 -0.2415  0.1143
                                            0.0107  0.1228 -0.0811  0.0247  0.0059
                                            0.0352 -0.0405  0.1902  0.0057  0.0705
                                            0.0537 -0.1152 -0.6429  0.2578  0.0626
                                           -0.0864 -0.5388
   180. (0.00008) RY*(14) C   7           s( 39.15%)p 1.03( 40.51%)d 0.52( 20.33%)
   181. (0.00005) RY*(15) C   7           s(  5.35%)p 5.74( 30.66%)d11.97( 64.00%)
   182. (0.00003) RY*(16) C   7           s( 43.82%)p 0.94( 41.09%)d 0.34( 15.09%)
   183. (0.00001) RY*(17) C   7           s( 85.93%)p 0.14( 11.69%)d 0.03(  2.37%)
   184. (0.00615) RY*( 1) C   8           s(  0.39%)p99.99( 96.42%)d 8.14(  3.18%)
                                           -0.0000  0.0048 -0.0305  0.0544 -0.0008
                                            0.0101  0.2158  0.0202 -0.0234  0.0051
                                           -0.4740  0.0116  0.0043 -0.0230  0.8311
                                           -0.0057  0.0198 -0.0016 -0.0843  0.1084
                                            0.0385 -0.1073
   185. (0.00415) RY*( 2) C   8           s(  3.79%)p24.44( 92.66%)d 0.94(  3.55%)
                                           -0.0000  0.0085  0.1890  0.0450  0.0109
                                           -0.0137 -0.8579 -0.0095  0.0130  0.0090
                                            0.2396 -0.0054 -0.0236 -0.0066  0.3606
                                           -0.0147  0.0423  0.1144 -0.1259  0.0067
                                           -0.0230  0.0774
   186. (0.00396) RY*( 3) C   8           s(  0.32%)p99.99( 95.64%)d12.50(  4.03%)
                                           -0.0000  0.0022  0.0564 -0.0052 -0.0031
                                            0.0016 -0.3621 -0.0299 -0.0107  0.0009
                                           -0.8274  0.0128 -0.0116 -0.0043 -0.3733
                                           -0.0096  0.0079  0.0248 -0.0952 -0.1235
                                           -0.1028 -0.0694
   187. (0.00116) RY*( 4) C   8           s( 92.13%)p 0.06(  5.74%)d 0.02(  2.12%)
                                           -0.0000 -0.0027  0.9561 -0.0829 -0.0157
                                            0.0077  0.2015  0.0343 -0.0373  0.0041
                                           -0.0043 -0.0280 -0.0234 -0.0154 -0.0111
                                           -0.0270  0.1083  0.0772  0.0521 -0.0896
                                            0.0206 -0.0640
   188. (0.00072) RY*( 5) C   8           s(  1.28%)p 7.94( 10.21%)d68.89( 88.51%)
                                           -0.0000 -0.0007  0.1086 -0.0323  0.0017
                                           -0.0086 -0.0311  0.2290  0.0046 -0.0103
                                           -0.0263  0.1785 -0.0360 -0.0058 -0.0089
                                            0.1203  0.0019 -0.4550  0.1097  0.5093
                                           -0.6022  0.2098
   189. (0.00033) RY*( 6) C   8           s(  0.72%)p87.53( 63.09%)d50.20( 36.19%)
                                           -0.0000 -0.0004 -0.0100  0.0694 -0.0479
                                           -0.0105 -0.1314  0.6335  0.2313  0.0053
                                           -0.0319 -0.3550 -0.1304 -0.0013 -0.0196
                                            0.1125 -0.0401 -0.2236  0.3232  0.0471
                                            0.3302 -0.3101
   190. (0.00026) RY*( 7) C   8           s( 14.06%)p 2.02( 28.36%)d 4.10( 57.58%)
                                           -0.0000  0.0029  0.0339  0.3710  0.0421
                                           -0.0061 -0.0723 -0.1345 -0.1552 -0.0073
                                           -0.0962  0.4232  0.0185 -0.0045 -0.0620
                                            0.0360  0.2054  0.1061  0.4955  0.3328
                                            0.4249  0.1666
   191. (0.00020) RY*( 8) C   8           s(  1.17%)p25.56( 29.79%)d59.25( 69.04%)
                                            0.0000 -0.0055  0.1051 -0.0003 -0.0240
                                            0.0098  0.0595  0.2372  0.1226 -0.0087
                                           -0.0637  0.0414  0.0743 -0.0056 -0.0920
                                            0.1222 -0.4338  0.1192 -0.4930  0.3136
                                            0.3796  0.4367
   192. (0.00018) RY*( 9) C   8           s( 35.19%)p 1.40( 49.10%)d 0.45( 15.70%)
                                           -0.0000 -0.0026  0.0411  0.5892 -0.0551
                                            0.0054  0.0470 -0.0299 -0.2012  0.0030
                                            0.0702 -0.0636  0.0532 -0.0025 -0.0458
                                            0.6479  0.1173 -0.1044 -0.3069 -0.1258
                                           -0.0781 -0.1732
   193. (0.00015) RY*(10) C   8           s( 41.22%)p 1.21( 49.93%)d 0.21(  8.84%)
                                            0.0000 -0.0004  0.0342  0.6411 -0.0035
                                            0.0054  0.0816 -0.0222  0.2493 -0.0001
                                           -0.0158 -0.3672 -0.0666 -0.0005 -0.0408
                                           -0.5314  0.0800  0.0577 -0.0578  0.0592
                                           -0.1770  0.2167
   194. (0.00011) RY*(11) C   8           s(  1.85%)p22.93( 42.52%)d29.99( 55.63%)
                                            0.0000  0.0027 -0.0170  0.0948  0.0962
                                            0.0006  0.0610  0.1529  0.3480 -0.0031
                                           -0.0427  0.1921 -0.2705  0.0083  0.1010
                                            0.3132 -0.2381  0.3764  0.3152 -0.3901
                                           -0.2660  0.3037
   195. (0.00008) RY*(12) C   8           s(  1.56%)p34.02( 53.14%)d29.00( 45.30%)
   196. (0.00007) RY*(13) C   8           s( 10.44%)p 6.88( 71.76%)d 1.71( 17.80%)
   197. (0.00004) RY*(14) C   8           s(  1.34%)p24.97( 33.43%)d48.71( 65.23%)
   198. (0.00002) RY*(15) C   8           s(  4.50%)p20.33( 91.56%)d 0.87(  3.94%)
   199. (0.00002) RY*(16) C   8           s(  1.84%)p42.89( 79.00%)d10.40( 19.16%)
   200. (0.00000) RY*(17) C   8           s( 88.19%)p 0.09(  7.76%)d 0.05(  4.06%)
   201. (0.00483) RY*( 1) N   9           s(  0.41%)p99.99( 97.08%)d 6.13(  2.51%)
                                           -0.0000  0.0025  0.0402  0.0497 -0.0001
                                            0.0269 -0.9399 -0.0409 -0.0019  0.0072
                                           -0.1599  0.0519 -0.0057 -0.0074  0.2376
                                            0.0101 -0.0069  0.1358  0.0639 -0.0087
                                           -0.0342 -0.0359
   202. (0.00364) RY*( 2) N   9           s( 10.22%)p 8.44( 86.26%)d 0.34(  3.52%)
                                            0.0000 -0.0231  0.3159  0.0427  0.0043
                                            0.0062 -0.0577 -0.0449  0.0014  0.0039
                                            0.8578 -0.1306 -0.0191  0.0157  0.3000
                                           -0.1169 -0.0051  0.0657  0.0072  0.1305
                                            0.0442  0.1088
   203. (0.00180) RY*( 3) N   9           s( 42.44%)p 1.28( 54.53%)d 0.07(  3.03%)
                                           -0.0000  0.0037  0.6488 -0.0583 -0.0032
                                            0.0014 -0.1432  0.0041 -0.0413 -0.0053
                                           -0.0862 -0.1840  0.0923 -0.0086 -0.6660
                                           -0.0895 -0.1468  0.0323 -0.0164  0.0863
                                            0.0221  0.1451
   204. (0.00111) RY*( 4) N   9           s( 30.87%)p 1.83( 56.50%)d 0.41( 12.63%)
                                            0.0000  0.0014  0.5466 -0.0994  0.0017
                                            0.0016  0.2273  0.0253 -0.0371 -0.0072
                                           -0.3781 -0.1144  0.0829  0.0082  0.5742
                                           -0.0470 -0.1279 -0.0018 -0.1091  0.1229
                                           -0.1465 -0.2790
   205. (0.00036) RY*( 5) N   9           s(  3.36%)p16.92( 56.91%)d11.81( 39.73%)
                                           -0.0000  0.0037  0.0083  0.1832 -0.0007
                                           -0.0051 -0.0995  0.6725 -0.0463  0.0022
                                            0.0098  0.1754  0.0091  0.0006  0.0255
                                           -0.2674  0.0403 -0.3575 -0.5015  0.0167
                                            0.0132  0.1325
   206. (0.00021) RY*( 6) N   9           s( 14.00%)p 1.09( 15.24%)d 5.06( 70.77%)
                                           -0.0000  0.0024 -0.1273  0.3513  0.0190
                                           -0.0042 -0.0423 -0.0838 -0.0454  0.0058
                                            0.1436 -0.0012 -0.0765 -0.0191 -0.2452
                                           -0.1800 -0.1486 -0.0004 -0.0947  0.2948
                                           -0.2255 -0.7490
   207. (0.00015) RY*( 7) N   9           s( 10.56%)p 7.27( 76.77%)d 1.20( 12.67%)
                                           -0.0000 -0.0021  0.2100  0.2449 -0.0381
                                            0.0019 -0.0252  0.2798  0.1461  0.0047
                                            0.0843 -0.1386 -0.0416  0.0011 -0.0509
                                            0.7114  0.3616 -0.1889  0.1327 -0.1392
                                           -0.1124 -0.2035
   208. (0.00008) RY*( 8) N   9           s( 45.14%)p 0.43( 19.19%)d 0.79( 35.67%)
   209. (0.00005) RY*( 9) N   9           s(  9.53%)p 6.57( 62.61%)d 2.92( 27.86%)
   210. (0.00004) RY*(10) N   9           s(  8.52%)p 8.54( 72.81%)d 2.19( 18.66%)
   211. (0.00004) RY*(11) N   9           s( 20.38%)p 1.73( 35.27%)d 2.18( 44.35%)
   212. (0.00002) RY*(12) N   9           s(  3.64%)p 7.24( 26.34%)d19.26( 70.02%)
   213. (0.00002) RY*(13) N   9           s(  0.29%)p41.62( 12.04%)d99.99( 87.67%)
   214. (0.00001) RY*(14) N   9           s(  0.16%)p99.99( 88.93%)d70.16( 10.92%)
   215. (0.00000) RY*(15) N   9           s(  0.68%)p99.99( 92.19%)d10.57(  7.13%)
   216. (0.00001) RY*(16) N   9           s(  1.00%)p46.84( 47.07%)d51.67( 51.92%)
   217. (0.00000) RY*(17) N   9           s( 98.92%)p 0.00(  0.28%)d 0.01(  0.79%)
   218. (0.00794) RY*( 1) C  10           s(  0.11%)p99.99( 96.00%)d35.19(  3.88%)
                                            0.0000 -0.0150  0.0276 -0.0086  0.0067
                                           -0.0059  0.6298 -0.0288  0.0230  0.0050
                                           -0.5670  0.0050 -0.0066  0.0018  0.4896
                                            0.0194 -0.0176  0.1035 -0.1156  0.0468
                                           -0.0136  0.1114
   219. (0.00651) RY*( 2) C  10           s(  0.18%)p99.99( 95.14%)d26.34(  4.69%)
                                            0.0000  0.0204  0.0302 -0.0111 -0.0181
                                           -0.0047 -0.5511 -0.0324  0.0249 -0.0006
                                            0.0940  0.0435  0.0118  0.0134  0.7921
                                           -0.0436 -0.0750 -0.0411 -0.1476  0.1166
                                            0.0732 -0.0664
   220. (0.00283) RY*( 3) C  10           s(  0.13%)p99.99( 44.66%)d99.99( 55.21%)
                                            0.0000 -0.0002  0.0102  0.0339 -0.0038
                                           -0.0042 -0.3420  0.0113  0.0369 -0.0049
                                           -0.5401  0.0606  0.0398 -0.0016 -0.1756
                                           -0.0083  0.0150  0.2999  0.1461 -0.1463
                                            0.6468 -0.0314
   221. (0.00091) RY*( 4) C  10           s(  0.03%)p99.99( 15.56%)d99.99( 84.42%)
                                            0.0000 -0.0012  0.0042  0.0161  0.0025
                                           -0.0004 -0.0847 -0.1522  0.0120 -0.0027
                                           -0.1401 -0.3084  0.0081  0.0008 -0.0492
                                           -0.0863 -0.0192  0.1281 -0.4819 -0.5842
                                           -0.2503 -0.4376
   222. (0.00071) RY*( 5) C  10           s( 39.29%)p 0.10(  3.88%)d 1.45( 56.83%)
                                            0.0000 -0.0120  0.6258 -0.0319  0.0093
                                            0.0085  0.1028  0.0117  0.0373 -0.0069
                                           -0.0206  0.0042 -0.0012  0.0070 -0.1475
                                           -0.0087 -0.0656 -0.3039 -0.3230  0.3825
                                            0.2692 -0.3910
   223. (0.00055) RY*( 6) C  10           s( 24.57%)p 0.47( 11.64%)d 2.60( 63.79%)
                                           -0.0000 -0.0059  0.4404 -0.2249  0.0335
                                            0.0119  0.0132  0.0476 -0.0795 -0.0033
                                           -0.0634  0.0142 -0.0093 -0.0093  0.1639
                                           -0.2136  0.1748 -0.3024  0.5833 -0.4334
                                           -0.0945 -0.0972
   224. (0.00036) RY*( 7) C  10           s( 28.04%)p 1.14( 31.86%)d 1.43( 40.11%)
                                           -0.0000  0.0085  0.5252 -0.0508 -0.0440
                                           -0.0262  0.0514 -0.3161  0.1498  0.0154
                                            0.2943  0.1851 -0.0171 -0.0062  0.0281
                                            0.2591 -0.0595  0.4990 -0.0735 -0.2052
                                            0.0145  0.3231
   225. (0.00024) RY*( 8) C  10           s( 13.39%)p 3.61( 48.37%)d 2.86( 38.24%)
                                            0.0000  0.0056  0.2820  0.2319  0.0238
                                           -0.0053 -0.3250 -0.0359  0.0899  0.0132
                                           -0.3984 -0.3491 -0.1128  0.0018 -0.1351
                                            0.0319 -0.2365  0.0026  0.1380  0.2533
                                           -0.4788  0.2643
   226. (0.00018) RY*( 9) C  10           s( 32.66%)p 1.40( 45.88%)d 0.66( 21.46%)
                                            0.0000  0.0034  0.0506  0.5658  0.0622
                                           -0.0019  0.1390  0.3839  0.2491 -0.0081
                                            0.1437  0.1929  0.0100  0.0021  0.0843
                                           -0.0922 -0.3954  0.2119  0.2266 -0.0958
                                           -0.0324 -0.3288
   227. (0.00015) RY*(10) C  10           s(  2.76%)p25.71( 71.04%)d 9.48( 26.19%)
                                           -0.0000  0.0143  0.1242 -0.0690  0.0851
                                           -0.0087 -0.0574  0.3763  0.0482  0.0059
                                            0.0049  0.0753 -0.2523 -0.0082 -0.0200
                                           -0.4333  0.5528  0.4200 -0.1371  0.1956
                                           -0.1687 -0.0058
   228. (0.00012) RY*(11) C  10           s( 10.25%)p 8.26( 84.67%)d 0.50(  5.08%)
                                           -0.0000 -0.0007 -0.0898  0.3045 -0.0423
                                           -0.0042 -0.0199 -0.6728  0.0727  0.0069
                                           -0.1037  0.4571 -0.1220 -0.0011 -0.0643
                                           -0.3660  0.1252 -0.0977  0.0575  0.0971
                                           -0.1162 -0.1224
   229. (0.00007) RY*(12) C  10           s(  3.40%)p22.91( 77.82%)d 5.53( 18.78%)
   230. (0.00004) RY*(13) C  10           s(  7.86%)p10.82( 85.07%)d 0.90(  7.07%)
   231. (0.00005) RY*(14) C  10           s( 39.50%)p 0.72( 28.61%)d 0.81( 31.89%)
   232. (0.00001) RY*(15) C  10           s(  0.44%)p99.99( 88.60%)d24.92( 10.96%)
   233. (0.00001) RY*(16) C  10           s(  2.27%)p31.04( 70.59%)d11.93( 27.14%)
   234. (0.00000) RY*(17) C  10           s( 95.29%)p 0.01(  0.70%)d 0.04(  4.01%)
   235. (0.00580) RY*( 1) C  11           s(  0.98%)p97.47( 95.78%)d 3.29(  3.23%)
                                            0.0000  0.0247  0.0797  0.0535 -0.0014
                                            0.0122 -0.7705 -0.0207 -0.0015  0.0028
                                            0.3267  0.0383 -0.0153 -0.0303  0.4951
                                           -0.0855  0.0431  0.0152 -0.1520  0.0756
                                            0.0473  0.0324
   236. (0.00262) RY*( 2) C  11           s(  1.97%)p48.58( 95.52%)d 1.28(  2.51%)
                                           -0.0000 -0.0137  0.1391 -0.0018  0.0105
                                           -0.0191 -0.3218  0.0657  0.1023  0.0205
                                            0.4596 -0.0906 -0.0793 -0.0224 -0.7702
                                            0.1243  0.0343  0.0705  0.0696 -0.0673
                                           -0.0652  0.0808
   237. (0.00110) RY*( 3) C  11           s( 81.21%)p 0.18( 14.93%)d 0.05(  3.86%)
                                            0.0000  0.0087  0.8721 -0.2269  0.0009
                                            0.0221  0.0344  0.2547 -0.1056 -0.0071
                                           -0.1988 -0.1364  0.0589 -0.0091  0.0544
                                           -0.0831  0.0057  0.1018 -0.0773 -0.0535
                                           -0.0633  0.1240
   238. (0.00096) RY*( 4) C  11           s(  1.85%)p44.14( 81.57%)d 8.97( 16.58%)
                                            0.0000  0.0014  0.1290  0.0423  0.0076
                                           -0.0078  0.4823  0.0077  0.0062 -0.0191
                                            0.7106 -0.0979  0.0346 -0.0073  0.2496
                                           -0.0649  0.0134  0.0277  0.2012  0.2009
                                            0.2199  0.1894
   239. (0.00047) RY*( 5) C  11           s(  0.01%)p99.99( 16.76%)d99.99( 83.22%)
                                            0.0000  0.0000  0.0095  0.0049 -0.0008
                                            0.0007  0.1868  0.0791  0.0592  0.0007
                                            0.2916  0.1181  0.1035  0.0002  0.1004
                                            0.0465  0.0320 -0.2320 -0.3711 -0.1507
                                           -0.7643 -0.1837
   240. (0.00030) RY*( 6) C  11           s( 58.07%)p 0.44( 25.46%)d 0.28( 16.48%)
                                            0.0000 -0.0021  0.1985  0.7354 -0.0202
                                            0.0075 -0.0418 -0.0373 -0.2257 -0.0054
                                           -0.0516 -0.0958  0.1773  0.0054  0.0685
                                            0.3811 -0.0845 -0.1912  0.2676 -0.2355
                                           -0.0332  0.0068
   241. (0.00027) RY*( 7) C  11           s(  0.04%)p99.99( 75.32%)d99.99( 24.63%)
                                           -0.0000  0.0004 -0.0029  0.0189  0.0084
                                            0.0016  0.0378 -0.4606 -0.0203  0.0035
                                            0.0591 -0.6828 -0.0101  0.0009  0.0157
                                           -0.2597 -0.0407  0.1611 -0.1850 -0.3548
                                            0.0298 -0.2437
   242. (0.00018) RY*( 8) C  11           s( 12.66%)p 4.84( 61.30%)d 2.06( 26.04%)
                                           -0.0000 -0.0030  0.3548 -0.0265 -0.0010
                                           -0.0078  0.0209 -0.6367 -0.0056  0.0102
                                            0.0431  0.4320  0.0250 -0.0170 -0.1035
                                            0.0150 -0.0818 -0.0662  0.0368  0.2482
                                            0.0709 -0.4336
   243. (0.00012) RY*( 9) C  11           s( 14.30%)p 5.19( 74.23%)d 0.80( 11.47%)
                                            0.0000  0.0030  0.1086  0.3619 -0.0151
                                            0.0017  0.0622 -0.1066  0.2672 -0.0025
                                           -0.0718  0.2608 -0.3383  0.0031 -0.0133
                                           -0.4763  0.4909  0.0490  0.0957 -0.2374
                                           -0.0776  0.2018
   244. (0.00008) RY*(10) C  11           s( 13.46%)p 4.29( 57.77%)d 2.14( 28.77%)
   245. (0.00004) RY*(11) C  11           s( 10.88%)p 1.99( 21.60%)d 6.21( 67.52%)
   246. (0.00004) RY*(12) C  11           s(  1.14%)p37.06( 42.08%)d50.02( 56.79%)
   247. (0.00000) RY*(13) C  11           s( 96.75%)p 0.03(  2.59%)d 0.01(  0.66%)
   248. (0.00001) RY*(14) C  11           s(  4.43%)p15.72( 69.61%)d 5.87( 25.97%)
   249. (0.00001) RY*(15) C  11           s(  1.72%)p20.85( 35.82%)d36.35( 62.46%)
   250. (0.00000) RY*(16) C  11           s(  0.04%)p99.99( 98.76%)d28.24(  1.20%)
   251. (0.00001) RY*(17) C  11           s(  0.60%)p51.73( 30.97%)d99.99( 68.44%)
   252. (0.00536) RY*( 1) C  12           s(  0.47%)p99.99( 94.39%)d11.00(  5.15%)
                                            0.0000 -0.0259  0.0614 -0.0072  0.0137
                                            0.0055 -0.1351  0.0304 -0.0157 -0.0116
                                            0.3868 -0.0519  0.0270  0.0239 -0.8726
                                            0.0815 -0.0506 -0.0522 -0.0818  0.1222
                                            0.0664 -0.1507
   253. (0.00199) RY*( 2) C  12           s(  0.64%)p99.99( 97.73%)d 2.52(  1.62%)
                                            0.0000 -0.0008  0.0787  0.0158  0.0024
                                           -0.0349 -0.8035  0.0930  0.1955  0.0184
                                            0.4028 -0.0497 -0.0947  0.0118  0.3158
                                           -0.0453 -0.0881 -0.0609  0.0775 -0.0226
                                            0.0031 -0.0774
   254. (0.00066) RY*( 3) C  12           s(  0.15%)p99.99( 43.41%)d99.99( 56.43%)
                                            0.0000  0.0002 -0.0180  0.0344  0.0014
                                           -0.0115  0.3202  0.0942  0.0433 -0.0180
                                            0.5092  0.1518  0.0767 -0.0057  0.1736
                                            0.0411  0.0171 -0.3467  0.0526  0.4017
                                           -0.4899  0.1998
   255. (0.00054) RY*( 4) C  12           s(  0.17%)p99.99( 46.07%)d99.99( 53.75%)
                                           -0.0000  0.0002  0.0412 -0.0064 -0.0016
                                            0.0029 -0.3437 -0.0147 -0.0256  0.0045
                                           -0.5511 -0.0219 -0.0529  0.0005 -0.1861
                                           -0.0004 -0.0109 -0.2891 -0.1890  0.0853
                                           -0.6407 -0.0216
   256. (0.00039) RY*( 5) C  12           s( 76.17%)p 0.25( 18.74%)d 0.07(  5.09%)
                                           -0.0000  0.0037  0.8698  0.0611 -0.0362
                                            0.0077  0.1169  0.3014 -0.0846  0.0023
                                           -0.0497 -0.1610 -0.0040 -0.0220  0.0568
                                           -0.1045  0.1807 -0.1750 -0.0015  0.0050
                                            0.1017 -0.0998
   257. (0.00036) RY*( 6) C  12           s( 14.52%)p 5.52( 80.12%)d 0.37(  5.36%)
                                           -0.0000  0.0030  0.3801 -0.0149 -0.0218
                                           -0.0162 -0.0173 -0.7278  0.2174  0.0106
                                            0.0247  0.3821 -0.1342 -0.0007  0.0306
                                            0.2405 -0.0149  0.0219 -0.1933  0.0872
                                            0.0666  0.0608
   258. (0.00017) RY*( 7) C  12           s( 80.87%)p 0.04(  2.91%)d 0.20( 16.22%)
                                            0.0000 -0.0014 -0.1481  0.8870  0.0035
                                           -0.0007 -0.0225 -0.0373 -0.0365 -0.0020
                                           -0.0222  0.0661 -0.0036  0.0089  0.0152
                                           -0.1189  0.0807 -0.2543 -0.2410  0.0176
                                            0.1963 -0.0245
   259. (0.00009) RY*( 8) C  12           s(  3.72%)p21.27( 79.03%)d 4.64( 17.25%)
   260. (0.00006) RY*( 9) C  12           s(  0.97%)p30.10( 29.15%)d72.18( 69.89%)
   261. (0.00002) RY*(10) C  12           s(  8.50%)p 0.89(  7.59%)d 9.88( 83.92%)
   262. (0.00000) RY*(11) C  12           s( 97.61%)p 0.02(  2.23%)d 0.00(  0.16%)
   263. (0.00001) RY*(12) C  12           s(  3.98%)p23.27( 92.57%)d 0.87(  3.45%)
   264. (0.00000) RY*(13) C  12           s(  9.60%)p 1.38( 13.28%)d 8.04( 77.12%)
   265. (0.00001) RY*(14) C  12           s(  0.71%)p99.99( 96.26%)d 4.26(  3.03%)
   266. (0.00000) RY*(15) C  12           s(  1.46%)p11.05( 16.09%)d56.66( 82.46%)
   267. (0.00000) RY*(16) C  12           s(  0.47%)p99.99( 96.58%)d 6.28(  2.95%)
   268. (0.00000) RY*(17) C  12           s(  0.09%)p99.99( 83.93%)d99.99( 15.98%)
   269. (0.00552) RY*( 1) C  13           s(  0.43%)p99.99( 94.47%)d11.92(  5.11%)
                                            0.0000 -0.0262  0.0417 -0.0417  0.0108
                                            0.0227 -0.7874 -0.0353 -0.0396 -0.0163
                                            0.5464  0.0458  0.0340  0.0071 -0.1259
                                           -0.0550 -0.0193  0.1292 -0.0813 -0.0012
                                           -0.0396  0.1618
   270. (0.00208) RY*( 2) C  13           s(  0.42%)p99.99( 97.46%)d 5.03(  2.12%)
                                           -0.0000 -0.0015  0.0578 -0.0294 -0.0033
                                            0.0110  0.2653  0.0450 -0.0662  0.0056
                                            0.1515  0.0289 -0.0283 -0.0382 -0.8988
                                           -0.1459  0.2061  0.0180  0.0943 -0.0866
                                           -0.0501  0.0447
   271. (0.00086) RY*( 3) C  13           s(  0.16%)p99.99( 75.98%)d99.99( 23.87%)
                                           -0.0000  0.0002  0.0203  0.0338  0.0020
                                           -0.0055  0.4396 -0.0810  0.0368 -0.0079
                                            0.6932 -0.1306  0.0511 -0.0029  0.2392
                                           -0.0250  0.0221 -0.0308  0.2514  0.2931
                                            0.2155  0.2054
   272. (0.00052) RY*( 4) C  13           s(  0.12%)p99.99( 15.88%)d99.99( 83.99%)
                                            0.0000  0.0000 -0.0120  0.0327  0.0050
                                            0.0076 -0.1941  0.0029 -0.0721  0.0112
                                           -0.3022  0.0031 -0.0872  0.0029 -0.1220
                                            0.0335 -0.0289 -0.3268  0.3264  0.6689
                                           -0.1657  0.3895
   273. (0.00039) RY*( 5) C  13           s( 66.43%)p 0.42( 27.71%)d 0.09(  5.86%)
                                           -0.0000  0.0014  0.8128  0.0390 -0.0467
                                           -0.0188  0.0328  0.0280  0.1971  0.0100
                                           -0.0757  0.1500 -0.0935  0.0103  0.1110
                                           -0.4209 -0.0971 -0.0359  0.0043 -0.1146
                                           -0.0305  0.2079
   274. (0.00027) RY*( 6) C  13           s( 36.24%)p 1.64( 59.36%)d 0.12(  4.40%)
                                           -0.0000  0.0013  0.4360 -0.4134 -0.0384
                                           -0.0036  0.0103 -0.2505 -0.0266  0.0076
                                            0.0071 -0.0242 -0.0962 -0.0158 -0.0227
                                            0.6404  0.3305  0.0117 -0.1543  0.1231
                                            0.0356 -0.0601
   275. (0.00013) RY*( 7) C  13           s( 60.33%)p 0.31( 18.75%)d 0.35( 20.92%)
                                            0.0000 -0.0054  0.0074  0.7750 -0.0513
                                            0.0068  0.0064 -0.1239  0.1532 -0.0006
                                            0.0033  0.0065 -0.1632 -0.0056 -0.0618
                                            0.2975  0.1717 -0.0974 -0.3154 -0.0872
                                            0.1133  0.2825
   276. (0.00007) RY*( 8) C  13           s(  3.46%)p 8.70( 30.11%)d19.19( 66.43%)
   277. (0.00004) RY*( 9) C  13           s(  1.06%)p44.03( 46.70%)d49.26( 52.24%)
   278. (0.00004) RY*(10) C  13           s( 17.61%)p 1.88( 33.03%)d 2.80( 49.36%)
   279. (0.00002) RY*(11) C  13           s(  4.33%)p19.95( 86.37%)d 2.15(  9.30%)
   280. (0.00001) RY*(12) C  13           s(  0.23%)p99.99( 88.00%)d52.08( 11.78%)
   281. (0.00001) RY*(13) C  13           s(  2.44%)p 9.61( 23.44%)d30.38( 74.12%)
   282. (0.00000) RY*(14) C  13           s(  1.70%)p57.49( 97.65%)d 0.39(  0.66%)
   283. (0.00000) RY*(15) C  13           s( 98.25%)p 0.01(  1.21%)d 0.01(  0.54%)
   284. (0.00000) RY*(16) C  13           s(  0.28%)p49.84( 14.07%)d99.99( 85.65%)
   285. (0.00000) RY*(17) C  13           s(  6.60%)p13.62( 89.92%)d 0.53(  3.48%)
   286. (0.00564) RY*( 1) C  14           s(  0.36%)p99.99( 95.08%)d12.78(  4.56%)
                                            0.0000 -0.0212  0.0531 -0.0155  0.0079
                                            0.0127 -0.5612  0.0326 -0.0236 -0.0022
                                            0.0993 -0.0405  0.0036 -0.0227  0.7879
                                            0.0147  0.0339 -0.0292  0.1783 -0.0969
                                           -0.0481 -0.0350
   287. (0.00206) RY*( 2) C  14           s(  2.06%)p45.98( 94.73%)d 1.56(  3.21%)
                                            0.0000  0.0194  0.1415 -0.0108 -0.0093
                                            0.0168  0.6249 -0.0780 -0.0577 -0.0162
                                           -0.5133  0.0637  0.0652  0.0098  0.5152
                                           -0.0428 -0.0876  0.0581 -0.0318 -0.0748
                                           -0.0184  0.1475
   288. (0.00086) RY*( 3) C  14           s(  0.32%)p99.99( 51.65%)d99.99( 48.03%)
                                            0.0000  0.0002  0.0405  0.0394 -0.0003
                                           -0.0087  0.3207  0.0584  0.0280 -0.0130
                                            0.5624  0.2301  0.0185 -0.0070  0.1581
                                            0.0953  0.0743  0.1743  0.2894  0.1217
                                            0.5751  0.1437
   289. (0.00058) RY*( 4) C  14           s( 31.98%)p 1.12( 35.97%)d 1.00( 32.05%)
                                            0.0000 -0.0029  0.5576 -0.0944  0.0042
                                            0.0001  0.1904 -0.1948  0.0615  0.0063
                                            0.4714  0.0000 -0.0601 -0.0149  0.0631
                                           -0.1676  0.1535  0.0017 -0.3491 -0.2568
                                           -0.3157 -0.1817
   290. (0.00047) RY*( 5) C  14           s( 48.18%)p 0.62( 30.09%)d 0.45( 21.73%)
                                            0.0000 -0.0059  0.6887 -0.0860  0.0027
                                            0.0000 -0.2826 -0.0075  0.0267  0.0035
                                           -0.3201  0.1108 -0.1357 -0.0162 -0.1789
                                           -0.1836  0.1454  0.0475  0.1477  0.2543
                                            0.2389  0.2674
   291. (0.00031) RY*( 6) C  14           s( 20.67%)p 3.73( 77.09%)d 0.11(  2.24%)
                                            0.0000 -0.0080  0.3248  0.3154 -0.0412
                                            0.0086  0.0827  0.5972 -0.1199 -0.0044
                                            0.0701 -0.5219  0.1538 -0.0025 -0.0355
                                            0.0950 -0.2859 -0.0841  0.0501 -0.1050
                                            0.0417  0.0062
   292. (0.00018) RY*( 7) C  14           s( 26.48%)p 2.43( 64.39%)d 0.35(  9.14%)
                                            0.0000  0.0060  0.2061  0.4673  0.0623
                                            0.0051 -0.0526 -0.1907 -0.1683 -0.0078
                                           -0.1002  0.2367  0.1117  0.0019 -0.0058
                                            0.6875  0.1585 -0.0237 -0.1145  0.1353
                                           -0.0260 -0.2423
   293. (0.00011) RY*( 8) C  14           s(  5.39%)p10.34( 55.76%)d 7.21( 38.85%)
                                           -0.0000 -0.0033 -0.0258  0.1782 -0.1465
                                            0.0079  0.0820  0.2824  0.5347 -0.0093
                                           -0.1365  0.1483 -0.2990  0.0087  0.0875
                                           -0.1192  0.1820 -0.4033 -0.0719  0.0197
                                            0.2049 -0.4222
   294. (0.00011) RY*( 9) C  14           s(  2.33%)p31.72( 74.06%)d10.11( 23.61%)
                                           -0.0000  0.0000 -0.0372  0.1283  0.0743
                                           -0.0070 -0.0978  0.5183 -0.0611  0.0025
                                           -0.0287  0.5690  0.2675 -0.0025 -0.0009
                                           -0.2498  0.0087  0.3966 -0.2244 -0.0153
                                           -0.1617 -0.0454
   295. (0.00007) RY*(10) C  14           s(  2.38%)p12.09( 28.76%)d28.95( 68.86%)
   296. (0.00004) RY*(11) C  14           s( 25.31%)p 1.03( 26.03%)d 1.92( 48.66%)
   297. (0.00005) RY*(12) C  14           s(  0.14%)p99.99( 19.14%)d99.99( 80.71%)
   298. (0.00005) RY*(13) C  14           s( 34.03%)p 0.77( 26.25%)d 1.17( 39.71%)
   299. (0.00002) RY*(14) C  14           s(  4.24%)p19.36( 82.05%)d 3.24( 13.71%)
   300. (0.00000) RY*(15) C  14           s( 93.59%)p 0.02(  2.13%)d 0.05(  4.28%)
   301. (0.00001) RY*(16) C  14           s(  1.48%)p65.12( 96.63%)d 1.27(  1.88%)
   302. (0.00001) RY*(17) C  14           s(  1.16%)p34.82( 40.24%)d50.71( 58.60%)
   303. (0.00935) RY*( 1) C  15           s(  9.23%)p 9.25( 85.34%)d 0.59(  5.43%)
                                            0.0000  0.0429  0.2968  0.0266 -0.0404
                                           -0.0132 -0.0666  0.0221  0.0088 -0.0384
                                           -0.6742  0.0762  0.0425 -0.0452 -0.6161
                                            0.0091  0.0541  0.0287 -0.0201  0.0817
                                            0.1093  0.1855
   304. (0.00706) RY*( 2) C  15           s( 27.82%)p 0.68( 18.86%)d 1.92( 53.32%)
                                           -0.0000  0.0122  0.5262 -0.0333 -0.0091
                                            0.0389  0.0497 -0.0191 -0.0142 -0.0473
                                           -0.2483 -0.0622  0.0992  0.0170  0.2531
                                            0.2052 -0.0001  0.0037  0.1032 -0.1632
                                           -0.2748 -0.6484
   305. (0.00641) RY*( 3) C  15           s(  1.39%)p 7.33( 10.17%)d63.70( 88.44%)
                                           -0.0000  0.0019  0.1177  0.0052 -0.0031
                                           -0.0664  0.2040  0.2044  0.0220 -0.0230
                                           -0.0122  0.0376  0.0354  0.0324  0.0599
                                            0.0728 -0.0131 -0.4597 -0.7647 -0.0856
                                           -0.2390  0.1544
   306. (0.00233) RY*( 4) C  15           s( 17.61%)p 3.88( 68.38%)d 0.80( 14.01%)
                                           -0.0000 -0.0055  0.3909  0.1523  0.0059
                                           -0.0015 -0.2018  0.0424 -0.0024 -0.0515
                                            0.5772 -0.2325  0.1672 -0.0228 -0.4632
                                           -0.0622  0.0680 -0.0673  0.0057 -0.3531
                                            0.0995 -0.0308
   307. (0.00105) RY*( 5) C  15           s( 33.53%)p 1.13( 37.73%)d 0.86( 28.74%)
                                           -0.0000  0.0028  0.5769 -0.0287 -0.0412
                                           -0.0135  0.4387  0.0149  0.0080 -0.0283
                                            0.0692  0.0464 -0.0140  0.0085  0.3337
                                           -0.2464 -0.0661  0.0990  0.1690  0.0583
                                            0.2262  0.4409
   308. (0.00033) RY*( 6) C  15           s(  4.06%)p19.20( 77.97%)d 4.42( 17.96%)
                                           -0.0000 -0.0018 -0.1013  0.1275  0.1187
                                           -0.0266  0.6331  0.3050  0.2379  0.0065
                                            0.1585  0.0203 -0.1200  0.0140 -0.3132
                                            0.0362  0.2985  0.2107  0.0234  0.2332
                                           -0.0652 -0.2758
   309. (0.00011) RY*( 7) C  15           s( 40.18%)p 1.11( 44.62%)d 0.38( 15.20%)
                                            0.0000  0.0072 -0.0419  0.6269  0.0837
                                            0.0126 -0.2319  0.4552  0.1348  0.0007
                                           -0.1812  0.1431 -0.0851 -0.0071  0.2693
                                           -0.0892  0.1606  0.1661 -0.0168 -0.3266
                                            0.1234  0.0469
   310. (0.00008) RY*( 8) C  15           s( 10.90%)p 6.75( 73.58%)d 1.42( 15.52%)
   311. (0.00004) RY*( 9) C  15           s(  8.70%)p 7.65( 66.60%)d 2.84( 24.70%)
   312. (0.00003) RY*(10) C  15           s(  9.80%)p 5.17( 50.64%)d 4.04( 39.56%)
   313. (0.00004) RY*(11) C  15           s( 34.08%)p 1.71( 58.38%)d 0.22(  7.54%)
   314. (0.00001) RY*(12) C  15           s(  5.32%)p16.34( 86.90%)d 1.46(  7.78%)
   315. (0.00001) RY*(13) C  15           s(  0.15%)p99.99( 15.63%)d99.99( 84.23%)
   316. (0.00001) RY*(14) C  15           s(  1.50%)p63.02( 94.83%)d 2.44(  3.67%)
   317. (0.00000) RY*(15) C  15           s( 79.40%)p 0.25( 19.73%)d 0.01(  0.87%)
   318. (0.00001) RY*(16) C  15           s(  4.41%)p 4.92( 21.69%)d16.75( 73.90%)
   319. (0.00001) RY*(17) C  15           s( 11.54%)p 6.09( 70.22%)d 1.58( 18.24%)
   320. (0.00271) RY*( 1) O  16           s(  2.87%)p33.42( 95.94%)d 0.41(  1.19%)
                                           -0.0000  0.0013  0.1209  0.1187 -0.0008
                                           -0.0034  0.3014 -0.0122  0.0099  0.0126
                                           -0.5353 -0.0853 -0.0488 -0.0054  0.7515
                                           -0.0839  0.0115 -0.0267 -0.0198 -0.0341
                                           -0.0575 -0.0793
   321. (0.00081) RY*( 2) O  16           s( 57.94%)p 0.70( 40.33%)d 0.03(  1.73%)
                                            0.0000  0.0065  0.7320 -0.2085 -0.0038
                                           -0.0007 -0.5720  0.0916 -0.0382  0.0257
                                           -0.1760 -0.1769 -0.0268  0.0186  0.0010
                                           -0.0466 -0.0144  0.0207  0.1061 -0.0488
                                            0.0552  0.0135
   322. (0.00074) RY*( 3) O  16           s( 31.16%)p 2.13( 66.46%)d 0.08(  2.38%)
                                            0.0000  0.0056  0.5496 -0.0977 -0.0010
                                            0.0045  0.7275 -0.0761  0.0446  0.0215
                                            0.1079 -0.1562 -0.0056  0.0134 -0.3002
                                            0.0176 -0.0222 -0.0399 -0.0951 -0.0470
                                            0.0090  0.1042
   323. (0.00013) RY*( 4) O  16           s( 22.82%)p 3.30( 75.23%)d 0.09(  1.95%)
                                            0.0000  0.0106  0.2459  0.4095  0.0019
                                            0.0016 -0.0578 -0.0323  0.0038  0.0291
                                            0.7398  0.0420 -0.0698  0.0220  0.4221
                                           -0.1196  0.0121 -0.0050 -0.0228 -0.0955
                                            0.0551 -0.0826
   324. (0.00005) RY*( 5) O  16           s( 14.86%)p 5.51( 81.92%)d 0.22(  3.22%)
   325. (0.00005) RY*( 6) O  16           s( 38.55%)p 1.44( 55.41%)d 0.16(  6.04%)
   326. (0.00001) RY*( 7) O  16           s(  4.40%)p20.54( 90.45%)d 1.17(  5.15%)
   327. (0.00000) RY*( 8) O  16           s(  0.09%)p99.99( 99.90%)d 0.04(  0.00%)
   328. (0.00001) RY*( 9) O  16           s(  0.25%)p99.99( 99.74%)d 0.02(  0.01%)
   329. (0.00000) RY*(10) O  16           s( 99.93%)p 0.00(  0.07%)d 0.00(  0.00%)
   330. (0.00001) RY*(11) O  16           s( 22.20%)p 3.50( 77.73%)d 0.00(  0.07%)
   331. (0.00000) RY*(12) O  16           s(  0.02%)p99.99( 99.98%)d 0.27(  0.01%)
   332. (0.00000) RY*(13) O  16           s(  0.00%)p 1.00(  0.79%)d99.99( 99.21%)
   333. (0.00000) RY*(14) O  16           s(  0.28%)p21.10(  5.85%)d99.99( 93.87%)
   334. (0.00001) RY*(15) O  16           s(  1.83%)p 2.14(  3.92%)d51.38( 94.25%)
   335. (0.00000) RY*(16) O  16           s(  2.03%)p 1.36(  2.77%)d46.92( 95.20%)
   336. (0.00000) RY*(17) O  16           s(  0.57%)p 7.00(  3.99%)d99.99( 95.43%)
   337. (0.00432) RY*( 1)Cl  17           s(  0.00%)p 1.00( 50.18%)d 0.99( 49.81%)
                                            0.0000  0.0000  0.0001  0.0037  0.0052
                                           -0.0006  0.0000  0.0000 -0.0007 -0.3689
                                            0.0366 -0.0218 -0.0018 -0.0000 -0.0009
                                           -0.5637  0.0584 -0.0408 -0.0034  0.0000
                                           -0.0007 -0.2013  0.0228 -0.0103 -0.0017
                                            0.2543  0.2073 -0.0517  0.6215  0.0396
   338. (0.00295) RY*( 2)Cl  17           s(  0.65%)p99.99( 67.55%)d49.17( 31.80%)
                                            0.0000 -0.0000 -0.0015  0.0772 -0.0217
                                           -0.0051  0.0004  0.0000 -0.0077  0.1435
                                           -0.0273  0.0013  0.0033 -0.0000  0.0043
                                            0.1898  0.0091 -0.0071  0.0009  0.0000
                                            0.0015 -0.7828  0.0660  0.0260 -0.0083
                                           -0.0414  0.4228 -0.3251 -0.1550  0.0885
   339. (0.00078) RY*( 3)Cl  17           s(  6.44%)p11.22( 72.23%)d 3.31( 21.34%)
                                            0.0000 -0.0000 -0.0158  0.1430  0.2090
                                           -0.0041  0.0010  0.0000 -0.0666 -0.7127
                                           -0.0406 -0.0016  0.0251 -0.0000  0.0470
                                            0.4489 -0.0520 -0.0111 -0.0174  0.0000
                                           -0.0076 -0.0151  0.0059  0.0216  0.0037
                                           -0.3798  0.0287 -0.0297  0.1406 -0.2184
   340. (0.00031) RY*( 4)Cl  17           s( 28.90%)p 1.53( 44.25%)d 0.93( 26.86%)
                                            0.0000 -0.0000 -0.0065  0.5334  0.0661
                                            0.0025  0.0015  0.0000 -0.0206  0.1595
                                            0.1312  0.1233 -0.0216 -0.0000  0.0154
                                           -0.1177  0.1337 -0.0656  0.0115  0.0000
                                            0.0006 -0.0700 -0.5851 -0.0054  0.0009
                                            0.0036  0.1239  0.2221 -0.0330 -0.4503
   341. (0.00012) RY*( 5)Cl  17           s(  1.80%)p45.03( 80.98%)d 9.58( 17.23%)
                                            0.0000  0.0000  0.0007 -0.0805  0.1072
                                           -0.0013 -0.0001  0.0000 -0.0039  0.0630
                                            0.5485  0.0468 -0.0005 -0.0000 -0.0048
                                            0.1820  0.6432  0.0094 -0.0097 -0.0000
                                            0.0003 -0.0073  0.2348 -0.0226 -0.0038
                                           -0.0815  0.1451  0.3338  0.1034  0.1498
   342. (0.00012) RY*( 6)Cl  17           s( 80.21%)p 0.14( 11.18%)d 0.11(  8.61%)
                                           -0.0000  0.0000  0.0038 -0.6324  0.6337
                                            0.0212 -0.0029 -0.0000  0.0154  0.0760
                                           -0.0260 -0.0472 -0.0195  0.0000 -0.0135
                                            0.0027  0.0295  0.0362  0.0078 -0.0000
                                            0.0022 -0.0765 -0.2937 -0.0836  0.0319
                                            0.1085  0.0492 -0.0521 -0.0182 -0.2624
   343. (0.00009) RY*( 7)Cl  17           s( 11.10%)p 5.84( 64.81%)d 2.17( 24.09%)
   344. (0.00005) RY*( 8)Cl  17           s(  0.94%)p67.00( 63.28%)d37.89( 35.78%)
   345. (0.00005) RY*( 9)Cl  17           s( 26.21%)p 1.13( 29.60%)d 1.69( 44.19%)
   346. (0.00001) RY*(10)Cl  17           s(  4.25%)p 8.14( 34.57%)d14.41( 61.19%)
   347. (0.00001) RY*(11)Cl  17           s(  4.31%)p11.58( 49.92%)d10.62( 45.77%)
   348. (0.00001) RY*(12)Cl  17           s(  2.84%)p 9.98( 28.39%)d24.18( 68.77%)
   349. (0.00001) RY*(13)Cl  17           s(  3.57%)p23.38( 83.46%)d 3.63( 12.97%)
   350. (0.00000) RY*(14)Cl  17           s(  0.01%)p99.99( 99.66%)d23.70(  0.32%)
   351. (0.00000) RY*(15)Cl  17           s(  1.12%)p87.06( 97.82%)d 0.94(  1.06%)
   352. (0.00000) RY*(16)Cl  17           s(  0.09%)p99.99( 99.26%)d 7.60(  0.66%)
   353. (0.00000) RY*(17)Cl  17           s( 98.71%)p 0.01(  0.91%)d 0.00(  0.39%)
   354. (0.00000) RY*(18)Cl  17           s(100.00%)p 0.00(  0.00%)d 0.00(  0.00%)
   355. (0.00000) RY*(19)Cl  17           s(  0.01%)p 1.00( 99.89%)d 0.00(  0.10%)
   356. (0.00001) RY*(20)Cl  17           s( 24.77%)p 1.32( 32.57%)d 1.72( 42.66%)
   357. (0.00000) RY*(21)Cl  17           s(  4.00%)p22.52( 90.19%)d 1.45(  5.80%)
   358. (0.00040) RY*( 1) H  18           s(100.00%)
                                           -0.0005  1.0000  0.0026
   359. (0.00021) RY*( 2) H  18           s(100.00%)
                                           -0.0012 -0.0026  1.0000
   360. (0.00046) RY*( 1) H  19           s(100.00%)
                                           -0.0006  1.0000  0.0023
   361. (0.00022) RY*( 2) H  19           s(100.00%)
                                           -0.0012 -0.0023  1.0000
   362. (0.00070) RY*( 1) H  20           s(100.00%)
                                           -0.0016  1.0000  0.0021
   363. (0.00022) RY*( 2) H  20           s(100.00%)
                                           -0.0008 -0.0021  1.0000
   364. (0.00079) RY*( 1) H  21           s(100.00%)
                                           -0.0017  1.0000  0.0016
   365. (0.00018) RY*( 2) H  21           s(100.00%)
                                           -0.0007 -0.0016  1.0000
   366. (0.00046) RY*( 1) H  22           s(100.00%)
                                           -0.0006  1.0000  0.0023
   367. (0.00022) RY*( 2) H  22           s(100.00%)
                                           -0.0012 -0.0023  1.0000
   368. (0.00200) RY*( 1) H  23           s(100.00%)
                                            0.0027  1.0000 -0.0014
   369. (0.00029) RY*( 2) H  23           s(100.00%)
                                           -0.0012  0.0014  1.0000
   370. (0.00252) RY*( 1) H  24           s(100.00%)
                                            0.0069  1.0000 -0.0036
   371. (0.00039) RY*( 2) H  24           s(100.00%)
                                           -0.0019  0.0036  1.0000
   372. (0.00065) RY*( 1) H  25           s(100.00%)
                                           -0.0012  1.0000  0.0024
   373. (0.00022) RY*( 2) H  25           s(100.00%)
                                           -0.0011 -0.0024  1.0000
   374. (0.00042) RY*( 1) H  26           s(100.00%)
                                           -0.0006  1.0000  0.0030
   375. (0.00022) RY*( 2) H  26           s(100.00%)
                                           -0.0012 -0.0030  1.0000
   376. (0.00047) RY*( 1) H  27           s(100.00%)
                                           -0.0006  1.0000  0.0024
   377. (0.00022) RY*( 2) H  27           s(100.00%)
                                           -0.0012 -0.0024  1.0000
   378. (0.00093) RY*( 1) H  28           s(100.00%)
                                           -0.0017  1.0000  0.0013
   379. (0.00016) RY*( 2) H  28           s(100.00%)
                                           -0.0008 -0.0013  1.0000
   380. (0.00111) RY*( 1) H  29           s(100.00%)
                                            0.0038  1.0000 -0.0047
   381. (0.00024) RY*( 2) H  29           s(100.00%)
                                           -0.0012  0.0047  1.0000
   382. (0.01540) BD*( 1) C   1 - C   2  
                ( 50.09%)   0.7077* C   1 s( 34.70%)p 1.88( 65.27%)d 0.00(  0.03%)
                                            0.0000  0.5889 -0.0118 -0.0000 -0.0001
                                           -0.6284  0.0003  0.0125 -0.0000  0.2004
                                           -0.0392  0.0009 -0.0001  0.4644 -0.0154
                                           -0.0074 -0.0000 -0.0027 -0.0151  0.0044
                                            0.0080 -0.0023
                ( 49.91%)  -0.7065* C   2 s( 34.73%)p 1.88( 65.24%)d 0.00(  0.03%)
                                            0.0000  0.5892 -0.0135 -0.0018 -0.0004
                                            0.6391 -0.0278  0.0083  0.0002 -0.1706
                                           -0.0318 -0.0072 -0.0005 -0.4613  0.0048
                                           -0.0077 -0.0003 -0.0048 -0.0145  0.0062
                                            0.0061 -0.0016
   383. (0.01560) BD*( 1) C   1 - C   6  
                ( 50.07%)   0.7076* C   1 s( 34.67%)p 1.88( 65.30%)d 0.00(  0.03%)
                                            0.0000  0.5887 -0.0108  0.0003  0.0000
                                            0.0742 -0.0338  0.0029 -0.0000 -0.7332
                                            0.0065  0.0139 -0.0000 -0.3287  0.0234
                                            0.0035 -0.0000  0.0007 -0.0029  0.0110
                                           -0.0121 -0.0065
                ( 49.93%)  -0.7066* C   6 s( 34.62%)p 1.89( 65.34%)d 0.00(  0.03%)
                                            0.0000  0.5883 -0.0128 -0.0021 -0.0004
                                           -0.0467 -0.0324  0.0055 -0.0004  0.7423
                                           -0.0259 -0.0105  0.0004  0.3133  0.0099
                                           -0.0072  0.0004 -0.0021 -0.0042  0.0119
                                           -0.0110 -0.0054
   384. (0.32475) BD*( 2) C   1 - C   6  
                ( 49.57%)   0.7040* C   1 s(  0.00%)p 1.00( 99.96%)d 0.00(  0.04%)
                                            0.0000  0.0001 -0.0000 -0.0003 -0.0001
                                           -0.4978 -0.0132 -0.0062  0.0003  0.3121
                                            0.0083  0.0041 -0.0002 -0.8084 -0.0217
                                           -0.0104  0.0005  0.0064  0.0074  0.0138
                                            0.0094  0.0029
                ( 50.43%)  -0.7102* C   6 s(  0.00%)p 1.00( 99.96%)d 0.00(  0.04%)
                                            0.0000  0.0003  0.0004 -0.0004  0.0000
                                           -0.4968 -0.0126 -0.0063  0.0008  0.3103
                                            0.0080  0.0043 -0.0006 -0.8098 -0.0203
                                           -0.0107  0.0013 -0.0093  0.0025 -0.0068
                                            0.0011 -0.0155
   385. (0.01150) BD*( 1) C   1 - H  18  
                ( 39.77%)   0.6306* C   1 s( 30.55%)p 2.27( 69.38%)d 0.00(  0.07%)
                                            0.0003 -0.5525 -0.0180  0.0004 -0.0001
                                           -0.5916 -0.0028 -0.0058 -0.0013 -0.5681
                                           -0.0030 -0.0058 -0.0013  0.1449  0.0006
                                            0.0014  0.0003 -0.0219  0.0041  0.0065
                                           -0.0012  0.0111
                ( 60.23%)  -0.7761* H  18 s(100.00%)
                                           -1.0000 -0.0005 -0.0012
   386. (0.01480) BD*( 1) C   2 - C   3  
                ( 50.48%)   0.7105* C   2 s( 34.62%)p 1.89( 65.35%)d 0.00(  0.03%)
                                            0.0000  0.5883 -0.0090  0.0016  0.0004
                                           -0.5780  0.0299 -0.0078 -0.0001 -0.5430
                                           -0.0155 -0.0119 -0.0010  0.1507 -0.0239
                                           -0.0003 -0.0002  0.0142 -0.0050 -0.0008
                                           -0.0017 -0.0092
                ( 49.52%)  -0.7037* C   3 s( 34.82%)p 1.87( 65.15%)d 0.00(  0.03%)
                                           -0.0001  0.5900  0.0138 -0.0018 -0.0001
                                            0.5677  0.0104 -0.0089  0.0005  0.5570
                                           -0.0343 -0.0028  0.0007 -0.1308 -0.0205
                                            0.0041  0.0002  0.0135 -0.0070 -0.0018
                                            0.0017 -0.0083
   387. (0.32005) BD*( 2) C   2 - C   3  
                ( 50.36%)   0.7096* C   2 s(  0.00%)p 1.00( 99.96%)d 0.00(  0.04%)
                                           -0.0000 -0.0017 -0.0002 -0.0008  0.0000
                                            0.5010  0.0117 -0.0057 -0.0004 -0.3111
                                           -0.0075  0.0034  0.0000  0.8069  0.0188
                                           -0.0091 -0.0003 -0.0071 -0.0075 -0.0145
                                           -0.0097 -0.0038
                ( 49.64%)  -0.7046* C   3 s(  0.00%)p 1.00( 99.96%)d 0.00(  0.04%)
                                            0.0000 -0.0037 -0.0007 -0.0010  0.0000
                                            0.4977  0.0081  0.0097 -0.0011 -0.3137
                                           -0.0075 -0.0040  0.0007  0.8080  0.0157
                                            0.0116 -0.0018 -0.0024  0.0091  0.0067
                                            0.0097 -0.0115
   388. (0.01111) BD*( 1) C   2 - H  19  
                ( 39.69%)   0.6300* C   2 s( 30.56%)p 2.27( 69.37%)d 0.00(  0.07%)
                                            0.0003 -0.5525 -0.0177 -0.0001 -0.0001
                                            0.0648  0.0007 -0.0001  0.0001 -0.7600
                                           -0.0040  0.0077 -0.0013 -0.3344 -0.0018
                                            0.0029 -0.0005  0.0041 -0.0001 -0.0161
                                            0.0189  0.0059
                ( 60.31%)  -0.7766* H  19 s(100.00%)
                                           -1.0000 -0.0006 -0.0012
   389. (0.02217) BD*( 1) C   3 - C   4  
                ( 50.82%)   0.7129* C   3 s( 35.05%)p 1.85( 64.92%)d 0.00(  0.03%)
                                            0.0001  0.5920  0.0067  0.0039  0.0003
                                            0.0411  0.0211 -0.0015  0.0017 -0.7419
                                            0.0105  0.0101 -0.0006 -0.3105 -0.0074
                                            0.0038 -0.0012 -0.0010 -0.0041  0.0109
                                           -0.0107 -0.0054
                ( 49.18%)  -0.7013* C   4 s( 34.00%)p 1.94( 65.97%)d 0.00(  0.03%)
                                           -0.0000  0.5830  0.0055  0.0014  0.0002
                                           -0.0643  0.0114  0.0004 -0.0010  0.7398
                                           -0.0099 -0.0002  0.0031  0.3287 -0.0062
                                           -0.0015  0.0022 -0.0006 -0.0029  0.0118
                                           -0.0126 -0.0051
   390. (0.01244) BD*( 1) C   3 - H  20  
                ( 39.65%)   0.6297* C   3 s( 30.03%)p 2.33( 69.90%)d 0.00(  0.07%)
                                           -0.0004  0.5478 -0.0165 -0.0021 -0.0001
                                           -0.6534 -0.0052 -0.0018 -0.0007  0.1988
                                           -0.0091  0.0047  0.0019  0.4821  0.0005
                                            0.0015  0.0008 -0.0086 -0.0199  0.0053
                                            0.0134  0.0005
                ( 60.35%)  -0.7768* H  20 s(100.00%)
                                            1.0000  0.0016  0.0008
   391. (0.02487) BD*( 1) C   4 - C   5  
                ( 49.16%)   0.7011* C   4 s( 34.03%)p 1.94( 65.94%)d 0.00(  0.03%)
                                            0.0000 -0.5833 -0.0070 -0.0020 -0.0002
                                           -0.6355  0.0072  0.0021 -0.0023  0.1975
                                           -0.0128 -0.0016  0.0020  0.4650 -0.0089
                                           -0.0003  0.0015  0.0036  0.0136 -0.0046
                                           -0.0087  0.0019
                ( 50.84%)  -0.7131* C   5 s( 34.96%)p 1.86( 65.01%)d 0.00(  0.03%)
                                           -0.0001 -0.5912 -0.0059 -0.0041 -0.0003
                                            0.6427 -0.0132 -0.0087  0.0002 -0.1639
                                           -0.0200  0.0017 -0.0019 -0.4577 -0.0002
                                            0.0067 -0.0005  0.0040  0.0136 -0.0057
                                           -0.0062  0.0020
   392. (0.35455) BD*( 2) C   4 - C   5  
                ( 49.71%)   0.7050* C   4 s(  0.00%)p 1.00( 99.97%)d 0.00(  0.03%)
                                           -0.0001  0.0028  0.0017  0.0019  0.0001
                                           -0.4968 -0.0009 -0.0019  0.0033  0.3139
                                            0.0057  0.0033 -0.0018 -0.8087 -0.0118
                                           -0.0064  0.0038  0.0032 -0.0083 -0.0053
                                           -0.0082  0.0114
                ( 50.29%)  -0.7092* C   5 s(  0.00%)p 1.00( 99.96%)d 0.00(  0.04%)
                                            0.0001  0.0032 -0.0007  0.0013 -0.0002
                                           -0.4966 -0.0042 -0.0040  0.0013  0.3067
                                            0.0054  0.0022 -0.0005 -0.8116 -0.0117
                                           -0.0039  0.0012 -0.0094  0.0024 -0.0069
                                            0.0008 -0.0153
   393. (0.03881) BD*( 1) C   4 - C   7  
                ( 51.24%)   0.7158* C   4 s( 31.95%)p 2.13( 68.03%)d 0.00(  0.03%)
                                            0.0002  0.5651 -0.0096 -0.0047 -0.0004
                                           -0.5870 -0.0048  0.0023 -0.0018 -0.5606
                                           -0.0170  0.0027 -0.0021  0.1446  0.0138
                                           -0.0010  0.0013  0.0132 -0.0041 -0.0024
                                            0.0007 -0.0075
                ( 48.76%)  -0.6983* C   7 s( 29.17%)p 2.43( 70.81%)d 0.00(  0.03%)
                                            0.0002  0.5400  0.0067 -0.0001  0.0001
                                            0.6175  0.0120 -0.0028  0.0053  0.5343
                                           -0.0131 -0.0022  0.0004 -0.2020  0.0087
                                           -0.0004  0.0007  0.0131 -0.0048 -0.0038
                                            0.0038 -0.0064
   394. (0.01520) BD*( 1) C   5 - C   6  
                ( 49.54%)   0.7038* C   5 s( 34.76%)p 1.88( 65.21%)d 0.00(  0.03%)
                                            0.0001 -0.5894 -0.0153  0.0017  0.0001
                                           -0.5773  0.0291  0.0026 -0.0006 -0.5439
                                           -0.0167  0.0083  0.0001  0.1455 -0.0243
                                            0.0015  0.0004 -0.0138  0.0052  0.0010
                                            0.0016  0.0093
                ( 50.46%)  -0.7104* C   6 s( 34.73%)p 1.88( 65.24%)d 0.00(  0.03%)
                                           -0.0000 -0.5892  0.0101 -0.0013 -0.0003
                                            0.5662  0.0089 -0.0121  0.0008  0.5585
                                           -0.0359 -0.0066  0.0000 -0.1336 -0.0193
                                            0.0045 -0.0005 -0.0137  0.0070  0.0019
                                           -0.0017  0.0087
   395. (0.01263) BD*( 1) C   5 - H  21  
                ( 39.52%)   0.6286* C   5 s( 30.20%)p 2.31( 69.74%)d 0.00(  0.07%)
                                           -0.0003  0.5492 -0.0168 -0.0023 -0.0000
                                            0.0743 -0.0081  0.0038  0.0018 -0.7628
                                           -0.0032 -0.0028 -0.0010 -0.3315  0.0032
                                           -0.0028 -0.0015 -0.0039 -0.0004  0.0159
                                           -0.0189 -0.0066
                ( 60.48%)  -0.7777* H  21 s(100.00%)
                                            1.0000  0.0017  0.0007
   396. (0.01123) BD*( 1) C   6 - H  22  
                ( 39.71%)   0.6301* C   6 s( 30.55%)p 2.27( 69.38%)d 0.00(  0.07%)
                                            0.0003 -0.5524 -0.0182 -0.0007 -0.0002
                                           -0.6548 -0.0036 -0.0064 -0.0012  0.1953
                                            0.0015  0.0014  0.0002  0.4763  0.0027
                                            0.0045  0.0008  0.0094  0.0194 -0.0054
                                           -0.0133 -0.0010
                ( 60.29%)  -0.7765* H  22 s(100.00%)
                                           -1.0000 -0.0006 -0.0012
   397. (0.02938) BD*( 1) C   7 - C   8  
                ( 49.29%)   0.7021* C   7 s( 27.88%)p 2.59( 72.09%)d 0.00(  0.03%)
                                            0.0001  0.5280  0.0078 -0.0012 -0.0000
                                            0.0734  0.0175 -0.0051  0.0024 -0.3234
                                            0.0062  0.0007  0.0004  0.7813  0.0093
                                           -0.0010  0.0026 -0.0021  0.0048 -0.0124
                                           -0.0034  0.0099
                ( 50.71%)  -0.7121* C   8 s( 31.78%)p 2.15( 68.19%)d 0.00(  0.03%)
                                            0.0002  0.5636 -0.0128 -0.0031 -0.0005
                                           -0.1060  0.0083  0.0001  0.0001  0.3206
                                            0.0093 -0.0020  0.0022 -0.7532 -0.0186
                                            0.0019 -0.0024 -0.0031  0.0026 -0.0092
                                           -0.0007  0.0134
   398. (0.02962) BD*( 1) C   7 - N   9  
                ( 61.10%)   0.7817* C   7 s( 21.90%)p 3.56( 78.00%)d 0.00(  0.09%)
                                           -0.0001  0.4673  0.0259  0.0013 -0.0003
                                           -0.0306  0.0193 -0.0020 -0.0010 -0.6587
                                            0.0256 -0.0025  0.0009 -0.5864  0.0152
                                            0.0012 -0.0001  0.0000  0.0010  0.0258
                                           -0.0162  0.0035
                ( 38.90%)  -0.6237* N   9 s( 35.25%)p 1.84( 64.72%)d 0.00(  0.03%)
                                           -0.0001  0.5937 -0.0004 -0.0035  0.0002
                                            0.0439  0.0014 -0.0020 -0.0000  0.6075
                                            0.0029 -0.0063  0.0008  0.5254 -0.0055
                                           -0.0035  0.0010 -0.0006  0.0037  0.0109
                                           -0.0124  0.0021
   399. (0.02775) BD*( 1) C   7 - H  23  
                ( 37.87%)   0.6154* C   7 s( 21.09%)p 3.74( 78.83%)d 0.00(  0.08%)
                                           -0.0003  0.4585 -0.0270  0.0009  0.0002
                                           -0.7810 -0.0160  0.0009  0.0010  0.4167
                                            0.0188  0.0037 -0.0011 -0.0634  0.0029
                                           -0.0034 -0.0010 -0.0205  0.0044 -0.0021
                                            0.0143 -0.0125
                ( 62.13%)  -0.7882* H  23 s(100.00%)
                                            1.0000 -0.0027  0.0012
   400. (0.03848) BD*( 1) C   8 - C  10  
                ( 50.14%)   0.7081* C   8 s( 34.31%)p 1.91( 65.66%)d 0.00(  0.03%)
                                           -0.0000  0.5856  0.0129  0.0025  0.0002
                                           -0.5444  0.0160  0.0002 -0.0022  0.1536
                                           -0.0115 -0.0003  0.0009  0.5798  0.0066
                                            0.0006  0.0019 -0.0044 -0.0133  0.0023
                                            0.0057  0.0062
                ( 49.86%)  -0.7061* C  10 s( 38.70%)p 1.58( 61.28%)d 0.00(  0.02%)
                                            0.0001  0.6221  0.0024  0.0043  0.0003
                                            0.4682  0.0102 -0.0055  0.0081 -0.0818
                                           -0.0077  0.0009 -0.0028 -0.6217  0.0020
                                            0.0051 -0.0069 -0.0057 -0.0112 -0.0002
                                            0.0057  0.0061
   401. (0.41851) BD*( 2) C   8 - C  10  
                ( 51.76%)   0.7194* C   8 s(  0.00%)p 1.00( 99.97%)d 0.00(  0.03%)
                                            0.0001  0.0021 -0.0005 -0.0007 -0.0000
                                            0.5207 -0.0042  0.0026 -0.0039  0.8088
                                            0.0003  0.0065 -0.0061  0.2726 -0.0026
                                            0.0009 -0.0026 -0.0059  0.0072  0.0126
                                           -0.0013  0.0073
                ( 48.24%)  -0.6946* C  10 s(  0.00%)p 1.00( 99.99%)d 0.00(  0.01%)
                                           -0.0000 -0.0046 -0.0006  0.0004 -0.0000
                                            0.5184 -0.0012  0.0079 -0.0005  0.8080
                                           -0.0003  0.0105 -0.0008  0.2794 -0.0016
                                            0.0043 -0.0006  0.0049 -0.0026 -0.0073
                                            0.0044 -0.0040
   402. (0.02398) BD*( 1) C   8 - C  14  
                ( 48.73%)   0.6981* C   8 s( 33.90%)p 1.95( 66.06%)d 0.00(  0.03%)
                                            0.0003 -0.5822 -0.0035  0.0004 -0.0002
                                           -0.6484  0.0109  0.0013 -0.0046  0.4679
                                           -0.0053 -0.0003  0.0025 -0.1451 -0.0018
                                            0.0005  0.0008  0.0161 -0.0042  0.0043
                                           -0.0047  0.0057
                ( 51.27%)  -0.7160* C  14 s( 34.64%)p 1.89( 65.34%)d 0.00(  0.03%)
                                           -0.0002 -0.5885 -0.0040 -0.0038 -0.0005
                                            0.6448  0.0033 -0.0090  0.0006 -0.4629
                                            0.0056  0.0068  0.0000  0.1508 -0.0194
                                           -0.0039 -0.0015  0.0143 -0.0017  0.0027
                                           -0.0063  0.0050
   403. (0.05224) BD*( 1) N   9 - C  15  
                ( 37.04%)   0.6086* N   9 s( 35.13%)p 1.85( 64.83%)d 0.00(  0.05%)
                                           -0.0000  0.5926  0.0096  0.0045 -0.0000
                                           -0.2278  0.0047 -0.0014 -0.0006  0.0992
                                            0.0177 -0.0051  0.0005 -0.7653  0.0223
                                            0.0001 -0.0022 -0.0025  0.0111 -0.0044
                                           -0.0027  0.0180
                ( 62.96%)  -0.7935* C  15 s( 32.54%)p 2.07( 67.38%)d 0.00(  0.08%)
                                            0.0001  0.5701 -0.0190  0.0054 -0.0012
                                            0.2378 -0.0072 -0.0028 -0.0009 -0.1046
                                            0.0082 -0.0039  0.0025  0.7780 -0.0272
                                           -0.0075 -0.0025 -0.0009  0.0129 -0.0067
                                            0.0045  0.0234
   404. (0.01606) BD*( 1) N   9 - H  24  
                ( 29.06%)   0.5391* N   9 s( 29.48%)p 2.39( 70.46%)d 0.00(  0.06%)
                                           -0.0001  0.5429 -0.0047 -0.0022 -0.0001
                                            0.1679 -0.0056 -0.0003  0.0001 -0.7766
                                            0.0178  0.0007  0.0023  0.2701 -0.0025
                                           -0.0039  0.0006 -0.0074  0.0046 -0.0098
                                           -0.0197 -0.0057
                ( 70.94%)  -0.8423* H  24 s(100.00%)
                                            1.0000 -0.0069  0.0019
   405. (0.02712) BD*( 1) C  10 - C  11  
                ( 48.62%)   0.6973* C  10 s( 37.22%)p 1.69( 62.75%)d 0.00(  0.03%)
                                            0.0001 -0.6101 -0.0060 -0.0003  0.0005
                                           -0.0953 -0.0176  0.0034 -0.0037  0.3078
                                            0.0074 -0.0018  0.0048 -0.7232  0.0118
                                            0.0003 -0.0074  0.0051 -0.0016  0.0106
                                           -0.0001 -0.0123
                ( 51.38%)  -0.7168* C  11 s( 34.33%)p 1.91( 65.64%)d 0.00(  0.03%)
                                           -0.0000 -0.5858  0.0135 -0.0028 -0.0004
                                            0.1425 -0.0331  0.0002 -0.0012 -0.3421
                                            0.0209  0.0046  0.0009  0.7192  0.0003
                                           -0.0139 -0.0006  0.0032 -0.0017  0.0108
                                            0.0009 -0.0133
   406. (0.02611) BD*( 1) C  10 -Cl  17  
                ( 53.58%)   0.7320* C  10 s( 23.91%)p 3.17( 75.90%)d 0.01(  0.19%)
                                           -0.0001  0.4888 -0.0095 -0.0062  0.0001
                                           -0.7082  0.0130  0.0095  0.0121  0.4948
                                           -0.0057 -0.0085 -0.0076 -0.1088 -0.0069
                                            0.0046 -0.0000 -0.0361  0.0054 -0.0049
                                            0.0136 -0.0202
                ( 46.42%)  -0.6813*Cl  17 s( 20.21%)p 3.92( 79.26%)d 0.03(  0.53%)
                                            0.0000  0.0001  0.4482  0.0348  0.0005
                                            0.0000 -0.0000  0.0001  0.7323 -0.0398
                                           -0.0053  0.0014 -0.0002 -0.0001 -0.4993
                                            0.0283  0.0037 -0.0003  0.0002  0.0000
                                            0.0671 -0.0065 -0.0021 -0.0010 -0.0001
                                           -0.0584  0.0082 -0.0055  0.0229 -0.0360
   407. (0.01651) BD*( 1) C  11 - C  12  
                ( 49.40%)   0.7028* C  11 s( 34.96%)p 1.86( 65.01%)d 0.00(  0.03%)
                                            0.0002 -0.5911  0.0129  0.0065  0.0002
                                           -0.6457 -0.0002  0.0112 -0.0008  0.4619
                                           -0.0138 -0.0064  0.0003 -0.1336  0.0404
                                           -0.0026  0.0006  0.0158 -0.0000  0.0026
                                           -0.0067  0.0059
                ( 50.60%)  -0.7113* C  12 s( 34.42%)p 1.90( 65.55%)d 0.00(  0.03%)
                                           -0.0001 -0.5865  0.0108  0.0003  0.0001
                                            0.6541 -0.0239 -0.0110 -0.0001 -0.4598
                                            0.0035  0.0090 -0.0000  0.1192  0.0345
                                           -0.0059  0.0002  0.0150 -0.0043  0.0055
                                           -0.0048  0.0049
   408. (0.31191) BD*( 2) C  11 - C  12  
                ( 49.50%)   0.7036* C  11 s(  0.00%)p 1.00( 99.96%)d 0.00(  0.04%)
                                           -0.0000 -0.0000  0.0000 -0.0001 -0.0000
                                           -0.5189 -0.0127 -0.0071  0.0002 -0.8066
                                           -0.0195 -0.0108  0.0003 -0.2809 -0.0067
                                           -0.0037  0.0001 -0.0094 -0.0004  0.0088
                                           -0.0150  0.0039
                ( 50.50%)  -0.7106* C  12 s(  0.00%)p 1.00( 99.96%)d 0.00(  0.04%)
                                           -0.0000  0.0001  0.0002  0.0001  0.0000
                                           -0.5171 -0.0130 -0.0079  0.0001 -0.8081
                                           -0.0202 -0.0119 -0.0000 -0.2798 -0.0070
                                           -0.0042 -0.0000  0.0029  0.0100  0.0074
                                            0.0153  0.0064
   409. (0.01084) BD*( 1) C  11 - H  25  
                ( 39.09%)   0.6252* C  11 s( 30.62%)p 2.26( 69.32%)d 0.00(  0.06%)
                                            0.0003 -0.5530 -0.0183 -0.0040  0.0001
                                            0.5402  0.0071  0.0034  0.0008 -0.1318
                                           -0.0057  0.0002 -0.0002 -0.6195  0.0031
                                           -0.0064 -0.0009  0.0038  0.0213 -0.0053
                                           -0.0085 -0.0086
                ( 60.91%)  -0.7804* H  25 s(100.00%)
                                           -1.0000 -0.0012 -0.0011
   410. (0.01499) BD*( 1) C  12 - C  13  
                ( 50.00%)   0.7071* C  12 s( 34.65%)p 1.88( 65.32%)d 0.00(  0.03%)
                                           -0.0000 -0.5885  0.0120 -0.0001  0.0001
                                           -0.5359  0.0323  0.0070  0.0003  0.1397
                                           -0.0246 -0.0000 -0.0003  0.5869  0.0115
                                           -0.0129  0.0003  0.0047  0.0139 -0.0010
                                           -0.0061 -0.0081
                ( 50.00%)  -0.7071* C  13 s( 34.56%)p 1.89( 65.41%)d 0.00(  0.03%)
                                           -0.0000 -0.5877  0.0124  0.0031  0.0005
                                            0.5169  0.0111  0.0107  0.0005 -0.1215
                                           -0.0197 -0.0045 -0.0003 -0.6083  0.0365
                                           -0.0069 -0.0000  0.0066  0.0140 -0.0023
                                           -0.0072 -0.0050
   411. (0.01079) BD*( 1) C  12 - H  26  
                ( 39.45%)   0.6281* C  12 s( 30.84%)p 2.24( 69.10%)d 0.00(  0.07%)
                                            0.0003 -0.5550 -0.0178 -0.0000 -0.0002
                                           -0.1231  0.0004 -0.0015 -0.0001  0.3381
                                            0.0013  0.0039  0.0006 -0.7492 -0.0047
                                           -0.0080 -0.0017  0.0013 -0.0067  0.0161
                                            0.0040 -0.0182
                ( 60.55%)  -0.7781* H  26 s(100.00%)
                                           -1.0000 -0.0006 -0.0012
   412. (0.01496) BD*( 1) C  13 - C  14  
                ( 50.62%)   0.7115* C  13 s( 34.64%)p 1.89( 65.33%)d 0.00(  0.03%)
                                            0.0001  0.5884 -0.0108  0.0019  0.0002
                                           -0.1156 -0.0313 -0.0046 -0.0008  0.3226
                                            0.0107  0.0061  0.0006 -0.7307  0.0263
                                           -0.0107 -0.0002 -0.0056  0.0045 -0.0117
                                           -0.0004  0.0112
                ( 49.38%)  -0.7027* C  14 s( 34.97%)p 1.86( 65.00%)d 0.00(  0.03%)
                                           -0.0000  0.5912  0.0164 -0.0018 -0.0002
                                            0.1305 -0.0352  0.0016  0.0007 -0.3353
                                            0.0217  0.0014 -0.0004  0.7202  0.0037
                                           -0.0083  0.0005 -0.0037  0.0007 -0.0107
                                           -0.0004  0.0133
   413. (0.31573) BD*( 2) C  13 - C  14  
                ( 50.21%)   0.7086* C  13 s(  0.00%)p 1.00( 99.95%)d 0.00(  0.04%)
                                            0.0000  0.0019 -0.0014 -0.0018 -0.0003
                                            0.5180  0.0109 -0.0056 -0.0000  0.8088
                                            0.0161 -0.0087 -0.0004  0.2767  0.0057
                                           -0.0035 -0.0001 -0.0038 -0.0097 -0.0067
                                           -0.0160 -0.0057
                ( 49.79%)  -0.7056* C  14 s(  0.00%)p 1.00( 99.96%)d 0.00(  0.04%)
                                           -0.0000  0.0034  0.0024  0.0009  0.0001
                                            0.5179  0.0073  0.0061 -0.0007  0.8080
                                            0.0117  0.0114 -0.0016  0.2795  0.0059
                                            0.0049 -0.0000 -0.0064  0.0076  0.0136
                                           -0.0007  0.0088
   414. (0.01119) BD*( 1) C  13 - H  27  
                ( 39.47%)   0.6282* C  13 s( 30.71%)p 2.25( 69.22%)d 0.00(  0.07%)
                                            0.0003 -0.5539 -0.0184 -0.0012 -0.0004
                                           -0.6705 -0.0043  0.0066 -0.0011  0.4751
                                            0.0031 -0.0052  0.0008 -0.1299 -0.0004
                                            0.0021 -0.0003  0.0196 -0.0062  0.0032
                                           -0.0068  0.0132
                ( 60.53%)  -0.7780* H  27 s(100.00%)
                                           -1.0000 -0.0006 -0.0012
   415. (0.01161) BD*( 1) C  14 - H  28  
                ( 39.37%)   0.6274* C  14 s( 30.29%)p 2.30( 69.64%)d 0.00(  0.07%)
                                           -0.0004  0.5501 -0.0159 -0.0015 -0.0002
                                            0.5458 -0.0077  0.0046  0.0020 -0.1391
                                            0.0070 -0.0030 -0.0014 -0.6155 -0.0112
                                           -0.0011 -0.0009 -0.0045 -0.0216  0.0068
                                            0.0087  0.0086
                ( 60.63%)  -0.7787* H  28 s(100.00%)
                                            1.0000  0.0017  0.0008
   416. (0.26359) BD*( 1) C  15 - O  16  
                ( 72.91%)   0.8539* C  15 s(  0.00%)p 1.00( 99.41%)d 0.01(  0.59%)
                                           -0.0000  0.0014  0.0015  0.0016  0.0004
                                            0.9476  0.0496  0.0236  0.0087  0.1359
                                            0.0084  0.0051  0.0011 -0.2724 -0.0138
                                           -0.0053 -0.0021 -0.0592 -0.0417  0.0102
                                            0.0044  0.0218
                ( 27.09%)  -0.5205* O  16 s(  0.00%)p 1.00( 99.89%)d 0.00(  0.11%)
                                            0.0000  0.0025 -0.0006  0.0002  0.0000
                                            0.9513  0.0004  0.0005 -0.0033  0.1433
                                           -0.0002 -0.0002 -0.0004 -0.2709 -0.0003
                                           -0.0005  0.0011  0.0257  0.0181 -0.0046
                                           -0.0022 -0.0092
   417. (0.00519) BD*( 2) C  15 - O  16  
                ( 63.88%)   0.7992* C  15 s( 32.07%)p 2.11( 67.78%)d 0.00(  0.15%)
                                           -0.0001  0.5628 -0.0631 -0.0018 -0.0018
                                           -0.0461  0.0079 -0.0025  0.0008 -0.6596
                                            0.0352  0.0049  0.0029 -0.4867  0.0478
                                           -0.0047  0.0032  0.0018  0.0023  0.0309
                                           -0.0242 -0.0007
                ( 36.12%)  -0.6010* O  16 s( 36.98%)p 1.70( 62.91%)d 0.00(  0.11%)
                                            0.0000  0.6066 -0.0427 -0.0013 -0.0000
                                            0.0334 -0.0012 -0.0005 -0.0001  0.6426
                                           -0.0198  0.0004  0.0004  0.4630 -0.0150
                                           -0.0022 -0.0001  0.0028  0.0010  0.0281
                                           -0.0174  0.0006
   418. (0.03736) BD*( 1) C  15 - H  29  
                ( 41.57%)   0.6448* C  15 s( 35.76%)p 1.79( 64.15%)d 0.00(  0.09%)
                                            0.0002 -0.5962 -0.0458  0.0022 -0.0016
                                            0.1859 -0.0003  0.0006 -0.0018 -0.7262
                                           -0.0202  0.0125 -0.0027  0.2810 -0.0094
                                            0.0016 -0.0042  0.0104 -0.0016  0.0174
                                            0.0182  0.0136
                ( 58.43%)  -0.7644* H  29 s(100.00%)
                                           -1.0000  0.0038 -0.0013


 NHO Directionality and "Bond Bending" (deviations from line of nuclear centers)

         [Thresholds for printing:  angular deviation  >  1.0 degree]
                                    hybrid p-character > 25.0%
                                    orbital occupancy  >  0.10e

                                Line of Centers        Hybrid 1              Hybrid 2
                                ---------------  -------------------   ------------------
                NBO               Theta   Phi    Theta   Phi    Dev    Theta   Phi    Dev
 ========================================================================================
     1. BD (   1) C   1 - C   2    55.0  163.7    55.3  165.3   1.3    125.4  341.3   2.0
     2. BD (   1) C   1 - C   6   113.5  274.7   112.9  273.5   1.3     66.0   96.0   1.3
     3. BD (   2) C   1 - C   6   113.5  274.7    36.0  327.9  90.0    144.1  148.0  90.1
     5. BD (   1) C   2 - C   3    80.0  223.9    81.0  225.8   2.1    100.8   42.4   1.7
     6. BD (   2) C   2 - C   3    80.0  223.9   143.8  148.1  89.9    143.9  147.8  89.9
    11. BD (   2) C   4 - C   5   124.7  344.5   144.3  147.1  89.7    144.3  148.1  90.2
    12. BD (   1) C   4 - C   7    78.8  222.8    79.1  224.3   1.5    103.3   39.4   3.9
    13. BD (   1) C   5 - C   6   100.1   43.8    99.0   45.3   1.8     79.0  222.5   1.6
    17. BD (   1) C   7 - N   9   130.7  265.6   131.9  268.7   2.6      --     --    --
    19. BD (   1) C   8 - C  10    41.7  166.3    43.0  164.9   1.6    141.8  349.2   4.0
    20. BD (   2) C   8 - C  10    41.7  166.3    74.4   57.5  90.3    106.2  237.3  90.0
    21. BD (   1) C   8 - C  14    79.7  324.3     --     --    --      99.2  144.8   1.3
    22. BD (   1) N   9 - C  15   162.1  158.0   161.4  153.5   1.6      --     --    --
    24. BD (   1) C  10 - C  11    26.2  291.2    25.2  289.6   1.3    154.7  109.0   1.3
    25. BD (   1) C  10 -Cl  17    95.3  145.5    97.7  144.9   2.4     86.1  325.8   1.4
    26. BD (   1) C  11 - C  12    80.7  324.6    83.0  325.2   2.3    101.0  144.1   1.7
    27. BD (   2) C  11 - C  12    80.7  324.6    73.7   57.2  89.9    106.3  237.4  90.1
    28. BD (   1) C  11 - H  25    41.3  166.7    42.3  166.0   1.2      --     --    --
    29. BD (   1) C  12 - C  13   137.8  346.1   139.0  347.0   1.4     44.0  164.8   1.9
    31. BD (   1) C  13 - C  14   154.0  110.9   152.5  114.1   2.1     24.6  287.4   2.1
    32. BD (   2) C  13 - C  14   154.0  110.9    74.0   57.3  89.9     73.6   57.4  89.8
    34. BD (   1) C  14 - H  28   136.9  345.3   138.2  345.9   1.4      --     --    --
    35. BD (   1) C  15 - O  16   126.4  266.4   105.8    8.3  89.9    105.8    8.5  89.9
    36. BD (   2) C  15 - O  16   126.4  266.4     --     --    --      54.5   87.1   1.1
    37. BD (   1) C  15 - H  29   111.0  104.3   109.5  104.1   1.6      --     --    --
    59. LP (   1) N   9             --     --    104.5    7.5   --       --     --    --
    60. LP (   1) O  16             --     --    125.5  266.7   --       --     --    --
    61. LP (   2) O  16             --     --     40.2  298.0   --       --     --    --
    63. LP (   2)Cl  17             --     --     17.7  220.8   --       --     --    --
    64. LP (   3)Cl  17             --     --    107.1  237.0   --       --     --    --
   384. BD*(   2) C   1 - C   6   113.5  274.7    36.0  327.9  90.0    144.1  148.0  90.1
   387. BD*(   2) C   2 - C   3    80.0  223.9   143.8  148.1  89.9    143.9  147.8  89.9
   392. BD*(   2) C   4 - C   5   124.7  344.5   144.3  147.1  89.7    144.3  148.1  90.2
   401. BD*(   2) C   8 - C  10    41.7  166.3    74.4   57.5  90.3    106.2  237.3  90.0
   408. BD*(   2) C  11 - C  12    80.7  324.6    73.7   57.2  89.9    106.3  237.4  90.1
   413. BD*(   2) C  13 - C  14   154.0  110.9    74.0   57.3  89.9     73.6   57.4  89.8
   416. BD*(   1) C  15 - O  16   126.4  266.4   105.8    8.3  89.9    105.8    8.5  89.9


 Second Order Perturbation Theory Analysis of Fock Matrix in NBO Basis

     Threshold for printing:   0.50 kcal/mol
                                                                              E(2)  E(j)-E(i) F(i,j)
         Donor NBO (i)                     Acceptor NBO (j)                 kcal/mol   a.u.    a.u. 
 ===================================================================================================

 within unit  1
   1. BD (   1) C   1 - C   2        / 99. RY*(   1) C   3                    0.82    1.86    0.035
   1. BD (   1) C   1 - C   2        /100. RY*(   2) C   3                    1.68    1.96    0.051
   1. BD (   1) C   1 - C   2        /150. RY*(   1) C   6                    1.01    1.86    0.039
   1. BD (   1) C   1 - C   2        /151. RY*(   2) C   6                    1.48    2.16    0.051
   1. BD (   1) C   1 - C   2        /383. BD*(   1) C   1 - C   6            2.52    1.39    0.053
   1. BD (   1) C   1 - C   2        /385. BD*(   1) C   1 - H  18            1.34    1.39    0.039
   1. BD (   1) C   1 - C   2        /386. BD*(   1) C   2 - C   3            2.58    1.38    0.053
   1. BD (   1) C   1 - C   2        /388. BD*(   1) C   2 - H  19            1.35    1.38    0.039
   1. BD (   1) C   1 - C   2        /390. BD*(   1) C   3 - H  20            2.48    1.38    0.052
   1. BD (   1) C   1 - C   2        /396. BD*(   1) C   6 - H  22            2.35    1.38    0.051
   2. BD (   1) C   1 - C   6        / 82. RY*(   1) C   2                    1.03    1.86    0.039
   2. BD (   1) C   1 - C   6        / 83. RY*(   2) C   2                    1.45    2.18    0.050
   2. BD (   1) C   1 - C   6        /133. RY*(   1) C   5                    0.85    1.89    0.036
   2. BD (   1) C   1 - C   6        /134. RY*(   2) C   5                    1.59    1.93    0.050
   2. BD (   1) C   1 - C   6        /382. BD*(   1) C   1 - C   2            2.52    1.39    0.053
   2. BD (   1) C   1 - C   6        /385. BD*(   1) C   1 - H  18            1.33    1.38    0.038
   2. BD (   1) C   1 - C   6        /388. BD*(   1) C   2 - H  19            2.37    1.38    0.051
   2. BD (   1) C   1 - C   6        /394. BD*(   1) C   5 - C   6            2.61    1.38    0.054
   2. BD (   1) C   1 - C   6        /395. BD*(   1) C   5 - H  21            2.47    1.38    0.052
   2. BD (   1) C   1 - C   6        /396. BD*(   1) C   6 - H  22            1.33    1.38    0.038
   3. BD (   2) C   1 - C   6        / 85. RY*(   4) C   2                    0.80    1.80    0.037
   3. BD (   2) C   1 - C   6        /136. RY*(   4) C   5                    1.07    1.69    0.042
   3. BD (   2) C   1 - C   6        /387. BD*(   2) C   2 - C   3           28.88    0.35    0.090
   3. BD (   2) C   1 - C   6        /392. BD*(   2) C   4 - C   5           28.20    0.35    0.089
   4. BD (   1) C   1 - H  18        / 82. RY*(   1) C   2                    1.33    1.71    0.043
   4. BD (   1) C   1 - H  18        /150. RY*(   1) C   6                    1.33    1.71    0.043
   4. BD (   1) C   1 - H  18        /382. BD*(   1) C   1 - C   2            0.95    1.24    0.031
   4. BD (   1) C   1 - H  18        /383. BD*(   1) C   1 - C   6            0.94    1.24    0.030
   4. BD (   1) C   1 - H  18        /386. BD*(   1) C   2 - C   3            3.79    1.23    0.061
   4. BD (   1) C   1 - H  18        /388. BD*(   1) C   2 - H  19            0.56    1.23    0.024
   4. BD (   1) C   1 - H  18        /394. BD*(   1) C   5 - C   6            3.82    1.24    0.061
   4. BD (   1) C   1 - H  18        /396. BD*(   1) C   6 - H  22            0.56    1.23    0.023
   5. BD (   1) C   2 - C   3        / 65. RY*(   1) C   1                    0.97    1.87    0.038
   5. BD (   1) C   2 - C   3        / 66. RY*(   2) C   1                    1.43    2.18    0.050
   5. BD (   1) C   2 - C   3        /116. RY*(   1) C   4                    0.86    2.00    0.037
   5. BD (   1) C   2 - C   3        /117. RY*(   2) C   4                    1.12    1.85    0.041
   5. BD (   1) C   2 - C   3        /118. RY*(   3) C   4                    0.53    1.66    0.026
   5. BD (   1) C   2 - C   3        /382. BD*(   1) C   1 - C   2            2.51    1.39    0.053
   5. BD (   1) C   2 - C   3        /385. BD*(   1) C   1 - H  18            2.32    1.38    0.051
   5. BD (   1) C   2 - C   3        /388. BD*(   1) C   2 - H  19            1.29    1.38    0.038
   5. BD (   1) C   2 - C   3        /389. BD*(   1) C   3 - C   4            3.60    1.38    0.063
   5. BD (   1) C   2 - C   3        /390. BD*(   1) C   3 - H  20            1.49    1.37    0.041
   5. BD (   1) C   2 - C   3        /393. BD*(   1) C   4 - C   7            3.78    1.25    0.062
   6. BD (   2) C   2 - C   3        / 67. RY*(   3) C   1                    1.44    0.77    0.033
   6. BD (   2) C   2 - C   3        /384. BD*(   2) C   1 - C   6           27.87    0.35    0.088
   6. BD (   2) C   2 - C   3        /392. BD*(   2) C   4 - C   5           29.47    0.35    0.091
   7. BD (   1) C   2 - H  19        / 65. RY*(   1) C   1                    1.24    1.73    0.041
   7. BD (   1) C   2 - H  19        / 99. RY*(   1) C   3                    1.19    1.71    0.040
   7. BD (   1) C   2 - H  19        /382. BD*(   1) C   1 - C   2            0.95    1.24    0.031
   7. BD (   1) C   2 - H  19        /383. BD*(   1) C   1 - C   6            3.71    1.24    0.061
   7. BD (   1) C   2 - H  19        /385. BD*(   1) C   1 - H  18            0.56    1.24    0.024
   7. BD (   1) C   2 - H  19        /386. BD*(   1) C   2 - C   3            0.97    1.24    0.031
   7. BD (   1) C   2 - H  19        /389. BD*(   1) C   3 - C   4            4.00    1.23    0.063
   7. BD (   1) C   2 - H  19        /390. BD*(   1) C   3 - H  20            0.55    1.23    0.023
   8. BD (   1) C   3 - C   4        / 82. RY*(   1) C   2                    1.16    1.86    0.042
   8. BD (   1) C   3 - C   4        / 83. RY*(   2) C   2                    1.58    2.18    0.053
   8. BD (   1) C   3 - C   4        /133. RY*(   1) C   5                    0.78    1.89    0.034
   8. BD (   1) C   3 - C   4        /167. RY*(   1) C   7                    1.73    1.74    0.049
   8. BD (   1) C   3 - C   4        /386. BD*(   1) C   2 - C   3            3.07    1.38    0.058
   8. BD (   1) C   3 - C   4        /388. BD*(   1) C   2 - H  19            1.96    1.38    0.047
   8. BD (   1) C   3 - C   4        /390. BD*(   1) C   3 - H  20            1.63    1.38    0.042
   8. BD (   1) C   3 - C   4        /391. BD*(   1) C   4 - C   5            3.46    1.38    0.062
   8. BD (   1) C   3 - C   4        /393. BD*(   1) C   4 - C   7            1.98    1.26    0.045
   8. BD (   1) C   3 - C   4        /395. BD*(   1) C   5 - H  21            2.53    1.38    0.053
   8. BD (   1) C   3 - C   4        /398. BD*(   1) C   7 - N   9            2.02    1.19    0.044
   9. BD (   1) C   3 - H  20        / 82. RY*(   1) C   2                    1.12    1.71    0.039
   9. BD (   1) C   3 - H  20        /116. RY*(   1) C   4                    1.87    1.85    0.053
   9. BD (   1) C   3 - H  20        /382. BD*(   1) C   1 - C   2            3.60    1.24    0.060
   9. BD (   1) C   3 - H  20        /386. BD*(   1) C   2 - C   3            1.07    1.24    0.033
   9. BD (   1) C   3 - H  20        /388. BD*(   1) C   2 - H  19            0.55    1.23    0.023
   9. BD (   1) C   3 - H  20        /389. BD*(   1) C   3 - C   4            1.30    1.23    0.036
   9. BD (   1) C   3 - H  20        /391. BD*(   1) C   4 - C   5            4.89    1.23    0.069
  10. BD (   1) C   4 - C   5        / 99. RY*(   1) C   3                    0.81    1.86    0.035
  10. BD (   1) C   4 - C   5        /150. RY*(   1) C   6                    1.22    1.86    0.043
  10. BD (   1) C   4 - C   5        /151. RY*(   2) C   6                    1.53    2.16    0.052
  10. BD (   1) C   4 - C   5        /167. RY*(   1) C   7                    1.33    1.74    0.043
  10. BD (   1) C   4 - C   5        /389. BD*(   1) C   3 - C   4            3.42    1.38    0.061
  10. BD (   1) C   4 - C   5        /390. BD*(   1) C   3 - H  20            2.42    1.38    0.052
  10. BD (   1) C   4 - C   5        /393. BD*(   1) C   4 - C   7            1.93    1.26    0.044
  10. BD (   1) C   4 - C   5        /394. BD*(   1) C   5 - C   6            3.17    1.39    0.059
  10. BD (   1) C   4 - C   5        /395. BD*(   1) C   5 - H  21            1.62    1.38    0.042
  10. BD (   1) C   4 - C   5        /396. BD*(   1) C   6 - H  22            1.97    1.38    0.047
  10. BD (   1) C   4 - C   5        /399. BD*(   1) C   7 - H  23            0.76    1.22    0.027
  11. BD (   2) C   4 - C   5        /101. RY*(   3) C   3                    1.98    1.06    0.045
  11. BD (   2) C   4 - C   5        /152. RY*(   3) C   6                    2.02    0.89    0.042
  11. BD (   2) C   4 - C   5        /384. BD*(   2) C   1 - C   6           28.25    0.35    0.089
  11. BD (   2) C   4 - C   5        /387. BD*(   2) C   2 - C   3           26.77    0.35    0.087
  11. BD (   2) C   4 - C   5        /397. BD*(   1) C   7 - C   8            3.33    0.77    0.049
  11. BD (   2) C   4 - C   5        /398. BD*(   1) C   7 - N   9            0.60    0.72    0.020
  11. BD (   2) C   4 - C   5        /399. BD*(   1) C   7 - H  23            2.18    0.74    0.039
  11. BD (   2) C   4 - C   5        /401. BD*(   2) C   8 - C  10            1.02    0.32    0.016
  12. BD (   1) C   4 - C   7        / 99. RY*(   1) C   3                    1.73    1.82    0.051
  12. BD (   1) C   4 - C   7        /133. RY*(   1) C   5                    1.52    1.85    0.048
  12. BD (   1) C   4 - C   7        /185. RY*(   2) C   8                    0.65    1.83    0.031
  12. BD (   1) C   4 - C   7        /186. RY*(   3) C   8                    0.86    1.40    0.031
  12. BD (   1) C   4 - C   7        /201. RY*(   1) N   9                    1.22    1.39    0.037
  12. BD (   1) C   4 - C   7        /386. BD*(   1) C   2 - C   3            2.12    1.35    0.048
  12. BD (   1) C   4 - C   7        /389. BD*(   1) C   3 - C   4            1.96    1.34    0.046
  12. BD (   1) C   4 - C   7        /391. BD*(   1) C   4 - C   5            2.10    1.34    0.047
  12. BD (   1) C   4 - C   7        /394. BD*(   1) C   5 - C   6            2.21    1.35    0.049
  12. BD (   1) C   4 - C   7        /397. BD*(   1) C   7 - C   8            3.01    1.20    0.054
  12. BD (   1) C   4 - C   7        /398. BD*(   1) C   7 - N   9            0.90    1.16    0.029
  12. BD (   1) C   4 - C   7        /399. BD*(   1) C   7 - H  23            0.93    1.18    0.030
  12. BD (   1) C   4 - C   7        /400. BD*(   1) C   8 - C  10            1.83    1.30    0.044
  12. BD (   1) C   4 - C   7        /401. BD*(   2) C   8 - C  10            2.26    0.75    0.041
  12. BD (   1) C   4 - C   7        /404. BD*(   1) N   9 - H  24            1.17    1.27    0.035
  13. BD (   1) C   5 - C   6        / 65. RY*(   1) C   1                    0.97    1.87    0.038
  13. BD (   1) C   5 - C   6        / 66. RY*(   2) C   1                    1.40    2.18    0.050
  13. BD (   1) C   5 - C   6        /116. RY*(   1) C   4                    1.24    2.00    0.045
  13. BD (   1) C   5 - C   6        /117. RY*(   2) C   4                    0.69    1.85    0.032
  13. BD (   1) C   5 - C   6        /383. BD*(   1) C   1 - C   6            2.54    1.38    0.053
  13. BD (   1) C   5 - C   6        /385. BD*(   1) C   1 - H  18            2.31    1.38    0.051
  13. BD (   1) C   5 - C   6        /391. BD*(   1) C   4 - C   5            3.68    1.37    0.064
  13. BD (   1) C   5 - C   6        /393. BD*(   1) C   4 - C   7            3.97    1.25    0.063
  13. BD (   1) C   5 - C   6        /395. BD*(   1) C   5 - H  21            1.50    1.38    0.041
  13. BD (   1) C   5 - C   6        /396. BD*(   1) C   6 - H  22            1.33    1.38    0.038
  14. BD (   1) C   5 - H  21        /116. RY*(   1) C   4                    1.74    1.85    0.051
  14. BD (   1) C   5 - H  21        /150. RY*(   1) C   6                    1.17    1.71    0.040
  14. BD (   1) C   5 - H  21        /383. BD*(   1) C   1 - C   6            3.66    1.24    0.060
  14. BD (   1) C   5 - H  21        /389. BD*(   1) C   3 - C   4            4.79    1.23    0.069
  14. BD (   1) C   5 - H  21        /391. BD*(   1) C   4 - C   5            1.32    1.23    0.036
  14. BD (   1) C   5 - H  21        /394. BD*(   1) C   5 - C   6            1.10    1.24    0.033
  14. BD (   1) C   5 - H  21        /396. BD*(   1) C   6 - H  22            0.56    1.23    0.023
  15. BD (   1) C   6 - H  22        / 65. RY*(   1) C   1                    1.24    1.73    0.041
  15. BD (   1) C   6 - H  22        /133. RY*(   1) C   5                    1.20    1.74    0.041
  15. BD (   1) C   6 - H  22        /382. BD*(   1) C   1 - C   2            3.70    1.24    0.060
  15. BD (   1) C   6 - H  22        /383. BD*(   1) C   1 - C   6            0.93    1.24    0.030
  15. BD (   1) C   6 - H  22        /385. BD*(   1) C   1 - H  18            0.57    1.24    0.024
  15. BD (   1) C   6 - H  22        /391. BD*(   1) C   4 - C   5            4.07    1.23    0.063
  15. BD (   1) C   6 - H  22        /394. BD*(   1) C   5 - C   6            0.98    1.24    0.031
  15. BD (   1) C   6 - H  22        /395. BD*(   1) C   5 - H  21            0.56    1.23    0.024
  16. BD (   1) C   7 - C   8        /117. RY*(   2) C   4                    0.58    1.81    0.029
  16. BD (   1) C   7 - C   8        /118. RY*(   3) C   4                    0.86    1.62    0.034
  16. BD (   1) C   7 - C   8        /203. RY*(   3) N   9                    0.68    1.83    0.032
  16. BD (   1) C   7 - C   8        /218. RY*(   1) C  10                    2.13    1.74    0.055
  16. BD (   1) C   7 - C   8        /286. RY*(   1) C  14                    1.32    1.81    0.044
  16. BD (   1) C   7 - C   8        /391. BD*(   1) C   4 - C   5            1.44    1.34    0.039
  16. BD (   1) C   7 - C   8        /392. BD*(   2) C   4 - C   5            2.58    0.79    0.044
  16. BD (   1) C   7 - C   8        /393. BD*(   1) C   4 - C   7            2.86    1.22    0.053
  16. BD (   1) C   7 - C   8        /398. BD*(   1) C   7 - N   9            0.77    1.16    0.027
  16. BD (   1) C   7 - C   8        /399. BD*(   1) C   7 - H  23            1.09    1.18    0.032
  16. BD (   1) C   7 - C   8        /400. BD*(   1) C   8 - C  10            2.55    1.30    0.051
  16. BD (   1) C   7 - C   8        /402. BD*(   1) C   8 - C  14            2.03    1.32    0.046
  16. BD (   1) C   7 - C   8        /403. BD*(   1) N   9 - C  15            3.56    1.27    0.060
  16. BD (   1) C   7 - C   8        /405. BD*(   1) C  10 - C  11            2.32    1.31    0.049
  16. BD (   1) C   7 - C   8        /412. BD*(   1) C  13 - C  14            2.33    1.34    0.050
  17. BD (   1) C   7 - N   9        /117. RY*(   2) C   4                    0.67    1.95    0.032
  17. BD (   1) C   7 - N   9        /186. RY*(   3) C   8                    0.67    1.54    0.029
  17. BD (   1) C   7 - N   9        /306. RY*(   4) C  15                    1.64    1.95    0.051
  17. BD (   1) C   7 - N   9        /307. RY*(   5) C  15                    0.61    2.59    0.036
  17. BD (   1) C   7 - N   9        /389. BD*(   1) C   3 - C   4            2.12    1.48    0.050
  17. BD (   1) C   7 - N   9        /393. BD*(   1) C   4 - C   7            0.98    1.35    0.033
  17. BD (   1) C   7 - N   9        /397. BD*(   1) C   7 - C   8            1.02    1.34    0.033
  17. BD (   1) C   7 - N   9        /400. BD*(   1) C   8 - C  10            1.40    1.43    0.040
  17. BD (   1) C   7 - N   9        /401. BD*(   2) C   8 - C  10            1.61    0.89    0.038
  17. BD (   1) C   7 - N   9        /403. BD*(   1) N   9 - C  15            0.87    1.40    0.032
  17. BD (   1) C   7 - N   9        /404. BD*(   1) N   9 - H  24            0.60    1.40    0.026
  17. BD (   1) C   7 - N   9        /417. BD*(   2) C  15 - O  16            1.75    1.49    0.046
  18. BD (   1) C   7 - H  23        /201. RY*(   1) N   9                    0.73    1.24    0.027
  18. BD (   1) C   7 - H  23        /391. BD*(   1) C   4 - C   5            3.85    1.19    0.061
  18. BD (   1) C   7 - H  23        /392. BD*(   2) C   4 - C   5            2.69    0.64    0.040
  18. BD (   1) C   7 - H  23        /393. BD*(   1) C   4 - C   7            0.79    1.07    0.026
  18. BD (   1) C   7 - H  23        /397. BD*(   1) C   7 - C   8            0.88    1.05    0.027
  18. BD (   1) C   7 - H  23        /402. BD*(   1) C   8 - C  14            4.85    1.17    0.067
  18. BD (   1) C   7 - H  23        /404. BD*(   1) N   9 - H  24            2.32    1.12    0.046
  19. BD (   1) C   8 - C  10        /167. RY*(   1) C   7                    1.45    1.77    0.045
  19. BD (   1) C   8 - C  10        /235. RY*(   1) C  11                    1.61    1.84    0.049
  19. BD (   1) C   8 - C  10        /236. RY*(   2) C  11                    0.77    1.97    0.035
  19. BD (   1) C   8 - C  10        /286. RY*(   1) C  14                    0.72    1.89    0.033
  19. BD (   1) C   8 - C  10        /393. BD*(   1) C   4 - C   7            0.55    1.29    0.024
  19. BD (   1) C   8 - C  10        /397. BD*(   1) C   7 - C   8            2.91    1.28    0.054
  19. BD (   1) C   8 - C  10        /402. BD*(   1) C   8 - C  14            3.54    1.39    0.063
  19. BD (   1) C   8 - C  10        /405. BD*(   1) C  10 - C  11            3.80    1.38    0.065
  19. BD (   1) C   8 - C  10        /409. BD*(   1) C  11 - H  25            1.79    1.40    0.045
  19. BD (   1) C   8 - C  10        /415. BD*(   1) C  14 - H  28            1.87    1.41    0.046
  20. BD (   2) C   8 - C  10        /238. RY*(   4) C  11                    2.15    1.07    0.047
  20. BD (   2) C   8 - C  10        /288. RY*(   3) C  14                    1.40    1.40    0.043
  20. BD (   2) C   8 - C  10        /337. RY*(   1)Cl  17                    2.60    1.00    0.050
  20. BD (   2) C   8 - C  10        /392. BD*(   2) C   4 - C   5            0.79    0.38    0.016
  20. BD (   2) C   8 - C  10        /393. BD*(   1) C   4 - C   7            2.46    0.81    0.043
  20. BD (   2) C   8 - C  10        /398. BD*(   1) C   7 - N   9            3.83    0.75    0.052
  20. BD (   2) C   8 - C  10        /408. BD*(   2) C  11 - C  12           25.73    0.37    0.087
  20. BD (   2) C   8 - C  10        /413. BD*(   2) C  13 - C  14           24.63    0.37    0.086
  21. BD (   1) C   8 - C  14        /167. RY*(   1) C   7                    1.67    1.75    0.049
  21. BD (   1) C   8 - C  14        /218. RY*(   1) C  10                    0.65    1.78    0.031
  21. BD (   1) C   8 - C  14        /269. RY*(   1) C  13                    1.21    1.87    0.043
  21. BD (   1) C   8 - C  14        /270. RY*(   2) C  13                    1.63    2.19    0.054
  21. BD (   1) C   8 - C  14        /397. BD*(   1) C   7 - C   8            2.11    1.25    0.046
  21. BD (   1) C   8 - C  14        /399. BD*(   1) C   7 - H  23            1.45    1.22    0.038
  21. BD (   1) C   8 - C  14        /400. BD*(   1) C   8 - C  10            4.23    1.35    0.067
  21. BD (   1) C   8 - C  14        /406. BD*(   1) C  10 -Cl  17            5.61    1.00    0.067
  21. BD (   1) C   8 - C  14        /412. BD*(   1) C  13 - C  14            3.12    1.39    0.059
  21. BD (   1) C   8 - C  14        /414. BD*(   1) C  13 - H  27            1.89    1.39    0.046
  21. BD (   1) C   8 - C  14        /415. BD*(   1) C  14 - H  28            1.36    1.38    0.039
  22. BD (   1) N   9 - C  15        /167. RY*(   1) C   7                    0.66    1.91    0.032
  22. BD (   1) N   9 - C  15        /168. RY*(   2) C   7                    1.37    1.76    0.044
  22. BD (   1) N   9 - C  15        /320. RY*(   1) O  16                    0.54    1.70    0.027
  22. BD (   1) N   9 - C  15        /397. BD*(   1) C   7 - C   8            1.11    1.41    0.035
  22. BD (   1) N   9 - C  15        /398. BD*(   1) C   7 - N   9            1.72    1.36    0.043
  22. BD (   1) N   9 - C  15        /404. BD*(   1) N   9 - H  24            0.64    1.48    0.027
  23. BD (   1) N   9 - H  24        /168. RY*(   2) C   7                    1.21    1.60    0.039
  23. BD (   1) N   9 - H  24        /303. RY*(   1) C  15                    0.86    2.11    0.038
  23. BD (   1) N   9 - H  24        /307. RY*(   5) C  15                    0.55    2.51    0.033
  23. BD (   1) N   9 - H  24        /393. BD*(   1) C   4 - C   7            0.74    1.27    0.027
  23. BD (   1) N   9 - H  24        /399. BD*(   1) C   7 - H  23            0.50    1.22    0.022
  23. BD (   1) N   9 - H  24        /403. BD*(   1) N   9 - C  15            0.58    1.32    0.025
  23. BD (   1) N   9 - H  24        /417. BD*(   2) C  15 - O  16            1.10    1.40    0.035
  23. BD (   1) N   9 - H  24        /418. BD*(   1) C  15 - H  29            2.38    1.31    0.050
  24. BD (   1) C  10 - C  11        /184. RY*(   1) C   8                    1.28    2.04    0.046
  24. BD (   1) C  10 - C  11        /185. RY*(   2) C   8                    0.63    1.90    0.031
  24. BD (   1) C  10 - C  11        /252. RY*(   1) C  12                    1.02    1.90    0.039
  24. BD (   1) C  10 - C  11        /253. RY*(   2) C  12                    1.57    2.23    0.053
  24. BD (   1) C  10 - C  11        /338. RY*(   2)Cl  17                    0.74    1.46    0.029
  24. BD (   1) C  10 - C  11        /397. BD*(   1) C   7 - C   8            3.99    1.27    0.064
  24. BD (   1) C  10 - C  11        /400. BD*(   1) C   8 - C  10            4.63    1.37    0.071
  24. BD (   1) C  10 - C  11        /407. BD*(   1) C  11 - C  12            2.80    1.41    0.056
  24. BD (   1) C  10 - C  11        /409. BD*(   1) C  11 - H  25            1.60    1.40    0.042
  24. BD (   1) C  10 - C  11        /411. BD*(   1) C  12 - H  26            1.73    1.41    0.044
  25. BD (   1) C  10 -Cl  17        /184. RY*(   1) C   8                    0.92    2.09    0.039
  25. BD (   1) C  10 -Cl  17        /218. RY*(   1) C  10                    0.60    1.86    0.030
  25. BD (   1) C  10 -Cl  17        /235. RY*(   1) C  11                    0.85    1.89    0.036
  25. BD (   1) C  10 -Cl  17        /400. BD*(   1) C   8 - C  10            0.69    1.43    0.028
  25. BD (   1) C  10 -Cl  17        /402. BD*(   1) C   8 - C  14            2.57    1.44    0.055
  25. BD (   1) C  10 -Cl  17        /407. BD*(   1) C  11 - C  12            2.28    1.46    0.052
  26. BD (   1) C  11 - C  12        /219. RY*(   2) C  10                    1.64    1.68    0.047
  26. BD (   1) C  11 - C  12        /269. RY*(   1) C  13                    1.04    1.88    0.040
  26. BD (   1) C  11 - C  12        /270. RY*(   2) C  13                    1.52    2.19    0.052
  26. BD (   1) C  11 - C  12        /405. BD*(   1) C  10 - C  11            3.30    1.36    0.060
  26. BD (   1) C  11 - C  12        /406. BD*(   1) C  10 -Cl  17            4.86    1.00    0.062
  26. BD (   1) C  11 - C  12        /409. BD*(   1) C  11 - H  25            1.48    1.37    0.040
  26. BD (   1) C  11 - C  12        /410. BD*(   1) C  12 - C  13            2.42    1.39    0.052
  26. BD (   1) C  11 - C  12        /411. BD*(   1) C  12 - H  26            1.30    1.39    0.038
  26. BD (   1) C  11 - C  12        /414. BD*(   1) C  13 - H  27            2.31    1.39    0.051
  27. BD (   2) C  11 - C  12        /238. RY*(   4) C  11                    0.53    1.05    0.023
  27. BD (   2) C  11 - C  12        /272. RY*(   4) C  13                    0.82    1.80    0.038
  27. BD (   2) C  11 - C  12        /401. BD*(   2) C   8 - C  10           28.43    0.33    0.088
  27. BD (   2) C  11 - C  12        /413. BD*(   2) C  13 - C  14           27.46    0.35    0.088
  28. BD (   1) C  11 - H  25        /218. RY*(   1) C  10                    1.23    1.63    0.040
  28. BD (   1) C  11 - H  25        /252. RY*(   1) C  12                    1.18    1.73    0.040
  28. BD (   1) C  11 - H  25        /400. BD*(   1) C   8 - C  10            4.48    1.20    0.066
  28. BD (   1) C  11 - H  25        /405. BD*(   1) C  10 - C  11            1.28    1.21    0.035
  28. BD (   1) C  11 - H  25        /407. BD*(   1) C  11 - C  12            1.18    1.24    0.034
  28. BD (   1) C  11 - H  25        /410. BD*(   1) C  12 - C  13            3.58    1.24    0.060
  28. BD (   1) C  11 - H  25        /411. BD*(   1) C  12 - H  26            0.57    1.24    0.024
  29. BD (   1) C  12 - C  13        /236. RY*(   2) C  11                    2.12    1.94    0.057
  29. BD (   1) C  12 - C  13        /286. RY*(   1) C  14                    0.91    1.86    0.037
  29. BD (   1) C  12 - C  13        /287. RY*(   2) C  14                    1.50    1.96    0.049
  29. BD (   1) C  12 - C  13        /407. BD*(   1) C  11 - C  12            2.41    1.39    0.052
  29. BD (   1) C  12 - C  13        /409. BD*(   1) C  11 - H  25            2.29    1.37    0.050
  29. BD (   1) C  12 - C  13        /411. BD*(   1) C  12 - H  26            1.38    1.39    0.039
  29. BD (   1) C  12 - C  13        /412. BD*(   1) C  13 - C  14            2.62    1.39    0.054
  29. BD (   1) C  12 - C  13        /414. BD*(   1) C  13 - H  27            1.36    1.39    0.039
  29. BD (   1) C  12 - C  13        /415. BD*(   1) C  14 - H  28            2.50    1.38    0.053
  30. BD (   1) C  12 - H  26        /235. RY*(   1) C  11                    1.17    1.66    0.039
  30. BD (   1) C  12 - H  26        /269. RY*(   1) C  13                    1.28    1.72    0.042
  30. BD (   1) C  12 - H  26        /405. BD*(   1) C  10 - C  11            3.82    1.21    0.061
  30. BD (   1) C  12 - H  26        /407. BD*(   1) C  11 - C  12            1.00    1.24    0.031
  30. BD (   1) C  12 - H  26        /409. BD*(   1) C  11 - H  25            0.58    1.22    0.024
  30. BD (   1) C  12 - H  26        /410. BD*(   1) C  12 - C  13            0.99    1.24    0.031
  30. BD (   1) C  12 - H  26        /412. BD*(   1) C  13 - C  14            3.77    1.24    0.061
  30. BD (   1) C  12 - H  26        /414. BD*(   1) C  13 - H  27            0.56    1.24    0.024
  31. BD (   1) C  13 - C  14        /184. RY*(   1) C   8                    0.90    2.01    0.038
  31. BD (   1) C  13 - C  14        /185. RY*(   2) C   8                    1.58    1.87    0.049
  31. BD (   1) C  13 - C  14        /252. RY*(   1) C  12                    0.98    1.88    0.039
  31. BD (   1) C  13 - C  14        /253. RY*(   2) C  12                    1.37    2.21    0.049
  31. BD (   1) C  13 - C  14        /397. BD*(   1) C   7 - C   8            3.53    1.25    0.059
  31. BD (   1) C  13 - C  14        /402. BD*(   1) C   8 - C  14            3.54    1.37    0.062
  31. BD (   1) C  13 - C  14        /410. BD*(   1) C  12 - C  13            2.53    1.39    0.053
  31. BD (   1) C  13 - C  14        /411. BD*(   1) C  12 - H  26            2.32    1.39    0.051
  31. BD (   1) C  13 - C  14        /414. BD*(   1) C  13 - H  27            1.39    1.39    0.039
  31. BD (   1) C  13 - C  14        /415. BD*(   1) C  14 - H  28            1.62    1.38    0.042
  32. BD (   2) C  13 - C  14        /254. RY*(   3) C  12                    1.26    1.41    0.041
  32. BD (   2) C  13 - C  14        /401. BD*(   2) C   8 - C  10           31.29    0.33    0.092
  32. BD (   2) C  13 - C  14        /408. BD*(   2) C  11 - C  12           28.19    0.35    0.089
  33. BD (   1) C  13 - H  27        /252. RY*(   1) C  12                    1.24    1.73    0.041
  33. BD (   1) C  13 - H  27        /286. RY*(   1) C  14                    1.12    1.71    0.039
  33. BD (   1) C  13 - H  27        /402. BD*(   1) C   8 - C  14            4.07    1.21    0.063
  33. BD (   1) C  13 - H  27        /407. BD*(   1) C  11 - C  12            3.66    1.23    0.060
  33. BD (   1) C  13 - H  27        /410. BD*(   1) C  12 - C  13            0.97    1.24    0.031
  33. BD (   1) C  13 - H  27        /411. BD*(   1) C  12 - H  26            0.57    1.24    0.024
  33. BD (   1) C  13 - H  27        /412. BD*(   1) C  13 - C  14            1.04    1.24    0.032
  33. BD (   1) C  13 - H  27        /415. BD*(   1) C  14 - H  28            0.56    1.23    0.023
  34. BD (   1) C  14 - H  28        /184. RY*(   1) C   8                    1.75    1.87    0.051
  34. BD (   1) C  14 - H  28        /269. RY*(   1) C  13                    1.16    1.73    0.040
  34. BD (   1) C  14 - H  28        /400. BD*(   1) C   8 - C  10            4.79    1.20    0.068
  34. BD (   1) C  14 - H  28        /402. BD*(   1) C   8 - C  14            1.23    1.22    0.035
  34. BD (   1) C  14 - H  28        /410. BD*(   1) C  12 - C  13            3.55    1.24    0.059
  34. BD (   1) C  14 - H  28        /412. BD*(   1) C  13 - C  14            1.18    1.24    0.034
  34. BD (   1) C  14 - H  28        /414. BD*(   1) C  13 - H  27            0.55    1.24    0.023
  35. BD (   1) C  15 - O  16        /201. RY*(   1) N   9                    0.59    1.10    0.023
  35. BD (   1) C  15 - O  16        /416. BD*(   1) C  15 - O  16            1.16    0.47    0.022
  36. BD (   2) C  15 - O  16        /202. RY*(   2) N   9                    1.32    2.18    0.048
  36. BD (   2) C  15 - O  16        /303. RY*(   1) C  15                    0.82    2.44    0.040
  36. BD (   2) C  15 - O  16        /398. BD*(   1) C   7 - N   9            2.41    1.53    0.055
  36. BD (   2) C  15 - O  16        /403. BD*(   1) N   9 - C  15            0.58    1.65    0.028
  37. BD (   1) C  15 - H  29        /202. RY*(   2) N   9                    1.23    1.75    0.042
  37. BD (   1) C  15 - H  29        /320. RY*(   1) O  16                    0.97    1.44    0.034
  37. BD (   1) C  15 - H  29        /404. BD*(   1) N   9 - H  24            3.68    1.22    0.060
  38. CR (   1) C   1                / 83. RY*(   2) C   2                    1.29   11.80    0.110
  38. CR (   1) C   1                /151. RY*(   2) C   6                    1.27   11.78    0.109
  38. CR (   1) C   1                /359. RY*(   2) H  18                    0.59   12.28    0.076
  38. CR (   1) C   1                /386. BD*(   1) C   2 - C   3            0.65   11.01    0.076
  38. CR (   1) C   1                /394. BD*(   1) C   5 - C   6            0.66   11.01    0.077
  39. CR (   1) C   2                / 66. RY*(   2) C   1                    1.33   11.80    0.112
  39. CR (   1) C   2                /100. RY*(   2) C   3                    1.08   11.58    0.100
  39. CR (   1) C   2                /361. RY*(   2) H  19                    0.62   12.34    0.078
  39. CR (   1) C   2                /383. BD*(   1) C   1 - C   6            0.64   11.01    0.075
  39. CR (   1) C   2                /389. BD*(   1) C   3 - C   4            0.77   11.00    0.083
  40. CR (   1) C   3                / 83. RY*(   2) C   2                    1.32   11.80    0.111
  40. CR (   1) C   3                /116. RY*(   1) C   4                    0.72   11.62    0.082
  40. CR (   1) C   3                /117. RY*(   2) C   4                    1.38   11.47    0.112
  40. CR (   1) C   3                /362. RY*(   1) H  20                    0.69   11.95    0.081
  40. CR (   1) C   3                /382. BD*(   1) C   1 - C   2            0.64   11.01    0.075
  40. CR (   1) C   3                /391. BD*(   1) C   4 - C   5            0.81   11.00    0.085
  40. CR (   1) C   3                /393. BD*(   1) C   4 - C   7            0.79   10.88    0.084
  41. CR (   1) C   4                /100. RY*(   2) C   3                    1.25   11.60    0.107
  41. CR (   1) C   4                /134. RY*(   2) C   5                    1.28   11.58    0.109
  41. CR (   1) C   4                /386. BD*(   1) C   2 - C   3            0.61   11.03    0.073
  41. CR (   1) C   4                /394. BD*(   1) C   5 - C   6            0.63   11.03    0.074
  42. CR (   1) C   5                /117. RY*(   2) C   4                    0.96   11.47    0.094
  42. CR (   1) C   5                /118. RY*(   3) C   4                    1.02   11.28    0.096
  42. CR (   1) C   5                /151. RY*(   2) C   6                    1.36   11.78    0.113
  42. CR (   1) C   5                /364. RY*(   1) H  21                    0.66   11.79    0.079
  42. CR (   1) C   5                /383. BD*(   1) C   1 - C   6            0.65   11.01    0.076
  42. CR (   1) C   5                /389. BD*(   1) C   3 - C   4            0.78   11.00    0.083
  42. CR (   1) C   5                /393. BD*(   1) C   4 - C   7            0.82   10.88    0.085
  43. CR (   1) C   6                / 66. RY*(   2) C   1                    1.29   11.80    0.110
  43. CR (   1) C   6                /134. RY*(   2) C   5                    1.12   11.56    0.101
  43. CR (   1) C   6                /367. RY*(   2) H  22                    0.63   12.35    0.079
  43. CR (   1) C   6                /382. BD*(   1) C   1 - C   2            0.64   11.01    0.075
  43. CR (   1) C   6                /391. BD*(   1) C   4 - C   5            0.80   11.00    0.084
  44. CR (   1) C   7                /116. RY*(   1) C   4                    1.02   11.68    0.097
  44. CR (   1) C   7                /184. RY*(   1) C   8                    1.13   11.69    0.103
  44. CR (   1) C   7                /369. RY*(   2) H  23                    0.51   12.85    0.072
  44. CR (   1) C   7                /389. BD*(   1) C   3 - C   4            0.53   11.06    0.068
  44. CR (   1) C   7                /391. BD*(   1) C   4 - C   5            0.70   11.06    0.079
  44. CR (   1) C   7                /400. BD*(   1) C   8 - C  10            0.59   11.02    0.073
  44. CR (   1) C   7                /402. BD*(   1) C   8 - C  14            0.56   11.04    0.071
  44. CR (   1) C   7                /403. BD*(   1) N   9 - C  15            0.69   10.99    0.079
  45. CR (   1) C   8                /168. RY*(   2) C   7                    0.87   11.25    0.088
  45. CR (   1) C   8                /219. RY*(   2) C  10                    2.28   11.34    0.144
  45. CR (   1) C   8                /287. RY*(   2) C  14                    1.25   11.61    0.107
  45. CR (   1) C   8                /405. BD*(   1) C  10 - C  11            0.73   11.01    0.080
  45. CR (   1) C   8                /406. BD*(   1) C  10 -Cl  17            1.15   10.66    0.099
  45. CR (   1) C   8                /412. BD*(   1) C  13 - C  14            0.63   11.04    0.075
  46. CR (   1) N   9                /171. RY*(   5) C   7                    0.60   15.37    0.086
  46. CR (   1) N   9                /304. RY*(   2) C  15                    0.65   16.12    0.092
  46. CR (   1) N   9                /307. RY*(   5) C  15                    0.89   16.33    0.108
  46. CR (   1) N   9                /371. RY*(   2) H  24                    0.95   16.84    0.113
  47. CR (   1) C  10                /185. RY*(   2) C   8                    1.37   11.58    0.112
  47. CR (   1) C  10                /187. RY*(   4) C   8                    0.75   11.52    0.083
  47. CR (   1) C  10                /236. RY*(   2) C  11                    1.67   11.65    0.124
  47. CR (   1) C  10                /397. BD*(   1) C   7 - C   8            0.99   10.96    0.094
  47. CR (   1) C  10                /400. BD*(   1) C   8 - C  10            0.84   11.06    0.087
  47. CR (   1) C  10                /402. BD*(   1) C   8 - C  14            0.67   11.08    0.077
  47. CR (   1) C  10                /405. BD*(   1) C  10 - C  11            0.70   11.07    0.079
  47. CR (   1) C  10                /406. BD*(   1) C  10 -Cl  17            2.11   10.71    0.135
  47. CR (   1) C  10                /407. BD*(   1) C  11 - C  12            0.60   11.10    0.073
  48. CR (   1) C  11                /218. RY*(   1) C  10                    1.27   11.41    0.108
  48. CR (   1) C  11                /219. RY*(   2) C  10                    1.07   11.31    0.098
  48. CR (   1) C  11                /253. RY*(   2) C  12                    1.36   11.83    0.113
  48. CR (   1) C  11                /372. RY*(   1) H  25                    0.54   11.56    0.071
  48. CR (   1) C  11                /400. BD*(   1) C   8 - C  10            0.99   10.97    0.094
  48. CR (   1) C  11                /406. BD*(   1) C  10 -Cl  17            0.81   10.63    0.083
  48. CR (   1) C  11                /410. BD*(   1) C  12 - C  13            0.64   11.01    0.075
  49. CR (   1) C  12                /236. RY*(   2) C  11                    0.83   11.57    0.087
  49. CR (   1) C  12                /237. RY*(   3) C  11                    0.57   11.31    0.072
  49. CR (   1) C  12                /270. RY*(   2) C  13                    1.23   11.81    0.108
  49. CR (   1) C  12                /375. RY*(   2) H  26                    0.57   12.25    0.075
  49. CR (   1) C  12                /405. BD*(   1) C  10 - C  11            0.70   10.98    0.079
  49. CR (   1) C  12                /412. BD*(   1) C  13 - C  14            0.66   11.01    0.076
  50. CR (   1) C  13                /253. RY*(   2) C  12                    1.24   11.83    0.108
  50. CR (   1) C  13                /287. RY*(   2) C  14                    0.93   11.58    0.093
  50. CR (   1) C  13                /377. RY*(   2) H  27                    0.60   12.30    0.077
  50. CR (   1) C  13                /402. BD*(   1) C   8 - C  14            0.78   10.99    0.083
  50. CR (   1) C  13                /407. BD*(   1) C  11 - C  12            0.62   11.01    0.074
  51. CR (   1) C  14                /184. RY*(   1) C   8                    0.78   11.64    0.085
  51. CR (   1) C  14                /185. RY*(   2) C   8                    1.53   11.50    0.119
  51. CR (   1) C  14                /270. RY*(   2) C  13                    1.39   11.81    0.114
  51. CR (   1) C  14                /378. RY*(   1) H  28                    0.69   11.82    0.081
  51. CR (   1) C  14                /397. BD*(   1) C   7 - C   8            0.70   10.87    0.078
  51. CR (   1) C  14                /400. BD*(   1) C   8 - C  10            0.84   10.97    0.086
  51. CR (   1) C  14                /410. BD*(   1) C  12 - C  13            0.64   11.01    0.075
  52. CR (   1) C  15                /381. RY*(   2) H  29                    0.54   12.70    0.074
  52. CR (   1) C  15                /398. BD*(   1) C   7 - N   9            1.27   10.95    0.106
  53. CR (   1) O  16                /303. RY*(   1) C  15                    4.29   20.70    0.267
  55. CR (   2)Cl  17                /218. RY*(   1) C  10                    2.31   11.93    0.148
  55. CR (   2)Cl  17                /219. RY*(   2) C  10                    0.62   11.83    0.077
  55. CR (   2)Cl  17                /400. BD*(   1) C   8 - C  10            0.98   11.49    0.096
  55. CR (   2)Cl  17                /405. BD*(   1) C  10 - C  11            0.64   11.50    0.077
  59. LP (   1) N   9                /169. RY*(   3) C   7                    0.81    1.15    0.029
  59. LP (   1) N   9                /305. RY*(   3) C  15                    2.64    1.87    0.068
  59. LP (   1) N   9                /393. BD*(   1) C   4 - C   7            7.57    0.81    0.075
  59. LP (   1) N   9                /399. BD*(   1) C   7 - H  23            5.81    0.77    0.064
  59. LP (   1) N   9                /416. BD*(   1) C  15 - O  16           84.09    0.35    0.155
  60. LP (   1) O  16                /303. RY*(   1) C  15                   11.29    2.15    0.139
  60. LP (   1) O  16                /304. RY*(   2) C  15                    0.98    2.33    0.043
  60. LP (   1) O  16                /311. RY*(   9) C  15                    0.66    2.68    0.038
  60. LP (   1) O  16                /314. RY*(  12) C  15                    1.17    2.56    0.049
  60. LP (   1) O  16                /319. RY*(  17) C  15                    0.63    2.37    0.034
  60. LP (   1) O  16                /418. BD*(   1) C  15 - H  29            0.58    1.35    0.025
  61. LP (   2) O  16                /304. RY*(   2) C  15                    2.73    1.85    0.065
  61. LP (   2) O  16                /307. RY*(   5) C  15                    0.51    2.07    0.030
  61. LP (   2) O  16                /398. BD*(   1) C   7 - N   9            0.94    0.77    0.024
  61. LP (   2) O  16                /403. BD*(   1) N   9 - C  15           22.99    0.88    0.128
  61. LP (   2) O  16                /418. BD*(   1) C  15 - H  29           17.35    0.88    0.112
  62. LP (   1)Cl  17                /218. RY*(   1) C  10                    3.57    2.03    0.076
  62. LP (   1)Cl  17                /219. RY*(   2) C  10                    1.00    1.93    0.039
  62. LP (   1)Cl  17                /400. BD*(   1) C   8 - C  10            2.42    1.60    0.056
  62. LP (   1)Cl  17                /405. BD*(   1) C  10 - C  11            1.55    1.61    0.045
  63. LP (   2)Cl  17                /219. RY*(   2) C  10                    1.21    1.30    0.036
  63. LP (   2)Cl  17                /400. BD*(   1) C   8 - C  10            6.40    0.97    0.070
  63. LP (   2)Cl  17                /405. BD*(   1) C  10 - C  11            5.53    0.98    0.066
  63. LP (   2)Cl  17                /407. BD*(   1) C  11 - C  12            0.77    1.01    0.025
  64. LP (   3)Cl  17                /220. RY*(   3) C  10                    1.13    1.54    0.038
  64. LP (   3)Cl  17                /401. BD*(   2) C   8 - C  10           18.52    0.42    0.086
 384. BD*(   2) C   1 - C   6        / 67. RY*(   3) C   1                    3.27    0.42    0.082
 384. BD*(   2) C   1 - C   6        / 75. RY*(  11) C   1                    0.52    0.42    0.033
 384. BD*(   2) C   1 - C   6        /152. RY*(   3) C   6                    1.40    0.54    0.061
 384. BD*(   2) C   1 - C   6        /153. RY*(   4) C   6                    0.60    1.52    0.067
 384. BD*(   2) C   1 - C   6        /159. RY*(  10) C   6                    0.60    0.43    0.036
 387. BD*(   2) C   2 - C   3        / 84. RY*(   3) C   2                    2.68    0.62    0.091
 387. BD*(   2) C   2 - C   3        / 92. RY*(  11) C   2                    0.51    0.60    0.039
 387. BD*(   2) C   2 - C   3        /101. RY*(   3) C   3                    0.54    0.70    0.043
 387. BD*(   2) C   2 - C   3        /102. RY*(   4) C   3                    1.25    1.26    0.089
 392. BD*(   2) C   4 - C   5        /101. RY*(   3) C   3                    0.72    0.71    0.048
 392. BD*(   2) C   4 - C   5        /135. RY*(   3) C   5                    2.83    0.69    0.094
 392. BD*(   2) C   4 - C   5        /152. RY*(   3) C   6                    0.68    0.54    0.041
 392. BD*(   2) C   4 - C   5        /397. BD*(   1) C   7 - C   8            1.59    0.42    0.053
 392. BD*(   2) C   4 - C   5        /399. BD*(   1) C   7 - H  23            0.80    0.39    0.036
 401. BD*(   2) C   8 - C  10        /186. RY*(   3) C   8                    1.65    0.65    0.064
 401. BD*(   2) C   8 - C  10        /188. RY*(   5) C   8                    0.57    1.60    0.059
 401. BD*(   2) C   8 - C  10        /220. RY*(   3) C  10                    1.69    1.12    0.085
 401. BD*(   2) C   8 - C  10        /238. RY*(   4) C  11                    0.92    0.73    0.051
 401. BD*(   2) C   8 - C  10        /288. RY*(   3) C  14                    0.68    1.05    0.052
 401. BD*(   2) C   8 - C  10        /337. RY*(   1)Cl  17                    1.29    0.66    0.057
 401. BD*(   2) C   8 - C  10        /392. BD*(   2) C   4 - C   5            7.86    0.03    0.023
 401. BD*(   2) C   8 - C  10        /393. BD*(   1) C   4 - C   7            1.31    0.46    0.046
 401. BD*(   2) C   8 - C  10        /398. BD*(   1) C   7 - N   9            1.92    0.40    0.052
 401. BD*(   2) C   8 - C  10        /408. BD*(   2) C  11 - C  12          150.89    0.02    0.091
 401. BD*(   2) C   8 - C  10        /413. BD*(   2) C  13 - C  14          164.86    0.03    0.096
 408. BD*(   2) C  11 - C  12        /238. RY*(   4) C  11                    0.91    0.70    0.057
 408. BD*(   2) C  11 - C  12        /239. RY*(   5) C  11                    0.85    1.40    0.078
 408. BD*(   2) C  11 - C  12        /255. RY*(   4) C  12                    1.66    1.07    0.095
 413. BD*(   2) C  13 - C  14        /271. RY*(   3) C  13                    2.70    0.68    0.096
 413. BD*(   2) C  13 - C  14        /289. RY*(   4) C  14                    0.89    1.16    0.072
 413. BD*(   2) C  13 - C  14        /290. RY*(   5) C  14                    0.74    1.11    0.064
 416. BD*(   1) C  15 - O  16        /305. RY*(   3) C  15                    1.51    1.52    0.116
 416. BD*(   1) C  15 - O  16        /308. RY*(   6) C  15                    0.77    1.62    0.087
 416. BD*(   1) C  15 - O  16        /315. RY*(  13) C  15                    0.50    1.41    0.066
 416. BD*(   1) C  15 - O  16        /321. RY*(   2) O  16                    0.78    0.58    0.052
 416. BD*(   1) C  15 - O  16        /322. RY*(   3) O  16                    1.27    0.70    0.073


 Natural Bond Orbitals (Summary):

                                                            Principal Delocalizations
           NBO                        Occupancy    Energy   (geminal,vicinal,remote)
 ====================================================================================
 Molecular unit  1  (C14H12NOCl)
     1. BD (   1) C   1 - C   2          1.98160    -0.77120  386(g),383(g),390(v),396(v)
                                                    100(v),151(v),388(g),385(g)
                                                    150(v),99(v)
     2. BD (   1) C   1 - C   6          1.98165    -0.76965  394(g),382(g),395(v),388(v)
                                                    134(v),83(v),396(g),385(g)
                                                    82(v),133(v)
     3. BD (   2) C   1 - C   6          1.66153    -0.29557  387(v),392(v),136(v),85(v)
     4. BD (   1) C   1 - H  18          1.98168    -0.62171  394(v),386(v),150(v),82(v)
                                                    382(g),383(g),388(v),396(v)
     5. BD (   1) C   2 - C   3          1.97927    -0.76984  393(v),389(g),382(g),385(v)
                                                    390(g),66(v),388(g),117(v)
                                                    65(v),116(v),118(v)
     6. BD (   2) C   2 - C   3          1.66606    -0.29705  392(v),384(v),67(v)
     7. BD (   1) C   2 - H  19          1.98157    -0.62299  389(v),383(v),65(v),99(v)
                                                    386(g),382(g),385(v),390(v)
     8. BD (   1) C   3 - C   4          1.97354    -0.77093  391(g),386(g),395(v),398(v)
                                                    393(g),388(v),167(v),390(g)
                                                    83(v),82(v),133(v)
     9. BD (   1) C   3 - H  20          1.97994    -0.62278  391(v),382(v),116(v),389(g)
                                                    82(v),386(g),388(v)
    10. BD (   1) C   4 - C   5          1.97410    -0.77228  389(g),394(g),390(v),396(v)
                                                    393(g),395(g),151(v),167(v)
                                                    150(v),99(v),399(v)
    11. BD (   2) C   4 - C   5          1.66645    -0.29970  384(v),387(v),397(v),399(v)
                                                    152(v),101(v),401(r),398(v)
    12. BD (   1) C   4 - C   7          1.96543    -0.73344  397(g),401(v),394(v),386(v)
                                                    391(g),389(g),400(v),99(v)
                                                    133(v),201(v),404(v),399(g)
                                                    398(g),186(v),185(v)
    13. BD (   1) C   5 - C   6          1.97909    -0.77008  393(v),391(g),383(g),385(v)
                                                    395(g),66(v),396(g),116(v)
                                                    65(v),117(v)
    14. BD (   1) C   5 - H  21          1.98005    -0.62267  389(v),383(v),116(v),391(g)
                                                    150(v),394(g),396(v)
    15. BD (   1) C   6 - H  22          1.98149    -0.62279  391(v),382(v),65(v),133(v)
                                                    394(g),383(g),385(v),395(v)
    16. BD (   1) C   7 - C   8          1.96151    -0.73589  403(v),392(v),393(g),400(g)
                                                    412(v),405(v),218(v),402(g)
                                                    391(v),286(v),399(g),118(v)
                                                    398(g),203(v),117(v)
    17. BD (   1) C   7 - N   9          1.98212    -0.86790  389(v),401(v),417(v),306(v)
                                                    400(v),397(g),393(g),403(g)
                                                    117(v),186(v),307(v),404(g)
    18. BD (   1) C   7 - H  23          1.96513    -0.58383  402(v),391(v),392(v),404(v)
                                                    397(g),393(g),201(v)
    19. BD (   1) C   8 - C  10          1.97625    -0.80770  405(g),402(g),397(g),415(v)
                                                    409(v),235(v),167(v),236(v)
                                                    286(v),393(v)
    20. BD (   2) C   8 - C  10          1.68690    -0.32746  408(v),413(v),398(v),337(v)
                                                    393(v),238(v),288(v),392(r)
    21. BD (   1) C   8 - C  14          1.96710    -0.78006  406(v),400(g),412(g),397(g)
                                                    414(v),167(v),270(v),399(v)
                                                    415(g),269(v),218(v)
    22. BD (   1) N   9 - C  15          1.99091    -0.93955  398(g),168(v),397(v),167(v)
                                                    404(g),320(v)
    23. BD (   1) N   9 - H  24          1.98617    -0.78111  418(v),168(v),417(v),303(v)
                                                    393(v),403(g),307(v),401(r)
                                                    399(v)
    24. BD (   1) C  10 - C  11          1.97889    -0.80352  400(g),397(v),407(g),411(v)
                                                    409(g),253(v),184(v),252(v)
                                                    338(v),185(v)
    25. BD (   1) C  10 -Cl  17          1.98966    -0.85832  402(v),407(v),184(v),235(v)
                                                    400(g),218(g)
    26. BD (   1) C  11 - C  12          1.97503    -0.78060  406(v),405(g),410(g),414(v)
                                                    219(v),270(v),409(g),411(g)
                                                    269(v)
    27. BD (   2) C  11 - C  12          1.66402    -0.30602  401(v),413(v),272(v),238(g)
    28. BD (   1) C  11 - H  25          1.98034    -0.63222  400(v),410(v),405(g),218(v)
                                                    252(v),407(g),411(v)
    29. BD (   1) C  12 - C  13          1.98147    -0.77980  412(g),415(v),407(g),409(v)
                                                    236(v),287(v),411(g),414(g)
                                                    286(v)
    30. BD (   1) C  12 - H  26          1.98095    -0.63011  405(v),412(v),269(v),235(v)
                                                    407(g),410(g),409(v),414(v)
    31. BD (   1) C  13 - C  14          1.97925    -0.78069  397(v),402(g),410(g),411(v)
                                                    415(g),185(v),414(g),253(v)
                                                    252(v),184(v)
    32. BD (   2) C  13 - C  14          1.66187    -0.30566  401(v),408(v),254(v)
    33. BD (   1) C  13 - H  27          1.98132    -0.62817  402(v),407(v),252(v),286(v)
                                                    412(g),410(g),411(v),415(v)
    34. BD (   1) C  14 - H  28          1.97862    -0.63338  400(v),410(v),184(v),402(g)
                                                    412(g),269(v),414(v)
    35. BD (   1) C  15 - O  16          1.99729    -0.44421  416(g),201(v)
    36. BD (   2) C  15 - O  16          1.99412    -1.11182  398(v),202(v),303(g),403(g)
    37. BD (   1) C  15 - H  29          1.98832    -0.68163  404(v),202(v),320(v)
    38. CR (   1) C   1                  1.99929   -10.39272  83(v),151(v),394(v),386(v)
                                                    359(v)
    39. CR (   1) C   2                  1.99929   -10.39516  66(v),100(v),389(v),383(v)
                                                    361(v)
    40. CR (   1) C   3                  1.99917   -10.39274  117(v),83(v),391(v),393(v)
                                                    116(v),362(v),382(v)
    41. CR (   1) C   4                  1.99911   -10.41640  134(v),100(v),394(v),386(v)
    42. CR (   1) C   5                  1.99916   -10.39219  151(v),118(v),117(v),393(v)
                                                    389(v),364(v),383(v)
    43. CR (   1) C   6                  1.99929   -10.39488  66(v),134(v),391(v),382(v)
                                                    367(v)
    44. CR (   1) C   7                  1.99905   -10.45116  184(v),116(v),391(v),403(v)
                                                    400(v),402(v),389(v),369(v)
    45. CR (   1) C   8                  1.99897   -10.43209  219(v),287(v),406(v),168(v)
                                                    405(v),412(v)
    46. CR (   1) N   9                  1.99940   -14.60682  371(v),307(v),304(v),171(v)
    47. CR (   1) C  10                  1.99867   -10.48981  406(g),236(v),185(v),397(v)
                                                    400(g),187(v),405(g),402(v)
                                                    407(v)
    48. CR (   1) C  11                  1.99913   -10.40464  253(v),218(v),219(v),400(v)
                                                    406(v),410(v),372(v)
    49. CR (   1) C  12                  1.99928   -10.40307  270(v),236(v),405(v),412(v)
                                                    237(v),375(v)
    50. CR (   1) C  13                  1.99929   -10.40113  253(v),287(v),402(v),407(v)
                                                    377(v)
    51. CR (   1) C  14                  1.99916   -10.40468  185(v),270(v),400(v),184(v)
                                                    397(v),378(v),410(v)
    52. CR (   1) C  15                  1.99947   -10.52230  398(v),381(v)
    53. CR (   1) O  16                  1.99981   -19.36828  303(v)
    54. CR (   1)Cl  17                  2.00000  -101.25141   
    55. CR (   2)Cl  17                  1.99967   -10.92565  218(v),400(v),405(v),219(v)
    56. CR (   3)Cl  17                  1.99993    -7.55042   
    57. CR (   4)Cl  17                  1.99996    -7.54886   
    58. CR (   5)Cl  17                  1.99999    -7.54747   
    59. LP (   1) N   9                  1.70240    -0.32450  416(v),393(v),399(v),305(v)
                                                    169(v)
    60. LP (   1) O  16                  1.98849    -0.82215  303(v),314(v),304(v),311(v)
                                                    319(v),418(v)
    61. LP (   2) O  16                  1.90603    -0.34530  403(v),418(v),304(v),398(r)
                                                    307(v)
    62. LP (   1)Cl  17                  1.99137    -1.02886  218(v),400(v),405(v),219(v)
    63. LP (   2)Cl  17                  1.96287    -0.39997  400(v),405(v),219(v),407(r)
    64. LP (   3)Cl  17                  1.92192    -0.39654  401(v),220(v)
    65. RY*(   1) C   1                  0.00550     1.10478   
    66. RY*(   2) C   1                  0.00193     1.40746   
    67. RY*(   3) C   1                  0.00091     0.47523   
    68. RY*(   4) C   1                  0.00054     1.67977   
    69. RY*(   5) C   1                  0.00042     1.09327   
    70. RY*(   6) C   1                  0.00042     0.91190   
    71. RY*(   7) C   1                  0.00017     1.28825   
    72. RY*(   8) C   1                  0.00007     2.78685   
    73. RY*(   9) C   1                  0.00007     1.37615   
    74. RY*(  10) C   1                  0.00002     2.01392   
    75. RY*(  11) C   1                  0.00001     0.47216   
    76. RY*(  12) C   1                  0.00000     2.47714   
    77. RY*(  13) C   1                  0.00000     1.41943   
    78. RY*(  14) C   1                  0.00000     1.54813   
    79. RY*(  15) C   1                  0.00000     2.37835   
    80. RY*(  16) C   1                  0.00000     2.10781   
    81. RY*(  17) C   1                  0.00000    22.64752   
    82. RY*(   1) C   2                  0.00569     1.09148   
    83. RY*(   2) C   2                  0.00199     1.41220   
    84. RY*(   3) C   2                  0.00083     0.66982   
    85. RY*(   4) C   2                  0.00058     1.50653   
    86. RY*(   5) C   2                  0.00047     1.07668   
    87. RY*(   6) C   2                  0.00027     1.02294   
    88. RY*(   7) C   2                  0.00020     0.87004   
    89. RY*(   8) C   2                  0.00009     2.19950   
    90. RY*(   9) C   2                  0.00006     2.87460   
    91. RY*(  10) C   2                  0.00003     2.00966   
    92. RY*(  11) C   2                  0.00001     0.65383   
    93. RY*(  12) C   2                  0.00000     2.53744   
    94. RY*(  13) C   2                  0.00000     1.73552   
    95. RY*(  14) C   2                  0.00001     2.00885   
    96. RY*(  15) C   2                  0.00000     1.75595   
    97. RY*(  16) C   2                  0.00000    22.27347   
    98. RY*(  17) C   2                  0.00000     1.51909   
    99. RY*(   1) C   3                  0.00589     1.09134   
   100. RY*(   2) C   3                  0.00201     1.18782   
   101. RY*(   3) C   3                  0.00115     0.75710   
   102. RY*(   4) C   3                  0.00051     1.31298   
   103. RY*(   5) C   3                  0.00045     1.11813   
   104. RY*(   6) C   3                  0.00030     0.62834   
   105. RY*(   7) C   3                  0.00017     1.98089   
   106. RY*(   8) C   3                  0.00014     0.94257   
   107. RY*(   9) C   3                  0.00014     0.93105   
   108. RY*(  10) C   3                  0.00010     2.30542   
   109. RY*(  11) C   3                  0.00006     2.98398   
   110. RY*(  12) C   3                  0.00004     2.52380   
   111. RY*(  13) C   3                  0.00001     2.60513   
   112. RY*(  14) C   3                  0.00002     1.66778   
   113. RY*(  15) C   3                  0.00002     1.61369   
   114. RY*(  16) C   3                  0.00000    21.70855   
   115. RY*(  17) C   3                  0.00000     2.72066   
   116. RY*(   1) C   4                  0.00666     1.22947   
   117. RY*(   2) C   4                  0.00345     1.07877   
   118. RY*(   3) C   4                  0.00295     0.88534   
   119. RY*(   4) C   4                  0.00081     1.18818   
   120. RY*(   5) C   4                  0.00062     1.38264   
   121. RY*(   6) C   4                  0.00032     1.54861   
   122. RY*(   7) C   4                  0.00026     1.71818   
   123. RY*(   8) C   4                  0.00017     2.16337   
   124. RY*(   9) C   4                  0.00014     1.11108   
   125. RY*(  10) C   4                  0.00011     1.80315   
   126. RY*(  11) C   4                  0.00009     2.72959   
   127. RY*(  12) C   4                  0.00007     2.59122   
   128. RY*(  13) C   4                  0.00005     2.72477   
   129. RY*(  14) C   4                  0.00003     2.51881   
   130. RY*(  15) C   4                  0.00004     2.79139   
   131. RY*(  16) C   4                  0.00001     2.72684   
   132. RY*(  17) C   4                  0.00000    20.00124   
   133. RY*(   1) C   5                  0.00568     1.11858   
   134. RY*(   2) C   5                  0.00206     1.16182   
   135. RY*(   3) C   5                  0.00115     0.74225   
   136. RY*(   4) C   5                  0.00054     1.39701   
   137. RY*(   5) C   5                  0.00050     0.94542   
   138. RY*(   6) C   5                  0.00026     0.98480   
   139. RY*(   7) C   5                  0.00020     0.85946   
   140. RY*(   8) C   5                  0.00013     2.88658   
   141. RY*(   9) C   5                  0.00009     2.73862   
   142. RY*(  10) C   5                  0.00006     1.26309   
   143. RY*(  11) C   5                  0.00006     1.00438   
   144. RY*(  12) C   5                  0.00002     1.79897   
   145. RY*(  13) C   5                  0.00003     2.13368   
   146. RY*(  14) C   5                  0.00002     2.92242   
   147. RY*(  15) C   5                  0.00000     2.73029   
   148. RY*(  16) C   5                  0.00000    21.50295   
   149. RY*(  17) C   5                  0.00001     1.88366   
   150. RY*(   1) C   6                  0.00580     1.08775   
   151. RY*(   2) C   6                  0.00201     1.38616   
   152. RY*(   3) C   6                  0.00089     0.59292   
   153. RY*(   4) C   6                  0.00058     1.57612   
   154. RY*(   5) C   6                  0.00044     1.15784   
   155. RY*(   6) C   6                  0.00027     1.04664   
   156. RY*(   7) C   6                  0.00014     1.33396   
   157. RY*(   8) C   6                  0.00007     2.88979   
   158. RY*(   9) C   6                  0.00008     1.74191   
   159. RY*(  10) C   6                  0.00002     0.48647   
   160. RY*(  11) C   6                  0.00002     1.90624   
   161. RY*(  12) C   6                  0.00000     2.67332   
   162. RY*(  13) C   6                  0.00000     1.75032   
   163. RY*(  14) C   6                  0.00000     1.65712   
   164. RY*(  15) C   6                  0.00000    22.37787   
   165. RY*(  16) C   6                  0.00001     2.05004   
   166. RY*(  17) C   6                  0.00000     1.48638   
   167. RY*(   1) C   7                  0.00990     0.96715   
   168. RY*(   2) C   7                  0.00484     0.82176   
   169. RY*(   3) C   7                  0.00280     0.82648   
   170. RY*(   4) C   7                  0.00204     0.76234   
   171. RY*(   5) C   7                  0.00169     0.76096   
   172. RY*(   6) C   7                  0.00103     0.67161   
   173. RY*(   7) C   7                  0.00094     1.60101   
   174. RY*(   8) C   7                  0.00067     1.31830   
   175. RY*(   9) C   7                  0.00031     1.59058   
   176. RY*(  10) C   7                  0.00026     2.00779   
   177. RY*(  11) C   7                  0.00016     2.34478   
   178. RY*(  12) C   7                  0.00017     2.43452   
   179. RY*(  13) C   7                  0.00012     2.22628   
   180. RY*(  14) C   7                  0.00008     1.91264   
   181. RY*(  15) C   7                  0.00005     3.08001   
   182. RY*(  16) C   7                  0.00003     4.07310   
   183. RY*(  17) C   7                  0.00001    19.59540   
   184. RY*(   1) C   8                  0.00615     1.23402   
   185. RY*(   2) C   8                  0.00415     1.09286   
   186. RY*(   3) C   8                  0.00396     0.66964   
   187. RY*(   4) C   8                  0.00116     1.03181   
   188. RY*(   5) C   8                  0.00072     1.61544   
   189. RY*(   6) C   8                  0.00033     1.56083   
   190. RY*(   7) C   8                  0.00026     1.62431   
   191. RY*(   8) C   8                  0.00020     2.59811   
   192. RY*(   9) C   8                  0.00018     1.32348   
   193. RY*(  10) C   8                  0.00015     1.07340   
   194. RY*(  11) C   8                  0.00011     2.44354   
   195. RY*(  12) C   8                  0.00008     2.56351   
   196. RY*(  13) C   8                  0.00007     2.89052   
   197. RY*(  14) C   8                  0.00004     2.44134   
   198. RY*(  15) C   8                  0.00002     3.61487   
   199. RY*(  16) C   8                  0.00002     2.13096   
   200. RY*(  17) C   8                  0.00000    20.27018   
   201. RY*(   1) N   9                  0.00483     0.65228   
   202. RY*(   2) N   9                  0.00364     1.07279   
   203. RY*(   3) N   9                  0.00180     1.09114   
   204. RY*(   4) N   9                  0.00111     1.61327   
   205. RY*(   5) N   9                  0.00036     1.49069   
   206. RY*(   6) N   9                  0.00021     2.52049   
   207. RY*(   7) N   9                  0.00015     1.97593   
   208. RY*(   8) N   9                  0.00008     1.66393   
   209. RY*(   9) N   9                  0.00005     1.60023   
   210. RY*(  10) N   9                  0.00004     2.28627   
   211. RY*(  11) N   9                  0.00004     1.70604   
   212. RY*(  12) N   9                  0.00002     2.81249   
   213. RY*(  13) N   9                  0.00002     2.22377   
   214. RY*(  14) N   9                  0.00001     3.88422   
   215. RY*(  15) N   9                  0.00000     3.79724   
   216. RY*(  16) N   9                  0.00001     2.93043   
   217. RY*(  17) N   9                  0.00000    34.92122   
   218. RY*(   1) C  10                  0.00794     1.00037   
   219. RY*(   2) C  10                  0.00651     0.90338   
   220. RY*(   3) C  10                  0.00283     1.14000   
   221. RY*(   4) C  10                  0.00091     1.42495   
   222. RY*(   5) C  10                  0.00071     1.68865   
   223. RY*(   6) C  10                  0.00055     1.73851   
   224. RY*(   7) C  10                  0.00036     1.19414   
   225. RY*(   8) C  10                  0.00024     1.29370   
   226. RY*(   9) C  10                  0.00018     1.99991   
   227. RY*(  10) C  10                  0.00015     2.12230   
   228. RY*(  11) C  10                  0.00012     0.60562   
   229. RY*(  12) C  10                  0.00007     1.24798   
   230. RY*(  13) C  10                  0.00004     1.80993   
   231. RY*(  14) C  10                  0.00005     1.90423   
   232. RY*(  15) C  10                  0.00001     2.74496   
   233. RY*(  16) C  10                  0.00001     2.74128   
   234. RY*(  17) C  10                  0.00000    22.05940   
   235. RY*(   1) C  11                  0.00580     1.02911   
   236. RY*(   2) C  11                  0.00262     1.16257   
   237. RY*(   3) C  11                  0.00110     0.91091   
   238. RY*(   4) C  11                  0.00096     0.74684   
   239. RY*(   5) C  11                  0.00047     1.44599   
   240. RY*(   6) C  11                  0.00030     1.65852   
   241. RY*(   7) C  11                  0.00027     0.64719   
   242. RY*(   8) C  11                  0.00018     1.06721   
   243. RY*(   9) C  11                  0.00012     2.26549   
   244. RY*(  10) C  11                  0.00008     2.46902   
   245. RY*(  11) C  11                  0.00004     2.17603   
   246. RY*(  12) C  11                  0.00004     1.61376   
   247. RY*(  13) C  11                  0.00000    22.08801   
   248. RY*(  14) C  11                  0.00001     2.16686   
   249. RY*(  15) C  11                  0.00001     1.28991   
   250. RY*(  16) C  11                  0.00000     2.77884   
   251. RY*(  17) C  11                  0.00001     1.65404   
   252. RY*(   1) C  12                  0.00536     1.10053   
   253. RY*(   2) C  12                  0.00199     1.42675   
   254. RY*(   3) C  12                  0.00066     1.10747   
   255. RY*(   4) C  12                  0.00054     1.11203   
   256. RY*(   5) C  12                  0.00039     1.09482   
   257. RY*(   6) C  12                  0.00036     0.93245   
   258. RY*(   7) C  12                  0.00017     1.12561   
   259. RY*(   8) C  12                  0.00009     1.77367   
   260. RY*(   9) C  12                  0.00006     2.72042   
   261. RY*(  10) C  12                  0.00002     2.09325   
   262. RY*(  11) C  12                  0.00000    22.35324   
   263. RY*(  12) C  12                  0.00001     2.20965   
   264. RY*(  13) C  12                  0.00000     1.67111   
   265. RY*(  14) C  12                  0.00001     0.48884   
   266. RY*(  15) C  12                  0.00000     1.54108   
   267. RY*(  16) C  12                  0.00000     2.59350   
   268. RY*(  17) C  12                  0.00000     1.75864   
   269. RY*(   1) C  13                  0.00552     1.09454   
   270. RY*(   2) C  13                  0.00208     1.40795   
   271. RY*(   3) C  13                  0.00086     0.72393   
   272. RY*(   4) C  13                  0.00052     1.49841   
   273. RY*(   5) C  13                  0.00039     1.33474   
   274. RY*(   6) C  13                  0.00027     1.12292   
   275. RY*(   7) C  13                  0.00013     1.61086   
   276. RY*(   8) C  13                  0.00007     2.41804   
   277. RY*(   9) C  13                  0.00004     1.48225   
   278. RY*(  10) C  13                  0.00004     1.59613   
   279. RY*(  11) C  13                  0.00002     0.85423   
   280. RY*(  12) C  13                  0.00001     1.61762   
   281. RY*(  13) C  13                  0.00001     1.67421   
   282. RY*(  14) C  13                  0.00000     2.52164   
   283. RY*(  15) C  13                  0.00000    22.36703   
   284. RY*(  16) C  13                  0.00000     1.40639   
   285. RY*(  17) C  13                  0.00000     2.42249   
   286. RY*(   1) C  14                  0.00564     1.07862   
   287. RY*(   2) C  14                  0.00206     1.17772   
   288. RY*(   3) C  14                  0.00086     1.07161   
   289. RY*(   4) C  14                  0.00058     1.20679   
   290. RY*(   5) C  14                  0.00047     1.16030   
   291. RY*(   6) C  14                  0.00031     1.09113   
   292. RY*(   7) C  14                  0.00018     1.02047   
   293. RY*(   8) C  14                  0.00011     3.18403   
   294. RY*(   9) C  14                  0.00011     1.17056   
   295. RY*(  10) C  14                  0.00007     2.01609   
   296. RY*(  11) C  14                  0.00004     1.41769   
   297. RY*(  12) C  14                  0.00005     1.60194   
   298. RY*(  13) C  14                  0.00005     1.78151   
   299. RY*(  14) C  14                  0.00002     2.61511   
   300. RY*(  15) C  14                  0.00000    21.54049   
   301. RY*(  16) C  14                  0.00001     2.78789   
   302. RY*(  17) C  14                  0.00001     2.18143   
   303. RY*(   1) C  15                  0.00935     1.33204   
   304. RY*(   2) C  15                  0.00706     1.50855   
   305. RY*(   3) C  15                  0.00641     1.54347   
   306. RY*(   4) C  15                  0.00233     1.08668   
   307. RY*(   5) C  15                  0.00105     1.72505   
   308. RY*(   6) C  15                  0.00033     1.64629   
   309. RY*(   7) C  15                  0.00011     0.99017   
   310. RY*(   8) C  15                  0.00008     2.24417   
   311. RY*(   9) C  15                  0.00004     1.85370   
   312. RY*(  10) C  15                  0.00003     1.94678   
   313. RY*(  11) C  15                  0.00004     1.92384   
   314. RY*(  12) C  15                  0.00001     1.73834   
   315. RY*(  13) C  15                  0.00001     1.43435   
   316. RY*(  14) C  15                  0.00001     2.69746   
   317. RY*(  15) C  15                  0.00000    18.90800   
   318. RY*(  16) C  15                  0.00001     2.01422   
   319. RY*(  17) C  15                  0.00001     1.55082   
   320. RY*(   1) O  16                  0.00271     0.75980   
   321. RY*(   2) O  16                  0.00081     0.60751   
   322. RY*(   3) O  16                  0.00074     0.72873   
   323. RY*(   4) O  16                  0.00013     1.30047   
   324. RY*(   5) O  16                  0.00005     1.53133   
   325. RY*(   6) O  16                  0.00005     1.33363   
   326. RY*(   7) O  16                  0.00001     1.12490   
   327. RY*(   8) O  16                  0.00000     4.96204   
   328. RY*(   9) O  16                  0.00001     4.93610   
   329. RY*(  10) O  16                  0.00000    49.71460   
   330. RY*(  11) O  16                  0.00001     0.99603   
   331. RY*(  12) O  16                  0.00000     5.14634   
   332. RY*(  13) O  16                  0.00000     3.05960   
   333. RY*(  14) O  16                  0.00000     2.87219   
   334. RY*(  15) O  16                  0.00001     3.38738   
   335. RY*(  16) O  16                  0.00000     3.11589   
   336. RY*(  17) O  16                  0.00000     3.05997   
   337. RY*(   1)Cl  17                  0.00432     0.67729   
   338. RY*(   2)Cl  17                  0.00295     0.65929   
   339. RY*(   3)Cl  17                  0.00078     0.64381   
   340. RY*(   4)Cl  17                  0.00031     0.86239   
   341. RY*(   5)Cl  17                  0.00012     0.43527   
   342. RY*(   6)Cl  17                  0.00012     0.74558   
   343. RY*(   7)Cl  17                  0.00009     0.89967   
   344. RY*(   8)Cl  17                  0.00005     1.29047   
   345. RY*(   9)Cl  17                  0.00005     1.57179   
   346. RY*(  10)Cl  17                  0.00001     1.06172   
   347. RY*(  11)Cl  17                  0.00001     1.32525   
   348. RY*(  12)Cl  17                  0.00001     1.09381   
   349. RY*(  13)Cl  17                  0.00001     3.52903   
   350. RY*(  14)Cl  17                  0.00000    24.46102   
   351. RY*(  15)Cl  17                  0.00000     3.85819   
   352. RY*(  16)Cl  17                  0.00000    24.05396   
   353. RY*(  17)Cl  17                  0.00000    17.70203   
   354. RY*(  18)Cl  17                  0.00000   207.58866   
   355. RY*(  19)Cl  17                  0.00000    24.41603   
   356. RY*(  20)Cl  17                  0.00001     1.05091   
   357. RY*(  21)Cl  17                  0.00000     3.34775   
   358. RY*(   1) H  18                  0.00040     0.85224   
   359. RY*(   2) H  18                  0.00021     1.89029   
   360. RY*(   1) H  19                  0.00046     0.80651   
   361. RY*(   2) H  19                  0.00022     1.94262   
   362. RY*(   1) H  20                  0.00070     1.55371   
   363. RY*(   2) H  20                  0.00022     1.28538   
   364. RY*(   1) H  21                  0.00079     1.39455   
   365. RY*(   2) H  21                  0.00018     1.46202   
   366. RY*(   1) H  22                  0.00046     0.81375   
   367. RY*(   2) H  22                  0.00022     1.95025   
   368. RY*(   1) H  23                  0.00200     0.58693   
   369. RY*(   2) H  23                  0.00029     2.39777   
   370. RY*(   1) H  24                  0.00252     0.56926   
   371. RY*(   2) H  24                  0.00039     2.23697   
   372. RY*(   1) H  25                  0.00065     1.15414   
   373. RY*(   2) H  25                  0.00022     1.60082   
   374. RY*(   1) H  26                  0.00042     0.88821   
   375. RY*(   2) H  26                  0.00022     1.84684   
   376. RY*(   1) H  27                  0.00047     0.86024   
   377. RY*(   2) H  27                  0.00022     1.89892   
   378. RY*(   1) H  28                  0.00093     1.41538   
   379. RY*(   2) H  28                  0.00016     1.41203   
   380. RY*(   1) H  29                  0.00111     0.55821   
   381. RY*(   2) H  29                  0.00024     2.18209   
   382. BD*(   1) C   1 - C   2          0.01540     0.61635   
   383. BD*(   1) C   1 - C   6          0.01560     0.61487   
   384. BD*(   2) C   1 - C   6          0.32475     0.05308  387(v),392(v),67(g),152(g)
                                                    159(g),153(g),75(g)
   385. BD*(   1) C   1 - H  18          0.01150     0.61466   
   386. BD*(   1) C   2 - C   3          0.01480     0.61291   
   387. BD*(   2) C   2 - C   3          0.32005     0.05287  384(v),392(v),84(g),102(g)
                                                    101(g),92(g)
   388. BD*(   1) C   2 - H  19          0.01111     0.61180   
   389. BD*(   1) C   3 - C   4          0.02217     0.60765   
   390. BD*(   1) C   3 - H  20          0.01244     0.60429   
   391. BD*(   1) C   4 - C   5          0.02487     0.60428   
   392. BD*(   2) C   4 - C   5          0.35455     0.05160  387(v),384(v),401(r),135(g)
                                                    397(v),399(v),101(v),152(v)
                                                    413(r)
   393. BD*(   1) C   4 - C   7          0.03881     0.48450   
   394. BD*(   1) C   5 - C   6          0.01520     0.61508   
   395. BD*(   1) C   5 - H  21          0.01263     0.61091   
   396. BD*(   1) C   6 - H  22          0.01123     0.61201   
   397. BD*(   1) C   7 - C   8          0.02938     0.47024   
   398. BD*(   1) C   7 - N   9          0.02962     0.42298   
   399. BD*(   1) C   7 - H  23          0.02775     0.44380   
   400. BD*(   1) C   8 - C  10          0.03848     0.56674   
   401. BD*(   2) C   8 - C  10          0.41851     0.02025  413(v),408(v),392(r),398(v)
                                                    220(g),186(g),337(v),393(v)
                                                    238(v),288(v),188(g)
   402. BD*(   1) C   8 - C  14          0.02398     0.58634   
   403. BD*(   1) N   9 - C  15          0.05224     0.53448   
   404. BD*(   1) N   9 - H  24          0.01606     0.53557   
   405. BD*(   1) C  10 - C  11          0.02712     0.57718   
   406. BD*(   1) C  10 -Cl  17          0.02611     0.22434   
   407. BD*(   1) C  11 - C  12          0.01651     0.60668   
   408. BD*(   2) C  11 - C  12          0.31191     0.04520  413(v),401(v),255(g),238(g)
                                                    239(g)
   409. BD*(   1) C  11 - H  25          0.01084     0.59167   
   410. BD*(   1) C  12 - C  13          0.01499     0.61017   
   411. BD*(   1) C  12 - H  26          0.01079     0.60704   
   412. BD*(   1) C  13 - C  14          0.01496     0.60865   
   413. BD*(   2) C  13 - C  14          0.31573     0.04597  408(v),401(v),271(g),289(g)
                                                    290(g),392(r)
   414. BD*(   1) C  13 - H  27          0.01119     0.60551   
   415. BD*(   1) C  14 - H  28          0.01161     0.59952   
   416. BD*(   1) C  15 - O  16          0.26359     0.02725  305(g),322(g),321(g),308(g)
                                                    315(g)
   417. BD*(   2) C  15 - O  16          0.00519     0.61972   
   418. BD*(   1) C  15 - H  29          0.03736     0.53165   
       -------------------------------
              Total Lewis  124.84084  ( 97.5319%)
        Valence non-Lewis    2.91903  (  2.2805%)
        Rydberg non-Lewis    0.24013  (  0.1876%)
       -------------------------------
            Total unit  1  128.00000  (100.0000%)
           Charge unit  1    0.00000
 D1PCM: PCM CHGder 1st derivatives, ID1Alg=3 FixD1E=F DoIter=F DoCFld=F I1PDM=0.
 Calling FoFJK, ICntrl=      2127 FMM=F ISym2X=0 I1Cent= 0 IOpClX= 0 NMat=1 NMatS=1 NMatT=0.
 -------------------------------------------------------------------
 Center     Atomic                   Forces (Hartrees/Bohr)
 Number     Number              X              Y              Z
 -------------------------------------------------------------------
      1        6          -0.043004997   -0.043919706    0.009637226
      2        6           0.003697552   -0.060742435   -0.025032113
      3        6           0.049244024   -0.016073951   -0.036590533
      4        6           0.029860897    0.023339973   -0.010910702
      5        6          -0.008639604    0.055898587    0.027265059
      6        6          -0.051621507    0.017596793    0.039215608
      7        6          -0.018664025    0.011389836    0.002768005
      8        6          -0.002675792   -0.009092229    0.030655094
      9        7          -0.007828479    0.038834737   -0.028354832
     10        6           0.036456737   -0.024967898    0.006179597
     11        6           0.043084619   -0.012035595   -0.044723821
     12        6          -0.011100013    0.028029014   -0.059412269
     13        6          -0.050686298    0.035922736   -0.012362448
     14        6          -0.044396724    0.011243206    0.050867333
     15        6           0.016462229   -0.106296096    0.002996958
     16        8          -0.001302033    0.028664788    0.010142675
     17       17          -0.017978622    0.014186058   -0.007296489
     18        1           0.037608389    0.036345586   -0.009431635
     19        1          -0.004695769    0.047965827    0.021247615
     20        1          -0.042457502    0.012304843    0.030520064
     21        1           0.003525879   -0.048581925   -0.021745611
     22        1           0.041526758   -0.012952017   -0.030485751
     23        1          -0.001500307    0.003109184    0.006679399
     24        1           0.007820528   -0.040467778    0.008944058
     25        1          -0.034647698    0.009765336    0.036075799
     26        1           0.006943893   -0.020989838    0.047949393
     27        1           0.042536899   -0.029844538    0.007391387
     28        1           0.034608552   -0.007289501   -0.039587651
     29        1          -0.012177587    0.058657004   -0.012601417
 -------------------------------------------------------------------
 Cartesian Forces:  Max     0.106296096 RMS     0.031988802

 GradGradGradGradGradGradGradGradGradGradGradGradGradGradGradGradGradGrad
 Berny optimization.
 FormGI is forming the generalized inverse of G from B-inverse, IUseBI=4.
 Internal  Forces:  Max     0.060380781 RMS     0.015807446
 Search for a local minimum.
 Step number   1 out of a maximum of  158
 All quantities printed in internal units (Hartrees-Bohrs-Radians)
 Mixed Optimization -- RFO/linear search
 Second derivative matrix not updated -- first step.
 ITU=  0
     Eigenvalues ---    0.00865   0.00882   0.01298   0.01449   0.01502
     Eigenvalues ---    0.01727   0.01852   0.01876   0.01935   0.01967
     Eigenvalues ---    0.01970   0.01977   0.01982   0.01995   0.02004
     Eigenvalues ---    0.02023   0.02029   0.02029   0.02033   0.02050
     Eigenvalues ---    0.02056   0.02060   0.02373   0.02373   0.05145
     Eigenvalues ---    0.06425   0.06930   0.15989   0.15999   0.16000
     Eigenvalues ---    0.16000   0.16000   0.16000   0.16000   0.16000
     Eigenvalues ---    0.16000   0.16000   0.16000   0.18398   0.19217
     Eigenvalues ---    0.22000   0.22000   0.22000   0.22000   0.22003
     Eigenvalues ---    0.22486   0.23470   0.24472   0.24998   0.24999
     Eigenvalues ---    0.25000   0.33179   0.33317   0.34689   0.36189
     Eigenvalues ---    0.39963   0.40352   0.40503   0.40554   0.41020
     Eigenvalues ---    0.43117   0.43865   0.44018   0.44114   0.44130
     Eigenvalues ---    0.44255   0.44256   0.44275   0.44283   0.44314
     Eigenvalues ---    0.44326   0.44327   0.44331   0.44333   0.44583
     Eigenvalues ---    0.44805   0.44894   0.45226   0.53460   0.55337
     Eigenvalues ---    0.83657
 RFO step:  Lambda=-7.35032320D-02 EMin= 8.65449477D-03
 Linear search not attempted -- first point.
 Maximum step size (   0.300) exceeded in Quadratic search.
    -- Step size scaled by   0.775
 Iteration  1 RMS(Cart)=  0.03227623 RMS(Int)=  0.00071091
 Iteration  2 RMS(Cart)=  0.00081439 RMS(Int)=  0.00002202
 Iteration  3 RMS(Cart)=  0.00000123 RMS(Int)=  0.00002200
 Iteration  4 RMS(Cart)=  0.00000000 RMS(Int)=  0.00002200
 Variable       Old X    -DE/DX   Delta X   Delta X   Delta X     New X
                                 (Linear)    (Quad)   (Total)
    R1        2.65277  -0.00950   0.00000  -0.01389  -0.01390   2.63887
    R2        2.65499  -0.01185   0.00000  -0.01742  -0.01743   2.63756
    R3        1.92781   0.05314   0.00000   0.07967   0.07967   2.00748
    R4        2.65492  -0.01285   0.00000  -0.01909  -0.01909   2.63583
    R5        1.92849   0.05267   0.00000   0.07905   0.07905   2.00754
    R6        2.66856  -0.01411   0.00000  -0.02160  -0.02159   2.64697
    R7        1.92999   0.05371   0.00000   0.08081   0.08081   2.01080
    R8        2.67017  -0.01603   0.00000  -0.02456  -0.02455   2.64562
    R9        2.81798   0.01951   0.00000   0.03716   0.03716   2.85514
   R10        2.65513  -0.01048   0.00000  -0.01555  -0.01555   2.63957
   R11        1.92851   0.05332   0.00000   0.08003   0.08003   2.00854
   R12        1.92761   0.05311   0.00000   0.07960   0.07960   2.00721
   R13        2.82037   0.01662   0.00000   0.03175   0.03175   2.85213
   R14        2.70190   0.02771   0.00000   0.04438   0.04438   2.74628
   R15        2.06182   0.00232   0.00000   0.00427   0.00427   2.06609
   R16        2.68714  -0.02260   0.00000  -0.03583  -0.03581   2.65133
   R17        2.67396  -0.01500   0.00000  -0.02323  -0.02323   2.65074
   R18        2.54834  -0.00355   0.00000  -0.00438  -0.00438   2.54395
   R19        1.83226   0.04190   0.00000   0.05337   0.05337   1.88564
   R20        2.66600  -0.01461   0.00000  -0.02228  -0.02227   2.64374
   R21        3.20787   0.02343   0.00000   0.04168   0.04168   3.24955
   R22        2.65108  -0.01332   0.00000  -0.01941  -0.01941   2.63166
   R23        1.93133   0.05084   0.00000   0.07666   0.07666   2.00799
   R24        2.64923  -0.00890   0.00000  -0.01265  -0.01266   2.63657
   R25        1.92765   0.05279   0.00000   0.07911   0.07911   2.00677
   R26        2.65025  -0.01298   0.00000  -0.01893  -0.01894   2.63131
   R27        1.92827   0.05248   0.00000   0.07873   0.07873   2.00700
   R28        1.93018   0.05304   0.00000   0.07983   0.07983   2.01001
   R29        2.36002  -0.02897   0.00000  -0.02466  -0.02466   2.33536
   R30        1.92817   0.06038   0.00000   0.09058   0.09058   2.01875
    A1        2.09292  -0.00151   0.00000  -0.00323  -0.00324   2.08967
    A2        2.09551   0.00072   0.00000   0.00149   0.00150   2.09701
    A3        2.09475   0.00079   0.00000   0.00174   0.00175   2.09650
    A4        2.09389   0.00034   0.00000   0.00131   0.00130   2.09519
    A5        2.09467   0.00049   0.00000   0.00154   0.00154   2.09621
    A6        2.09462  -0.00083   0.00000  -0.00285  -0.00284   2.09178
    A7        2.10936  -0.00125   0.00000  -0.00349  -0.00349   2.10587
    A8        2.08244   0.00141   0.00000   0.00436   0.00435   2.08679
    A9        2.09139  -0.00016   0.00000  -0.00086  -0.00087   2.09052
   A10        2.06788   0.00341   0.00000   0.00772   0.00774   2.07562
   A11        2.08079  -0.00273   0.00000  -0.00633  -0.00634   2.07445
   A12        2.13445  -0.00068   0.00000  -0.00142  -0.00143   2.13302
   A13        2.10858  -0.00187   0.00000  -0.00506  -0.00506   2.10352
   A14        2.09750  -0.00009   0.00000  -0.00086  -0.00087   2.09664
   A15        2.07707   0.00196   0.00000   0.00595   0.00594   2.08301
   A16        2.09374   0.00087   0.00000   0.00276   0.00276   2.09649
   A17        2.09481   0.00018   0.00000   0.00064   0.00064   2.09546
   A18        2.09463  -0.00104   0.00000  -0.00340  -0.00340   2.09124
   A19        1.93129   0.00100   0.00000   0.00058   0.00059   1.93188
   A20        2.00237  -0.00540   0.00000  -0.01508  -0.01505   1.98732
   A21        1.86441   0.00124   0.00000   0.00306   0.00308   1.86749
   A22        1.89323   0.00367   0.00000   0.01067   0.01067   1.90390
   A23        1.92778  -0.00462   0.00000  -0.01973  -0.01981   1.90797
   A24        1.84242   0.00394   0.00000   0.02006   0.02014   1.86256
   A25        2.15803  -0.00467   0.00000  -0.01066  -0.01067   2.14736
   A26        2.06216   0.00434   0.00000   0.01091   0.01089   2.07306
   A27        2.06298   0.00034   0.00000  -0.00023  -0.00021   2.06277
   A28        2.15248   0.00153   0.00000   0.00405   0.00405   2.15653
   A29        2.07170   0.00363   0.00000   0.01258   0.01258   2.08429
   A30        2.05810  -0.00515   0.00000  -0.01657  -0.01657   2.04153
   A31        2.09595   0.00407   0.00000   0.00882   0.00885   2.10480
   A32        2.15301  -0.01063   0.00000  -0.02499  -0.02501   2.12800
   A33        2.03422   0.00656   0.00000   0.01617   0.01616   2.05038
   A34        2.10467  -0.00231   0.00000  -0.00584  -0.00583   2.09884
   A35        2.10465  -0.00230   0.00000  -0.00854  -0.00854   2.09611
   A36        2.07386   0.00461   0.00000   0.01438   0.01437   2.08823
   A37        2.09198  -0.00061   0.00000  -0.00018  -0.00020   2.09178
   A38        2.09524  -0.00094   0.00000  -0.00404  -0.00403   2.09121
   A39        2.09596   0.00155   0.00000   0.00423   0.00423   2.10019
   A40        2.09143  -0.00147   0.00000  -0.00257  -0.00259   2.08884
   A41        2.09489   0.00167   0.00000   0.00439   0.00440   2.09929
   A42        2.09686  -0.00020   0.00000  -0.00182  -0.00180   2.09506
   A43        2.11935  -0.00002   0.00000  -0.00000  -0.00001   2.11934
   A44        2.09003  -0.00177   0.00000  -0.00592  -0.00591   2.08412
   A45        2.07380   0.00179   0.00000   0.00592   0.00592   2.07973
   A46        2.07988   0.02115   0.00000   0.05581   0.05581   2.13569
   A47        2.10769  -0.02030   0.00000  -0.06016  -0.06016   2.04753
   A48        2.09561  -0.00085   0.00000   0.00435   0.00435   2.09996
    D1       -0.00139   0.00001   0.00000   0.00006   0.00006  -0.00134
    D2        3.13930   0.00020   0.00000   0.00158   0.00158   3.14089
    D3       -3.14008  -0.00021   0.00000  -0.00173  -0.00173   3.14137
    D4        0.00062  -0.00002   0.00000  -0.00020  -0.00020   0.00041
    D5        0.00119   0.00002   0.00000   0.00017   0.00018   0.00137
    D6       -3.13751  -0.00022   0.00000  -0.00181  -0.00181  -3.13931
    D7        3.13988   0.00024   0.00000   0.00196   0.00196  -3.14134
    D8        0.00118  -0.00000   0.00000  -0.00002  -0.00002   0.00116
    D9       -0.00208   0.00009   0.00000   0.00072   0.00072  -0.00136
   D10        3.13963   0.00012   0.00000   0.00095   0.00095   3.14057
   D11        3.14041  -0.00010   0.00000  -0.00080  -0.00081   3.13960
   D12       -0.00107  -0.00007   0.00000  -0.00057  -0.00057  -0.00165
   D13        0.00562  -0.00020   0.00000  -0.00166  -0.00166   0.00397
   D14        3.13437  -0.00046   0.00000  -0.00389  -0.00389   3.13047
   D15       -3.13608  -0.00022   0.00000  -0.00189  -0.00189  -3.13797
   D16       -0.00734  -0.00049   0.00000  -0.00412  -0.00413  -0.01146
   D17       -0.00582   0.00023   0.00000   0.00190   0.00189  -0.00393
   D18        3.12671   0.00055   0.00000   0.00457   0.00457   3.13128
   D19       -3.13415   0.00051   0.00000   0.00424   0.00425  -3.12990
   D20       -0.00161   0.00083   0.00000   0.00692   0.00692   0.00530
   D21       -1.34922   0.00222   0.00000   0.01076   0.01078  -1.33844
   D22        2.78507   0.00059   0.00000   0.00739   0.00738   2.79245
   D23        0.74994  -0.00204   0.00000  -0.01094  -0.01097   0.73898
   D24        1.77901   0.00198   0.00000   0.00850   0.00853   1.78754
   D25       -0.36988   0.00035   0.00000   0.00513   0.00514  -0.36475
   D26       -2.40501  -0.00229   0.00000  -0.01319  -0.01321  -2.41822
   D27        0.00248  -0.00015   0.00000  -0.00119  -0.00119   0.00129
   D28        3.14118   0.00009   0.00000   0.00079   0.00080  -3.14121
   D29       -3.13016  -0.00046   0.00000  -0.00380  -0.00380  -3.13396
   D30        0.00854  -0.00022   0.00000  -0.00182  -0.00182   0.00672
   D31        1.98094   0.00096   0.00000   0.00128   0.00131   1.98226
   D32       -1.16741   0.00141   0.00000   0.00526   0.00529  -1.16212
   D33       -2.09135  -0.00260   0.00000  -0.00988  -0.00983  -2.10118
   D34        1.04347  -0.00215   0.00000  -0.00590  -0.00585   1.03762
   D35       -0.07993   0.00169   0.00000   0.00949   0.00941  -0.07052
   D36        3.05489   0.00214   0.00000   0.01346   0.01338   3.06828
   D37       -1.18309  -0.00036   0.00000  -0.00402  -0.00400  -1.18708
   D38        2.00522  -0.00048   0.00000  -0.00543  -0.00542   1.99980
   D39        2.93092  -0.00068   0.00000  -0.00234  -0.00226   2.92866
   D40       -0.16396  -0.00080   0.00000  -0.00374  -0.00368  -0.16764
   D41        0.86459   0.00080   0.00000   0.00472   0.00464   0.86923
   D42       -2.23029   0.00068   0.00000   0.00331   0.00322  -2.22707
   D43        3.13420   0.00024   0.00000   0.00207   0.00204   3.13624
   D44       -0.01238   0.00026   0.00000   0.00214   0.00212  -0.01026
   D45       -0.00062  -0.00022   0.00000  -0.00195  -0.00195  -0.00258
   D46        3.13598  -0.00020   0.00000  -0.00187  -0.00187   3.13411
   D47       -3.13556  -0.00002   0.00000  -0.00042  -0.00044  -3.13601
   D48        0.00468   0.00027   0.00000   0.00200   0.00198   0.00665
   D49       -0.00036   0.00038   0.00000   0.00329   0.00329   0.00293
   D50        3.13988   0.00067   0.00000   0.00571   0.00571  -3.13759
   D51       -3.12304  -0.00017   0.00000  -0.00106  -0.00105  -3.12410
   D52        0.02047  -0.00035   0.00000  -0.00252  -0.00251   0.01796
   D53       -0.02782   0.00017   0.00000   0.00106   0.00105  -0.02677
   D54        3.11569  -0.00002   0.00000  -0.00039  -0.00040   3.11529
   D55        0.00016  -0.00001   0.00000   0.00000   0.00000   0.00016
   D56       -3.14019  -0.00001   0.00000   0.00002   0.00003  -3.14016
   D57       -3.13678   0.00002   0.00000   0.00004   0.00003  -3.13674
   D58        0.00607   0.00002   0.00000   0.00007   0.00006   0.00612
   D59        0.00130   0.00008   0.00000   0.00070   0.00070   0.00200
   D60       -3.14146  -0.00000   0.00000  -0.00003  -0.00003  -3.14148
   D61       -3.14151   0.00008   0.00000   0.00066   0.00066  -3.14086
   D62       -0.00109  -0.00001   0.00000  -0.00006  -0.00007  -0.00116
   D63       -0.00227   0.00008   0.00000   0.00061   0.00061  -0.00166
   D64        3.14078  -0.00020   0.00000  -0.00173  -0.00174   3.13904
   D65        3.14049   0.00016   0.00000   0.00134   0.00134  -3.14135
   D66        0.00036  -0.00012   0.00000  -0.00100  -0.00101  -0.00065
   D67        0.00182  -0.00032   0.00000  -0.00265  -0.00265  -0.00084
   D68       -3.13844  -0.00060   0.00000  -0.00504  -0.00506   3.13969
   D69       -3.14124  -0.00003   0.00000  -0.00030  -0.00030  -3.14155
   D70        0.00169  -0.00032   0.00000  -0.00270  -0.00271  -0.00102
         Item               Value     Threshold  Converged?
 Maximum Force            0.060381     0.000450     NO 
 RMS     Force            0.015807     0.000300     NO 
 Maximum Displacement     0.130096     0.001800     NO 
 RMS     Displacement     0.032431     0.001200     NO 
 Predicted change in Energy=-3.824103D-02
 GradGradGradGradGradGradGradGradGradGradGradGradGradGradGradGradGradGrad

                          Input orientation:                          
 ---------------------------------------------------------------------
 Center     Atomic      Atomic             Coordinates (Angstroms)
 Number     Number       Type             X           Y           Z
 ---------------------------------------------------------------------
      1          6           0        3.613849    3.044405   -1.424874
      2          6           0        2.523529    3.357347   -0.610452
      3          6           0        1.536249    2.402402   -0.367798
      4          6           0        1.623404    1.124827   -0.935440
      5          6           0        2.721448    0.818438   -1.748110
      6          6           0        3.711405    1.773056   -1.992537
      7          6           0        0.538689    0.117305   -0.633731
      8          6           0        0.713842   -0.456103    0.751352
      9          7           0        0.464516   -0.971833   -1.593036
     10          6           0       -0.196816   -0.228571    1.794138
     11          6           0        0.012643   -0.791052    3.057845
     12          6           0        1.131362   -1.585629    3.295536
     13          6           0        2.047751   -1.819372    2.269765
     14          6           0        1.835111   -1.257016    1.013821
     15          6           0        0.075811   -0.811917   -2.871939
     16          8           0        0.003460   -1.757322   -3.664544
     17         17           0       -1.597327    0.746354    1.581835
     18          1           0        4.366620    3.770505   -1.610948
     19          1           0        2.443638    4.322965   -0.174823
     20          1           0        0.709211    2.648781    0.254739
     21          1           0        2.811610   -0.148111   -2.180949
     22          1           0        4.539540    1.528702   -2.611154
     23          1           0       -0.415187    0.648937   -0.687142
     24          1           0        0.673628   -1.901338   -1.296445
     25          1           0       -0.682847   -0.614603    3.841577
     26          1           0        1.283470   -2.009204    4.257384
     27          1           0        2.904470   -2.422360    2.444134
     28          1           0        2.539944   -1.439201    0.238336
     29          1           0       -0.173224    0.177506   -3.188537
 ---------------------------------------------------------------------
                    Distance matrix (angstroms):
                    1          2          3          4          5
     1  C    0.000000
     2  C    1.396429   0.000000
     3  C    2.417850   1.394820   0.000000
     4  C    2.808237   2.428989   1.400718   0.000000
     5  C    2.419874   2.789175   2.412239   1.400002   0.000000
     6  C    1.395738   2.414785   2.786962   2.428457   1.396802
     7  C    4.318614   3.799738   2.507492   1.510873   2.549091
     8  C    5.039797   4.435299   3.178034   2.484333   3.449963
     9  N    5.106539   4.893547   3.746369   2.484237   2.884937
    10  C    5.966203   5.103052   3.820929   3.549012   4.707442
    11  C    6.911887   6.080309   4.924891   4.712904   5.746762
    12  C    7.062735   6.451968   5.430317   5.048746   5.809154
    13  C    6.305501   5.943099   5.004173   4.372838   4.853372
    14  C    5.254842   4.940094   3.922949   3.085063   3.566702
    15  C    5.429819   5.337454   4.328447   3.145799   3.304610
    16  O    6.411522   6.468236   5.524607   4.287075   4.206510
    17  Cl   6.440317   5.348351   4.045103   4.105243   5.453947
    18  H    1.062313   2.137446   3.380551   3.870549   3.382322
    19  H    2.136993   1.062343   2.132875   3.388128   3.851509
    20  H    3.378541   2.131284   1.064071   2.138858   3.377966
    21  H    3.377484   3.851973   3.379228   2.140910   1.062872
    22  H    2.135772   3.378025   3.849124   3.387474   2.134193
    23  H    4.745065   3.997176   2.642863   2.108075   3.315549
    24  H    5.755152   5.616627   4.486500   3.192190   3.434349
    25  H    7.719161   6.773315   5.634318   5.582500   6.699808
    26  H    7.953471   7.350745   6.396755   6.074795   6.791855
    27  H    6.734832   6.548330   5.749549   5.064108   5.301997
    28  H    4.901251   4.871097   4.016555   2.965136   3.012614
    29  H    5.066709   4.902080   3.978572   3.033436   3.296173
                    6          7          8          9         10
     6  C    0.000000
     7  C    3.828053   0.000000
     8  C    4.635025   1.509281   0.000000
     9  N    4.270399   1.453268   2.413358   0.000000
    10  C    5.798242   2.560301   1.403022   3.530261   0.000000
    11  C    6.764750   3.837912   2.433882   4.676276   1.399004
    12  C    6.775036   4.323237   2.814787   4.971877   2.420714
    13  C    5.817259   3.802403   2.437907   4.259834   2.791944
    14  C    4.662618   2.506769   1.402710   2.958980   2.407347
    15  C    4.546755   2.467243   3.696205   1.346202   4.710296
    16  O    5.385912   3.603682   4.658106   2.262899   5.672248
    17  Cl   6.481735   3.141178   2.734429   4.157302   1.719587
    18  H    2.136520   5.380881   6.065266   6.141376   6.957885
    19  H    3.378366   4.639721   5.166187   5.827790   5.618299
    20  H    3.851015   2.688276   3.144352   4.072221   3.386707
    21  H    2.129792   2.762336   3.618546   2.555975   4.985821
    22  H    1.062169   4.680710   5.466430   4.888257   6.702811
    23  H    4.471741   1.093328   2.136606   2.054609   2.640919
    24  H    4.818072   2.128924   2.506750   0.997835   3.620431
    25  H    7.684221   4.696405   3.394901   5.565884   2.139452
    26  H    7.698174   5.385141   3.876708   5.997853   3.380752
    27  H    6.159278   4.638972   3.395663   4.935194   3.853982
    28  H    4.082611   2.681087   2.136425   2.807090   3.372832
    29  H    4.366525   2.652825   4.087918   2.067200   4.999250
                   11         12         13         14         15
    11  C    0.000000
    12  C    1.392617   0.000000
    13  C    2.412504   1.395211   0.000000
    14  C    2.777867   2.410285   1.392428   0.000000
    15  C    5.930157   6.304805   5.598271   4.288634   0.000000
    16  O    6.791485   7.052968   6.276862   5.048995   1.235819
    17  Cl   2.670997   3.977519   4.510298   4.014692   5.006366
    18  H    7.846180   7.951645   7.189145   6.210790   6.403103
    19  H    6.520203   6.976887   6.622767   5.737540   6.264827
    20  H    4.491665   5.230190   5.080985   4.135106   4.706776
    21  H    5.974324   5.906063   4.815127   3.519911   2.898742
    22  H    7.616534   7.496914   6.421991   5.311742   5.046918
    23  H    4.035038   4.821496   4.571861   3.404375   2.673671
    24  H    4.541968   4.625525   3.822667   2.664868   2.006591
    25  H    1.062580   2.128945   3.373163   3.840444   6.759127
    26  H    2.130209   1.061935   2.137942   3.375026   7.329338
    27  H    3.376458   2.137503   1.062058   2.132452   6.233416
    28  H    3.841481   3.369276   2.124497   1.063653   4.017368
    29  H    6.323760   6.844983   6.222002   4.873508   1.068275
                   16         17         18         19         20
    16  O    0.000000
    17  Cl   6.029544   0.000000
    18  H    7.335619   7.409994   0.000000
    19  H    7.423107   5.675156   2.462829   0.000000
    20  H    5.939075   3.271166   4.256253   2.448603   0.000000
    21  H    3.560383   5.864924   4.254234   4.914313   4.263246
    22  H    5.699439   7.473577   2.460894   4.258688   4.913180
    23  H    3.851010   2.560312   5.784745   4.683357   2.480077
    24  H    2.465311   4.522389   6.775464   6.567566   4.807392
    25  H    7.623560   2.791936   8.628807   7.091259   5.045087
    26  H    8.028625   4.801110   8.794781   7.815806   6.168287
    27  H    6.795151   5.572296   7.545406   7.250567   5.943827
    28  H    4.665557   4.868125   5.822167   5.777762   4.479224
    29  H    2.000340   5.010799   6.000718   5.754587   4.329208
                   21         22         23         24         25
    21  H    0.000000
    22  H    2.445919   0.000000
    23  H    3.644032   5.387497   0.000000
    24  H    2.902951   5.332814   2.839133   0.000000
    25  H    6.978514   8.573495   4.709296   5.467630   0.000000
    26  H    6.873937   8.384247   5.865108   5.588252   2.446265
    27  H    5.154825   6.621199   5.500716   4.386348   4.253196
    28  H    2.755658   4.574541   3.734920   2.460134   4.904048
    29  H    3.167096   4.936521   2.556907   2.935774   7.092930
                   26         27         28         29
    26  H    0.000000
    27  H    2.467026   0.000000
    28  H    4.249280   2.442340   0.000000
    29  H    7.895911   6.925207   4.660309   0.000000
 Symmetry turned off by external request.
 Stoichiometry    C14H12ClNO
 Framework group  C1[X(C14H12ClNO)]
 Deg. of freedom    81
 Full point group                 C1      NOp   1
 Rotational constants (GHZ):           0.5040225           0.3197063           0.2750374
 Standard basis: 6-311+G(d) (5D, 7F)
   418 basis functions,   689 primitive gaussians,   435 cartesian basis functions
    64 alpha electrons       64 beta electrons
       nuclear repulsion energy      1239.0096378273 Hartrees.
 NAtoms=   29 NActive=   29 NUniq=   29 SFac= 1.00D+00 NAtFMM=   60 NAOKFM=F Big=F
 Integral buffers will be    131072 words long.
 Raffenetti 2 integral format.
 Two-electron integral symmetry is turned off.
 ------------------------------------------------------------------------------
 Polarizable Continuum Model (PCM)
 =================================
 Model                : PCM.
 Atomic radii         : UFF (Universal Force Field).
 Polarization charges : Total charges.
 Charge compensation  : None.
 Solution method      : On-the-fly selection.
 Cavity type          : Scaled VdW (van der Waals Surface) (Alpha=1.100).
 Cavity algorithm     : GePol (No added spheres)
                        Default sphere list used, NSphG=   29.
                        Lebedev-Laikov grids with approx.  5.0 points / Ang**2.
                        Smoothing algorithm: York/Karplus (Gamma=1.0000).
                        Polarization charges: spherical gaussians, with
                                              point-specific exponents (IZeta= 3).
                        Self-potential: point-specific (ISelfS= 7).
                        Self-field    : sphere-specific E.n sum rule (ISelfD= 2).
 1st derivatives      : Analytical E(r).r(x)/FMM algorithm (CHGder, D1EAlg=3).
                        Cavity 1st derivative terms included.
 Solvent              : DiMethylSulfoxide, Eps=  46.826000 Eps(inf)=   2.007889
 ------------------------------------------------------------------------------
 One-electron integrals computed using PRISM.
 NBasis=   418 RedAO= T EigKep=  1.12D-06  NBF=   418
 NBsUse=   416 1.00D-06 EigRej=  9.04D-07 NBFU=   416
 Initial guess from the checkpoint file:  "BHFA_oCl_conf10.chk"
 B after Tr=     0.001096    0.001531   -0.023443
         Rot=    0.999999   -0.000089    0.001270    0.000167 Ang=  -0.15 deg.
 ExpMin= 4.38D-02 ExpMax= 1.06D+05 ExpMxC= 3.62D+03 IAcc=3 IRadAn=         5 AccDes= 0.00D+00
 Harris functional with IExCor= 1009 and IRadAn=       5 diagonalized for initial guess.
 HarFok:  IExCor= 1009 AccDes= 0.00D+00 IRadAn=         5 IDoV= 1 UseB2=F ITyADJ=14
 ICtDFT=  3500011 ScaDFX=  1.000000  1.000000  1.000000  1.000000
 FoFCou: FMM=F IPFlag=           0 FMFlag=      100000 FMFlg1=           0
         NFxFlg=           0 DoJE=T BraDBF=F KetDBF=T FulRan=T
         wScrn=  0.000000 ICntrl=       500 IOpCl=  0 I1Cent=   200000004 NGrid=           0
         NMat0=    1 NMatS0=      1 NMatT0=    0 NMatD0=    1 NMtDS0=    0 NMtDT0=    0
 Symmetry not used in FoFCou.
 Requested convergence on RMS density matrix=1.00D-08 within 128 cycles.
 Requested convergence on MAX density matrix=1.00D-06.
 Requested convergence on             energy=1.00D-06.
 No special actions if energy rises.
 Inv3:  Mode=1 IEnd=    15322800.
 Iteration    1 A*A^-1 deviation from unit magnitude is 5.22D-15 for   2231.
 Iteration    1 A*A^-1 deviation from orthogonality  is 2.00D-15 for   1431    742.
 Iteration    1 A^-1*A deviation from unit magnitude is 5.22D-15 for   2231.
 Iteration    1 A^-1*A deviation from orthogonality  is 1.37D-14 for   2202   2135.
 Error on total polarization charges =  0.01768
 SCF Done:  E(RM062X) =  -1130.78642436     A.U. after   15 cycles
            NFock= 15  Conv=0.33D-08     -V/T= 2.0030
 D1PCM: PCM CHGder 1st derivatives, ID1Alg=3 FixD1E=F DoIter=F DoCFld=F I1PDM=0.
 Calling FoFJK, ICntrl=      2127 FMM=F ISym2X=0 I1Cent= 0 IOpClX= 0 NMat=1 NMatS=1 NMatT=0.
 -------------------------------------------------------------------
 Center     Atomic                   Forces (Hartrees/Bohr)
 Number     Number              X              Y              Z
 -------------------------------------------------------------------
      1        6          -0.012552340   -0.013726130    0.002542608
      2        6           0.000943941   -0.018598311   -0.007454423
      3        6           0.014650589   -0.004456595   -0.010864425
      4        6           0.012118901    0.007265681   -0.005456636
      5        6          -0.002671563    0.016201177    0.009017294
      6        6          -0.015414456    0.006133399    0.012720434
      7        6          -0.009653937    0.004639525   -0.000938196
      8        6          -0.001926156   -0.003302082    0.007942338
      9        7          -0.002171043    0.013506855   -0.007647366
     10        6           0.017437035   -0.012096434    0.004235845
     11        6           0.012736380   -0.003814885   -0.012085712
     12        6          -0.003063023    0.008639786   -0.018916634
     13        6          -0.015310540    0.010650288   -0.004229298
     14        6          -0.013342451    0.003013359    0.016497721
     15        6           0.004418497   -0.044019461   -0.008493268
     16        8           0.000359676    0.015463072    0.009610070
     17       17          -0.010605596    0.007692022   -0.002687690
     18        1           0.011207483    0.011024903   -0.002920096
     19        1          -0.001483378    0.014503438    0.006528390
     20        1          -0.013119060    0.003467928    0.009298348
     21        1           0.000444100   -0.014440101   -0.007003534
     22        1           0.012455396   -0.003950391   -0.009435855
     23        1           0.001036050    0.000082634    0.002573709
     24        1           0.002926485   -0.012343421    0.002934429
     25        1          -0.011036341    0.003640934    0.010134563
     26        1           0.001751287   -0.006049709    0.014558358
     27        1           0.012770168   -0.008910583    0.002231699
     28        1           0.010661284   -0.001520215   -0.012346618
     29        1          -0.003567388    0.021303315   -0.000346054
 -------------------------------------------------------------------
 Cartesian Forces:  Max     0.044019461 RMS     0.010779746

 GradGradGradGradGradGradGradGradGradGradGradGradGradGradGradGradGradGrad
 Berny optimization.
 Using GEDIIS/GDIIS optimizer.
 FormGI is forming the generalized inverse of G from B-inverse, IUseBI=4.
 Internal  Forces:  Max     0.020666431 RMS     0.005208090
 Search for a local minimum.
 Step number   2 out of a maximum of  158
 All quantities printed in internal units (Hartrees-Bohrs-Radians)
 Mixed Optimization -- RFO/linear search
 Update second derivatives using D2CorX and points    1    2
 DE= -3.70D-02 DEPred=-3.82D-02 R= 9.69D-01
 TightC=F SS=  1.41D+00  RLast= 3.02D-01 DXNew= 5.0454D-01 9.0679D-01
 Trust test= 9.69D-01 RLast= 3.02D-01 DXMaxT set to 5.05D-01
 ITU=  1  0
 Use linear search instead of GDIIS.
     Eigenvalues ---    0.00865   0.00882   0.01298   0.01449   0.01505
     Eigenvalues ---    0.01719   0.01852   0.01877   0.01935   0.01967
     Eigenvalues ---    0.01970   0.01978   0.01982   0.01996   0.02004
     Eigenvalues ---    0.02023   0.02029   0.02029   0.02033   0.02050
     Eigenvalues ---    0.02056   0.02060   0.02373   0.02373   0.05179
     Eigenvalues ---    0.06512   0.06860   0.15874   0.15999   0.16000
     Eigenvalues ---    0.16000   0.16000   0.16000   0.16000   0.16000
     Eigenvalues ---    0.16000   0.16000   0.16019   0.18484   0.19115
     Eigenvalues ---    0.21926   0.22000   0.22000   0.22000   0.22092
     Eigenvalues ---    0.22486   0.23469   0.24458   0.24983   0.24999
     Eigenvalues ---    0.25114   0.33177   0.33259   0.34675   0.35641
     Eigenvalues ---    0.39956   0.40305   0.40447   0.40517   0.41108
     Eigenvalues ---    0.43090   0.43841   0.44031   0.44099   0.44122
     Eigenvalues ---    0.44160   0.44255   0.44267   0.44294   0.44319
     Eigenvalues ---    0.44324   0.44329   0.44333   0.44576   0.44796
     Eigenvalues ---    0.44882   0.45218   0.46772   0.53463   0.55338
     Eigenvalues ---    0.83111
 RFO step:  Lambda=-1.68593461D-03 EMin= 8.65452778D-03
 Quartic linear search produced a step of  0.55932.
 Iteration  1 RMS(Cart)=  0.04492784 RMS(Int)=  0.00090265
 Iteration  2 RMS(Cart)=  0.00123671 RMS(Int)=  0.00005137
 Iteration  3 RMS(Cart)=  0.00000140 RMS(Int)=  0.00005136
 Iteration  4 RMS(Cart)=  0.00000000 RMS(Int)=  0.00005136
 Variable       Old X    -DE/DX   Delta X   Delta X   Delta X     New X
                                 (Linear)    (Quad)   (Total)
    R1        2.63887  -0.00259  -0.00777   0.00156  -0.00623   2.63264
    R2        2.63756  -0.00398  -0.00975  -0.00067  -0.01043   2.62713
    R3        2.00748   0.01599   0.04456  -0.00325   0.04132   2.04880
    R4        2.63583  -0.00415  -0.01068  -0.00017  -0.01086   2.62497
    R5        2.00754   0.01597   0.04421  -0.00277   0.04144   2.04898
    R6        2.64697  -0.00427  -0.01208   0.00073  -0.01133   2.63564
    R7        2.01080   0.01644   0.04520  -0.00229   0.04291   2.05371
    R8        2.64562  -0.00566  -0.01373  -0.00207  -0.01578   2.62984
    R9        2.85514   0.00762   0.02078   0.00733   0.02811   2.88325
   R10        2.63957  -0.00278  -0.00870   0.00191  -0.00679   2.63279
   R11        2.00854   0.01602   0.04476  -0.00332   0.04144   2.04997
   R12        2.00721   0.01612   0.04452  -0.00277   0.04175   2.04896
   R13        2.85213   0.00568   0.01776   0.00253   0.02029   2.87242
   R14        2.74628   0.00706   0.02482  -0.00643   0.01839   2.76467
   R15        2.06609  -0.00099   0.00239  -0.00765  -0.00526   2.06083
   R16        2.65133  -0.00605  -0.02003   0.00412  -0.01588   2.63545
   R17        2.65074  -0.00461  -0.01299   0.00057  -0.01240   2.63833
   R18        2.54395  -0.00194  -0.00245  -0.00223  -0.00468   2.53927
   R19        1.88564   0.01298   0.02985  -0.00162   0.02824   1.91387
   R20        2.64374  -0.00518  -0.01246  -0.00187  -0.01431   2.62943
   R21        3.24955   0.01333   0.02331   0.02578   0.04910   3.29865
   R22        2.63166  -0.00433  -0.01086  -0.00027  -0.01114   2.62052
   R23        2.00799   0.01530   0.04287  -0.00307   0.03981   2.04780
   R24        2.63657  -0.00249  -0.00708   0.00116  -0.00596   2.63061
   R25        2.00677   0.01585   0.04425  -0.00333   0.04092   2.04768
   R26        2.63131  -0.00432  -0.01060  -0.00064  -0.01125   2.62006
   R27        2.00700   0.01573   0.04404  -0.00342   0.04061   2.04761
   R28        2.01001   0.01633   0.04465  -0.00194   0.04271   2.05273
   R29        2.33536  -0.01801  -0.01379  -0.01561  -0.02940   2.30596
   R30        2.01875   0.02067   0.05066   0.00508   0.05574   2.07449
    A1        2.08967  -0.00051  -0.00181  -0.00017  -0.00201   2.08767
    A2        2.09701   0.00020   0.00084  -0.00032   0.00051   2.09752
    A3        2.09650   0.00031   0.00098   0.00050   0.00148   2.09798
    A4        2.09519   0.00003   0.00073  -0.00027   0.00045   2.09565
    A5        2.09621   0.00022   0.00086   0.00063   0.00148   2.09769
    A6        2.09178  -0.00025  -0.00159  -0.00036  -0.00196   2.08982
    A7        2.10587  -0.00057  -0.00195  -0.00135  -0.00327   2.10260
    A8        2.08679   0.00077   0.00243   0.00320   0.00562   2.09241
    A9        2.09052  -0.00020  -0.00049  -0.00185  -0.00236   2.08817
   A10        2.07562   0.00156   0.00433   0.00322   0.00752   2.08314
   A11        2.07445  -0.00204  -0.00355  -0.00765  -0.01130   2.06315
   A12        2.13302   0.00048  -0.00080   0.00415   0.00325   2.13627
   A13        2.10352  -0.00095  -0.00283  -0.00284  -0.00566   2.09786
   A14        2.09664  -0.00007  -0.00048  -0.00104  -0.00158   2.09506
   A15        2.08301   0.00102   0.00332   0.00395   0.00722   2.09024
   A16        2.09649   0.00043   0.00154   0.00143   0.00296   2.09946
   A17        2.09546   0.00006   0.00036   0.00028   0.00062   2.09608
   A18        2.09124  -0.00049  -0.00190  -0.00170  -0.00362   2.08762
   A19        1.93188   0.00029   0.00033  -0.00770  -0.00755   1.92434
   A20        1.98732  -0.00193  -0.00842  -0.00735  -0.01587   1.97145
   A21        1.86749   0.00081   0.00172   0.01290   0.01465   1.88214
   A22        1.90390   0.00059   0.00597  -0.01094  -0.00516   1.89874
[truncated: 1,486,443 more chars]
