# Supplementary material for: Rotational Barriers in N-Benzhydrylformamides: An NMR and DFT Study
Source: Molecules. 2023 Jan 5;28(2):535. doi: 10.3390/molecules28020535 (PMC9863877; doi:10.3390/molecules28020535)
Supplement: Supplementary file 1 [file molecules-28-00535-s001.zip › Supplementary_Materials/Quantum_chemistry_output_files/Gaussian_output_files/Conformations/BHFA_oCl/BHFA_oCl_conf2.log]

 Entering Gaussian System, Link 0=g16
 Initial command:
 /usr/local/gaussian/g16/l1.exe "/home/gauss/GAUSS_SCRDIR/Gau-8071.inp" -scrdir="/home/gauss/GAUSS_SCRDIR/"
 Entering Link 1 = /usr/local/gaussian/g16/l1.exe PID=      8073.
  
 Copyright (c) 1988,1990,1992,1993,1995,1998,2003,2009,2016,
            Gaussian, Inc.  All Rights Reserved.
  
 This is part of the Gaussian(R) 16 program.  It is based on
 the Gaussian(R) 09 system (copyright 2009, Gaussian, Inc.),
 the Gaussian(R) 03 system (copyright 2003, Gaussian, Inc.),
 the Gaussian(R) 98 system (copyright 1998, Gaussian, Inc.),
 the Gaussian(R) 94 system (copyright 1995, Gaussian, Inc.),
 the Gaussian 92(TM) system (copyright 1992, Gaussian, Inc.),
 the Gaussian 90(TM) system (copyright 1990, Gaussian, Inc.),
 the Gaussian 88(TM) system (copyright 1988, Gaussian, Inc.),
 the Gaussian 86(TM) system (copyright 1986, Carnegie Mellon
 University), and the Gaussian 82(TM) system (copyright 1983,
 Carnegie Mellon University). Gaussian is a federally registered
 trademark of Gaussian, Inc.
  
 This software contains proprietary and confidential information,
 including trade secrets, belonging to Gaussian, Inc.
  
 This software is provided under written license and may be
 used, copied, transmitted, or stored only in accord with that
 written license.
  
 The following legend is applicable only to US Government
 contracts under FAR:
  
                    RESTRICTED RIGHTS LEGEND
  
 Use, reproduction and disclosure by the US Government is
 subject to restrictions as set forth in subparagraphs (a)
 and (c) of the Commercial Computer Software - Restricted
 Rights clause in FAR 52.227-19.
  
 Gaussian, Inc.
 340 Quinnipiac St., Bldg. 40, Wallingford CT 06492
  
  
 ---------------------------------------------------------------
 Warning -- This program may not be used in any manner that
 competes with the business of Gaussian, Inc. or will provide
 assistance to any competitor of Gaussian, Inc.  The licensee
 of this program is prohibited from giving any competitor of
 Gaussian, Inc. access to this program.  By using this program,
 the user acknowledges that Gaussian, Inc. is engaged in the
 business of creating and licensing software in the field of
 computational chemistry and represents and warrants to the
 licensee that it is not a competitor of Gaussian, Inc. and that
 it will not use this program in any manner prohibited above.
 ---------------------------------------------------------------
  

 Cite this work as:
 Gaussian 16, Revision A.03,
 M. J. Frisch, G. W. Trucks, H. B. Schlegel, G. E. Scuseria, 
 M. A. Robb, J. R. Cheeseman, G. Scalmani, V. Barone, 
 G. A. Petersson, H. Nakatsuji, X. Li, M. Caricato, A. V. Marenich, 
 J. Bloino, B. G. Janesko, R. Gomperts, B. Mennucci, H. P. Hratchian, 
 J. V. Ortiz, A. F. Izmaylov, J. L. Sonnenberg, D. Williams-Young, 
 F. Ding, F. Lipparini, F. Egidi, J. Goings, B. Peng, A. Petrone, 
 T. Henderson, D. Ranasinghe, V. G. Zakrzewski, J. Gao, N. Rega, 
 G. Zheng, W. Liang, M. Hada, M. Ehara, K. Toyota, R. Fukuda, 
 J. Hasegawa, M. Ishida, T. Nakajima, Y. Honda, O. Kitao, H. Nakai, 
 T. Vreven, K. Throssell, J. A. Montgomery, Jr., J. E. Peralta, 
 F. Ogliaro, M. J. Bearpark, J. J. Heyd, E. N. Brothers, K. N. Kudin, 
 V. N. Staroverov, T. A. Keith, R. Kobayashi, J. Normand, 
 K. Raghavachari, A. P. Rendell, J. C. Burant, S. S. Iyengar, 
 J. Tomasi, M. Cossi, J. M. Millam, M. Klene, C. Adamo, R. Cammi, 
 J. W. Ochterski, R. L. Martin, K. Morokuma, O. Farkas, 
 J. B. Foresman, and D. J. Fox, Gaussian, Inc., Wallingford CT, 2016.
 
 ******************************************
 Gaussian 16:  ES64L-G16RevA.03 25-Dec-2016
                12-Dec-2022 
 ******************************************
 %chk=BHFA_oCl_conf2.chk
 %nprocshared=4
 Will use up to    4 processors via shared memory.
 %mem=2GB
 ----------------------------------------------------------------------
 # opt freq M062X/6-311+G* nosymm Integral(Grid=SuperFine) scrf=(IEFPCM
 , solvent=dimethylsulfoxide) pop=(nboread,mk,dipole)
 ----------------------------------------------------------------------
 1/18=20,19=15,26=6,38=1/1,3;
 2/9=110,12=2,15=1,17=6,18=5,40=1/2;
 3/5=4,6=6,7=11,11=2,25=1,30=1,70=2201,71=1,72=21,74=-55,75=-7/1,2,3;
 4//1;
 5/5=2,38=5,53=21/2;
 6/7=2,8=2,9=2,10=2,15=24,20=1,28=1,40=2/1,2,7;
 7/30=1/1,2,3,16;
 1/18=20,19=15,26=6/3(2);
 2/9=110,15=1/2;
 99//99;
 2/9=110,15=1/2;
 3/5=4,6=6,7=11,11=2,25=1,30=1,70=2205,71=1,72=21,74=-55,75=-7/1,2,3;
 4/5=5,16=3,69=1/1;
 5/5=2,38=5,53=21/2;
 7/30=1/1,2,3,16;
 1/18=20,19=15,26=6/3(-5);
 2/9=110,15=1/2;
 6/7=2,8=2,9=2,10=2,15=24,19=2,20=1,28=1,40=2/1,2,7;
 99/9=1/99;
 --------------
 BHFA_oCl_conf2
 --------------
 Symbolic Z-matrix:
 Charge =  0 Multiplicity = 1
 C                     3.7032    3.1586   -1.3411 
 C                     2.7064    3.3569   -0.3724 
 C                     1.7143    2.3817   -0.1764 
 C                     1.7017    1.1946   -0.9419 
 C                     2.7102    1.0117   -1.9155 
 C                     3.7043    1.9858   -2.1134 
 C                     0.6262    0.1909   -0.7016 
 C                     0.7475   -0.432     0.6517 
 N                     0.6154   -0.8627   -1.6687 
 C                    -0.2322   -0.2926    1.6719 
 C                    -0.0432   -0.9156    2.9224 
 C                     1.108    -1.6767    3.1739 
 C                     2.0813   -1.823     2.1759 
 C                     1.8987   -1.2068    0.9292 
 C                    -0.4168   -1.1042   -2.4998 
 O                    -0.335    -2.0496   -3.3115 
 Cl                   -1.6581    0.6057    1.478 
 H                     4.4246    3.8658   -1.4851 
 H                     2.7027    4.2093    0.1887 
 H                     0.9942    2.5388    0.529 
 H                     2.7282    0.1669   -2.4858 
 H                     4.4279    1.8404   -2.8183 
 H                    -0.3114    0.7398   -0.791 
 H                     1.3904   -1.4426   -1.7291 
 H                    -0.7428   -0.8217    3.6618 
 H                     1.2363   -2.1245    4.0822 
 H                     2.9194   -2.3767    2.3557 
 H                     2.6157   -1.3241    0.2124 
 H                    -1.2569   -0.526    -2.4732 
 

 GradGradGradGradGradGradGradGradGradGradGradGradGradGradGradGradGradGrad
 Berny optimization.
 Initialization pass.
                           ----------------------------
                           !    Initial Parameters    !
                           ! (Angstroms and Degrees)  !
 --------------------------                            --------------------------
 ! Name  Definition              Value          Derivative Info.                !
 --------------------------------------------------------------------------------
 ! R1    R(1,2)                  1.404          estimate D2E/DX2                !
 ! R2    R(1,6)                  1.4042         estimate D2E/DX2                !
 ! R3    R(1,18)                 1.0204         estimate D2E/DX2                !
 ! R4    R(2,3)                  1.4049         estimate D2E/DX2                !
 ! R5    R(2,19)                 1.0205         estimate D2E/DX2                !
 ! R6    R(3,4)                  1.4126         estimate D2E/DX2                !
 ! R7    R(3,20)                 1.0202         estimate D2E/DX2                !
 ! R8    R(4,5)                  1.4137         estimate D2E/DX2                !
 ! R9    R(4,7)                  1.4906         estimate D2E/DX2                !
 ! R10   R(5,6)                  1.4058         estimate D2E/DX2                !
 ! R11   R(5,21)                 1.0194         estimate D2E/DX2                !
 ! R12   R(6,22)                 1.0206         estimate D2E/DX2                !
 ! R13   R(7,8)                  1.4947         estimate D2E/DX2                !
 ! R14   R(7,9)                  1.4302         estimate D2E/DX2                !
 ! R15   R(7,23)                 1.0901         estimate D2E/DX2                !
 ! R16   R(8,10)                 1.4213         estimate D2E/DX2                !
 ! R17   R(8,14)                 1.4151         estimate D2E/DX2                !
 ! R18   R(9,15)                 1.347          estimate D2E/DX2                !
 ! R19   R(9,24)                 0.9698         estimate D2E/DX2                !
 ! R20   R(10,11)                1.4098         estimate D2E/DX2                !
 ! R21   R(10,17)                1.6964         estimate D2E/DX2                !
 ! R22   R(11,12)                1.4028         estimate D2E/DX2                !
 ! R23   R(11,25)                1.0222         estimate D2E/DX2                !
 ! R24   R(12,13)                1.4017         estimate D2E/DX2                !
 ! R25   R(12,26)                1.0208         estimate D2E/DX2                !
 ! R26   R(13,14)                1.4026         estimate D2E/DX2                !
 ! R27   R(13,27)                1.0205         estimate D2E/DX2                !
 ! R28   R(14,28)                1.0206         estimate D2E/DX2                !
 ! R29   R(15,16)                1.2487         estimate D2E/DX2                !
 ! R30   R(15,29)                1.0202         estimate D2E/DX2                !
 ! A1    A(2,1,6)              119.8653         estimate D2E/DX2                !
 ! A2    A(2,1,18)             120.0917         estimate D2E/DX2                !
 ! A3    A(6,1,18)             120.0429         estimate D2E/DX2                !
 ! A4    A(1,2,3)              119.9717         estimate D2E/DX2                !
 ! A5    A(1,2,19)             119.9928         estimate D2E/DX2                !
 ! A6    A(3,2,19)             120.0355         estimate D2E/DX2                !
 ! A7    A(2,3,4)              120.9337         estimate D2E/DX2                !
 ! A8    A(2,3,20)             119.2107         estimate D2E/DX2                !
 ! A9    A(4,3,20)             119.8555         estimate D2E/DX2                !
 ! A10   A(3,4,5)              118.3979         estimate D2E/DX2                !
 ! A11   A(3,4,7)              119.0092         estimate D2E/DX2                !
 ! A12   A(5,4,7)              122.5914         estimate D2E/DX2                !
 ! A13   A(4,5,6)              120.7823         estimate D2E/DX2                !
 ! A14   A(4,5,21)             120.3377         estimate D2E/DX2                !
 ! A15   A(6,5,21)             118.8799         estimate D2E/DX2                !
 ! A16   A(1,6,5)              120.0486         estimate D2E/DX2                !
 ! A17   A(1,6,22)             119.9598         estimate D2E/DX2                !
 ! A18   A(5,6,22)             119.9916         estimate D2E/DX2                !
 ! A19   A(4,7,8)              111.5935         estimate D2E/DX2                !
 ! A20   A(4,7,9)              113.1093         estimate D2E/DX2                !
 ! A21   A(4,7,23)             105.5633         estimate D2E/DX2                !
 ! A22   A(8,7,9)              107.8086         estimate D2E/DX2                !
 ! A23   A(8,7,23)             110.7251         estimate D2E/DX2                !
 ! A24   A(9,7,23)             107.998          estimate D2E/DX2                !
 ! A25   A(7,8,10)             123.5787         estimate D2E/DX2                !
 ! A26   A(7,8,14)             118.1468         estimate D2E/DX2                !
 ! A27   A(10,8,14)            118.2741         estimate D2E/DX2                !
 ! A28   A(7,9,15)             123.7154         estimate D2E/DX2                !
 ! A29   A(7,9,24)             118.4618         estimate D2E/DX2                !
 ! A30   A(15,9,24)            117.8215         estimate D2E/DX2                !
 ! A31   A(8,10,11)            120.0618         estimate D2E/DX2                !
 ! A32   A(8,10,17)            123.3182         estimate D2E/DX2                !
 ! A33   A(11,10,17)           116.62           estimate D2E/DX2                !
 ! A34   A(10,11,12)           120.5841         estimate D2E/DX2                !
 ! A35   A(10,11,25)           120.6129         estimate D2E/DX2                !
 ! A36   A(12,11,25)           118.803          estimate D2E/DX2                !
 ! A37   A(11,12,13)           119.9222         estimate D2E/DX2                !
 ! A38   A(11,12,26)           120.0458         estimate D2E/DX2                !
 ! A39   A(13,12,26)           120.0319         estimate D2E/DX2                !
 ! A40   A(12,13,14)           119.7756         estimate D2E/DX2                !
 ! A41   A(12,13,27)           120.0977         estimate D2E/DX2                !
 ! A42   A(14,13,27)           120.1266         estimate D2E/DX2                !
 ! A43   A(8,14,13)            121.3819         estimate D2E/DX2                !
 ! A44   A(8,14,28)            119.7819         estimate D2E/DX2                !
 ! A45   A(13,14,28)           118.8361         estimate D2E/DX2                !
 ! A46   A(9,15,16)            119.1168         estimate D2E/DX2                !
 ! A47   A(9,15,29)            120.8848         estimate D2E/DX2                !
 ! A48   A(16,15,29)           119.9984         estimate D2E/DX2                !
 ! D1    D(6,1,2,3)              0.0994         estimate D2E/DX2                !
 ! D2    D(6,1,2,19)          -179.8824         estimate D2E/DX2                !
 ! D3    D(18,1,2,3)           179.9899         estimate D2E/DX2                !
 ! D4    D(18,1,2,19)            0.0081         estimate D2E/DX2                !
 ! D5    D(2,1,6,5)             -0.0831         estimate D2E/DX2                !
 ! D6    D(2,1,6,22)           179.967          estimate D2E/DX2                !
 ! D7    D(18,1,6,5)          -179.9737         estimate D2E/DX2                !
 ! D8    D(18,1,6,22)            0.0764         estimate D2E/DX2                !
 ! D9    D(1,2,3,4)              0.0502         estimate D2E/DX2                !
 ! D10   D(1,2,3,20)          -179.8473         estimate D2E/DX2                !
 ! D11   D(19,2,3,4)          -179.968          estimate D2E/DX2                !
 ! D12   D(19,2,3,20)            0.1346         estimate D2E/DX2                !
 ! D13   D(2,3,4,5)             -0.2112         estimate D2E/DX2                !
 ! D14   D(2,3,4,7)           -179.7852         estimate D2E/DX2                !
 ! D15   D(20,3,4,5)           179.6856         estimate D2E/DX2                !
 ! D16   D(20,3,4,7)             0.1116         estimate D2E/DX2                !
 ! D17   D(3,4,5,6)              0.2273         estimate D2E/DX2                !
 ! D18   D(3,4,5,21)          -179.8801         estimate D2E/DX2                !
 ! D19   D(7,4,5,6)            179.7851         estimate D2E/DX2                !
 ! D20   D(7,4,5,21)            -0.3223         estimate D2E/DX2                !
 ! D21   D(3,4,7,8)            -66.8545         estimate D2E/DX2                !
 ! D22   D(3,4,7,9)            171.375          estimate D2E/DX2                !
 ! D23   D(3,4,7,23)            53.4979         estimate D2E/DX2                !
 ! D24   D(5,4,7,8)            113.5903         estimate D2E/DX2                !
 ! D25   D(5,4,7,9)             -8.1802         estimate D2E/DX2                !
 ! D26   D(5,4,7,23)          -126.0573         estimate D2E/DX2                !
 ! D27   D(4,5,6,1)             -0.0829         estimate D2E/DX2                !
 ! D28   D(4,5,6,22)           179.867          estimate D2E/DX2                !
 ! D29   D(21,5,6,1)          -179.977          estimate D2E/DX2                !
 ! D30   D(21,5,6,22)           -0.0271         estimate D2E/DX2                !
 ! D31   D(4,7,8,10)           116.3209         estimate D2E/DX2                !
 ! D32   D(4,7,8,14)           -63.9317         estimate D2E/DX2                !
 ! D33   D(9,7,8,10)          -118.8941         estimate D2E/DX2                !
 ! D34   D(9,7,8,14)            60.8533         estimate D2E/DX2                !
 ! D35   D(23,7,8,10)           -0.955          estimate D2E/DX2                !
 ! D36   D(23,7,8,14)          178.7923         estimate D2E/DX2                !
 ! D37   D(4,7,9,15)          -117.7557         estimate D2E/DX2                !
 ! D38   D(4,7,9,24)            62.6856         estimate D2E/DX2                !
 ! D39   D(8,7,9,15)           118.372          estimate D2E/DX2                !
 ! D40   D(8,7,9,24)           -61.1867         estimate D2E/DX2                !
 ! D41   D(23,7,9,15)           -1.3096         estimate D2E/DX2                !
 ! D42   D(23,7,9,24)          179.1317         estimate D2E/DX2                !
 ! D43   D(7,8,10,11)          179.8581         estimate D2E/DX2                !
 ! D44   D(7,8,10,17)           -0.2735         estimate D2E/DX2                !
 ! D45   D(14,8,10,11)           0.1111         estimate D2E/DX2                !
 ! D46   D(14,8,10,17)         179.9795         estimate D2E/DX2                !
 ! D47   D(7,8,14,13)         -179.9351         estimate D2E/DX2                !
 ! D48   D(7,8,14,28)            0.0843         estimate D2E/DX2                !
 ! D49   D(10,8,14,13)          -0.1741         estimate D2E/DX2                !
 ! D50   D(10,8,14,28)         179.8453         estimate D2E/DX2                !
 ! D51   D(7,9,15,16)         -179.9312         estimate D2E/DX2                !
 ! D52   D(7,9,15,29)            0.1516         estimate D2E/DX2                !
 ! D53   D(24,9,15,16)          -0.3699         estimate D2E/DX2                !
 ! D54   D(24,9,15,29)         179.7129         estimate D2E/DX2                !
 ! D55   D(8,10,11,12)           0.0014         estimate D2E/DX2                !
 ! D56   D(8,10,11,25)        -179.938          estimate D2E/DX2                !
 ! D57   D(17,10,11,12)       -179.8756         estimate D2E/DX2                !
 ! D58   D(17,10,11,25)          0.185          estimate D2E/DX2                !
 ! D59   D(10,11,12,13)         -0.0558         estimate D2E/DX2                !
 ! D60   D(10,11,12,26)       -179.9781         estimate D2E/DX2                !
 ! D61   D(25,11,12,13)        179.8846         estimate D2E/DX2                !
 ! D62   D(25,11,12,26)         -0.0376         estimate D2E/DX2                !
 ! D63   D(11,12,13,14)         -0.0052         estimate D2E/DX2                !
 ! D64   D(11,12,13,27)       -179.9493         estimate D2E/DX2                !
 ! D65   D(26,12,13,14)        179.917          estimate D2E/DX2                !
 ! D66   D(26,12,13,27)         -0.027          estimate D2E/DX2                !
 ! D67   D(12,13,14,8)           0.1226         estimate D2E/DX2                !
 ! D68   D(12,13,14,28)       -179.8966         estimate D2E/DX2                !
 ! D69   D(27,13,14,8)        -179.9334         estimate D2E/DX2                !
 ! D70   D(27,13,14,28)          0.0474         estimate D2E/DX2                !
 --------------------------------------------------------------------------------
 Trust Radius=3.00D-01 FncErr=5.00D-06 GrdErr=5.00D-06 EigMax=2.50D+02 EigMin=1.00D-04
 Number of steps in this run=    158 maximum allowed number of steps=    174.
 GradGradGradGradGradGradGradGradGradGradGradGradGradGradGradGradGradGrad

                          Input orientation:                          
 ---------------------------------------------------------------------
 Center     Atomic      Atomic             Coordinates (Angstroms)
 Number     Number       Type             X           Y           Z
 ---------------------------------------------------------------------
      1          6           0        3.703200    3.158600   -1.341100
      2          6           0        2.706400    3.356900   -0.372400
      3          6           0        1.714300    2.381700   -0.176400
      4          6           0        1.701700    1.194600   -0.941900
      5          6           0        2.710200    1.011700   -1.915500
      6          6           0        3.704300    1.985800   -2.113400
      7          6           0        0.626200    0.190900   -0.701600
      8          6           0        0.747500   -0.432000    0.651700
      9          7           0        0.615400   -0.862700   -1.668700
     10          6           0       -0.232200   -0.292600    1.671900
     11          6           0       -0.043200   -0.915600    2.922400
     12          6           0        1.108000   -1.676700    3.173900
     13          6           0        2.081300   -1.823000    2.175900
     14          6           0        1.898700   -1.206800    0.929200
     15          6           0       -0.416800   -1.104200   -2.499800
     16          8           0       -0.335000   -2.049600   -3.311500
     17         17           0       -1.658100    0.605700    1.478000
     18          1           0        4.424600    3.865800   -1.485100
     19          1           0        2.702700    4.209300    0.188700
     20          1           0        0.994200    2.538800    0.529000
     21          1           0        2.728200    0.166900   -2.485800
     22          1           0        4.427900    1.840400   -2.818300
     23          1           0       -0.311400    0.739800   -0.791000
     24          1           0        1.390400   -1.442600   -1.729100
     25          1           0       -0.742800   -0.821700    3.661800
     26          1           0        1.236300   -2.124500    4.082200
     27          1           0        2.919400   -2.376700    2.355700
     28          1           0        2.615700   -1.324100    0.212400
     29          1           0       -1.256900   -0.526000   -2.473200
 ---------------------------------------------------------------------
                    Distance matrix (angstroms):
                    1          2          3          4          5
     1  C    0.000000
     2  C    1.404034   0.000000
     3  C    2.432246   1.404882   0.000000
     4  C    2.832430   2.451386   1.412571   0.000000
     5  C    2.434166   2.807336   2.427588   1.413655   0.000000
     6  C    1.404247   2.430391   2.805139   2.451289   1.405799
     7  C    4.322515   3.802520   2.501880   1.490590   2.547611
     8  C    5.059627   4.386551   3.088262   2.468985   3.539347
     9  N    5.080618   4.884434   3.736398   2.437369   2.821785
    10  C    6.039563   5.112082   3.789057   3.575428   4.819580
    11  C    6.986562   6.055598   4.854231   4.736078   5.890753
    12  C    7.106364   6.361466   5.297426   5.053380   5.974657
    13  C    6.310007   5.806543   4.831926   4.355535   5.017030
    14  C    5.240916   4.813928   3.759480   3.050663   3.697647
    15  C    6.040567   5.846505   4.700135   3.492789   3.820546
    16  O    6.878581   6.864304   5.802146   4.504219   4.538019
    17  Cl   6.573291   5.481053   4.155033   4.182221   5.546415
    18  H    1.020434   2.109334   3.355738   3.852864   3.357126
    19  H    2.108378   1.020506   2.109586   3.371746   3.827840
    20  H    3.349643   2.100819   1.020203   2.114468   3.354440
    21  H    3.348318   3.826622   3.356585   2.119787   1.019438
    22  H    2.108308   3.353470   3.825737   3.371958   2.110044
    23  H    4.719133   4.016411   2.678998   2.069344   3.235506
    24  H    5.164361   5.158264   4.140176   2.769732   2.792885
    25  H    7.787086   6.755179   5.570538   5.588837   6.811082
    26  H    7.962972   7.214596   6.218520   6.039421   6.926798
    27  H    6.702255   6.353115   5.523239   5.011102   5.456021
    28  H    4.867301   4.718260   3.833620   2.917474   3.161147
    29  H    6.281761   5.932792   4.749530   3.749488   4.291088
                    6          7          8          9         10
     6  C    0.000000
     7  C    3.832694   0.000000
     8  C    4.715316   1.494704   0.000000
     9  N    4.225283   1.430200   2.363728   0.000000
    10  C    5.917401   2.569849   1.421286   3.493286   0.000000
    11  C    6.915285   3.847832   2.452581   4.638400   1.409823
    12  C    6.936153   4.328921   2.835618   4.935182   2.442923
    13  C    5.961475   3.801725   2.457049   4.225161   2.819295
    14  C    4.765533   2.496464   1.415126   2.917936   2.434769
    15  C    5.165353   2.449215   3.426281   1.347029   4.253922
    16  O    5.834024   3.571460   4.415358   2.238478   5.285063
    17  Cl   6.599861   3.184453   2.747090   4.150509   1.696388
    18  H    2.109027   5.342902   6.046326   6.074737   6.996051
    19  H    3.353628   4.609992   5.057553   5.790677   5.575000
    20  H    3.825275   2.676273   2.983550   4.067380   3.290456
    21  H    2.097582   2.757236   3.758425   2.488303   5.124605
    22  H    1.020599   4.653406   5.545272   4.812846   6.813818
    23  H    4.407619   1.090127   2.139104   2.048737   2.671703
    24  H    4.154004   2.075592   2.665116   0.969823   3.939814
    25  H    7.810998   4.683885   3.381355   5.500965   2.121405
    26  H    7.833968   5.349583   3.856399   5.920347   3.364803
    27  H    6.294468   4.604174   3.376777   4.878156   3.839744
    28  H    4.189252   2.662467   2.116364   2.784354   3.362241
    29  H    5.572441   2.683017   3.713685   2.065453   4.276253
                   11         12         13         14         15
    11  C    0.000000
    12  C    1.402778   0.000000
    13  C    2.427784   1.401685   0.000000
    14  C    2.797967   2.425838   1.402607   0.000000
    15  C    5.438327   5.902850   5.349705   4.138853   0.000000
    16  O    6.342918   6.654451   6.000118   4.866545   1.248731
    17  Cl   2.647366   3.966955   4.513176   4.029536   4.504162
    18  H    7.889809   7.964008   7.159359   6.159569   7.012109
    19  H    6.424771   6.789660   6.381516   5.525296   6.722544
    20  H    4.328677   4.977840   4.787417   3.873990   4.943278
    21  H    6.172608   6.168964   5.109758   3.773241   3.392185
    22  H    7.780868   7.700532   6.623373   5.452159   5.678312
    23  H    4.074509   4.855368   4.592979   3.410701   2.516236
    24  H    4.895854   4.916702   3.983851   2.716713   1.993606
    25  H    1.022238   2.096314   3.344554   3.820069   6.176682
    26  H    2.108007   1.020781   2.106871   3.349979   6.862687
    27  H    3.351561   2.107278   1.020453   2.108411   6.027053
    28  H    3.818471   3.341851   2.095189   1.020613   4.074364
    29  H    5.544128   6.229494   5.868553   4.690163   1.020192
                   16         17         18         19         20
    16  O    0.000000
    17  Cl   5.633873   0.000000
    18  H    7.809064   7.510490   0.000000
    19  H    7.787994   5.802138   2.425807   0.000000
    20  H    6.129407   3.416456   4.193468   2.413575   0.000000
    21  H    3.870122   5.928228   4.190589   4.847123   4.209713
    22  H    6.169324   7.551296   2.424805   4.198815   4.845872
    23  H    3.759552   2.641958   5.716935   4.699153   2.585226
    24  H    2.418562   4.875897   6.119233   6.110979   4.594294
    25  H    7.092316   2.764820   8.669790   7.017468   4.911676
    26  H    7.559193   4.755355   8.777459   7.578040   5.867726
    27  H    6.543338   5.533405   7.482391   6.936731   5.586177
    28  H    4.653048   4.857081   5.752277   5.534135   4.201368
    29  H    1.968249   4.129611   7.248703   6.722143   4.844962
                   21         22         23         24         25
    21  H    0.000000
    22  H    2.408348   0.000000
    23  H    3.527000   5.270885   0.000000
    24  H    2.225487   4.603352   2.922161   0.000000
    25  H    7.128685   8.707159   4.738335   5.830769   0.000000
    26  H    7.114415   8.574593   5.860688   5.853199   2.406421
    27  H    5.472347   6.843229   5.482003   4.460490   4.187557
    28  H    3.084805   4.741653   3.719464   2.298875   4.840484
    29  H    4.044909   6.167325   2.307816   2.898627   6.163600
                   26         27         28         29
    26  H    0.000000
    27  H    2.424300   0.000000
    28  H    4.185539   2.407059   0.000000
    29  H    7.193366   6.647168   4.779795   0.000000
 Symmetry turned off by external request.
 Stoichiometry    C14H12ClNO
 Framework group  C1[X(C14H12ClNO)]
 Deg. of freedom    81
 Full point group                 C1      NOp   1
 Rotational constants (GHZ):           0.4940927           0.3264181           0.2719828
 Standard basis: 6-311+G(d) (5D, 7F)
   418 basis functions,   689 primitive gaussians,   435 cartesian basis functions
    64 alpha electrons       64 beta electrons
       nuclear repulsion energy      1239.2122538038 Hartrees.
 NAtoms=   29 NActive=   29 NUniq=   29 SFac= 1.00D+00 NAtFMM=   60 NAOKFM=F Big=F
 Integral buffers will be    131072 words long.
 Raffenetti 2 integral format.
 Two-electron integral symmetry is turned off.
 ------------------------------------------------------------------------------
 Polarizable Continuum Model (PCM)
 =================================
 Model                : PCM.
 Atomic radii         : UFF (Universal Force Field).
 Polarization charges : Total charges.
 Charge compensation  : None.
 Solution method      : On-the-fly selection.
 Cavity type          : Scaled VdW (van der Waals Surface) (Alpha=1.100).
 Cavity algorithm     : GePol (No added spheres)
                        Default sphere list used, NSphG=   29.
                        Lebedev-Laikov grids with approx.  5.0 points / Ang**2.
                        Smoothing algorithm: York/Karplus (Gamma=1.0000).
                        Polarization charges: spherical gaussians, with
                                              point-specific exponents (IZeta= 3).
                        Self-potential: point-specific (ISelfS= 7).
                        Self-field    : sphere-specific E.n sum rule (ISelfD= 2).
 1st derivatives      : Analytical E(r).r(x)/FMM algorithm (CHGder, D1EAlg=3).
                        Cavity 1st derivative terms included.
 Solvent              : DiMethylSulfoxide, Eps=  46.826000 Eps(inf)=   2.007889
 ------------------------------------------------------------------------------
 One-electron integrals computed using PRISM.
 NBasis=   418 RedAO= T EigKep=  1.16D-06  NBF=   418
 NBsUse=   416 1.00D-06 EigRej=  9.80D-07 NBFU=   416
 ExpMin= 4.38D-02 ExpMax= 1.06D+05 ExpMxC= 3.62D+03 IAcc=3 IRadAn=         7 AccDes= 0.00D+00
 Harris functional with IExCor= 1009 and IRadAn=       7 diagonalized for initial guess.
 HarFok:  IExCor= 1009 AccDes= 0.00D+00 IRadAn=         7 IDoV= 1 UseB2=F ITyADJ=14
 ICtDFT=  3500011 ScaDFX=  1.000000  1.000000  1.000000  1.000000
 FoFCou: FMM=F IPFlag=           0 FMFlag=      100000 FMFlg1=           0
         NFxFlg=           0 DoJE=T BraDBF=F KetDBF=T FulRan=T
         wScrn=  0.000000 ICntrl=       500 IOpCl=  0 I1Cent=   200000004 NGrid=           0
         NMat0=    1 NMatS0=      1 NMatT0=    0 NMatD0=    1 NMtDS0=    0 NMtDT0=    0
 Symmetry not used in FoFCou.
 Requested convergence on RMS density matrix=1.00D-08 within 128 cycles.
 Requested convergence on MAX density matrix=1.00D-06.
 Requested convergence on             energy=1.00D-06.
 No special actions if energy rises.
 Inv3:  Mode=1 IEnd=    15025932.
 Iteration    1 A*A^-1 deviation from unit magnitude is 6.77D-15 for   2232.
 Iteration    1 A*A^-1 deviation from orthogonality  is 3.76D-15 for   2225   1619.
 Iteration    1 A^-1*A deviation from unit magnitude is 6.55D-15 for   2232.
 Iteration    1 A^-1*A deviation from orthogonality  is 1.56D-15 for   1472    673.
 Error on total polarization charges =  0.01768
 SCF Done:  E(RM062X) =  -1130.74912062     A.U. after   16 cycles
            NFock= 16  Conv=0.55D-08     -V/T= 2.0024

 **********************************************************************

            Population analysis using the SCF density.

 **********************************************************************

 Alpha  occ. eigenvalues -- -102.69097 -19.60361 -14.78862 -10.65394 -10.62171
 Alpha  occ. eigenvalues --  -10.60750 -10.58104 -10.56792 -10.55980 -10.55959
 Alpha  occ. eigenvalues --  -10.55462 -10.55321 -10.55004 -10.54933 -10.54812
 Alpha  occ. eigenvalues --  -10.54802 -10.54528  -9.83475  -7.55976  -7.55317
 Alpha  occ. eigenvalues --   -7.55304  -1.16665  -1.07211  -1.01569  -0.96989
 Alpha  occ. eigenvalues --   -0.95221  -0.90409  -0.85961  -0.85688  -0.84124
 Alpha  occ. eigenvalues --   -0.79472  -0.75650  -0.71796  -0.70809  -0.69861
 Alpha  occ. eigenvalues --   -0.68446  -0.62381  -0.61802  -0.61482  -0.57980
 Alpha  occ. eigenvalues --   -0.56926  -0.56322  -0.54022  -0.52824  -0.52068
 Alpha  occ. eigenvalues --   -0.51488  -0.50626  -0.50389  -0.49252  -0.47947
 Alpha  occ. eigenvalues --   -0.47424  -0.44960  -0.44008  -0.43129  -0.42323
 Alpha  occ. eigenvalues --   -0.41784  -0.41178  -0.39089  -0.35470  -0.34090
 Alpha  occ. eigenvalues --   -0.32185  -0.31614  -0.30874  -0.30045
 Alpha virt. eigenvalues --   -0.00803  -0.00643   0.00351   0.00840   0.01345
 Alpha virt. eigenvalues --    0.01793   0.02050   0.02477   0.02840   0.03807
 Alpha virt. eigenvalues --    0.04003   0.04225   0.04693   0.05339   0.05726
 Alpha virt. eigenvalues --    0.05781   0.06636   0.06951   0.07229   0.08029
 Alpha virt. eigenvalues --    0.08482   0.09087   0.09577   0.10330   0.10513
 Alpha virt. eigenvalues --    0.11273   0.11452   0.11884   0.12149   0.13020
 Alpha virt. eigenvalues --    0.13491   0.13744   0.14167   0.14495   0.14844
 Alpha virt. eigenvalues --    0.14940   0.15354   0.15670   0.16226   0.16759
 Alpha virt. eigenvalues --    0.17056   0.17830   0.18748   0.18839   0.19030
 Alpha virt. eigenvalues --    0.19518   0.19934   0.20205   0.20508   0.20650
 Alpha virt. eigenvalues --    0.21051   0.21140   0.21705   0.21843   0.22087
 Alpha virt. eigenvalues --    0.22348   0.22944   0.23452   0.23849   0.24108
 Alpha virt. eigenvalues --    0.24372   0.24645   0.25367   0.25376   0.25975
 Alpha virt. eigenvalues --    0.26061   0.26436   0.26913   0.27349   0.27486
 Alpha virt. eigenvalues --    0.27631   0.28098   0.29130   0.29406   0.29852
 Alpha virt. eigenvalues --    0.30130   0.30791   0.31056   0.31255   0.31663
 Alpha virt. eigenvalues --    0.32040   0.32911   0.33387   0.34041   0.34293
 Alpha virt. eigenvalues --    0.34712   0.34995   0.36386   0.36563   0.36938
 Alpha virt. eigenvalues --    0.39043   0.39406   0.40437   0.40658   0.41987
 Alpha virt. eigenvalues --    0.43064   0.43695   0.44622   0.47119   0.47706
 Alpha virt. eigenvalues --    0.50482   0.51191   0.52374   0.53441   0.54408
 Alpha virt. eigenvalues --    0.55789   0.56366   0.57202   0.58081   0.58362
 Alpha virt. eigenvalues --    0.58780   0.59191   0.59846   0.60537   0.60730
 Alpha virt. eigenvalues --    0.61633   0.61793   0.62485   0.62986   0.64081
 Alpha virt. eigenvalues --    0.64811   0.65590   0.65896   0.66786   0.68367
 Alpha virt. eigenvalues --    0.68797   0.69201   0.69972   0.70946   0.71725
 Alpha virt. eigenvalues --    0.72148   0.73384   0.73937   0.74306   0.74931
 Alpha virt. eigenvalues --    0.75376   0.76337   0.76679   0.77793   0.77923
 Alpha virt. eigenvalues --    0.78151   0.79059   0.80068   0.80674   0.81490
 Alpha virt. eigenvalues --    0.82477   0.83206   0.84950   0.85900   0.86580
 Alpha virt. eigenvalues --    0.86933   0.87308   0.87414   0.88554   0.89907
 Alpha virt. eigenvalues --    0.90643   0.91325   0.91431   0.92994   0.94389
 Alpha virt. eigenvalues --    0.94853   0.94964   0.95709   0.97024   0.97426
 Alpha virt. eigenvalues --    0.98876   0.99742   1.00995   1.02356   1.03925
 Alpha virt. eigenvalues --    1.04374   1.05375   1.06161   1.07289   1.09060
 Alpha virt. eigenvalues --    1.10524   1.11773   1.13085   1.14551   1.15815
 Alpha virt. eigenvalues --    1.16665   1.18721   1.19570   1.20408   1.22478
 Alpha virt. eigenvalues --    1.24497   1.25203   1.26093   1.26829   1.27304
 Alpha virt. eigenvalues --    1.28857   1.29160   1.32444   1.33836   1.35750
 Alpha virt. eigenvalues --    1.37367   1.38421   1.39936   1.41007   1.42107
 Alpha virt. eigenvalues --    1.44293   1.49678   1.50857   1.53220   1.55534
 Alpha virt. eigenvalues --    1.56357   1.57973   1.58380   1.60585   1.61224
 Alpha virt. eigenvalues --    1.62241   1.63175   1.64256   1.67516   1.71608
 Alpha virt. eigenvalues --    1.74679   1.76310   1.76668   1.80100   1.81211
 Alpha virt. eigenvalues --    1.81728   1.82403   1.84228   1.85432   1.86949
 Alpha virt. eigenvalues --    1.88841   1.89182   1.90374   1.91663   1.93006
 Alpha virt. eigenvalues --    1.94262   1.95261   1.95963   1.96817   1.98225
 Alpha virt. eigenvalues --    2.00239   2.01828   2.02427   2.03282   2.04120
 Alpha virt. eigenvalues --    2.06058   2.15913   2.17436   2.21091   2.24256
 Alpha virt. eigenvalues --    2.26520   2.27232   2.29864   2.30620   2.31632
 Alpha virt. eigenvalues --    2.32116   2.33021   2.34278   2.35427   2.36096
 Alpha virt. eigenvalues --    2.36833   2.37737   2.45512   2.47087   2.48570
 Alpha virt. eigenvalues --    2.50676   2.51409   2.52754   2.54748   2.59401
 Alpha virt. eigenvalues --    2.62829   2.64402   2.67627   2.72074   2.73607
 Alpha virt. eigenvalues --    2.74775   2.76279   2.77119   2.82627   2.83346
 Alpha virt. eigenvalues --    2.84187   2.84650   2.86661   2.89125   2.90801
 Alpha virt. eigenvalues --    2.92125   2.95998   2.97328   2.98052   2.99484
 Alpha virt. eigenvalues --    3.00502   3.01038   3.03638   3.11147   3.12578
 Alpha virt. eigenvalues --    3.15417   3.20034   3.21905   3.25718   3.28787
 Alpha virt. eigenvalues --    3.31092   3.35034   3.35646   3.37386   3.38874
 Alpha virt. eigenvalues --    3.39092   3.40872   3.41494   3.44126   3.44228
 Alpha virt. eigenvalues --    3.45266   3.49344   3.56326   3.58537   3.64593
 Alpha virt. eigenvalues --    3.69051   3.71180   3.71574   3.72697   3.75552
 Alpha virt. eigenvalues --    3.79358   3.96937   3.99114   4.02861   4.06031
 Alpha virt. eigenvalues --    4.09385   4.11592   4.20939   4.37489   4.61235
 Alpha virt. eigenvalues --    4.78188   4.78955   5.00272   5.17071   5.26408
 Alpha virt. eigenvalues --    5.80883  10.01789  23.45072  23.48542  23.83800
 Alpha virt. eigenvalues --   23.88087  23.90443  23.93953  23.94639  23.95282
 Alpha virt. eigenvalues --   24.04196  24.06624  24.07764  24.08398  24.15804
 Alpha virt. eigenvalues --   24.17513  26.04189  26.36429  26.85890  35.62218
 Alpha virt. eigenvalues --   50.06821 216.13081
          Condensed to atoms (all electrons):
               1          2          3          4          5          6
     1  C    7.275286  -0.836357   1.103921  -2.552324   2.253322  -1.059000
     2  C   -0.836357  13.057485  -4.764540   1.348705  -3.250252   1.798701
     3  C    1.103921  -4.764540  25.670399  -7.848427  -8.466844  -1.236839
     4  C   -2.552324   1.348705  -7.848427  25.755808  -4.113828   1.635783
     5  C    2.253322  -3.250252  -8.466844  -4.113828  26.078120  -5.964493
     6  C   -1.059000   1.798701  -1.236839   1.635783  -5.964493  11.416392
     7  C   -0.405645  -0.249764  -0.386173  -7.006676  -0.376773   0.039716
     8  C    0.177936  -0.051440   2.550304  -3.127023  -0.695970  -0.153960
     9  N   -0.000973  -0.054767  -0.074607   0.389808  -0.118366   0.115213
    10  C   -0.090290   0.384177   1.640072   0.891326  -1.663467   0.239807
    11  C   -0.101794   0.181739  -1.496553   2.649949   0.184052   0.159777
    12  C    0.006891  -0.013457   0.259270  -0.329592  -0.167890  -0.022174
    13  C    0.015599  -0.002751  -0.752303   0.887770   0.438306  -0.139387
    14  C    0.191356  -1.128808   0.098618  -3.135355   1.538782  -0.495224
    15  C   -0.002062  -0.042429  -0.043662   0.040417   0.015434   0.070641
    16  O    0.000211   0.001669   0.008742   0.033816  -0.013231   0.005723
    17  Cl   0.024711  -0.253453   0.403941  -0.733076   0.065566  -0.063791
    18  H    0.255821   0.083747  -0.081407   0.049092  -0.071649   0.093359
    19  H    0.070076   0.299304  -0.060078   0.029282   0.035049  -0.039007
    20  H   -0.033616   0.037252   0.184087   0.012492  -0.034754   0.024827
    21  H   -0.027959   0.016286  -0.066273   0.082697   0.265516   0.045686
    22  H    0.067415  -0.028469   0.014082  -0.001637   0.001827   0.270760
    23  H    0.005021   0.019614   0.151365  -0.051010  -0.061064  -0.001069
    24  H   -0.000777   0.004184  -0.014398  -0.026161   0.009333   0.007747
    25  H    0.000063  -0.000641   0.003017  -0.006755  -0.000245  -0.000033
    26  H   -0.000064   0.000162  -0.001850   0.002848   0.000176   0.000102
    27  H    0.000199  -0.000698  -0.000239  -0.005348   0.001829  -0.000269
    28  H    0.000505   0.003266  -0.027239   0.032139   0.036065   0.007157
    29  H   -0.000337   0.000192   0.025796   0.088730  -0.043245  -0.000836
               7          8          9         10         11         12
     1  C   -0.405645   0.177936  -0.000973  -0.090290  -0.101794   0.006891
     2  C   -0.249764  -0.051440  -0.054767   0.384177   0.181739  -0.013457
     3  C   -0.386173   2.550304  -0.074607   1.640072  -1.496553   0.259270
     4  C   -7.006676  -3.127023   0.389808   0.891326   2.649949  -0.329592
     5  C   -0.376773  -0.695970  -0.118366  -1.663467   0.184052  -0.167890
     6  C    0.039716  -0.153960   0.115213   0.239807   0.159777  -0.022174
     7  C   25.012415  -6.285064  -0.536548  -3.952286  -2.678734   0.683305
     8  C   -6.285064  24.233049  -1.267059   1.857575  -2.534327  -1.815120
     9  N   -0.536548  -1.267059   7.754761   0.078017   0.173899   0.023786
    10  C   -3.952286   1.857575   0.078017  17.211857  -4.804513  -2.844280
    11  C   -2.678734  -2.534327   0.173899  -4.804513  15.399422   0.867039
    12  C    0.683305  -1.815120   0.023786  -2.844280   0.867039   8.251018
    13  C   -2.344729   0.452055   0.062857   1.468156   1.629977  -1.335396
    14  C    5.472889  -9.386316   0.598081  -4.361960  -2.154598   2.619894
    15  C   -0.294585  -0.098980   0.165494   0.094016  -0.037485   0.015168
    16  O   -0.032186   0.071958  -0.137284   0.012841   0.000773   0.000414
    17  Cl  -0.168968   1.349894  -0.102881  -0.030584  -1.290699  -0.345680
    18  H    0.007257  -0.000918  -0.000040   0.000114   0.000042  -0.000014
    19  H   -0.006729   0.006363   0.000272  -0.002285  -0.000960  -0.000020
    20  H    0.151592  -0.033207   0.003857   0.012265   0.010884   0.002967
    21  H   -0.008107   0.000566   0.019947   0.008361   0.001779  -0.000817
    22  H    0.006417   0.000352  -0.000243  -0.000721  -0.000160   0.000063
    23  H    0.227751   0.115187  -0.087303   0.083175   0.039969   0.002613
    24  H    0.126805   0.108782   0.185380  -0.013264   0.000074  -0.003303
    25  H    0.017432   0.060292   0.000306  -0.011401   0.221683   0.074628
    26  H    0.002735   0.005635  -0.000036  -0.011666   0.029523   0.309382
    27  H    0.015470  -0.012565  -0.000199  -0.009026  -0.016316   0.064099
    28  H    0.003878   0.062835   0.026796  -0.006363  -0.002128  -0.020746
    29  H   -0.105681   0.097836  -0.193617   0.063043   0.014018   0.000080
              13         14         15         16         17         18
     1  C    0.015599   0.191356  -0.002062   0.000211   0.024711   0.255821
     2  C   -0.002751  -1.128808  -0.042429   0.001669  -0.253453   0.083747
     3  C   -0.752303   0.098618  -0.043662   0.008742   0.403941  -0.081407
     4  C    0.887770  -3.135355   0.040417   0.033816  -0.733076   0.049092
     5  C    0.438306   1.538782   0.015434  -0.013231   0.065566  -0.071649
     6  C   -0.139387  -0.495224   0.070641   0.005723  -0.063791   0.093359
     7  C   -2.344729   5.472889  -0.294585  -0.032186  -0.168968   0.007257
     8  C    0.452055  -9.386316  -0.098980   0.071958   1.349894  -0.000918
     9  N    0.062857   0.598081   0.165494  -0.137284  -0.102881  -0.000040
    10  C    1.468156  -4.361960   0.094016   0.012841  -0.030584   0.000114
    11  C    1.629977  -2.154598  -0.037485   0.000773  -1.290699   0.000042
    12  C   -1.335396   2.619894   0.015168   0.000414  -0.345680  -0.000014
    13  C   13.016417  -7.210082  -0.035588  -0.026889   0.285207   0.000075
    14  C   -7.210082  23.633521   0.034353  -0.056757  -0.292606  -0.000549
    15  C   -0.035588   0.034353   5.061735   0.432985   0.023080  -0.000012
    16  O   -0.026889  -0.056757   0.432985   8.188057   0.000671  -0.000000
    17  Cl   0.285207  -0.292606   0.023080   0.000671  17.932450  -0.000015
    18  H    0.000075  -0.000549  -0.000012  -0.000000  -0.000015   0.391590
    19  H    0.000094   0.000385   0.000001   0.000000   0.000798  -0.004119
    20  H   -0.002385   0.011620   0.002346  -0.000011  -0.020893  -0.000290
    21  H    0.007193  -0.016309   0.008816  -0.000643   0.000036  -0.000275
    22  H   -0.000088   0.002386   0.000219   0.000001   0.000018  -0.004215
    23  H   -0.036106  -0.131582   0.026200   0.004071  -0.014177  -0.000002
    24  H   -0.024348  -0.051620  -0.027580   0.024249   0.000715  -0.000002
    25  H   -0.052661   0.039178   0.000431  -0.000001  -0.021246   0.000000
    26  H    0.049913  -0.052898  -0.000055  -0.000000   0.000557   0.000000
    27  H    0.293462  -0.000318   0.000049   0.000001   0.000557  -0.000000
    28  H   -0.104073   0.315986   0.006989   0.000329   0.000122   0.000003
    29  H   -0.008573  -0.070768   0.420943  -0.029777  -0.003914  -0.000000
              19         20         21         22         23         24
     1  C    0.070076  -0.033616  -0.027959   0.067415   0.005021  -0.000777
     2  C    0.299304   0.037252   0.016286  -0.028469   0.019614   0.004184
     3  C   -0.060078   0.184087  -0.066273   0.014082   0.151365  -0.014398
     4  C    0.029282   0.012492   0.082697  -0.001637  -0.051010  -0.026161
     5  C    0.035049  -0.034754   0.265516   0.001827  -0.061064   0.009333
     6  C   -0.039007   0.024827   0.045686   0.270760  -0.001069   0.007747
     7  C   -0.006729   0.151592  -0.008107   0.006417   0.227751   0.126805
     8  C    0.006363  -0.033207   0.000566   0.000352   0.115187   0.108782
     9  N    0.000272   0.003857   0.019947  -0.000243  -0.087303   0.185380
    10  C   -0.002285   0.012265   0.008361  -0.000721   0.083175  -0.013264
    11  C   -0.000960   0.010884   0.001779  -0.000160   0.039969   0.000074
    12  C   -0.000020   0.002967  -0.000817   0.000063   0.002613  -0.003303
    13  C    0.000094  -0.002385   0.007193  -0.000088  -0.036106  -0.024348
    14  C    0.000385   0.011620  -0.016309   0.002386  -0.131582  -0.051620
    15  C    0.000001   0.002346   0.008816   0.000219   0.026200  -0.027580
    16  O    0.000000  -0.000011  -0.000643   0.000001   0.004071   0.024249
    17  Cl   0.000798  -0.020893   0.000036   0.000018  -0.014177   0.000715
    18  H   -0.004119  -0.000290  -0.000275  -0.004215  -0.000002  -0.000002
    19  H    0.389022  -0.003041   0.000065  -0.000202   0.000007  -0.000000
    20  H   -0.003041   0.383868  -0.000128   0.000073  -0.000783   0.000029
    21  H    0.000065  -0.000128   0.405307  -0.003267  -0.000581   0.001332
    22  H   -0.000202   0.000073  -0.003267   0.389856   0.000023   0.000044
    23  H    0.000007  -0.000783  -0.000581   0.000023   0.387973   0.002769
    24  H   -0.000000   0.000029   0.001332   0.000044   0.002769   0.281312
    25  H   -0.000000  -0.000010  -0.000000   0.000000  -0.000008  -0.000002
    26  H   -0.000000   0.000002   0.000000  -0.000000  -0.000004   0.000003
    27  H    0.000000   0.000001   0.000002   0.000000   0.000014   0.000045
    28  H    0.000005  -0.000029  -0.000903  -0.000010   0.000148  -0.003648
    29  H    0.000000  -0.000017  -0.000331   0.000000   0.013153   0.003921
              25         26         27         28         29
     1  C    0.000063  -0.000064   0.000199   0.000505  -0.000337
     2  C   -0.000641   0.000162  -0.000698   0.003266   0.000192
     3  C    0.003017  -0.001850  -0.000239  -0.027239   0.025796
     4  C   -0.006755   0.002848  -0.005348   0.032139   0.088730
     5  C   -0.000245   0.000176   0.001829   0.036065  -0.043245
     6  C   -0.000033   0.000102  -0.000269   0.007157  -0.000836
     7  C    0.017432   0.002735   0.015470   0.003878  -0.105681
     8  C    0.060292   0.005635  -0.012565   0.062835   0.097836
     9  N    0.000306  -0.000036  -0.000199   0.026796  -0.193617
    10  C   -0.011401  -0.011666  -0.009026  -0.006363   0.063043
    11  C    0.221683   0.029523  -0.016316  -0.002128   0.014018
    12  C    0.074628   0.309382   0.064099  -0.020746   0.000080
    13  C   -0.052661   0.049913   0.293462  -0.104073  -0.008573
    14  C    0.039178  -0.052898  -0.000318   0.315986  -0.070768
    15  C    0.000431  -0.000055   0.000049   0.006989   0.420943
    16  O   -0.000001  -0.000000   0.000001   0.000329  -0.029777
    17  Cl  -0.021246   0.000557   0.000557   0.000122  -0.003914
    18  H    0.000000   0.000000  -0.000000   0.000003  -0.000000
    19  H   -0.000000  -0.000000   0.000000   0.000005   0.000000
    20  H   -0.000010   0.000002   0.000001  -0.000029  -0.000017
    21  H   -0.000000   0.000000   0.000002  -0.000903  -0.000331
    22  H    0.000000  -0.000000   0.000000  -0.000010   0.000000
    23  H   -0.000008  -0.000004   0.000014   0.000148   0.013153
    24  H   -0.000002   0.000003   0.000045  -0.003648   0.003921
    25  H    0.378655  -0.004468  -0.000190   0.000075   0.000000
    26  H   -0.004468   0.382556  -0.004019  -0.000326  -0.000000
    27  H   -0.000190  -0.004019   0.384618  -0.002934  -0.000000
    28  H    0.000075  -0.000326  -0.002934   0.383578   0.000039
    29  H    0.000000  -0.000000  -0.000000   0.000039   0.475512
 Mulliken charges:
               1
     1  C   -0.337135
     2  C   -0.558659
     3  C   -0.792182
     4  C    1.006548
     5  C    0.118693
     6  C   -0.755308
     7  C   -0.929014
     8  C    0.311331
     9  N   -0.024549
    10  C   -0.242695
    11  C   -0.446333
    12  C   -0.282128
    13  C   -0.531722
    14  C   -0.011299
    15  C    0.163121
    16  O   -0.489733
    17  Cl   0.253664
    18  H    0.282407
    19  H    0.285717
    20  H    0.291002
    21  H    0.262005
    22  H    0.285476
    23  H    0.304637
    24  H    0.408377
    25  H    0.301901
    26  H    0.291790
    27  H    0.291775
    28  H    0.288484
    29  H    0.253832
 Sum of Mulliken charges =  -0.00000
 Mulliken charges with hydrogens summed into heavy atoms:
               1
     1  C   -0.054729
     2  C   -0.272942
     3  C   -0.501181
     4  C    1.006548
     5  C    0.380697
     6  C   -0.469832
     7  C   -0.624378
     8  C    0.311331
     9  N    0.383828
    10  C   -0.242695
    11  C   -0.144432
    12  C    0.009662
    13  C   -0.239947
    14  C    0.277184
    15  C    0.416953
    16  O   -0.489733
    17  Cl   0.253664
 Electronic spatial extent (au):  <R**2>=           4937.3794
 Charge=             -0.0000 electrons
 Dipole moment (field-independent basis, Debye):
    X=              2.8527    Y=              2.7177    Z=              4.4478  Tot=              5.9420
 Quadrupole moment (field-independent basis, Debye-Ang):
   XX=            -95.1662   YY=           -108.9985   ZZ=           -115.5528
   XY=             -3.5447   XZ=             -4.6282   YZ=            -16.6846
 Traceless Quadrupole moment (field-independent basis, Debye-Ang):
   XX=             11.4063   YY=             -2.4260   ZZ=             -8.9803
   XY=             -3.5447   XZ=             -4.6282   YZ=            -16.6846
 Octapole moment (field-independent basis, Debye-Ang**2):
  XXX=           -293.9358  YYY=            -26.1524  ZZZ=            116.1066  XYY=            -71.1154
  XXY=            -17.8727  XXZ=            -25.5579  XZZ=            -88.9568  YZZ=              1.5825
  YYZ=             51.2274  XYZ=             -5.4453
 Hexadecapole moment (field-independent basis, Debye-Ang**3):
 XXXX=          -2319.1160 YYYY=          -1856.6727 ZZZZ=          -2552.9086 XXXY=           -422.7041
 XXXZ=            167.5243 YYYX=           -396.8435 YYYZ=            194.7122 ZZZX=            238.4410
 ZZZY=            -20.2605 XXYY=           -586.6911 XXZZ=           -729.7673 YYZZ=           -830.6039
 XXYZ=             12.8453 YYXZ=             90.9303 ZZXY=           -208.5363
 N-N= 1.239212253804D+03 E-N=-5.131489298743D+03  KE= 1.127992778451D+03
 Merz-Kollman atomic radii used.

 **********************************************************************

            Electrostatic Properties Using The SCF Density

 **********************************************************************

       Atomic Center    1 is at   3.703200  3.158600 -1.341100
       Atomic Center    2 is at   2.706400  3.356900 -0.372400
       Atomic Center    3 is at   1.714300  2.381700 -0.176400
       Atomic Center    4 is at   1.701700  1.194600 -0.941900
       Atomic Center    5 is at   2.710200  1.011700 -1.915500
       Atomic Center    6 is at   3.704300  1.985800 -2.113400
       Atomic Center    7 is at   0.626200  0.190900 -0.701600
       Atomic Center    8 is at   0.747500 -0.432000  0.651700
       Atomic Center    9 is at   0.615400 -0.862700 -1.668700
       Atomic Center   10 is at  -0.232200 -0.292600  1.671900
       Atomic Center   11 is at  -0.043200 -0.915600  2.922400
       Atomic Center   12 is at   1.108000 -1.676700  3.173900
       Atomic Center   13 is at   2.081300 -1.823000  2.175900
       Atomic Center   14 is at   1.898700 -1.206800  0.929200
       Atomic Center   15 is at  -0.416800 -1.104200 -2.499800
       Atomic Center   16 is at  -0.335000 -2.049600 -3.311500
       Atomic Center   17 is at  -1.658100  0.605700  1.478000
       Atomic Center   18 is at   4.424600  3.865800 -1.485100
       Atomic Center   19 is at   2.702700  4.209300  0.188700
       Atomic Center   20 is at   0.994200  2.538800  0.529000
       Atomic Center   21 is at   2.728200  0.166900 -2.485800
       Atomic Center   22 is at   4.427900  1.840400 -2.818300
       Atomic Center   23 is at  -0.311400  0.739800 -0.791000
       Atomic Center   24 is at   1.390400 -1.442600 -1.729100
       Atomic Center   25 is at  -0.742800 -0.821700  3.661800
       Atomic Center   26 is at   1.236300 -2.124500  4.082200
       Atomic Center   27 is at   2.919400 -2.376700  2.355700
       Atomic Center   28 is at   2.615700 -1.324100  0.212400
       Atomic Center   29 is at  -1.256900 -0.526000 -2.473200
    1334 points will be used for fitting atomic charges
 Fitting point charges to electrostatic potential
 The dipole moment will be constrained to the correct value
 Charges from ESP fit, RMS=   0.00181 RRMS=   0.09290:
 ESP charges:
               1
     1  C   -0.262589
     2  C   -0.059379
     3  C   -0.385486
     4  C    0.396373
     5  C   -0.359221
     6  C   -0.085646
     7  C   -0.342183
     8  C    0.298477
     9  N   -0.339006
    10  C   -0.103228
    11  C   -0.082490
    12  C   -0.219171
    13  C   -0.111768
    14  C   -0.345638
    15  C    0.485869
    16  O   -0.678590
    17  Cl  -0.065698
    18  H    0.184357
    19  H    0.159347
    20  H    0.195357
    21  H    0.195576
    22  H    0.162918
    23  H    0.178348
    24  H    0.338491
    25  H    0.156120
    26  H    0.189909
    27  H    0.173218
    28  H    0.219150
    29  H    0.106583
 Sum of ESP charges =  -0.00000
 ESP charges with hydrogens summed into heavy atoms:
               1
     1  C   -0.078232
     2  C    0.099967
     3  C   -0.190129
     4  C    0.396373
     5  C   -0.163645
     6  C    0.077272
     7  C   -0.163835
     8  C    0.298477
     9  N   -0.000515
    10  C   -0.103228
    11  C    0.073630
    12  C   -0.029262
    13  C    0.061450
    14  C   -0.126488
    15  C    0.592453
    16  O   -0.678590
    17  Cl  -0.065698
 Charge=  -0.00000 Dipole=     2.8527     2.7177     4.4478 Tot=     5.9420
 -----------------------------------------------------------------

              Electrostatic Properties (Atomic Units)

 -----------------------------------------------------------------
    Center     Electric         -------- Electric Field --------
               Potential          X             Y             Z
 -----------------------------------------------------------------
    1 Atom    -14.764847
    2 Atom    -14.762223
    3 Atom    -14.761171
    4 Atom    -14.740088
    5 Atom    -14.758406
    6 Atom    -14.761489
    7 Atom    -14.690203
    8 Atom    -14.726255
    9 Atom    -18.346246
   10 Atom    -14.684636
   11 Atom    -14.748398
   12 Atom    -14.750805
   13 Atom    -14.751770
   14 Atom    -14.746660
   15 Atom    -14.669560
   16 Atom    -22.421920
   17 Atom    -64.381664
   18 Atom     -1.093659
   19 Atom     -1.091692
   20 Atom     -1.090355
   21 Atom     -1.087217
   22 Atom     -1.091341
   23 Atom     -1.061877
   24 Atom     -0.987609
   25 Atom     -1.078553
   26 Atom     -1.079507
   27 Atom     -1.080885
   28 Atom     -1.072239
   29 Atom     -1.063352
 -----------------------------------------------------------------
 ******************************Gaussian NBO Version 3.1******************************
             N A T U R A L   A T O M I C   O R B I T A L   A N D
          N A T U R A L   B O N D   O R B I T A L   A N A L Y S I S
 ******************************Gaussian NBO Version 3.1******************************

       /RESON  / : Allow strongly delocalized NBO set
       /BNDIDX / : Print bond indices based on the NAO density matrix

 Analyzing the SCF density

 Job title: BHFA_oCl_conf2                                                  

 Storage needed:    527142 in NPA,    701021 in NBO ( 268430961 available)
 GSVD:  LWork=       65220 too small for GESVD, short by      151700 words or      151700 for optimal perf.


 NATURAL POPULATIONS:  Natural atomic orbital occupancies 
                                                          
   NAO  Atom  No  lang   Type(AO)    Occupancy      Energy
 ----------------------------------------------------------
     1    C    1  S      Cor( 1S)     1.99929     -10.39260
     2    C    1  S      Val( 2S)     0.95042      -0.17488
     3    C    1  S      Ryd( 3S)     0.00110       0.75692
     4    C    1  S      Ryd( 4S)     0.00014       0.90809
     5    C    1  S      Ryd( 5S)     0.00000      23.00869
     6    C    1  px     Val( 2p)     1.09753      -0.07515
     7    C    1  px     Ryd( 4p)     0.00418       0.87250
     8    C    1  px     Ryd( 3p)     0.00036       0.31944
     9    C    1  px     Ryd( 5p)     0.00006       2.99070
    10    C    1  py     Val( 2p)     1.10397      -0.06768
    11    C    1  py     Ryd( 4p)     0.00447       0.90349
    12    C    1  py     Ryd( 3p)     0.00042       0.33310
    13    C    1  py     Ryd( 5p)     0.00008       3.04255
    14    C    1  pz     Val( 2p)     1.03249      -0.08763
    15    C    1  pz     Ryd( 4p)     0.00294       0.72056
    16    C    1  pz     Ryd( 3p)     0.00043       0.36674
    17    C    1  pz     Ryd( 5p)     0.00009       2.90167
    18    C    1  dxy    Ryd( 3d)     0.00085       2.04617
    19    C    1  dxz    Ryd( 3d)     0.00039       2.12841
    20    C    1  dyz    Ryd( 3d)     0.00044       2.09282
    21    C    1  dx2y2  Ryd( 3d)     0.00039       1.98452
    22    C    1  dz2    Ryd( 3d)     0.00059       1.83123

    23    C    2  S      Cor( 1S)     1.99929     -10.39512
    24    C    2  S      Val( 2S)     0.94859      -0.17530
    25    C    2  S      Ryd( 4S)     0.00112       0.82699
    26    C    2  S      Ryd( 3S)     0.00017       0.70396
    27    C    2  S      Ryd( 5S)     0.00000      23.13683
    28    C    2  px     Val( 2p)     1.03276      -0.07928
    29    C    2  px     Ryd( 4p)     0.00307       0.76533
    30    C    2  px     Ryd( 3p)     0.00037       0.36208
    31    C    2  px     Ryd( 5p)     0.00011       2.98524
    32    C    2  py     Val( 2p)     1.12547      -0.06509
    33    C    2  py     Ryd( 4p)     0.00508       0.96294
    34    C    2  py     Ryd( 3p)     0.00037       0.29487
    35    C    2  py     Ryd( 5p)     0.00006       3.05443
    36    C    2  pz     Val( 2p)     1.06197      -0.08619
    37    C    2  pz     Ryd( 4p)     0.00344       0.79655
    38    C    2  pz     Ryd( 3p)     0.00029       0.32460
    39    C    2  pz     Ryd( 5p)     0.00006       2.93978
    40    C    2  dxy    Ryd( 3d)     0.00040       2.16221
    41    C    2  dxz    Ryd( 3d)     0.00041       2.14729
    42    C    2  dyz    Ryd( 3d)     0.00078       1.98758
    43    C    2  dx2y2  Ryd( 3d)     0.00071       1.97922
    44    C    2  dz2    Ryd( 3d)     0.00040       1.80335

    45    C    3  S      Cor( 1S)     1.99918     -10.39258
    46    C    3  S      Val( 2S)     0.93503      -0.16739
    47    C    3  S      Ryd( 4S)     0.00097       0.90707
    48    C    3  S      Ryd( 3S)     0.00017       0.57195
    49    C    3  S      Ryd( 5S)     0.00001      23.26121
    50    C    3  px     Val( 2p)     1.10309      -0.08281
    51    C    3  px     Ryd( 4p)     0.00384       0.93442
    52    C    3  px     Ryd( 3p)     0.00039       0.51974
    53    C    3  px     Ryd( 5p)     0.00005       3.02630
    54    C    3  py     Val( 2p)     1.05543      -0.07641
    55    C    3  py     Ryd( 4p)     0.00272       0.84909
    56    C    3  py     Ryd( 3p)     0.00042       0.47240
    57    C    3  py     Ryd( 5p)     0.00012       3.17466
    58    C    3  pz     Val( 2p)     1.08646      -0.08749
    59    C    3  pz     Ryd( 4p)     0.00366       0.84699
    60    C    3  pz     Ryd( 3p)     0.00033       0.42364
    61    C    3  pz     Ryd( 5p)     0.00005       2.98729
    62    C    3  dxy    Ryd( 3d)     0.00047       2.20534
    63    C    3  dxz    Ryd( 3d)     0.00081       2.00218
    64    C    3  dyz    Ryd( 3d)     0.00042       2.13023
    65    C    3  dx2y2  Ryd( 3d)     0.00058       2.03941
    66    C    3  dz2    Ryd( 3d)     0.00041       1.78368

    67    C    4  S      Cor( 1S)     1.99912     -10.41796
    68    C    4  S      Val( 2S)     0.88387      -0.15861
    69    C    4  S      Ryd( 4S)     0.00144       0.84540
    70    C    4  S      Ryd( 3S)     0.00022       0.77828
    71    C    4  S      Ryd( 5S)     0.00001      23.35581
    72    C    4  px     Val( 2p)     1.03545      -0.08778
    73    C    4  px     Ryd( 4p)     0.00378       0.95743
    74    C    4  px     Ryd( 3p)     0.00020       0.67918
    75    C    4  px     Ryd( 5p)     0.00010       3.21115
    76    C    4  py     Val( 2p)     1.04588      -0.08504
    77    C    4  py     Ryd( 4p)     0.00507       1.03276
    78    C    4  py     Ryd( 3p)     0.00024       0.66208
    79    C    4  py     Ryd( 5p)     0.00010       3.32817
    80    C    4  pz     Val( 2p)     1.05260      -0.10054
    81    C    4  pz     Ryd( 4p)     0.00408       0.87166
    82    C    4  pz     Ryd( 3p)     0.00012       0.57996
    83    C    4  pz     Ryd( 5p)     0.00012       3.15153
    84    C    4  dxy    Ryd( 3d)     0.00050       2.22612
    85    C    4  dxz    Ryd( 3d)     0.00043       2.22313
    86    C    4  dyz    Ryd( 3d)     0.00056       2.19677
    87    C    4  dx2y2  Ryd( 3d)     0.00053       2.15329
    88    C    4  dz2    Ryd( 3d)     0.00058       1.90795

    89    C    5  S      Cor( 1S)     1.99916     -10.39346
    90    C    5  S      Val( 2S)     0.93477      -0.16743
    91    C    5  S      Ryd( 4S)     0.00102       0.88509
    92    C    5  S      Ryd( 3S)     0.00013       0.57871
    93    C    5  S      Ryd( 5S)     0.00001      23.28420
    94    C    5  px     Val( 2p)     1.04569      -0.08576
    95    C    5  px     Ryd( 4p)     0.00245       0.81582
    96    C    5  px     Ryd( 3p)     0.00039       0.45856
    97    C    5  px     Ryd( 5p)     0.00011       3.07486
    98    C    5  py     Val( 2p)     1.13654      -0.07456
    99    C    5  py     Ryd( 4p)     0.00467       1.01830
   100    C    5  py     Ryd( 3p)     0.00028       0.39502
   101    C    5  py     Ryd( 5p)     0.00006       3.08473
   102    C    5  pz     Val( 2p)     1.07428      -0.08863
   103    C    5  pz     Ryd( 4p)     0.00321       0.78246
   104    C    5  pz     Ryd( 3p)     0.00035       0.41786
   105    C    5  pz     Ryd( 5p)     0.00006       2.99477
   106    C    5  dxy    Ryd( 3d)     0.00041       2.19440
   107    C    5  dxz    Ryd( 3d)     0.00038       2.14832
   108    C    5  dyz    Ryd( 3d)     0.00077       1.99031
   109    C    5  dx2y2  Ryd( 3d)     0.00069       1.99034
   110    C    5  dz2    Ryd( 3d)     0.00043       1.83047

   111    C    6  S      Cor( 1S)     1.99929     -10.39502
   112    C    6  S      Val( 2S)     0.94796      -0.17490
   113    C    6  S      Ryd( 3S)     0.00113       0.83562
   114    C    6  S      Ryd( 4S)     0.00012       0.88140
   115    C    6  S      Ryd( 5S)     0.00000      22.94047
   116    C    6  px     Val( 2p)     1.09137      -0.07416
   117    C    6  px     Ryd( 4p)     0.00432       0.87625
   118    C    6  px     Ryd( 3p)     0.00035       0.30804
   119    C    6  px     Ryd( 5p)     0.00005       3.00036
   120    C    6  py     Val( 2p)     1.04629      -0.07178
   121    C    6  py     Ryd( 4p)     0.00348       0.80557
   122    C    6  py     Ryd( 3p)     0.00040       0.36843
   123    C    6  py     Ryd( 5p)     0.00012       3.03241
   124    C    6  pz     Val( 2p)     1.08273      -0.08431
   125    C    6  pz     Ryd( 4p)     0.00400       0.83434
   126    C    6  pz     Ryd( 3p)     0.00028       0.29986
   127    C    6  pz     Ryd( 5p)     0.00004       2.94687
   128    C    6  dxy    Ryd( 3d)     0.00046       2.17437
   129    C    6  dxz    Ryd( 3d)     0.00079       1.99476
   130    C    6  dyz    Ryd( 3d)     0.00043       2.13503
   131    C    6  dx2y2  Ryd( 3d)     0.00058       2.02459
   132    C    6  dz2    Ryd( 3d)     0.00041       1.74856

   133    C    7  S      Cor( 1S)     1.99904     -10.45354
   134    C    7  S      Val( 2S)     0.89833      -0.19397
   135    C    7  S      Ryd( 4S)     0.00213       1.21146
   136    C    7  S      Ryd( 3S)     0.00016       0.84057
   137    C    7  S      Ryd( 5S)     0.00001      23.39616
   138    C    7  px     Val( 2p)     1.19108      -0.15058
   139    C    7  px     Ryd( 4p)     0.00939       0.87113
   140    C    7  px     Ryd( 3p)     0.00139       0.47605
   141    C    7  px     Ryd( 5p)     0.00018       2.35360
   142    C    7  py     Val( 2p)     0.99280      -0.11190
   143    C    7  py     Ryd( 4p)     0.00377       0.70281
   144    C    7  py     Ryd( 3p)     0.00166       0.44222
   145    C    7  py     Ryd( 5p)     0.00027       2.47310
   146    C    7  pz     Val( 2p)     0.96954      -0.10846
   147    C    7  pz     Ryd( 4p)     0.00514       0.75481
   148    C    7  pz     Ryd( 3p)     0.00210       0.44601
   149    C    7  pz     Ryd( 5p)     0.00020       2.57359
   150    C    7  dxy    Ryd( 3d)     0.00098       2.17254
   151    C    7  dxz    Ryd( 3d)     0.00050       1.90586
   152    C    7  dyz    Ryd( 3d)     0.00117       2.27828
   153    C    7  dx2y2  Ryd( 3d)     0.00096       1.88775
   154    C    7  dz2    Ryd( 3d)     0.00122       2.15367

   155    C    8  S      Cor( 1S)     1.99896     -10.42876
   156    C    8  S      Val( 2S)     0.87823      -0.16823
   157    C    8  S      Ryd( 4S)     0.00172       0.98106
   158    C    8  S      Ryd( 3S)     0.00022       0.70206
   159    C    8  S      Ryd( 5S)     0.00001      23.33912
   160    C    8  px     Val( 2p)     1.06842      -0.10793
   161    C    8  px     Ryd( 4p)     0.00452       0.91718
   162    C    8  px     Ryd( 3p)     0.00021       0.71685
   163    C    8  px     Ryd( 5p)     0.00014       3.37735
   164    C    8  py     Val( 2p)     1.03742      -0.12002
   165    C    8  py     Ryd( 4p)     0.00425       0.77461
   166    C    8  py     Ryd( 3p)     0.00021       0.52171
   167    C    8  py     Ryd( 5p)     0.00008       3.10313
   168    C    8  pz     Val( 2p)     1.04496      -0.09703
   169    C    8  pz     Ryd( 4p)     0.00532       1.08416
   170    C    8  pz     Ryd( 3p)     0.00024       0.69837
   171    C    8  pz     Ryd( 5p)     0.00014       3.47404
   172    C    8  dxy    Ryd( 3d)     0.00054       2.08812
   173    C    8  dxz    Ryd( 3d)     0.00059       2.30668
   174    C    8  dyz    Ryd( 3d)     0.00059       2.03683
   175    C    8  dx2y2  Ryd( 3d)     0.00046       1.87086
   176    C    8  dz2    Ryd( 3d)     0.00050       2.26773

   177    N    9  S      Cor( 1S)     1.99940     -14.61037
   178    N    9  S      Val( 2S)     1.24303      -0.59327
   179    N    9  S      Ryd( 4S)     0.00167       1.24684
   180    N    9  S      Ryd( 3S)     0.00023       1.05683
   181    N    9  S      Ryd( 5S)     0.00000      35.31514
   182    N    9  px     Val( 2p)     1.42257      -0.29860
   183    N    9  px     Ryd( 4p)     0.00245       1.00892
   184    N    9  px     Ryd( 3p)     0.00017       0.92607
   185    N    9  px     Ryd( 5p)     0.00008       4.17270
   186    N    9  py     Val( 2p)     1.46575      -0.29336
   187    N    9  py     Ryd( 4p)     0.00542       0.89758
   188    N    9  py     Ryd( 3p)     0.00026       0.88479
   189    N    9  py     Ryd( 5p)     0.00002       4.11800
   190    N    9  pz     Val( 2p)     1.46321      -0.30034
   191    N    9  pz     Ryd( 3p)     0.00564       0.83615
   192    N    9  pz     Ryd( 4p)     0.00027       0.86701
   193    N    9  pz     Ryd( 5p)     0.00004       4.23792
   194    N    9  dxy    Ryd( 3d)     0.00089       2.53566
   195    N    9  dxz    Ryd( 3d)     0.00060       2.62881
   196    N    9  dyz    Ryd( 3d)     0.00047       2.67192
   197    N    9  dx2y2  Ryd( 3d)     0.00038       2.46297
   198    N    9  dz2    Ryd( 3d)     0.00063       2.42353

   199    C   10  S      Cor( 1S)     1.99866     -10.48731
   200    C   10  S      Val( 2S)     0.92422      -0.24412
   201    C   10  S      Ryd( 4S)     0.00065       0.92889
   202    C   10  S      Ryd( 3S)     0.00021       0.63203
   203    C   10  S      Ryd( 5S)     0.00001      23.23609
   204    C   10  px     Val( 2p)     0.98885      -0.17505
   205    C   10  px     Ryd( 4p)     0.00645       0.87559
   206    C   10  px     Ryd( 3p)     0.00036       0.46825
   207    C   10  px     Ryd( 5p)     0.00029       3.02874
   208    C   10  py     Val( 2p)     1.04156      -0.17170
   209    C   10  py     Ryd( 4p)     0.00344       0.72724
   210    C   10  py     Ryd( 3p)     0.00044       0.46994
   211    C   10  py     Ryd( 5p)     0.00011       2.89613
   212    C   10  pz     Val( 2p)     1.10110      -0.12510
   213    C   10  pz     Ryd( 4p)     0.00593       0.80821
   214    C   10  pz     Ryd( 3p)     0.00023       0.55291
   215    C   10  pz     Ryd( 5p)     0.00024       3.26705
   216    C   10  dxy    Ryd( 3d)     0.00173       1.85275
   217    C   10  dxz    Ryd( 3d)     0.00095       2.14346
   218    C   10  dyz    Ryd( 3d)     0.00076       1.96946
   219    C   10  dx2y2  Ryd( 3d)     0.00152       1.72564
   220    C   10  dz2    Ryd( 3d)     0.00099       2.08500

   221    C   11  S      Cor( 1S)     1.99913     -10.40276
   222    C   11  S      Val( 2S)     0.94226      -0.18135
   223    C   11  S      Ryd( 3S)     0.00164       0.85533
   224    C   11  S      Ryd( 4S)     0.00034       0.99470
   225    C   11  S      Ryd( 5S)     0.00001      22.83894
   226    C   11  px     Val( 2p)     1.11213      -0.08826
   227    C   11  px     Ryd( 4p)     0.00531       0.91275
   228    C   11  px     Ryd( 3p)     0.00040       0.36748
   229    C   11  px     Ryd( 5p)     0.00008       3.01748
   230    C   11  py     Val( 2p)     1.01802      -0.11342
   231    C   11  py     Ryd( 4p)     0.00264       0.67308
   232    C   11  py     Ryd( 3p)     0.00044       0.35451
   233    C   11  py     Ryd( 5p)     0.00005       2.83506
   234    C   11  pz     Val( 2p)     1.11000      -0.08393
   235    C   11  pz     Ryd( 4p)     0.00447       0.92649
   236    C   11  pz     Ryd( 3p)     0.00043       0.31780
   237    C   11  pz     Ryd( 5p)     0.00009       3.09328
   238    C   11  dxy    Ryd( 3d)     0.00041       2.02127
   239    C   11  dxz    Ryd( 3d)     0.00086       2.10770
   240    C   11  dyz    Ryd( 3d)     0.00042       1.92548
   241    C   11  dx2y2  Ryd( 3d)     0.00052       1.80516
   242    C   11  dz2    Ryd( 3d)     0.00049       2.14124

   243    C   12  S      Cor( 1S)     1.99928     -10.40145
   244    C   12  S      Val( 2S)     0.94897      -0.18139
   245    C   12  S      Ryd( 3S)     0.00108       0.77096
   246    C   12  S      Ryd( 4S)     0.00015       0.84408
   247    C   12  S      Ryd( 5S)     0.00000      23.02778
   248    C   12  px     Val( 2p)     1.03803      -0.07742
   249    C   12  px     Ryd( 4p)     0.00335       0.81459
   250    C   12  px     Ryd( 3p)     0.00049       0.38394
   251    C   12  px     Ryd( 5p)     0.00012       2.96315
   252    C   12  py     Val( 2p)     1.02979      -0.10349
   253    C   12  py     Ryd( 4p)     0.00251       0.72500
   254    C   12  py     Ryd( 3p)     0.00032       0.33202
   255    C   12  py     Ryd( 5p)     0.00004       2.81129
   256    C   12  pz     Val( 2p)     1.14771      -0.06848
   257    C   12  pz     Ryd( 4p)     0.00529       1.02056
   258    C   12  pz     Ryd( 3p)     0.00037       0.30067
   259    C   12  pz     Ryd( 5p)     0.00006       3.07551
   260    C   12  dxy    Ryd( 3d)     0.00042       2.06743
   261    C   12  dxz    Ryd( 3d)     0.00046       2.23836
   262    C   12  dyz    Ryd( 3d)     0.00064       1.84612
   263    C   12  dx2y2  Ryd( 3d)     0.00049       1.84816
   264    C   12  dz2    Ryd( 3d)     0.00069       2.05417

   265    C   13  S      Cor( 1S)     1.99929     -10.39991
   266    C   13  S      Val( 2S)     0.94656      -0.17930
   267    C   13  S      Ryd( 4S)     0.00103       0.87980
   268    C   13  S      Ryd( 3S)     0.00016       0.69293
   269    C   13  S      Ryd( 5S)     0.00000      23.07737
   270    C   13  px     Val( 2p)     1.12592      -0.07472
   271    C   13  px     Ryd( 4p)     0.00494       0.96414
   272    C   13  px     Ryd( 3p)     0.00026       0.30317
   273    C   13  px     Ryd( 5p)     0.00005       3.02503
   274    C   13  py     Val( 2p)     1.04463      -0.10206
   275    C   13  py     Ryd( 4p)     0.00283       0.74690
   276    C   13  py     Ryd( 3p)     0.00025       0.29825
   277    C   13  py     Ryd( 5p)     0.00003       2.85635
   278    C   13  pz     Val( 2p)     1.04999      -0.07047
   279    C   13  pz     Ryd( 4p)     0.00368       0.84329
   280    C   13  pz     Ryd( 3p)     0.00042       0.36078
   281    C   13  pz     Ryd( 5p)     0.00014       3.05104
   282    C   13  dxy    Ryd( 3d)     0.00069       1.90274
   283    C   13  dxz    Ryd( 3d)     0.00051       2.25129
   284    C   13  dyz    Ryd( 3d)     0.00045       2.01577
   285    C   13  dx2y2  Ryd( 3d)     0.00043       1.73140
   286    C   13  dz2    Ryd( 3d)     0.00065       2.17517

   287    C   14  S      Cor( 1S)     1.99916     -10.40338
   288    C   14  S      Val( 2S)     0.93400      -0.17693
   289    C   14  S      Ryd( 4S)     0.00116       0.92226
   290    C   14  S      Ryd( 3S)     0.00015       0.65603
   291    C   14  S      Ryd( 5S)     0.00001      23.21214
   292    C   14  px     Val( 2p)     1.09412      -0.07889
   293    C   14  px     Ryd( 4p)     0.00419       0.89629
   294    C   14  px     Ryd( 3p)     0.00034       0.41860
   295    C   14  px     Ryd( 5p)     0.00007       3.07366
   296    C   14  py     Val( 2p)     1.01686      -0.11114
   297    C   14  py     Ryd( 4p)     0.00157       0.70178
   298    C   14  py     Ryd( 3p)     0.00035       0.51174
   299    C   14  py     Ryd( 5p)     0.00006       2.87638
   300    C   14  pz     Val( 2p)     1.12295      -0.08259
   301    C   14  pz     Ryd( 4p)     0.00422       1.04892
   302    C   14  pz     Ryd( 3p)     0.00028       0.51064
   303    C   14  pz     Ryd( 5p)     0.00010       3.13436
   304    C   14  dxy    Ryd( 3d)     0.00038       2.01819
   305    C   14  dxz    Ryd( 3d)     0.00091       2.11939
   306    C   14  dyz    Ryd( 3d)     0.00044       1.98301
   307    C   14  dx2y2  Ryd( 3d)     0.00056       1.81444
   308    C   14  dz2    Ryd( 3d)     0.00047       2.18904

   309    C   15  S      Cor( 1S)     1.99947     -10.52252
   310    C   15  S      Val( 2S)     0.86191      -0.17808
   311    C   15  S      Ryd( 4S)     0.00827       0.71488
   312    C   15  S      Ryd( 3S)     0.00020       0.56956
   313    C   15  S      Ryd( 5S)     0.00004      23.04230
   314    C   15  px     Val( 2p)     0.94627      -0.05680
   315    C   15  px     Ryd( 4p)     0.00269       1.16567
   316    C   15  px     Ryd( 3p)     0.00029       0.36156
   317    C   15  px     Ryd( 5p)     0.00018       2.38544
   318    C   15  py     Val( 2p)     0.83212      -0.07372
   319    C   15  py     Ryd( 4p)     0.00668       1.11163
   320    C   15  py     Ryd( 3p)     0.00038       0.41294
   321    C   15  py     Ryd( 5p)     0.00019       2.46452
   322    C   15  pz     Val( 2p)     0.74954      -0.06291
   323    C   15  pz     Ryd( 4p)     0.00634       1.00179
   324    C   15  pz     Ryd( 3p)     0.00047       0.41507
   325    C   15  pz     Ryd( 5p)     0.00011       2.52793
   326    C   15  dxy    Ryd( 3d)     0.00343       1.97852
   327    C   15  dxz    Ryd( 3d)     0.00197       2.07940
   328    C   15  dyz    Ryd( 3d)     0.00120       2.15812
   329    C   15  dx2y2  Ryd( 3d)     0.00141       1.97979
   330    C   15  dz2    Ryd( 3d)     0.00446       1.79410

   331    O   16  S      Cor( 1S)     1.99981     -19.36496
   332    O   16  S      Val( 2S)     1.72606      -0.98357
   333    O   16  S      Ryd( 3S)     0.00426       0.73410
   334    O   16  S      Ryd( 4S)     0.00019       1.59038
   335    O   16  S      Ryd( 5S)     0.00000      49.83676
   336    O   16  px     Val( 2p)     1.84182      -0.33535
   337    O   16  px     Ryd( 3p)     0.00234       0.75930
   338    O   16  px     Ryd( 4p)     0.00003       0.85750
   339    O   16  px     Ryd( 5p)     0.00001       5.10996
   340    O   16  py     Val( 2p)     1.55005      -0.31816
   341    O   16  py     Ryd( 3p)     0.00104       0.77831
   342    O   16  py     Ryd( 4p)     0.00005       0.78743
   343    O   16  py     Ryd( 5p)     0.00005       5.27460
   344    O   16  pz     Val( 2p)     1.57913      -0.31652
   345    O   16  pz     Ryd( 3p)     0.00121       0.78216
   346    O   16  pz     Ryd( 4p)     0.00005       0.82217
   347    O   16  pz     Ryd( 5p)     0.00004       5.22604
   348    O   16  dxy    Ryd( 3d)     0.00072       3.11206
   349    O   16  dxz    Ryd( 3d)     0.00059       3.06390
   350    O   16  dyz    Ryd( 3d)     0.00117       3.54850
   351    O   16  dx2y2  Ryd( 3d)     0.00083       3.20971
   352    O   16  dz2    Ryd( 3d)     0.00116       3.12652

   353   Cl   17  S      Cor( 1S)     2.00000    -101.25241
   354   Cl   17  S      Cor( 2S)     1.99967     -10.92278
   355   Cl   17  S      Val( 3S)     1.80707      -1.09854
   356   Cl   17  S      Ryd( 4S)     0.00163       1.13562
   357   Cl   17  S      Ryd( 5S)     0.00013       1.13789
   358   Cl   17  S      Ryd( 6S)     0.00000      17.77686
   359   Cl   17  S      Ryd( 7S)     0.00000     207.61072
   360   Cl   17  px     Cor( 2p)     1.99993      -7.55036
   361   Cl   17  px     Val( 3p)     1.44726      -0.33082
   362   Cl   17  px     Ryd( 5p)     0.00334       0.43547
   363   Cl   17  px     Ryd( 4p)     0.00014       0.40369
   364   Cl   17  px     Ryd( 6p)     0.00002       4.31870
   365   Cl   17  px     Ryd( 7p)     0.00000      24.43060
   366   Cl   17  py     Cor( 2p)     1.99997      -7.54847
   367   Cl   17  py     Val( 3p)     1.73926      -0.37057
   368   Cl   17  py     Ryd( 4p)     0.00313       0.45100
   369   Cl   17  py     Ryd( 5p)     0.00012       0.50780
   370   Cl   17  py     Ryd( 6p)     0.00002       3.81757
   371   Cl   17  py     Ryd( 7p)     0.00000      24.42908
   372   Cl   17  pz     Cor( 2p)     1.99999      -7.54725
   373   Cl   17  pz     Val( 3p)     1.94992      -0.39822
   374   Cl   17  pz     Ryd( 4p)     0.00248       0.48228
   375   Cl   17  pz     Ryd( 5p)     0.00018       0.54500
   376   Cl   17  pz     Ryd( 6p)     0.00001       3.79356
   377   Cl   17  pz     Ryd( 7p)     0.00000      24.45450
   378   Cl   17  dxy    Ryd( 3d)     0.00423       1.22420
   379   Cl   17  dxz    Ryd( 3d)     0.00130       1.12349
   380   Cl   17  dyz    Ryd( 3d)     0.00050       1.02463
   381   Cl   17  dx2y2  Ryd( 3d)     0.00304       1.08684
   382   Cl   17  dz2    Ryd( 3d)     0.00163       1.08036

   383    H   18  S      Val( 1S)     0.79469       0.10963
   384    H   18  S      Ryd( 2S)     0.00040       0.83930
   385    H   18  S      Ryd( 3S)     0.00021       1.90460

   386    H   19  S      Val( 1S)     0.79318       0.10845
   387    H   19  S      Ryd( 2S)     0.00046       0.78961
   388    H   19  S      Ryd( 3S)     0.00022       1.96192

   389    H   20  S      Val( 1S)     0.79332       0.10472
   390    H   20  S      Ryd( 3S)     0.00063       1.46109
   391    H   20  S      Ryd( 2S)     0.00022       1.38293

   392    H   21  S      Val( 1S)     0.79435       0.10547
   393    H   21  S      Ryd( 2S)     0.00074       1.36887
   394    H   21  S      Ryd( 3S)     0.00019       1.45743

   395    H   22  S      Val( 1S)     0.79329       0.10821
   396    H   22  S      Ryd( 2S)     0.00047       0.77228
   397    H   22  S      Ryd( 3S)     0.00022       1.98517

   398    H   23  S      Val( 1S)     0.74819       0.03735
   399    H   23  S      Ryd( 2S)     0.00237       0.58082
   400    H   23  S      Ryd( 3S)     0.00027       2.37889

   401    H   24  S      Val( 1S)     0.59393       0.13485
   402    H   24  S      Ryd( 2S)     0.00243       0.61286
   403    H   24  S      Ryd( 3S)     0.00038       2.25326

   404    H   25  S      Val( 1S)     0.78148       0.09944
   405    H   25  S      Ryd( 2S)     0.00064       1.13209
   406    H   25  S      Ryd( 3S)     0.00022       1.62488

   407    H   26  S      Val( 1S)     0.78838       0.10551
   408    H   26  S      Ryd( 2S)     0.00043       0.86074
   409    H   26  S      Ryd( 3S)     0.00022       1.87623

   410    H   27  S      Val( 1S)     0.78925       0.10562
   411    H   27  S      Ryd( 2S)     0.00046       0.83654
   412    H   27  S      Ryd( 3S)     0.00022       1.92479

   413    H   28  S      Val( 1S)     0.79161       0.09629
   414    H   28  S      Ryd( 3S)     0.00076       1.50816
   415    H   28  S      Ryd( 2S)     0.00016       1.34141

   416    H   29  S      Val( 1S)     0.84893       0.02750
   417    H   29  S      Ryd( 2S)     0.00077       1.17465
   418    H   29  S      Ryd( 3S)     0.00015       1.61370

 WARNING:  1 low occupancy (<1.9990e) core orbital  found on  C    8
           1 low occupancy (<1.9990e) core orbital  found on  C   10

 WARNING:  Population inversion found on atom  C    1
           Population inversion found on atom  C    2
           Population inversion found on atom  C    3
           Population inversion found on atom  C    4
           Population inversion found on atom  C    5
           Population inversion found on atom  C    6
           Population inversion found on atom  C    7
           Population inversion found on atom  C    8
           Population inversion found on atom  N    9
           Population inversion found on atom  C   10
           Population inversion found on atom  C   11
           Population inversion found on atom  C   12
           Population inversion found on atom  C   13
           Population inversion found on atom  C   14
           Population inversion found on atom  C   15
           Population inversion found on atom Cl   17
           Population inversion found on atom  H   20
           Population inversion found on atom  H   28


 Summary of Natural Population Analysis:                  
                                                          
                                       Natural Population 
                Natural  -----------------------------------------------
    Atom  No    Charge         Core      Valence    Rydberg      Total
 -----------------------------------------------------------------------
      C    1   -0.20062      1.99929     4.18440    0.01693     6.20062
      C    2   -0.18494      1.99929     4.16880    0.01685     6.18494
      C    3   -0.19460      1.99918     4.18000    0.01542     6.19460
      C    4   -0.03500      1.99912     4.01781    0.01808     6.03500
      C    5   -0.20586      1.99916     4.19128    0.01542     6.20586
      C    6   -0.18463      1.99929     4.16835    0.01699     6.18463
      C    7   -0.08204      1.99904     4.05175    0.03125     6.08204
      C    8   -0.04775      1.99896     4.02904    0.01975     6.04775
      N    9   -0.61317      1.99940     5.59455    0.01922     7.61317
      C   10   -0.07867      1.99866     4.05572    0.02429     6.07867
      C   11   -0.20013      1.99913     4.18241    0.01859     6.20013
      C   12   -0.18026      1.99928     4.16450    0.01649     6.18026
      C   13   -0.18294      1.99929     4.16711    0.01654     6.18294
      C   14   -0.18233      1.99916     4.16792    0.01525     6.18233
      C   15    0.57239      1.99947     3.38984    0.03829     5.42761
      O   16   -0.71064      1.99981     6.69705    0.01377     8.71064
     Cl   17    0.03504      9.99956     6.94351    0.02189    16.96496
      H   18    0.20470      0.00000     0.79469    0.00061     0.79530
      H   19    0.20614      0.00000     0.79318    0.00068     0.79386
      H   20    0.20583      0.00000     0.79332    0.00085     0.79417
      H   21    0.20472      0.00000     0.79435    0.00093     0.79528
      H   22    0.20603      0.00000     0.79329    0.00068     0.79397
      H   23    0.24918      0.00000     0.74819    0.00264     0.75082
      H   24    0.40327      0.00000     0.59393    0.00280     0.59673
      H   25    0.21766      0.00000     0.78148    0.00086     0.78234
      H   26    0.21097      0.00000     0.78838    0.00065     0.78903
      H   27    0.21006      0.00000     0.78925    0.00069     0.78994
      H   28    0.20748      0.00000     0.79161    0.00092     0.79252
      H   29    0.15015      0.00000     0.84893    0.00092     0.84985
 =======================================================================
   * Total *    0.00000     41.98710    85.66463    0.34827   128.00000

                                 Natural Population      
 --------------------------------------------------------
   Core                      41.98710 ( 99.9693% of  42)
   Valence                   85.66463 ( 99.6100% of  86)
   Natural Minimal Basis    127.65173 ( 99.7279% of 128)
   Natural Rydberg Basis      0.34827 (  0.2721% of 128)
 --------------------------------------------------------

    Atom  No          Natural Electron Configuration
 ----------------------------------------------------------------------------
      C    1      [core]2S( 0.95)2p( 3.23)4p( 0.01)
      C    2      [core]2S( 0.95)2p( 3.22)4p( 0.01)
      C    3      [core]2S( 0.94)2p( 3.24)4p( 0.01)
      C    4      [core]2S( 0.88)2p( 3.13)4p( 0.01)
      C    5      [core]2S( 0.93)2p( 3.26)4p( 0.01)
      C    6      [core]2S( 0.95)2p( 3.22)4p( 0.01)
      C    7      [core]2S( 0.90)2p( 3.15)3p( 0.01)4p( 0.02)
      C    8      [core]2S( 0.88)2p( 3.15)4p( 0.01)
      N    9      [core]2S( 1.24)2p( 4.35)3p( 0.01)4p( 0.01)
      C   10      [core]2S( 0.92)2p( 3.13)3d( 0.01)4p( 0.02)
      C   11      [core]2S( 0.94)2p( 3.24)4p( 0.01)
      C   12      [core]2S( 0.95)2p( 3.22)4p( 0.01)
      C   13      [core]2S( 0.95)2p( 3.22)4p( 0.01)
      C   14      [core]2S( 0.93)2p( 3.23)4p( 0.01)
      C   15      [core]2S( 0.86)2p( 2.53)4S( 0.01)3d( 0.01)4p( 0.02)
      O   16      [core]2S( 1.73)2p( 4.97)
     Cl   17      [core]3S( 1.81)3p( 5.14)3d( 0.01)4p( 0.01)
      H   18            1S( 0.79)
      H   19            1S( 0.79)
      H   20            1S( 0.79)
      H   21            1S( 0.79)
      H   22            1S( 0.79)
      H   23            1S( 0.75)
      H   24            1S( 0.59)
      H   25            1S( 0.78)
      H   26            1S( 0.79)
      H   27            1S( 0.79)
      H   28            1S( 0.79)
      H   29            1S( 0.85)


 Wiberg bond index matrix in the NAO basis:                                    

     Atom    1       2       3       4       5       6       7       8       9
     ---- ------  ------  ------  ------  ------  ------  ------  ------  ------
   1.  C  0.0000  1.4259  0.0111  0.1090  0.0113  1.4439  0.0012  0.0028  0.0004
   2.  C  1.4259  0.0000  1.4475  0.0126  0.1094  0.0114  0.0083  0.0004  0.0008
   3.  C  0.0111  1.4475  0.0000  1.3924  0.0125  0.1148  0.0104  0.0057  0.0070
   4.  C  0.1090  0.0126  1.3924  0.0000  1.4110  0.0131  0.9866  0.0148  0.0169
   5.  C  0.0113  0.1094  0.0125  1.4110  0.0000  1.4249  0.0097  0.0101  0.0035
   6.  C  1.4439  0.0114  0.1148  0.0131  1.4249  0.0000  0.0078  0.0003  0.0007
   7.  C  0.0012  0.0083  0.0104  0.9866  0.0097  0.0078  0.0000  0.9779  0.9632
   8.  C  0.0028  0.0004  0.0057  0.0148  0.0101  0.0003  0.9779  0.0000  0.0197
   9.  N  0.0004  0.0008  0.0070  0.0169  0.0035  0.0007  0.9632  0.0197  0.0000
  10.  C  0.0007  0.0002  0.0013  0.0077  0.0013  0.0005  0.0103  1.3717  0.0103
  11.  C  0.0002  0.0000  0.0003  0.0003  0.0005  0.0000  0.0076  0.0145  0.0005
  12.  C  0.0005  0.0001  0.0006  0.0020  0.0007  0.0002  0.0013  0.1056  0.0036
  13.  C  0.0002  0.0001  0.0004  0.0006  0.0003  0.0000  0.0081  0.0124  0.0008
  14.  C  0.0006  0.0004  0.0011  0.0051  0.0013  0.0004  0.0107  1.3865  0.0071
  15.  C  0.0001  0.0003  0.0005  0.0074  0.0007  0.0001  0.0111  0.0079  1.2440
  16.  O  0.0001  0.0002  0.0007  0.0040  0.0007  0.0001  0.0144  0.0039  0.1664
  17. Cl  0.0003  0.0002  0.0010  0.0006  0.0005  0.0001  0.0070  0.0557  0.0011
  18.  H  0.9301  0.0036  0.0076  0.0003  0.0076  0.0037  0.0004  0.0000  0.0000
  19.  H  0.0037  0.9300  0.0036  0.0069  0.0003  0.0076  0.0003  0.0000  0.0002
  20.  H  0.0075  0.0039  0.9272  0.0037  0.0089  0.0004  0.0020  0.0002  0.0005
  21.  H  0.0075  0.0004  0.0087  0.0038  0.9275  0.0039  0.0023  0.0002  0.0009
  22.  H  0.0037  0.0075  0.0004  0.0069  0.0036  0.9298  0.0003  0.0001  0.0001
  23.  H  0.0033  0.0003  0.0051  0.0034  0.0124  0.0001  0.8814  0.0025  0.0013
  24.  H  0.0001  0.0000  0.0003  0.0004  0.0005  0.0000  0.0059  0.0006  0.8025
  25.  H  0.0000  0.0000  0.0000  0.0001  0.0000  0.0000  0.0003  0.0067  0.0001
  26.  H  0.0000  0.0000  0.0000  0.0000  0.0000  0.0000  0.0004  0.0003  0.0000
  27.  H  0.0000  0.0000  0.0000  0.0000  0.0000  0.0000  0.0003  0.0070  0.0000
  28.  H  0.0000  0.0000  0.0001  0.0003  0.0005  0.0001  0.0022  0.0038  0.0002
  29.  H  0.0000  0.0000  0.0001  0.0001  0.0001  0.0000  0.0006  0.0001  0.0031

     Atom   10      11      12      13      14      15      16      17      18
     ---- ------  ------  ------  ------  ------  ------  ------  ------  ------
   1.  C  0.0007  0.0002  0.0005  0.0002  0.0006  0.0001  0.0001  0.0003  0.9301
   2.  C  0.0002  0.0000  0.0001  0.0001  0.0004  0.0003  0.0002  0.0002  0.0036
   3.  C  0.0013  0.0003  0.0006  0.0004  0.0011  0.0005  0.0007  0.0010  0.0076
   4.  C  0.0077  0.0003  0.0020  0.0006  0.0051  0.0074  0.0040  0.0006  0.0003
   5.  C  0.0013  0.0005  0.0007  0.0003  0.0013  0.0007  0.0007  0.0005  0.0076
   6.  C  0.0005  0.0000  0.0002  0.0000  0.0004  0.0001  0.0001  0.0001  0.0037
   7.  C  0.0103  0.0076  0.0013  0.0081  0.0107  0.0111  0.0144  0.0070  0.0004
   8.  C  1.3717  0.0145  0.1056  0.0124  1.3865  0.0079  0.0039  0.0557  0.0000
   9.  N  0.0103  0.0005  0.0036  0.0008  0.0071  1.2440  0.1664  0.0011  0.0000
  10.  C  0.0000  1.3817  0.0140  0.1004  0.0148  0.0010  0.0013  1.0766  0.0000
  11.  C  1.3817  0.0000  1.4437  0.0110  0.1108  0.0003  0.0002  0.0520  0.0000
  12.  C  0.0140  1.4437  0.0000  1.4190  0.0114  0.0006  0.0008  0.0139  0.0000
  13.  C  0.1004  0.0110  1.4190  0.0000  1.4471  0.0002  0.0002  0.0166  0.0000
  14.  C  0.0148  0.1108  0.0114  1.4471  0.0000  0.0012  0.0011  0.0134  0.0000
  15.  C  0.0010  0.0003  0.0006  0.0002  0.0012  0.0000  1.6092  0.0006  0.0000
  16.  O  0.0013  0.0002  0.0008  0.0002  0.0011  1.6092  0.0000  0.0003  0.0000
  17. Cl  1.0766  0.0520  0.0139  0.0166  0.0134  0.0006  0.0003  0.0000  0.0000
  18.  H  0.0000  0.0000  0.0000  0.0000  0.0000  0.0000  0.0000  0.0000  0.0000
  19.  H  0.0000  0.0000  0.0000  0.0000  0.0000  0.0000  0.0000  0.0000  0.0026
  20.  H  0.0002  0.0001  0.0000  0.0000  0.0001  0.0001  0.0001  0.0004  0.0002
  21.  H  0.0001  0.0000  0.0000  0.0000  0.0001  0.0001  0.0001  0.0000  0.0002
  22.  H  0.0000  0.0000  0.0000  0.0000  0.0000  0.0000  0.0000  0.0000  0.0026
  23.  H  0.0024  0.0008  0.0001  0.0003  0.0081  0.0017  0.0019  0.0044  0.0000
  24.  H  0.0003  0.0001  0.0000  0.0001  0.0004  0.0045  0.0045  0.0002  0.0000
  25.  H  0.0031  0.9243  0.0044  0.0074  0.0005  0.0000  0.0000  0.0035  0.0000
  26.  H  0.0064  0.0039  0.9278  0.0038  0.0076  0.0000  0.0000  0.0008  0.0000
  27.  H  0.0003  0.0075  0.0038  0.9280  0.0037  0.0000  0.0000  0.0006  0.0000
  28.  H  0.0075  0.0004  0.0075  0.0041  0.9264  0.0001  0.0000  0.0010  0.0000
  29.  H  0.0000  0.0000  0.0000  0.0000  0.0001  0.9253  0.0384  0.0001  0.0000

     Atom   19      20      21      22      23      24      25      26      27
     ---- ------  ------  ------  ------  ------  ------  ------  ------  ------
   1.  C  0.0037  0.0075  0.0075  0.0037  0.0033  0.0001  0.0000  0.0000  0.0000
   2.  C  0.9300  0.0039  0.0004  0.0075  0.0003  0.0000  0.0000  0.0000  0.0000
   3.  C  0.0036  0.9272  0.0087  0.0004  0.0051  0.0003  0.0000  0.0000  0.0000
   4.  C  0.0069  0.0037  0.0038  0.0069  0.0034  0.0004  0.0001  0.0000  0.0000
   5.  C  0.0003  0.0089  0.9275  0.0036  0.0124  0.0005  0.0000  0.0000  0.0000
   6.  C  0.0076  0.0004  0.0039  0.9298  0.0001  0.0000  0.0000  0.0000  0.0000
   7.  C  0.0003  0.0020  0.0023  0.0003  0.8814  0.0059  0.0003  0.0004  0.0003
   8.  C  0.0000  0.0002  0.0002  0.0001  0.0025  0.0006  0.0067  0.0003  0.0070
   9.  N  0.0002  0.0005  0.0009  0.0001  0.0013  0.8025  0.0001  0.0000  0.0000
  10.  C  0.0000  0.0002  0.0001  0.0000  0.0024  0.0003  0.0031  0.0064  0.0003
  11.  C  0.0000  0.0001  0.0000  0.0000  0.0008  0.0001  0.9243  0.0039  0.0075
  12.  C  0.0000  0.0000  0.0000  0.0000  0.0001  0.0000  0.0044  0.9278  0.0038
  13.  C  0.0000  0.0000  0.0000  0.0000  0.0003  0.0001  0.0074  0.0038  0.9280
  14.  C  0.0000  0.0001  0.0001  0.0000  0.0081  0.0004  0.0005  0.0076  0.0037
  15.  C  0.0000  0.0001  0.0001  0.0000  0.0017  0.0045  0.0000  0.0000  0.0000
  16.  O  0.0000  0.0001  0.0001  0.0000  0.0019  0.0045  0.0000  0.0000  0.0000
  17. Cl  0.0000  0.0004  0.0000  0.0000  0.0044  0.0002  0.0035  0.0008  0.0006
  18.  H  0.0026  0.0002  0.0002  0.0026  0.0000  0.0000  0.0000  0.0000  0.0000
  19.  H  0.0000  0.0026  0.0004  0.0002  0.0000  0.0000  0.0000  0.0000  0.0000
  20.  H  0.0026  0.0000  0.0002  0.0004  0.0002  0.0000  0.0000  0.0000  0.0000
  21.  H  0.0004  0.0002  0.0000  0.0026  0.0002  0.0002  0.0000  0.0000  0.0000
  22.  H  0.0002  0.0004  0.0026  0.0000  0.0002  0.0000  0.0000  0.0000  0.0000
  23.  H  0.0000  0.0002  0.0002  0.0002  0.0000  0.0099  0.0001  0.0000  0.0003
  24.  H  0.0000  0.0000  0.0002  0.0000  0.0099  0.0000  0.0000  0.0000  0.0000
  25.  H  0.0000  0.0000  0.0000  0.0000  0.0001  0.0000  0.0000  0.0027  0.0002
  26.  H  0.0000  0.0000  0.0000  0.0000  0.0000  0.0000  0.0027  0.0000  0.0026
  27.  H  0.0000  0.0000  0.0000  0.0000  0.0003  0.0000  0.0002  0.0026  0.0000
  28.  H  0.0000  0.0000  0.0000  0.0000  0.0006  0.0004  0.0003  0.0002  0.0025
  29.  H  0.0000  0.0000  0.0001  0.0000  0.0012  0.0096  0.0000  0.0000  0.0000

     Atom   28      29
     ---- ------  ------
   1.  C  0.0000  0.0000
   2.  C  0.0000  0.0000
   3.  C  0.0001  0.0001
   4.  C  0.0003  0.0001
   5.  C  0.0005  0.0001
   6.  C  0.0001  0.0000
   7.  C  0.0022  0.0006
   8.  C  0.0038  0.0001
   9.  N  0.0002  0.0031
  10.  C  0.0075  0.0000
  11.  C  0.0004  0.0000
  12.  C  0.0075  0.0000
  13.  C  0.0041  0.0000
  14.  C  0.9264  0.0001
  15.  C  0.0001  0.9253
  16.  O  0.0000  0.0384
  17. Cl  0.0010  0.0001
  18.  H  0.0000  0.0000
  19.  H  0.0000  0.0000
  20.  H  0.0000  0.0000
  21.  H  0.0000  0.0001
  22.  H  0.0000  0.0000
  23.  H  0.0006  0.0012
  24.  H  0.0004  0.0096
  25.  H  0.0003  0.0000
  26.  H  0.0002  0.0000
  27.  H  0.0025  0.0000
  28.  H  0.0000  0.0000
  29.  H  0.0000  0.0000


 Wiberg bond index, Totals by atom:                                            

     Atom    1
     ---- ------
   1.  C  3.9643
   2.  C  3.9640
   3.  C  3.9607
   4.  C  4.0103
   5.  C  3.9601
   6.  C  3.9642
   7.  C  3.9320
   8.  C  4.0115
   9.  N  3.2551
  10.  C  4.0143
  11.  C  3.9607
  12.  C  3.9617
  13.  C  3.9612
  14.  C  3.9601
  15.  C  3.8172
  16.  O  1.8487
  17. Cl  1.2511
  18.  H  0.9591
  19.  H  0.9586
  20.  H  0.9590
  21.  H  0.9596
  22.  H  0.9586
  23.  H  0.9419
  24.  H  0.8407
  25.  H  0.9540
  26.  H  0.9565
  27.  H  0.9570
  28.  H  0.9584
  29.  H  0.9790


 Atom-atom overlap-weighted NAO bond order:                                    

     Atom    1       2       3       4       5       6       7       8       9
     ---- ------  ------  ------  ------  ------  ------  ------  ------  ------
   1.  C  0.0000  1.1441  0.0140 -0.0453  0.0131  1.1499  0.0008 -0.0005 -0.0007
   2.  C  1.1441  0.0000  1.1469  0.0235 -0.0427  0.0178  0.0077  0.0004 -0.0012
   3.  C  0.0140  1.1469  0.0000  1.1234  0.0132 -0.0429  0.0195 -0.0095  0.0036
   4.  C -0.0453  0.0235  1.1234  0.0000  1.1317  0.0223  0.8644  0.0237 -0.0008
   5.  C  0.0131 -0.0427  0.0132  1.1317  0.0000  1.1385  0.0124  0.0006 -0.0055
   6.  C  1.1499  0.0178 -0.0429  0.0223  1.1385  0.0000  0.0091 -0.0007 -0.0003
   7.  C  0.0008  0.0077  0.0195  0.8644  0.0124  0.0091  0.0000  0.8548  0.8176
   8.  C -0.0005  0.0004 -0.0095  0.0237  0.0006 -0.0007  0.8548  0.0000  0.0120
   9.  N -0.0007 -0.0012  0.0036 -0.0008 -0.0055 -0.0003  0.8176  0.0120  0.0000
  10.  C -0.0000  0.0004 -0.0035  0.0009 -0.0001  0.0000  0.0169  1.1348  0.0021
  11.  C -0.0000 -0.0001  0.0002 -0.0011  0.0001 -0.0000  0.0097  0.0258 -0.0017
  12.  C -0.0000  0.0000  0.0003 -0.0006 -0.0001 -0.0000  0.0004 -0.0403 -0.0001
  13.  C  0.0000 -0.0000 -0.0002  0.0003  0.0006  0.0001  0.0090  0.0239 -0.0010
  14.  C  0.0003  0.0003 -0.0013 -0.0116 -0.0009  0.0007  0.0197  1.1198 -0.0072
  15.  C -0.0000 -0.0002  0.0005  0.0022  0.0011  0.0002  0.0116  0.0020  1.0327
  16.  O  0.0000  0.0000 -0.0000 -0.0007 -0.0007  0.0001  0.0056 -0.0003 -0.0347
  17. Cl -0.0000  0.0000  0.0005  0.0002  0.0002 -0.0000 -0.0030 -0.0286  0.0012
  18.  H  0.8058  0.0175  0.0020  0.0004  0.0021  0.0175 -0.0002  0.0000  0.0000
  19.  H  0.0183  0.8062  0.0161  0.0012 -0.0005  0.0030 -0.0006  0.0000  0.0000
  20.  H  0.0027  0.0177  0.7997  0.0157  0.0029  0.0012 -0.0015 -0.0005  0.0000
  21.  H  0.0029  0.0014  0.0027  0.0146  0.8007  0.0177 -0.0042  0.0001 -0.0016
  22.  H  0.0183  0.0030 -0.0006  0.0012  0.0163  0.8064 -0.0005  0.0000  0.0000
  23.  H -0.0001 -0.0002 -0.0041  0.0174 -0.0002 -0.0000  0.7570  0.0142 -0.0025
  24.  H -0.0000 -0.0001  0.0003 -0.0013  0.0021 -0.0002  0.0010 -0.0034  0.7105
  25.  H  0.0000 -0.0000 -0.0000  0.0000  0.0000  0.0000 -0.0004  0.0021  0.0000
  26.  H  0.0000  0.0000  0.0000  0.0000 -0.0000  0.0000 -0.0002  0.0004  0.0000
  27.  H -0.0000 -0.0000  0.0000  0.0001  0.0000 -0.0000 -0.0007  0.0013 -0.0000
  28.  H  0.0001  0.0002  0.0002 -0.0008 -0.0004  0.0002 -0.0014  0.0149 -0.0012
  29.  H  0.0000  0.0000  0.0002  0.0013  0.0002 -0.0000 -0.0035  0.0012 -0.0065

     Atom   10      11      12      13      14      15      16      17      18
     ---- ------  ------  ------  ------  ------  ------  ------  ------  ------
   1.  C -0.0000 -0.0000 -0.0000  0.0000  0.0003 -0.0000  0.0000 -0.0000  0.8058
   2.  C  0.0004 -0.0001  0.0000 -0.0000  0.0003 -0.0002  0.0000  0.0000  0.0175
   3.  C -0.0035  0.0002  0.0003 -0.0002 -0.0013  0.0005 -0.0000  0.0005  0.0020
   4.  C  0.0009 -0.0011 -0.0006  0.0003 -0.0116  0.0022 -0.0007  0.0002  0.0004
   5.  C -0.0001  0.0001 -0.0001  0.0006 -0.0009  0.0011 -0.0007  0.0002  0.0021
   6.  C  0.0000 -0.0000 -0.0000  0.0001  0.0007  0.0002  0.0001 -0.0000  0.0175
   7.  C  0.0169  0.0097  0.0004  0.0090  0.0197  0.0116  0.0056 -0.0030 -0.0002
   8.  C  1.1348  0.0258 -0.0403  0.0239  1.1198  0.0020 -0.0003 -0.0286  0.0000
   9.  N  0.0021 -0.0017 -0.0001 -0.0010 -0.0072  1.0327 -0.0347  0.0012  0.0000
  10.  C  0.0000  1.1413  0.0316 -0.0350  0.0267  0.0026 -0.0000  0.8631 -0.0000
  11.  C  1.1413  0.0000  1.1482  0.0169 -0.0389 -0.0001  0.0000 -0.0237 -0.0000
  12.  C  0.0316  1.1482  0.0000  1.1395  0.0157 -0.0000 -0.0000  0.0067  0.0000
  13.  C -0.0350  0.0169  1.1395  0.0000  1.1451 -0.0000  0.0000  0.0011 -0.0000
  14.  C  0.0267 -0.0389  0.0157  1.1451  0.0000  0.0011  0.0001  0.0072 -0.0000
  15.  C  0.0026 -0.0001 -0.0000 -0.0000  0.0011  0.0000  1.2242  0.0013 -0.0000
  16.  O -0.0000  0.0000 -0.0000  0.0000  0.0001  1.2242  0.0000 -0.0000 -0.0000
  17. Cl  0.8631 -0.0237  0.0067  0.0011  0.0072  0.0013 -0.0000  0.0000 -0.0000
  18.  H -0.0000 -0.0000  0.0000 -0.0000 -0.0000 -0.0000 -0.0000 -0.0000  0.0000
  19.  H  0.0000  0.0000 -0.0000 -0.0000  0.0000 -0.0000 -0.0000 -0.0000 -0.0034
  20.  H -0.0005 -0.0002  0.0001  0.0000  0.0002 -0.0001  0.0000 -0.0004  0.0000
  21.  H  0.0000 -0.0000 -0.0000  0.0000  0.0000  0.0002  0.0000 -0.0000  0.0000
  22.  H  0.0000 -0.0000  0.0000 -0.0000 -0.0000 -0.0001  0.0000 -0.0000 -0.0034
  23.  H -0.0006 -0.0001 -0.0000 -0.0002  0.0021 -0.0078  0.0002  0.0043 -0.0000
  24.  H  0.0005 -0.0002 -0.0000  0.0000  0.0051  0.0079  0.0075 -0.0002  0.0000
  25.  H  0.0156  0.8032  0.0201  0.0032 -0.0003 -0.0000  0.0000 -0.0046  0.0000
  26.  H  0.0000  0.0179  0.8045  0.0180  0.0017 -0.0000  0.0000 -0.0004 -0.0000
  27.  H -0.0007  0.0024  0.0184  0.8067  0.0167 -0.0000  0.0000 -0.0000 -0.0000
  28.  H  0.0007  0.0015  0.0030  0.0184  0.7991 -0.0003 -0.0001 -0.0003 -0.0000
  29.  H  0.0001 -0.0000  0.0000 -0.0000  0.0004  0.8074 -0.0119 -0.0006 -0.0000

     Atom   19      20      21      22      23      24      25      26      27
     ---- ------  ------  ------  ------  ------  ------  ------  ------  ------
   1.  C  0.0183  0.0027  0.0029  0.0183 -0.0001 -0.0000  0.0000  0.0000 -0.0000
   2.  C  0.8062  0.0177  0.0014  0.0030 -0.0002 -0.0001 -0.0000  0.0000 -0.0000
   3.  C  0.0161  0.7997  0.0027 -0.0006 -0.0041  0.0003 -0.0000  0.0000  0.0000
   4.  C  0.0012  0.0157  0.0146  0.0012  0.0174 -0.0013  0.0000  0.0000  0.0001
   5.  C -0.0005  0.0029  0.8007  0.0163 -0.0002  0.0021  0.0000 -0.0000  0.0000
   6.  C  0.0030  0.0012  0.0177  0.8064 -0.0000 -0.0002  0.0000  0.0000 -0.0000
   7.  C -0.0006 -0.0015 -0.0042 -0.0005  0.7570  0.0010 -0.0004 -0.0002 -0.0007
   8.  C  0.0000 -0.0005  0.0001  0.0000  0.0142 -0.0034  0.0021  0.0004  0.0013
   9.  N  0.0000  0.0000 -0.0016  0.0000 -0.0025  0.7105  0.0000  0.0000 -0.0000
  10.  C  0.0000 -0.0005  0.0000  0.0000 -0.0006  0.0005  0.0156  0.0000 -0.0007
  11.  C  0.0000 -0.0002 -0.0000 -0.0000 -0.0001 -0.0002  0.8032  0.0179  0.0024
  12.  C -0.0000  0.0001 -0.0000  0.0000 -0.0000 -0.0000  0.0201  0.8045  0.0184
  13.  C -0.0000  0.0000  0.0000 -0.0000 -0.0002  0.0000  0.0032  0.0180  0.8067
  14.  C  0.0000  0.0002  0.0000 -0.0000  0.0021  0.0051 -0.0003  0.0017  0.0167
  15.  C -0.0000 -0.0001  0.0002 -0.0001 -0.0078  0.0079 -0.0000 -0.0000 -0.0000
  16.  O -0.0000  0.0000  0.0000  0.0000  0.0002  0.0075  0.0000  0.0000  0.0000
  17. Cl -0.0000 -0.0004 -0.0000 -0.0000  0.0043 -0.0002 -0.0046 -0.0004 -0.0000
  18.  H -0.0034  0.0000  0.0000 -0.0034 -0.0000  0.0000  0.0000 -0.0000 -0.0000
  19.  H  0.0000 -0.0034 -0.0000  0.0000 -0.0000 -0.0000 -0.0000 -0.0000 -0.0000
  20.  H -0.0034  0.0000  0.0000 -0.0000 -0.0017  0.0000 -0.0000 -0.0000 -0.0000
  21.  H -0.0000  0.0000  0.0000 -0.0036 -0.0003  0.0015  0.0000  0.0000 -0.0000
  22.  H  0.0000 -0.0000 -0.0036  0.0000 -0.0000 -0.0000  0.0000  0.0000 -0.0000
  23.  H -0.0000 -0.0017 -0.0003 -0.0000  0.0000  0.0019 -0.0000 -0.0000 -0.0000
  24.  H -0.0000  0.0000  0.0015 -0.0000  0.0019  0.0000 -0.0000  0.0000 -0.0000
  25.  H -0.0000 -0.0000  0.0000  0.0000 -0.0000 -0.0000  0.0000 -0.0035  0.0000
  26.  H -0.0000 -0.0000  0.0000  0.0000 -0.0000  0.0000 -0.0035  0.0000 -0.0034
  27.  H -0.0000 -0.0000 -0.0000 -0.0000 -0.0000 -0.0000  0.0000 -0.0034  0.0000
  28.  H -0.0000 -0.0000 -0.0003 -0.0000 -0.0003  0.0010 -0.0000  0.0000 -0.0036
  29.  H -0.0000 -0.0000 -0.0001 -0.0000 -0.0032  0.0037 -0.0000 -0.0000 -0.0000

     Atom   28      29
     ---- ------  ------
   1.  C  0.0001  0.0000
   2.  C  0.0002  0.0000
   3.  C  0.0002  0.0002
   4.  C -0.0008  0.0013
   5.  C -0.0004  0.0002
   6.  C  0.0002 -0.0000
   7.  C -0.0014 -0.0035
   8.  C  0.0149  0.0012
   9.  N -0.0012 -0.0065
  10.  C  0.0007  0.0001
  11.  C  0.0015 -0.0000
  12.  C  0.0030  0.0000
  13.  C  0.0184 -0.0000
  14.  C  0.7991  0.0004
  15.  C -0.0003  0.8074
  16.  O -0.0001 -0.0119
  17. Cl -0.0003 -0.0006
  18.  H -0.0000 -0.0000
  19.  H -0.0000 -0.0000
  20.  H -0.0000 -0.0000
  21.  H -0.0003 -0.0001
  22.  H -0.0000 -0.0000
  23.  H -0.0003 -0.0032
  24.  H  0.0010  0.0037
  25.  H -0.0000 -0.0000
  26.  H  0.0000 -0.0000
  27.  H -0.0036 -0.0000
  28.  H  0.0000 -0.0000
  29.  H -0.0000  0.0000


 Atom-atom overlap-weighted NAO bond order, Totals by atom:                    

     Atom    1
     ---- ------
   1.  C  3.1235
   2.  C  3.1426
   3.  C  3.0812
   4.  C  3.1821
   5.  C  3.0847
   6.  C  3.1406
   7.  C  3.4011
   8.  C  3.1482
   9.  N  2.5147
  10.  C  3.1970
  11.  C  3.1011
  12.  C  3.1473
  13.  C  3.1467
  14.  C  3.1020
  15.  C  3.0864
  16.  O  1.1894
  17. Cl  0.8242
  18.  H  0.8384
  19.  H  0.8369
  20.  H  0.8320
  21.  H  0.8316
  22.  H  0.8370
  23.  H  0.7757
  24.  H  0.7376
  25.  H  0.8355
  26.  H  0.8351
  27.  H  0.8370
  28.  H  0.8303
  29.  H  0.7887


 MO bond order:                                                                

     Atom    1       2       3       4       5       6       7       8       9
     ---- ------  ------  ------  ------  ------  ------  ------  ------  ------
   1.  C  0.0000  0.8501  0.2774 -0.1536  0.0864 -0.2782  0.0431  0.0102 -0.0197
   2.  C  0.8501  0.0000 -0.1820  0.1436 -0.1984  0.3302 -0.0795 -0.0066  0.0330
   3.  C  0.2774 -0.1820  0.0000 -0.4165 -0.0585 -0.2692  0.0362  0.0322 -0.0753
   4.  C -0.1536  0.1436 -0.4165  0.0000  0.7061 -0.0700 -0.7434  0.0704  0.0638
   5.  C  0.0864 -0.1984 -0.0585  0.7061  0.0000 -0.2536  0.1583 -0.0112  0.0133
   6.  C -0.2782  0.3302 -0.2692 -0.0700 -0.2536  0.0000 -0.0674 -0.0251  0.0081
   7.  C  0.0431 -0.0795  0.0362 -0.7434  0.1583 -0.0674  0.0000  0.3133 -1.2056
   8.  C  0.0102 -0.0066  0.0322  0.0704 -0.0112 -0.0251  0.3133  0.0000  0.1418
   9.  N -0.0197  0.0330 -0.0753  0.0638  0.0133  0.0081 -1.2056  0.1418  0.0000
  10.  C  0.0312 -0.0055 -0.0287  0.0300 -0.0436  0.0177  0.1001  1.8974  0.2382
  11.  C -0.0222 -0.0045  0.0398 -0.0149  0.0120 -0.0082 -0.0488 -0.1884 -0.0170
  12.  C -0.0303  0.0095  0.0584 -0.0357  0.0278 -0.0279 -0.0257 -0.9588 -0.1220
  13.  C  0.0146  0.0164 -0.0084 -0.0083 -0.0145 -0.0012 -0.0516 -0.0549 -0.0300
  14.  C  0.0436  0.0119 -0.0541  0.1059 -0.0331  0.0337  0.0325  1.8559  0.2212
  15.  C  0.0062  0.0005  0.0029 -0.0324 -0.0223  0.0024  0.0466 -0.0472 -0.8099
  16.  O -0.0084  0.0307 -0.0013  0.0534  0.0094 -0.0026 -0.2498  0.0409 -0.0276
  17. Cl -0.0293 -0.0131  0.0268  0.0067  0.0350 -0.0260  0.1145 -0.4950 -0.0361
  18.  H  1.5674 -0.0395  0.1155  0.0389  0.1321  0.0737  0.0269  0.0019  0.0019
  19.  H  0.0048  1.6481  0.0818  0.1318  0.0249  0.1332 -0.0004  0.0020  0.0219
  20.  H  0.0367 -0.0843  0.5922  0.0909  0.0562  0.0210 -0.0156  0.0168  0.0354
  21.  H -0.0551  0.0027 -0.0511  0.0309 -0.6290 -0.0155 -0.0505  0.0023  0.0191
  22.  H -0.0798  0.0257  0.0032  0.0381  0.1052  0.4253 -0.0043  0.0015 -0.0069
  23.  H -0.0493 -0.0196  0.0667 -0.0639  0.1067 -0.0043  0.0083 -0.0139  0.0294
  24.  H -0.0153  0.0110 -0.0106  0.0124  0.0022  0.0067 -0.1048 -0.0069  0.5526
  25.  H -0.0031 -0.0005  0.0009 -0.0075  0.0034  0.0004 -0.0011  0.0461  0.0108
  26.  H -0.0003  0.0005 -0.0008  0.0019 -0.0001  0.0032  0.0190  0.0205  0.0020
  27.  H -0.0041 -0.0003  0.0009  0.0040  0.0026  0.0004 -0.0045  0.0674 -0.0058
  28.  H -0.0015  0.0026 -0.0062 -0.0025  0.0037 -0.0062 -0.0262  0.0348  0.0093
  29.  H  0.0065  0.0043  0.0014 -0.0117 -0.0039 -0.0013 -0.0272  0.0016 -0.0874

     Atom   10      11      12      13      14      15      16      17      18
     ---- ------  ------  ------  ------  ------  ------  ------  ------  ------
   1.  C  0.0312 -0.0222 -0.0303  0.0146  0.0436  0.0062 -0.0084 -0.0293  1.5674
   2.  C -0.0055 -0.0045  0.0095  0.0164  0.0119  0.0005  0.0307 -0.0131 -0.0395
   3.  C -0.0287  0.0398  0.0584 -0.0084 -0.0541  0.0029 -0.0013  0.0268  0.1155
   4.  C  0.0300 -0.0149 -0.0357 -0.0083  0.1059 -0.0324  0.0534  0.0067  0.0389
   5.  C -0.0436  0.0120  0.0278 -0.0145 -0.0331 -0.0223  0.0094  0.0350  0.1321
   6.  C  0.0177 -0.0082 -0.0279 -0.0012  0.0337  0.0024 -0.0026 -0.0260  0.0737
   7.  C  0.1001 -0.0488 -0.0257 -0.0516  0.0325  0.0466 -0.2498  0.1145  0.0269
   8.  C  1.8974 -0.1884 -0.9588 -0.0549  1.8559 -0.0472  0.0409 -0.4950  0.0019
   9.  N  0.2382 -0.0170 -0.1220 -0.0300  0.2212 -0.8099 -0.0276 -0.0361  0.0019
  10.  C  0.0000  1.8503  0.0379 -0.9687 -0.2626 -0.0365  0.0907  0.5989 -0.0013
  11.  C  1.8503  0.0000  2.1074  0.1227 -1.0403  0.0281 -0.0133 -0.4442  0.0018
  12.  C  0.0379  2.1074  0.0000  2.1273  0.1270  0.0451 -0.0678 -0.0476  0.0009
  13.  C -0.9687  0.1227  2.1273  0.0000  1.9662  0.0060  0.0094  0.3964 -0.0008
  14.  C -0.2626 -1.0403  0.1270  1.9662  0.0000 -0.0605  0.0858 -0.0340  0.0012
  15.  C -0.0365  0.0281  0.0451  0.0060 -0.0605  0.0000 -0.3136 -0.0104  0.0012
  16.  O  0.0907 -0.0133 -0.0678  0.0094  0.0858 -0.3136  0.0000 -0.0386 -0.0003
  17. Cl  0.5989 -0.4442 -0.0476  0.3964 -0.0340 -0.0104 -0.0386  0.0000  0.0004
  18.  H -0.0013  0.0018  0.0009 -0.0008  0.0012  0.0012 -0.0003  0.0004  0.0000
  19.  H -0.0005 -0.0005 -0.0042 -0.0021  0.0053  0.0000  0.0069 -0.0068 -0.0558
  20.  H  0.0054 -0.0035 -0.0001 -0.0026 -0.0051  0.0011  0.0114  0.0150 -0.0098
  21.  H  0.0076 -0.0002 -0.0073 -0.0005  0.0115  0.0030  0.0081 -0.0049 -0.0098
  22.  H  0.0077 -0.0002 -0.0057 -0.0023  0.0076 -0.0003 -0.0016 -0.0020 -0.0559
  23.  H -0.0102 -0.0049 -0.0093  0.0014  0.0069 -0.0812  0.0470  0.0105  0.0017
  24.  H  0.0162  0.0085  0.0077  0.0038 -0.0361  0.0948 -0.0290 -0.0002  0.0002
  25.  H  0.0410  0.6302 -0.0212  0.0484  0.0060 -0.0027  0.0075 -0.0348  0.0003
  26.  H  0.0738  0.0402  1.0058  0.0221  0.0727  0.0001  0.0028 -0.0112 -0.0001
  27.  H  0.0128  0.0736 -0.0004  0.8874  0.0463  0.0007  0.0040  0.0199 -0.0004
  28.  H  0.0385  0.0190  0.0271 -0.0140  0.3840  0.0032  0.0008 -0.0032 -0.0003
  29.  H  0.0038 -0.0003  0.0014  0.0080 -0.0046  0.4385  0.2544  0.0052  0.0007

     Atom   19      20      21      22      23      24      25      26      27
     ---- ------  ------  ------  ------  ------  ------  ------  ------  ------
   1.  C  0.0048  0.0367 -0.0551 -0.0798 -0.0493 -0.0153 -0.0031 -0.0003 -0.0041
   2.  C  1.6481 -0.0843  0.0027  0.0257 -0.0196  0.0110 -0.0005  0.0005 -0.0003
   3.  C  0.0818  0.5922 -0.0511  0.0032  0.0667 -0.0106  0.0009 -0.0008  0.0009
   4.  C  0.1318  0.0909  0.0309  0.0381 -0.0639  0.0124 -0.0075  0.0019  0.0040
   5.  C  0.0249  0.0562 -0.6290  0.1052  0.1067  0.0022  0.0034 -0.0001  0.0026
   6.  C  0.1332  0.0210 -0.0155  0.4253 -0.0043  0.0067  0.0004  0.0032  0.0004
   7.  C -0.0004 -0.0156 -0.0505 -0.0043  0.0083 -0.1048 -0.0011  0.0190 -0.0045
   8.  C  0.0020  0.0168  0.0023  0.0015 -0.0139 -0.0069  0.0461  0.0205  0.0674
   9.  N  0.0219  0.0354  0.0191 -0.0069  0.0294  0.5526  0.0108  0.0020 -0.0058
  10.  C -0.0005  0.0054  0.0076  0.0077 -0.0102  0.0162  0.0410  0.0738  0.0128
  11.  C -0.0005 -0.0035 -0.0002 -0.0002 -0.0049  0.0085  0.6302  0.0402  0.0736
  12.  C -0.0042 -0.0001 -0.0073 -0.0057 -0.0093  0.0077 -0.0212  1.0058 -0.0004
  13.  C -0.0021 -0.0026 -0.0005 -0.0023  0.0014  0.0038  0.0484  0.0221  0.8874
  14.  C  0.0053 -0.0051  0.0115  0.0076  0.0069 -0.0361  0.0060  0.0727  0.0463
  15.  C  0.0000  0.0011  0.0030 -0.0003 -0.0812  0.0948 -0.0027  0.0001  0.0007
  16.  O  0.0069  0.0114  0.0081 -0.0016  0.0470 -0.0290  0.0075  0.0028  0.0040
  17. Cl -0.0068  0.0150 -0.0049 -0.0020  0.0105 -0.0002 -0.0348 -0.0112  0.0199
  18.  H -0.0558 -0.0098 -0.0098 -0.0559  0.0017  0.0002  0.0003 -0.0001 -0.0004
  19.  H  0.0000 -0.0548  0.0096 -0.0097 -0.0033  0.0054  0.0001 -0.0003 -0.0003
  20.  H -0.0548  0.0000 -0.0136  0.0101 -0.0055  0.0019 -0.0031 -0.0012 -0.0005
  21.  H  0.0096 -0.0136  0.0000 -0.0552  0.0052  0.0135 -0.0014  0.0007  0.0008
  22.  H -0.0097  0.0101 -0.0552  0.0000  0.0043  0.0005 -0.0009  0.0002 -0.0000
  23.  H -0.0033 -0.0055  0.0052  0.0043  0.0000  0.0987 -0.0078 -0.0010  0.0089
  24.  H  0.0054  0.0019  0.0135  0.0005  0.0987  0.0000  0.0049  0.0003  0.0018
  25.  H  0.0001 -0.0031 -0.0014 -0.0009 -0.0078  0.0049  0.0000 -0.0561 -0.0087
  26.  H -0.0003 -0.0012  0.0007  0.0002 -0.0010  0.0003 -0.0561  0.0000 -0.0561
  27.  H -0.0003 -0.0005  0.0008 -0.0000  0.0089  0.0018 -0.0087 -0.0561  0.0000
  28.  H -0.0010  0.0006 -0.0039 -0.0017  0.0134  0.0141  0.0090 -0.0106 -0.0543
  29.  H -0.0003  0.0009 -0.0067  0.0001  0.0045  0.1139 -0.0004  0.0006 -0.0002

     Atom   28      29
     ---- ------  ------
   1.  C -0.0015  0.0065
   2.  C  0.0026  0.0043
   3.  C -0.0062  0.0014
   4.  C -0.0025 -0.0117
   5.  C  0.0037 -0.0039
   6.  C -0.0062 -0.0013
   7.  C -0.0262 -0.0272
   8.  C  0.0348  0.0016
   9.  N  0.0093 -0.0874
  10.  C  0.0385  0.0038
  11.  C  0.0190 -0.0003
  12.  C  0.0271  0.0014
  13.  C -0.0140  0.0080
  14.  C  0.3840 -0.0046
  15.  C  0.0032  0.4385
  16.  O  0.0008  0.2544
  17. Cl -0.0032  0.0052
  18.  H -0.0003  0.0007
  19.  H -0.0010 -0.0003
  20.  H  0.0006  0.0009
  21.  H -0.0039 -0.0067
  22.  H -0.0017  0.0001
  23.  H  0.0134  0.0045
  24.  H  0.0141  0.1139
  25.  H  0.0090 -0.0004
  26.  H -0.0106  0.0006
  27.  H -0.0543 -0.0002
  28.  H  0.0000 -0.0047
  29.  H -0.0047  0.0000


 MO atomic valencies:                                                          

     Atom    1
     ---- ------
   1.  C  2.2279
   2.  C  2.4869
   3.  C  0.1736
   4.  C -0.0317
   5.  C  0.2171
   6.  C -0.0007
   7.  C -1.8077
   8.  C  2.7490
   9.  N -1.0415
  10.  C  3.7416
  11.  C  3.1219
  12.  C  4.2192
  13.  C  4.4700
  14.  C  3.4948
  15.  C -0.7367
  16.  O -0.0904
  17. Cl -0.0082
  18.  H  1.7926
  19.  H  1.9359
  20.  H  0.6959
  21.  H -0.7893
  22.  H  0.4029
  23.  H  0.1394
  24.  H  0.7681
  25.  H  0.6594
  26.  H  1.1286
  27.  H  0.9957
  28.  H  0.4239
  29.  H  0.6970


 NATURAL BOND ORBITAL ANALYSIS:

                       Occupancies       Lewis Structure    Low   High
           Occ.    -------------------  -----------------   occ   occ
  Cycle   Thresh.   Lewis   Non-Lewis     CR  BD  3C  LP    (L)   (NL)   Dev
 =============================================================================
   1(1)    1.90   120.93703   7.06297     21  31   0  12     7      7    0.45
   2(2)    1.90   120.93703   7.06297     21  31   0  12     7      7    0.45
   3(1)    1.80   120.93703   7.06297     21  31   0  12     7      7    0.45
   4(2)    1.80   120.93703   7.06297     21  31   0  12     7      7    0.45
   5(1)    1.70   120.53138   7.46862     21  32   0  11     6      8    0.45
   6(2)    1.70   120.53138   7.46862     21  32   0  11     6      8    0.45
   7(1)    1.60   124.78746   3.21254     21  37   0   6     0      7    0.45
   8(2)    1.60   124.84289   3.15711     21  37   0   6     0      7    0.43
   9(3)    1.60   124.15837   3.84163     21  36   0   7     1      7    0.45
  10(4)    1.60   124.84289   3.15711     21  37   0   6     0      7    0.43
  11(1)    1.50   124.38346   3.61654     21  36   0   7     0      7    0.61
  12(2)    1.50   124.38346   3.61654     21  36   0   7     0      7    0.61
  13(1)    1.60   124.84289   3.15711     21  37   0   6     0      7    0.43
 -----------------------------------------------------------------------------

 Structure accepted: RESONANCE keyword permits strongly delocalized structure

 WARNING:  1 low occupancy (<1.9990e) core orbital  found on  C    8
           1 low occupancy (<1.9990e) core orbital  found on  C   10

 --------------------------------------------------------
   Core                     41.98709 ( 99.969% of  42)
   Valence Lewis            82.85580 ( 96.344% of  86)
  ==================       ============================
   Total Lewis             124.84289 ( 97.534% of 128)
  -----------------------------------------------------
   Valence non-Lewis         2.91551 (  2.278% of 128)
   Rydberg non-Lewis         0.24160 (  0.189% of 128)
  ==================       ============================
   Total non-Lewis           3.15711 (  2.466% of 128)
 --------------------------------------------------------


       (Occupancy)   Bond orbital/ Coefficients/ Hybrids
 ---------------------------------------------------------------------------------
     1. (1.98161) BD ( 1) C   1 - C   2  
                ( 49.92%)   0.7065* C   1 s( 34.67%)p 1.88( 65.30%)d 0.00(  0.03%)
                                            0.0000  0.5887 -0.0116  0.0001 -0.0000
                                           -0.5658 -0.0026  0.0116 -0.0001  0.1278
                                           -0.0361  0.0019 -0.0001  0.5609 -0.0215
                                           -0.0086 -0.0000  0.0001 -0.0161  0.0036
                                            0.0068  0.0020
                ( 50.08%)   0.7077* C   2 s( 34.72%)p 1.88( 65.25%)d 0.00(  0.03%)
                                            0.0000  0.5891 -0.0134 -0.0020 -0.0004
                                            0.5797 -0.0279  0.0071  0.0002 -0.0999
                                           -0.0317 -0.0060 -0.0004 -0.5518  0.0027
                                           -0.0099 -0.0005 -0.0019 -0.0155  0.0058
                                            0.0053  0.0030
     2. (1.98162) BD ( 1) C   1 - C   6  
                ( 49.92%)   0.7066* C   1 s( 34.68%)p 1.88( 65.29%)d 0.00(  0.03%)
                                            0.0000  0.5888 -0.0111  0.0002 -0.0000
                                            0.0139 -0.0309  0.0037 -0.0000 -0.6690
                                            0.0029  0.0130 -0.0001 -0.4508  0.0280
                                            0.0054 -0.0001  0.0031 -0.0019  0.0140
                                           -0.0102 -0.0024
                ( 50.08%)   0.7077* C   6 s( 34.69%)p 1.88( 65.28%)d 0.00(  0.03%)
                                            0.0000  0.5888 -0.0128 -0.0020 -0.0005
                                            0.0128 -0.0317 -0.0041 -0.0003  0.6788
                                           -0.0267  0.0093  0.0004  0.4358  0.0091
                                            0.0093  0.0005  0.0006 -0.0035  0.0147
                                           -0.0092 -0.0007
     3. (1.66520) BD ( 2) C   1 - C   6  
                ( 50.39%)   0.7099* C   1 s(  0.00%)p 1.00( 99.96%)d 0.00(  0.04%)
                                            0.0000 -0.0001 -0.0001  0.0003  0.0000
                                            0.5756  0.0154  0.0073 -0.0003 -0.4483
                                           -0.0119 -0.0058  0.0003  0.6829  0.0183
                                            0.0088 -0.0004 -0.0060 -0.0082 -0.0099
                                           -0.0126 -0.0049
                ( 49.61%)   0.7044* C   6 s(  0.00%)p 1.00( 99.96%)d 0.00(  0.04%)
                                           -0.0000 -0.0006 -0.0004 -0.0001 -0.0000
                                            0.5753  0.0146 -0.0072 -0.0008 -0.4489
                                           -0.0113  0.0057  0.0007  0.6829  0.0172
                                           -0.0087 -0.0011  0.0099  0.0024  0.0009
                                           -0.0000  0.0167
     4. (1.98166) BD ( 1) C   1 - H  18  
                ( 60.25%)   0.7762* C   1 s( 30.57%)p 2.27( 69.36%)d 0.00(  0.07%)
                                           -0.0003  0.5526  0.0181 -0.0003  0.0001
                                            0.5887  0.0030  0.0058  0.0012  0.5772
                                            0.0031  0.0058  0.0012 -0.1172 -0.0005
                                           -0.0011 -0.0002  0.0217 -0.0030 -0.0058
                                            0.0006 -0.0121
                ( 39.75%)   0.6305* H  18 s(100.00%)
                                            1.0000  0.0005  0.0012
     5. (1.97937) BD ( 1) C   2 - C   3  
                ( 49.52%)   0.7037* C   2 s( 34.63%)p 1.89( 65.34%)d 0.00(  0.03%)
                                            0.0000  0.5884 -0.0096  0.0014  0.0003
                                           -0.5752  0.0268 -0.0082 -0.0002 -0.5526
                                           -0.0117 -0.0118 -0.0010  0.1233 -0.0296
                                           -0.0014 -0.0004  0.0150 -0.0041  0.0005
                                           -0.0015 -0.0083
                ( 50.48%)   0.7105* C   3 s( 34.85%)p 1.87( 65.12%)d 0.00(  0.03%)
                                           -0.0001  0.5902  0.0139 -0.0015 -0.0001
                                            0.5651  0.0068 -0.0086  0.0005  0.5649
                                           -0.0303 -0.0029  0.0006 -0.1045 -0.0267
                                            0.0044  0.0003  0.0143 -0.0065 -0.0011
                                            0.0011 -0.0075
     6. (1.66921) BD ( 2) C   2 - C   3  
                ( 49.61%)   0.7043* C   2 s(  0.00%)p 1.00( 99.96%)d 0.00(  0.04%)
                                            0.0000 -0.0004 -0.0003 -0.0007 -0.0001
                                            0.5752  0.0134 -0.0063 -0.0005 -0.4464
                                           -0.0107  0.0053  0.0001  0.6846  0.0160
                                           -0.0083 -0.0003 -0.0066 -0.0085 -0.0103
                                           -0.0128 -0.0058
                ( 50.39%)   0.7099* C   3 s(  0.00%)p 1.00( 99.96%)d 0.00(  0.04%)
                                            0.0000 -0.0024 -0.0011  0.0006  0.0000
                                            0.5739  0.0100  0.0105 -0.0011 -0.4446
                                           -0.0098 -0.0069  0.0011  0.6870  0.0131
                                            0.0101 -0.0014 -0.0031  0.0054  0.0083
                                            0.0116 -0.0107
     7. (1.98163) BD ( 1) C   2 - H  19  
                ( 60.31%)   0.7766* C   2 s( 30.56%)p 2.27( 69.37%)d 0.00(  0.07%)
                                           -0.0003  0.5526  0.0181  0.0004  0.0002
                                           -0.0051 -0.0004 -0.0003 -0.0000  0.6955
                                            0.0037 -0.0069  0.0012  0.4581  0.0026
                                           -0.0041  0.0007 -0.0013  0.0014  0.0203
                                           -0.0159 -0.0007
                ( 39.69%)   0.6300* H  19 s(100.00%)
                                            1.0000  0.0006  0.0012
     8. (1.97340) BD ( 1) C   3 - C   4  
                ( 49.14%)   0.7010* C   3 s( 34.98%)p 1.86( 64.99%)d 0.00(  0.03%)
                                            0.0001  0.5914  0.0063  0.0039  0.0003
                                           -0.0144  0.0199 -0.0004  0.0014 -0.6827
                                            0.0104  0.0094 -0.0006 -0.4277 -0.0070
                                            0.0057 -0.0014  0.0013 -0.0034  0.0136
                                           -0.0090 -0.0014
                ( 50.86%)   0.7132* C   4 s( 33.85%)p 1.95( 66.11%)d 0.00(  0.03%)
                                           -0.0000  0.5818  0.0048  0.0014  0.0003
                                           -0.0017  0.0082  0.0009 -0.0005  0.6763
                                           -0.0085 -0.0011  0.0027  0.4512 -0.0083
                                           -0.0019  0.0026  0.0017 -0.0018  0.0149
                                           -0.0102 -0.0013
     9. (1.97987) BD ( 1) C   3 - H  20  
                ( 60.30%)   0.7766* C   3 s( 30.07%)p 2.32( 69.86%)d 0.00(  0.07%)
                                            0.0003 -0.5481  0.0163  0.0023  0.0000
                                            0.5914  0.0052  0.0008  0.0003 -0.1255
                                            0.0096 -0.0041 -0.0015 -0.5771  0.0007
                                           -0.0029 -0.0014  0.0053  0.0217 -0.0037
                                           -0.0115 -0.0057
                ( 39.70%)   0.6301* H  20 s(100.00%)
                                           -1.0000 -0.0014 -0.0008
    10. (1.97422) BD ( 1) C   4 - C   5  
                ( 50.91%)   0.7135* C   4 s( 34.16%)p 1.93( 65.81%)d 0.00(  0.03%)
                                           -0.0000  0.5845  0.0072  0.0016  0.0002
                                            0.5717 -0.0046 -0.0024  0.0018 -0.1267
                                            0.0114  0.0017 -0.0014 -0.5612  0.0106
                                            0.0006 -0.0019 -0.0012 -0.0150  0.0036
                                            0.0069  0.0024
                ( 49.09%)   0.7006* C   5 s( 34.86%)p 1.87( 65.11%)d 0.00(  0.03%)
                                            0.0001  0.5904  0.0060  0.0046  0.0002
                                           -0.5792  0.0139  0.0073 -0.0001  0.0893
                                            0.0194 -0.0014  0.0018  0.5541  0.0024
                                           -0.0085  0.0005 -0.0009 -0.0147  0.0049
                                            0.0050  0.0024
    11. (1.67071) BD ( 2) C   4 - C   5  
                ( 50.15%)   0.7081* C   4 s(  0.01%)p 1.00( 99.96%)d 0.00(  0.03%)
                                            0.0001 -0.0024 -0.0064 -0.0024 -0.0002
                                            0.5730  0.0027  0.0049 -0.0033 -0.4523
                                           -0.0091 -0.0040  0.0014  0.6831  0.0066
                                            0.0050 -0.0033 -0.0039  0.0044  0.0074
                                            0.0108 -0.0111
                ( 49.85%)   0.7061* C   5 s(  0.00%)p 1.00( 99.96%)d 0.00(  0.04%)
                                           -0.0001 -0.0037 -0.0020 -0.0025  0.0002
                                            0.5774  0.0050  0.0047 -0.0017 -0.4506
                                           -0.0092 -0.0031 -0.0001  0.6804  0.0101
                                            0.0044 -0.0008  0.0096  0.0026  0.0005
                                           -0.0001  0.0169
    12. (1.96688) BD ( 1) C   4 - C   7  
                ( 48.65%)   0.6975* C   4 s( 31.95%)p 2.13( 68.02%)d 0.00(  0.03%)
                                            0.0002  0.5652 -0.0088 -0.0044 -0.0005
                                           -0.5869 -0.0053  0.0011 -0.0017 -0.5667
                                           -0.0162  0.0040 -0.0018  0.1186  0.0144
                                           -0.0014  0.0011  0.0135 -0.0040 -0.0020
                                           -0.0001 -0.0076
                ( 51.35%)   0.7166* C   7 s( 28.83%)p 2.47( 71.14%)d 0.00(  0.03%)
                                            0.0002  0.5369  0.0081  0.0001  0.0001
                                            0.6238  0.0169 -0.0013  0.0046  0.5434
                                           -0.0144 -0.0028  0.0006 -0.1619  0.0164
                                           -0.0021  0.0005  0.0124 -0.0045 -0.0031
                                            0.0047 -0.0078
    13. (1.97911) BD ( 1) C   5 - C   6  
                ( 50.51%)   0.7107* C   5 s( 34.84%)p 1.87( 65.13%)d 0.00(  0.03%)
                                           -0.0001  0.5901  0.0149 -0.0021 -0.0000
                                            0.5743 -0.0258 -0.0040  0.0006  0.5530
                                            0.0128 -0.0085 -0.0002 -0.1178  0.0293
                                           -0.0027 -0.0007  0.0147 -0.0045  0.0005
                                           -0.0014 -0.0082
                ( 49.49%)   0.7035* C   6 s( 34.68%)p 1.88( 65.28%)d 0.00(  0.03%)
                                            0.0000  0.5888 -0.0105  0.0010  0.0002
                                           -0.5649 -0.0052 -0.0114 -0.0006 -0.5665
                                            0.0324 -0.0071 -0.0001  0.1040  0.0262
                                            0.0044  0.0006  0.0147 -0.0065 -0.0012
                                            0.0012 -0.0078
    14. (1.98025) BD ( 1) C   5 - H  21  
                ( 60.27%)   0.7763* C   5 s( 30.20%)p 2.31( 69.73%)d 0.00(  0.07%)
                                            0.0003 -0.5493  0.0165  0.0023  0.0001
                                           -0.0086  0.0075 -0.0037 -0.0015  0.6940
                                            0.0044  0.0018  0.0009  0.4641 -0.0059
                                            0.0037  0.0016  0.0008 -0.0006 -0.0202
                                            0.0161  0.0012
                ( 39.73%)   0.6303* H  21 s(100.00%)
                                           -1.0000 -0.0016 -0.0008
    15. (1.98146) BD ( 1) C   6 - H  22  
                ( 60.30%)   0.7766* C   6 s( 30.54%)p 2.27( 69.39%)d 0.00(  0.07%)
                                           -0.0003  0.5523  0.0185  0.0008  0.0003
                                            0.5899  0.0032 -0.0059  0.0011 -0.1204
                                           -0.0013  0.0006 -0.0002 -0.5756 -0.0034
                                            0.0055 -0.0010 -0.0059 -0.0213  0.0035
                                            0.0113  0.0064
                ( 39.70%)   0.6300* H  22 s(100.00%)
                                            1.0000  0.0005  0.0012
    16. (1.96301) BD ( 1) C   7 - C   8  
                ( 50.42%)   0.7100* C   7 s( 27.81%)p 2.59( 72.16%)d 0.00(  0.03%)
                                           -0.0001 -0.5273 -0.0054 -0.0005  0.0001
                                           -0.0506 -0.0173  0.0051 -0.0020  0.3492
                                           -0.0083 -0.0025  0.0010 -0.7724 -0.0030
                                            0.0063 -0.0034  0.0029 -0.0036  0.0126
                                            0.0036 -0.0099
                ( 49.58%)   0.7042* C   8 s( 31.79%)p 2.15( 68.19%)d 0.00(  0.03%)
                                           -0.0002 -0.5637  0.0125  0.0025  0.0005
                                            0.0787 -0.0085  0.0008  0.0001 -0.3563
                                           -0.0136  0.0025 -0.0017  0.7404  0.0175
                                           -0.0033  0.0026  0.0030 -0.0012  0.0104
                                            0.0012 -0.0115
    17. (1.98168) BD ( 1) C   7 - N   9  
                ( 38.77%)   0.6226* C   7 s( 21.77%)p 3.59( 78.13%)d 0.00(  0.09%)
                                           -0.0000  0.4660  0.0241  0.0007 -0.0002
                                           -0.0012  0.0099  0.0003 -0.0017 -0.6408
                                            0.0164 -0.0035  0.0002 -0.6082  0.0200
                                           -0.0044 -0.0001 -0.0020 -0.0004  0.0263
                                           -0.0149  0.0043
                ( 61.23%)   0.7825* N   9 s( 35.26%)p 1.83( 64.71%)d 0.00(  0.03%)
                                           -0.0000  0.5938 -0.0027 -0.0045  0.0001
                                            0.0068 -0.0018 -0.0000 -0.0004  0.5912
                                            0.0001 -0.0046  0.0010  0.5454 -0.0000
                                           -0.0034  0.0011 -0.0036  0.0022  0.0155
                                           -0.0051  0.0004
    18. (1.96157) BD ( 1) C   7 - H  23  
                ( 62.57%)   0.7910* C   7 s( 21.63%)p 3.62( 78.30%)d 0.00(  0.08%)
                                            0.0002 -0.4643  0.0252  0.0005 -0.0002
                                            0.7784  0.0208 -0.0002 -0.0025 -0.4126
                                           -0.0102 -0.0022  0.0010  0.0789 -0.0054
                                            0.0003  0.0012  0.0198 -0.0053  0.0021
                                           -0.0131  0.0129
                ( 37.43%)   0.6118* H  23 s(100.00%)
                                           -1.0000 -0.0039 -0.0006
    19. (1.97629) BD ( 1) C   8 - C  10  
                ( 49.75%)   0.7053* C   8 s( 34.29%)p 1.92( 65.69%)d 0.00(  0.03%)
                                           -0.0000  0.5854  0.0130  0.0032  0.0002
                                           -0.5799  0.0156  0.0007 -0.0023  0.1028
                                           -0.0122 -0.0012  0.0007  0.5564  0.0068
                                            0.0005  0.0020 -0.0032 -0.0137  0.0010
                                            0.0071  0.0051
                ( 50.25%)   0.7089* C  10 s( 38.71%)p 1.58( 61.27%)d 0.00(  0.02%)
                                            0.0001  0.6221  0.0017  0.0046  0.0005
                                            0.5013  0.0105 -0.0050  0.0086 -0.0369
                                           -0.0066  0.0001 -0.0021 -0.5998  0.0017
                                            0.0046 -0.0068 -0.0047 -0.0114 -0.0015
                                            0.0067  0.0053
    20. (1.68658) BD ( 2) C   8 - C  10  
                ( 47.59%)   0.6898* C   8 s(  0.00%)p 1.00( 99.96%)d 0.00(  0.03%)
                                           -0.0000 -0.0019 -0.0035 -0.0002 -0.0001
                                            0.4691 -0.0039  0.0030 -0.0031  0.8145
                                           -0.0022  0.0075 -0.0054  0.3407 -0.0029
                                            0.0024 -0.0030 -0.0072  0.0061  0.0127
                                           -0.0006  0.0096
                ( 52.41%)   0.7240* C  10 s(  0.00%)p 1.00( 99.99%)d 0.00(  0.01%)
                                           -0.0000 -0.0021 -0.0007 -0.0007  0.0001
                                            0.4676 -0.0002  0.0066 -0.0006  0.8164
                                            0.0007  0.0098 -0.0007  0.3384 -0.0018
                                            0.0050 -0.0011  0.0056 -0.0014 -0.0069
                                            0.0037 -0.0050
    21. (1.96691) BD ( 1) C   8 - C  14  
                ( 51.18%)   0.7154* C   8 s( 33.92%)p 1.95( 66.05%)d 0.00(  0.03%)
                                           -0.0003  0.5824  0.0043 -0.0018  0.0001
                                            0.6608 -0.0108 -0.0016  0.0043 -0.4456
                                            0.0056  0.0006 -0.0022  0.1586  0.0024
                                           -0.0005 -0.0008 -0.0153  0.0046 -0.0050
                                            0.0060 -0.0056
                ( 48.82%)   0.6987* C  14 s( 34.65%)p 1.88( 65.32%)d 0.00(  0.03%)
                                            0.0002  0.5886  0.0042  0.0033  0.0005
                                           -0.6557 -0.0042  0.0092 -0.0006  0.4426
                                           -0.0054 -0.0070 -0.0004 -0.1636  0.0195
                                            0.0029  0.0012 -0.0137  0.0017 -0.0035
                                            0.0070 -0.0050
    22. (1.99102) BD ( 1) N   9 - C  15  
                ( 63.19%)   0.7949* N   9 s( 35.67%)p 1.80( 64.28%)d 0.00(  0.05%)
                                            0.0000  0.5971  0.0113  0.0054  0.0000
                                           -0.6155  0.0048  0.0002 -0.0017 -0.1366
                                            0.0186 -0.0036  0.0000 -0.4945  0.0205
                                           -0.0028 -0.0011  0.0021  0.0176  0.0066
                                            0.0103  0.0002
                ( 36.81%)   0.6067* C  15 s( 32.56%)p 2.07( 67.36%)d 0.00(  0.08%)
                                            0.0001  0.5703 -0.0196  0.0030 -0.0021
                                            0.6351 -0.0236 -0.0035  0.0034  0.1394
                                           -0.0038 -0.0061 -0.0003  0.4999 -0.0173
                                           -0.0077  0.0022  0.0077  0.0222  0.0023
                                            0.0141  0.0020
    23. (1.98512) BD ( 1) N   9 - H  24  
                ( 70.71%)   0.8409* N   9 s( 28.96%)p 2.45( 70.98%)d 0.00(  0.06%)
                                           -0.0002  0.5381 -0.0047 -0.0025 -0.0001
                                            0.6739 -0.0137 -0.0016 -0.0006 -0.5027
                                            0.0133  0.0006  0.0019 -0.0496  0.0037
                                           -0.0007  0.0013 -0.0207  0.0004  0.0059
                                            0.0061 -0.0118
                ( 29.29%)   0.5412* H  24 s(100.00%)
                                            1.0000 -0.0068  0.0021
    24. (1.97884) BD ( 1) C  10 - C  11  
                ( 51.37%)   0.7168* C  10 s( 37.23%)p 1.68( 62.74%)d 0.00(  0.03%)
                                           -0.0001  0.6102  0.0062  0.0010 -0.0006
                                            0.0713  0.0184 -0.0034  0.0038 -0.3351
                                           -0.0061  0.0014 -0.0050  0.7137 -0.0112
                                            0.0000  0.0072 -0.0046  0.0007 -0.0117
                                            0.0001  0.0115
                ( 48.63%)   0.6973* C  11 s( 34.37%)p 1.91( 65.60%)d 0.00(  0.03%)
                                            0.0000  0.5861 -0.0135  0.0030  0.0004
                                           -0.1240  0.0341 -0.0007  0.0011  0.3631
                                           -0.0196 -0.0053 -0.0009 -0.7121  0.0007
                                            0.0138  0.0005 -0.0028  0.0010 -0.0117
                                           -0.0011  0.0127
    25. (1.98970) BD ( 1) C  10 -Cl  17  
                ( 46.36%)   0.6809* C  10 s( 23.89%)p 3.18( 75.91%)d 0.01(  0.20%)
                                           -0.0001  0.4886 -0.0089 -0.0076  0.0001
                                           -0.7236  0.0139  0.0093  0.0123  0.4680
                                           -0.0050 -0.0089 -0.0069 -0.1262 -0.0065
                                            0.0050  0.0002 -0.0348  0.0069 -0.0058
                                            0.0164 -0.0200
                ( 53.64%)   0.7324*Cl  17 s( 20.29%)p 3.90( 79.17%)d 0.03(  0.53%)
                                            0.0000  0.0001  0.4492  0.0347  0.0010
                                            0.0000 -0.0000  0.0001  0.7508 -0.0409
                                           -0.0055  0.0013 -0.0002 -0.0000 -0.4669
                                            0.0268  0.0040 -0.0003  0.0002  0.0000
                                            0.0871 -0.0078 -0.0025 -0.0010 -0.0001
                                           -0.0560  0.0108 -0.0065  0.0276 -0.0354
    26. (1.97491) BD ( 1) C  11 - C  12  
                ( 50.60%)   0.7113* C  11 s( 34.97%)p 1.86( 65.00%)d 0.00(  0.03%)
                                           -0.0002  0.5912 -0.0133 -0.0062 -0.0002
                                            0.6590  0.0015 -0.0116  0.0008 -0.4378
                                            0.0155  0.0057 -0.0003  0.1484 -0.0397
                                            0.0024 -0.0005 -0.0150  0.0004 -0.0033
                                            0.0080 -0.0061
                ( 49.40%)   0.7029* C  12 s( 34.45%)p 1.90( 65.52%)d 0.00(  0.03%)
                                            0.0001  0.5868 -0.0110 -0.0003 -0.0001
                                           -0.6672  0.0260  0.0110  0.0001  0.4360
                                           -0.0012 -0.0087 -0.0000 -0.1340 -0.0333
                                            0.0063 -0.0001 -0.0144  0.0046 -0.0059
                                            0.0056 -0.0048
    27. (1.66843) BD ( 2) C  11 - C  12  
                ( 50.35%)   0.7096* C  11 s(  0.00%)p 1.00( 99.96%)d 0.00(  0.04%)
                                           -0.0000  0.0008  0.0000  0.0003  0.0000
                                            0.4665  0.0118  0.0066 -0.0002  0.8174
                                            0.0200  0.0111 -0.0004  0.3363  0.0083
                                            0.0044 -0.0002  0.0109  0.0024 -0.0084
                                            0.0136 -0.0043
                ( 49.65%)   0.7046* C  12 s(  0.00%)p 1.00( 99.96%)d 0.00(  0.04%)
                                            0.0000  0.0001  0.0001  0.0001 -0.0000
                                            0.4665  0.0119  0.0072  0.0000  0.8172
                                            0.0208  0.0123  0.0000  0.3366  0.0086
                                            0.0049  0.0000 -0.0035 -0.0098 -0.0068
                                           -0.0146 -0.0077
    28. (1.98037) BD ( 1) C  11 - H  25  
                ( 60.88%)   0.7802* C  11 s( 30.57%)p 2.27( 69.36%)d 0.00(  0.06%)
                                            0.0003 -0.5526 -0.0185 -0.0037  0.0002
                                            0.5753  0.0072  0.0037  0.0008 -0.0824
                                           -0.0056  0.0004 -0.0002 -0.5964  0.0034
                                           -0.0059 -0.0008  0.0023  0.0219 -0.0033
                                           -0.0100 -0.0071
                ( 39.12%)   0.6255* H  25 s(100.00%)
                                           -1.0000 -0.0011 -0.0011
    29. (1.98138) BD ( 1) C  12 - C  13  
                ( 49.99%)   0.7071* C  12 s( 34.67%)p 1.88( 65.30%)d 0.00(  0.03%)
                                            0.0000  0.5887 -0.0123  0.0002 -0.0001
                                            0.5697 -0.0330 -0.0075 -0.0003 -0.0930
                                            0.0236 -0.0009  0.0002 -0.5637 -0.0118
                                            0.0126 -0.0003 -0.0036 -0.0144 -0.0007
                                            0.0072  0.0070
                ( 50.01%)   0.7072* C  13 s( 34.61%)p 1.89( 65.36%)d 0.00(  0.03%)
                                            0.0000  0.5882 -0.0126 -0.0029 -0.0005
                                           -0.5506 -0.0101  0.0111 -0.0006  0.0754
                                            0.0207 -0.0039  0.0003  0.5854 -0.0363
                                           -0.0063  0.0001 -0.0055 -0.0143  0.0007
                                            0.0085  0.0039
    30. (1.98091) BD ( 1) C  12 - H  26  
                ( 60.53%)   0.7780* C  12 s( 30.79%)p 2.25( 69.14%)d 0.00(  0.07%)
                                           -0.0003  0.5546  0.0182 -0.0001  0.0002
                                            0.1013 -0.0006  0.0012  0.0000 -0.3631
                                           -0.0015 -0.0039 -0.0006  0.7411  0.0046
                                            0.0076  0.0016 -0.0012  0.0056 -0.0169
                                           -0.0048  0.0176
                ( 39.47%)   0.6282* H  26 s(100.00%)
                                            1.0000  0.0006  0.0012
    31. (1.97945) BD ( 1) C  13 - C  14  
                ( 49.38%)   0.7027* C  13 s( 34.60%)p 1.89( 65.37%)d 0.00(  0.03%)
                                            0.0001  0.5881 -0.0108  0.0018  0.0001
                                           -0.0942 -0.0329  0.0046 -0.0009  0.3456
                                            0.0082 -0.0064  0.0006 -0.7235  0.0252
                                            0.0103 -0.0003 -0.0052  0.0038 -0.0125
                                           -0.0006  0.0108
                ( 50.62%)   0.7115* C  14 s( 35.02%)p 1.85( 64.95%)d 0.00(  0.03%)
                                           -0.0000  0.5915  0.0164 -0.0011 -0.0001
                                            0.1102 -0.0360  0.0020  0.0008 -0.3611
                                            0.0195  0.0017 -0.0003  0.7108  0.0035
                                           -0.0086  0.0005 -0.0033 -0.0001 -0.0118
                                           -0.0006  0.0123
    32. (1.66527) BD ( 2) C  13 - C  14  
                ( 49.82%)   0.7058* C  13 s(  0.00%)p 1.00( 99.95%)d 0.00(  0.04%)
                                            0.0000  0.0026 -0.0010 -0.0010 -0.0002
                                            0.4680  0.0100  0.0046  0.0001  0.8183
                                            0.0168  0.0085 -0.0005  0.3322  0.0071
                                            0.0036 -0.0001 -0.0043 -0.0099 -0.0064
                                           -0.0155 -0.0073
                ( 50.18%)   0.7084* C  14 s(  0.00%)p 1.00( 99.96%)d 0.00(  0.04%)
                                           -0.0000  0.0039  0.0003  0.0007  0.0001
                                            0.4694  0.0060  0.0060 -0.0008  0.8152
                                            0.0119  0.0123 -0.0014  0.3381  0.0053
                                            0.0054 -0.0001 -0.0070  0.0062  0.0131
                                            0.0003  0.0103
    33. (1.98135) BD ( 1) C  13 - H  27  
                ( 60.51%)   0.7779* C  13 s( 30.71%)p 2.25( 69.23%)d 0.00(  0.07%)
                                           -0.0003  0.5538  0.0186  0.0010  0.0004
                                            0.6836  0.0045  0.0066  0.0011 -0.4515
                                           -0.0028 -0.0047 -0.0007  0.1451  0.0004
                                            0.0021  0.0003 -0.0191  0.0070 -0.0032
                                            0.0080 -0.0129
                ( 39.49%)   0.6284* H  27 s(100.00%)
                                            1.0000  0.0006  0.0013
    34. (1.97890) BD ( 1) C  14 - H  28  
                ( 60.36%)   0.7769* C  14 s( 30.22%)p 2.31( 69.71%)d 0.00(  0.07%)
                                           -0.0004  0.5495 -0.0161 -0.0018 -0.0002
                                            0.5800 -0.0081  0.0050  0.0021 -0.0904
                                            0.0081 -0.0027 -0.0011 -0.5935 -0.0117
                                            0.0001 -0.0010 -0.0032 -0.0223  0.0046
                                            0.0104  0.0072
                ( 39.64%)   0.6296* H  28 s(100.00%)
                                            1.0000  0.0016  0.0007
    35. (1.99747) BD ( 1) C  15 - O  16  
                ( 26.70%)   0.5167* C  15 s(  0.04%)p99.99( 99.36%)d16.75(  0.60%)
                                           -0.0000  0.0189 -0.0014  0.0003 -0.0001
                                           -0.3966 -0.0187 -0.0088  0.0029 -0.6324
                                           -0.0279 -0.0130  0.0035  0.6586  0.0339
                                            0.0150 -0.0042  0.0207  0.0232 -0.0073
                                           -0.0383 -0.0594
                ( 73.30%)   0.8562* O  16 s(  0.03%)p99.99( 99.86%)d 3.16(  0.11%)
                                            0.0000  0.0186 -0.0015 -0.0000 -0.0000
                                           -0.4016 -0.0005 -0.0007  0.0014 -0.5970
                                           -0.0018 -0.0012  0.0022  0.6934  0.0005
                                            0.0009 -0.0024 -0.0086 -0.0103  0.0047
                                            0.0160  0.0254
    36. (1.99387) BD ( 2) C  15 - O  16  
                ( 36.13%)   0.6011* C  15 s( 31.92%)p 2.13( 67.92%)d 0.00(  0.16%)
                                           -0.0001  0.5616 -0.0619 -0.0018 -0.0015
                                            0.0655  0.0148 -0.0060 -0.0011 -0.6024
                                            0.0400  0.0045 -0.0037 -0.5552  0.0430
                                            0.0002 -0.0037 -0.0071 -0.0047  0.0340
                                           -0.0176  0.0052
                ( 63.87%)   0.7992* O  16 s( 36.96%)p 1.70( 62.93%)d 0.00(  0.11%)
                                            0.0000  0.6063 -0.0440 -0.0018 -0.0000
                                           -0.0502  0.0021 -0.0017 -0.0002  0.6216
                                           -0.0192 -0.0013  0.0002  0.4897 -0.0163
                                           -0.0021  0.0002 -0.0017 -0.0028  0.0277
                                           -0.0175  0.0042
    37. (1.98772) BD ( 1) C  15 - H  29  
                ( 58.39%)   0.7641* C  15 s( 35.84%)p 1.79( 64.07%)d 0.00(  0.09%)
                                            0.0002 -0.5970 -0.0454  0.0010 -0.0020
                                            0.6559  0.0082  0.0010 -0.0022 -0.4573
                                           -0.0182  0.0065  0.0041 -0.0270 -0.0117
                                            0.0067  0.0024  0.0236  0.0064  0.0038
                                           -0.0069  0.0148
                ( 41.61%)   0.6451* H  29 s(100.00%)
                                           -1.0000 -0.0042  0.0004
    38. (1.99929) CR ( 1) C   1           s(100.00%)p 0.00(  0.00%)
                                            1.0000  0.0002  0.0000 -0.0000  0.0000
                                            0.0002  0.0000  0.0000  0.0000  0.0002
                                            0.0000  0.0000  0.0000 -0.0000 -0.0000
                                           -0.0000 -0.0000  0.0000 -0.0000 -0.0000
                                            0.0000 -0.0000
    39. (1.99929) CR ( 1) C   2           s(100.00%)p 0.00(  0.00%)
                                            1.0000  0.0001  0.0000  0.0000  0.0000
                                            0.0000 -0.0000 -0.0000 -0.0000  0.0003
                                            0.0000 -0.0000  0.0000  0.0002  0.0000
                                           -0.0000  0.0000 -0.0000  0.0000  0.0000
                                           -0.0000  0.0000
    40. (1.99918) CR ( 1) C   3           s(100.00%)p 0.00(  0.00%)
                                            1.0000  0.0001 -0.0000 -0.0000 -0.0000
                                           -0.0002 -0.0000 -0.0000 -0.0000  0.0002
                                           -0.0000  0.0000  0.0000  0.0002 -0.0000
                                            0.0000  0.0000 -0.0000 -0.0000 -0.0000
                                            0.0000  0.0000
    41. (1.99912) CR ( 1) C   4           s(100.00%)p 0.00(  0.00%)
                                            1.0000 -0.0001  0.0000  0.0000  0.0000
                                            0.0001  0.0000 -0.0000  0.0000  0.0001
                                            0.0000 -0.0000  0.0000 -0.0001 -0.0000
                                           -0.0000  0.0000 -0.0000  0.0000  0.0000
                                           -0.0000  0.0000
    42. (1.99916) CR ( 1) C   5           s(100.00%)p 0.00(  0.00%)
                                            1.0000  0.0002 -0.0000 -0.0000 -0.0000
                                            0.0001 -0.0000  0.0000  0.0000 -0.0002
                                           -0.0000 -0.0000 -0.0000 -0.0002  0.0000
                                           -0.0000 -0.0000  0.0000  0.0000  0.0000
                                           -0.0000 -0.0000
    43. (1.99929) CR ( 1) C   6           s(100.00%)p 0.00(  0.00%)
                                            1.0000  0.0001  0.0000  0.0000  0.0000
                                            0.0002  0.0000 -0.0000  0.0000 -0.0000
                                           -0.0000  0.0000 -0.0000 -0.0002 -0.0000
                                            0.0000 -0.0000 -0.0000 -0.0000  0.0000
                                            0.0000  0.0000
    44. (1.99904) CR ( 1) C   7           s(100.00%)p 0.00(  0.00%)
                                            1.0000 -0.0000 -0.0000 -0.0000  0.0000
                                           -0.0003 -0.0000  0.0000 -0.0000  0.0000
                                            0.0000  0.0000 -0.0000 -0.0001 -0.0000
                                            0.0000 -0.0000 -0.0000  0.0000  0.0000
                                            0.0000 -0.0000
    45. (1.99896) CR ( 1) C   8           s(100.00%)p 0.00(  0.00%)
                                            1.0000  0.0000  0.0000  0.0000  0.0000
                                            0.0002 -0.0000 -0.0000  0.0000 -0.0002
                                           -0.0000  0.0000 -0.0000  0.0002  0.0000
                                           -0.0000  0.0000 -0.0000  0.0000  0.0000
                                            0.0000 -0.0000
    46. (1.99940) CR ( 1) N   9           s(100.00%)p 0.00(  0.00%)
                                            1.0000  0.0001 -0.0000 -0.0000 -0.0000
                                            0.0001 -0.0000 -0.0000 -0.0000 -0.0000
                                            0.0000  0.0000  0.0000 -0.0000 -0.0000
                                           -0.0000  0.0000 -0.0000  0.0000  0.0000
                                            0.0000 -0.0000
    47. (1.99866) CR ( 1) C  10           s(100.00%)
                                            1.0000  0.0000 -0.0000 -0.0000 -0.0000
                                           -0.0001  0.0000  0.0000  0.0000  0.0000
                                           -0.0000 -0.0000 -0.0000  0.0001 -0.0000
                                           -0.0000  0.0000 -0.0000  0.0000 -0.0000
                                            0.0000 -0.0000
    48. (1.99913) CR ( 1) C  11           s(100.00%)p 0.00(  0.00%)
                                            1.0000  0.0003  0.0000 -0.0000 -0.0000
                                           -0.0000 -0.0000 -0.0000 -0.0000 -0.0001
                                            0.0000  0.0000  0.0000  0.0002 -0.0000
                                            0.0000  0.0000 -0.0000 -0.0000  0.0000
                                            0.0000  0.0000
    49. (1.99928) CR ( 1) C  12           s(100.00%)p 0.00(  0.00%)
                                            1.0000  0.0001  0.0000 -0.0000  0.0000
                                            0.0001 -0.0000 -0.0000  0.0000 -0.0002
                                           -0.0000 -0.0000 -0.0000  0.0003  0.0000
                                            0.0000  0.0000  0.0000  0.0000 -0.0000
                                           -0.0000  0.0000
    50. (1.99929) CR ( 1) C  13           s(100.00%)p 0.00(  0.00%)
                                            1.0000  0.0001  0.0000  0.0000  0.0000
                                            0.0002  0.0000  0.0000  0.0000 -0.0002
                                           -0.0000 -0.0000 -0.0000  0.0000  0.0000
                                            0.0000  0.0000 -0.0000  0.0000 -0.0000
                                            0.0000 -0.0000
    51. (1.99916) CR ( 1) C  14           s(100.00%)p 0.00(  0.00%)
                                            1.0000  0.0001 -0.0000 -0.0000 -0.0000
                                            0.0003 -0.0000  0.0000  0.0000 -0.0001
                                            0.0000  0.0000 -0.0000 -0.0002 -0.0000
                                           -0.0000 -0.0000  0.0000 -0.0000  0.0000
                                            0.0000  0.0000
    52. (1.99947) CR ( 1) C  15           s(100.00%)p 0.00(  0.00%)
                                            1.0000  0.0001  0.0000 -0.0000  0.0000
                                           -0.0002  0.0000 -0.0000 -0.0000  0.0000
                                            0.0000 -0.0000 -0.0000 -0.0001  0.0000
                                           -0.0000 -0.0000 -0.0000 -0.0000  0.0000
                                           -0.0000 -0.0000
    53. (1.99981) CR ( 1) O  16           s(100.00%)p 0.00(  0.00%)
                                            1.0000  0.0002  0.0000 -0.0000  0.0000
                                           -0.0001 -0.0000 -0.0000  0.0000 -0.0002
                                            0.0000  0.0000 -0.0000 -0.0002  0.0000
                                            0.0000 -0.0000 -0.0000 -0.0000 -0.0000
                                            0.0000 -0.0000
    54. (2.00000) CR ( 1)Cl  17           s(100.00%)
                                            1.0000 -0.0000  0.0000 -0.0000 -0.0000
                                           -0.0000  0.0000 -0.0000 -0.0000  0.0000
                                            0.0000 -0.0000 -0.0000  0.0000  0.0000
                                           -0.0000 -0.0000  0.0000  0.0000 -0.0000
                                            0.0000  0.0000  0.0000  0.0000  0.0000
                                            0.0000 -0.0000  0.0000 -0.0000  0.0000
    55. (1.99967) CR ( 2)Cl  17           s(100.00%)p 0.00(  0.00%)
                                           -0.0000  1.0000  0.0002 -0.0000 -0.0000
                                           -0.0000  0.0000 -0.0000 -0.0002  0.0000
                                           -0.0000 -0.0000 -0.0000  0.0000  0.0001
                                           -0.0000 -0.0000  0.0000  0.0000 -0.0000
                                           -0.0000  0.0000  0.0000  0.0000 -0.0000
                                            0.0000 -0.0000  0.0000 -0.0000  0.0000
    56. (1.99993) CR ( 3)Cl  17           s(  0.00%)p 1.00(100.00%)
                                           -0.0000 -0.0000  0.0001 -0.0000 -0.0000
                                           -0.0000  0.0000  1.0000 -0.0001  0.0000
                                            0.0000 -0.0000 -0.0000  0.0000  0.0001
                                           -0.0000 -0.0000  0.0000  0.0000 -0.0000
                                           -0.0000  0.0000  0.0000  0.0000 -0.0000
                                            0.0000 -0.0000  0.0000 -0.0000  0.0000
    57. (1.99997) CR ( 4)Cl  17           s(  0.00%)p 1.00(100.00%)
                                            0.0000  0.0000 -0.0001  0.0000  0.0000
                                            0.0000 -0.0000  0.0000  0.0001 -0.0000
                                           -0.0000  0.0000  0.0000  1.0000 -0.0001
                                            0.0000  0.0000 -0.0000 -0.0000  0.0000
                                           -0.0000 -0.0000 -0.0000 -0.0000  0.0000
                                           -0.0000  0.0000 -0.0000  0.0000 -0.0000
    58. (1.99999) CR ( 5)Cl  17           s(  0.00%)p 1.00(100.00%)
                                           -0.0000 -0.0000  0.0000 -0.0000 -0.0000
                                            0.0000  0.0000 -0.0000 -0.0000  0.0000
                                           -0.0000 -0.0000 -0.0000  0.0000 -0.0000
                                           -0.0000  0.0000  0.0000  0.0000  1.0000
                                            0.0000  0.0000  0.0000  0.0000  0.0000
                                            0.0000  0.0000 -0.0000 -0.0000  0.0000
    59. (1.68895) LP ( 1) N   9           s(  0.00%)p 1.00( 99.99%)d 0.00(  0.01%)
                                           -0.0000  0.0023  0.0006  0.0002 -0.0000
                                            0.4074  0.0115  0.0012 -0.0001  0.6151
                                            0.0165  0.0027 -0.0005 -0.6744 -0.0194
                                           -0.0017 -0.0001 -0.0061  0.0041 -0.0037
                                           -0.0039  0.0072
    60. (1.98866) LP ( 1) O  16           s( 63.21%)p 0.58( 36.78%)d 0.00(  0.01%)
                                           -0.0003  0.7948  0.0214  0.0008  0.0000
                                            0.0520 -0.0005 -0.0008  0.0002 -0.4622
                                            0.0066  0.0018 -0.0041 -0.3891  0.0058
                                            0.0011 -0.0036  0.0014  0.0001 -0.0078
                                            0.0038 -0.0008
    61. (1.90437) LP ( 2) O  16           s(  0.00%)p 1.00( 99.93%)d 0.00(  0.06%)
                                            0.0001 -0.0037  0.0012  0.0056 -0.0001
                                            0.9125  0.0124  0.0018 -0.0008 -0.2021
                                           -0.0022 -0.0016 -0.0008  0.3546  0.0050
                                           -0.0006 -0.0012  0.0176  0.0145  0.0038
                                            0.0022  0.0098
    62. (1.99134) LP ( 1)Cl  17           s( 79.78%)p 0.25( 20.20%)d 0.00(  0.02%)
                                           -0.0000 -0.0003  0.8931 -0.0094 -0.0002
                                           -0.0000  0.0000 -0.0002 -0.3794  0.0149
                                           -0.0023 -0.0005 -0.0005  0.0001  0.2367
                                           -0.0097  0.0008  0.0002  0.0003 -0.0000
                                           -0.0409  0.0029  0.0011  0.0003 -0.0001
                                            0.0103 -0.0023  0.0008 -0.0050  0.0071
    63. (1.96243) LP ( 2)Cl  17           s(  0.00%)p 1.00( 99.98%)d 0.00(  0.02%)
                                            0.0000  0.0000  0.0025 -0.0017 -0.0001
                                           -0.0000 -0.0000 -0.0000  0.2602  0.0046
                                            0.0026 -0.0003  0.0001 -0.0000  0.2463
                                            0.0030 -0.0012  0.0000  0.0001  0.0000
                                           -0.9334 -0.0126 -0.0008  0.0000 -0.0003
                                            0.0014 -0.0119  0.0077  0.0052 -0.0019
    64. (1.92310) LP ( 3)Cl  17           s(  0.00%)p 1.00( 99.96%)d 0.00(  0.04%)
                                            0.0000  0.0000  0.0015  0.0009 -0.0008
                                            0.0001  0.0000 -0.0000 -0.4670 -0.0087
                                           -0.0011  0.0005  0.0002 -0.0000 -0.8138
                                           -0.0149 -0.0006  0.0005  0.0004 -0.0000
                                           -0.3449 -0.0063 -0.0006  0.0001  0.0002
                                           -0.0089 -0.0065  0.0022 -0.0161 -0.0010
    65. (0.00553) RY*( 1) C   1           s(  1.34%)p69.87( 93.31%)d 4.01(  5.35%)
                                            0.0000 -0.0240  0.1112  0.0130  0.0160
                                            0.0173 -0.6767  0.0741 -0.0389  0.0167
                                           -0.6650  0.0719 -0.0384 -0.0034  0.1342
                                           -0.0240  0.0088 -0.1765 -0.0274  0.1008
                                           -0.0174  0.1057
    66. (0.00194) RY*( 2) C   1           s(  0.01%)p 1.00( 98.13%)d 0.02(  1.86%)
                                           -0.0000  0.0001  0.0081  0.0049  0.0005
                                           -0.0174 -0.3881  0.0701  0.0973  0.0232
                                            0.5346 -0.0931 -0.1337  0.0298  0.6777
                                           -0.1185 -0.1701 -0.0147 -0.0765 -0.0577
                                            0.0929  0.0245
    67. (0.00089) RY*( 3) C   1           s(  0.03%)p99.99( 91.58%)d99.99(  8.38%)
                                            0.0000 -0.0002  0.0161 -0.0091 -0.0018
                                            0.0124 -0.5284 -0.0966 -0.0626 -0.0105
                                            0.4171  0.0973  0.0545  0.0147 -0.6363
                                           -0.1603 -0.0772 -0.0538 -0.1230 -0.1561
                                           -0.2035 -0.0054
    68. (0.00055) RY*( 4) C   1           s(  1.01%)p 0.48(  0.48%)d97.79( 98.51%)
                                           -0.0000  0.0009  0.0977  0.0230  0.0005
                                            0.0042 -0.0242 -0.0292  0.0009 -0.0061
                                            0.0359 -0.0049  0.0119  0.0077 -0.0406
                                            0.0096 -0.0088  0.4997  0.1164  0.0703
                                            0.0030  0.8467
    69. (0.00042) RY*( 5) C   1           s(  0.11%)p99.99( 95.27%)d42.20(  4.62%)
                                           -0.0000  0.0001  0.0272  0.0187 -0.0010
                                           -0.0095 -0.0600 -0.3849  0.1258  0.0121
                                            0.0712  0.5190 -0.1622  0.0162  0.0736
                                            0.6584 -0.2121  0.0116  0.1093  0.0898
                                           -0.1531 -0.0514
    70. (0.00041) RY*( 6) C   1           s( 90.49%)p 0.07(  6.26%)d 0.04(  3.25%)
                                           -0.0000  0.0046  0.9488  0.0538 -0.0423
                                           -0.0167  0.1037  0.0216  0.1479 -0.0160
                                            0.0696 -0.0002  0.1525  0.0019 -0.0108
                                           -0.0212 -0.0163 -0.0866 -0.1054  0.1039
                                           -0.0033 -0.0559
    71. (0.00017) RY*( 7) C   1           s( 78.56%)p 0.03(  2.66%)d 0.24( 18.78%)
                                            0.0000 -0.0051 -0.1590  0.8719 -0.0109
                                            0.0065  0.0274  0.0272  0.1028  0.0062
                                            0.0291  0.0096  0.1143 -0.0022 -0.0137
                                           -0.0054 -0.0160 -0.0467 -0.3023  0.2997
                                           -0.0549  0.0372
    72. (0.00006) RY*( 8) C   1           s(  2.51%)p19.33( 48.52%)d19.50( 48.97%)
    73. (0.00007) RY*( 9) C   1           s(  2.74%)p17.08( 46.75%)d18.46( 50.51%)
    74. (0.00000) RY*(10) C   1           s(  1.50%)p60.01( 89.74%)d 5.86(  8.77%)
    75. (0.00001) RY*(11) C   1           s(  2.14%)p15.73( 33.64%)d30.03( 64.22%)
    76. (0.00000) RY*(12) C   1           s(  0.17%)p99.99( 84.93%)d89.88( 14.91%)
    77. (0.00000) RY*(13) C   1           s( 97.70%)p 0.02(  2.12%)d 0.00(  0.18%)
    78. (0.00000) RY*(14) C   1           s(  6.86%)p 2.31( 15.87%)d11.27( 77.27%)
    79. (0.00001) RY*(15) C   1           s( 12.48%)p 0.59(  7.34%)d 6.43( 80.19%)
    80. (0.00001) RY*(16) C   1           s(  0.47%)p99.99( 90.73%)d18.92(  8.81%)
    81. (0.00000) RY*(17) C   1           s(  1.99%)p46.56( 92.76%)d 2.63(  5.25%)
    82. (0.00574) RY*( 1) C   2           s(  0.46%)p99.99( 94.64%)d10.53(  4.90%)
                                            0.0000 -0.0257  0.0567 -0.0261  0.0097
                                            0.0017  0.0214 -0.0278 -0.0100  0.0234
                                           -0.8020 -0.0811 -0.0503  0.0135 -0.5396
                                           -0.0182 -0.0238  0.0460 -0.0666 -0.1504
                                            0.1405 -0.0081
    83. (0.00201) RY*( 2) C   2           s(  0.21%)p99.99( 97.82%)d 9.21(  1.97%)
                                           -0.0000 -0.0014  0.0403 -0.0224 -0.0035
                                           -0.0326 -0.7861 -0.1398  0.1808 -0.0130
                                           -0.3023 -0.0433  0.0662  0.0194  0.4356
                                            0.0813 -0.1114  0.0984  0.0568 -0.0412
                                           -0.0298 -0.0649
    84. (0.00084) RY*( 3) C   2           s(  0.49%)p99.99( 78.41%)d42.69( 21.10%)
                                            0.0000  0.0002  0.0045  0.0701  0.0031
                                           -0.0091  0.4636 -0.1111  0.0452  0.0061
                                           -0.3904  0.1648 -0.0294 -0.0089  0.5813
                                           -0.1864  0.0379  0.0688  0.1922  0.2491
                                            0.3266 -0.0239
    85. (0.00058) RY*( 4) C   2           s(  1.35%)p 9.81( 13.27%)d63.11( 85.38%)
                                           -0.0000  0.0006  0.1037  0.0527 -0.0016
                                            0.0097 -0.1929  0.0413 -0.0541 -0.0092
                                            0.1600 -0.0105  0.0640  0.0097 -0.2373
                                            0.0307 -0.0596 -0.2114  0.2124  0.3588
                                            0.5352 -0.5906
    86. (0.00048) RY*( 5) C   2           s( 90.83%)p 0.06(  5.79%)d 0.04(  3.37%)
                                           -0.0000  0.0045  0.9526 -0.0080 -0.0285
                                            0.0052  0.0626 -0.1097 -0.0465 -0.0157
                                            0.0693 -0.0570  0.1102 -0.0163  0.0458
                                            0.0360  0.1252  0.1192 -0.1100 -0.0786
                                            0.0169  0.0307
    87. (0.00027) RY*( 6) C   2           s(  4.64%)p18.85( 87.54%)d 1.68(  7.82%)
                                           -0.0000  0.0029  0.1614 -0.1427  0.0037
                                           -0.0164 -0.0867  0.7157  0.2944 -0.0094
                                           -0.0505  0.3169  0.1187  0.0076  0.0088
                                           -0.3452 -0.1796 -0.2186 -0.0667  0.0106
                                            0.0413  0.1553
    88. (0.00017) RY*( 7) C   2           s( 85.14%)p 0.06(  5.20%)d 0.11(  9.65%)
                                            0.0000 -0.0004 -0.0287  0.9223 -0.0081
                                           -0.0004 -0.0531  0.1626  0.0053  0.0035
                                            0.0045  0.1304  0.0720  0.0038 -0.0112
                                           -0.0000  0.0191  0.1911 -0.2202 -0.0864
                                            0.0485 -0.0412
    89. (0.00009) RY*( 8) C   2           s(  3.42%)p14.50( 49.65%)d13.71( 46.93%)
    90. (0.00006) RY*( 9) C   2           s(  2.46%)p17.27( 42.42%)d22.45( 55.13%)
    91. (0.00003) RY*(10) C   2           s(  6.45%)p 2.68( 17.25%)d11.84( 76.31%)
    92. (0.00001) RY*(11) C   2           s(  0.05%)p99.99( 98.95%)d22.10(  1.01%)
    93. (0.00000) RY*(12) C   2           s(  1.56%)p60.21( 94.17%)d 2.73(  4.26%)
    94. (0.00000) RY*(13) C   2           s(  2.61%)p27.77( 72.61%)d 9.48( 24.78%)
    95. (0.00001) RY*(14) C   2           s(  1.68%)p17.20( 28.88%)d41.36( 69.44%)
    96. (0.00001) RY*(15) C   2           s(  1.10%)p87.53( 96.35%)d 2.32(  2.55%)
    97. (0.00000) RY*(16) C   2           s( 97.42%)p 0.01(  1.25%)d 0.01(  1.33%)
    98. (0.00000) RY*(17) C   2           s(  0.19%)p83.85( 15.89%)d99.99( 83.92%)
    99. (0.00559) RY*( 1) C   3           s(  0.10%)p99.99( 94.79%)d49.94(  5.11%)
                                           -0.0000  0.0225 -0.0196 -0.0110 -0.0038
                                            0.0186 -0.7208  0.0064 -0.0235  0.0000
                                            0.0750 -0.0568  0.0082 -0.0164  0.6455
                                           -0.0261  0.0286 -0.0919 -0.1491 -0.0150
                                            0.1202  0.0760
   100. (0.00188) RY*( 2) C   3           s(  0.25%)p99.99( 96.62%)d12.37(  3.13%)
                                            0.0000  0.0157  0.0391  0.0239 -0.0135
                                            0.0089  0.3645 -0.0718 -0.0795  0.0240
                                            0.8318 -0.1519 -0.1192  0.0091  0.3004
                                           -0.0374 -0.0160  0.1380 -0.0210 -0.0742
                                            0.0713 -0.0348
   101. (0.00113) RY*( 3) C   3           s(  0.37%)p99.99( 72.34%)d73.20( 27.29%)
                                            0.0000 -0.0010 -0.0338  0.0508  0.0017
                                           -0.0121  0.4200  0.2186  0.0227  0.0105
                                           -0.3897 -0.1559 -0.0334 -0.0159  0.5122
                                            0.2387  0.0399  0.2209  0.1949  0.2284
                                            0.2384  0.2778
   102. (0.00050) RY*( 4) C   3           s(  0.53%)p69.87( 37.18%)d99.99( 62.29%)
                                           -0.0000  0.0006  0.0691  0.0220  0.0079
                                           -0.0049 -0.3130  0.0965 -0.0272 -0.0003
                                            0.2331 -0.1801  0.0652 -0.0024 -0.3816
                                            0.1513 -0.0645  0.1596  0.3316  0.4255
                                            0.5524  0.0367
   103. (0.00047) RY*( 5) C   3           s( 88.74%)p 0.10(  8.77%)d 0.03(  2.49%)
                                           -0.0000 -0.0039  0.9221 -0.1922  0.0139
                                           -0.0162  0.0396 -0.1075  0.1388 -0.0077
                                           -0.0932 -0.1610  0.1112  0.0099  0.0305
                                           -0.0635 -0.0549 -0.0097 -0.0762 -0.1071
                                            0.0739  0.0451
   104. (0.00028) RY*( 6) C   3           s( 11.81%)p 7.05( 83.30%)d 0.41(  4.89%)
                                            0.0000 -0.0090  0.2304  0.2513 -0.0419
                                           -0.0001 -0.0292 -0.3271 -0.0946  0.0078
                                            0.0658  0.6782 -0.1323  0.0088  0.0793
                                            0.4774 -0.0076  0.0707  0.0139  0.2015
                                           -0.0547  0.0085
   105. (0.00021) RY*( 7) C   3           s(  4.79%)p19.46( 93.15%)d 0.43(  2.06%)
                                            0.0000  0.0056  0.2147  0.0388 -0.0153
                                           -0.0027 -0.0679  0.7675 -0.1195  0.0070
                                            0.0445  0.2714 -0.4545  0.0023 -0.0185
                                           -0.1347 -0.1512  0.0452  0.0334 -0.0537
                                           -0.0616 -0.1037
   106. (0.00014) RY*( 8) C   3           s( 48.27%)p 0.75( 36.02%)d 0.33( 15.71%)
                                           -0.0000  0.0024  0.0461  0.6893  0.0732
                                           -0.0074 -0.0726 -0.1284  0.0526 -0.0075
                                           -0.1090 -0.3791 -0.3227 -0.0006 -0.0746
                                            0.1883 -0.1866 -0.0575  0.0561 -0.3792
                                            0.0637 -0.0531
   107. (0.00012) RY*( 9) C   3           s( 22.99%)p 2.57( 59.06%)d 0.78( 17.96%)
                                            0.0000  0.0030  0.0673  0.4743  0.0190
                                            0.0066  0.0835 -0.1135 -0.0035  0.0050
                                           -0.0135  0.1845  0.1223  0.0059  0.0694
                                           -0.7081 -0.1233 -0.1342  0.0852  0.3155
                                            0.0478  0.2291
   108. (0.00009) RY*(10) C   3           s(  8.17%)p 4.78( 39.07%)d 6.46( 52.76%)
   109. (0.00006) RY*(11) C   3           s( 14.18%)p 1.81( 25.66%)d 4.24( 60.16%)
   110. (0.00004) RY*(12) C   3           s(  1.44%)p41.44( 59.59%)d27.10( 38.97%)
   111. (0.00003) RY*(13) C   3           s(  2.66%)p14.09( 37.53%)d22.46( 59.81%)
   112. (0.00001) RY*(14) C   3           s(  5.49%)p 7.66( 42.08%)d 9.54( 52.43%)
   113. (0.00002) RY*(15) C   3           s(  0.44%)p17.67(  7.74%)d99.99( 91.82%)
   114. (0.00000) RY*(16) C   3           s( 87.99%)p 0.12( 10.88%)d 0.01(  1.13%)
   115. (0.00000) RY*(17) C   3           s(  1.88%)p51.23( 96.30%)d 0.97(  1.82%)
   116. (0.00646) RY*( 1) C   4           s(  1.81%)p52.13( 94.50%)d 2.03(  3.69%)
                                            0.0000 -0.0088  0.1200 -0.0604  0.0001
                                            0.0101 -0.5948 -0.0076 -0.0289  0.0148
                                           -0.7351  0.0171 -0.0267 -0.0080  0.2202
                                           -0.0094  0.0020  0.1398  0.0203 -0.0774
                                            0.0389 -0.0970
   117. (0.00395) RY*( 2) C   4           s(  9.28%)p 9.39( 87.12%)d 0.39(  3.60%)
                                           -0.0000  0.0075  0.3042  0.0126 -0.0046
                                            0.0021 -0.0887 -0.0454 -0.0054 -0.0176
                                           -0.1484 -0.0393  0.0275 -0.0001 -0.9141
                                            0.0281  0.0126  0.0070 -0.0947 -0.1539
                                           -0.0086  0.0569
   118. (0.00273) RY*( 3) C   4           s(  6.76%)p13.00( 87.96%)d 0.78(  5.27%)
                                           -0.0000  0.0027  0.2528  0.0612  0.0013
                                           -0.0037 -0.6907 -0.0619  0.0289 -0.0020
                                            0.6227 -0.0259 -0.0188  0.0198  0.0651
                                           -0.0196 -0.0645  0.0986  0.0216 -0.0537
                                           -0.1940  0.0450
   119. (0.00085) RY*( 4) C   4           s( 66.12%)p 0.34( 22.62%)d 0.17( 11.26%)
                                           -0.0000 -0.0012  0.8026 -0.1303 -0.0051
                                           -0.0092  0.2504  0.0461  0.0933 -0.0038
                                            0.0012 -0.3164 -0.0107 -0.0012  0.2121
                                            0.0837 -0.0185 -0.1318  0.1302  0.0612
                                            0.0996 -0.2541
   120. (0.00067) RY*( 5) C   4           s(  5.53%)p 0.92(  5.08%)d16.15( 89.38%)
                                            0.0000 -0.0016  0.2269  0.0619  0.0059
                                            0.0046  0.1573 -0.0077  0.0249 -0.0063
                                           -0.0824 -0.0467  0.0348  0.0065  0.1199
                                            0.0198 -0.0190  0.4652  0.1000  0.0151
                                           -0.0224  0.8165
   121. (0.00030) RY*( 6) C   4           s( 19.87%)p 1.79( 35.55%)d 2.24( 44.57%)
                                           -0.0000  0.0042 -0.0776  0.4390  0.0018
                                           -0.0084 -0.1742  0.4758  0.2110  0.0020
                                            0.0311 -0.0781  0.0998 -0.0059 -0.1090
                                            0.1536  0.0412 -0.0388  0.3039  0.3120
                                            0.5041  0.0205
   122. (0.00026) RY*( 7) C   4           s( 10.44%)p 3.48( 36.35%)d 5.10( 53.21%)
                                           -0.0000 -0.0003  0.1488  0.2867  0.0066
                                           -0.0042  0.0600  0.0954  0.2682  0.0068
                                            0.0106  0.3228 -0.0489  0.0141  0.1430
                                           -0.0960 -0.3771 -0.1497 -0.4272 -0.4896
                                            0.2881  0.0667
   123. (0.00017) RY*( 8) C   4           s( 33.22%)p 1.30( 43.06%)d 0.71( 23.72%)
                                            0.0000 -0.0027  0.0870  0.5695  0.0166
                                            0.0051  0.0824 -0.0154  0.1227 -0.0105
                                           -0.1200 -0.0494  0.4735 -0.0022  0.0595
                                           -0.3283  0.2365 -0.0486 -0.0171 -0.0114
                                           -0.4736 -0.1007
   124. (0.00015) RY*( 9) C   4           s(  4.77%)p19.24( 91.87%)d 0.70(  3.35%)
                                            0.0000 -0.0031  0.2038 -0.0182  0.0767
                                           -0.0007  0.0286 -0.0491 -0.2483  0.0016
                                            0.0723  0.6282  0.3327  0.0024  0.0583
                                            0.4294  0.3944  0.0963 -0.0460 -0.0048
                                            0.1250 -0.0806
   125. (0.00012) RY*(10) C   4           s(  4.99%)p13.27( 66.26%)d 5.75( 28.74%)
                                           -0.0000 -0.0030 -0.0227  0.2153 -0.0556
                                           -0.0083 -0.0625 -0.7764  0.0059  0.0008
                                            0.0025 -0.1974  0.1251  0.0045  0.0276
                                            0.0141  0.0124 -0.0801 -0.1989  0.2633
                                            0.4118  0.0508
   126. (0.00008) RY*(11) C   4           s(  5.83%)p 5.69( 33.16%)d10.47( 61.01%)
   127. (0.00007) RY*(12) C   4           s(  5.92%)p 5.10( 30.18%)d10.80( 63.90%)
   128. (0.00005) RY*(13) C   4           s( 17.54%)p 2.75( 48.20%)d 1.95( 34.27%)
   129. (0.00005) RY*(14) C   4           s( 10.79%)p 5.80( 62.60%)d 2.47( 26.61%)
   130. (0.00002) RY*(15) C   4           s(  8.18%)p 6.62( 54.17%)d 4.60( 37.65%)
   131. (0.00001) RY*(16) C   4           s(  0.27%)p99.99( 98.51%)d 4.52(  1.22%)
   132. (0.00000) RY*(17) C   4           s( 88.69%)p 0.03(  2.91%)d 0.09(  8.40%)
   133. (0.00551) RY*( 1) C   5           s(  0.11%)p99.99( 94.59%)d46.63(  5.30%)
                                           -0.0000  0.0226 -0.0127 -0.0206 -0.0065
                                            0.0007 -0.0638 -0.0359 -0.0038  0.0212
                                           -0.8362  0.0046 -0.0354  0.0098 -0.4863
                                            0.0518 -0.0147 -0.0483  0.0745  0.1558
                                           -0.1441  0.0091
   134. (0.00194) RY*( 2) C   5           s(  0.26%)p99.99( 96.57%)d12.10(  3.17%)
                                            0.0000  0.0161  0.0471  0.0001 -0.0119
                                            0.0251  0.7785 -0.1358 -0.1162  0.0046
                                            0.2425 -0.0384 -0.0578 -0.0123 -0.5017
                                            0.0906  0.0586  0.1271  0.0550 -0.0181
                                           -0.0234 -0.1078
   135. (0.00114) RY*( 3) C   5           s(  0.16%)p99.99( 78.51%)d99.99( 21.34%)
                                           -0.0000  0.0008  0.0385  0.0064 -0.0052
                                            0.0026 -0.4656 -0.2208 -0.0294 -0.0050
                                            0.3572  0.1346  0.0321  0.0037 -0.5639
                                           -0.2261 -0.0536  0.1790 -0.0577 -0.1245
                                           -0.1940  0.3533
   136. (0.00061) RY*( 4) C   5           s( 15.87%)p 1.61( 25.56%)d 3.69( 58.58%)
                                           -0.0000 -0.0025  0.3970 -0.0317 -0.0086
                                            0.0005 -0.2879  0.0284  0.0394 -0.0147
                                            0.1802 -0.2145  0.0817  0.0061 -0.2549
                                            0.1292 -0.0571 -0.0633  0.2892  0.3681
                                            0.4720 -0.3740
   137. (0.00049) RY*( 5) C   5           s( 65.99%)p 0.27( 17.71%)d 0.25( 16.29%)
                                           -0.0000 -0.0048  0.7966 -0.1580  0.0192
                                           -0.0123  0.0778 -0.2186  0.0977 -0.0162
                                           -0.1177 -0.2040  0.0990 -0.0055  0.2009
                                           -0.0572  0.0665  0.0772  0.0043 -0.2060
                                           -0.3287  0.0807
   138. (0.00026) RY*( 6) C   5           s( 19.02%)p 4.08( 77.63%)d 0.18(  3.34%)
                                            0.0000 -0.0043  0.3473  0.2575 -0.0577
                                            0.0104  0.0597  0.6316 -0.2935 -0.0031
                                           -0.0314  0.2486 -0.1461 -0.0092 -0.0785
                                           -0.4211  0.1410 -0.0069 -0.1669  0.0510
                                            0.0538  0.0063
   139. (0.00016) RY*( 7) C   5           s(  9.53%)p 8.46( 80.60%)d 1.04(  9.87%)
                                           -0.0000 -0.0054 -0.2121  0.2198 -0.0444
                                           -0.0057 -0.0491 -0.1763 -0.2457 -0.0030
                                           -0.0859 -0.6432 -0.0887  0.0033  0.0499
                                           -0.5091  0.1466  0.1882  0.1447 -0.1313
                                            0.0545 -0.1488
   140. (0.00012) RY*( 8) C   5           s(  1.59%)p39.12( 62.06%)d22.92( 36.36%)
                                           -0.0000  0.0109  0.0028  0.0415  0.1184
                                           -0.0117 -0.1426 -0.0162 -0.4722 -0.0039
                                           -0.0451  0.2786  0.1031  0.0022  0.0713
                                            0.3259  0.4186  0.2161  0.4781 -0.2924
                                            0.0039 -0.0530
   141. (0.00009) RY*( 9) C   5           s( 46.81%)p 0.80( 37.32%)d 0.34( 15.87%)
   142. (0.00006) RY*(10) C   5           s( 12.22%)p 1.31( 16.04%)d 5.87( 71.74%)
   143. (0.00006) RY*(11) C   5           s( 14.54%)p 4.52( 65.73%)d 1.36( 19.73%)
   144. (0.00004) RY*(12) C   5           s(  8.51%)p 1.52( 12.90%)d 9.23( 78.59%)
   145. (0.00002) RY*(13) C   5           s(  5.62%)p14.79( 83.11%)d 2.00( 11.27%)
   146. (0.00001) RY*(14) C   5           s(  3.54%)p 9.04( 32.00%)d18.21( 64.46%)
   147. (0.00001) RY*(15) C   5           s(  3.63%)p 4.28( 15.52%)d22.30( 80.85%)
   148. (0.00000) RY*(16) C   5           s( 92.66%)p 0.06(  5.82%)d 0.02(  1.52%)
   149. (0.00000) RY*(17) C   5           s(  0.04%)p99.99( 98.39%)d43.94(  1.57%)
   150. (0.00582) RY*( 1) C   6           s(  0.43%)p99.99( 94.73%)d11.31(  4.84%)
                                            0.0000 -0.0258  0.0538 -0.0252  0.0090
                                            0.0208 -0.6735 -0.0685 -0.0448 -0.0013
                                            0.1702 -0.0316 -0.0032 -0.0179  0.6731
                                            0.0462  0.0327  0.0875  0.1456  0.0099
                                           -0.1182 -0.0741
   151. (0.00204) RY*( 2) C   6           s(  0.32%)p99.99( 97.76%)d 6.04(  1.92%)
                                           -0.0000 -0.0016  0.0476 -0.0296 -0.0058
                                           -0.0162 -0.4139 -0.0675  0.0810 -0.0358
                                           -0.8241 -0.1506  0.1911 -0.0091 -0.2234
                                           -0.0463  0.0560  0.0854 -0.0025 -0.0899
                                            0.0458 -0.0420
   152. (0.00086) RY*( 3) C   6           s(  0.37%)p99.99( 84.58%)d41.07( 15.05%)
                                           -0.0000  0.0004  0.0468 -0.0383 -0.0017
                                            0.0123 -0.4940  0.1185 -0.0436 -0.0099
                                            0.4129 -0.0856  0.0287  0.0169 -0.6098
                                            0.1776 -0.0567  0.0196 -0.1372 -0.1918
                                           -0.2713  0.1447
   153. (0.00056) RY*( 4) C   6           s(  1.70%)p 4.57(  7.78%)d53.12( 90.52%)
                                           -0.0000 -0.0005  0.1262 -0.0332  0.0028
                                            0.0006  0.1545 -0.1054  0.0539  0.0001
                                           -0.1026 -0.0043 -0.0500  0.0054  0.1579
                                           -0.0141  0.0413 -0.3402 -0.3881 -0.4459
                                           -0.5517 -0.3683
   154. (0.00047) RY*( 5) C   6           s( 87.98%)p 0.08(  7.22%)d 0.05(  4.80%)
                                           -0.0000  0.0047  0.9373 -0.0044 -0.0343
                                           -0.0136  0.0872 -0.0776  0.0889  0.0091
                                            0.0323 -0.1275 -0.1036  0.0158 -0.0398
                                           -0.0111 -0.1429  0.1567  0.0959  0.1144
                                            0.0106 -0.0331
   155. (0.00028) RY*( 6) C   6           s(  6.37%)p13.55( 86.27%)d 1.16(  7.36%)
                                           -0.0000  0.0016  0.1860 -0.1704 -0.0076
                                           -0.0115 -0.0523  0.3604  0.1628 -0.0174
                                           -0.0909  0.7485  0.3097 -0.0022  0.0232
                                            0.1865  0.0587 -0.2012  0.0532  0.1269
                                           -0.0920  0.0756
   156. (0.00014) RY*( 7) C   6           s( 69.73%)p 0.12(  8.52%)d 0.31( 21.75%)
                                            0.0000 -0.0059 -0.0707  0.8316 -0.0283
                                            0.0038 -0.0267  0.0084  0.1700 -0.0048
                                           -0.0357  0.1708  0.0195 -0.0053 -0.0394
                                            0.0676 -0.1359  0.2581 -0.0859  0.2292
                                           -0.2441 -0.1773
   157. (0.00008) RY*( 8) C   6           s(  4.66%)p 8.26( 38.44%)d12.22( 56.90%)
   158. (0.00006) RY*( 9) C   6           s(  4.42%)p14.20( 62.78%)d 7.42( 32.80%)
   159. (0.00002) RY*(10) C   6           s( 11.45%)p 1.25( 14.26%)d 6.49( 74.29%)
   160. (0.00002) RY*(11) C   6           s(  0.20%)p99.99( 97.18%)d12.91(  2.62%)
   161. (0.00000) RY*(12) C   6           s(  3.90%)p24.45( 95.26%)d 0.22(  0.85%)
   162. (0.00000) RY*(13) C   6           s(  6.49%)p 8.45( 54.84%)d 5.96( 38.67%)
   163. (0.00001) RY*(14) C   6           s(  1.82%)p19.36( 35.28%)d34.51( 62.89%)
   164. (0.00000) RY*(15) C   6           s(  0.81%)p99.99( 92.97%)d 7.69(  6.23%)
   165. (0.00000) RY*(16) C   6           s( 98.20%)p 0.01(  1.02%)d 0.01(  0.78%)
   166. (0.00000) RY*(17) C   6           s(  1.24%)p17.04( 21.19%)d62.34( 77.56%)
   167. (0.01038) RY*( 1) C   7           s(  3.05%)p31.14( 94.85%)d 0.69(  2.11%)
                                            0.0000 -0.0042  0.1742  0.0093 -0.0018
                                           -0.0366  0.8731 -0.0558  0.0194  0.0104
                                           -0.3518 -0.0561  0.0106 -0.0062 -0.2306
                                           -0.0093  0.0290  0.1125 -0.0090  0.0504
                                           -0.0541  0.0534
   168. (0.00516) RY*( 2) C   7           s(  2.52%)p37.78( 95.05%)d 0.97(  2.43%)
                                            0.0000 -0.0266  0.1563 -0.0025  0.0010
                                           -0.0139  0.3217 -0.1355  0.0043  0.0143
                                            0.3608  0.0514 -0.0047  0.0077  0.8338
                                            0.0101 -0.0014  0.0955  0.0235 -0.0766
                                            0.0732  0.0585
   169. (0.00324) RY*( 3) C   7           s(  0.36%)p99.99( 72.61%)d76.00( 27.03%)
                                           -0.0000  0.0016 -0.0365  0.0471  0.0005
                                           -0.0072 -0.1455 -0.2438  0.0384 -0.0134
                                           -0.4248 -0.4415  0.0005  0.0088  0.2519
                                            0.4515 -0.0324  0.1849  0.1237  0.0060
                                           -0.1932 -0.4284
   170. (0.00206) RY*( 4) C   7           s(  2.11%)p45.60( 96.09%)d 0.85(  1.80%)
                                           -0.0000  0.0052 -0.0715  0.1260  0.0067
                                            0.0044  0.1044  0.4073 -0.0404 -0.0015
                                            0.0903  0.4180  0.0627  0.0027 -0.0225
                                            0.7714  0.0035 -0.0271 -0.0180  0.1214
                                            0.0462 -0.0077
   171. (0.00141) RY*( 5) C   7           s(  0.85%)p99.99( 90.41%)d10.31(  8.75%)
                                           -0.0000 -0.0019  0.0830  0.0393 -0.0058
                                           -0.0085 -0.1585  0.2442  0.0575 -0.0034
                                           -0.6412  0.4519  0.0340  0.0060  0.3502
                                           -0.2746 -0.0374 -0.0251  0.2052  0.1362
                                           -0.1180  0.1107
   172. (0.00106) RY*( 6) C   7           s( 14.29%)p 1.58( 22.57%)d 4.42( 63.14%)
                                            0.0000  0.0014  0.3775 -0.0199  0.0003
                                           -0.0121 -0.0857 -0.1664  0.1983  0.0047
                                            0.0252  0.3509  0.0296 -0.0082 -0.0918
                                            0.0512  0.1244  0.0585 -0.3459 -0.5209
                                           -0.4582 -0.1642
   173. (0.00095) RY*( 7) C   7           s(  8.24%)p 9.76( 80.42%)d 1.38( 11.34%)
                                           -0.0000 -0.0036  0.2830  0.0456  0.0141
                                           -0.0065  0.0380  0.7668  0.1348  0.0036
                                            0.1171 -0.3831  0.0518  0.0046  0.0311
                                           -0.1565 -0.0889  0.0315  0.0933 -0.1957
                                           -0.0849 -0.2412
   174. (0.00044) RY*( 8) C   7           s( 40.07%)p 1.11( 44.50%)d 0.39( 15.44%)
                                           -0.0000  0.0003  0.5882 -0.2323  0.0274
                                           -0.0097 -0.1415 -0.0502 -0.0769  0.0212
                                            0.0636 -0.0366 -0.5900  0.0112 -0.0901
                                            0.1616 -0.1678  0.0578  0.1683  0.2736
                                           -0.0707  0.2070
   175. (0.00035) RY*( 9) C   7           s(  0.74%)p39.73( 29.51%)d93.89( 69.74%)
                                           -0.0000 -0.0044  0.0853  0.0075  0.0089
                                            0.0051  0.0560 -0.1488  0.0251  0.0069
                                            0.2994  0.2899  0.1949  0.0066 -0.1653
                                           -0.1580  0.0718  0.1468  0.5588  0.2839
                                           -0.1311 -0.5155
   176. (0.00026) RY*(10) C   7           s( 34.46%)p 1.32( 45.64%)d 0.58( 19.90%)
                                           -0.0000 -0.0030  0.4846  0.3268  0.0541
                                           -0.0048 -0.1433 -0.1236  0.2890  0.0083
                                           -0.0430 -0.1479  0.3749  0.0067 -0.0244
                                            0.0870  0.4056 -0.1901 -0.0107  0.2060
                                            0.3073  0.1610
   177. (0.00020) RY*(11) C   7           s(  8.67%)p 1.03(  8.90%)d 9.51( 82.42%)
                                            0.0000 -0.0020 -0.1880  0.2260 -0.0180
                                            0.0076  0.0561 -0.0412  0.1744  0.0155
                                            0.1322 -0.1594  0.0014 -0.0062 -0.0043
                                            0.0917  0.0459 -0.3128  0.4206 -0.0851
                                           -0.5929  0.4367
   178. (0.00016) RY*(12) C   7           s( 10.75%)p 7.15( 76.85%)d 1.15( 12.40%)
                                           -0.0000 -0.0028 -0.1618  0.2851 -0.0063
                                           -0.0004  0.0269  0.1362 -0.0951  0.0022
                                            0.0298 -0.0129 -0.5011  0.0049  0.0678
                                           -0.1239  0.6842  0.0882 -0.1785  0.1976
                                           -0.1472 -0.1536
   179. (0.00011) RY*(13) C   7           s( 17.46%)p 3.44( 60.07%)d 1.29( 22.47%)
                                           -0.0000 -0.0058 -0.0917  0.3796  0.1485
                                            0.0066  0.0734 -0.0832  0.5367 -0.0031
                                            0.0523  0.0713 -0.2731  0.0063  0.0144
                                           -0.0852 -0.4587 -0.2289 -0.2465  0.2409
                                            0.0248 -0.2299
   180. (0.00006) RY*(14) C   7           s(  3.65%)p 5.67( 20.67%)d20.76( 75.69%)
   181. (0.00006) RY*(15) C   7           s( 45.95%)p 0.33( 15.15%)d 0.85( 38.90%)
   182. (0.00002) RY*(16) C   7           s( 14.75%)p 2.81( 41.48%)d 2.97( 43.76%)
   183. (0.00001) RY*(17) C   7           s( 92.07%)p 0.06(  5.47%)d 0.03(  2.46%)
   184. (0.00626) RY*( 1) C   8           s(  0.22%)p99.99( 96.45%)d15.06(  3.33%)
                                           -0.0000  0.0057  0.0197  0.0422 -0.0032
                                            0.0101  0.1391  0.0189 -0.0277  0.0066
                                           -0.5402  0.0050  0.0107 -0.0250  0.8063
                                           -0.0240  0.0260  0.0112 -0.0797  0.1277
                                            0.0448 -0.0923
   185. (0.00444) RY*( 2) C   8           s(  6.78%)p13.19( 89.41%)d 0.56(  3.81%)
                                           -0.0000  0.0078  0.2573  0.0378  0.0103
                                           -0.0120 -0.9336 -0.0143  0.0074  0.0088
                                           -0.0203 -0.0048 -0.0139 -0.0071  0.1337
                                           -0.0363  0.0450  0.1179 -0.1355 -0.0135
                                           -0.0470  0.0591
   186. (0.00321) RY*( 3) C   8           s(  1.47%)p65.00( 95.33%)d 2.18(  3.20%)
                                            0.0000  0.0004  0.1118 -0.0455 -0.0095
                                            0.0062 -0.0258 -0.0239 -0.0263 -0.0020
                                           -0.8169 -0.0188  0.0052 -0.0052 -0.5318
                                           -0.0286 -0.0027 -0.0203 -0.0275 -0.1235
                                           -0.0924 -0.0839
   187. (0.00123) RY*( 4) C   8           s( 86.68%)p 0.13( 10.92%)d 0.03(  2.41%)
                                           -0.0000 -0.0033  0.9270 -0.0849 -0.0145
                                            0.0077  0.2481  0.0630 -0.0165  0.0059
                                            0.1078 -0.0172 -0.0206 -0.0128  0.0073
                                           -0.1236  0.1245  0.0648  0.1344  0.0363
                                            0.0208  0.0049
   188. (0.00071) RY*( 5) C   8           s(  0.15%)p62.23(  9.27%)d99.99( 90.58%)
                                           -0.0000  0.0004  0.0381 -0.0031  0.0056
                                           -0.0087 -0.0368  0.2080  0.0515 -0.0119
                                           -0.0296  0.1692  0.0047 -0.0058 -0.0250
                                            0.1221  0.0079 -0.5222  0.0479  0.5240
                                           -0.5290  0.2766
   189. (0.00033) RY*( 6) C   8           s(  4.82%)p14.14( 68.24%)d 5.58( 26.94%)
                                           -0.0000 -0.0017  0.0266  0.2115 -0.0529
                                           -0.0069 -0.0846  0.5890  0.3135  0.0072
                                            0.0016 -0.3364 -0.1780 -0.0014 -0.0031
                                            0.2915 -0.0015 -0.2220  0.1831 -0.0970
                                            0.1630 -0.3881
   190. (0.00027) RY*( 7) C   8           s( 13.54%)p 1.51( 20.45%)d 4.88( 66.01%)
                                           -0.0000  0.0037 -0.0522  0.3633  0.0257
                                           -0.0074 -0.0947 -0.0142 -0.1618 -0.0072
                                           -0.1076  0.3051  0.0598 -0.0046 -0.0905
                                            0.0693  0.2185  0.0771  0.5541  0.3130
                                            0.4739  0.1570
   191. (0.00027) RY*( 8) C   8           s( 24.33%)p 2.10( 51.18%)d 1.01( 24.49%)
                                           -0.0000 -0.0008  0.1180  0.4784  0.0222
                                            0.0049  0.0655 -0.2472 -0.2759  0.0038
                                            0.0738  0.2147  0.0191 -0.0010  0.0113
                                            0.5096  0.2419 -0.0500 -0.1970 -0.2209
                                           -0.2729 -0.2833
   192. (0.00021) RY*( 9) C   8           s(  4.69%)p14.12( 66.15%)d 6.22( 29.16%)
                                           -0.0000  0.0039 -0.1266  0.1755 -0.0033
                                           -0.0058 -0.0467 -0.2085 -0.0941  0.0069
                                            0.0455 -0.3307 -0.0715  0.0036  0.0367
                                           -0.5600  0.4189 -0.1877  0.3203 -0.0482
                                           -0.2969 -0.2516
   193. (0.00015) RY*(10) C   8           s( 26.08%)p 0.86( 22.34%)d 1.98( 51.58%)
                                            0.0000 -0.0048  0.0477  0.4987 -0.0990
                                            0.0126  0.0926  0.0197 -0.0313 -0.0029
                                            0.0092 -0.3827  0.0979 -0.0064 -0.1416
                                           -0.1903  0.0295 -0.0357 -0.5600  0.3209
                                            0.2438  0.1961
   194. (0.00010) RY*(11) C   8           s( 12.09%)p 3.36( 40.65%)d 3.91( 47.26%)
                                            0.0000  0.0041 -0.0450  0.3235  0.1194
                                            0.0065  0.1130  0.0682  0.4958 -0.0048
                                           -0.0609  0.0662 -0.3402  0.0043  0.0211
                                           -0.0271  0.1348  0.4566  0.0539 -0.1414
                                           -0.3048  0.3851
   195. (0.00008) RY*(12) C   8           s(  3.99%)p10.13( 40.43%)d13.92( 55.58%)
   196. (0.00005) RY*(13) C   8           s( 11.57%)p 5.87( 67.88%)d 1.78( 20.55%)
   197. (0.00005) RY*(14) C   8           s(  6.42%)p 7.70( 49.42%)d 6.88( 44.16%)
   198. (0.00003) RY*(15) C   8           s(  5.82%)p11.73( 68.27%)d 4.45( 25.91%)
   199. (0.00000) RY*(16) C   8           s( 89.46%)p 0.09(  8.30%)d 0.03(  2.24%)
   200. (0.00001) RY*(17) C   8           s(  1.90%)p50.18( 95.44%)d 1.40(  2.66%)
   201. (0.00560) RY*( 1) N   9           s(  0.07%)p99.99( 96.89%)d46.13(  3.05%)
                                           -0.0000  0.0030  0.0238 -0.0093 -0.0008
                                           -0.0127  0.3975  0.0017 -0.0038 -0.0182
                                            0.5229  0.0035  0.0040  0.0181 -0.7323
                                           -0.0168 -0.0098 -0.0645 -0.0326 -0.0037
                                            0.0627  0.1459
   202. (0.00405) RY*( 2) N   9           s(  6.12%)p15.01( 91.82%)d 0.34(  2.06%)
                                           -0.0000 -0.0230  0.2414  0.0483  0.0057
                                            0.0099 -0.1162  0.0448  0.0014  0.0072
                                            0.7930 -0.0743 -0.0152  0.0153  0.5144
                                           -0.0556 -0.0075  0.0851  0.0122  0.0664
                                           -0.0504  0.0789
   203. (0.00195) RY*( 3) N   9           s( 50.15%)p 0.92( 46.31%)d 0.07(  3.54%)
                                            0.0000  0.0019  0.7081 -0.0066 -0.0025
                                            0.0007 -0.5204 -0.0817 -0.0883 -0.0017
                                           -0.1229 -0.1394  0.0368 -0.0026 -0.3405
                                           -0.1520 -0.0543  0.1156  0.0290  0.0680
                                           -0.0746  0.1049
   204. (0.00107) RY*( 4) N   9           s( 33.63%)p 1.50( 50.39%)d 0.47( 15.97%)
                                            0.0000  0.0007  0.5193 -0.2582  0.0009
                                            0.0063  0.6103  0.0826 -0.1392 -0.0035
                                           -0.1889 -0.1236  0.0284  0.0004  0.2206
                                           -0.0148 -0.0676 -0.2494 -0.2511  0.0661
                                           -0.1494 -0.0881
   205. (0.00039) RY*( 5) N   9           s(  0.22%)p99.99( 61.23%)d99.99( 38.55%)
                                            0.0000 -0.0011 -0.0075  0.0462 -0.0007
                                            0.0040  0.0963 -0.4300  0.0548  0.0011
                                            0.0629 -0.4846  0.0358 -0.0018 -0.0618
                                            0.4065 -0.0775  0.2954  0.1310  0.0394
                                           -0.1702 -0.5005
   206. (0.00024) RY*( 6) N   9           s(  8.72%)p 8.78( 76.55%)d 1.69( 14.73%)
                                           -0.0000 -0.0011  0.2277 -0.1866 -0.0226
                                           -0.0057 -0.1627  0.4137  0.2222  0.0073
                                            0.0740  0.2713  0.0315  0.0024 -0.0680
                                            0.6411  0.1505 -0.1370  0.0417 -0.1039
                                            0.2010 -0.2749
   207. (0.00018) RY*( 7) N   9           s(  5.19%)p 4.35( 22.58%)d13.92( 72.23%)
                                            0.0000  0.0030  0.1648 -0.1567 -0.0138
                                            0.0183  0.2567 -0.2270  0.0808 -0.0051
                                           -0.1208  0.0852  0.0654  0.0092  0.1343
                                            0.2391 -0.0046  0.2826  0.5338 -0.1076
                                            0.2267  0.5428
   208. (0.00010) RY*( 8) N   9           s(  9.63%)p 4.79( 46.09%)d 4.60( 44.28%)
                                           -0.0000 -0.0048  0.0616  0.3026 -0.0293
                                           -0.0066 -0.0456 -0.2033  0.4347  0.0036
                                           -0.0241 -0.3703  0.1054  0.0031  0.0448
                                            0.0312  0.2769 -0.5980  0.0096 -0.2100
                                            0.0567  0.1942
   209. (0.00008) RY*( 9) N   9           s( 73.85%)p 0.29( 21.26%)d 0.07(  4.89%)
   210. (0.00005) RY*(10) N   9           s(  1.73%)p24.35( 42.11%)d32.48( 56.16%)
   211. (0.00004) RY*(11) N   9           s(  1.53%)p 8.46( 12.93%)d55.95( 85.54%)
   212. (0.00002) RY*(12) N   9           s(  5.95%)p13.94( 82.95%)d 1.87( 11.10%)
   213. (0.00001) RY*(13) N   9           s(  0.93%)p98.19( 91.63%)d 7.97(  7.43%)
   214. (0.00001) RY*(14) N   9           s(  3.30%)p 9.77( 32.26%)d19.52( 64.43%)
   215. (0.00001) RY*(15) N   9           s(  0.21%)p99.99( 24.63%)d99.99( 75.17%)
   216. (0.00000) RY*(16) N   9           s( 98.83%)p 0.01(  0.84%)d 0.00(  0.33%)
   217. (0.00001) RY*(17) N   9           s(  0.06%)p99.99( 99.56%)d 6.92(  0.38%)
   218. (0.00792) RY*( 1) C  10           s(  0.11%)p99.99( 95.89%)d37.73(  4.01%)
                                            0.0000 -0.0147  0.0267  0.0099  0.0056
                                           -0.0058  0.6349 -0.0255  0.0250  0.0046
                                           -0.5532  0.0023 -0.0040  0.0015  0.4975
                                            0.0212 -0.0196  0.1081 -0.1252  0.0389
                                           -0.0159  0.1045
   219. (0.00645) RY*( 2) C  10           s(  0.17%)p99.99( 95.01%)d28.28(  4.82%)
                                            0.0000  0.0208  0.0288 -0.0094 -0.0189
                                           -0.0049 -0.5910 -0.0275  0.0282 -0.0009
                                            0.0329  0.0407  0.0135  0.0130  0.7672
                                           -0.0475 -0.0725 -0.0365 -0.1448  0.1123
                                            0.0900 -0.0725
   220. (0.00271) RY*( 3) C  10           s(  0.03%)p99.99( 42.01%)d99.99( 57.97%)
                                            0.0000 -0.0001  0.0133  0.0089 -0.0033
                                           -0.0033 -0.2958  0.0087  0.0383 -0.0044
                                           -0.5308  0.0635  0.0454 -0.0020 -0.2069
                                            0.0009  0.0175  0.3660  0.2056 -0.1408
                                            0.6190 -0.0212
   221. (0.00093) RY*( 4) C  10           s(  0.48%)p35.58( 17.23%)d99.99( 82.28%)
                                            0.0000 -0.0021  0.0625 -0.0304  0.0008
                                            0.0006 -0.0507 -0.1788  0.0263 -0.0032
                                           -0.1142 -0.3202  0.0274  0.0005 -0.0570
                                           -0.1309 -0.0179  0.1540 -0.4146 -0.5386
                                           -0.2043 -0.5435
   222. (0.00073) RY*( 5) C  10           s( 45.78%)p 0.07(  3.20%)d 1.11( 51.02%)
                                            0.0000 -0.0127  0.6690 -0.1001  0.0090
                                            0.0108  0.1047  0.0083  0.0312 -0.0067
                                           -0.0318  0.0121 -0.0160  0.0058 -0.1274
                                           -0.0260 -0.0391 -0.3430 -0.1973  0.3753
                                            0.3083 -0.3431
   223. (0.00056) RY*( 6) C  10           s( 18.56%)p 0.61( 11.37%)d 3.78( 70.08%)
                                           -0.0000 -0.0042  0.3702 -0.2177  0.0322
                                            0.0118 -0.0124  0.0559 -0.0909 -0.0015
                                           -0.0829  0.0056 -0.0220 -0.0095  0.1791
                                           -0.1797  0.1737 -0.2806  0.6338 -0.4393
                                           -0.1652 -0.0006
   224. (0.00031) RY*( 7) C  10           s( 35.83%)p 0.59( 21.30%)d 1.20( 42.87%)
                                           -0.0000  0.0105  0.5932  0.0745 -0.0280
                                           -0.0274 -0.0502 -0.2502  0.2010  0.0173
                                            0.1825  0.0849 -0.0377 -0.0067 -0.0011
                                            0.2252 -0.1173  0.4887 -0.0572 -0.1111
                                           -0.1761  0.3785
   225. (0.00023) RY*( 8) C  10           s(  0.54%)p99.99( 61.39%)d70.06( 38.06%)
                                           -0.0000  0.0038  0.0558 -0.0478 -0.0042
                                            0.0006 -0.3323 -0.0679 -0.0086  0.0115
                                           -0.5060 -0.4111 -0.1093  0.0027 -0.2113
                                           -0.0886 -0.0958 -0.1657 -0.0293  0.3028
                                           -0.4229  0.2860
   226. (0.00018) RY*( 9) C  10           s( 30.39%)p 1.64( 49.89%)d 0.65( 19.72%)
                                            0.0000  0.0096  0.1272  0.5282  0.0928
                                           -0.0036 -0.0120  0.5756  0.1770 -0.0013
                                           -0.0314  0.0819 -0.1087 -0.0011  0.0029
                                           -0.3290 -0.0909  0.2466  0.1335  0.1223
                                           -0.2282 -0.2271
   227. (0.00015) RY*(10) C  10           s( 10.64%)p 6.75( 71.81%)d 1.65( 17.55%)
                                            0.0000 -0.0102 -0.0590  0.3199 -0.0205
                                            0.0063  0.0317 -0.1756  0.1314 -0.0071
                                           -0.0502 -0.0381  0.2069  0.0087  0.0067
                                            0.2839 -0.7358 -0.2834  0.2524 -0.1296
                                            0.0247 -0.1185
   228. (0.00013) RY*(11) C  10           s( 10.11%)p 8.51( 86.04%)d 0.38(  3.85%)
                                           -0.0000  0.0000 -0.0702  0.3069 -0.0452
                                           -0.0053 -0.0193 -0.6430  0.0740  0.0076
                                           -0.1063  0.4757 -0.1400 -0.0020 -0.0696
                                           -0.3964  0.1477 -0.1056  0.0459  0.0859
                                           -0.1007 -0.0878
   229. (0.00007) RY*(12) C  10           s(  1.77%)p39.89( 70.50%)d15.69( 27.73%)
   230. (0.00005) RY*(13) C  10           s(  8.02%)p 8.84( 70.85%)d 2.64( 21.14%)
   231. (0.00005) RY*(14) C  10           s( 40.24%)p 1.15( 46.35%)d 0.33( 13.41%)
   232. (0.00002) RY*(15) C  10           s(  3.41%)p17.59( 60.07%)d10.69( 36.51%)
   233. (0.00000) RY*(16) C  10           s( 94.04%)p 0.01(  0.66%)d 0.06(  5.30%)
   234. (0.00000) RY*(17) C  10           s(  0.05%)p99.99( 96.52%)d67.93(  3.43%)
   235. (0.00583) RY*( 1) C  11           s(  0.94%)p99.99( 95.80%)d 3.44(  3.25%)
                                            0.0000  0.0248  0.0785  0.0516 -0.0019
                                            0.0135 -0.8082 -0.0122 -0.0018  0.0047
                                            0.2724  0.0382 -0.0167 -0.0295  0.4671
                                           -0.0868  0.0446  0.0237 -0.1563  0.0639
                                            0.0545  0.0225
   236. (0.00264) RY*( 2) C  11           s(  2.36%)p40.21( 95.08%)d 1.08(  2.56%)
                                           -0.0000 -0.0133  0.1525  0.0082  0.0120
                                           -0.0185 -0.2993  0.0749  0.1034  0.0204
                                            0.4779 -0.0890 -0.0749 -0.0229 -0.7665
                                            0.1133  0.0354  0.0657  0.0665 -0.0623
                                           -0.0763  0.0843
   237. (0.00111) RY*( 3) C  11           s( 82.57%)p 0.17( 13.98%)d 0.04(  3.45%)
                                            0.0000  0.0089  0.8802 -0.2253  0.0016
                                            0.0228  0.0651  0.2529 -0.1150 -0.0068
                                           -0.1713 -0.1125  0.0613 -0.0087  0.0683
                                           -0.0858 -0.0040  0.0966 -0.0703 -0.0458
                                           -0.0560  0.1224
   238. (0.00100) RY*( 4) C  11           s(  0.89%)p92.81( 82.53%)d18.65( 16.58%)
                                            0.0000  0.0009  0.0898  0.0281  0.0056
                                           -0.0082  0.4346 -0.0062  0.0081 -0.0192
                                            0.7313 -0.0620  0.0334 -0.0084  0.3054
                                           -0.0526  0.0077  0.0148  0.1946  0.1936
                                            0.2158  0.2089
   239. (0.00047) RY*( 5) C  11           s(  0.08%)p99.99( 17.17%)d99.99( 82.75%)
                                           -0.0000  0.0001 -0.0020  0.0281  0.0030
                                           -0.0004 -0.1656 -0.0849 -0.0541 -0.0006
                                           -0.2886 -0.1372 -0.1084 -0.0002 -0.1175
                                           -0.0670 -0.0451  0.2700  0.4000  0.1315
                                            0.7275  0.2189
   240. (0.00031) RY*( 6) C  11           s( 63.69%)p 0.33( 20.78%)d 0.24( 15.54%)
                                            0.0000 -0.0009  0.2202  0.7669 -0.0161
                                            0.0061 -0.0356  0.0072 -0.1948 -0.0055
                                           -0.0530  0.0691  0.1631  0.0039  0.0549
                                            0.3458 -0.1078 -0.2176  0.2868 -0.1492
                                           -0.0560  0.0192
   241. (0.00027) RY*( 7) C  11           s(  1.83%)p40.39( 73.94%)d13.24( 24.23%)
                                            0.0000 -0.0005  0.0400  0.1292 -0.0004
                                            0.0027  0.0384 -0.4302 -0.0600  0.0022
                                            0.0742 -0.7079  0.0295  0.0021  0.0445
                                           -0.1948 -0.0420  0.1412 -0.0944 -0.3720
                                           -0.0147 -0.2736
   242. (0.00018) RY*( 8) C  11           s( 10.83%)p 5.89( 63.77%)d 2.35( 25.40%)
                                           -0.0000 -0.0006  0.3275  0.0220  0.0221
                                           -0.0077  0.0234 -0.6122  0.0711  0.0118
                                            0.0347  0.4405 -0.0168 -0.0173 -0.1272
                                           -0.1908 -0.0932 -0.0438  0.0379  0.2786
                                            0.0586 -0.4118
   243. (0.00012) RY*( 9) C  11           s( 13.09%)p 5.47( 71.53%)d 1.18( 15.38%)
                                            0.0000  0.0064  0.0362  0.3598  0.0088
                                            0.0023  0.0736  0.0405  0.2871 -0.0043
                                           -0.0604  0.1939 -0.3335  0.0056  0.0108
                                           -0.5522  0.4102  0.1206  0.0813 -0.2520
                                           -0.1422  0.2212
   244. (0.00009) RY*(10) C  11           s(  8.78%)p 7.55( 66.30%)d 2.84( 24.93%)
   245. (0.00003) RY*(11) C  11           s( 11.92%)p 2.12( 25.33%)d 5.26( 62.75%)
   246. (0.00004) RY*(12) C  11           s(  0.08%)p99.99( 39.86%)d99.99( 60.06%)
   247. (0.00001) RY*(13) C  11           s(  0.18%)p99.99( 31.09%)d99.99( 68.73%)
   248. (0.00000) RY*(14) C  11           s( 96.34%)p 0.02(  2.37%)d 0.01(  1.29%)
   249. (0.00001) RY*(15) C  11           s(  1.92%)p17.26( 33.12%)d33.85( 64.96%)
   250. (0.00001) RY*(16) C  11           s(  3.33%)p22.16( 73.73%)d 6.90( 22.94%)
   251. (0.00000) RY*(17) C  11           s(  1.27%)p73.84( 93.70%)d 3.97(  5.03%)
   252. (0.00539) RY*( 1) C  12           s(  0.52%)p99.99( 94.34%)d 9.85(  5.14%)
                                            0.0000 -0.0256  0.0659 -0.0046  0.0141
                                            0.0048 -0.1085  0.0294 -0.0148 -0.0123
                                            0.4172 -0.0536  0.0285  0.0233 -0.8619
                                            0.0819 -0.0492 -0.0492 -0.0728  0.1240
                                            0.0795 -0.1483
   253. (0.00200) RY*( 2) C  12           s(  0.66%)p99.99( 97.75%)d 2.43(  1.59%)
                                            0.0000 -0.0008  0.0798  0.0139  0.0021
                                           -0.0365 -0.8345  0.1005  0.2038  0.0164
                                            0.3550 -0.0444 -0.0830  0.0107  0.2905
                                           -0.0412 -0.0821 -0.0640  0.0812 -0.0155
                                            0.0026 -0.0708
   254. (0.00068) RY*( 3) C  12           s(  0.19%)p99.99( 54.63%)d99.99( 45.18%)
                                           -0.0000  0.0003  0.0385  0.0198  0.0002
                                           -0.0108  0.3332  0.0838  0.0447 -0.0185
                                            0.5763  0.1550  0.0819 -0.0087  0.2410
                                            0.0623  0.0297 -0.3684  0.0051  0.3692
                                           -0.3586  0.2261
   255. (0.00054) RY*( 4) C  12           s(  0.18%)p99.99( 34.98%)d99.99( 64.84%)
                                           -0.0000  0.0003  0.0419  0.0033  0.0001
                                           -0.0019  0.2733 -0.0122  0.0225 -0.0017
                                            0.4818  0.0177  0.0375 -0.0017  0.2007
                                            0.0010  0.0186  0.3832  0.2254 -0.1339
                                            0.6579  0.0005
   256. (0.00042) RY*( 5) C  12           s( 89.59%)p 0.07(  5.86%)d 0.05(  4.55%)
                                           -0.0000  0.0051  0.9436  0.0650 -0.0366
                                            0.0043  0.0641  0.0869 -0.0376  0.0072
                                           -0.1135 -0.0262 -0.0470 -0.0213  0.0359
                                           -0.0614  0.1554 -0.1514 -0.0635  0.0009
                                            0.0972 -0.0954
   257. (0.00037) RY*( 6) C  12           s(  1.63%)p57.26( 93.10%)d 3.24(  5.27%)
                                            0.0000  0.0020  0.1238 -0.0287 -0.0096
                                           -0.0181 -0.0658 -0.8157  0.2370  0.0087
                                            0.0141  0.3692 -0.1133  0.0049  0.0036
                                            0.2277 -0.0594  0.0685 -0.1950  0.0687
                                            0.0237  0.0689
   258. (0.00018) RY*( 7) C  12           s( 82.02%)p 0.05(  3.92%)d 0.17( 14.06%)
                                            0.0000 -0.0010 -0.1563  0.8921  0.0050
                                           -0.0014 -0.0187 -0.0267 -0.0411 -0.0030
                                           -0.0089  0.0985 -0.0171  0.0085  0.0124
                                           -0.1376  0.0851 -0.2166 -0.2173 -0.0045
                                            0.2127 -0.0342
   259. (0.00009) RY*( 8) C  12           s(  2.91%)p27.36( 79.73%)d 5.96( 17.35%)
   260. (0.00006) RY*( 9) C  12           s(  0.79%)p34.87( 27.70%)d90.01( 71.50%)
   261. (0.00002) RY*(10) C  12           s(  7.13%)p 1.41( 10.07%)d11.60( 82.79%)
   262. (0.00000) RY*(11) C  12           s( 97.78%)p 0.02(  1.95%)d 0.00(  0.27%)
   263. (0.00001) RY*(12) C  12           s(  5.45%)p16.86( 91.89%)d 0.49(  2.66%)
   264. (0.00001) RY*(13) C  12           s(  2.09%)p44.75( 93.34%)d 2.19(  4.58%)
   265. (0.00000) RY*(14) C  12           s(  0.45%)p99.99( 97.18%)d 5.27(  2.37%)
   266. (0.00000) RY*(15) C  12           s(  5.28%)p 2.83( 14.97%)d15.10( 79.75%)
   267. (0.00000) RY*(16) C  12           s(  0.14%)p99.99( 85.69%)d99.99( 14.17%)
   268. (0.00000) RY*(17) C  12           s(  3.28%)p 3.96( 12.98%)d25.56( 83.74%)
   269. (0.00550) RY*( 1) C  13           s(  0.43%)p99.99( 94.41%)d11.99(  5.16%)
                                            0.0000 -0.0261  0.0446 -0.0386  0.0118
                                            0.0229 -0.8016  0.0321 -0.0398 -0.0156
                                            0.5202 -0.0416  0.0329  0.0075 -0.1450
                                            0.0562 -0.0221  0.1294 -0.0911 -0.0064
                                           -0.0457  0.1562
   270. (0.00209) RY*( 2) C  13           s(  0.44%)p99.99( 97.45%)d 4.80(  2.11%)
                                           -0.0000 -0.0014  0.0606 -0.0268 -0.0025
                                            0.0125  0.2989 -0.0530 -0.0735  0.0079
                                            0.1898 -0.0340 -0.0394 -0.0373 -0.8798
                                            0.1524  0.1980  0.0113  0.0926 -0.0804
                                           -0.0587  0.0503
   271. (0.00085) RY*( 3) C  13           s(  0.40%)p99.99( 74.21%)d63.80( 25.40%)
                                           -0.0000  0.0005  0.0406  0.0481  0.0039
                                           -0.0055  0.3942  0.0773  0.0302 -0.0076
                                            0.6847  0.1686  0.0525 -0.0035  0.2777
                                            0.0464  0.0216 -0.0410  0.2331  0.2851
                                            0.2224  0.2592
   272. (0.00054) RY*( 4) C  13           s(  0.49%)p36.68( 18.13%)d99.99( 81.37%)
                                           -0.0000  0.0001  0.0699  0.0069  0.0019
                                            0.0051 -0.1836  0.0025 -0.0508  0.0127
                                           -0.3385 -0.0017 -0.0938  0.0057 -0.1290
                                            0.0410 -0.0562 -0.3809  0.2370  0.6107
                                           -0.1149  0.4757
   273. (0.00039) RY*( 5) C  13           s( 67.31%)p 0.39( 26.24%)d 0.10(  6.45%)
                                           -0.0000  0.0021  0.8180  0.0291 -0.0561
                                           -0.0202  0.0430 -0.0362  0.2165  0.0077
                                           -0.0648 -0.1310 -0.0764  0.0086  0.1175
                                            0.4019 -0.0965  0.0286 -0.0561 -0.1975
                                           -0.0059  0.1465
   274. (0.00026) RY*( 6) C  13           s( 35.91%)p 1.65( 59.13%)d 0.14(  4.96%)
                                           -0.0000  0.0017  0.4262 -0.4202 -0.0300
                                           -0.0029  0.0094  0.2605 -0.0403  0.0082
                                            0.0095  0.0864 -0.1097 -0.0159 -0.0358
                                           -0.6316  0.3189  0.0159 -0.1533  0.1372
                                            0.0521 -0.0651
   275. (0.00014) RY*( 7) C  13           s( 65.41%)p 0.29( 18.65%)d 0.24( 15.94%)
                                            0.0000 -0.0027  0.0548  0.8063 -0.0304
                                            0.0054  0.0049  0.0286  0.1225 -0.0001
                                            0.0095  0.0280 -0.1156 -0.0056 -0.0659
                                           -0.3581  0.1541 -0.0801 -0.2977 -0.0952
                                            0.0518  0.2293
   276. (0.00008) RY*( 8) C  13           s(  3.71%)p 9.47( 35.16%)d16.47( 61.13%)
   277. (0.00006) RY*( 9) C  13           s(  4.84%)p12.54( 60.70%)d 7.12( 34.46%)
   278. (0.00003) RY*(10) C  13           s( 10.25%)p 1.49( 15.26%)d 7.27( 74.49%)
   279. (0.00002) RY*(11) C  13           s(  1.38%)p66.25( 91.09%)d 5.48(  7.53%)
   280. (0.00001) RY*(12) C  13           s(  0.46%)p99.99( 83.76%)d34.66( 15.78%)
   281. (0.00001) RY*(13) C  13           s(  2.35%)p 8.83( 20.77%)d32.69( 76.88%)
   282. (0.00000) RY*(14) C  13           s(  1.19%)p82.13( 97.77%)d 0.87(  1.03%)
   283. (0.00000) RY*(15) C  13           s( 98.31%)p 0.01(  1.29%)d 0.00(  0.40%)
   284. (0.00000) RY*(16) C  13           s(  0.15%)p99.99( 16.15%)d99.99( 83.70%)
   285. (0.00000) RY*(17) C  13           s(  7.06%)p12.73( 89.89%)d 0.43(  3.05%)
   286. (0.00562) RY*( 1) C  14           s(  0.34%)p99.99( 94.87%)d14.24(  4.79%)
                                            0.0000 -0.0222  0.0522 -0.0082  0.0091
                                            0.0143 -0.6097  0.0371 -0.0267  0.0001
                                            0.0629 -0.0438 -0.0013 -0.0221  0.7529
                                            0.0198  0.0340 -0.0385  0.1843 -0.0909
                                           -0.0577 -0.0301
   287. (0.00194) RY*( 2) C  14           s(  2.69%)p34.83( 93.83%)d 1.29(  3.47%)
                                            0.0000  0.0190  0.1621 -0.0153 -0.0085
                                            0.0187  0.5993 -0.0648 -0.0694 -0.0141
                                           -0.5211  0.0356  0.0631  0.0082  0.5288
                                           -0.0539 -0.1008  0.0587 -0.0218 -0.0869
                                           -0.0261  0.1503
   288. (0.00086) RY*( 3) C  14           s(  1.05%)p45.44( 47.49%)d49.25( 51.47%)
                                            0.0000 -0.0002  0.0915  0.0456 -0.0029
                                           -0.0073  0.2812  0.0971  0.0308 -0.0136
                                            0.5309  0.2351  0.0282 -0.0080  0.1820
                                            0.1088  0.0479  0.2018  0.3135  0.1224
                                            0.5725  0.1815
   289. (0.00060) RY*( 4) C  14           s( 77.16%)p 0.18( 13.73%)d 0.12(  9.10%)
                                            0.0000 -0.0067  0.8706 -0.1168  0.0010
                                            0.0041  0.0243 -0.0297  0.0553  0.0083
                                            0.2472 -0.0535 -0.0917 -0.0190 -0.0354
                                           -0.1740  0.1688  0.0264 -0.2285 -0.0971
                                           -0.1516 -0.0752
   290. (0.00047) RY*( 5) C  14           s(  9.80%)p 5.09( 49.92%)d 4.11( 40.28%)
                                            0.0000 -0.0031  0.3129  0.0051  0.0052
                                           -0.0000 -0.3471  0.0546 -0.0179  0.0017
                                           -0.5305  0.1166 -0.0859 -0.0075 -0.2416
                                           -0.1115  0.0456  0.0287  0.2710  0.3301
                                            0.3152  0.3468
   291. (0.00030) RY*( 6) C  14           s( 13.61%)p 6.22( 84.69%)d 0.13(  1.71%)
                                            0.0000 -0.0064  0.2021  0.3058 -0.0410
                                            0.0083  0.0363  0.6438 -0.1259 -0.0061
                                           -0.0264 -0.4417  0.1958  0.0028 -0.0546
                                            0.3018 -0.2948 -0.1069  0.0498 -0.0227
                                            0.0319 -0.0407
   292. (0.00017) RY*( 7) C  14           s( 22.57%)p 3.12( 70.53%)d 0.31(  6.90%)
                                            0.0000  0.0073  0.1727  0.4421  0.0189
                                            0.0050 -0.0057 -0.3411 -0.0609 -0.0080
                                           -0.1011  0.2667 -0.0392  0.0002 -0.0087
                                            0.6775  0.2078 -0.1678 -0.0133  0.0662
                                           -0.0451 -0.1850
   293. (0.00013) RY*( 8) C  14           s(  9.66%)p 6.90( 66.71%)d 2.45( 23.63%)
                                            0.0000 -0.0022 -0.0020  0.3038 -0.0661
                                            0.0085  0.0855 -0.4184  0.1502  0.0000
                                            0.0413 -0.5688 -0.2498  0.0060  0.0600
                                           -0.2589 -0.0613 -0.3172  0.1119  0.1102
                                            0.3074 -0.1286
   294. (0.00010) RY*( 9) C  14           s(  8.85%)p 7.04( 62.27%)d 3.26( 28.88%)
                                            0.0000  0.0042  0.0332  0.2344  0.1800
                                           -0.0061 -0.0850 -0.3651 -0.5531  0.0087
                                            0.1482 -0.1917  0.2724 -0.0048 -0.0347
                                           -0.0883 -0.1850  0.4336 -0.0464  0.1577
                                           -0.1511  0.2258
   295. (0.00009) RY*(10) C  14           s( 40.96%)p 1.12( 45.77%)d 0.32( 13.27%)
   296. (0.00007) RY*(11) C  14           s( 11.78%)p 0.84(  9.95%)d 6.64( 78.27%)
   297. (0.00004) RY*(12) C  14           s(  0.79%)p23.55( 18.53%)d99.99( 80.68%)
   298. (0.00004) RY*(13) C  14           s(  0.48%)p70.20( 33.98%)d99.99( 65.53%)
   299. (0.00001) RY*(14) C  14           s(  4.72%)p14.54( 68.58%)d 5.66( 26.70%)
   300. (0.00001) RY*(15) C  14           s(  2.26%)p15.10( 34.19%)d28.07( 63.55%)
   301. (0.00000) RY*(16) C  14           s( 92.87%)p 0.07(  6.59%)d 0.01(  0.53%)
   302. (0.00001) RY*(17) C  14           s(  0.52%)p99.99( 98.43%)d 2.04(  1.06%)
   303. (0.00945) RY*( 1) C  15           s(  9.53%)p 8.94( 85.18%)d 0.55(  5.29%)
                                            0.0000  0.0419  0.3031 -0.0121 -0.0393
                                           -0.0105 -0.0145 -0.0142 -0.0244 -0.0403
                                           -0.6714  0.0405 -0.0398 -0.0455 -0.6238
                                            0.0353 -0.0509  0.1857  0.1106  0.0284
                                           -0.0041  0.0731
   304. (0.00687) RY*( 2) C  15           s(  6.40%)p 1.48(  9.47%)d13.15( 84.13%)
                                           -0.0000  0.0041  0.2529 -0.0030  0.0011
                                            0.0517  0.1036 -0.0422  0.0547  0.0301
                                           -0.0927 -0.0820 -0.0395 -0.0444  0.1493
                                            0.1847 -0.0197  0.1589 -0.1553  0.0114
                                           -0.2084 -0.8651
   305. (0.00671) RY*( 3) C  15           s( 22.27%)p 0.70( 15.60%)d 2.79( 62.13%)
                                           -0.0000  0.0112  0.4714 -0.0185 -0.0070
                                            0.0300  0.3041  0.1378  0.0937 -0.0475
                                           -0.0523  0.1312 -0.0879  0.0269  0.0373
                                            0.0501 -0.0193 -0.6503 -0.4062 -0.1192
                                            0.0022  0.1384
   306. (0.00243) RY*( 4) C  15           s( 17.50%)p 3.92( 68.56%)d 0.80( 13.94%)
                                           -0.0000 -0.0048  0.3892  0.1520 -0.0209
                                            0.0159 -0.7045  0.0672  0.0762 -0.0454
                                            0.2865 -0.1801 -0.1406 -0.0323 -0.1472
                                           -0.1169 -0.0768 -0.0673  0.0328 -0.2846
                                            0.2084 -0.0967
   307. (0.00080) RY*( 5) C  15           s( 32.04%)p 1.04( 33.46%)d 1.08( 34.50%)
                                           -0.0000  0.0029  0.5596 -0.0591 -0.0613
                                            0.0178  0.3274 -0.2248  0.1678 -0.0199
                                            0.0979 -0.0517  0.0266 -0.0073  0.3233
                                           -0.1394  0.1053  0.2978  0.4185 -0.0047
                                            0.2316  0.1658
   308. (0.00041) RY*( 6) C  15           s(  0.57%)p99.99( 95.17%)d 7.50(  4.26%)
                                            0.0000 -0.0003  0.0072  0.0749 -0.0046
                                            0.0153 -0.4122 -0.1904  0.0379  0.0257
                                           -0.5488 -0.0388  0.1007 -0.0243  0.6053
                                            0.2307 -0.1005 -0.1005 -0.0210  0.0128
                                           -0.0355  0.1751
   309. (0.00019) RY*( 7) C  15           s( 58.98%)p 0.59( 34.72%)d 0.11(  6.30%)
                                            0.0000  0.0089  0.0296  0.7639  0.0734
                                           -0.0026  0.1353 -0.3353 -0.2387 -0.0064
                                            0.1063  0.1986  0.1775  0.0030 -0.0921
                                            0.2541  0.0637  0.0742 -0.0789 -0.2185
                                            0.0479  0.0350
   310. (0.00006) RY*( 8) C  15           s( 13.93%)p 5.04( 70.26%)d 1.13( 15.81%)
   311. (0.00005) RY*( 9) C  15           s( 25.11%)p 2.34( 58.66%)d 0.65( 16.23%)
   312. (0.00004) RY*(10) C  15           s( 13.24%)p 2.45( 32.38%)d 4.11( 54.39%)
   313. (0.00005) RY*(11) C  15           s(  0.29%)p99.99( 94.47%)d17.84(  5.24%)
   314. (0.00002) RY*(12) C  15           s(  9.25%)p 8.78( 81.23%)d 1.03(  9.51%)
   315. (0.00002) RY*(13) C  15           s(  2.32%)p36.17( 83.97%)d 5.90( 13.70%)
   316. (0.00002) RY*(14) C  15           s(  2.45%)p35.96( 88.05%)d 3.88(  9.50%)
   317. (0.00000) RY*(15) C  15           s( 81.77%)p 0.08(  6.87%)d 0.14( 11.36%)
   318. (0.00000) RY*(16) C  15           s(  1.73%)p12.65( 21.88%)d44.19( 76.39%)
   319. (0.00000) RY*(17) C  15           s(  2.25%)p 9.50( 21.36%)d34.00( 76.40%)
   320. (0.00244) RY*( 1) O  16           s(  4.36%)p21.65( 94.41%)d 0.28(  1.23%)
                                           -0.0000  0.0019  0.1859  0.0951 -0.0018
                                           -0.0110  0.8806 -0.0304  0.0469  0.0102
                                           -0.1415 -0.0462 -0.0384  0.0027  0.3700
                                           -0.0690 -0.0073 -0.0843 -0.0572 -0.0016
                                           -0.0099 -0.0429
   321. (0.00093) RY*( 2) O  16           s( 73.82%)p 0.34( 24.89%)d 0.02(  1.29%)
                                           -0.0000  0.0081  0.8324 -0.2127 -0.0035
                                           -0.0034 -0.2949  0.0372 -0.0144  0.0289
                                           -0.3170 -0.0691 -0.0405  0.0261  0.2113
                                           -0.0854  0.0023  0.0664  0.0563 -0.0178
                                            0.0488 -0.0512
   322. (0.00088) RY*( 3) O  16           s( 20.39%)p 3.81( 77.65%)d 0.10(  1.96%)
                                           -0.0000  0.0046  0.4430 -0.0872 -0.0019
                                           -0.0009  0.2660 -0.0238  0.0229  0.0179
                                            0.5539 -0.0807  0.0266  0.0126 -0.6222
                                            0.0153 -0.0525 -0.0460  0.0416 -0.0337
                                            0.0311  0.1169
   323. (0.00013) RY*( 4) O  16           s( 28.55%)p 2.45( 69.85%)d 0.06(  1.60%)
                                           -0.0000  0.0095  0.1584  0.5102  0.0018
                                           -0.0026 -0.2119  0.0419  0.0345  0.0242
                                            0.6261  0.0250 -0.0635  0.0214  0.4995
                                           -0.0503 -0.0304 -0.0153 -0.0660 -0.0985
                                            0.0128 -0.0395
   324. (0.00004) RY*( 5) O  16           s(  1.63%)p58.18( 95.06%)d 2.02(  3.31%)
   325. (0.00004) RY*( 6) O  16           s( 54.83%)p 0.51( 28.05%)d 0.31( 17.11%)
   326. (0.00001) RY*( 7) O  16           s(  0.67%)p99.99( 98.82%)d 0.76(  0.51%)
   327. (0.00000) RY*( 8) O  16           s(  0.07%)p99.99( 99.90%)d 0.43(  0.03%)
   328. (0.00001) RY*( 9) O  16           s(  2.38%)p40.94( 97.44%)d 0.08(  0.18%)
   329. (0.00000) RY*(10) O  16           s( 99.94%)p 0.00(  0.06%)d 0.00(  0.00%)
   330. (0.00001) RY*(11) O  16           s(  0.47%)p99.99( 99.50%)d 0.06(  0.03%)
   331. (0.00000) RY*(12) O  16           s(  1.66%)p59.01( 98.20%)d 0.08(  0.14%)
   332. (0.00000) RY*(13) O  16           s(  0.40%)p 3.96(  1.60%)d99.99( 98.00%)
   333. (0.00000) RY*(14) O  16           s(  1.17%)p 2.05(  2.40%)d82.30( 96.43%)
   334. (0.00001) RY*(15) O  16           s(  5.97%)p 1.28(  7.67%)d14.47( 86.36%)
   335. (0.00000) RY*(16) O  16           s(  3.46%)p 0.71(  2.45%)d27.22( 94.09%)
   336. (0.00000) RY*(17) O  16           s(  0.02%)p99.99(  2.54%)d99.99( 97.44%)
   337. (0.00441) RY*( 1)Cl  17           s(  0.02%)p99.99( 50.56%)d99.99( 49.42%)
                                           -0.0000  0.0000 -0.0001 -0.0100  0.0103
                                            0.0008 -0.0000  0.0000  0.0004  0.3263
                                           -0.0304  0.0207  0.0015 -0.0000  0.0008
                                            0.5754 -0.0579  0.0411  0.0033  0.0000
                                            0.0005  0.2456 -0.0330  0.0150  0.0015
                                           -0.3055 -0.2426  0.0526 -0.5795 -0.0583
   338. (0.00297) RY*( 2)Cl  17           s(  0.62%)p99.99( 67.61%)d51.01( 31.77%)
                                            0.0000 -0.0000 -0.0017  0.0764 -0.0189
                                           -0.0049  0.0004 -0.0000 -0.0082  0.1759
                                           -0.0348  0.0007  0.0034  0.0000  0.0042
                                            0.2283 -0.0031 -0.0075  0.0018 -0.0000
                                            0.0012 -0.7655  0.0701  0.0266 -0.0085
                                           -0.0602  0.4196 -0.3071 -0.1839  0.0997
   339. (0.00079) RY*( 3)Cl  17           s(  6.84%)p10.56( 72.27%)d 3.05( 20.89%)
                                            0.0000 -0.0000 -0.0156  0.1176  0.2332
                                           -0.0030  0.0012 -0.0000 -0.0677 -0.7320
                                           -0.0131 -0.0044  0.0264  0.0000  0.0433
                                            0.4189 -0.0356 -0.0104 -0.0163 -0.0000
                                           -0.0095 -0.0356  0.0281  0.0179  0.0034
                                           -0.3586  0.0436 -0.0384  0.1814 -0.2097
   340. (0.00029) RY*( 4)Cl  17           s( 23.90%)p 2.10( 50.17%)d 1.09( 25.93%)
                                            0.0000 -0.0000 -0.0066  0.4849  0.0613
                                            0.0023  0.0014 -0.0000 -0.0225  0.1461
                                            0.0848  0.1206 -0.0219  0.0000  0.0138
                                           -0.0562  0.2024 -0.0649  0.0117 -0.0000
                                            0.0008 -0.1076 -0.6300 -0.0235  0.0024
                                            0.0067  0.1019  0.2713  0.0045 -0.4186
   341. (0.00015) RY*( 5)Cl  17           s( 63.69%)p 0.42( 26.48%)d 0.15(  9.83%)
                                           -0.0000  0.0000  0.0032 -0.5180  0.6069
                                            0.0152 -0.0022  0.0000  0.0119  0.1552
                                            0.3654 -0.0175 -0.0167 -0.0000 -0.0129
                                            0.0290  0.3120  0.0654 -0.0063  0.0000
                                            0.0013 -0.0091  0.0277 -0.0515  0.0148
                                           -0.0195  0.2263  0.1807  0.0263 -0.1157
   342. (0.00012) RY*( 6)Cl  17           s( 20.07%)p 3.16( 63.47%)d 0.82( 16.46%)
                                            0.0000 -0.0000 -0.0011  0.3321 -0.3002
                                           -0.0174  0.0014 -0.0000 -0.0117  0.0137
                                            0.4251  0.0848  0.0077  0.0000  0.0015
                                            0.1786  0.5284 -0.0211 -0.0065 -0.0000
                                           -0.0019  0.0541  0.3612  0.0328 -0.0184
                                           -0.0783  0.0410  0.2361  0.1194  0.2945
   343. (0.00005) RY*( 7)Cl  17           s(  3.29%)p26.33( 86.61%)d 3.07( 10.10%)
   344. (0.00005) RY*( 8)Cl  17           s( 12.30%)p 2.70( 33.17%)d 4.43( 54.53%)
   345. (0.00003) RY*( 9)Cl  17           s(  0.70%)p49.26( 34.24%)d93.62( 65.07%)
   346. (0.00003) RY*(10)Cl  17           s( 36.03%)p 1.54( 55.55%)d 0.23(  8.42%)
   347. (0.00001) RY*(11)Cl  17           s(  3.17%)p12.68( 40.20%)d17.87( 56.63%)
   348. (0.00000) RY*(12)Cl  17           s(  0.02%)p99.99( 99.95%)d 2.17(  0.03%)
   349. (0.00000) RY*(13)Cl  17           s( 13.11%)p 5.28( 69.22%)d 1.35( 17.67%)
   350. (0.00000) RY*(14)Cl  17           s(  0.00%)p 1.00( 99.77%)d 0.00(  0.23%)
   351. (0.00000) RY*(15)Cl  17           s(  1.37%)p70.90( 96.87%)d 1.29(  1.77%)
   352. (0.00000) RY*(16)Cl  17           s(  0.03%)p99.99( 99.85%)d 4.81(  0.12%)
   353. (0.00000) RY*(17)Cl  17           s( 97.71%)p 0.02(  1.57%)d 0.01(  0.71%)
   354. (0.00000) RY*(18)Cl  17           s(100.00%)p 0.00(  0.00%)d 0.00(  0.00%)
   355. (0.00001) RY*(19)Cl  17           s(  5.13%)p 5.01( 25.72%)d13.47( 69.15%)
   356. (0.00001) RY*(20)Cl  17           s(  6.23%)p 5.86( 36.53%)d 9.18( 57.24%)
   357. (0.00000) RY*(21)Cl  17           s(  5.69%)p15.97( 90.90%)d 0.60(  3.41%)
   358. (0.00040) RY*( 1) H  18           s(100.00%)
                                           -0.0005  1.0000  0.0025
   359. (0.00021) RY*( 2) H  18           s(100.00%)
                                           -0.0012 -0.0025  1.0000
   360. (0.00046) RY*( 1) H  19           s(100.00%)
                                           -0.0006  1.0000  0.0022
   361. (0.00022) RY*( 2) H  19           s(100.00%)
                                           -0.0012 -0.0022  1.0000
   362. (0.00063) RY*( 1) H  20           s(100.00%)
                                           -0.0014  1.0000  0.0023
   363. (0.00022) RY*( 2) H  20           s(100.00%)
                                           -0.0008 -0.0023  1.0000
   364. (0.00074) RY*( 1) H  21           s(100.00%)
                                           -0.0017  1.0000  0.0019
   365. (0.00019) RY*( 2) H  21           s(100.00%)
                                           -0.0008 -0.0019  1.0000
   366. (0.00047) RY*( 1) H  22           s(100.00%)
                                           -0.0005  1.0000  0.0020
   367. (0.00022) RY*( 2) H  22           s(100.00%)
                                           -0.0012 -0.0020  1.0000
   368. (0.00238) RY*( 1) H  23           s(100.00%)
                                           -0.0039  1.0000  0.0008
   369. (0.00027) RY*( 2) H  23           s(100.00%)
                                           -0.0006 -0.0008  1.0000
   370. (0.00245) RY*( 1) H  24           s(100.00%)
                                            0.0068  1.0000 -0.0040
   371. (0.00038) RY*( 2) H  24           s(100.00%)
                                           -0.0020  0.0040  1.0000
   372. (0.00064) RY*( 1) H  25           s(100.00%)
                                           -0.0011  1.0000  0.0024
   373. (0.00022) RY*( 2) H  25           s(100.00%)
                                           -0.0011 -0.0024  1.0000
   374. (0.00043) RY*( 1) H  26           s(100.00%)
                                           -0.0006  1.0000  0.0027
   375. (0.00022) RY*( 2) H  26           s(100.00%)
                                           -0.0012 -0.0027  1.0000
   376. (0.00046) RY*( 1) H  27           s(100.00%)
                                           -0.0006  1.0000  0.0023
   377. (0.00022) RY*( 2) H  27           s(100.00%)
                                           -0.0013 -0.0023  1.0000
   378. (0.00076) RY*( 1) H  28           s(100.00%)
                                           -0.0016  1.0000  0.0015
   379. (0.00016) RY*( 2) H  28           s(100.00%)
                                           -0.0007 -0.0015  1.0000
   380. (0.00079) RY*( 1) H  29           s(100.00%)
                                           -0.0042  1.0000 -0.0021
   381. (0.00015) RY*( 2) H  29           s(100.00%)
                                            0.0004  0.0021  1.0000
   382. (0.01540) BD*( 1) C   1 - C   2  
                ( 50.08%)   0.7077* C   1 s( 34.67%)p 1.88( 65.30%)d 0.00(  0.03%)
                                            0.0000  0.5887 -0.0116  0.0001 -0.0000
                                           -0.5658 -0.0026  0.0116 -0.0001  0.1278
                                           -0.0361  0.0019 -0.0001  0.5609 -0.0215
                                           -0.0086 -0.0000  0.0001 -0.0161  0.0036
                                            0.0068  0.0020
                ( 49.92%)  -0.7065* C   2 s( 34.72%)p 1.88( 65.25%)d 0.00(  0.03%)
                                            0.0000  0.5891 -0.0134 -0.0020 -0.0004
                                            0.5797 -0.0279  0.0071  0.0002 -0.0999
                                           -0.0317 -0.0060 -0.0004 -0.5518  0.0027
                                           -0.0099 -0.0005 -0.0019 -0.0155  0.0058
                                            0.0053  0.0030
   383. (0.01552) BD*( 1) C   1 - C   6  
                ( 50.08%)   0.7077* C   1 s( 34.68%)p 1.88( 65.29%)d 0.00(  0.03%)
                                            0.0000  0.5888 -0.0111  0.0002 -0.0000
                                            0.0139 -0.0309  0.0037 -0.0000 -0.6690
                                            0.0029  0.0130 -0.0001 -0.4508  0.0280
                                            0.0054 -0.0001  0.0031 -0.0019  0.0140
                                           -0.0102 -0.0024
                ( 49.92%)  -0.7066* C   6 s( 34.69%)p 1.88( 65.28%)d 0.00(  0.03%)
                                            0.0000  0.5888 -0.0128 -0.0020 -0.0005
                                            0.0128 -0.0317 -0.0041 -0.0003  0.6788
                                           -0.0267  0.0093  0.0004  0.4358  0.0091
                                            0.0093  0.0005  0.0006 -0.0035  0.0147
                                           -0.0092 -0.0007
   384. (0.32208) BD*( 2) C   1 - C   6  
                ( 49.61%)   0.7044* C   1 s(  0.00%)p 1.00( 99.96%)d 0.00(  0.04%)
                                           -0.0000  0.0001  0.0001 -0.0003 -0.0000
                                           -0.5756 -0.0154 -0.0073  0.0003  0.4483
                                            0.0119  0.0058 -0.0003 -0.6829 -0.0183
                                           -0.0088  0.0004  0.0060  0.0082  0.0099
                                            0.0126  0.0049
                ( 50.39%)  -0.7099* C   6 s(  0.00%)p 1.00( 99.96%)d 0.00(  0.04%)
                                            0.0000  0.0006  0.0004  0.0001  0.0000
                                           -0.5753 -0.0146  0.0072  0.0008  0.4489
                                            0.0113 -0.0057 -0.0007 -0.6829 -0.0172
                                            0.0087  0.0011 -0.0099 -0.0024 -0.0009
                                            0.0000 -0.0167
   385. (0.01151) BD*( 1) C   1 - H  18  
                ( 39.75%)   0.6305* C   1 s( 30.57%)p 2.27( 69.36%)d 0.00(  0.07%)
                                            0.0003 -0.5526 -0.0181  0.0003 -0.0001
                                           -0.5887 -0.0030 -0.0058 -0.0012 -0.5772
                                           -0.0031 -0.0058 -0.0012  0.1172  0.0005
                                            0.0011  0.0002 -0.0217  0.0030  0.0058
                                           -0.0006  0.0121
                ( 60.25%)  -0.7762* H  18 s(100.00%)
                                           -1.0000 -0.0005 -0.0012
   386. (0.01492) BD*( 1) C   2 - C   3  
                ( 50.48%)   0.7105* C   2 s( 34.63%)p 1.89( 65.34%)d 0.00(  0.03%)
                                            0.0000  0.5884 -0.0096  0.0014  0.0003
                                           -0.5752  0.0268 -0.0082 -0.0002 -0.5526
                                           -0.0117 -0.0118 -0.0010  0.1233 -0.0296
                                           -0.0014 -0.0004  0.0150 -0.0041  0.0005
                                           -0.0015 -0.0083
                ( 49.52%)  -0.7037* C   3 s( 34.85%)p 1.87( 65.12%)d 0.00(  0.03%)
                                           -0.0001  0.5902  0.0139 -0.0015 -0.0001
                                            0.5651  0.0068 -0.0086  0.0005  0.5649
                                           -0.0303 -0.0029  0.0006 -0.1045 -0.0267
                                            0.0044  0.0003  0.0143 -0.0065 -0.0011
                                            0.0011 -0.0075
   387. (0.31722) BD*( 2) C   2 - C   3  
                ( 50.39%)   0.7099* C   2 s(  0.00%)p 1.00( 99.96%)d 0.00(  0.04%)
                                            0.0000 -0.0004 -0.0003 -0.0007 -0.0001
                                            0.5752  0.0134 -0.0063 -0.0005 -0.4464
                                           -0.0107  0.0053  0.0001  0.6846  0.0160
                                           -0.0083 -0.0003 -0.0066 -0.0085 -0.0103
                                           -0.0128 -0.0058
                ( 49.61%)  -0.7043* C   3 s(  0.00%)p 1.00( 99.96%)d 0.00(  0.04%)
                                            0.0000 -0.0024 -0.0011  0.0006  0.0000
                                            0.5739  0.0100  0.0105 -0.0011 -0.4446
                                           -0.0098 -0.0069  0.0011  0.6870  0.0131
                                            0.0101 -0.0014 -0.0031  0.0054  0.0083
                                            0.0116 -0.0107
   388. (0.01110) BD*( 1) C   2 - H  19  
                ( 39.69%)   0.6300* C   2 s( 30.56%)p 2.27( 69.37%)d 0.00(  0.07%)
                                            0.0003 -0.5526 -0.0181 -0.0004 -0.0002
                                            0.0051  0.0004  0.0003  0.0000 -0.6955
                                           -0.0037  0.0069 -0.0012 -0.4581 -0.0026
                                            0.0041 -0.0007  0.0013 -0.0014 -0.0203
                                            0.0159  0.0007
                ( 60.31%)  -0.7766* H  19 s(100.00%)
                                           -1.0000 -0.0006 -0.0012
   389. (0.02215) BD*( 1) C   3 - C   4  
                ( 50.86%)   0.7132* C   3 s( 34.98%)p 1.86( 64.99%)d 0.00(  0.03%)
                                            0.0001  0.5914  0.0063  0.0039  0.0003
                                           -0.0144  0.0199 -0.0004  0.0014 -0.6827
                                            0.0104  0.0094 -0.0006 -0.4277 -0.0070
                                            0.0057 -0.0014  0.0013 -0.0034  0.0136
                                           -0.0090 -0.0014
                ( 49.14%)  -0.7010* C   4 s( 33.85%)p 1.95( 66.11%)d 0.00(  0.03%)
                                           -0.0000  0.5818  0.0048  0.0014  0.0003
                                           -0.0017  0.0082  0.0009 -0.0005  0.6763
                                           -0.0085 -0.0011  0.0027  0.4512 -0.0083
                                           -0.0019  0.0026  0.0017 -0.0018  0.0149
                                           -0.0102 -0.0013
   390. (0.01222) BD*( 1) C   3 - H  20  
                ( 39.70%)   0.6301* C   3 s( 30.07%)p 2.32( 69.86%)d 0.00(  0.07%)
                                           -0.0003  0.5481 -0.0163 -0.0023 -0.0000
                                           -0.5914 -0.0052 -0.0008 -0.0003  0.1255
                                           -0.0096  0.0041  0.0015  0.5771 -0.0007
                                            0.0029  0.0014 -0.0053 -0.0217  0.0037
                                            0.0115  0.0057
                ( 60.30%)  -0.7766* H  20 s(100.00%)
                                            1.0000  0.0014  0.0008
   391. (0.02421) BD*( 1) C   4 - C   5  
                ( 49.09%)   0.7006* C   4 s( 34.16%)p 1.93( 65.81%)d 0.00(  0.03%)
                                            0.0000 -0.5845 -0.0072 -0.0016 -0.0002
                                           -0.5717  0.0046  0.0024 -0.0018  0.1267
                                           -0.0114 -0.0017  0.0014  0.5612 -0.0106
                                           -0.0006  0.0019  0.0012  0.0150 -0.0036
                                           -0.0069 -0.0024
                ( 50.91%)  -0.7135* C   5 s( 34.86%)p 1.87( 65.11%)d 0.00(  0.03%)
                                           -0.0001 -0.5904 -0.0060 -0.0046 -0.0002
                                            0.5792 -0.0139 -0.0073  0.0001 -0.0893
                                           -0.0194  0.0014 -0.0018 -0.5541 -0.0024
                                            0.0085 -0.0005  0.0009  0.0147 -0.0049
                                           -0.0050 -0.0024
   392. (0.35129) BD*( 2) C   4 - C   5  
                ( 49.85%)   0.7061* C   4 s(  0.01%)p 1.00( 99.96%)d 0.00(  0.03%)
                                           -0.0001  0.0024  0.0064  0.0024  0.0002
                                           -0.5730 -0.0027 -0.0049  0.0033  0.4523
                                            0.0091  0.0040 -0.0014 -0.6831 -0.0066
                                           -0.0050  0.0033  0.0039 -0.0044 -0.0074
                                           -0.0108  0.0111
                ( 50.15%)  -0.7081* C   5 s(  0.00%)p 1.00( 99.96%)d 0.00(  0.04%)
                                            0.0001  0.0037  0.0020  0.0025 -0.0002
                                           -0.5774 -0.0050 -0.0047  0.0017  0.4506
                                            0.0092  0.0031  0.0001 -0.6804 -0.0101
                                           -0.0044  0.0008 -0.0096 -0.0026 -0.0005
                                            0.0001 -0.0169
   393. (0.03627) BD*( 1) C   4 - C   7  
                ( 51.35%)   0.7166* C   4 s( 31.95%)p 2.13( 68.02%)d 0.00(  0.03%)
                                            0.0002  0.5652 -0.0088 -0.0044 -0.0005
                                           -0.5869 -0.0053  0.0011 -0.0017 -0.5667
                                           -0.0162  0.0040 -0.0018  0.1186  0.0144
                                           -0.0014  0.0011  0.0135 -0.0040 -0.0020
                                           -0.0001 -0.0076
                ( 48.65%)  -0.6975* C   7 s( 28.83%)p 2.47( 71.14%)d 0.00(  0.03%)
                                            0.0002  0.5369  0.0081  0.0001  0.0001
                                            0.6238  0.0169 -0.0013  0.0046  0.5434
                                           -0.0144 -0.0028  0.0006 -0.1619  0.0164
                                           -0.0021  0.0005  0.0124 -0.0045 -0.0031
                                            0.0047 -0.0078
   394. (0.01514) BD*( 1) C   5 - C   6  
                ( 49.49%)   0.7035* C   5 s( 34.84%)p 1.87( 65.13%)d 0.00(  0.03%)
                                            0.0001 -0.5901 -0.0149  0.0021  0.0000
                                           -0.5743  0.0258  0.0040 -0.0006 -0.5530
                                           -0.0128  0.0085  0.0002  0.1178 -0.0293
                                            0.0027  0.0007 -0.0147  0.0045 -0.0005
                                            0.0014  0.0082
                ( 50.51%)  -0.7107* C   6 s( 34.68%)p 1.88( 65.28%)d 0.00(  0.03%)
                                           -0.0000 -0.5888  0.0105 -0.0010 -0.0002
                                            0.5649  0.0052  0.0114  0.0006  0.5665
                                           -0.0324  0.0071  0.0001 -0.1040 -0.0262
                                           -0.0044 -0.0006 -0.0147  0.0065  0.0012
                                           -0.0012  0.0078
   395. (0.01261) BD*( 1) C   5 - H  21  
                ( 39.73%)   0.6303* C   5 s( 30.20%)p 2.31( 69.73%)d 0.00(  0.07%)
                                           -0.0003  0.5493 -0.0165 -0.0023 -0.0001
                                            0.0086 -0.0075  0.0037  0.0015 -0.6940
                                           -0.0044 -0.0018 -0.0009 -0.4641  0.0059
                                           -0.0037 -0.0016 -0.0008  0.0006  0.0202
                                           -0.0161 -0.0012
                ( 60.27%)  -0.7763* H  21 s(100.00%)
                                            1.0000  0.0016  0.0008
   396. (0.01116) BD*( 1) C   6 - H  22  
                ( 39.70%)   0.6300* C   6 s( 30.54%)p 2.27( 69.39%)d 0.00(  0.07%)
                                            0.0003 -0.5523 -0.0185 -0.0008 -0.0003
                                           -0.5899 -0.0032  0.0059 -0.0011  0.1204
                                            0.0013 -0.0006  0.0002  0.5756  0.0034
                                           -0.0055  0.0010  0.0059  0.0213 -0.0035
                                           -0.0113 -0.0064
                ( 60.30%)  -0.7766* H  22 s(100.00%)
                                           -1.0000 -0.0005 -0.0012
   397. (0.03595) BD*( 1) C   7 - C   8  
                ( 49.58%)   0.7042* C   7 s( 27.81%)p 2.59( 72.16%)d 0.00(  0.03%)
                                            0.0001  0.5273  0.0054  0.0005 -0.0001
                                            0.0506  0.0173 -0.0051  0.0020 -0.3492
                                            0.0083  0.0025 -0.0010  0.7724  0.0030
                                           -0.0063  0.0034 -0.0029  0.0036 -0.0126
                                           -0.0036  0.0099
                ( 50.42%)  -0.7100* C   8 s( 31.79%)p 2.15( 68.19%)d 0.00(  0.03%)
                                            0.0002  0.5637 -0.0125 -0.0025 -0.0005
                                           -0.0787  0.0085 -0.0008 -0.0001  0.3563
                                            0.0136 -0.0025  0.0017 -0.7404 -0.0175
                                            0.0033 -0.0026 -0.0030  0.0012 -0.0104
                                           -0.0012  0.0115
   398. (0.02925) BD*( 1) C   7 - N   9  
                ( 61.23%)   0.7825* C   7 s( 21.77%)p 3.59( 78.13%)d 0.00(  0.09%)
                                           -0.0000  0.4660  0.0241  0.0007 -0.0002
                                           -0.0012  0.0099  0.0003 -0.0017 -0.6408
                                            0.0164 -0.0035  0.0002 -0.6082  0.0200
                                           -0.0044 -0.0001 -0.0020 -0.0004  0.0263
                                           -0.0149  0.0043
                ( 38.77%)  -0.6226* N   9 s( 35.26%)p 1.83( 64.71%)d 0.00(  0.03%)
                                           -0.0000  0.5938 -0.0027 -0.0045  0.0001
                                            0.0068 -0.0018 -0.0000 -0.0004  0.5912
                                            0.0001 -0.0046  0.0010  0.5454 -0.0000
                                           -0.0034  0.0011 -0.0036  0.0022  0.0155
                                           -0.0051  0.0004
   399. (0.02239) BD*( 1) C   7 - H  23  
                ( 37.43%)   0.6118* C   7 s( 21.63%)p 3.62( 78.30%)d 0.00(  0.08%)
                                           -0.0002  0.4643 -0.0252 -0.0005  0.0002
                                           -0.7784 -0.0208  0.0002  0.0025  0.4126
                                            0.0102  0.0022 -0.0010 -0.0789  0.0054
                                           -0.0003 -0.0012 -0.0198  0.0053 -0.0021
                                            0.0131 -0.0129
                ( 62.57%)  -0.7910* H  23 s(100.00%)
                                            1.0000  0.0039  0.0006
   400. (0.03852) BD*( 1) C   8 - C  10  
                ( 50.25%)   0.7089* C   8 s( 34.29%)p 1.92( 65.69%)d 0.00(  0.03%)
                                           -0.0000  0.5854  0.0130  0.0032  0.0002
                                           -0.5799  0.0156  0.0007 -0.0023  0.1028
                                           -0.0122 -0.0012  0.0007  0.5564  0.0068
                                            0.0005  0.0020 -0.0032 -0.0137  0.0010
                                            0.0071  0.0051
                ( 49.75%)  -0.7053* C  10 s( 38.71%)p 1.58( 61.27%)d 0.00(  0.02%)
                                            0.0001  0.6221  0.0017  0.0046  0.0005
                                            0.5013  0.0105 -0.0050  0.0086 -0.0369
                                           -0.0066  0.0001 -0.0021 -0.5998  0.0017
                                            0.0046 -0.0068 -0.0047 -0.0114 -0.0015
                                            0.0067  0.0053
   401. (0.41326) BD*( 2) C   8 - C  10  
                ( 52.41%)   0.7240* C   8 s(  0.00%)p 1.00( 99.96%)d 0.00(  0.03%)
                                           -0.0000 -0.0019 -0.0035 -0.0002 -0.0001
                                            0.4691 -0.0039  0.0030 -0.0031  0.8145
                                           -0.0022  0.0075 -0.0054  0.3407 -0.0029
                                            0.0024 -0.0030 -0.0072  0.0061  0.0127
                                           -0.0006  0.0096
                ( 47.59%)  -0.6898* C  10 s(  0.00%)p 1.00( 99.99%)d 0.00(  0.01%)
                                           -0.0000 -0.0021 -0.0007 -0.0007  0.0001
                                            0.4676 -0.0002  0.0066 -0.0006  0.8164
                                            0.0007  0.0098 -0.0007  0.3384 -0.0018
                                            0.0050 -0.0011  0.0056 -0.0014 -0.0069
                                            0.0037 -0.0050
   402. (0.02353) BD*( 1) C   8 - C  14  
                ( 48.82%)   0.6987* C   8 s( 33.92%)p 1.95( 66.05%)d 0.00(  0.03%)
                                            0.0003 -0.5824 -0.0043  0.0018 -0.0001
                                           -0.6608  0.0108  0.0016 -0.0043  0.4456
                                           -0.0056 -0.0006  0.0022 -0.1586 -0.0024
                                            0.0005  0.0008  0.0153 -0.0046  0.0050
                                           -0.0060  0.0056
                ( 51.18%)  -0.7154* C  14 s( 34.65%)p 1.88( 65.32%)d 0.00(  0.03%)
                                           -0.0002 -0.5886 -0.0042 -0.0033 -0.0005
                                            0.6557  0.0042 -0.0092  0.0006 -0.4426
                                            0.0054  0.0070  0.0004  0.1636 -0.0195
                                           -0.0029 -0.0012  0.0137 -0.0017  0.0035
                                           -0.0070  0.0050
   403. (0.05199) BD*( 1) N   9 - C  15  
                ( 36.81%)   0.6067* N   9 s( 35.67%)p 1.80( 64.28%)d 0.00(  0.05%)
                                           -0.0000 -0.5971 -0.0113 -0.0054 -0.0000
                                            0.6155 -0.0048 -0.0002  0.0017  0.1366
                                           -0.0186  0.0036 -0.0000  0.4945 -0.0205
                                            0.0028  0.0011 -0.0021 -0.0176 -0.0066
                                           -0.0103 -0.0002
                ( 63.19%)  -0.7949* C  15 s( 32.56%)p 2.07( 67.36%)d 0.00(  0.08%)
                                           -0.0001 -0.5703  0.0196 -0.0030  0.0021
                                           -0.6351  0.0236  0.0035 -0.0034 -0.1394
                                            0.0038  0.0061  0.0003 -0.4999  0.0173
                                            0.0077 -0.0022 -0.0077 -0.0222 -0.0023
                                           -0.0141 -0.0020
   404. (0.01769) BD*( 1) N   9 - H  24  
                ( 29.29%)   0.5412* N   9 s( 28.96%)p 2.45( 70.98%)d 0.00(  0.06%)
                                            0.0002 -0.5381  0.0047  0.0025  0.0001
                                           -0.6739  0.0137  0.0016  0.0006  0.5027
                                           -0.0133 -0.0006 -0.0019  0.0496 -0.0037
                                            0.0007 -0.0013  0.0207 -0.0004 -0.0059
                                           -0.0061  0.0118
                ( 70.71%)  -0.8409* H  24 s(100.00%)
                                           -1.0000  0.0068 -0.0021
   405. (0.02738) BD*( 1) C  10 - C  11  
                ( 48.63%)   0.6973* C  10 s( 37.23%)p 1.68( 62.74%)d 0.00(  0.03%)
                                            0.0001 -0.6102 -0.0062 -0.0010  0.0006
                                           -0.0713 -0.0184  0.0034 -0.0038  0.3351
                                            0.0061 -0.0014  0.0050 -0.7137  0.0112
                                           -0.0000 -0.0072  0.0046 -0.0007  0.0117
                                           -0.0001 -0.0115
                ( 51.37%)  -0.7168* C  11 s( 34.37%)p 1.91( 65.60%)d 0.00(  0.03%)
                                           -0.0000 -0.5861  0.0135 -0.0030 -0.0004
                                            0.1240 -0.0341  0.0007 -0.0011 -0.3631
                                            0.0196  0.0053  0.0009  0.7121 -0.0007
                                           -0.0138 -0.0005  0.0028 -0.0010  0.0117
                                            0.0011 -0.0127
   406. (0.02650) BD*( 1) C  10 -Cl  17  
                ( 53.64%)   0.7324* C  10 s( 23.89%)p 3.18( 75.91%)d 0.01(  0.20%)
                                           -0.0001  0.4886 -0.0089 -0.0076  0.0001
                                           -0.7236  0.0139  0.0093  0.0123  0.4680
                                           -0.0050 -0.0089 -0.0069 -0.1262 -0.0065
                                            0.0050  0.0002 -0.0348  0.0069 -0.0058
                                            0.0164 -0.0200
                ( 46.36%)  -0.6809*Cl  17 s( 20.29%)p 3.90( 79.17%)d 0.03(  0.53%)
                                            0.0000  0.0001  0.4492  0.0347  0.0010
                                            0.0000 -0.0000  0.0001  0.7508 -0.0409
                                           -0.0055  0.0013 -0.0002 -0.0000 -0.4669
                                            0.0268  0.0040 -0.0003  0.0002  0.0000
                                            0.0871 -0.0078 -0.0025 -0.0010 -0.0001
                                           -0.0560  0.0108 -0.0065  0.0276 -0.0354
   407. (0.01654) BD*( 1) C  11 - C  12  
                ( 49.40%)   0.7029* C  11 s( 34.97%)p 1.86( 65.00%)d 0.00(  0.03%)
                                            0.0002 -0.5912  0.0133  0.0062  0.0002
                                           -0.6590 -0.0015  0.0116 -0.0008  0.4378
                                           -0.0155 -0.0057  0.0003 -0.1484  0.0397
                                           -0.0024  0.0005  0.0150 -0.0004  0.0033
                                           -0.0080  0.0061
                ( 50.60%)  -0.7113* C  12 s( 34.45%)p 1.90( 65.52%)d 0.00(  0.03%)
                                           -0.0001 -0.5868  0.0110  0.0003  0.0001
                                            0.6672 -0.0260 -0.0110 -0.0001 -0.4360
                                            0.0012  0.0087  0.0000  0.1340  0.0333
                                           -0.0063  0.0001  0.0144 -0.0046  0.0059
                                           -0.0056  0.0048
   408. (0.31274) BD*( 2) C  11 - C  12  
                ( 49.65%)   0.7046* C  11 s(  0.00%)p 1.00( 99.96%)d 0.00(  0.04%)
                                            0.0000 -0.0008 -0.0000 -0.0003 -0.0000
                                           -0.4665 -0.0118 -0.0066  0.0002 -0.8174
                                           -0.0200 -0.0111  0.0004 -0.3363 -0.0083
                                           -0.0044  0.0002 -0.0109 -0.0024  0.0084
                                           -0.0136  0.0043
                ( 50.35%)  -0.7096* C  12 s(  0.00%)p 1.00( 99.96%)d 0.00(  0.04%)
                                           -0.0000 -0.0001 -0.0001 -0.0001  0.0000
                                           -0.4665 -0.0119 -0.0072 -0.0000 -0.8172
                                           -0.0208 -0.0123 -0.0000 -0.3366 -0.0086
                                           -0.0049 -0.0000  0.0035  0.0098  0.0068
                                            0.0146  0.0077
   409. (0.01093) BD*( 1) C  11 - H  25  
                ( 39.12%)   0.6255* C  11 s( 30.57%)p 2.27( 69.36%)d 0.00(  0.06%)
                                           -0.0003  0.5526  0.0185  0.0037 -0.0002
                                           -0.5753 -0.0072 -0.0037 -0.0008  0.0824
                                            0.0056 -0.0004  0.0002  0.5964 -0.0034
                                            0.0059  0.0008 -0.0023 -0.0219  0.0033
                                            0.0100  0.0071
                ( 60.88%)  -0.7802* H  25 s(100.00%)
                                            1.0000  0.0011  0.0011
   410. (0.01497) BD*( 1) C  12 - C  13  
                ( 50.01%)   0.7072* C  12 s( 34.67%)p 1.88( 65.30%)d 0.00(  0.03%)
                                            0.0000  0.5887 -0.0123  0.0002 -0.0001
                                            0.5697 -0.0330 -0.0075 -0.0003 -0.0930
                                            0.0236 -0.0009  0.0002 -0.5637 -0.0118
                                            0.0126 -0.0003 -0.0036 -0.0144 -0.0007
                                            0.0072  0.0070
                ( 49.99%)  -0.7071* C  13 s( 34.61%)p 1.89( 65.36%)d 0.00(  0.03%)
                                            0.0000  0.5882 -0.0126 -0.0029 -0.0005
                                           -0.5506 -0.0101  0.0111 -0.0006  0.0754
                                            0.0207 -0.0039  0.0003  0.5854 -0.0363
                                           -0.0063  0.0001 -0.0055 -0.0143  0.0007
                                            0.0085  0.0039
   411. (0.01083) BD*( 1) C  12 - H  26  
                ( 39.47%)   0.6282* C  12 s( 30.79%)p 2.25( 69.14%)d 0.00(  0.07%)
                                            0.0003 -0.5546 -0.0182  0.0001 -0.0002
                                           -0.1013  0.0006 -0.0012 -0.0000  0.3631
                                            0.0015  0.0039  0.0006 -0.7411 -0.0046
                                           -0.0076 -0.0016  0.0012 -0.0056  0.0169
                                            0.0048 -0.0176
                ( 60.53%)  -0.7780* H  26 s(100.00%)
                                           -1.0000 -0.0006 -0.0012
   412. (0.01488) BD*( 1) C  13 - C  14  
                ( 50.62%)   0.7115* C  13 s( 34.60%)p 1.89( 65.37%)d 0.00(  0.03%)
                                            0.0001  0.5881 -0.0108  0.0018  0.0001
                                           -0.0942 -0.0329  0.0046 -0.0009  0.3456
                                            0.0082 -0.0064  0.0006 -0.7235  0.0252
                                            0.0103 -0.0003 -0.0052  0.0038 -0.0125
                                           -0.0006  0.0108
                ( 49.38%)  -0.7027* C  14 s( 35.02%)p 1.85( 64.95%)d 0.00(  0.03%)
                                           -0.0000  0.5915  0.0164 -0.0011 -0.0001
                                            0.1102 -0.0360  0.0020  0.0008 -0.3611
                                            0.0195  0.0017 -0.0003  0.7108  0.0035
                                           -0.0086  0.0005 -0.0033 -0.0001 -0.0118
                                           -0.0006  0.0123
   413. (0.31385) BD*( 2) C  13 - C  14  
                ( 50.18%)   0.7084* C  13 s(  0.00%)p 1.00( 99.95%)d 0.00(  0.04%)
                                            0.0000  0.0026 -0.0010 -0.0010 -0.0002
                                            0.4680  0.0100  0.0046  0.0001  0.8183
                                            0.0168  0.0085 -0.0005  0.3322  0.0071
                                            0.0036 -0.0001 -0.0043 -0.0099 -0.0064
                                           -0.0155 -0.0073
                ( 49.82%)  -0.7058* C  14 s(  0.00%)p 1.00( 99.96%)d 0.00(  0.04%)
                                           -0.0000  0.0039  0.0003  0.0007  0.0001
                                            0.4694  0.0060  0.0060 -0.0008  0.8152
                                            0.0119  0.0123 -0.0014  0.3381  0.0053
                                            0.0054 -0.0001 -0.0070  0.0062  0.0131
                                            0.0003  0.0103
   414. (0.01119) BD*( 1) C  13 - H  27  
                ( 39.49%)   0.6284* C  13 s( 30.71%)p 2.25( 69.23%)d 0.00(  0.07%)
                                            0.0003 -0.5538 -0.0186 -0.0010 -0.0004
                                           -0.6836 -0.0045 -0.0066 -0.0011  0.4515
                                            0.0028  0.0047  0.0007 -0.1451 -0.0004
                                           -0.0021 -0.0003  0.0191 -0.0070  0.0032
                                           -0.0080  0.0129
                ( 60.51%)  -0.7779* H  27 s(100.00%)
                                           -1.0000 -0.0006 -0.0013
   415. (0.01179) BD*( 1) C  14 - H  28  
                ( 39.64%)   0.6296* C  14 s( 30.22%)p 2.31( 69.71%)d 0.00(  0.07%)
                                            0.0004 -0.5495  0.0161  0.0018  0.0002
                                           -0.5800  0.0081 -0.0050 -0.0021  0.0904
                                           -0.0081  0.0027  0.0011  0.5935  0.0117
                                           -0.0001  0.0010  0.0032  0.0223 -0.0046
                                           -0.0104 -0.0072
                ( 60.36%)  -0.7769* H  28 s(100.00%)
                                           -1.0000 -0.0016 -0.0007
   416. (0.27528) BD*( 1) C  15 - O  16  
                ( 73.30%)   0.8562* C  15 s(  0.04%)p99.99( 99.36%)d16.75(  0.60%)
                                           -0.0000  0.0189 -0.0014  0.0003 -0.0001
                                           -0.3966 -0.0187 -0.0088  0.0029 -0.6324
                                           -0.0279 -0.0130  0.0035  0.6586  0.0339
                                            0.0150 -0.0042  0.0207  0.0232 -0.0073
                                           -0.0383 -0.0594
                ( 26.70%)  -0.5167* O  16 s(  0.03%)p99.99( 99.86%)d 3.16(  0.11%)
                                            0.0000  0.0186 -0.0015 -0.0000 -0.0000
                                           -0.4016 -0.0005 -0.0007  0.0014 -0.5970
                                           -0.0018 -0.0012  0.0022  0.6934  0.0005
                                            0.0009 -0.0024 -0.0086 -0.0103  0.0047
                                            0.0160  0.0254
   417. (0.00586) BD*( 2) C  15 - O  16  
                ( 63.87%)   0.7992* C  15 s( 31.92%)p 2.13( 67.92%)d 0.00(  0.16%)
                                           -0.0001  0.5616 -0.0619 -0.0018 -0.0015
                                            0.0655  0.0148 -0.0060 -0.0011 -0.6024
                                            0.0400  0.0045 -0.0037 -0.5552  0.0430
                                            0.0002 -0.0037 -0.0071 -0.0047  0.0340
                                           -0.0176  0.0052
                ( 36.13%)  -0.6011* O  16 s( 36.96%)p 1.70( 62.93%)d 0.00(  0.11%)
                                            0.0000  0.6063 -0.0440 -0.0018 -0.0000
                                           -0.0502  0.0021 -0.0017 -0.0002  0.6216
                                           -0.0192 -0.0013  0.0002  0.4897 -0.0163
                                           -0.0021  0.0002 -0.0017 -0.0028  0.0277
                                           -0.0175  0.0042
   418. (0.03738) BD*( 1) C  15 - H  29  
                ( 41.61%)   0.6451* C  15 s( 35.84%)p 1.79( 64.07%)d 0.00(  0.09%)
                                           -0.0002  0.5970  0.0454 -0.0010  0.0020
                                           -0.6559 -0.0082 -0.0010  0.0022  0.4573
                                            0.0182 -0.0065 -0.0041  0.0270  0.0117
                                           -0.0067 -0.0024 -0.0236 -0.0064 -0.0038
                                            0.0069 -0.0148
                ( 58.39%)  -0.7641* H  29 s(100.00%)
                                            1.0000  0.0042 -0.0004


 NHO Directionality and "Bond Bending" (deviations from line of nuclear centers)

         [Thresholds for printing:  angular deviation  >  1.0 degree]
                                    hybrid p-character > 25.0%
                                    orbital occupancy  >  0.10e

                                Line of Centers        Hybrid 1              Hybrid 2
                                ---------------  -------------------   ------------------
                NBO               Theta   Phi    Theta   Phi    Dev    Theta   Phi    Dev
 ========================================================================================
     1. BD (   1) C   1 - C   2    46.4  168.7    46.8  170.5   1.3    134.2  346.1   2.0
     2. BD (   1) C   1 - C   6   123.4  270.1   122.6  268.8   1.3     55.5   92.0   2.0
     3. BD (   2) C   1 - C   6   123.4  270.1    46.9  322.1  90.0    133.1  142.1  90.0
     5. BD (   1) C   2 - C   3    82.0  224.5    83.5  226.0   2.1     99.3   43.4   1.7
     6. BD (   2) C   2 - C   3    82.0  224.5   133.2  142.2  90.0    133.3  142.2  90.0
    11. BD (   2) C   4 - C   5   133.5  349.7   133.0  141.2  89.8    132.9  141.7  90.0
    12. BD (   1) C   4 - C   7    80.7  223.0    80.9  224.4   1.4    100.0   39.3   3.8
    13. BD (   1) C   5 - C   6    98.1   44.4    96.7   45.6   1.8     80.3  222.9   2.2
    16. BD (   1) C   7 - C   8    25.1  281.0    24.1  280.8   1.0    153.6  100.9   1.3
    17. BD (   1) C   7 - N   9   132.5  269.4   133.3  270.7   1.2      --     --    --
    18. BD (   1) C   7 - H  23    94.7  149.7    94.7  152.0   2.3      --     --    --
    19. BD (   1) C   8 - C  10    44.1  171.9    45.4  170.9   1.4    139.2  354.9   3.9
    20. BD (   2) C   8 - C  10    44.1  171.9   109.8  240.3  90.1    109.7  240.2  90.1
    21. BD (   1) C   8 - C  14    78.7  326.1     --     --    --     100.2  146.6   1.3
    22. BD (   1) N   9 - C  15   128.1  193.2   127.4  191.2   1.7     52.6   11.9   1.2
    24. BD (   1) C  10 - C  11    27.5  286.9    26.7  284.6   1.3    153.4  104.8   1.3
    25. BD (   1) C  10 -Cl  17    96.6  147.8    98.8  147.0   2.4     84.8  328.3   1.4
    26. BD (   1) C  11 - C  12    79.7  326.5    81.8  327.3   2.3    102.0  145.9   1.7
    27. BD (   2) C  11 - C  12    79.7  326.5    70.4   60.3  90.0     70.3   60.3  90.0
    28. BD (   1) C  11 - H  25    43.7  172.4    44.7  171.5   1.2      --     --    --
    29. BD (   1) C  12 - C  13   135.4  351.5   136.5  352.5   1.3     45.8  170.5   1.4
    31. BD (   1) C  13 - C  14   152.7  106.5   151.8  109.5   1.7     26.3  282.8   2.0
    32. BD (   2) C  13 - C  14   152.7  106.5    70.6   60.2  89.8     70.2   60.2  89.8
    34. BD (   1) C  14 - H  28   134.6  350.7   136.0  351.5   1.5      --     --    --
    35. BD (   1) C  15 - O  16   130.5  274.9    48.4  237.8  88.8     46.1  236.1  88.6
    36. BD (   2) C  15 - O  16   130.5  274.9   132.3  277.4   2.6     52.0   94.8   2.5
    59. LP (   1) N   9             --     --    132.5   56.5   --       --     --    --
    60. LP (   1) O  16             --     --    129.9  276.3   --       --     --    --
    61. LP (   2) O  16             --     --     69.3  347.4   --       --     --    --
    63. LP (   2)Cl  17             --     --    158.9   42.9   --       --     --    --
    64. LP (   3)Cl  17             --     --    110.2  240.1   --       --     --    --
   384. BD*(   2) C   1 - C   6   123.4  270.1    46.9  322.1  90.0    133.1  142.1  90.0
   387. BD*(   2) C   2 - C   3    82.0  224.5   133.2  142.2  90.0    133.3  142.2  90.0
   392. BD*(   2) C   4 - C   5   133.5  349.7   133.0  141.2  89.8    132.9  141.7  90.0
   401. BD*(   2) C   8 - C  10    44.1  171.9   109.8  240.3  90.1    109.7  240.2  90.1
   408. BD*(   2) C  11 - C  12    79.7  326.5    70.4   60.3  90.0     70.3   60.3  90.0
   413. BD*(   2) C  13 - C  14   152.7  106.5    70.6   60.2  89.8     70.2   60.2  89.8
   416. BD*(   1) C  15 - O  16   130.5  274.9    48.4  237.8  88.8     46.1  236.1  88.6


 Second Order Perturbation Theory Analysis of Fock Matrix in NBO Basis

     Threshold for printing:   0.50 kcal/mol
                                                                              E(2)  E(j)-E(i) F(i,j)
         Donor NBO (i)                     Acceptor NBO (j)                 kcal/mol   a.u.    a.u. 
 ===================================================================================================

 within unit  1
   1. BD (   1) C   1 - C   2        / 99. RY*(   1) C   3                    0.94    1.87    0.038
   1. BD (   1) C   1 - C   2        /100. RY*(   2) C   3                    1.52    2.02    0.050
   1. BD (   1) C   1 - C   2        /150. RY*(   1) C   6                    1.02    1.86    0.039
   1. BD (   1) C   1 - C   2        /151. RY*(   2) C   6                    1.48    2.15    0.051
   1. BD (   1) C   1 - C   2        /383. BD*(   1) C   1 - C   6            2.53    1.39    0.053
   1. BD (   1) C   1 - C   2        /385. BD*(   1) C   1 - H  18            1.34    1.39    0.039
   1. BD (   1) C   1 - C   2        /386. BD*(   1) C   2 - C   3            2.58    1.38    0.053
   1. BD (   1) C   1 - C   2        /388. BD*(   1) C   2 - H  19            1.34    1.38    0.039
   1. BD (   1) C   1 - C   2        /390. BD*(   1) C   3 - H  20            2.46    1.38    0.052
   1. BD (   1) C   1 - C   2        /396. BD*(   1) C   6 - H  22            2.36    1.38    0.051
   2. BD (   1) C   1 - C   6        / 82. RY*(   1) C   2                    1.03    1.86    0.039
   2. BD (   1) C   1 - C   6        / 83. RY*(   2) C   2                    1.44    2.17    0.050
   2. BD (   1) C   1 - C   6        /133. RY*(   1) C   5                    0.91    1.86    0.037
   2. BD (   1) C   1 - C   6        /134. RY*(   2) C   5                    1.55    2.02    0.050
   2. BD (   1) C   1 - C   6        /382. BD*(   1) C   1 - C   2            2.53    1.39    0.053
   2. BD (   1) C   1 - C   6        /385. BD*(   1) C   1 - H  18            1.34    1.38    0.038
   2. BD (   1) C   1 - C   6        /388. BD*(   1) C   2 - H  19            2.37    1.38    0.051
   2. BD (   1) C   1 - C   6        /394. BD*(   1) C   5 - C   6            2.59    1.38    0.053
   2. BD (   1) C   1 - C   6        /395. BD*(   1) C   5 - H  21            2.46    1.38    0.052
   2. BD (   1) C   1 - C   6        /396. BD*(   1) C   6 - H  22            1.34    1.38    0.038
   3. BD (   2) C   1 - C   6        / 84. RY*(   3) C   2                    0.51    0.94    0.021
   3. BD (   2) C   1 - C   6        / 85. RY*(   4) C   2                    0.76    1.82    0.036
   3. BD (   2) C   1 - C   6        /136. RY*(   4) C   5                    0.89    1.62    0.037
   3. BD (   2) C   1 - C   6        /387. BD*(   2) C   2 - C   3           28.72    0.35    0.090
   3. BD (   2) C   1 - C   6        /392. BD*(   2) C   4 - C   5           27.97    0.35    0.088
   4. BD (   1) C   1 - H  18        / 82. RY*(   1) C   2                    1.33    1.71    0.043
   4. BD (   1) C   1 - H  18        /150. RY*(   1) C   6                    1.34    1.71    0.043
   4. BD (   1) C   1 - H  18        /382. BD*(   1) C   1 - C   2            0.94    1.24    0.031
   4. BD (   1) C   1 - H  18        /383. BD*(   1) C   1 - C   6            0.95    1.24    0.031
   4. BD (   1) C   1 - H  18        /386. BD*(   1) C   2 - C   3            3.79    1.23    0.061
   4. BD (   1) C   1 - H  18        /388. BD*(   1) C   2 - H  19            0.56    1.23    0.023
   4. BD (   1) C   1 - H  18        /394. BD*(   1) C   5 - C   6            3.83    1.24    0.061
   4. BD (   1) C   1 - H  18        /396. BD*(   1) C   6 - H  22            0.56    1.23    0.023
   5. BD (   1) C   2 - C   3        / 65. RY*(   1) C   1                    0.97    1.88    0.038
   5. BD (   1) C   2 - C   3        / 66. RY*(   2) C   1                    1.43    2.18    0.050
   5. BD (   1) C   2 - C   3        /116. RY*(   1) C   4                    0.99    2.01    0.040
   5. BD (   1) C   2 - C   3        /117. RY*(   2) C   4                    0.72    1.77    0.032
   5. BD (   1) C   2 - C   3        /118. RY*(   3) C   4                    0.77    1.74    0.033
   5. BD (   1) C   2 - C   3        /382. BD*(   1) C   1 - C   2            2.52    1.39    0.053
   5. BD (   1) C   2 - C   3        /385. BD*(   1) C   1 - H  18            2.32    1.38    0.051
   5. BD (   1) C   2 - C   3        /388. BD*(   1) C   2 - H  19            1.30    1.38    0.038
   5. BD (   1) C   2 - C   3        /389. BD*(   1) C   3 - C   4            3.61    1.38    0.063
   5. BD (   1) C   2 - C   3        /390. BD*(   1) C   3 - H  20            1.52    1.38    0.041
   5. BD (   1) C   2 - C   3        /393. BD*(   1) C   4 - C   7            3.66    1.25    0.061
   6. BD (   2) C   2 - C   3        / 67. RY*(   3) C   1                    1.41    0.77    0.032
   6. BD (   2) C   2 - C   3        /384. BD*(   2) C   1 - C   6           27.71    0.35    0.088
   6. BD (   2) C   2 - C   3        /392. BD*(   2) C   4 - C   5           29.39    0.35    0.091
   7. BD (   1) C   2 - H  19        / 65. RY*(   1) C   1                    1.24    1.73    0.042
   7. BD (   1) C   2 - H  19        / 99. RY*(   1) C   3                    1.18    1.72    0.040
   7. BD (   1) C   2 - H  19        /382. BD*(   1) C   1 - C   2            0.94    1.24    0.030
   7. BD (   1) C   2 - H  19        /383. BD*(   1) C   1 - C   6            3.70    1.24    0.061
   7. BD (   1) C   2 - H  19        /385. BD*(   1) C   1 - H  18            0.56    1.24    0.024
   7. BD (   1) C   2 - H  19        /386. BD*(   1) C   2 - C   3            0.96    1.24    0.031
   7. BD (   1) C   2 - H  19        /389. BD*(   1) C   3 - C   4            3.97    1.23    0.062
   7. BD (   1) C   2 - H  19        /390. BD*(   1) C   3 - H  20            0.56    1.23    0.023
   8. BD (   1) C   3 - C   4        / 82. RY*(   1) C   2                    1.19    1.86    0.042
   8. BD (   1) C   3 - C   4        / 83. RY*(   2) C   2                    1.60    2.17    0.053
   8. BD (   1) C   3 - C   4        /133. RY*(   1) C   5                    0.76    1.86    0.034
   8. BD (   1) C   3 - C   4        /134. RY*(   2) C   5                    0.60    2.02    0.031
   8. BD (   1) C   3 - C   4        /167. RY*(   1) C   7                    1.39    1.73    0.044
   8. BD (   1) C   3 - C   4        /168. RY*(   2) C   7                    0.72    1.57    0.030
   8. BD (   1) C   3 - C   4        /386. BD*(   1) C   2 - C   3            3.09    1.38    0.059
   8. BD (   1) C   3 - C   4        /388. BD*(   1) C   2 - H  19            1.96    1.38    0.047
   8. BD (   1) C   3 - C   4        /390. BD*(   1) C   3 - H  20            1.60    1.38    0.042
   8. BD (   1) C   3 - C   4        /391. BD*(   1) C   4 - C   5            3.49    1.37    0.062
   8. BD (   1) C   3 - C   4        /393. BD*(   1) C   4 - C   7            1.93    1.26    0.044
   8. BD (   1) C   3 - C   4        /395. BD*(   1) C   5 - H  21            2.53    1.38    0.053
   8. BD (   1) C   3 - C   4        /398. BD*(   1) C   7 - N   9            2.10    1.19    0.045
   9. BD (   1) C   3 - H  20        / 82. RY*(   1) C   2                    1.13    1.71    0.039
   9. BD (   1) C   3 - H  20        /116. RY*(   1) C   4                    1.80    1.86    0.052
   9. BD (   1) C   3 - H  20        /382. BD*(   1) C   1 - C   2            3.60    1.24    0.060
   9. BD (   1) C   3 - H  20        /386. BD*(   1) C   2 - C   3            1.09    1.24    0.033
   9. BD (   1) C   3 - H  20        /388. BD*(   1) C   2 - H  19            0.55    1.24    0.023
   9. BD (   1) C   3 - H  20        /389. BD*(   1) C   3 - C   4            1.28    1.23    0.035
   9. BD (   1) C   3 - H  20        /391. BD*(   1) C   4 - C   5            4.83    1.23    0.069
  10. BD (   1) C   4 - C   5        / 99. RY*(   1) C   3                    0.72    1.87    0.033
  10. BD (   1) C   4 - C   5        /100. RY*(   2) C   3                    0.54    2.02    0.030
  10. BD (   1) C   4 - C   5        /150. RY*(   1) C   6                    1.23    1.86    0.043
  10. BD (   1) C   4 - C   5        /151. RY*(   2) C   6                    1.57    2.15    0.052
  10. BD (   1) C   4 - C   5        /167. RY*(   1) C   7                    0.68    1.73    0.031
  10. BD (   1) C   4 - C   5        /168. RY*(   2) C   7                    0.87    1.58    0.033
  10. BD (   1) C   4 - C   5        /389. BD*(   1) C   3 - C   4            3.49    1.38    0.062
  10. BD (   1) C   4 - C   5        /390. BD*(   1) C   3 - H  20            2.39    1.38    0.051
  10. BD (   1) C   4 - C   5        /393. BD*(   1) C   4 - C   7            2.03    1.26    0.045
  10. BD (   1) C   4 - C   5        /394. BD*(   1) C   5 - C   6            3.17    1.39    0.059
  10. BD (   1) C   4 - C   5        /395. BD*(   1) C   5 - H  21            1.61    1.38    0.042
  10. BD (   1) C   4 - C   5        /396. BD*(   1) C   6 - H  22            1.94    1.38    0.046
  10. BD (   1) C   4 - C   5        /397. BD*(   1) C   7 - C   8            0.65    1.24    0.025
  10. BD (   1) C   4 - C   5        /399. BD*(   1) C   7 - H  23            0.58    1.21    0.024
  11. BD (   2) C   4 - C   5        /101. RY*(   3) C   3                    1.83    1.08    0.043
  11. BD (   2) C   4 - C   5        /152. RY*(   3) C   6                    2.00    0.88    0.041
  11. BD (   2) C   4 - C   5        /384. BD*(   2) C   1 - C   6           28.11    0.35    0.089
  11. BD (   2) C   4 - C   5        /387. BD*(   2) C   2 - C   3           26.48    0.35    0.087
  11. BD (   2) C   4 - C   5        /397. BD*(   1) C   7 - C   8            3.19    0.77    0.048
  11. BD (   2) C   4 - C   5        /399. BD*(   1) C   7 - H  23            2.84    0.74    0.044
  11. BD (   2) C   4 - C   5        /401. BD*(   2) C   8 - C  10            0.71    0.32    0.014
  12. BD (   1) C   4 - C   7        / 99. RY*(   1) C   3                    1.54    1.83    0.048
  12. BD (   1) C   4 - C   7        /133. RY*(   1) C   5                    1.47    1.83    0.047
  12. BD (   1) C   4 - C   7        /185. RY*(   2) C   8                    1.09    1.79    0.040
  12. BD (   1) C   4 - C   7        /201. RY*(   1) N   9                    1.04    1.47    0.035
  12. BD (   1) C   4 - C   7        /386. BD*(   1) C   2 - C   3            2.15    1.35    0.048
  12. BD (   1) C   4 - C   7        /389. BD*(   1) C   3 - C   4            1.89    1.34    0.045
  12. BD (   1) C   4 - C   7        /391. BD*(   1) C   4 - C   5            2.11    1.34    0.047
  12. BD (   1) C   4 - C   7        /394. BD*(   1) C   5 - C   6            2.08    1.35    0.048
  12. BD (   1) C   4 - C   7        /397. BD*(   1) C   7 - C   8            2.67    1.20    0.051
  12. BD (   1) C   4 - C   7        /398. BD*(   1) C   7 - N   9            0.85    1.15    0.028
  12. BD (   1) C   4 - C   7        /399. BD*(   1) C   7 - H  23            1.14    1.17    0.033
  12. BD (   1) C   4 - C   7        /400. BD*(   1) C   8 - C  10            1.94    1.30    0.045
  12. BD (   1) C   4 - C   7        /401. BD*(   2) C   8 - C  10            1.89    0.76    0.038
  12. BD (   1) C   4 - C   7        /403. BD*(   1) N   9 - C  15            1.57    1.27    0.040
  13. BD (   1) C   5 - C   6        / 65. RY*(   1) C   1                    0.98    1.88    0.038
  13. BD (   1) C   5 - C   6        / 66. RY*(   2) C   1                    1.41    2.18    0.050
  13. BD (   1) C   5 - C   6        /116. RY*(   1) C   4                    1.09    2.01    0.042
  13. BD (   1) C   5 - C   6        /117. RY*(   2) C   4                    0.66    1.77    0.031
  13. BD (   1) C   5 - C   6        /118. RY*(   3) C   4                    0.67    1.74    0.031
  13. BD (   1) C   5 - C   6        /383. BD*(   1) C   1 - C   6            2.54    1.39    0.053
  13. BD (   1) C   5 - C   6        /385. BD*(   1) C   1 - H  18            2.31    1.38    0.051
  13. BD (   1) C   5 - C   6        /391. BD*(   1) C   4 - C   5            3.70    1.37    0.064
  13. BD (   1) C   5 - C   6        /393. BD*(   1) C   4 - C   7            3.99    1.25    0.063
  13. BD (   1) C   5 - C   6        /395. BD*(   1) C   5 - H  21            1.52    1.38    0.041
  13. BD (   1) C   5 - C   6        /396. BD*(   1) C   6 - H  22            1.32    1.38    0.038
  14. BD (   1) C   5 - H  21        /116. RY*(   1) C   4                    1.75    1.87    0.051
  14. BD (   1) C   5 - H  21        /150. RY*(   1) C   6                    1.16    1.71    0.040
  14. BD (   1) C   5 - H  21        /383. BD*(   1) C   1 - C   6            3.61    1.24    0.060
  14. BD (   1) C   5 - H  21        /389. BD*(   1) C   3 - C   4            4.74    1.23    0.068
  14. BD (   1) C   5 - H  21        /391. BD*(   1) C   4 - C   5            1.32    1.23    0.036
  14. BD (   1) C   5 - H  21        /394. BD*(   1) C   5 - C   6            1.10    1.24    0.033
  14. BD (   1) C   5 - H  21        /396. BD*(   1) C   6 - H  22            0.55    1.24    0.023
  15. BD (   1) C   6 - H  22        / 65. RY*(   1) C   1                    1.25    1.73    0.042
  15. BD (   1) C   6 - H  22        /133. RY*(   1) C   5                    1.18    1.71    0.040
  15. BD (   1) C   6 - H  22        /382. BD*(   1) C   1 - C   2            3.71    1.24    0.061
  15. BD (   1) C   6 - H  22        /383. BD*(   1) C   1 - C   6            0.94    1.24    0.030
  15. BD (   1) C   6 - H  22        /385. BD*(   1) C   1 - H  18            0.57    1.24    0.024
  15. BD (   1) C   6 - H  22        /391. BD*(   1) C   4 - C   5            4.07    1.23    0.063
  15. BD (   1) C   6 - H  22        /394. BD*(   1) C   5 - C   6            0.97    1.24    0.031
  15. BD (   1) C   6 - H  22        /395. BD*(   1) C   5 - H  21            0.57    1.23    0.024
  16. BD (   1) C   7 - C   8        /117. RY*(   2) C   4                    1.24    1.73    0.042
  16. BD (   1) C   7 - C   8        /201. RY*(   1) N   9                    1.26    1.47    0.039
  16. BD (   1) C   7 - C   8        /218. RY*(   1) C  10                    2.11    1.74    0.055
  16. BD (   1) C   7 - C   8        /286. RY*(   1) C  14                    1.25    1.82    0.043
  16. BD (   1) C   7 - C   8        /391. BD*(   1) C   4 - C   5            1.91    1.34    0.045
  16. BD (   1) C   7 - C   8        /392. BD*(   2) C   4 - C   5            2.12    0.78    0.040
  16. BD (   1) C   7 - C   8        /393. BD*(   1) C   4 - C   7            2.57    1.22    0.050
  16. BD (   1) C   7 - C   8        /398. BD*(   1) C   7 - N   9            0.76    1.15    0.027
  16. BD (   1) C   7 - C   8        /399. BD*(   1) C   7 - H  23            1.06    1.17    0.032
  16. BD (   1) C   7 - C   8        /400. BD*(   1) C   8 - C  10            2.49    1.30    0.051
  16. BD (   1) C   7 - C   8        /402. BD*(   1) C   8 - C  14            2.01    1.32    0.046
  16. BD (   1) C   7 - C   8        /403. BD*(   1) N   9 - C  15            1.66    1.27    0.041
  16. BD (   1) C   7 - C   8        /405. BD*(   1) C  10 - C  11            2.37    1.31    0.050
  16. BD (   1) C   7 - C   8        /412. BD*(   1) C  13 - C  14            2.33    1.34    0.050
  17. BD (   1) C   7 - N   9        /117. RY*(   2) C   4                    0.71    1.87    0.033
  17. BD (   1) C   7 - N   9        /186. RY*(   3) C   8                    0.76    1.62    0.031
  17. BD (   1) C   7 - N   9        /306. RY*(   4) C  15                    1.70    1.89    0.051
  17. BD (   1) C   7 - N   9        /307. RY*(   5) C  15                    0.59    3.23    0.039
  17. BD (   1) C   7 - N   9        /389. BD*(   1) C   3 - C   4            2.34    1.48    0.053
  17. BD (   1) C   7 - N   9        /393. BD*(   1) C   4 - C   7            0.97    1.35    0.032
  17. BD (   1) C   7 - N   9        /397. BD*(   1) C   7 - C   8            1.02    1.34    0.033
  17. BD (   1) C   7 - N   9        /400. BD*(   1) C   8 - C  10            1.33    1.44    0.039
  17. BD (   1) C   7 - N   9        /401. BD*(   2) C   8 - C  10            1.89    0.89    0.041
  17. BD (   1) C   7 - N   9        /403. BD*(   1) N   9 - C  15            0.92    1.40    0.032
  17. BD (   1) C   7 - N   9        /404. BD*(   1) N   9 - H  24            0.59    1.40    0.026
  17. BD (   1) C   7 - N   9        /417. BD*(   2) C  15 - O  16            1.72    1.49    0.045
  18. BD (   1) C   7 - H  23        /391. BD*(   1) C   4 - C   5            2.92    1.20    0.053
  18. BD (   1) C   7 - H  23        /392. BD*(   2) C   4 - C   5            3.88    0.64    0.049
  18. BD (   1) C   7 - H  23        /393. BD*(   1) C   4 - C   7            1.06    1.08    0.030
  18. BD (   1) C   7 - H  23        /397. BD*(   1) C   7 - C   8            0.81    1.06    0.026
  18. BD (   1) C   7 - H  23        /402. BD*(   1) C   8 - C  14            4.73    1.18    0.067
  18. BD (   1) C   7 - H  23        /404. BD*(   1) N   9 - H  24            4.75    1.12    0.065
  19. BD (   1) C   8 - C  10        /167. RY*(   1) C   7                    1.59    1.76    0.047
  19. BD (   1) C   8 - C  10        /235. RY*(   1) C  11                    1.60    1.84    0.049
  19. BD (   1) C   8 - C  10        /236. RY*(   2) C  11                    0.78    1.97    0.035
  19. BD (   1) C   8 - C  10        /286. RY*(   1) C  14                    0.71    1.89    0.033
  19. BD (   1) C   8 - C  10        /393. BD*(   1) C   4 - C   7            0.59    1.29    0.025
  19. BD (   1) C   8 - C  10        /397. BD*(   1) C   7 - C   8            2.75    1.27    0.053
  19. BD (   1) C   8 - C  10        /402. BD*(   1) C   8 - C  14            3.49    1.39    0.062
  19. BD (   1) C   8 - C  10        /405. BD*(   1) C  10 - C  11            3.90    1.39    0.066
  19. BD (   1) C   8 - C  10        /409. BD*(   1) C  11 - H  25            1.83    1.40    0.045
  19. BD (   1) C   8 - C  10        /415. BD*(   1) C  14 - H  28            1.86    1.41    0.046
  20. BD (   2) C   8 - C  10        /238. RY*(   4) C  11                    2.26    1.07    0.048
  20. BD (   2) C   8 - C  10        /288. RY*(   3) C  14                    1.32    1.43    0.042
  20. BD (   2) C   8 - C  10        /337. RY*(   1)Cl  17                    2.67    1.00    0.050
  20. BD (   2) C   8 - C  10        /392. BD*(   2) C   4 - C   5            0.54    0.38    0.013
  20. BD (   2) C   8 - C  10        /393. BD*(   1) C   4 - C   7            2.41    0.81    0.043
  20. BD (   2) C   8 - C  10        /398. BD*(   1) C   7 - N   9            3.84    0.74    0.052
  20. BD (   2) C   8 - C  10        /408. BD*(   2) C  11 - C  12           26.29    0.37    0.088
  20. BD (   2) C   8 - C  10        /413. BD*(   2) C  13 - C  14           24.15    0.37    0.085
  21. BD (   1) C   8 - C  14        /167. RY*(   1) C   7                    1.91    1.73    0.052
  21. BD (   1) C   8 - C  14        /218. RY*(   1) C  10                    0.62    1.79    0.030
  21. BD (   1) C   8 - C  14        /269. RY*(   1) C  13                    1.19    1.88    0.042
  21. BD (   1) C   8 - C  14        /270. RY*(   2) C  13                    1.64    2.18    0.054
  21. BD (   1) C   8 - C  14        /397. BD*(   1) C   7 - C   8            2.10    1.24    0.046
  21. BD (   1) C   8 - C  14        /399. BD*(   1) C   7 - H  23            1.50    1.22    0.038
  21. BD (   1) C   8 - C  14        /400. BD*(   1) C   8 - C  10            4.19    1.35    0.067
  21. BD (   1) C   8 - C  14        /406. BD*(   1) C  10 -Cl  17            5.62    1.00    0.067
  21. BD (   1) C   8 - C  14        /412. BD*(   1) C  13 - C  14            3.14    1.39    0.059
  21. BD (   1) C   8 - C  14        /414. BD*(   1) C  13 - H  27            1.90    1.38    0.046
  21. BD (   1) C   8 - C  14        /415. BD*(   1) C  14 - H  28            1.37    1.38    0.039
  22. BD (   1) N   9 - C  15        /167. RY*(   1) C   7                    1.86    1.90    0.053
  22. BD (   1) N   9 - C  15        /393. BD*(   1) C   4 - C   7            0.55    1.43    0.025
  22. BD (   1) N   9 - C  15        /398. BD*(   1) C   7 - N   9            1.82    1.36    0.045
  22. BD (   1) N   9 - C  15        /399. BD*(   1) C   7 - H  23            0.54    1.38    0.025
  22. BD (   1) N   9 - C  15        /404. BD*(   1) N   9 - H  24            0.68    1.47    0.028
  22. BD (   1) N   9 - C  15        /417. BD*(   2) C  15 - O  16            0.50    1.56    0.025
  23. BD (   1) N   9 - H  24        /168. RY*(   2) C   7                    1.33    1.59    0.041
  23. BD (   1) N   9 - H  24        /303. RY*(   1) C  15                    0.94    2.10    0.040
  23. BD (   1) N   9 - H  24        /307. RY*(   5) C  15                    0.71    3.14    0.042
  23. BD (   1) N   9 - H  24        /399. BD*(   1) C   7 - H  23            1.70    1.22    0.041
  23. BD (   1) N   9 - H  24        /403. BD*(   1) N   9 - C  15            0.51    1.32    0.023
  23. BD (   1) N   9 - H  24        /417. BD*(   2) C  15 - O  16            1.08    1.40    0.035
  23. BD (   1) N   9 - H  24        /418. BD*(   1) C  15 - H  29            2.33    1.31    0.050
  24. BD (   1) C  10 - C  11        /184. RY*(   1) C   8                    1.24    2.01    0.045
  24. BD (   1) C  10 - C  11        /185. RY*(   2) C   8                    0.65    1.86    0.031
  24. BD (   1) C  10 - C  11        /252. RY*(   1) C  12                    1.02    1.91    0.040
  24. BD (   1) C  10 - C  11        /253. RY*(   2) C  12                    1.57    2.23    0.053
  24. BD (   1) C  10 - C  11        /338. RY*(   2)Cl  17                    0.75    1.46    0.030
  24. BD (   1) C  10 - C  11        /397. BD*(   1) C   7 - C   8            3.92    1.27    0.063
  24. BD (   1) C  10 - C  11        /400. BD*(   1) C   8 - C  10            4.69    1.37    0.072
  24. BD (   1) C  10 - C  11        /407. BD*(   1) C  11 - C  12            2.82    1.41    0.056
  24. BD (   1) C  10 - C  11        /409. BD*(   1) C  11 - H  25            1.61    1.39    0.042
  24. BD (   1) C  10 - C  11        /411. BD*(   1) C  12 - H  26            1.74    1.41    0.044
  25. BD (   1) C  10 -Cl  17        /184. RY*(   1) C   8                    0.89    2.07    0.038
  25. BD (   1) C  10 -Cl  17        /218. RY*(   1) C  10                    0.60    1.87    0.030
  25. BD (   1) C  10 -Cl  17        /235. RY*(   1) C  11                    0.86    1.89    0.036
  25. BD (   1) C  10 -Cl  17        /400. BD*(   1) C   8 - C  10            0.71    1.43    0.029
  25. BD (   1) C  10 -Cl  17        /402. BD*(   1) C   8 - C  14            2.59    1.45    0.055
  25. BD (   1) C  10 -Cl  17        /407. BD*(   1) C  11 - C  12            2.27    1.47    0.052
  26. BD (   1) C  11 - C  12        /219. RY*(   2) C  10                    1.63    1.69    0.047
  26. BD (   1) C  11 - C  12        /269. RY*(   1) C  13                    1.04    1.88    0.040
  26. BD (   1) C  11 - C  12        /270. RY*(   2) C  13                    1.51    2.18    0.052
  26. BD (   1) C  11 - C  12        /405. BD*(   1) C  10 - C  11            3.34    1.36    0.060
  26. BD (   1) C  11 - C  12        /406. BD*(   1) C  10 -Cl  17            4.90    1.01    0.063
  26. BD (   1) C  11 - C  12        /409. BD*(   1) C  11 - H  25            1.49    1.37    0.040
  26. BD (   1) C  11 - C  12        /410. BD*(   1) C  12 - C  13            2.44    1.39    0.052
  26. BD (   1) C  11 - C  12        /411. BD*(   1) C  12 - H  26            1.31    1.39    0.038
  26. BD (   1) C  11 - C  12        /414. BD*(   1) C  13 - H  27            2.32    1.39    0.051
  27. BD (   2) C  11 - C  12        /238. RY*(   4) C  11                    0.53    1.04    0.023
  27. BD (   2) C  11 - C  12        /272. RY*(   4) C  13                    0.86    1.78    0.038
  27. BD (   2) C  11 - C  12        /401. BD*(   2) C   8 - C  10           27.66    0.33    0.087
  27. BD (   2) C  11 - C  12        /413. BD*(   2) C  13 - C  14           27.48    0.35    0.088
  28. BD (   1) C  11 - H  25        /218. RY*(   1) C  10                    1.24    1.64    0.040
  28. BD (   1) C  11 - H  25        /252. RY*(   1) C  12                    1.19    1.74    0.041
  28. BD (   1) C  11 - H  25        /400. BD*(   1) C   8 - C  10            4.47    1.20    0.066
  28. BD (   1) C  11 - H  25        /405. BD*(   1) C  10 - C  11            1.28    1.21    0.035
  28. BD (   1) C  11 - H  25        /407. BD*(   1) C  11 - C  12            1.18    1.24    0.034
  28. BD (   1) C  11 - H  25        /410. BD*(   1) C  12 - C  13            3.60    1.24    0.060
  28. BD (   1) C  11 - H  25        /411. BD*(   1) C  12 - H  26            0.57    1.24    0.024
  29. BD (   1) C  12 - C  13        /236. RY*(   2) C  11                    2.11    1.94    0.057
  29. BD (   1) C  12 - C  13        /286. RY*(   1) C  14                    0.95    1.86    0.038
  29. BD (   1) C  12 - C  13        /287. RY*(   2) C  14                    1.44    2.00    0.048
  29. BD (   1) C  12 - C  13        /407. BD*(   1) C  11 - C  12            2.43    1.39    0.052
  29. BD (   1) C  12 - C  13        /409. BD*(   1) C  11 - H  25            2.29    1.37    0.050
  29. BD (   1) C  12 - C  13        /411. BD*(   1) C  12 - H  26            1.38    1.39    0.039
  29. BD (   1) C  12 - C  13        /412. BD*(   1) C  13 - C  14            2.63    1.39    0.054
  29. BD (   1) C  12 - C  13        /414. BD*(   1) C  13 - H  27            1.37    1.39    0.039
  29. BD (   1) C  12 - C  13        /415. BD*(   1) C  14 - H  28            2.53    1.38    0.053
  30. BD (   1) C  12 - H  26        /235. RY*(   1) C  11                    1.17    1.66    0.040
  30. BD (   1) C  12 - H  26        /269. RY*(   1) C  13                    1.28    1.73    0.042
  30. BD (   1) C  12 - H  26        /405. BD*(   1) C  10 - C  11            3.81    1.21    0.061
  30. BD (   1) C  12 - H  26        /407. BD*(   1) C  11 - C  12            1.01    1.24    0.032
  30. BD (   1) C  12 - H  26        /409. BD*(   1) C  11 - H  25            0.59    1.22    0.024
  30. BD (   1) C  12 - H  26        /410. BD*(   1) C  12 - C  13            0.99    1.24    0.031
  30. BD (   1) C  12 - H  26        /412. BD*(   1) C  13 - C  14            3.78    1.24    0.061
  30. BD (   1) C  12 - H  26        /414. BD*(   1) C  13 - H  27            0.56    1.23    0.024
  31. BD (   1) C  13 - C  14        /184. RY*(   1) C   8                    0.95    1.99    0.039
  31. BD (   1) C  13 - C  14        /185. RY*(   2) C   8                    1.19    1.83    0.042
  31. BD (   1) C  13 - C  14        /186. RY*(   3) C   8                    0.51    1.53    0.025
  31. BD (   1) C  13 - C  14        /252. RY*(   1) C  12                    0.98    1.88    0.039
  31. BD (   1) C  13 - C  14        /253. RY*(   2) C  12                    1.37    2.21    0.049
  31. BD (   1) C  13 - C  14        /397. BD*(   1) C   7 - C   8            3.47    1.25    0.059
  31. BD (   1) C  13 - C  14        /402. BD*(   1) C   8 - C  14            3.54    1.37    0.062
  31. BD (   1) C  13 - C  14        /410. BD*(   1) C  12 - C  13            2.53    1.39    0.053
  31. BD (   1) C  13 - C  14        /411. BD*(   1) C  12 - H  26            2.33    1.39    0.051
  31. BD (   1) C  13 - C  14        /414. BD*(   1) C  13 - H  27            1.38    1.39    0.039
  31. BD (   1) C  13 - C  14        /415. BD*(   1) C  14 - H  28            1.64    1.38    0.043
  32. BD (   2) C  13 - C  14        /254. RY*(   3) C  12                    1.47    1.27    0.042
  32. BD (   2) C  13 - C  14        /401. BD*(   2) C   8 - C  10           31.24    0.33    0.092
  32. BD (   2) C  13 - C  14        /408. BD*(   2) C  11 - C  12           28.16    0.35    0.089
  33. BD (   1) C  13 - H  27        /252. RY*(   1) C  12                    1.25    1.73    0.042
  33. BD (   1) C  13 - H  27        /286. RY*(   1) C  14                    1.12    1.71    0.039
  33. BD (   1) C  13 - H  27        /402. BD*(   1) C   8 - C  14            4.05    1.22    0.063
  33. BD (   1) C  13 - H  27        /407. BD*(   1) C  11 - C  12            3.67    1.24    0.060
  33. BD (   1) C  13 - H  27        /410. BD*(   1) C  12 - C  13            0.98    1.24    0.031
  33. BD (   1) C  13 - H  27        /411. BD*(   1) C  12 - H  26            0.57    1.23    0.024
  33. BD (   1) C  13 - H  27        /412. BD*(   1) C  13 - C  14            1.03    1.24    0.032
  33. BD (   1) C  13 - H  27        /415. BD*(   1) C  14 - H  28            0.56    1.23    0.023
  34. BD (   1) C  14 - H  28        /184. RY*(   1) C   8                    1.62    1.84    0.049
  34. BD (   1) C  14 - H  28        /269. RY*(   1) C  13                    1.16    1.73    0.040
  34. BD (   1) C  14 - H  28        /400. BD*(   1) C   8 - C  10            4.78    1.20    0.068
  34. BD (   1) C  14 - H  28        /402. BD*(   1) C   8 - C  14            1.25    1.22    0.035
  34. BD (   1) C  14 - H  28        /410. BD*(   1) C  12 - C  13            3.51    1.25    0.059
  34. BD (   1) C  14 - H  28        /412. BD*(   1) C  13 - C  14            1.16    1.24    0.034
  34. BD (   1) C  14 - H  28        /414. BD*(   1) C  13 - H  27            0.53    1.24    0.023
  35. BD (   1) C  15 - O  16        /201. RY*(   1) N   9                    0.57    1.18    0.023
  35. BD (   1) C  15 - O  16        /416. BD*(   1) C  15 - O  16            1.26    0.47    0.023
  36. BD (   2) C  15 - O  16        /202. RY*(   2) N   9                    1.53    2.14    0.051
  36. BD (   2) C  15 - O  16        /303. RY*(   1) C  15                    0.87    2.43    0.041
  36. BD (   2) C  15 - O  16        /398. BD*(   1) C   7 - N   9            2.62    1.53    0.057
  36. BD (   2) C  15 - O  16        /403. BD*(   1) N   9 - C  15            0.57    1.65    0.028
  37. BD (   1) C  15 - H  29        /202. RY*(   2) N   9                    1.38    1.71    0.043
  37. BD (   1) C  15 - H  29        /320. RY*(   1) O  16                    0.93    1.52    0.034
  37. BD (   1) C  15 - H  29        /404. BD*(   1) N   9 - H  24            3.71    1.21    0.060
  38. CR (   1) C   1                / 83. RY*(   2) C   2                    1.26   11.80    0.109
  38. CR (   1) C   1                /151. RY*(   2) C   6                    1.24   11.77    0.108
  38. CR (   1) C   1                /359. RY*(   2) H  18                    0.59   12.29    0.076
  38. CR (   1) C   1                /386. BD*(   1) C   2 - C   3            0.65   11.01    0.076
  38. CR (   1) C   1                /394. BD*(   1) C   5 - C   6            0.67   11.01    0.077
  39. CR (   1) C   2                / 66. RY*(   2) C   1                    1.32   11.80    0.112
  39. CR (   1) C   2                /100. RY*(   2) C   3                    1.12   11.64    0.102
  39. CR (   1) C   2                /361. RY*(   2) H  19                    0.64   12.35    0.079
  39. CR (   1) C   2                /383. BD*(   1) C   1 - C   6            0.64   11.01    0.075
  39. CR (   1) C   2                /389. BD*(   1) C   3 - C   4            0.77   11.00    0.083
  40. CR (   1) C   3                / 83. RY*(   2) C   2                    1.35   11.80    0.113
  40. CR (   1) C   3                /116. RY*(   1) C   4                    0.55   11.63    0.072
  40. CR (   1) C   3                /117. RY*(   2) C   4                    1.24   11.39    0.106
  40. CR (   1) C   3                /362. RY*(   1) H  20                    0.66   11.86    0.079
  40. CR (   1) C   3                /382. BD*(   1) C   1 - C   2            0.65   11.01    0.076
  40. CR (   1) C   3                /391. BD*(   1) C   4 - C   5            0.81   11.00    0.085
  40. CR (   1) C   3                /393. BD*(   1) C   4 - C   7            0.76   10.88    0.082
  41. CR (   1) C   4                /100. RY*(   2) C   3                    1.18   11.67    0.105
  41. CR (   1) C   4                /134. RY*(   2) C   5                    1.22   11.66    0.106
  41. CR (   1) C   4                /171. RY*(   5) C   7                    0.82   11.32    0.086
  41. CR (   1) C   4                /386. BD*(   1) C   2 - C   3            0.61   11.03    0.074
  41. CR (   1) C   4                /394. BD*(   1) C   5 - C   6            0.62   11.03    0.074
  42. CR (   1) C   5                /117. RY*(   2) C   4                    0.51   11.39    0.068
  42. CR (   1) C   5                /118. RY*(   3) C   4                    1.24   11.37    0.106
  42. CR (   1) C   5                /151. RY*(   2) C   6                    1.38   11.77    0.114
  42. CR (   1) C   5                /364. RY*(   1) H  21                    0.65   11.76    0.078
  42. CR (   1) C   5                /383. BD*(   1) C   1 - C   6            0.65   11.01    0.076
  42. CR (   1) C   5                /389. BD*(   1) C   3 - C   4            0.78   11.00    0.083
  42. CR (   1) C   5                /393. BD*(   1) C   4 - C   7            0.84   10.88    0.086
  43. CR (   1) C   6                / 66. RY*(   2) C   1                    1.31   11.80    0.111
  43. CR (   1) C   6                /134. RY*(   2) C   5                    1.12   11.64    0.102
  43. CR (   1) C   6                /367. RY*(   2) H  22                    0.65   12.38    0.080
  43. CR (   1) C   6                /382. BD*(   1) C   1 - C   2            0.64   11.01    0.075
  43. CR (   1) C   6                /391. BD*(   1) C   4 - C   5            0.79   11.00    0.084
  44. CR (   1) C   7                /116. RY*(   1) C   4                    1.06   11.69    0.100
  44. CR (   1) C   7                /184. RY*(   1) C   8                    1.17   11.66    0.105
  44. CR (   1) C   7                /389. BD*(   1) C   3 - C   4            0.52   11.06    0.068
  44. CR (   1) C   7                /391. BD*(   1) C   4 - C   5            0.69   11.06    0.079
  44. CR (   1) C   7                /400. BD*(   1) C   8 - C  10            0.59   11.02    0.073
  44. CR (   1) C   7                /402. BD*(   1) C   8 - C  14            0.56   11.04    0.070
  44. CR (   1) C   7                /403. BD*(   1) N   9 - C  15            0.68   10.99    0.078
  45. CR (   1) C   8                /171. RY*(   5) C   7                    0.56   11.33    0.071
  45. CR (   1) C   8                /219. RY*(   2) C  10                    2.26   11.34    0.143
  45. CR (   1) C   8                /287. RY*(   2) C  14                    1.24   11.65    0.107
  45. CR (   1) C   8                /405. BD*(   1) C  10 - C  11            0.73   11.01    0.081
  45. CR (   1) C   8                /406. BD*(   1) C  10 -Cl  17            1.15   10.65    0.100
  45. CR (   1) C   8                /412. BD*(   1) C  13 - C  14            0.63   11.04    0.075
  46. CR (   1) N   9                /168. RY*(   2) C   7                    1.38   15.41    0.130
  46. CR (   1) N   9                /305. RY*(   3) C  15                    0.54   16.22    0.083
  46. CR (   1) N   9                /307. RY*(   5) C  15                    0.96   16.97    0.114
  46. CR (   1) N   9                /371. RY*(   2) H  24                    0.91   16.86    0.110
  47. CR (   1) C  10                /185. RY*(   2) C   8                    0.90   11.54    0.091
  47. CR (   1) C  10                /186. RY*(   3) C   8                    0.59   11.24    0.073
  47. CR (   1) C  10                /187. RY*(   4) C   8                    0.73   11.52    0.082
  47. CR (   1) C  10                /236. RY*(   2) C  11                    1.68   11.65    0.125
  47. CR (   1) C  10                /397. BD*(   1) C   7 - C   8            0.97   10.95    0.093
  47. CR (   1) C  10                /400. BD*(   1) C   8 - C  10            0.85   11.06    0.088
  47. CR (   1) C  10                /402. BD*(   1) C   8 - C  14            0.68   11.08    0.078
  47. CR (   1) C  10                /405. BD*(   1) C  10 - C  11            0.71   11.07    0.080
  47. CR (   1) C  10                /406. BD*(   1) C  10 -Cl  17            2.11   10.71    0.135
  47. CR (   1) C  10                /407. BD*(   1) C  11 - C  12            0.60   11.10    0.073
  48. CR (   1) C  11                /218. RY*(   1) C  10                    1.25   11.41    0.107
  48. CR (   1) C  11                /219. RY*(   2) C  10                    1.07   11.31    0.099
  48. CR (   1) C  11                /253. RY*(   2) C  12                    1.37   11.83    0.113
  48. CR (   1) C  11                /372. RY*(   1) H  25                    0.53   11.54    0.070
  48. CR (   1) C  11                /400. BD*(   1) C   8 - C  10            0.99   10.97    0.094
  48. CR (   1) C  11                /406. BD*(   1) C  10 -Cl  17            0.82   10.63    0.084
  48. CR (   1) C  11                /410. BD*(   1) C  12 - C  13            0.64   11.01    0.075
  49. CR (   1) C  12                /236. RY*(   2) C  11                    0.80   11.56    0.086
  49. CR (   1) C  12                /237. RY*(   3) C  11                    0.61   11.31    0.074
  49. CR (   1) C  12                /270. RY*(   2) C  13                    1.23   11.80    0.108
  49. CR (   1) C  12                /375. RY*(   2) H  26                    0.58   12.27    0.076
  49. CR (   1) C  12                /405. BD*(   1) C  10 - C  11            0.71   10.98    0.079
  49. CR (   1) C  12                /412. BD*(   1) C  13 - C  14            0.66   11.01    0.076
  50. CR (   1) C  13                /253. RY*(   2) C  12                    1.24   11.83    0.108
  50. CR (   1) C  13                /287. RY*(   2) C  14                    0.91   11.63    0.092
  50. CR (   1) C  13                /289. RY*(   4) C  14                    0.54   11.50    0.071
  50. CR (   1) C  13                /377. RY*(   2) H  27                    0.62   12.32    0.078
  50. CR (   1) C  13                /402. BD*(   1) C   8 - C  14            0.77   10.99    0.083
  50. CR (   1) C  13                /407. BD*(   1) C  11 - C  12            0.62   11.01    0.074
  51. CR (   1) C  14                /184. RY*(   1) C   8                    0.67   11.61    0.079
  51. CR (   1) C  14                /185. RY*(   2) C   8                    1.52   11.46    0.118
  51. CR (   1) C  14                /270. RY*(   2) C  13                    1.38   11.81    0.114
  51. CR (   1) C  14                /378. RY*(   1) H  28                    0.72   11.91    0.082
  51. CR (   1) C  14                /397. BD*(   1) C   7 - C   8            0.70   10.87    0.078
  51. CR (   1) C  14                /400. BD*(   1) C   8 - C  10            0.84   10.97    0.086
  51. CR (   1) C  14                /410. BD*(   1) C  12 - C  13            0.64   11.02    0.075
  52. CR (   1) C  15                /398. BD*(   1) C   7 - N   9            1.29   10.94    0.107
  53. CR (   1) O  16                /303. RY*(   1) C  15                    4.32   20.69    0.268
  55. CR (   2)Cl  17                /218. RY*(   1) C  10                    2.31   11.93    0.148
  55. CR (   2)Cl  17                /219. RY*(   2) C  10                    0.60   11.83    0.076
  55. CR (   2)Cl  17                /400. BD*(   1) C   8 - C  10            0.99   11.49    0.096
  55. CR (   2)Cl  17                /405. BD*(   1) C  10 - C  11            0.65   11.50    0.078
  59. LP (   1) N   9                /169. RY*(   3) C   7                    0.74    1.04    0.027
  59. LP (   1) N   9                /175. RY*(   9) C   7                    0.53    2.02    0.032
  59. LP (   1) N   9                /304. RY*(   2) C  15                    2.40    1.88    0.065
  59. LP (   1) N   9                /305. RY*(   3) C  15                    0.60    1.93    0.033
  59. LP (   1) N   9                /308. RY*(   6) C  15                    0.63    0.95    0.024
  59. LP (   1) N   9                /389. BD*(   1) C   3 - C   4            0.55    0.93    0.022
  59. LP (   1) N   9                /393. BD*(   1) C   4 - C   7            6.15    0.81    0.068
  59. LP (   1) N   9                /397. BD*(   1) C   7 - C   8            5.21    0.79    0.062
  59. LP (   1) N   9                /401. BD*(   2) C   8 - C  10            2.37    0.35    0.026
  59. LP (   1) N   9                /416. BD*(   1) C  15 - O  16           85.64    0.35    0.157
  60. LP (   1) O  16                /303. RY*(   1) C  15                   11.24    2.14    0.139
  60. LP (   1) O  16                /305. RY*(   3) C  15                    0.80    2.43    0.039
  60. LP (   1) O  16                /312. RY*(  10) C  15                    0.51    4.93    0.045
  60. LP (   1) O  16                /418. BD*(   1) C  15 - H  29            0.59    1.35    0.025
  61. LP (   2) O  16                /304. RY*(   2) C  15                    0.68    1.90    0.033
  61. LP (   2) O  16                /305. RY*(   3) C  15                    2.51    1.95    0.064
  61. LP (   2) O  16                /398. BD*(   1) C   7 - N   9            0.99    0.76    0.025
  61. LP (   2) O  16                /403. BD*(   1) N   9 - C  15           23.28    0.88    0.129
  61. LP (   2) O  16                /418. BD*(   1) C  15 - H  29           17.29    0.87    0.111
  62. LP (   1)Cl  17                /218. RY*(   1) C  10                    3.55    2.04    0.076
  62. LP (   1)Cl  17                /219. RY*(   2) C  10                    0.99    1.94    0.039
  62. LP (   1)Cl  17                /400. BD*(   1) C   8 - C  10            2.47    1.60    0.057
  62. LP (   1)Cl  17                /405. BD*(   1) C  10 - C  11            1.53    1.61    0.044
  63. LP (   2)Cl  17                /219. RY*(   2) C  10                    1.19    1.31    0.035
  63. LP (   2)Cl  17                /399. BD*(   1) C   7 - H  23            0.58    0.84    0.020
  63. LP (   2)Cl  17                /400. BD*(   1) C   8 - C  10            6.29    0.97    0.070
  63. LP (   2)Cl  17                /405. BD*(   1) C  10 - C  11            5.61    0.98    0.066
  63. LP (   2)Cl  17                /407. BD*(   1) C  11 - C  12            0.77    1.01    0.025
  64. LP (   3)Cl  17                /220. RY*(   3) C  10                    1.14    1.57    0.038
  64. LP (   3)Cl  17                /401. BD*(   2) C   8 - C  10           18.23    0.42    0.086
 384. BD*(   2) C   1 - C   6        / 67. RY*(   3) C   1                    3.26    0.42    0.082
 384. BD*(   2) C   1 - C   6        /152. RY*(   3) C   6                    1.51    0.52    0.062
 384. BD*(   2) C   1 - C   6        /153. RY*(   4) C   6                    0.57    1.53    0.065
 387. BD*(   2) C   2 - C   3        / 84. RY*(   3) C   2                    2.69    0.59    0.089
 387. BD*(   2) C   2 - C   3        / 92. RY*(  11) C   2                    0.68    0.49    0.041
 387. BD*(   2) C   2 - C   3        /102. RY*(   4) C   3                    1.35    1.25    0.092
 392. BD*(   2) C   4 - C   5        /101. RY*(   3) C   3                    0.67    0.73    0.047
 392. BD*(   2) C   4 - C   5        /135. RY*(   3) C   5                    2.97    0.64    0.092
 392. BD*(   2) C   4 - C   5        /143. RY*(  11) C   5                    0.58    0.71    0.043
 392. BD*(   2) C   4 - C   5        /152. RY*(   3) C   6                    0.67    0.53    0.040
 392. BD*(   2) C   4 - C   5        /397. BD*(   1) C   7 - C   8            1.45    0.42    0.050
 392. BD*(   2) C   4 - C   5        /399. BD*(   1) C   7 - H  23            1.04    0.39    0.041
 401. BD*(   2) C   8 - C  10        /186. RY*(   3) C   8                    1.15    0.73    0.057
 401. BD*(   2) C   8 - C  10        /188. RY*(   5) C   8                    0.59    1.64    0.061
 401. BD*(   2) C   8 - C  10        /220. RY*(   3) C  10                    1.59    1.15    0.084
 401. BD*(   2) C   8 - C  10        /238. RY*(   4) C  11                    0.93    0.72    0.051
 401. BD*(   2) C   8 - C  10        /288. RY*(   3) C  14                    0.64    1.08    0.051
 401. BD*(   2) C   8 - C  10        /337. RY*(   1)Cl  17                    1.29    0.65    0.057
 401. BD*(   2) C   8 - C  10        /387. BD*(   2) C   2 - C   3            0.69    0.03    0.007
 401. BD*(   2) C   8 - C  10        /392. BD*(   2) C   4 - C   5            7.26    0.03    0.020
 401. BD*(   2) C   8 - C  10        /393. BD*(   1) C   4 - C   7            1.30    0.46    0.046
 401. BD*(   2) C   8 - C  10        /398. BD*(   1) C   7 - N   9            1.99    0.39    0.053
 401. BD*(   2) C   8 - C  10        /408. BD*(   2) C  11 - C  12          167.13    0.02    0.090
 401. BD*(   2) C   8 - C  10        /413. BD*(   2) C  13 - C  14          179.14    0.02    0.096
 408. BD*(   2) C  11 - C  12        /238. RY*(   4) C  11                    0.94    0.69    0.058
 408. BD*(   2) C  11 - C  12        /239. RY*(   5) C  11                    0.83    1.39    0.077
 408. BD*(   2) C  11 - C  12        /255. RY*(   4) C  12                    1.35    1.21    0.091
 413. BD*(   2) C  13 - C  14        /271. RY*(   3) C  13                    2.61    0.68    0.095
 413. BD*(   2) C  13 - C  14        /290. RY*(   5) C  14                    1.63    1.06    0.093
 416. BD*(   1) C  15 - O  16        /304. RY*(   2) C  15                    1.60    1.52    0.117
 416. BD*(   1) C  15 - O  16        /308. RY*(   6) C  15                    2.43    0.60    0.092
 416. BD*(   1) C  15 - O  16        /321. RY*(   2) O  16                    0.50    0.57    0.041
 416. BD*(   1) C  15 - O  16        /322. RY*(   3) O  16                    1.48    0.69    0.077


 Natural Bond Orbitals (Summary):

                                                            Principal Delocalizations
           NBO                        Occupancy    Energy   (geminal,vicinal,remote)
 ====================================================================================
 Molecular unit  1  (C14H12NOCl)
     1. BD (   1) C   1 - C   2          1.98161    -0.77116  386(g),383(g),390(v),396(v)
                                                    100(v),151(v),388(g),385(g)
                                                    150(v),99(v)
     2. BD (   1) C   1 - C   6          1.98162    -0.77040  394(g),382(g),395(v),388(v)
                                                    134(v),83(v),385(g),396(g)
                                                    82(v),133(v)
     3. BD (   2) C   1 - C   6          1.66520    -0.29626  387(v),392(v),136(v),85(v)
                                                    84(v)
     4. BD (   1) C   1 - H  18          1.98166    -0.62176  394(v),386(v),150(v),82(v)
                                                    383(g),382(g),396(v),388(v)
     5. BD (   1) C   2 - C   3          1.97937    -0.77013  393(v),389(g),382(g),385(v)
                                                    390(g),66(v),388(g),116(v)
                                                    65(v),118(v),117(v)
     6. BD (   2) C   2 - C   3          1.66921    -0.29764  392(v),384(v),67(v)
     7. BD (   1) C   2 - H  19          1.98163    -0.62312  389(v),383(v),65(v),99(v)
                                                    386(g),382(g),385(v),390(v)
     8. BD (   1) C   3 - C   4          1.97340    -0.77055  391(g),386(g),395(v),398(v)
                                                    388(v),393(g),83(v),390(g)
                                                    167(v),82(v),133(v),168(v)
                                                    134(v)
     9. BD (   1) C   3 - H  20          1.97987    -0.62378  391(v),382(v),116(v),389(g)
                                                    82(v),386(g),388(v)
    10. BD (   1) C   4 - C   5          1.97422    -0.77254  389(g),394(g),390(v),393(g)
                                                    396(v),395(g),151(v),150(v)
                                                    168(v),99(v),167(v),397(v)
                                                    399(v),100(v)
    11. BD (   2) C   4 - C   5          1.67071    -0.30048  384(v),387(v),397(v),399(v)
                                                    152(v),101(v),401(r)
    12. BD (   1) C   4 - C   7          1.96688    -0.73462  397(g),401(v),386(v),391(g)
                                                    394(v),400(v),389(g),403(v)
                                                    99(v),133(v),399(g),185(v)
                                                    201(v),398(g)
    13. BD (   1) C   5 - C   6          1.97911    -0.77032  393(v),391(g),383(g),385(v)
                                                    395(g),66(v),396(g),116(v)
                                                    65(v),118(v),117(v)
    14. BD (   1) C   5 - H  21          1.98025    -0.62565  389(v),383(v),116(v),391(g)
                                                    150(v),394(g),396(v)
    15. BD (   1) C   6 - H  22          1.98146    -0.62270  391(v),382(v),65(v),133(v)
                                                    394(g),383(g),385(v),395(v)
    16. BD (   1) C   7 - C   8          1.96301    -0.73347  393(g),392(v),400(g),405(v)
                                                    412(v),218(v),402(g),391(v)
                                                    403(v),201(v),286(v),117(v)
                                                    399(g),398(g)
    17. BD (   1) C   7 - N   9          1.98168    -0.86909  401(v),389(v),417(v),306(v)
                                                    400(v),397(g),393(g),403(g)
                                                    186(v),117(v),307(v),404(g)
    18. BD (   1) C   7 - H  23          1.96157    -0.59196  404(v),402(v),392(v),391(v)
                                                    393(g),397(g)
    19. BD (   1) C   8 - C  10          1.97629    -0.80627  405(g),402(g),397(g),415(v)
                                                    409(v),235(v),167(v),236(v)
                                                    286(v),393(v)
    20. BD (   2) C   8 - C  10          1.68658    -0.32556  408(v),413(v),398(v),337(v)
                                                    393(v),238(v),288(v)
    21. BD (   1) C   8 - C  14          1.96691    -0.77751  406(v),400(g),412(g),397(g)
                                                    167(v),414(v),270(v),399(v)
                                                    415(g),269(v),218(v)
    22. BD (   1) N   9 - C  15          1.99102    -0.94373  167(v),398(g),404(g),393(v)
                                                    399(v),417(g)
    23. BD (   1) N   9 - H  24          1.98512    -0.78500  418(v),399(v),168(v),417(v)
                                                    303(v),307(v),403(g)
    24. BD (   1) C  10 - C  11          1.97884    -0.80277  400(g),397(v),407(g),411(v)
                                                    409(g),253(v),184(v),252(v)
                                                    338(v),185(v)
    25. BD (   1) C  10 -Cl  17          1.98970    -0.85897  402(v),407(v),184(v),235(v)
                                                    400(g),218(g)
    26. BD (   1) C  11 - C  12          1.97491    -0.77938  406(v),405(g),410(g),414(v)
                                                    219(v),270(v),409(g),411(g)
                                                    269(v)
    27. BD (   2) C  11 - C  12          1.66843    -0.30532  401(v),413(v),272(v),238(g)
    28. BD (   1) C  11 - H  25          1.98037    -0.63113  400(v),410(v),405(g),218(v)
                                                    252(v),407(g),411(v)
    29. BD (   1) C  12 - C  13          1.98138    -0.77892  412(g),415(v),407(g),409(v)
                                                    236(v),287(v),411(g),414(g)
                                                    286(v)
    30. BD (   1) C  12 - H  26          1.98091    -0.62855  405(v),412(v),269(v),235(v)
                                                    407(g),410(g),409(v),414(v)
    31. BD (   1) C  13 - C  14          1.97945    -0.77922  402(g),397(v),410(g),411(v)
                                                    415(g),414(g),253(v),185(v)
                                                    252(v),184(v),186(v)
    32. BD (   2) C  13 - C  14          1.66527    -0.30452  401(v),408(v),254(v)
    33. BD (   1) C  13 - H  27          1.98135    -0.62742  402(v),407(v),252(v),286(v)
                                                    412(g),410(g),411(v),415(v)
    34. BD (   1) C  14 - H  28          1.97890    -0.63409  400(v),410(v),184(v),402(g)
                                                    269(v),412(g),414(v)
    35. BD (   1) C  15 - O  16          1.99747    -0.44356  416(g),201(v)
    36. BD (   2) C  15 - O  16          1.99387    -1.10973  398(v),202(v),303(g),403(g)
    37. BD (   1) C  15 - H  29          1.98772    -0.68118  404(v),202(v),320(v)
    38. CR (   1) C   1                  1.99929   -10.39285  83(v),151(v),394(v),386(v)
                                                    359(v)
    39. CR (   1) C   2                  1.99929   -10.39535  66(v),100(v),389(v),383(v)
                                                    361(v)
    40. CR (   1) C   3                  1.99918   -10.39283  83(v),117(v),391(v),393(v)
                                                    362(v),382(v),116(v)
    41. CR (   1) C   4                  1.99912   -10.41784  134(v),100(v),171(v),394(v)
                                                    386(v)
    42. CR (   1) C   5                  1.99916   -10.39374  151(v),118(v),393(v),389(v)
                                                    383(v),364(v),117(v)
    43. CR (   1) C   6                  1.99929   -10.39524  66(v),134(v),391(v),367(v)
                                                    382(v)
    44. CR (   1) C   7                  1.99904   -10.45350  184(v),116(v),391(v),403(v)
                                                    400(v),402(v),389(v)
    45. CR (   1) C   8                  1.99896   -10.42881  219(v),287(v),406(v),405(v)
                                                    412(v),171(v)
    46. CR (   1) N   9                  1.99940   -14.61063  168(v),307(v),371(v),305(v)
    47. CR (   1) C  10                  1.99866   -10.48734  406(g),236(v),397(v),185(v)
                                                    400(g),187(v),405(g),402(v)
                                                    407(v),186(v)
    48. CR (   1) C  11                  1.99913   -10.40320  253(v),218(v),219(v),400(v)
                                                    406(v),410(v),372(v)
    49. CR (   1) C  12                  1.99928   -10.40164  270(v),236(v),405(v),412(v)
                                                    237(v),375(v)
    50. CR (   1) C  13                  1.99929   -10.40011  253(v),287(v),402(v),407(v)
                                                    377(v),289(v)
    51. CR (   1) C  14                  1.99916   -10.40357  185(v),270(v),400(v),378(v)
                                                    397(v),184(v),410(v)
    52. CR (   1) C  15                  1.99947   -10.52261  398(v)
    53. CR (   1) O  16                  1.99981   -19.36583  303(v)
    54. CR (   1)Cl  17                  2.00000  -101.25241   
    55. CR (   2)Cl  17                  1.99967   -10.92363  218(v),400(v),405(v),219(v)
    56. CR (   3)Cl  17                  1.99993    -7.55031   
    57. CR (   4)Cl  17                  1.99997    -7.54844   
    58. CR (   5)Cl  17                  1.99999    -7.54726   
    59. LP (   1) N   9                  1.68895    -0.32473  416(v),393(v),397(v),304(v)
                                                    401(r),169(v),308(v),305(v)
                                                    389(r),175(v)
    60. LP (   1) O  16                  1.98866    -0.82091  303(v),305(v),418(v),312(v)
    61. LP (   2) O  16                  1.90437    -0.34374  403(v),418(v),305(v),398(r)
                                                    304(v)
    62. LP (   1)Cl  17                  1.99134    -1.02852  218(v),400(v),405(v),219(v)
    63. LP (   2)Cl  17                  1.96243    -0.39996  400(v),405(v),219(v),407(r)
                                                    399(r)
    64. LP (   3)Cl  17                  1.92310    -0.39659  401(v),220(v)
    65. RY*(   1) C   1                  0.00553     1.10669   
    66. RY*(   2) C   1                  0.00194     1.40651   
    67. RY*(   3) C   1                  0.00089     0.47560   
    68. RY*(   4) C   1                  0.00055     1.68110   
    69. RY*(   5) C   1                  0.00042     0.90209   
    70. RY*(   6) C   1                  0.00041     1.09713   
    71. RY*(   7) C   1                  0.00017     1.31401   
    72. RY*(   8) C   1                  0.00006     2.06941   
    73. RY*(   9) C   1                  0.00007     2.14414   
    74. RY*(  10) C   1                  0.00000     2.56416   
    75. RY*(  11) C   1                  0.00001     1.84037   
    76. RY*(  12) C   1                  0.00000     2.10952   
    77. RY*(  13) C   1                  0.00000    22.47525   
    78. RY*(  14) C   1                  0.00000     1.58592   
    79. RY*(  15) C   1                  0.00001     1.71393   
    80. RY*(  16) C   1                  0.00001     0.64258   
    81. RY*(  17) C   1                  0.00000     2.06668   
    82. RY*(   1) C   2                  0.00574     1.09026   
    83. RY*(   2) C   2                  0.00201     1.40239   
    84. RY*(   3) C   2                  0.00084     0.64213   
    85. RY*(   4) C   2                  0.00058     1.51901   
    86. RY*(   5) C   2                  0.00048     1.09981   
    87. RY*(   6) C   2                  0.00027     1.03278   
    88. RY*(   7) C   2                  0.00017     0.93411   
    89. RY*(   8) C   2                  0.00009     2.19269   
    90. RY*(   9) C   2                  0.00006     2.88508   
    91. RY*(  10) C   2                  0.00003     1.93114   
    92. RY*(  11) C   2                  0.00001     0.54775   
    93. RY*(  12) C   2                  0.00000     2.42988   
    94. RY*(  13) C   2                  0.00000     1.73109   
    95. RY*(  14) C   2                  0.00001     1.87188   
    96. RY*(  15) C   2                  0.00001     1.97124   
    97. RY*(  16) C   2                  0.00000    22.45346   
    98. RY*(  17) C   2                  0.00000     1.48651   
    99. RY*(   1) C   3                  0.00559     1.09617   
   100. RY*(   2) C   3                  0.00188     1.24949   
   101. RY*(   3) C   3                  0.00113     0.77729   
   102. RY*(   4) C   3                  0.00050     1.30658   
   103. RY*(   5) C   3                  0.00047     1.04590   
   104. RY*(   6) C   3                  0.00028     0.64086   
   105. RY*(   7) C   3                  0.00021     1.42980   
   106. RY*(   8) C   3                  0.00014     1.42208   
   107. RY*(   9) C   3                  0.00012     0.89716   
   108. RY*(  10) C   3                  0.00009     2.09434   
   109. RY*(  11) C   3                  0.00006     2.97645   
   110. RY*(  12) C   3                  0.00004     2.67539   
   111. RY*(  13) C   3                  0.00003     2.02347   
   112. RY*(  14) C   3                  0.00001     3.23929   
   113. RY*(  15) C   3                  0.00002     1.59062   
   114. RY*(  16) C   3                  0.00000    20.51939   
   115. RY*(  17) C   3                  0.00000     3.14004   
   116. RY*(   1) C   4                  0.00646     1.24056   
   117. RY*(   2) C   4                  0.00395     1.00066   
   118. RY*(   3) C   4                  0.00273     0.97411   
   119. RY*(   4) C   4                  0.00085     0.88892   
   120. RY*(   5) C   4                  0.00067     1.62395   
   121. RY*(   6) C   4                  0.00030     1.28142   
   122. RY*(   7) C   4                  0.00026     1.98310   
   123. RY*(   8) C   4                  0.00017     1.75565   
   124. RY*(   9) C   4                  0.00015     1.52793   
   125. RY*(  10) C   4                  0.00012     1.27975   
   126. RY*(  11) C   4                  0.00008     2.85380   
   127. RY*(  12) C   4                  0.00007     2.79091   
   128. RY*(  13) C   4                  0.00005     2.10137   
   129. RY*(  14) C   4                  0.00005     2.55544   
   130. RY*(  15) C   4                  0.00002     3.06498   
   131. RY*(  16) C   4                  0.00001     2.86774   
   132. RY*(  17) C   4                  0.00000    20.36335   
   133. RY*(   1) C   5                  0.00551     1.09045   
   134. RY*(   2) C   5                  0.00194     1.24489   
   135. RY*(   3) C   5                  0.00114     0.68625   
   136. RY*(   4) C   5                  0.00061     1.32145   
   137. RY*(   5) C   5                  0.00049     1.04291   
   138. RY*(   6) C   5                  0.00026     1.10697   
   139. RY*(   7) C   5                  0.00016     0.98354   
   140. RY*(   8) C   5                  0.00012     2.83388   
   141. RY*(   9) C   5                  0.00009     1.70827   
   142. RY*(  10) C   5                  0.00006     2.23660   
   143. RY*(  11) C   5                  0.00006     0.76200   
   144. RY*(  12) C   5                  0.00004     2.08075   
   145. RY*(  13) C   5                  0.00002     2.81683   
   146. RY*(  14) C   5                  0.00001     2.09563   
   147. RY*(  15) C   5                  0.00001     1.60501   
   148. RY*(  16) C   5                  0.00000    21.52337   
   149. RY*(  17) C   5                  0.00000     2.79330   
   150. RY*(   1) C   6                  0.00582     1.08609   
   151. RY*(   2) C   6                  0.00204     1.37840   
   152. RY*(   3) C   6                  0.00086     0.57736   
   153. RY*(   4) C   6                  0.00056     1.58518   
   154. RY*(   5) C   6                  0.00047     1.18195   
   155. RY*(   6) C   6                  0.00028     1.02305   
   156. RY*(   7) C   6                  0.00014     1.53562   
   157. RY*(   8) C   6                  0.00008     2.06547   
   158. RY*(   9) C   6                  0.00006     2.07246   
   159. RY*(  10) C   6                  0.00002     1.99690   
   160. RY*(  11) C   6                  0.00002     0.56394   
   161. RY*(  12) C   6                  0.00000     2.57872   
   162. RY*(  13) C   6                  0.00000     1.57084   
   163. RY*(  14) C   6                  0.00001     1.56350   
   164. RY*(  15) C   6                  0.00000     2.37960   
   165. RY*(  16) C   6                  0.00000    22.51711   
   166. RY*(  17) C   6                  0.00000     1.51899   
   167. RY*(   1) C   7                  0.01038     0.95736   
   168. RY*(   2) C   7                  0.00516     0.80367   
   169. RY*(   3) C   7                  0.00324     0.71935   
   170. RY*(   4) C   7                  0.00206     0.52073   
   171. RY*(   5) C   7                  0.00141     0.90164   
   172. RY*(   6) C   7                  0.00106     1.50968   
   173. RY*(   7) C   7                  0.00095     0.92788   
   174. RY*(   8) C   7                  0.00044     1.65331   
   175. RY*(   9) C   7                  0.00035     1.69543   
   176. RY*(  10) C   7                  0.00026     1.92999   
   177. RY*(  11) C   7                  0.00020     1.96808   
   178. RY*(  12) C   7                  0.00016     2.45438   
   179. RY*(  13) C   7                  0.00011     2.23629   
   180. RY*(  14) C   7                  0.00006     2.09124   
   181. RY*(  15) C   7                  0.00006     3.34072   
   182. RY*(  16) C   7                  0.00002     2.22476   
   183. RY*(  17) C   7                  0.00001    20.98867   
   184. RY*(   1) C   8                  0.00626     1.20872   
   185. RY*(   2) C   8                  0.00444     1.05562   
   186. RY*(   3) C   8                  0.00321     0.75148   
   187. RY*(   4) C   8                  0.00123     1.03563   
   188. RY*(   5) C   8                  0.00071     1.66309   
   189. RY*(   6) C   8                  0.00033     1.47865   
   190. RY*(   7) C   8                  0.00027     1.69902   
   191. RY*(   8) C   8                  0.00027     1.36854   
   192. RY*(   9) C   8                  0.00021     1.64888   
   193. RY*(  10) C   8                  0.00015     1.90972   
   194. RY*(  11) C   8                  0.00010     3.12324   
   195. RY*(  12) C   8                  0.00008     2.31231   
   196. RY*(  13) C   8                  0.00005     2.44068   
   197. RY*(  14) C   8                  0.00005     1.96059   
   198. RY*(  15) C   8                  0.00003     2.82385   
   199. RY*(  16) C   8                  0.00000    20.62749   
   200. RY*(  17) C   8                  0.00001     3.14378   
   201. RY*(   1) N   9                  0.00560     0.73472   
   202. RY*(   2) N   9                  0.00405     1.03125   
   203. RY*(   3) N   9                  0.00195     1.17311   
   204. RY*(   4) N   9                  0.00107     1.46234   
   205. RY*(   5) N   9                  0.00039     1.50804   
   206. RY*(   6) N   9                  0.00024     1.73189   
   207. RY*(   7) N   9                  0.00018     2.32548   
   208. RY*(   8) N   9                  0.00010     2.45042   
   209. RY*(   9) N   9                  0.00008     1.36290   
   210. RY*(  10) N   9                  0.00005     2.38190   
   211. RY*(  11) N   9                  0.00004     2.80610   
   212. RY*(  12) N   9                  0.00002     1.03929   
   213. RY*(  13) N   9                  0.00001     3.98136   
   214. RY*(  14) N   9                  0.00001     3.11392   
   215. RY*(  15) N   9                  0.00001     2.26841   
   216. RY*(  16) N   9                  0.00000    34.83661   
   217. RY*(  17) N   9                  0.00001     4.07589   
   218. RY*(   1) C  10                  0.00792     1.00982   
   219. RY*(   2) C  10                  0.00645     0.90996   
   220. RY*(   3) C  10                  0.00271     1.17121   
   221. RY*(   4) C  10                  0.00093     1.40361   
   222. RY*(   5) C  10                  0.00073     1.57925   
   223. RY*(   6) C  10                  0.00056     1.84492   
   224. RY*(   7) C  10                  0.00031     1.40060   
   225. RY*(   8) C  10                  0.00023     0.89413   
   226. RY*(   9) C  10                  0.00018     1.61210   
   227. RY*(  10) C  10                  0.00015     2.49755   
   228. RY*(  11) C  10                  0.00013     0.62948   
   229. RY*(  12) C  10                  0.00007     1.55180   
   230. RY*(  13) C  10                  0.00005     2.11401   
   231. RY*(  14) C  10                  0.00005     1.58664   
   232. RY*(  15) C  10                  0.00002     2.91015   
   233. RY*(  16) C  10                  0.00000    21.72529   
   234. RY*(  17) C  10                  0.00000     2.81692   
   235. RY*(   1) C  11                  0.00583     1.03347   
   236. RY*(   2) C  11                  0.00264     1.16171   
   237. RY*(   3) C  11                  0.00111     0.91226   
   238. RY*(   4) C  11                  0.00100     0.73959   
   239. RY*(   5) C  11                  0.00047     1.43720   
   240. RY*(   6) C  11                  0.00031     1.52719   
   241. RY*(   7) C  11                  0.00027     0.69215   
   242. RY*(   8) C  11                  0.00018     1.03996   
   243. RY*(   9) C  11                  0.00012     2.03264   
   244. RY*(  10) C  11                  0.00009     2.84178   
   245. RY*(  11) C  11                  0.00003     2.21634   
   246. RY*(  12) C  11                  0.00004     1.63210   
   247. RY*(  13) C  11                  0.00001     1.66743   
   248. RY*(  14) C  11                  0.00000    21.98514   
   249. RY*(  15) C  11                  0.00001     1.36219   
   250. RY*(  16) C  11                  0.00001     2.30104   
   251. RY*(  17) C  11                  0.00000     2.59312   
   252. RY*(   1) C  12                  0.00539     1.10415   
   253. RY*(   2) C  12                  0.00200     1.42585   
   254. RY*(   3) C  12                  0.00068     0.96067   
   255. RY*(   4) C  12                  0.00054     1.25342   
   256. RY*(   5) C  12                  0.00042     1.06712   
   257. RY*(   6) C  12                  0.00037     0.88006   
   258. RY*(   7) C  12                  0.00018     1.09253   
   259. RY*(   8) C  12                  0.00009     1.76311   
   260. RY*(   9) C  12                  0.00006     2.72737   
   261. RY*(  10) C  12                  0.00002     2.10102   
   262. RY*(  11) C  12                  0.00000    22.39304   
   263. RY*(  12) C  12                  0.00001     2.22092   
   264. RY*(  13) C  12                  0.00001     0.52001   
   265. RY*(  14) C  12                  0.00000     2.57185   
   266. RY*(  15) C  12                  0.00000     1.67329   
   267. RY*(  16) C  12                  0.00000     1.79092   
   268. RY*(  17) C  12                  0.00000     1.56611   
   269. RY*(   1) C  13                  0.00550     1.09761   
   270. RY*(   2) C  13                  0.00209     1.40182   
   271. RY*(   3) C  13                  0.00085     0.72677   
   272. RY*(   4) C  13                  0.00054     1.47378   
   273. RY*(   5) C  13                  0.00039     1.40165   
   274. RY*(   6) C  13                  0.00026     1.09662   
   275. RY*(   7) C  13                  0.00014     1.23576   
   276. RY*(   8) C  13                  0.00008     2.18766   
   277. RY*(   9) C  13                  0.00006     1.74190   
   278. RY*(  10) C  13                  0.00003     1.94826   
   279. RY*(  11) C  13                  0.00002     0.83777   
   280. RY*(  12) C  13                  0.00001     1.63326   
   281. RY*(  13) C  13                  0.00001     1.72502   
   282. RY*(  14) C  13                  0.00000     2.38864   
   283. RY*(  15) C  13                  0.00000    22.43911   
   284. RY*(  16) C  13                  0.00000     1.41720   
   285. RY*(  17) C  13                  0.00000     2.41033   
   286. RY*(   1) C  14                  0.00562     1.08553   
   287. RY*(   2) C  14                  0.00194     1.22517   
   288. RY*(   3) C  14                  0.00086     1.10397   
   289. RY*(   4) C  14                  0.00060     1.10390   
   290. RY*(   5) C  14                  0.00047     1.10281   
   291. RY*(   6) C  14                  0.00030     1.19021   
   292. RY*(   7) C  14                  0.00017     0.74693   
   293. RY*(   8) C  14                  0.00013     1.28821   
   294. RY*(   9) C  14                  0.00010     3.07226   
   295. RY*(  10) C  14                  0.00009     0.84764   
   296. RY*(  11) C  14                  0.00007     2.41918   
   297. RY*(  12) C  14                  0.00004     1.64725   
   298. RY*(  13) C  14                  0.00004     2.23187   
   299. RY*(  14) C  14                  0.00001     2.25888   
   300. RY*(  15) C  14                  0.00001     2.39095   
   301. RY*(  16) C  14                  0.00000    21.55714   
   302. RY*(  17) C  14                  0.00001     2.80417   
   303. RY*(   1) C  15                  0.00945     1.31985   
   304. RY*(   2) C  15                  0.00687     1.55305   
   305. RY*(   3) C  15                  0.00671     1.60966   
   306. RY*(   4) C  15                  0.00243     1.02277   
   307. RY*(   5) C  15                  0.00080     2.35869   
   308. RY*(   6) C  15                  0.00041     0.62889   
   309. RY*(   7) C  15                  0.00019     1.04567   
   310. RY*(   8) C  15                  0.00006     0.80314   
   311. RY*(   9) C  15                  0.00005     2.43216   
   312. RY*(  10) C  15                  0.00004     4.11209   
   313. RY*(  11) C  15                  0.00005     0.62598   
   314. RY*(  12) C  15                  0.00002     1.43825   
   315. RY*(  13) C  15                  0.00002     2.36158   
   316. RY*(  14) C  15                  0.00002     2.17846   
   317. RY*(  15) C  15                  0.00000    18.18515   
   318. RY*(  16) C  15                  0.00000     2.09920   
   319. RY*(  17) C  15                  0.00000     2.34164   
   320. RY*(   1) O  16                  0.00244     0.83874   
   321. RY*(   2) O  16                  0.00093     0.59576   
   322. RY*(   3) O  16                  0.00088     0.72136   
   323. RY*(   4) O  16                  0.00013     1.33466   
   324. RY*(   5) O  16                  0.00004     1.27259   
   325. RY*(   6) O  16                  0.00004     2.00952   
   326. RY*(   7) O  16                  0.00001     0.84024   
   327. RY*(   8) O  16                  0.00000     5.09984   
   328. RY*(   9) O  16                  0.00001     4.93850   
   329. RY*(  10) O  16                  0.00000    49.76756   
   330. RY*(  11) O  16                  0.00001     0.79640   
   331. RY*(  12) O  16                  0.00000     5.04589   
   332. RY*(  13) O  16                  0.00000     3.08781   
   333. RY*(  14) O  16                  0.00000     2.98746   
   334. RY*(  15) O  16                  0.00001     3.20175   
   335. RY*(  16) O  16                  0.00000     2.99631   
   336. RY*(  17) O  16                  0.00000     3.07868   
   337. RY*(   1)Cl  17                  0.00441     0.67436   
   338. RY*(   2)Cl  17                  0.00297     0.66046   
   339. RY*(   3)Cl  17                  0.00079     0.64223   
   340. RY*(   4)Cl  17                  0.00029     0.81846   
   341. RY*(   5)Cl  17                  0.00015     0.63637   
   342. RY*(   6)Cl  17                  0.00012     0.52166   
   343. RY*(   7)Cl  17                  0.00005     0.74016   
   344. RY*(   8)Cl  17                  0.00005     2.01845   
   345. RY*(   9)Cl  17                  0.00003     1.13480   
   346. RY*(  10)Cl  17                  0.00003     1.36518   
   347. RY*(  11)Cl  17                  0.00001     1.44608   
   348. RY*(  12)Cl  17                  0.00000    24.48455   
   349. RY*(  13)Cl  17                  0.00000     2.85833   
   350. RY*(  14)Cl  17                  0.00000    24.50533   
   351. RY*(  15)Cl  17                  0.00000     3.71948   
   352. RY*(  16)Cl  17                  0.00000    24.29320   
   353. RY*(  17)Cl  17                  0.00000    17.63035   
   354. RY*(  18)Cl  17                  0.00000   207.57671   
   355. RY*(  19)Cl  17                  0.00001     1.12730   
   356. RY*(  20)Cl  17                  0.00001     0.96093   
   357. RY*(  21)Cl  17                  0.00000     3.43501   
   358. RY*(   1) H  18                  0.00040     0.84203   
   359. RY*(   2) H  18                  0.00021     1.90106   
   360. RY*(   1) H  19                  0.00046     0.79170   
   361. RY*(   2) H  19                  0.00022     1.95896   
   362. RY*(   1) H  20                  0.00063     1.46345   
   363. RY*(   2) H  20                  0.00022     1.37941   
   364. RY*(   1) H  21                  0.00074     1.37061   
   365. RY*(   2) H  21                  0.00019     1.45436   
   366. RY*(   1) H  22                  0.00047     0.77415   
   367. RY*(   2) H  22                  0.00022     1.98242   
   368. RY*(   1) H  23                  0.00238     0.57987   
   369. RY*(   2) H  23                  0.00027     2.37802   
   370. RY*(   1) H  24                  0.00245     0.61184   
   371. RY*(   2) H  24                  0.00038     2.24935   
   372. RY*(   1) H  25                  0.00064     1.13501   
   373. RY*(   2) H  25                  0.00022     1.62086   
   374. RY*(   1) H  26                  0.00043     0.86377   
   375. RY*(   2) H  26                  0.00022     1.87233   
   376. RY*(   1) H  27                  0.00046     0.83893   
   377. RY*(   2) H  27                  0.00022     1.92149   
   378. RY*(   1) H  28                  0.00076     1.50922   
   379. RY*(   2) H  28                  0.00016     1.33907   
   380. RY*(   1) H  29                  0.00079     1.16885   
   381. RY*(   2) H  29                  0.00015     1.61712   
   382. BD*(   1) C   1 - C   2          0.01540     0.61594   
   383. BD*(   1) C   1 - C   6          0.01552     0.61577   
   384. BD*(   2) C   1 - C   6          0.32208     0.05318  387(v),392(v),67(g),152(g)
                                                    153(g)
   385. BD*(   1) C   1 - H  18          0.01151     0.61391   
   386. BD*(   1) C   2 - C   3          0.01492     0.61311   
   387. BD*(   2) C   2 - C   3          0.31722     0.05276  384(v),392(v),84(g),102(g)
                                                    92(g)
   388. BD*(   1) C   2 - H  19          0.01110     0.61161   
   389. BD*(   1) C   3 - C   4          0.02215     0.60687   
   390. BD*(   1) C   3 - H  20          0.01222     0.60677   
   391. BD*(   1) C   4 - C   5          0.02421     0.60322   
   392. BD*(   2) C   4 - C   5          0.35129     0.05115  387(v),384(v),401(r),135(g)
                                                    413(r),397(v),399(v),152(v)
                                                    101(v),143(g)
   393. BD*(   1) C   4 - C   7          0.03627     0.48467   
   394. BD*(   1) C   5 - C   6          0.01514     0.61385   
   395. BD*(   1) C   5 - H  21          0.01261     0.61031   
   396. BD*(   1) C   6 - H  22          0.01116     0.61106   
   397. BD*(   1) C   7 - C   8          0.03595     0.46684   
   398. BD*(   1) C   7 - N   9          0.02925     0.41792   
   399. BD*(   1) C   7 - H  23          0.02239     0.43754   
   400. BD*(   1) C   8 - C  10          0.03852     0.56987   
   401. BD*(   2) C   8 - C  10          0.41326     0.02396  413(v),408(v),392(r),398(v)
                                                    220(g),337(v),393(v),186(g)
                                                    238(v),288(v),188(g)
   402. BD*(   1) C   8 - C  14          0.02353     0.58831   
   403. BD*(   1) N   9 - C  15          0.05199     0.53557   
   404. BD*(   1) N   9 - H  24          0.01769     0.52913   
   405. BD*(   1) C  10 - C  11          0.02738     0.57973   
   406. BD*(   1) C  10 -Cl  17          0.02650     0.22616   
   407. BD*(   1) C  11 - C  12          0.01654     0.60806   
   408. BD*(   2) C  11 - C  12          0.31274     0.04617  413(v),401(v),255(g),238(g)
                                                    239(g)
   409. BD*(   1) C  11 - H  25          0.01093     0.59211   
   410. BD*(   1) C  12 - C  13          0.01497     0.61169   
   411. BD*(   1) C  12 - H  26          0.01083     0.60657   
   412. BD*(   1) C  13 - C  14          0.01488     0.60950   
   413. BD*(   2) C  13 - C  14          0.31385     0.04747  408(v),401(v),271(g),392(r)
                                                    290(g)
   414. BD*(   1) C  13 - H  27          0.01119     0.60618   
   415. BD*(   1) C  14 - H  28          0.01179     0.59885   
   416. BD*(   1) C  15 - O  16          0.27528     0.02828  308(g),304(g),322(g),321(g)
   417. BD*(   2) C  15 - O  16          0.00586     0.61936   
   418. BD*(   1) C  15 - H  29          0.03738     0.52997   
       -------------------------------
              Total Lewis  124.84289  ( 97.5335%)
        Valence non-Lewis    2.91551  (  2.2777%)
        Rydberg non-Lewis    0.24160  (  0.1888%)
       -------------------------------
            Total unit  1  128.00000  (100.0000%)
           Charge unit  1    0.00000
 D1PCM: PCM CHGder 1st derivatives, ID1Alg=3 FixD1E=F DoIter=F DoCFld=F I1PDM=0.
 Calling FoFJK, ICntrl=      2127 FMM=F ISym2X=0 I1Cent= 0 IOpClX= 0 NMat=1 NMatS=1 NMatT=0.
 -------------------------------------------------------------------
 Center     Atomic                   Forces (Hartrees/Bohr)
 Number     Number              X              Y              Z
 -------------------------------------------------------------------
      1        6          -0.042974755   -0.044470101    0.006943972
      2        6          -0.001747174   -0.055905801   -0.034980745
      3        6           0.046316808   -0.010050871   -0.044315777
      4        6           0.029946070    0.025257724   -0.008917739
      5        6          -0.004579930    0.051367117    0.039041453
      6        6          -0.045654364    0.011433325    0.046725295
      7        6          -0.009136443    0.004548846    0.002263426
      8        6          -0.002501230   -0.006081985    0.033643881
      9        7          -0.048846264    0.031183996   -0.008400917
     10        6           0.038826076   -0.024452985    0.006600497
     11        6           0.045498816   -0.009194929   -0.041680414
     12        6          -0.009870485    0.029446535   -0.057468732
     13        6          -0.051157312    0.034425947   -0.014908235
     14        6          -0.048773007    0.007731469    0.050539175
     15        6           0.068577261   -0.077944331   -0.031485817
     16        8          -0.010640601    0.023088395    0.015425694
     17       17          -0.019117071    0.014517568   -0.008082645
     18        1           0.037327019    0.036650813   -0.007467584
     19        1          -0.000945026    0.043855319    0.029174112
     20        1          -0.039010161    0.007673435    0.037847526
     21        1           0.000371109   -0.043768872   -0.030812151
     22        1           0.036916143   -0.008157165   -0.036522647
     23        1          -0.004258261   -0.004004217    0.001016181
     24        1           0.030737579   -0.028886672   -0.005537576
     25        1          -0.036638892    0.006663752    0.034582684
     26        1           0.005425384   -0.022235739    0.046811246
     27        1           0.043333986   -0.028318230    0.008473163
     28        1           0.037782718   -0.004236050   -0.038034847
     29        1          -0.045207993    0.039863706    0.009527520
 -------------------------------------------------------------------
 Cartesian Forces:  Max     0.077944331 RMS     0.032285546

 GradGradGradGradGradGradGradGradGradGradGradGradGradGradGradGradGradGrad
 Berny optimization.
 FormGI is forming the generalized inverse of G from B-inverse, IUseBI=4.
 Internal  Forces:  Max     0.060077546 RMS     0.015867391
 Search for a local minimum.
 Step number   1 out of a maximum of  158
 All quantities printed in internal units (Hartrees-Bohrs-Radians)
 Mixed Optimization -- RFO/linear search
 Second derivative matrix not updated -- first step.
 ITU=  0
     Eigenvalues ---    0.00836   0.00890   0.01292   0.01440   0.01501
     Eigenvalues ---    0.01729   0.01859   0.01885   0.01928   0.01959
     Eigenvalues ---    0.01969   0.01974   0.01986   0.02001   0.02003
     Eigenvalues ---    0.02022   0.02029   0.02030   0.02034   0.02051
     Eigenvalues ---    0.02058   0.02061   0.02392   0.02392   0.05317
     Eigenvalues ---    0.06455   0.06811   0.16000   0.16000   0.16000
     Eigenvalues ---    0.16000   0.16000   0.16000   0.16000   0.16000
     Eigenvalues ---    0.16000   0.16000   0.16000   0.18280   0.18964
     Eigenvalues ---    0.22000   0.22000   0.22000   0.22000   0.22000
     Eigenvalues ---    0.22486   0.23470   0.24473   0.24999   0.25000
     Eigenvalues ---    0.25000   0.32939   0.33385   0.34798   0.36329
     Eigenvalues ---    0.40023   0.40387   0.40459   0.40519   0.40961
     Eigenvalues ---    0.43186   0.43789   0.43983   0.44214   0.44240
     Eigenvalues ---    0.44243   0.44257   0.44266   0.44269   0.44306
     Eigenvalues ---    0.44308   0.44338   0.44348   0.44428   0.44632
     Eigenvalues ---    0.44743   0.44911   0.45237   0.53413   0.55658
     Eigenvalues ---    0.83707
 RFO step:  Lambda=-7.46014252D-02 EMin= 8.36008133D-03
 Linear search not attempted -- first point.
 Maximum step size (   0.300) exceeded in Quadratic search.
    -- Step size scaled by   0.767
 Iteration  1 RMS(Cart)=  0.04452844 RMS(Int)=  0.00093451
 Iteration  2 RMS(Cart)=  0.00118267 RMS(Int)=  0.00004077
 Iteration  3 RMS(Cart)=  0.00000189 RMS(Int)=  0.00004074
 Iteration  4 RMS(Cart)=  0.00000000 RMS(Int)=  0.00004074
 Variable       Old X    -DE/DX   Delta X   Delta X   Delta X     New X
                                 (Linear)    (Quad)   (Total)
    R1        2.65324  -0.00961   0.00000  -0.01392  -0.01393   2.63931
    R2        2.65364  -0.01227   0.00000  -0.01781  -0.01782   2.63583
    R3        1.92834   0.05284   0.00000   0.07838   0.07838   2.00672
    R4        2.65484  -0.01359   0.00000  -0.01996  -0.01996   2.63488
    R5        1.92848   0.05267   0.00000   0.07814   0.07814   2.00662
    R6        2.66937  -0.01340   0.00000  -0.02030  -0.02029   2.64908
    R7        1.92790   0.05488   0.00000   0.08135   0.08135   2.00925
    R8        2.67142  -0.01638   0.00000  -0.02485  -0.02484   2.64658
    R9        2.81681   0.02140   0.00000   0.04019   0.04019   2.85700
   R10        2.65657  -0.01053   0.00000  -0.01548  -0.01548   2.64109
   R11        1.92646   0.05352   0.00000   0.07913   0.07913   2.00559
   R12        1.92865   0.05256   0.00000   0.07800   0.07800   2.00665
   R13        2.82458   0.01950   0.00000   0.03703   0.03703   2.86161
   R14        2.70269   0.02321   0.00000   0.03678   0.03678   2.73947
   R15        2.06004   0.00156   0.00000   0.00284   0.00284   2.06288
   R16        2.68584  -0.02267   0.00000  -0.03544  -0.03543   2.65041
   R17        2.67420  -0.01523   0.00000  -0.02337  -0.02337   2.65083
   R18        2.54552  -0.00303   0.00000  -0.00368  -0.00368   2.54184
   R19        1.83270   0.04217   0.00000   0.05316   0.05316   1.88586
   R20        2.66418  -0.01328   0.00000  -0.01991  -0.01990   2.64428
   R21        3.20571   0.02468   0.00000   0.04324   0.04324   3.24895
   R22        2.65087  -0.01374   0.00000  -0.01973  -0.01973   2.63114
   R23        1.93175   0.05070   0.00000   0.07562   0.07562   2.00737
   R24        2.64880  -0.00829   0.00000  -0.01161  -0.01163   2.63717
   R25        1.92900   0.05209   0.00000   0.07734   0.07734   2.00634
   R26        2.65054  -0.01340   0.00000  -0.01940  -0.01941   2.63113
   R27        1.92838   0.05245   0.00000   0.07780   0.07780   2.00618
   R28        1.92868   0.05374   0.00000   0.07976   0.07976   2.00844
   R29        2.35976  -0.02821   0.00000  -0.02374  -0.02374   2.33602
   R30        1.92788   0.06008   0.00000   0.08904   0.08904   2.01692
    A1        2.09204  -0.00157   0.00000  -0.00344  -0.00345   2.08859
    A2        2.09600   0.00077   0.00000   0.00167   0.00168   2.09767
    A3        2.09514   0.00080   0.00000   0.00177   0.00178   2.09692
    A4        2.09390   0.00027   0.00000   0.00105   0.00104   2.09494
    A5        2.09427   0.00060   0.00000   0.00187   0.00187   2.09614
    A6        2.09501  -0.00087   0.00000  -0.00292  -0.00292   2.09210
    A7        2.11069  -0.00072   0.00000  -0.00210  -0.00210   2.10860
    A8        2.08062   0.00115   0.00000   0.00363   0.00363   2.08425
    A9        2.09187  -0.00043   0.00000  -0.00153  -0.00153   2.09034
   A10        2.06643   0.00257   0.00000   0.00565   0.00566   2.07209
   A11        2.07710  -0.00425   0.00000  -0.00984  -0.00984   2.06726
   A12        2.13962   0.00169   0.00000   0.00421   0.00420   2.14382
   A13        2.10805  -0.00144   0.00000  -0.00390  -0.00390   2.10415
   A14        2.10029   0.00085   0.00000   0.00237   0.00237   2.10266
   A15        2.07485   0.00059   0.00000   0.00153   0.00153   2.07637
   A16        2.09524   0.00090   0.00000   0.00275   0.00274   2.09799
   A17        2.09369   0.00031   0.00000   0.00112   0.00112   2.09481
   A18        2.09425  -0.00121   0.00000  -0.00386  -0.00386   2.09039
   A19        1.94767  -0.00568   0.00000  -0.01203  -0.01227   1.93540
   A20        1.97413  -0.00002   0.00000   0.00525   0.00520   1.97933
   A21        1.84243   0.00423   0.00000   0.01201   0.01193   1.85436
   A22        1.88162   0.00965   0.00000   0.03130   0.03136   1.91298
   A23        1.93252  -0.00352   0.00000  -0.01797  -0.01783   1.91469
   A24        1.88492  -0.00515   0.00000  -0.02083  -0.02069   1.86423
   A25        2.15685  -0.00513   0.00000  -0.01157  -0.01157   2.14528
   A26        2.06205   0.00571   0.00000   0.01406   0.01405   2.07610
   A27        2.06427  -0.00058   0.00000  -0.00249  -0.00247   2.06180
   A28        2.15924   0.00285   0.00000   0.00741   0.00741   2.16665
   A29        2.06755   0.00347   0.00000   0.01228   0.01228   2.07983
   A30        2.05637  -0.00632   0.00000  -0.01972  -0.01972   2.03665
   A31        2.09547   0.00483   0.00000   0.01060   0.01062   2.10609
   A32        2.15231  -0.01153   0.00000  -0.02685  -0.02686   2.12545
   A33        2.03540   0.00670   0.00000   0.01625   0.01624   2.05164
   A34        2.10459  -0.00267   0.00000  -0.00649  -0.00648   2.09811
   A35        2.10509  -0.00203   0.00000  -0.00775  -0.00776   2.09734
   A36        2.07350   0.00470   0.00000   0.01424   0.01424   2.08774
   A37        2.09304  -0.00105   0.00000  -0.00124  -0.00125   2.09178
   A38        2.09520  -0.00078   0.00000  -0.00363  -0.00362   2.09157
   A39        2.09495   0.00182   0.00000   0.00487   0.00488   2.09983
   A40        2.09048  -0.00110   0.00000  -0.00168  -0.00171   2.08877
   A41        2.09610   0.00134   0.00000   0.00345   0.00346   2.09956
   A42        2.09660  -0.00025   0.00000  -0.00177  -0.00175   2.09485
   A43        2.11851   0.00057   0.00000   0.00131   0.00130   2.11981
   A44        2.09059  -0.00151   0.00000  -0.00465  -0.00464   2.08595
   A45        2.07408   0.00094   0.00000   0.00334   0.00334   2.07742
   A46        2.07898   0.02172   0.00000   0.05658   0.05657   2.13555
   A47        2.10984  -0.02122   0.00000  -0.06216  -0.06216   2.04767
   A48        2.09437  -0.00050   0.00000   0.00559   0.00558   2.09995
    D1        0.00173   0.00005   0.00000   0.00041   0.00041   0.00214
    D2       -3.13954   0.00007   0.00000   0.00053   0.00053  -3.13901
    D3        3.14142  -0.00002   0.00000  -0.00016  -0.00016   3.14125
    D4        0.00014  -0.00001   0.00000  -0.00004  -0.00004   0.00010
    D5       -0.00145   0.00006   0.00000   0.00047   0.00047  -0.00098
    D6        3.14102  -0.00016   0.00000  -0.00131  -0.00131   3.13970
    D7       -3.14113   0.00013   0.00000   0.00105   0.00105  -3.14009
    D8        0.00133  -0.00009   0.00000  -0.00074  -0.00074   0.00059
    D9        0.00088  -0.00012   0.00000  -0.00100  -0.00099  -0.00012
   D10       -3.13893  -0.00015   0.00000  -0.00124  -0.00123  -3.14016
   D11       -3.14103  -0.00014   0.00000  -0.00112  -0.00112   3.14103
   D12        0.00235  -0.00017   0.00000  -0.00136  -0.00136   0.00099
   D13       -0.00369   0.00007   0.00000   0.00065   0.00065  -0.00303
   D14       -3.13784  -0.00024   0.00000  -0.00201  -0.00200  -3.13985
   D15        3.13611   0.00010   0.00000   0.00090   0.00090   3.13700
   D16        0.00195  -0.00021   0.00000  -0.00176  -0.00176   0.00019
   D17        0.00397   0.00004   0.00000   0.00024   0.00023   0.00420
   D18       -3.13950   0.00045   0.00000   0.00358   0.00358  -3.13592
   D19        3.13784   0.00034   0.00000   0.00294   0.00295   3.14079
   D20       -0.00563   0.00075   0.00000   0.00628   0.00629   0.00067
   D21       -1.16683   0.00509   0.00000   0.02528   0.02526  -1.14158
   D22        2.99106  -0.00328   0.00000  -0.01056  -0.01051   2.98055
   D23        0.93371   0.00031   0.00000   0.00433   0.00429   0.93800
   D24        1.98252   0.00476   0.00000   0.02249   0.02248   2.00500
   D25       -0.14277  -0.00362   0.00000  -0.01334  -0.01329  -0.15606
   D26       -2.20012  -0.00002   0.00000   0.00155   0.00151  -2.19860
   D27       -0.00145  -0.00010   0.00000  -0.00079  -0.00079  -0.00223
   D28        3.13927   0.00012   0.00000   0.00100   0.00100   3.14027
   D29       -3.14119  -0.00051   0.00000  -0.00409  -0.00408   3.13791
   D30       -0.00047  -0.00028   0.00000  -0.00230  -0.00230  -0.00277
   D31        2.03018  -0.00070   0.00000  -0.00372  -0.00365   2.02654
   D32       -1.11582  -0.00048   0.00000  -0.00184  -0.00176  -1.11758
   D33       -2.07509   0.00229   0.00000   0.01697   0.01700  -2.05809
   D34        1.06209   0.00251   0.00000   0.01886   0.01888   1.08097
   D35       -0.01667  -0.00014   0.00000   0.00039   0.00029  -0.01638
   D36        3.12051   0.00008   0.00000   0.00227   0.00217   3.12269
   D37       -2.05523  -0.00050   0.00000   0.00422   0.00433  -2.05089
   D38        1.09407   0.00005   0.00000   0.00871   0.00886   1.10293
   D39        2.06598  -0.00026   0.00000  -0.00677  -0.00694   2.05905
   D40       -1.06791   0.00029   0.00000  -0.00227  -0.00241  -1.07032
   D41       -0.02286   0.00141   0.00000   0.00872   0.00873  -0.01413
   D42        3.12644   0.00196   0.00000   0.01321   0.01325   3.13969
   D43        3.13912  -0.00025   0.00000  -0.00213  -0.00215   3.13697
   D44       -0.00477  -0.00011   0.00000  -0.00096  -0.00098  -0.00576
   D45        0.00194  -0.00049   0.00000  -0.00406  -0.00406  -0.00212
   D46        3.14123  -0.00034   0.00000  -0.00289  -0.00289   3.13834
   D47       -3.14046   0.00038   0.00000   0.00301   0.00299  -3.13747
   D48        0.00147   0.00068   0.00000   0.00540   0.00538   0.00685
   D49       -0.00304   0.00058   0.00000   0.00477   0.00476   0.00172
   D50        3.13889   0.00087   0.00000   0.00715   0.00715  -3.13715
   D51       -3.14039   0.00076   0.00000   0.00610   0.00608  -3.13431
   D52        0.00265   0.00016   0.00000   0.00148   0.00146   0.00410
   D53       -0.00646   0.00025   0.00000   0.00176   0.00179  -0.00467
   D54        3.13658  -0.00034   0.00000  -0.00286  -0.00284   3.13374
   D55        0.00002   0.00016   0.00000   0.00136   0.00136   0.00138
   D56       -3.14051   0.00009   0.00000   0.00081   0.00082  -3.13969
   D57       -3.13942   0.00005   0.00000   0.00032   0.00030  -3.13912
   D58        0.00323  -0.00002   0.00000  -0.00023  -0.00024   0.00299
   D59       -0.00097   0.00010   0.00000   0.00079   0.00080  -0.00018
   D60       -3.14121  -0.00010   0.00000  -0.00080  -0.00080   3.14118
   D61        3.13958   0.00016   0.00000   0.00132   0.00132   3.14090
   D62       -0.00066  -0.00003   0.00000  -0.00027  -0.00027  -0.00093
   D63       -0.00009  -0.00002   0.00000  -0.00014  -0.00014  -0.00023
   D64       -3.14071  -0.00028   0.00000  -0.00232  -0.00232   3.14016
   D65        3.14014   0.00018   0.00000   0.00145   0.00146  -3.14158
   D66       -0.00047  -0.00009   0.00000  -0.00073  -0.00073  -0.00120
   D67        0.00214  -0.00033   0.00000  -0.00270  -0.00271  -0.00057
   D68       -3.13979  -0.00062   0.00000  -0.00507  -0.00508   3.13831
   D69       -3.14043  -0.00006   0.00000  -0.00052  -0.00052  -3.14095
   D70        0.00083  -0.00035   0.00000  -0.00289  -0.00290  -0.00207
         Item               Value     Threshold  Converged?
 Maximum Force            0.060078     0.000450     NO 
 RMS     Force            0.015867     0.000300     NO 
 Maximum Displacement     0.186492     0.001800     NO 
 RMS     Displacement     0.044823     0.001200     NO 
 Predicted change in Energy=-3.874280D-02
 GradGradGradGradGradGradGradGradGradGradGradGradGradGradGradGradGradGrad

                          Input orientation:                          
 ---------------------------------------------------------------------
 Center     Atomic      Atomic             Coordinates (Angstroms)
 Number     Number       Type             X           Y           Z
 ---------------------------------------------------------------------
      1          6           0        3.691832    3.157284   -1.323863
      2          6           0        2.702803    3.328230   -0.352643
      3          6           0        1.726287    2.349629   -0.171316
      4          6           0        1.720621    1.187023   -0.954549
      5          6           0        2.714314    1.026698   -1.928352
      6          6           0        3.694912    2.005691   -2.110847
      7          6           0        0.635536    0.162069   -0.714176
      8          6           0        0.768879   -0.452517    0.663358
      9          7           0        0.602835   -0.887242   -1.713880
     10          6           0       -0.204375   -0.302931    1.662115
     11          6           0       -0.035378   -0.896367    2.918018
     12          6           0        1.106909   -1.643956    3.191697
     13          6           0        2.085753   -1.801520    2.209584
     14          6           0        1.911843   -1.209089    0.961635
     15          6           0       -0.438170   -1.115975   -2.534390
     16          8           0       -0.433688   -2.026039   -3.370975
     17         17           0       -1.638606    0.608078    1.399570
     18          1           0        4.436555    3.901140   -1.464278
     19          1           0        2.692552    4.203343    0.248701
     20          1           0        0.977178    2.490388    0.569980
     21          1           0        2.733315    0.159794   -2.540316
     22          1           0        4.443192    1.870706   -2.852084
     23          1           0       -0.312600    0.698041   -0.787863
     24          1           0        1.389152   -1.494597   -1.807337
     25          1           0       -0.778410   -0.779341    3.668076
     26          1           0        1.229208   -2.091303    4.146762
     27          1           0        2.960088   -2.368964    2.411052
     28          1           0        2.665226   -1.333250    0.222323
     29          1           0       -1.287562   -0.476919   -2.438003
 ---------------------------------------------------------------------
                    Distance matrix (angstroms):
                    1          2          3          4          5
     1  C    0.000000
     2  C    1.396664   0.000000
     3  C    2.417444   1.394318   0.000000
     4  C    2.811404   2.431407   1.401834   0.000000
     5  C    2.420815   2.789272   2.411123   1.400508   0.000000
     6  C    1.394819   2.413436   2.784879   2.430034   1.397606
     7  C    4.322497   3.798536   2.503968   1.511860   2.557954
     8  C    5.052066   4.366505   3.076579   2.492294   3.562268
     9  N    5.104136   4.902350   3.757523   2.475602   2.857886
    10  C    6.005795   5.069148   3.758324   3.573863   4.814365
    11  C    6.951096   6.003505   4.814971   4.735063   5.894598
    12  C    7.079831   6.311248   5.257585   5.057908   5.994251
    13  C    6.297180   5.767157   4.798952   4.367660   5.051378
    14  C    5.239950   4.789594   3.739316   3.074034   3.740953
    15  C    6.064902   5.863164   4.720107   3.529883   3.859597
    16  O    6.933788   6.900442   5.835219   4.561133   4.616306
    17  Cl   6.506082   5.414546   4.101609   4.142639   5.495291
    18  H    1.061909   2.137722   3.380013   3.873313   3.382883
    19  H    2.136763   1.061858   2.132214   3.389785   3.851117
    20  H    3.376498   2.128613   1.063249   2.139078   3.376639
    21  H    3.373939   3.850433   3.379592   2.143690   1.061313
    22  H    2.134312   3.376469   3.846746   3.388283   2.134163
    23  H    4.729762   4.024918   2.695354   2.097826   3.251298
    24  H    5.213069   5.205908   4.191456   2.833409   2.850900
    25  H    7.771714   6.719908   5.550216   5.610740   6.839657
    26  H    7.971193   7.196351   6.214078   6.083772   6.988167
    27  H    6.710027   6.337368   5.518696   5.050604   5.515555
    28  H    4.858961   4.696956   3.821014   2.937530   3.193300
    29  H    6.264432   5.894989   4.712805   3.744129   4.305302
                    6          7          8          9         10
     6  C    0.000000
     7  C    3.835285   0.000000
     8  C    4.722358   1.514297   0.000000
     9  N    4.252950   1.449666   2.422358   0.000000
    10  C    5.896559   2.562895   1.402538   3.519993   0.000000
    11  C    6.901194   3.842297   2.434610   4.675669   1.399292
    12  C    6.937914   4.328944   2.815366   4.989127   2.420213
    13  C    5.979161   3.808829   2.438192   4.292845   2.791089
    14  C    4.791064   2.513439   1.402760   2.995909   2.406278
    15  C    5.196783   2.469701   3.481772   1.345082   4.280929
    16  O    5.906615   3.604114   4.494217   2.262123   5.324817
    17  Cl   6.536265   3.136649   2.731823   4.117476   1.719269
    18  H    2.135606   5.384334   6.077254   6.139081   6.999055
    19  H    3.376665   4.635768   5.054650   5.842319   5.540435
    20  H    3.848096   2.680829   2.951745   4.094452   3.223577
    21  H    2.125194   2.781271   3.807553   2.513608   5.148257
    22  H    1.061875   4.689173   5.590732   4.863140   6.833928
    23  H    4.418188   1.091631   2.144627   2.051499   2.648782
    24  H    4.202459   2.123083   2.752273   0.997953   3.999562
    25  H    7.820675   4.699960   3.395475   5.557422   2.140179
    26  H    7.875451   5.390626   3.877064   6.015749   3.380371
    27  H    6.334441   4.645074   3.395379   4.976666   3.852690
    28  H    4.201483   2.689358   2.136898   2.863785   3.371819
    29  H    5.576328   2.660487   3.721288   2.065507   4.244353
                   11         12         13         14         15
    11  C    0.000000
    12  C    1.392339   0.000000
    13  C    2.412547   1.395532   0.000000
    14  C    2.777931   2.410436   1.392334   0.000000
    15  C    5.471675   5.954335   5.417144   4.213481   0.000000
    16  O    6.402050   6.751895   6.127041   4.994040   1.236168
    17  Cl   2.671961   3.977590   4.509228   4.012427   4.459759
    18  H    7.887888   7.969488   7.179406   6.194649   7.076689
    19  H    6.369764   6.735458   6.345995   5.514726   6.770684
    20  H    4.243661   4.897246   4.726279   3.835769   4.964492
    21  H    6.210841   6.225325   5.179540   3.848677   3.418470
    22  H    7.810785   7.746672   6.683057   5.517003   5.731395
    23  H    4.043828   4.830823   4.580894   3.412629   2.521265
    24  H    4.971534   5.009223   4.088412   2.832301   2.002765
    25  H    1.062252   2.128127   3.372756   3.840178   6.220906
    26  H    2.129992   1.061709   2.137827   3.374808   6.954798
    27  H    3.376148   2.137596   1.061623   2.131885   6.129889
    28  H    3.840690   3.367799   2.122327   1.062819   4.156651
    29  H    5.516417   6.228080   5.893546   4.725442   1.067310
                   16         17         18         19         20
    16  O    0.000000
    17  Cl   5.581085   0.000000
    18  H    7.904822   7.480205   0.000000
    19  H    7.853702   5.745377   2.463163   0.000000
    20  H    6.157904   3.327707   4.253907   2.445392   0.000000
    21  H    3.936720   5.902318   4.249301   4.912287   4.264930
    22  H    6.264011   7.527222   2.459413   4.256854   4.909968
    23  H    3.756027   2.559541   5.768176   4.732076   2.592253
    24  H    2.459703   4.885982   6.206314   6.196182   4.658484
    25  H    7.156908   2.794814   8.685841   6.968991   4.834399
    26  H    7.699731   4.801883   8.813639   7.547107   5.817970
    27  H    6.713207   5.570804   7.517470   6.924057   5.561904
    28  H    4.795312   4.865967   5.777635   5.536723   4.194112
    29  H    1.999828   4.003426   7.271936   6.705560   4.793946
                   21         22         23         24         25
    21  H    0.000000
    22  H    2.438873   0.000000
    23  H    3.555052   5.315422   0.000000
    24  H    2.254116   4.663038   2.956848   0.000000
    25  H    7.194325   8.763582   4.717524   5.932122   0.000000
    26  H    7.214346   8.660893   5.874363   5.986062   2.445592
    27  H    5.564358   6.919177   5.509089   4.585539   4.252456
    28  H    3.141017   4.783145   3.743536   2.402898   4.902924
    29  H    4.072263   6.206799   2.248120   2.932270   6.134728
                   26         27         28         29
    26  H    0.000000
    27  H    2.466927   0.000000
    28  H    4.247118   2.439299   0.000000
    29  H    7.231839   6.718310   4.840989   0.000000
 Symmetry turned off by external request.
 Stoichiometry    C14H12ClNO
 Framework group  C1[X(C14H12ClNO)]
 Deg. of freedom    81
 Full point group                 C1      NOp   1
 Rotational constants (GHZ):           0.4869725           0.3299628           0.2711119
 Standard basis: 6-311+G(d) (5D, 7F)
   418 basis functions,   689 primitive gaussians,   435 cartesian basis functions
    64 alpha electrons       64 beta electrons
       nuclear repulsion energy      1237.1820726089 Hartrees.
 NAtoms=   29 NActive=   29 NUniq=   29 SFac= 1.00D+00 NAtFMM=   60 NAOKFM=F Big=F
 Integral buffers will be    131072 words long.
 Raffenetti 2 integral format.
 Two-electron integral symmetry is turned off.
 ------------------------------------------------------------------------------
 Polarizable Continuum Model (PCM)
 =================================
 Model                : PCM.
 Atomic radii         : UFF (Universal Force Field).
 Polarization charges : Total charges.
 Charge compensation  : None.
 Solution method      : On-the-fly selection.
 Cavity type          : Scaled VdW (van der Waals Surface) (Alpha=1.100).
 Cavity algorithm     : GePol (No added spheres)
                        Default sphere list used, NSphG=   29.
                        Lebedev-Laikov grids with approx.  5.0 points / Ang**2.
                        Smoothing algorithm: York/Karplus (Gamma=1.0000).
                        Polarization charges: spherical gaussians, with
                                              point-specific exponents (IZeta= 3).
                        Self-potential: point-specific (ISelfS= 7).
                        Self-field    : sphere-specific E.n sum rule (ISelfD= 2).
 1st derivatives      : Analytical E(r).r(x)/FMM algorithm (CHGder, D1EAlg=3).
                        Cavity 1st derivative terms included.
 Solvent              : DiMethylSulfoxide, Eps=  46.826000 Eps(inf)=   2.007889
 ------------------------------------------------------------------------------
 One-electron integrals computed using PRISM.
 NBasis=   418 RedAO= T EigKep=  1.13D-06  NBF=   418
 NBsUse=   416 1.00D-06 EigRej=  9.45D-07 NBFU=   416
 Initial guess from the checkpoint file:  "BHFA_oCl_conf2.chk"
 B after Tr=    -0.002308    0.002067   -0.027252
         Rot=    0.999999   -0.000085    0.000655    0.001028 Ang=  -0.14 deg.
 ExpMin= 4.38D-02 ExpMax= 1.06D+05 ExpMxC= 3.62D+03 IAcc=3 IRadAn=         5 AccDes= 0.00D+00
 Harris functional with IExCor= 1009 and IRadAn=       5 diagonalized for initial guess.
 HarFok:  IExCor= 1009 AccDes= 0.00D+00 IRadAn=         5 IDoV= 1 UseB2=F ITyADJ=14
 ICtDFT=  3500011 ScaDFX=  1.000000  1.000000  1.000000  1.000000
 FoFCou: FMM=F IPFlag=           0 FMFlag=      100000 FMFlg1=           0
         NFxFlg=           0 DoJE=T BraDBF=F KetDBF=T FulRan=T
         wScrn=  0.000000 ICntrl=       500 IOpCl=  0 I1Cent=   200000004 NGrid=           0
         NMat0=    1 NMatS0=      1 NMatT0=    0 NMatD0=    1 NMtDS0=    0 NMtDT0=    0
 Symmetry not used in FoFCou.
 Requested convergence on RMS density matrix=1.00D-08 within 128 cycles.
 Requested convergence on MAX density matrix=1.00D-06.
 Requested convergence on             energy=1.00D-06.
 No special actions if energy rises.
 Inv3:  Mode=1 IEnd=    15255075.
 Iteration    1 A*A^-1 deviation from unit magnitude is 7.99D-15 for   2248.
 Iteration    1 A*A^-1 deviation from orthogonality  is 2.94D-15 for   2243   1646.
 Iteration    1 A^-1*A deviation from unit magnitude is 7.77D-15 for   2248.
 Iteration    1 A^-1*A deviation from orthogonality  is 1.81D-15 for   2251   2212.
 Error on total polarization charges =  0.01795
 SCF Done:  E(RM062X) =  -1130.78658357     A.U. after   15 cycles
            NFock= 15  Conv=0.57D-08     -V/T= 2.0030
 D1PCM: PCM CHGder 1st derivatives, ID1Alg=3 FixD1E=F DoIter=F DoCFld=F I1PDM=0.
 Calling FoFJK, ICntrl=      2127 FMM=F ISym2X=0 I1Cent= 0 IOpClX= 0 NMat=1 NMatS=1 NMatT=0.
 -------------------------------------------------------------------
 Center     Atomic                   Forces (Hartrees/Bohr)
 Number     Number              X              Y              Z
 -------------------------------------------------------------------
      1        6          -0.012779842   -0.014225368    0.001342370
      2        6          -0.000873283   -0.017418454   -0.010956377
      3        6           0.014319059   -0.002565916   -0.013106939
      4        6           0.011580232    0.008496024   -0.005180466
      5        6          -0.002474713    0.014862133    0.013342928
      6        6          -0.013769847    0.004098331    0.015263008
      7        6          -0.002855347    0.000428194   -0.000455692
      8        6          -0.002171758   -0.000835699    0.009313878
      9        7          -0.015365839    0.013778196   -0.000330233
     10        6           0.018702595   -0.012435183    0.004657749
     11        6           0.013580984   -0.003123192   -0.011409065
     12        6          -0.002718766    0.009062265   -0.018819013
     13        6          -0.015804224    0.010352073   -0.005414214
     14        6          -0.015282469    0.002208819    0.016364305
     15        6           0.020579778   -0.036081625   -0.021286413
     16        8          -0.002404565    0.014377766    0.012023676
     17       17          -0.011331175    0.007826319   -0.003291444
     18        1           0.011400284    0.011433576   -0.002125600
     19        1          -0.000510023    0.013454382    0.009267390
     20        1          -0.012255946    0.001772262    0.011953080
     21        1          -0.000245669   -0.013222373   -0.010195796
     22        1           0.011343206   -0.002431426   -0.011493670
     23        1          -0.001046491   -0.003008568    0.000334465
     24        1           0.009256113   -0.009842202   -0.001461999
     25        1          -0.011971424    0.002852353    0.009833091
     26        1           0.001309063   -0.006451407    0.014631131
     27        1           0.013339870   -0.008586238    0.002770263
     28        1           0.012068749   -0.000635914   -0.012078564
     29        1          -0.013618552    0.015860873    0.006508151
 -------------------------------------------------------------------
 Cartesian Forces:  Max     0.036081625 RMS     0.011145539

 GradGradGradGradGradGradGradGradGradGradGradGradGradGradGradGradGradGrad
 Berny optimization.
 Using GEDIIS/GDIIS optimizer.
 FormGI is forming the generalized inverse of G from B-inverse, IUseBI=4.
 Internal  Forces:  Max     0.020925140 RMS     0.005345332
 Search for a local minimum.
 Step number   2 out of a maximum of  158
 All quantities printed in internal units (Hartrees-Bohrs-Radians)
 Mixed Optimization -- RFO/linear search
 Update second derivatives using D2CorX and points    1    2
 DE= -3.75D-02 DEPred=-3.87D-02 R= 9.67D-01
 TightC=F SS=  1.41D+00  RLast= 3.05D-01 DXNew= 5.0454D-01 9.1408D-01
 Trust test= 9.67D-01 RLast= 3.05D-01 DXMaxT set to 5.05D-01
 ITU=  1  0
 Use linear search instead of GDIIS.
     Eigenvalues ---    0.00836   0.00890   0.01292   0.01439   0.01503
     Eigenvalues ---    0.01720   0.01860   0.01886   0.01928   0.01959
     Eigenvalues ---    0.01969   0.01974   0.01986   0.02001   0.02003
     Eigenvalues ---    0.02022   0.02029   0.02030   0.02034   0.02051
     Eigenvalues ---    0.02058   0.02061   0.02392   0.02393   0.05176
     Eigenvalues ---    0.06553   0.06791   0.15883   0.16000   0.16000
     Eigenvalues ---    0.16000   0.16000   0.16000   0.16000   0.16000
     Eigenvalues ---    0.16000   0.16000   0.16019   0.18579   0.19118
     Eigenvalues ---    0.21959   0.22000   0.22000   0.22000   0.22113
     Eigenvalues ---    0.22485   0.23465   0.24455   0.24980   0.25000
     Eigenvalues ---    0.25136   0.32997   0.33404   0.34791   0.35697
     Eigenvalues ---    0.40008   0.40338   0.40389   0.40473   0.41005
     Eigenvalues ---    0.43151   0.43740   0.44007   0.44137   0.44222
     Eigenvalues ---    0.44243   0.44250   0.44261   0.44268   0.44299
     Eigenvalues ---    0.44336   0.44342   0.44409   0.44624   0.44733
     Eigenvalues ---    0.44894   0.45229   0.46716   0.53401   0.55660
     Eigenvalues ---    0.83200
 RFO step:  Lambda=-2.07313463D-03 EMin= 8.36160591D-03
 Quartic linear search produced a step of  0.57565.
 Iteration  1 RMS(Cart)=  0.07350692 RMS(Int)=  0.00172473
 Iteration  2 RMS(Cart)=  0.00270976 RMS(Int)=  0.00006963
 Iteration  3 RMS(Cart)=  0.00000380 RMS(Int)=  0.00006957
 Iteration  4 RMS(Cart)=  0.00000000 RMS(Int)=  0.00006957
 Variable       Old X    -DE/DX   Delta X   Delta X   Delta X     New X
                                 (Linear)    (Quad)   (Total)
    R1        2.63931  -0.00248  -0.00802   0.00245  -0.00559   2.63372
    R2        2.63583  -0.00413  -0.01026  -0.00030  -0.01057   2.62525
    R3        2.00672   0.01628   0.04512  -0.00356   0.04156   2.04828
    R4        2.63488  -0.00461  -0.01149  -0.00055  -0.01205   2.62283
    R5        2.00662   0.01634   0.04498  -0.00317   0.04182   2.04844
    R6        2.64908  -0.00417  -0.01168   0.00066  -0.01101   2.63807
    R7        2.00925   0.01720   0.04683  -0.00268   0.04415   2.05340
    R8        2.64658  -0.00647  -0.01430  -0.00416  -0.01844   2.62814
    R9        2.85700   0.00730   0.02314   0.00222   0.02535   2.88235
   R10        2.64109  -0.00276  -0.00891   0.00238  -0.00652   2.63457
   R11        2.00559   0.01668   0.04555  -0.00296   0.04259   2.04818
   R12        2.00665   0.01633   0.04490  -0.00309   0.04182   2.04847
   R13        2.86161   0.00585   0.02131  -0.00169   0.01962   2.88123
   R14        2.73947   0.00454   0.02118  -0.01148   0.00969   2.74916
   R15        2.06288  -0.00059   0.00164  -0.00491  -0.00327   2.05961
   R16        2.65041  -0.00642  -0.02039   0.00359  -0.01680   2.63361
   R17        2.65083  -0.00504  -0.01345  -0.00028  -0.01374   2.63709
   R18        2.54184  -0.00085  -0.00212   0.00044  -0.00167   2.54016
   R19        1.88586   0.01342   0.03060  -0.00170   0.02890   1.91476
   R20        2.64428  -0.00500  -0.01146  -0.00233  -0.01377   2.63051
   R21        3.24895   0.01410   0.02489   0.02659   0.05148   3.30042
   R22        2.63114  -0.00445  -0.01136   0.00023  -0.01112   2.62002
   R23        2.00737   0.01563   0.04353  -0.00338   0.04015   2.04751
   R24        2.63717  -0.00221  -0.00669   0.00177  -0.00494   2.63224
   R25        2.00634   0.01603   0.04452  -0.00358   0.04094   2.04728
   R26        2.63113  -0.00456  -0.01117  -0.00059  -0.01178   2.61935
   R27        2.00618   0.01610   0.04479  -0.00375   0.04104   2.04721
   R28        2.00844   0.01703   0.04591  -0.00196   0.04396   2.05239
   R29        2.33602  -0.01873  -0.01367  -0.01712  -0.03079   2.30523
   R30        2.01692   0.02093   0.05126   0.00448   0.05574   2.07266
    A1        2.08859  -0.00056  -0.00199  -0.00004  -0.00205   2.08654
    A2        2.09767   0.00024   0.00096  -0.00033   0.00065   2.09832
    A3        2.09692   0.00032   0.00102   0.00037   0.00140   2.09832
    A4        2.09494  -0.00002   0.00060  -0.00035   0.00023   2.09517
    A5        2.09614   0.00031   0.00108   0.00099   0.00208   2.09822
    A6        2.09210  -0.00028  -0.00168  -0.00064  -0.00231   2.08979
    A7        2.10860  -0.00053  -0.00121  -0.00227  -0.00345   2.10514
    A8        2.08425   0.00078   0.00209   0.00388   0.00596   2.09021
    A9        2.09034  -0.00024  -0.00088  -0.00162  -0.00251   2.08783
   A10        2.07209   0.00162   0.00326   0.00489   0.00814   2.08023
   A11        2.06726  -0.00253  -0.00567  -0.00742  -0.01318   2.05408
   A12        2.14382   0.00091   0.00242   0.00261   0.00494   2.14876
[truncated: 1,291,564 more chars]
