# Supplementary material for: Rotational Barriers in N-Benzhydrylformamides: An NMR and DFT Study
Source: Molecules. 2023 Jan 5;28(2):535. doi: 10.3390/molecules28020535 (PMC9863877; doi:10.3390/molecules28020535)
Supplement: Supplementary file 1 [file molecules-28-00535-s001.zip › Supplementary_Materials/Quantum_chemistry_output_files/Gaussian_output_files/Conformations/BHFA_oCl/BHFA_oCl_conf3.log]

 Entering Gaussian System, Link 0=g16
 Initial command:
 /usr/local/gaussian/g16/l1.exe "/home/gauss/GAUSS_SCRDIR/Gau-22749.inp" -scrdir="/home/gauss/GAUSS_SCRDIR/"
 Entering Link 1 = /usr/local/gaussian/g16/l1.exe PID=     22751.
  
 Copyright (c) 1988,1990,1992,1993,1995,1998,2003,2009,2016,
            Gaussian, Inc.  All Rights Reserved.
  
 This is part of the Gaussian(R) 16 program.  It is based on
 the Gaussian(R) 09 system (copyright 2009, Gaussian, Inc.),
 the Gaussian(R) 03 system (copyright 2003, Gaussian, Inc.),
 the Gaussian(R) 98 system (copyright 1998, Gaussian, Inc.),
 the Gaussian(R) 94 system (copyright 1995, Gaussian, Inc.),
 the Gaussian 92(TM) system (copyright 1992, Gaussian, Inc.),
 the Gaussian 90(TM) system (copyright 1990, Gaussian, Inc.),
 the Gaussian 88(TM) system (copyright 1988, Gaussian, Inc.),
 the Gaussian 86(TM) system (copyright 1986, Carnegie Mellon
 University), and the Gaussian 82(TM) system (copyright 1983,
 Carnegie Mellon University). Gaussian is a federally registered
 trademark of Gaussian, Inc.
  
 This software contains proprietary and confidential information,
 including trade secrets, belonging to Gaussian, Inc.
  
 This software is provided under written license and may be
 used, copied, transmitted, or stored only in accord with that
 written license.
  
 The following legend is applicable only to US Government
 contracts under FAR:
  
                    RESTRICTED RIGHTS LEGEND
  
 Use, reproduction and disclosure by the US Government is
 subject to restrictions as set forth in subparagraphs (a)
 and (c) of the Commercial Computer Software - Restricted
 Rights clause in FAR 52.227-19.
  
 Gaussian, Inc.
 340 Quinnipiac St., Bldg. 40, Wallingford CT 06492
  
  
 ---------------------------------------------------------------
 Warning -- This program may not be used in any manner that
 competes with the business of Gaussian, Inc. or will provide
 assistance to any competitor of Gaussian, Inc.  The licensee
 of this program is prohibited from giving any competitor of
 Gaussian, Inc. access to this program.  By using this program,
 the user acknowledges that Gaussian, Inc. is engaged in the
 business of creating and licensing software in the field of
 computational chemistry and represents and warrants to the
 licensee that it is not a competitor of Gaussian, Inc. and that
 it will not use this program in any manner prohibited above.
 ---------------------------------------------------------------
  

 Cite this work as:
 Gaussian 16, Revision A.03,
 M. J. Frisch, G. W. Trucks, H. B. Schlegel, G. E. Scuseria, 
 M. A. Robb, J. R. Cheeseman, G. Scalmani, V. Barone, 
 G. A. Petersson, H. Nakatsuji, X. Li, M. Caricato, A. V. Marenich, 
 J. Bloino, B. G. Janesko, R. Gomperts, B. Mennucci, H. P. Hratchian, 
 J. V. Ortiz, A. F. Izmaylov, J. L. Sonnenberg, D. Williams-Young, 
 F. Ding, F. Lipparini, F. Egidi, J. Goings, B. Peng, A. Petrone, 
 T. Henderson, D. Ranasinghe, V. G. Zakrzewski, J. Gao, N. Rega, 
 G. Zheng, W. Liang, M. Hada, M. Ehara, K. Toyota, R. Fukuda, 
 J. Hasegawa, M. Ishida, T. Nakajima, Y. Honda, O. Kitao, H. Nakai, 
 T. Vreven, K. Throssell, J. A. Montgomery, Jr., J. E. Peralta, 
 F. Ogliaro, M. J. Bearpark, J. J. Heyd, E. N. Brothers, K. N. Kudin, 
 V. N. Staroverov, T. A. Keith, R. Kobayashi, J. Normand, 
 K. Raghavachari, A. P. Rendell, J. C. Burant, S. S. Iyengar, 
 J. Tomasi, M. Cossi, J. M. Millam, M. Klene, C. Adamo, R. Cammi, 
 J. W. Ochterski, R. L. Martin, K. Morokuma, O. Farkas, 
 J. B. Foresman, and D. J. Fox, Gaussian, Inc., Wallingford CT, 2016.
 
 ******************************************
 Gaussian 16:  ES64L-G16RevA.03 25-Dec-2016
                12-Dec-2022 
 ******************************************
 %chk=BHFA_oCl_conf3.chk
 %nprocshared=4
 Will use up to    4 processors via shared memory.
 %mem=2GB
 ----------------------------------------------------------------------
 # opt freq M062X/6-311+G* nosymm Integral(Grid=SuperFine) scrf=(IEFPCM
 , solvent=dimethylsulfoxide) pop=(nboread,mk,dipole)
 ----------------------------------------------------------------------
 1/18=20,19=15,26=6,38=1/1,3;
 2/9=110,12=2,15=1,17=6,18=5,40=1/2;
 3/5=4,6=6,7=11,11=2,25=1,30=1,70=2201,71=1,72=21,74=-55,75=-7/1,2,3;
 4//1;
 5/5=2,38=5,53=21/2;
 6/7=2,8=2,9=2,10=2,15=24,20=1,28=1,40=2/1,2,7;
 7/30=1/1,2,3,16;
 1/18=20,19=15,26=6/3(2);
 2/9=110,15=1/2;
 99//99;
 2/9=110,15=1/2;
 3/5=4,6=6,7=11,11=2,25=1,30=1,70=2205,71=1,72=21,74=-55,75=-7/1,2,3;
 4/5=5,16=3,69=1/1;
 5/5=2,38=5,53=21/2;
 7/30=1/1,2,3,16;
 1/18=20,19=15,26=6/3(-5);
 2/9=110,15=1/2;
 6/7=2,8=2,9=2,10=2,15=24,19=2,20=1,28=1,40=2/1,2,7;
 99/9=1/99;
 --------------
 BHFA_oCl_conf3
 --------------
 Symbolic Z-matrix:
 Charge =  0 Multiplicity = 1
 C                     3.478     3.4107   -1.2397 
 C                     3.9823    2.1483   -0.8895 
 C                     3.1096    1.0525   -0.7694 
 C                     1.723     1.204    -0.9943 
 C                     1.2336    2.4797   -1.3515 
 C                     2.1033    3.5769   -1.4713 
 C                     0.7912    0.0516   -0.8809 
 C                     0.7163   -0.4467    0.5285 
 N                     1.1764   -0.9404   -1.8341 
 C                    -0.1895    0.0925    1.4824 
 C                    -0.2153   -0.4088    2.7996 
 C                     0.6533   -1.4412    3.1858 
 C                     1.5554   -1.9783    2.2577 
 C                     1.5865   -1.4818    0.946 
 C                     0.4147   -2.0097   -2.1382 
 O                     0.8214   -2.8247   -2.9944 
 Cl                   -1.2684    1.3515    1.1192 
 H                     4.1112    4.2072   -1.328 
 H                     4.9815    2.0255   -0.724 
 H                     3.4897    0.1394   -0.5196 
 H                     0.2365    2.6134   -1.5238 
 H                     1.7355    4.4934   -1.7275 
 H                    -0.2058    0.3754   -1.1894 
 H                     2.0133   -0.8287   -2.3121 
 H                    -0.8637   -0.0268    3.4899 
 H                     0.6294   -1.7983    4.141 
 H                     2.1899   -2.7272    2.5364 
 H                     2.2543   -1.8821    0.2861 
 H                    -0.4836   -2.1593   -1.677 
 

 GradGradGradGradGradGradGradGradGradGradGradGradGradGradGradGradGradGrad
 Berny optimization.
 Initialization pass.
                           ----------------------------
                           !    Initial Parameters    !
                           ! (Angstroms and Degrees)  !
 --------------------------                            --------------------------
 ! Name  Definition              Value          Derivative Info.                !
 --------------------------------------------------------------------------------
 ! R1    R(1,2)                  1.4038         estimate D2E/DX2                !
 ! R2    R(1,6)                  1.4039         estimate D2E/DX2                !
 ! R3    R(1,18)                 1.0213         estimate D2E/DX2                !
 ! R4    R(2,3)                  1.406          estimate D2E/DX2                !
 ! R5    R(2,19)                 1.0202         estimate D2E/DX2                !
 ! R6    R(3,4)                  1.4129         estimate D2E/DX2                !
 ! R7    R(3,20)                 1.0201         estimate D2E/DX2                !
 ! R8    R(4,5)                  1.4123         estimate D2E/DX2                !
 ! R9    R(4,7)                  1.4863         estimate D2E/DX2                !
 ! R10   R(5,6)                  1.4052         estimate D2E/DX2                !
 ! R11   R(5,21)                 1.0207         estimate D2E/DX2                !
 ! R12   R(6,22)                 1.0202         estimate D2E/DX2                !
 ! R13   R(7,8)                  1.4968         estimate D2E/DX2                !
 ! R14   R(7,9)                  1.4286         estimate D2E/DX2                !
 ! R15   R(7,23)                 1.0927         estimate D2E/DX2                !
 ! R16   R(8,10)                 1.4217         estimate D2E/DX2                !
 ! R17   R(8,14)                 1.4153         estimate D2E/DX2                !
 ! R18   R(9,15)                 1.3476         estimate D2E/DX2                !
 ! R19   R(9,24)                 0.9702         estimate D2E/DX2                !
 ! R20   R(10,11)                1.4096         estimate D2E/DX2                !
 ! R21   R(10,17)                1.6974         estimate D2E/DX2                !
 ! R22   R(11,12)                1.4034         estimate D2E/DX2                !
 ! R23   R(11,25)                1.0212         estimate D2E/DX2                !
 ! R24   R(12,13)                1.4013         estimate D2E/DX2                !
 ! R25   R(12,26)                1.02           estimate D2E/DX2                !
 ! R26   R(13,14)                1.4029         estimate D2E/DX2                !
 ! R27   R(13,27)                1.0204         estimate D2E/DX2                !
 ! R28   R(14,28)                1.0206         estimate D2E/DX2                !
 ! R29   R(15,16)                1.2501         estimate D2E/DX2                !
 ! R30   R(15,29)                1.0208         estimate D2E/DX2                !
 ! A1    A(2,1,6)              119.9584         estimate D2E/DX2                !
 ! A2    A(2,1,18)             120.0104         estimate D2E/DX2                !
 ! A3    A(6,1,18)             120.0311         estimate D2E/DX2                !
 ! A4    A(1,2,3)              119.9477         estimate D2E/DX2                !
 ! A5    A(1,2,19)             120.0363         estimate D2E/DX2                !
 ! A6    A(3,2,19)             120.0159         estimate D2E/DX2                !
 ! A7    A(2,3,4)              120.7967         estimate D2E/DX2                !
 ! A8    A(2,3,20)             119.1607         estimate D2E/DX2                !
 ! A9    A(4,3,20)             120.0423         estimate D2E/DX2                !
 ! A10   A(3,4,5)              118.5034         estimate D2E/DX2                !
 ! A11   A(3,4,7)              121.3309         estimate D2E/DX2                !
 ! A12   A(5,4,7)              120.1595         estimate D2E/DX2                !
 ! A13   A(4,5,6)              120.8235         estimate D2E/DX2                !
 ! A14   A(4,5,21)             119.9703         estimate D2E/DX2                !
 ! A15   A(6,5,21)             119.206          estimate D2E/DX2                !
 ! A16   A(1,6,5)              119.9687         estimate D2E/DX2                !
 ! A17   A(1,6,22)             120.0505         estimate D2E/DX2                !
 ! A18   A(5,6,22)             119.9807         estimate D2E/DX2                !
 ! A19   A(4,7,8)              111.1824         estimate D2E/DX2                !
 ! A20   A(4,7,9)              108.5679         estimate D2E/DX2                !
 ! A21   A(4,7,23)             108.7059         estimate D2E/DX2                !
 ! A22   A(8,7,9)              114.2416         estimate D2E/DX2                !
 ! A23   A(8,7,23)             108.5927         estimate D2E/DX2                !
 ! A24   A(9,7,23)             105.2718         estimate D2E/DX2                !
 ! A25   A(7,8,10)             122.5084         estimate D2E/DX2                !
 ! A26   A(7,8,14)             119.3733         estimate D2E/DX2                !
 ! A27   A(10,8,14)            118.1131         estimate D2E/DX2                !
 ! A28   A(7,9,15)             123.3068         estimate D2E/DX2                !
 ! A29   A(7,9,24)             118.7729         estimate D2E/DX2                !
 ! A30   A(15,9,24)            117.8864         estimate D2E/DX2                !
 ! A31   A(8,10,11)            120.2497         estimate D2E/DX2                !
 ! A32   A(8,10,17)            122.8701         estimate D2E/DX2                !
 ! A33   A(11,10,17)           116.8789         estimate D2E/DX2                !
 ! A34   A(10,11,12)           120.4939         estimate D2E/DX2                !
 ! A35   A(10,11,25)           120.6802         estimate D2E/DX2                !
 ! A36   A(12,11,25)           118.8258         estimate D2E/DX2                !
 ! A37   A(11,12,13)           119.8776         estimate D2E/DX2                !
 ! A38   A(11,12,26)           120.0487         estimate D2E/DX2                !
 ! A39   A(13,12,26)           120.0735         estimate D2E/DX2                !
 ! A40   A(12,13,14)           119.8607         estimate D2E/DX2                !
 ! A41   A(12,13,27)           120.0485         estimate D2E/DX2                !
 ! A42   A(14,13,27)           120.0906         estimate D2E/DX2                !
 ! A43   A(8,14,13)            121.4023         estimate D2E/DX2                !
 ! A44   A(8,14,28)            119.8964         estimate D2E/DX2                !
 ! A45   A(13,14,28)           118.7013         estimate D2E/DX2                !
 ! A46   A(9,15,16)            119.2079         estimate D2E/DX2                !
 ! A47   A(9,15,29)            120.7788         estimate D2E/DX2                !
 ! A48   A(16,15,29)           120.0131         estimate D2E/DX2                !
 ! D1    D(6,1,2,3)             -0.0871         estimate D2E/DX2                !
 ! D2    D(6,1,2,19)           179.7942         estimate D2E/DX2                !
 ! D3    D(18,1,2,3)          -179.9471         estimate D2E/DX2                !
 ! D4    D(18,1,2,19)           -0.0658         estimate D2E/DX2                !
 ! D5    D(2,1,6,5)              0.0401         estimate D2E/DX2                !
 ! D6    D(2,1,6,22)          -179.8922         estimate D2E/DX2                !
 ! D7    D(18,1,6,5)           179.9001         estimate D2E/DX2                !
 ! D8    D(18,1,6,22)           -0.0322         estimate D2E/DX2                !
 ! D9    D(1,2,3,4)             -0.1463         estimate D2E/DX2                !
 ! D10   D(1,2,3,20)           179.6483         estimate D2E/DX2                !
 ! D11   D(19,2,3,4)           179.9723         estimate D2E/DX2                !
 ! D12   D(19,2,3,20)           -0.2331         estimate D2E/DX2                !
 ! D13   D(2,3,4,5)              0.4177         estimate D2E/DX2                !
 ! D14   D(2,3,4,7)            179.521          estimate D2E/DX2                !
 ! D15   D(20,3,4,5)          -179.3751         estimate D2E/DX2                !
 ! D16   D(20,3,4,7)            -0.2718         estimate D2E/DX2                !
 ! D17   D(3,4,5,6)             -0.4653         estimate D2E/DX2                !
 ! D18   D(3,4,5,21)           179.6901         estimate D2E/DX2                !
 ! D19   D(7,4,5,6)           -179.5795         estimate D2E/DX2                !
 ! D20   D(7,4,5,21)             0.576          estimate D2E/DX2                !
 ! D21   D(3,4,7,8)             65.9675         estimate D2E/DX2                !
 ! D22   D(3,4,7,9)            -60.523          estimate D2E/DX2                !
 ! D23   D(3,4,7,23)          -174.5456         estimate D2E/DX2                !
 ! D24   D(5,4,7,8)           -114.9439         estimate D2E/DX2                !
 ! D25   D(5,4,7,9)            118.5656         estimate D2E/DX2                !
 ! D26   D(5,4,7,23)             4.543          estimate D2E/DX2                !
 ! D27   D(4,5,6,1)              0.2415         estimate D2E/DX2                !
 ! D28   D(4,5,6,22)          -179.8262         estimate D2E/DX2                !
 ! D29   D(21,5,6,1)          -179.9128         estimate D2E/DX2                !
 ! D30   D(21,5,6,22)            0.0196         estimate D2E/DX2                !
 ! D31   D(4,7,8,10)            87.2571         estimate D2E/DX2                !
 ! D32   D(4,7,8,14)           -91.895          estimate D2E/DX2                !
 ! D33   D(9,7,8,10)          -149.4428         estimate D2E/DX2                !
 ! D34   D(9,7,8,14)            31.4051         estimate D2E/DX2                !
 ! D35   D(23,7,8,10)          -32.2973         estimate D2E/DX2                !
 ! D36   D(23,7,8,14)          148.5507         estimate D2E/DX2                !
 ! D37   D(4,7,9,15)          -168.9261         estimate D2E/DX2                !
 ! D38   D(4,7,9,24)             8.9086         estimate D2E/DX2                !
 ! D39   D(8,7,9,15)            66.3724         estimate D2E/DX2                !
 ! D40   D(8,7,9,24)          -115.7928         estimate D2E/DX2                !
 ! D41   D(23,7,9,15)          -52.6675         estimate D2E/DX2                !
 ! D42   D(23,7,9,24)          125.1673         estimate D2E/DX2                !
 ! D43   D(7,8,10,11)         -179.6933         estimate D2E/DX2                !
 ! D44   D(7,8,10,17)           -0.1341         estimate D2E/DX2                !
 ! D45   D(14,8,10,11)          -0.531          estimate D2E/DX2                !
 ! D46   D(14,8,10,17)         179.0281         estimate D2E/DX2                !
 ! D47   D(7,8,14,13)          179.8157         estimate D2E/DX2                !
 ! D48   D(7,8,14,28)           -0.192          estimate D2E/DX2                !
 ! D49   D(10,8,14,13)           0.6264         estimate D2E/DX2                !
 ! D50   D(10,8,14,28)        -179.3813         estimate D2E/DX2                !
 ! D51   D(7,9,15,16)          179.3287         estimate D2E/DX2                !
 ! D52   D(7,9,15,29)           -0.8113         estimate D2E/DX2                !
 ! D53   D(24,9,15,16)           1.4759         estimate D2E/DX2                !
 ! D54   D(24,9,15,29)        -178.6641         estimate D2E/DX2                !
 ! D55   D(8,10,11,12)           0.1816         estimate D2E/DX2                !
 ! D56   D(8,10,11,25)        -179.9566         estimate D2E/DX2                !
 ! D57   D(17,10,11,12)       -179.4033         estimate D2E/DX2                !
 ! D58   D(17,10,11,25)          0.4585         estimate D2E/DX2                !
 ! D59   D(10,11,12,13)          0.0939         estimate D2E/DX2                !
 ! D60   D(10,11,12,26)        179.948          estimate D2E/DX2                !
 ! D61   D(25,11,12,13)       -179.7704         estimate D2E/DX2                !
 ! D62   D(25,11,12,26)          0.0836         estimate D2E/DX2                !
 ! D63   D(11,12,13,14)         -0.0056         estimate D2E/DX2                !
 ! D64   D(11,12,13,27)        179.8296         estimate D2E/DX2                !
 ! D65   D(26,12,13,14)       -179.8596         estimate D2E/DX2                !
 ! D66   D(26,12,13,27)         -0.0244         estimate D2E/DX2                !
 ! D67   D(12,13,14,8)          -0.3641         estimate D2E/DX2                !
 ! D68   D(12,13,14,28)        179.6435         estimate D2E/DX2                !
 ! D69   D(27,13,14,8)         179.8008         estimate D2E/DX2                !
 ! D70   D(27,13,14,28)         -0.1917         estimate D2E/DX2                !
 --------------------------------------------------------------------------------
 Trust Radius=3.00D-01 FncErr=5.00D-06 GrdErr=5.00D-06 EigMax=2.50D+02 EigMin=1.00D-04
 Number of steps in this run=    158 maximum allowed number of steps=    174.
 GradGradGradGradGradGradGradGradGradGradGradGradGradGradGradGradGradGrad

                          Input orientation:                          
 ---------------------------------------------------------------------
 Center     Atomic      Atomic             Coordinates (Angstroms)
 Number     Number       Type             X           Y           Z
 ---------------------------------------------------------------------
      1          6           0        3.478000    3.410700   -1.239700
      2          6           0        3.982300    2.148300   -0.889500
      3          6           0        3.109600    1.052500   -0.769400
      4          6           0        1.723000    1.204000   -0.994300
      5          6           0        1.233600    2.479700   -1.351500
      6          6           0        2.103300    3.576900   -1.471300
      7          6           0        0.791200    0.051600   -0.880900
      8          6           0        0.716300   -0.446700    0.528500
      9          7           0        1.176400   -0.940400   -1.834100
     10          6           0       -0.189500    0.092500    1.482400
     11          6           0       -0.215300   -0.408800    2.799600
     12          6           0        0.653300   -1.441200    3.185800
     13          6           0        1.555400   -1.978300    2.257700
     14          6           0        1.586500   -1.481800    0.946000
     15          6           0        0.414700   -2.009700   -2.138200
     16          8           0        0.821400   -2.824700   -2.994400
     17         17           0       -1.268400    1.351500    1.119200
     18          1           0        4.111200    4.207200   -1.328000
     19          1           0        4.981500    2.025500   -0.724000
     20          1           0        3.489700    0.139400   -0.519600
     21          1           0        0.236500    2.613400   -1.523800
     22          1           0        1.735500    4.493400   -1.727500
     23          1           0       -0.205800    0.375400   -1.189400
     24          1           0        2.013300   -0.828700   -2.312100
     25          1           0       -0.863700   -0.026800    3.489900
     26          1           0        0.629400   -1.798300    4.141000
     27          1           0        2.189900   -2.727200    2.536400
     28          1           0        2.254300   -1.882100    0.286100
     29          1           0       -0.483600   -2.159300   -1.677000
 ---------------------------------------------------------------------
                    Distance matrix (angstroms):
                    1          2          3          4          5
     1  C    0.000000
     2  C    1.403785   0.000000
     3  C    2.432696   1.405990   0.000000
     4  C    2.830154   2.450943   1.412867   0.000000
     5  C    2.432404   2.806888   2.427986   1.412273   0.000000
     6  C    1.403945   2.431055   2.806759   2.450064   1.405197
     7  C    4.316386   3.818291   2.527689   1.486316   2.512539
     8  C    5.062910   4.405849   3.108059   2.461133   3.516506
     9  N    4.958099   4.278482   2.973634   2.366957   3.454455
    10  C    5.645426   5.220741   4.108073   3.320712   3.969248
    11  C    6.674203   6.145573   5.091966   4.555415   5.260644
    12  C    7.148770   6.369837   5.281624   5.061085   6.024724
    13  C    6.705932   5.729183   4.556821   4.553090   5.744880
    14  C    5.682571   4.720863   3.418349   3.316160   4.593096
    15  C    6.290616   5.619251   4.302693   3.653495   4.630789
    16  O    7.001193   6.257206   5.021869   4.587342   5.568275
    17  Cl   5.686214   5.677994   4.777352   3.665667   3.692858
    18  H    1.021348   2.109020   3.356690   3.851502   3.356395
    19  H    2.108373   1.020231   2.110166   3.371312   3.827115
    20  H    3.349639   2.101228   1.020112   2.116587   3.355451
    21  H    3.350182   3.827489   3.355627   2.115765   1.020672
    22  H    2.108671   3.354079   3.826996   3.370147   2.109092
    23  H    4.773464   4.557773   3.409801   2.108296   2.554648
    24  H    4.611713   3.842301   2.668466   2.439824   3.532166
    25  H    7.282574   6.884324   5.923988   5.321084   5.841264
    26  H    8.012499   7.219662   6.196005   6.048229   6.988125
    27  H    7.320652   6.222539   5.104928   5.304543   6.568263
    28  H    5.642627   4.540060   3.233805   3.383152   4.769577
    29  H    6.849117   6.254585   4.904129   4.080067   4.957323
                    6          7          8          9         10
     6  C    0.000000
     7  C    3.807613   0.000000
     8  C    4.702375   1.496770   0.000000
     9  N    4.625664   1.428647   2.457094   0.000000
    10  C    5.111000   2.559030   1.421666   3.732524   0.000000
    11  C    6.285085   3.843318   2.455038   4.867299   1.409604
    12  C    6.998029   4.334226   2.838000   5.071867   2.442155
    13  C    6.713113   3.815142   2.457645   4.238361   2.816732
    14  C    5.630352   2.514236   1.415269   2.861862   2.433171
    15  C    5.874200   2.443668   3.105676   1.347615   4.230017
    16  O    6.703998   3.569439   4.251677   2.241184   5.438172
    17  Cl   4.799110   3.151522   2.742532   4.466748   1.697357
    18  H    2.109378   5.337725   6.052332   5.947014   6.582182
    19  H    3.354003   4.634600   5.086498   4.950522   5.945076
    20  H    3.826780   2.723995   3.022213   2.871452   4.188880
    21  H    2.101435   2.698857   3.715690   3.689064   3.946347
    22  H    1.020239   4.619310   5.525658   5.463528   5.777283
    23  H    3.957400   1.092716   2.115962   2.014310   2.686785
    24  H    4.486018   2.077689   3.145972   0.970238   4.483210
    25  H    6.811993   4.674263   3.382692   5.774223   2.121046
    26  H    7.909682   5.354231   3.858047   6.061107   3.363611
    27  H    7.470665   4.621259   3.376957   4.829193   3.837078
    28  H    5.736893   2.691049   2.117681   2.558108   3.361895
    29  H    6.295900   2.673382   3.039242   2.065429   3.890875
                   11         12         13         14         15
    11  C    0.000000
    12  C    1.403377   0.000000
    13  C    2.427419   1.401296   0.000000
    14  C    2.798865   2.426770   1.402867   0.000000
    15  C    5.228924   5.359580   4.541599   3.341270   0.000000
    16  O    6.362527   6.335393   5.370261   4.232672   1.250083
    17  Cl   2.651682   3.970257   4.511939   4.025921   4.974047
    18  H    7.554015   8.014729   7.592744   6.626455   7.278075
    19  H    6.734115   6.785120   6.054677   5.159077   6.256074
    20  H    5.004462   4.926809   3.992438   2.898007   4.085844
    21  H    5.294299   6.228470   6.092860   4.969213   4.667151
    22  H    6.952109   7.780177   7.602444   6.547734   6.648571
    23  H    4.065364   4.814609   4.530367   3.349845   2.640823
    24  H    5.592178   5.696636   4.734377   3.350211   1.995125
    25  H    1.021205   2.096257   3.343458   3.819939   6.102599
    26  H    2.107981   1.020048   2.106346   3.350259   6.286425
    27  H    3.351006   2.106337   1.020351   2.108195   5.051537
    28  H    3.819322   3.341535   2.094021   1.020620   3.045922
    29  H    4.814165   5.045298   4.435329   3.409465   1.020798
                   16         17         18         19         20
    16  O    0.000000
    17  Cl   6.223312   0.000000
    18  H    7.940232   6.563833   0.000000
    19  H    6.781267   6.550795   2.425294   0.000000
    20  H    4.693650   5.176328   4.193658   2.413425   0.000000
    21  H    5.663718   3.292805   4.194262   4.847714   4.208611
    22  H    7.482994   5.196023   2.425997   4.199293   4.847015
    23  H    3.814945   2.722411   5.773941   5.463287   3.763117
    24  H    2.422844   5.224619   5.543458   4.413471   2.515955
    25  H    7.260438   2.771951   8.117176   7.492346   5.920794
    26  H    7.211400   4.759639   8.837359   7.565081   5.801482
    27  H    5.698425   5.532096   8.167673   6.404014   4.387028
    28  H    3.701807   4.853827   6.567570   4.871063   2.502364
    29  H    1.970108   4.556354   7.859155   6.948962   4.733995
                   21         22         23         24         25
    21  H    0.000000
    22  H    2.413067   0.000000
    23  H    2.305666   4.584334   0.000000
    24  H    3.953035   5.361313   2.763099   0.000000
    25  H    5.772199   7.376267   4.742409   6.525594   0.000000
    26  H    7.190788   8.674574   5.816846   6.670667   2.406552
    27  H    6.987346   8.397880   5.408058   5.209937   4.186382
    28  H    5.249455   6.706023   3.650411   2.813961   4.840289
    29  H    4.829149   7.013228   2.596080   2.899717   5.602579
                   26         27         28         29
    26  H    0.000000
    27  H    2.423377   0.000000
    28  H    4.184206   2.404619   0.000000
    29  H    5.934494   5.022236   3.380340   0.000000
 Symmetry turned off by external request.
 Stoichiometry    C14H12ClNO
 Framework group  C1[X(C14H12ClNO)]
 Deg. of freedom    81
 Full point group                 C1      NOp   1
 Rotational constants (GHZ):           0.4755792           0.3528197           0.2796668
 Standard basis: 6-311+G(d) (5D, 7F)
   418 basis functions,   689 primitive gaussians,   435 cartesian basis functions
    64 alpha electrons       64 beta electrons
       nuclear repulsion energy      1246.9991206046 Hartrees.
 NAtoms=   29 NActive=   29 NUniq=   29 SFac= 1.00D+00 NAtFMM=   60 NAOKFM=F Big=F
 Integral buffers will be    131072 words long.
 Raffenetti 2 integral format.
 Two-electron integral symmetry is turned off.
 ------------------------------------------------------------------------------
 Polarizable Continuum Model (PCM)
 =================================
 Model                : PCM.
 Atomic radii         : UFF (Universal Force Field).
 Polarization charges : Total charges.
 Charge compensation  : None.
 Solution method      : On-the-fly selection.
 Cavity type          : Scaled VdW (van der Waals Surface) (Alpha=1.100).
 Cavity algorithm     : GePol (No added spheres)
                        Default sphere list used, NSphG=   29.
                        Lebedev-Laikov grids with approx.  5.0 points / Ang**2.
                        Smoothing algorithm: York/Karplus (Gamma=1.0000).
                        Polarization charges: spherical gaussians, with
                                              point-specific exponents (IZeta= 3).
                        Self-potential: point-specific (ISelfS= 7).
                        Self-field    : sphere-specific E.n sum rule (ISelfD= 2).
 1st derivatives      : Analytical E(r).r(x)/FMM algorithm (CHGder, D1EAlg=3).
                        Cavity 1st derivative terms included.
 Solvent              : DiMethylSulfoxide, Eps=  46.826000 Eps(inf)=   2.007889
 ------------------------------------------------------------------------------
 One-electron integrals computed using PRISM.
 NBasis=   418 RedAO= T EigKep=  1.21D-06  NBF=   418
 NBsUse=   416 1.00D-06 EigRej=  7.77D-07 NBFU=   416
 ExpMin= 4.38D-02 ExpMax= 1.06D+05 ExpMxC= 3.62D+03 IAcc=3 IRadAn=         7 AccDes= 0.00D+00
 Harris functional with IExCor= 1009 and IRadAn=       7 diagonalized for initial guess.
 HarFok:  IExCor= 1009 AccDes= 0.00D+00 IRadAn=         7 IDoV= 1 UseB2=F ITyADJ=14
 ICtDFT=  3500011 ScaDFX=  1.000000  1.000000  1.000000  1.000000
 FoFCou: FMM=F IPFlag=           0 FMFlag=      100000 FMFlg1=           0
         NFxFlg=           0 DoJE=T BraDBF=F KetDBF=T FulRan=T
         wScrn=  0.000000 ICntrl=       500 IOpCl=  0 I1Cent=   200000004 NGrid=           0
         NMat0=    1 NMatS0=      1 NMatT0=    0 NMatD0=    1 NMtDS0=    0 NMtDT0=    0
 Symmetry not used in FoFCou.
 Requested convergence on RMS density matrix=1.00D-08 within 128 cycles.
 Requested convergence on MAX density matrix=1.00D-06.
 Requested convergence on             energy=1.00D-06.
 No special actions if energy rises.
 Inv3:  Mode=1 IEnd=    15404268.
 Iteration    1 A*A^-1 deviation from unit magnitude is 8.66D-15 for   2262.
 Iteration    1 A*A^-1 deviation from orthogonality  is 2.17D-15 for   1354    564.
 Iteration    1 A^-1*A deviation from unit magnitude is 8.66D-15 for   2262.
 Iteration    1 A^-1*A deviation from orthogonality  is 2.25D-15 for   1290    456.
 Error on total polarization charges =  0.01722
 SCF Done:  E(RM062X) =  -1130.75059081     A.U. after   16 cycles
            NFock= 16  Conv=0.83D-08     -V/T= 2.0024

 **********************************************************************

            Population analysis using the SCF density.

 **********************************************************************

 Alpha  occ. eigenvalues -- -102.69028 -19.60569 -14.78469 -10.65331 -10.62101
 Alpha  occ. eigenvalues --  -10.60528 -10.58008 -10.57042 -10.55905 -10.55710
 Alpha  occ. eigenvalues --  -10.55347 -10.55297 -10.55163 -10.55142 -10.55013
 Alpha  occ. eigenvalues --  -10.54881 -10.54769  -9.83403  -7.55903  -7.55248
 Alpha  occ. eigenvalues --   -7.55230  -1.16627  -1.07033  -1.01511  -0.97118
 Alpha  occ. eigenvalues --   -0.95069  -0.90257  -0.86162  -0.85846  -0.84052
 Alpha  occ. eigenvalues --   -0.79441  -0.75186  -0.71568  -0.71223  -0.69866
 Alpha  occ. eigenvalues --   -0.68326  -0.62382  -0.62149  -0.60513  -0.58386
 Alpha  occ. eigenvalues --   -0.57341  -0.56005  -0.53775  -0.53139  -0.51663
 Alpha  occ. eigenvalues --   -0.51247  -0.50762  -0.50393  -0.49510  -0.48031
 Alpha  occ. eigenvalues --   -0.46590  -0.45067  -0.44028  -0.43202  -0.42276
 Alpha  occ. eigenvalues --   -0.41880  -0.41240  -0.39093  -0.35714  -0.33709
 Alpha  occ. eigenvalues --   -0.32130  -0.31715  -0.31057  -0.30094
 Alpha virt. eigenvalues --   -0.01205  -0.00447   0.00281   0.00855   0.01398
 Alpha virt. eigenvalues --    0.01732   0.01996   0.02365   0.03027   0.03695
 Alpha virt. eigenvalues --    0.03827   0.04024   0.04751   0.05106   0.05582
 Alpha virt. eigenvalues --    0.05896   0.06632   0.07386   0.07532   0.08059
 Alpha virt. eigenvalues --    0.08761   0.09274   0.09651   0.10368   0.10439
 Alpha virt. eigenvalues --    0.10734   0.10857   0.11977   0.12532   0.12779
 Alpha virt. eigenvalues --    0.13442   0.13944   0.14369   0.14507   0.15119
 Alpha virt. eigenvalues --    0.15393   0.15854   0.15903   0.16511   0.16671
 Alpha virt. eigenvalues --    0.17078   0.17909   0.18336   0.18419   0.19449
 Alpha virt. eigenvalues --    0.19638   0.20026   0.20530   0.21149   0.21316
 Alpha virt. eigenvalues --    0.21419   0.21738   0.21787   0.21940   0.22286
 Alpha virt. eigenvalues --    0.22872   0.22905   0.23288   0.23733   0.24103
 Alpha virt. eigenvalues --    0.24480   0.24591   0.24825   0.25404   0.25575
 Alpha virt. eigenvalues --    0.26044   0.26544   0.26764   0.27423   0.27731
 Alpha virt. eigenvalues --    0.27966   0.28350   0.28640   0.29363   0.29475
 Alpha virt. eigenvalues --    0.29735   0.30216   0.30803   0.30883   0.31232
 Alpha virt. eigenvalues --    0.32225   0.32824   0.33430   0.33826   0.34417
 Alpha virt. eigenvalues --    0.34778   0.35550   0.36139   0.37092   0.37126
 Alpha virt. eigenvalues --    0.38056   0.39300   0.39899   0.41080   0.41626
 Alpha virt. eigenvalues --    0.42262   0.43421   0.46325   0.46842   0.47937
 Alpha virt. eigenvalues --    0.49575   0.49924   0.52286   0.52562   0.55056
 Alpha virt. eigenvalues --    0.55931   0.56824   0.57292   0.57948   0.58440
 Alpha virt. eigenvalues --    0.59033   0.59716   0.60027   0.60353   0.60633
 Alpha virt. eigenvalues --    0.61519   0.62184   0.62657   0.62994   0.63516
 Alpha virt. eigenvalues --    0.64554   0.66029   0.66641   0.67218   0.67990
 Alpha virt. eigenvalues --    0.69944   0.70364   0.70770   0.71556   0.71851
 Alpha virt. eigenvalues --    0.73146   0.73321   0.74186   0.74254   0.74909
 Alpha virt. eigenvalues --    0.75767   0.75898   0.76487   0.76902   0.76976
 Alpha virt. eigenvalues --    0.78279   0.79212   0.79367   0.79826   0.82178
 Alpha virt. eigenvalues --    0.83464   0.84100   0.85251   0.85465   0.85917
 Alpha virt. eigenvalues --    0.86388   0.86876   0.87739   0.88357   0.89199
 Alpha virt. eigenvalues --    0.89674   0.90345   0.90565   0.91612   0.93130
 Alpha virt. eigenvalues --    0.93294   0.93959   0.94457   0.96498   0.97177
 Alpha virt. eigenvalues --    0.98669   0.99491   1.01589   1.02614   1.03502
 Alpha virt. eigenvalues --    1.03661   1.05070   1.07136   1.08021   1.08498
 Alpha virt. eigenvalues --    1.10463   1.11366   1.12085   1.13931   1.16274
 Alpha virt. eigenvalues --    1.17138   1.18702   1.20027   1.21574   1.22806
 Alpha virt. eigenvalues --    1.23923   1.25534   1.26374   1.27031   1.27640
 Alpha virt. eigenvalues --    1.30395   1.31385   1.33637   1.35008   1.35766
 Alpha virt. eigenvalues --    1.37506   1.39495   1.40229   1.41445   1.43885
 Alpha virt. eigenvalues --    1.46451   1.48420   1.50719   1.53296   1.55404
 Alpha virt. eigenvalues --    1.55979   1.57638   1.59886   1.60444   1.61125
 Alpha virt. eigenvalues --    1.61900   1.63867   1.66506   1.67142   1.68767
 Alpha virt. eigenvalues --    1.75387   1.76228   1.77365   1.79674   1.81059
 Alpha virt. eigenvalues --    1.81344   1.82674   1.84022   1.85911   1.87051
 Alpha virt. eigenvalues --    1.88273   1.89895   1.91581   1.92061   1.92483
 Alpha virt. eigenvalues --    1.94254   1.95239   1.96173   1.97545   1.98239
 Alpha virt. eigenvalues --    2.00353   2.02541   2.02783   2.03587   2.03974
 Alpha virt. eigenvalues --    2.05415   2.14883   2.18710   2.21335   2.25107
 Alpha virt. eigenvalues --    2.27188   2.28104   2.29146   2.29538   2.30282
 Alpha virt. eigenvalues --    2.32156   2.33316   2.33788   2.34878   2.35699
 Alpha virt. eigenvalues --    2.37600   2.38766   2.46181   2.48043   2.50287
 Alpha virt. eigenvalues --    2.51217   2.51334   2.52160   2.55340   2.60090
 Alpha virt. eigenvalues --    2.63042   2.64163   2.66078   2.68251   2.72865
 Alpha virt. eigenvalues --    2.73614   2.75892   2.80135   2.81637   2.83949
 Alpha virt. eigenvalues --    2.84333   2.85799   2.88206   2.88304   2.90276
 Alpha virt. eigenvalues --    2.92700   2.96431   2.96834   2.97639   2.98287
 Alpha virt. eigenvalues --    2.99950   3.00994   3.05338   3.11152   3.12912
 Alpha virt. eigenvalues --    3.15330   3.21126   3.22568   3.24144   3.28218
 Alpha virt. eigenvalues --    3.33008   3.35016   3.36126   3.37947   3.38369
 Alpha virt. eigenvalues --    3.39511   3.40879   3.42655   3.43532   3.45053
 Alpha virt. eigenvalues --    3.46585   3.49782   3.54997   3.59258   3.65248
 Alpha virt. eigenvalues --    3.68883   3.70531   3.71543   3.72309   3.75473
 Alpha virt. eigenvalues --    3.77849   3.95685   4.01519   4.03329   4.06304
 Alpha virt. eigenvalues --    4.09394   4.11158   4.21604   4.32039   4.63355
 Alpha virt. eigenvalues --    4.78249   4.78771   4.99142   5.18040   5.26724
 Alpha virt. eigenvalues --    5.81576  10.02131  23.43773  23.47949  23.85331
 Alpha virt. eigenvalues --   23.88699  23.90483  23.92069  23.94442  23.95568
 Alpha virt. eigenvalues --   24.04448  24.06850  24.07920  24.08980  24.15911
 Alpha virt. eigenvalues --   24.17447  26.00884  26.41110  26.86263  35.62300
 Alpha virt. eigenvalues --   50.06402 216.13359
          Condensed to atoms (all electrons):
               1          2          3          4          5          6
     1  C    7.541988  -1.526850   2.748414  -2.496830   1.690342  -1.515303
     2  C   -1.526850  10.659339  -5.634410   2.024178  -1.751133   2.125954
     3  C    2.748414  -5.634410  25.573534 -13.622930  -4.701100  -3.443545
     4  C   -2.496830   2.024178 -13.622930  26.030955  -0.055587   2.600316
     5  C    1.690342  -1.751133  -4.701100  -0.055587  18.004450  -2.541763
     6  C   -1.515303   2.125954  -3.443545   2.600316  -2.541763   9.605219
     7  C   -1.010521   1.484215   0.954250  -1.024472  -5.699790   0.591673
     8  C    0.311807  -0.713836   3.319481  -6.098650  -0.244312  -0.732694
     9  N    0.127450  -0.236281   1.393843  -1.936145   0.187852  -0.197902
    10  C    0.134892  -0.232095  -1.377797   0.371602   2.014912  -0.205500
    11  C    0.076454   0.107127   0.329663  -0.031783   0.209545   0.032146
    12  C   -0.004593   0.002917   0.103838  -0.106957  -0.075948  -0.001371
    13  C    0.050796  -0.224375  -0.123117   0.313180   0.364037  -0.066066
    14  C   -0.161167   0.292770   0.428498  -0.227095  -1.242208   0.215683
    15  C    0.015264  -0.010283   0.329643  -0.662478  -0.121537  -0.058169
    16  O   -0.000122  -0.001985   0.001463   0.021799  -0.013047  -0.000907
    17  Cl  -0.073162   0.030531  -0.305147   0.091671   0.047114  -0.017058
    18  H    0.242801   0.092908  -0.070937   0.056018  -0.091135   0.098478
    19  H    0.088165   0.251796   0.052093  -0.036650   0.006021  -0.036437
    20  H   -0.035602   0.063657   0.106379   0.116158  -0.012039   0.011369
    21  H   -0.018770   0.005974  -0.040051   0.015830   0.206668   0.080580
    22  H    0.079114  -0.039687   0.030326   0.011441   0.017730   0.232533
    23  H    0.009964  -0.017304   0.061640  -0.235202   0.030300  -0.000036
    24  H   -0.006436   0.034339  -0.077724   0.199461  -0.027101   0.009624
    25  H   -0.000150   0.000340   0.000790  -0.002728  -0.003093   0.000079
    26  H   -0.000010   0.000105   0.000077   0.000602  -0.000388   0.000010
    27  H   -0.000026   0.000064   0.001895  -0.002706  -0.000373   0.000002
    28  H   -0.000186   0.015876   0.003898  -0.023620   0.001669  -0.000182
    29  H    0.000053  -0.001305   0.013963  -0.015621  -0.025157  -0.003313
               7          8          9         10         11         12
     1  C   -1.010521   0.311807   0.127450   0.134892   0.076454  -0.004593
     2  C    1.484215  -0.713836  -0.236281  -0.232095   0.107127   0.002917
     3  C    0.954250   3.319481   1.393843  -1.377797   0.329663   0.103838
     4  C   -1.024472  -6.098650  -1.936145   0.371602  -0.031783  -0.106957
     5  C   -5.699790  -0.244312   0.187852   2.014912   0.209545  -0.075948
     6  C    0.591673  -0.732694  -0.197902  -0.205500   0.032146  -0.001371
     7  C   16.430795  -0.615941  -1.011997  -2.535939  -1.760676  -0.097256
     8  C   -0.615941  20.871396   0.905738 -10.969559   7.707110  -2.473887
     9  N   -1.011997   0.905738   7.896141  -0.106874   0.316808  -0.024096
    10  C   -2.535939 -10.969559  -0.106874  30.651775 -17.374029   1.585615
    11  C   -1.760676   7.707110   0.316808 -17.374029  21.862104  -1.248998
    12  C   -0.097256  -2.473887  -0.024096   1.585615  -1.248998   7.289311
    13  C   -1.021383   2.845715   0.060625  -3.447058   3.259493  -1.199138
    14  C    0.970654  -7.807222  -0.248703   5.487738  -4.675272   2.095225
    15  C   -0.173515   0.474676   0.175058  -0.101234   0.005496  -0.013128
    16  O    0.035647  -0.041279  -0.077301  -0.004240  -0.001945  -0.000480
    17  Cl   0.455549  -1.322288  -0.100624   1.646474  -2.055473   0.127575
    18  H    0.007802  -0.001039  -0.000236  -0.000961  -0.000121   0.000014
    19  H   -0.001700   0.009222   0.002018   0.000614  -0.000329   0.000048
    20  H    0.074899   0.016930   0.008754  -0.009731   0.000391  -0.001053
    21  H    0.081532   0.006491   0.000731  -0.007529   0.005529   0.000258
    22  H   -0.003357   0.002500   0.000857   0.000312   0.000180  -0.000028
    23  H    0.344961   0.119258   0.004890  -0.010312   0.084189  -0.002445
    24  H    0.083241  -0.127505   0.226986  -0.000989   0.003552   0.000182
    25  H    0.015128   0.031296  -0.000024   0.011818   0.224458   0.071662
    26  H    0.003356   0.079204   0.000049  -0.141084   0.166115   0.205068
    27  H    0.004677  -0.031111  -0.000405   0.058491  -0.059365   0.086149
    28  H    0.007250   0.243175   0.027740  -0.108306   0.052039  -0.050431
    29  H    0.076037   0.062888  -0.185310  -0.025851  -0.014673  -0.000549
              13         14         15         16         17         18
     1  C    0.050796  -0.161167   0.015264  -0.000122  -0.073162   0.242801
     2  C   -0.224375   0.292770  -0.010283  -0.001985   0.030531   0.092908
     3  C   -0.123117   0.428498   0.329643   0.001463  -0.305147  -0.070937
     4  C    0.313180  -0.227095  -0.662478   0.021799   0.091671   0.056018
     5  C    0.364037  -1.242208  -0.121537  -0.013047   0.047114  -0.091135
     6  C   -0.066066   0.215683  -0.058169  -0.000907  -0.017058   0.098478
     7  C   -1.021383   0.970654  -0.173515   0.035647   0.455549   0.007802
     8  C    2.845715  -7.807222   0.474676  -0.041279  -1.322288  -0.001039
     9  N    0.060625  -0.248703   0.175058  -0.077301  -0.100624  -0.000236
    10  C   -3.447058   5.487738  -0.101234  -0.004240   1.646474  -0.000961
    11  C    3.259493  -4.675272   0.005496  -0.001945  -2.055473  -0.000121
    12  C   -1.199138   2.095225  -0.013128  -0.000480   0.127575   0.000014
    13  C   10.312345  -4.684279   0.071463  -0.008798  -0.223668  -0.000031
    14  C   -4.684279  15.005708  -0.082714   0.001596   0.641173   0.000798
    15  C    0.071463  -0.082714   5.180867   0.438010  -0.019861  -0.000045
    16  O   -0.008798   0.001596   0.438010   8.148189  -0.000170   0.000000
    17  Cl  -0.223668   0.641173  -0.019861  -0.000170  17.825157   0.000041
    18  H   -0.000031   0.000798  -0.000045   0.000000   0.000041   0.390424
    19  H   -0.000684  -0.001958   0.000210  -0.000002   0.000045  -0.004209
    20  H   -0.004521  -0.006640   0.003503   0.000426  -0.000346  -0.000266
    21  H   -0.000060   0.003380   0.000688  -0.000031  -0.006379  -0.000231
    22  H    0.000106  -0.000664   0.000154   0.000000  -0.000112  -0.004253
    23  H   -0.000522  -0.056865   0.021826   0.001161  -0.049823  -0.000006
    24  H   -0.001223   0.026516  -0.054662   0.014349   0.000804   0.000010
    25  H   -0.045253   0.028893   0.000257   0.000000  -0.010725   0.000000
    26  H    0.118213  -0.096792  -0.000064  -0.000000  -0.000864   0.000000
    27  H    0.214808   0.059177   0.000064  -0.000002   0.001577   0.000000
    28  H   -0.024844   0.182365   0.014058   0.000589  -0.002615   0.000000
    29  H    0.012411  -0.009955   0.427809  -0.033065  -0.001964   0.000000
              19         20         21         22         23         24
     1  C    0.088165  -0.035602  -0.018770   0.079114   0.009964  -0.006436
     2  C    0.251796   0.063657   0.005974  -0.039687  -0.017304   0.034339
     3  C    0.052093   0.106379  -0.040051   0.030326   0.061640  -0.077724
     4  C   -0.036650   0.116158   0.015830   0.011441  -0.235202   0.199461
     5  C    0.006021  -0.012039   0.206668   0.017730   0.030300  -0.027101
     6  C   -0.036437   0.011369   0.080580   0.232533  -0.000036   0.009624
     7  C   -0.001700   0.074899   0.081532  -0.003357   0.344961   0.083241
     8  C    0.009222   0.016930   0.006491   0.002500   0.119258  -0.127505
     9  N    0.002018   0.008754   0.000731   0.000857   0.004890   0.226986
    10  C    0.000614  -0.009731  -0.007529   0.000312  -0.010312  -0.000989
    11  C   -0.000329   0.000391   0.005529   0.000180   0.084189   0.003552
    12  C    0.000048  -0.001053   0.000258  -0.000028  -0.002445   0.000182
    13  C   -0.000684  -0.004521  -0.000060   0.000106  -0.000522  -0.001223
    14  C   -0.001958  -0.006640   0.003380  -0.000664  -0.056865   0.026516
    15  C    0.000210   0.003503   0.000688   0.000154   0.021826  -0.054662
    16  O   -0.000002   0.000426  -0.000031   0.000000   0.001161   0.014349
    17  Cl   0.000045  -0.000346  -0.006379  -0.000112  -0.049823   0.000804
    18  H   -0.004209  -0.000266  -0.000231  -0.004253  -0.000006   0.000010
    19  H    0.388671  -0.003416   0.000073  -0.000187   0.000021  -0.000119
    20  H   -0.003416   0.388970  -0.000109   0.000089   0.000062  -0.002329
    21  H    0.000073  -0.000109   0.391701  -0.003125   0.002877   0.000104
    22  H   -0.000187   0.000089  -0.003125   0.389052   0.000032  -0.000011
    23  H    0.000021   0.000062   0.002877   0.000032   0.377708  -0.001049
    24  H   -0.000119  -0.002329   0.000104  -0.000011  -0.001049   0.297866
    25  H   -0.000000   0.000001  -0.000002  -0.000000  -0.000061  -0.000001
    26  H   -0.000000   0.000005   0.000000   0.000000   0.000000   0.000001
    27  H    0.000000  -0.000034   0.000000  -0.000000   0.000014  -0.000001
    28  H   -0.000001  -0.000506   0.000003  -0.000000  -0.000063  -0.001910
    29  H   -0.000000   0.000065   0.000021   0.000000  -0.001111   0.002633
              25         26         27         28         29
     1  C   -0.000150  -0.000010  -0.000026  -0.000186   0.000053
     2  C    0.000340   0.000105   0.000064   0.015876  -0.001305
     3  C    0.000790   0.000077   0.001895   0.003898   0.013963
     4  C   -0.002728   0.000602  -0.002706  -0.023620  -0.015621
     5  C   -0.003093  -0.000388  -0.000373   0.001669  -0.025157
     6  C    0.000079   0.000010   0.000002  -0.000182  -0.003313
     7  C    0.015128   0.003356   0.004677   0.007250   0.076037
     8  C    0.031296   0.079204  -0.031111   0.243175   0.062888
     9  N   -0.000024   0.000049  -0.000405   0.027740  -0.185310
    10  C    0.011818  -0.141084   0.058491  -0.108306  -0.025851
    11  C    0.224458   0.166115  -0.059365   0.052039  -0.014673
    12  C    0.071662   0.205068   0.086149  -0.050431  -0.000549
    13  C   -0.045253   0.118213   0.214808  -0.024844   0.012411
    14  C    0.028893  -0.096792   0.059177   0.182365  -0.009955
    15  C    0.000257  -0.000064   0.000064   0.014058   0.427809
    16  O    0.000000  -0.000000  -0.000002   0.000589  -0.033065
    17  Cl  -0.010725  -0.000864   0.001577  -0.002615  -0.001964
    18  H    0.000000   0.000000   0.000000   0.000000   0.000000
    19  H   -0.000000  -0.000000   0.000000  -0.000001  -0.000000
    20  H    0.000001   0.000005  -0.000034  -0.000506   0.000065
    21  H   -0.000002   0.000000   0.000000   0.000003   0.000021
    22  H   -0.000000   0.000000  -0.000000  -0.000000   0.000000
    23  H   -0.000061   0.000000   0.000014  -0.000063  -0.001111
    24  H   -0.000001   0.000001  -0.000001  -0.001910   0.002633
    25  H    0.376022  -0.004640  -0.000182   0.000064   0.000005
    26  H   -0.004640   0.384934  -0.004548  -0.000233  -0.000001
    27  H   -0.000182  -0.004548   0.386224  -0.002774  -0.000011
    28  H    0.000064  -0.000233  -0.002774   0.388369  -0.000501
    29  H    0.000005  -0.000001  -0.000011  -0.000501   0.461341
 Mulliken charges:
               1
     1  C   -0.267776
     2  C   -0.802546
     3  C   -0.056927
     4  C    0.726242
     5  C   -0.174929
     6  C   -0.783418
     7  C   -0.665118
     8  C    0.172439
     9  N   -0.209641
    10  C    0.694848
    11  C   -1.219732
    12  C   -0.267504
    13  C   -0.548170
    14  C   -0.138640
    15  C    0.138643
    16  O   -0.479854
    17  Cl   0.322569
    18  H    0.284177
    19  H    0.286696
    20  H    0.284936
    21  H    0.273846
    22  H    0.286999
    23  H    0.315899
    24  H    0.401393
    25  H    0.306046
    26  H    0.290885
    27  H    0.288396
    28  H    0.279078
    29  H    0.261162
 Sum of Mulliken charges =  -0.00000
 Mulliken charges with hydrogens summed into heavy atoms:
               1
     1  C    0.016401
     2  C   -0.515849
     3  C    0.228010
     4  C    0.726242
     5  C    0.098917
     6  C   -0.496418
     7  C   -0.349220
     8  C    0.172439
     9  N    0.191752
    10  C    0.694848
    11  C   -0.913686
    12  C    0.023382
    13  C   -0.259774
    14  C    0.140438
    15  C    0.399805
    16  O   -0.479854
    17  Cl   0.322569
 Electronic spatial extent (au):  <R**2>=           4932.7266
 Charge=             -0.0000 electrons
 Dipole moment (field-independent basis, Debye):
    X=              1.1337    Y=              3.2995    Z=              3.8739  Tot=              5.2134
 Quadrupole moment (field-independent basis, Debye-Ang):
   XX=            -94.4405   YY=           -112.0275   ZZ=           -115.2288
   XY=              3.7720   XZ=              3.3824   YZ=            -22.9731
 Traceless Quadrupole moment (field-independent basis, Debye-Ang):
   XX=             12.7918   YY=             -4.7952   ZZ=             -7.9965
   XY=              3.7720   XZ=              3.3824   YZ=            -22.9731
 Octapole moment (field-independent basis, Debye-Ang**2):
  XXX=           -294.0662  YYY=             -7.2978  ZZZ=            120.7476  XYY=           -106.1497
  XXY=            -17.1028  XXZ=             -1.4762  XZZ=           -141.9779  YZZ=              4.6782
  YYZ=             47.6016  XYZ=            -29.0583
 Hexadecapole moment (field-independent basis, Debye-Ang**3):
 XXXX=          -1967.0195 YYYY=          -2371.3164 ZZZZ=          -2156.4555 XXXY=           -282.1264
 XXXZ=            303.5810 YYYX=           -249.1531 YYYZ=            -82.6996 ZZZX=            409.5406
 ZZZY=            -29.4070 XXYY=           -671.1874 XXZZ=           -759.5419 YYZZ=           -902.4624
 XXYZ=             22.1988 YYXZ=            153.3282 ZZXY=           -118.0957
 N-N= 1.246999120605D+03 E-N=-5.147181501163D+03  KE= 1.127994243490D+03
 Merz-Kollman atomic radii used.

 **********************************************************************

            Electrostatic Properties Using The SCF Density

 **********************************************************************

       Atomic Center    1 is at   3.478000  3.410700 -1.239700
       Atomic Center    2 is at   3.982300  2.148300 -0.889500
       Atomic Center    3 is at   3.109600  1.052500 -0.769400
       Atomic Center    4 is at   1.723000  1.204000 -0.994300
       Atomic Center    5 is at   1.233600  2.479700 -1.351500
       Atomic Center    6 is at   2.103300  3.576900 -1.471300
       Atomic Center    7 is at   0.791200  0.051600 -0.880900
       Atomic Center    8 is at   0.716300 -0.446700  0.528500
       Atomic Center    9 is at   1.176400 -0.940400 -1.834100
       Atomic Center   10 is at  -0.189500  0.092500  1.482400
       Atomic Center   11 is at  -0.215300 -0.408800  2.799600
       Atomic Center   12 is at   0.653300 -1.441200  3.185800
       Atomic Center   13 is at   1.555400 -1.978300  2.257700
       Atomic Center   14 is at   1.586500 -1.481800  0.946000
       Atomic Center   15 is at   0.414700 -2.009700 -2.138200
       Atomic Center   16 is at   0.821400 -2.824700 -2.994400
       Atomic Center   17 is at  -1.268400  1.351500  1.119200
       Atomic Center   18 is at   4.111200  4.207200 -1.328000
       Atomic Center   19 is at   4.981500  2.025500 -0.724000
       Atomic Center   20 is at   3.489700  0.139400 -0.519600
       Atomic Center   21 is at   0.236500  2.613400 -1.523800
       Atomic Center   22 is at   1.735500  4.493400 -1.727500
       Atomic Center   23 is at  -0.205800  0.375400 -1.189400
       Atomic Center   24 is at   2.013300 -0.828700 -2.312100
       Atomic Center   25 is at  -0.863700 -0.026800  3.489900
       Atomic Center   26 is at   0.629400 -1.798300  4.141000
       Atomic Center   27 is at   2.189900 -2.727200  2.536400
       Atomic Center   28 is at   2.254300 -1.882100  0.286100
       Atomic Center   29 is at  -0.483600 -2.159300 -1.677000
    1301 points will be used for fitting atomic charges
 Fitting point charges to electrostatic potential
 The dipole moment will be constrained to the correct value
 Charges from ESP fit, RMS=   0.00171 RRMS=   0.08922:
 ESP charges:
               1
     1  C   -0.180960
     2  C   -0.159019
     3  C   -0.232679
     4  C    0.240596
     5  C   -0.309527
     6  C   -0.139837
     7  C   -0.297819
     8  C    0.333419
     9  N   -0.309289
    10  C   -0.152639
    11  C   -0.045351
    12  C   -0.250219
    13  C   -0.104938
    14  C   -0.352449
    15  C    0.493227
    16  O   -0.676983
    17  Cl  -0.066187
    18  H    0.173682
    19  H    0.175515
    20  H    0.177674
    21  H    0.205057
    22  H    0.177512
    23  H    0.163419
    24  H    0.311767
    25  H    0.150716
    26  H    0.196119
    27  H    0.173561
    28  H    0.209815
    29  H    0.095815
 Sum of ESP charges =   0.00000
 ESP charges with hydrogens summed into heavy atoms:
               1
     1  C   -0.007278
     2  C    0.016496
     3  C   -0.055005
     4  C    0.240596
     5  C   -0.104470
     6  C    0.037676
     7  C   -0.134400
     8  C    0.333419
     9  N    0.002478
    10  C   -0.152639
    11  C    0.105365
    12  C   -0.054100
    13  C    0.068624
    14  C   -0.142634
    15  C    0.589042
    16  O   -0.676983
    17  Cl  -0.066187
 Charge=   0.00000 Dipole=     1.1337     3.2995     3.8739 Tot=     5.2134
 -----------------------------------------------------------------

              Electrostatic Properties (Atomic Units)

 -----------------------------------------------------------------
    Center     Electric         -------- Electric Field --------
               Potential          X             Y             Z
 -----------------------------------------------------------------
    1 Atom    -14.761609
    2 Atom    -14.758238
    3 Atom    -14.755064
    4 Atom    -14.738201
    5 Atom    -14.759492
    6 Atom    -14.761442
    7 Atom    -14.693032
    8 Atom    -14.727533
    9 Atom    -18.350044
   10 Atom    -14.687309
   11 Atom    -14.750377
   12 Atom    -14.753018
   13 Atom    -14.754497
   14 Atom    -14.750284
   15 Atom    -14.669463
   16 Atom    -22.419001
   17 Atom    -64.385794
   18 Atom     -1.090907
   19 Atom     -1.087709
   20 Atom     -1.081403
   21 Atom     -1.089578
   22 Atom     -1.090494
   23 Atom     -1.078300
   24 Atom     -0.995184
   25 Atom     -1.080334
   26 Atom     -1.081553
   27 Atom     -1.083923
   28 Atom     -1.081314
   29 Atom     -1.064321
 -----------------------------------------------------------------
 ******************************Gaussian NBO Version 3.1******************************
             N A T U R A L   A T O M I C   O R B I T A L   A N D
          N A T U R A L   B O N D   O R B I T A L   A N A L Y S I S
 ******************************Gaussian NBO Version 3.1******************************

       /RESON  / : Allow strongly delocalized NBO set
       /BNDIDX / : Print bond indices based on the NAO density matrix

 Analyzing the SCF density

 Job title: BHFA_oCl_conf3                                                  

 Storage needed:    527142 in NPA,    701021 in NBO ( 268430961 available)
 GSVD:  LWork=       68932 too small for GESVD, short by      140600 words or      140600 for optimal perf.


 NATURAL POPULATIONS:  Natural atomic orbital occupancies 
                                                          
   NAO  Atom  No  lang   Type(AO)    Occupancy      Energy
 ----------------------------------------------------------
     1    C    1  S      Cor( 1S)     1.99929     -10.39510
     2    C    1  S      Val( 2S)     0.95116      -0.17733
     3    C    1  S      Ryd( 3S)     0.00103       0.78184
     4    C    1  S      Ryd( 4S)     0.00014       0.96386
     5    C    1  S      Ryd( 5S)     0.00000      22.93982
     6    C    1  px     Val( 2p)     1.10350      -0.05925
     7    C    1  px     Ryd( 4p)     0.00459       0.93961
     8    C    1  px     Ryd( 3p)     0.00053       0.35647
     9    C    1  px     Ryd( 5p)     0.00012       3.09449
    10    C    1  py     Val( 2p)     1.12765      -0.05894
    11    C    1  py     Ryd( 4p)     0.00503       0.98074
    12    C    1  py     Ryd( 3p)     0.00044       0.32677
    13    C    1  py     Ryd( 5p)     0.00009       3.10331
    14    C    1  pz     Val( 2p)     0.99526      -0.11657
    15    C    1  pz     Ryd( 4p)     0.00172       0.59207
    16    C    1  pz     Ryd( 3p)     0.00025       0.34838
    17    C    1  pz     Ryd( 5p)     0.00002       2.70346
    18    C    1  dxy    Ryd( 3d)     0.00095       2.30354
    19    C    1  dxz    Ryd( 3d)     0.00043       1.69532
    20    C    1  dyz    Ryd( 3d)     0.00039       1.68868
    21    C    1  dx2y2  Ryd( 3d)     0.00047       2.43224
    22    C    1  dz2    Ryd( 3d)     0.00044       1.95649

    23    C    2  S      Cor( 1S)     1.99929     -10.39722
    24    C    2  S      Val( 2S)     0.94826      -0.17718
    25    C    2  S      Ryd( 4S)     0.00107       0.86212
    26    C    2  S      Ryd( 3S)     0.00014       0.85135
    27    C    2  S      Ryd( 5S)     0.00000      22.93113
    28    C    2  px     Val( 2p)     1.16983      -0.05461
    29    C    2  px     Ryd( 4p)     0.00624       1.07572
    30    C    2  px     Ryd( 3p)     0.00035       0.28476
    31    C    2  px     Ryd( 5p)     0.00006       3.12244
    32    C    2  py     Val( 2p)     1.05559      -0.06451
    33    C    2  py     Ryd( 4p)     0.00380       0.85095
    34    C    2  py     Ryd( 3p)     0.00041       0.37160
    35    C    2  py     Ryd( 5p)     0.00015       3.09122
    36    C    2  pz     Val( 2p)     0.99464      -0.11693
    37    C    2  pz     Ryd( 4p)     0.00162       0.60271
    38    C    2  pz     Ryd( 3p)     0.00022       0.30883
    39    C    2  pz     Ryd( 5p)     0.00002       2.76066
    40    C    2  dxy    Ryd( 3d)     0.00047       2.43611
    41    C    2  dxz    Ryd( 3d)     0.00040       1.58764
    42    C    2  dyz    Ryd( 3d)     0.00048       1.79469
    43    C    2  dx2y2  Ryd( 3d)     0.00092       2.30815
    44    C    2  dz2    Ryd( 3d)     0.00042       1.94874

    45    C    3  S      Cor( 1S)     1.99916     -10.39610
    46    C    3  S      Val( 2S)     0.93613      -0.17121
    47    C    3  S      Ryd( 4S)     0.00099       0.92924
    48    C    3  S      Ryd( 3S)     0.00012       0.66896
    49    C    3  S      Ryd( 5S)     0.00001      23.23727
    50    C    3  px     Val( 2p)     1.08219      -0.06788
    51    C    3  px     Ryd( 4p)     0.00363       0.87974
    52    C    3  px     Ryd( 3p)     0.00040       0.45029
    53    C    3  px     Ryd( 5p)     0.00013       3.22594
    54    C    3  py     Val( 2p)     1.16040      -0.06869
    55    C    3  py     Ryd( 4p)     0.00527       1.10540
    56    C    3  py     Ryd( 3p)     0.00021       0.45112
    57    C    3  py     Ryd( 5p)     0.00007       3.16425
    58    C    3  pz     Val( 2p)     1.00933      -0.12227
    59    C    3  pz     Ryd( 4p)     0.00150       0.64628
    60    C    3  pz     Ryd( 3p)     0.00023       0.49465
    61    C    3  pz     Ryd( 5p)     0.00002       2.75147
    62    C    3  dxy    Ryd( 3d)     0.00069       2.41774
    63    C    3  dxz    Ryd( 3d)     0.00051       1.74863
    64    C    3  dyz    Ryd( 3d)     0.00040       1.64975
    65    C    3  dx2y2  Ryd( 3d)     0.00070       2.37224
    66    C    3  dz2    Ryd( 3d)     0.00041       1.95837

    67    C    4  S      Cor( 1S)     1.99911     -10.42033
    68    C    4  S      Val( 2S)     0.87905      -0.16048
    69    C    4  S      Ryd( 4S)     0.00115       0.90674
    70    C    4  S      Ryd( 3S)     0.00027       0.76544
    71    C    4  S      Ryd( 5S)     0.00001      23.43840
    72    C    4  px     Val( 2p)     1.06236      -0.07885
    73    C    4  px     Ryd( 4p)     0.00428       1.04621
    74    C    4  px     Ryd( 3p)     0.00019       0.85990
    75    C    4  px     Ryd( 5p)     0.00014       3.28210
    76    C    4  py     Val( 2p)     1.05452      -0.08073
    77    C    4  py     Ryd( 4p)     0.00594       1.13039
    78    C    4  py     Ryd( 3p)     0.00014       0.93187
    79    C    4  py     Ryd( 5p)     0.00011       3.27612
    80    C    4  pz     Val( 2p)     1.02836      -0.12443
    81    C    4  pz     Ryd( 4p)     0.00339       0.65320
    82    C    4  pz     Ryd( 3p)     0.00014       0.56473
    83    C    4  pz     Ryd( 5p)     0.00007       2.80335
    84    C    4  dxy    Ryd( 3d)     0.00059       2.46133
    85    C    4  dxz    Ryd( 3d)     0.00050       1.78988
    86    C    4  dyz    Ryd( 3d)     0.00053       1.87468
    87    C    4  dx2y2  Ryd( 3d)     0.00063       2.53732
    88    C    4  dz2    Ryd( 3d)     0.00044       2.02959

    89    C    5  S      Cor( 1S)     1.99917     -10.39448
    90    C    5  S      Val( 2S)     0.93760      -0.17005
    91    C    5  S      Ryd( 4S)     0.00095       0.91783
    92    C    5  S      Ryd( 3S)     0.00016       0.60978
    93    C    5  S      Ryd( 5S)     0.00001      23.25554
    94    C    5  px     Val( 2p)     1.17450      -0.06057
    95    C    5  px     Ryd( 4p)     0.00633       1.08803
    96    C    5  px     Ryd( 3p)     0.00025       0.44339
    97    C    5  px     Ryd( 5p)     0.00005       3.14413
    98    C    5  py     Val( 2p)     1.06059      -0.06756
    99    C    5  py     Ryd( 4p)     0.00334       0.86326
   100    C    5  py     Ryd( 3p)     0.00040       0.44326
   101    C    5  py     Ryd( 5p)     0.00014       3.18247
   102    C    5  pz     Val( 2p)     0.99521      -0.11736
   103    C    5  pz     Ryd( 4p)     0.00156       0.62137
   104    C    5  pz     Ryd( 3p)     0.00031       0.46239
   105    C    5  pz     Ryd( 5p)     0.00002       2.78059
   106    C    5  dxy    Ryd( 3d)     0.00049       2.43673
   107    C    5  dxz    Ryd( 3d)     0.00038       1.60577
   108    C    5  dyz    Ryd( 3d)     0.00048       1.81471
   109    C    5  dx2y2  Ryd( 3d)     0.00091       2.31300
   110    C    5  dz2    Ryd( 3d)     0.00043       1.95357

   111    C    6  S      Cor( 1S)     1.99929     -10.39574
   112    C    6  S      Val( 2S)     0.94902      -0.17655
   113    C    6  S      Ryd( 3S)     0.00102       0.85110
   114    C    6  S      Ryd( 4S)     0.00015       0.91973
   115    C    6  S      Ryd( 5S)     0.00000      22.90135
   116    C    6  px     Val( 2p)     1.07329      -0.06230
   117    C    6  px     Ryd( 4p)     0.00414       0.89335
   118    C    6  px     Ryd( 3p)     0.00040       0.38082
   119    C    6  px     Ryd( 5p)     0.00014       3.09250
   120    C    6  py     Val( 2p)     1.14943      -0.05633
   121    C    6  py     Ryd( 4p)     0.00572       1.03215
   122    C    6  py     Ryd( 3p)     0.00039       0.29575
   123    C    6  py     Ryd( 5p)     0.00007       3.11777
   124    C    6  pz     Val( 2p)     0.99984      -0.11607
   125    C    6  pz     Ryd( 4p)     0.00171       0.61026
   126    C    6  pz     Ryd( 3p)     0.00024       0.31770
   127    C    6  pz     Ryd( 5p)     0.00001       2.74763
   128    C    6  dxy    Ryd( 3d)     0.00069       2.38366
   129    C    6  dxz    Ryd( 3d)     0.00047       1.74482
   130    C    6  dyz    Ryd( 3d)     0.00046       1.63487
   131    C    6  dx2y2  Ryd( 3d)     0.00069       2.37389
   132    C    6  dz2    Ryd( 3d)     0.00039       1.93876

   133    C    7  S      Cor( 1S)     1.99906     -10.45117
   134    C    7  S      Val( 2S)     0.89625      -0.18979
   135    C    7  S      Ryd( 4S)     0.00240       1.17108
   136    C    7  S      Ryd( 3S)     0.00014       0.77486
   137    C    7  S      Ryd( 5S)     0.00002      23.43766
   138    C    7  px     Val( 2p)     1.17472      -0.14437
   139    C    7  px     Ryd( 4p)     0.00900       0.87007
   140    C    7  px     Ryd( 3p)     0.00100       0.73497
   141    C    7  px     Ryd( 5p)     0.00014       2.09686
   142    C    7  py     Val( 2p)     0.98061      -0.10809
   143    C    7  py     Ryd( 4p)     0.00584       0.81349
   144    C    7  py     Ryd( 3p)     0.00156       0.80160
   145    C    7  py     Ryd( 5p)     0.00019       2.20254
   146    C    7  pz     Val( 2p)     0.99547      -0.10713
   147    C    7  pz     Ryd( 4p)     0.00313       0.64736
   148    C    7  pz     Ryd( 3p)     0.00188       0.43136
   149    C    7  pz     Ryd( 5p)     0.00026       2.52518
   150    C    7  dxy    Ryd( 3d)     0.00085       2.16375
   151    C    7  dxz    Ryd( 3d)     0.00080       1.86913
   152    C    7  dyz    Ryd( 3d)     0.00115       2.20425
   153    C    7  dx2y2  Ryd( 3d)     0.00079       1.98525
   154    C    7  dz2    Ryd( 3d)     0.00133       2.18928

   155    C    8  S      Cor( 1S)     1.99896     -10.42750
   156    C    8  S      Val( 2S)     0.88042      -0.16663
   157    C    8  S      Ryd( 4S)     0.00141       0.95858
   158    C    8  S      Ryd( 3S)     0.00012       0.90347
   159    C    8  S      Ryd( 5S)     0.00001      23.16502
   160    C    8  px     Val( 2p)     1.05181      -0.11603
   161    C    8  px     Ryd( 4p)     0.00395       0.76063
   162    C    8  px     Ryd( 3p)     0.00108       0.60337
   163    C    8  px     Ryd( 5p)     0.00011       3.14805
   164    C    8  py     Val( 2p)     1.05304      -0.11231
   165    C    8  py     Ryd( 4p)     0.00475       0.81685
   166    C    8  py     Ryd( 3p)     0.00097       0.54121
   167    C    8  py     Ryd( 5p)     0.00010       3.17495
   168    C    8  pz     Val( 2p)     1.05094      -0.09251
   169    C    8  pz     Ryd( 4p)     0.00530       1.05393
   170    C    8  pz     Ryd( 3p)     0.00138       0.49105
   171    C    8  pz     Ryd( 5p)     0.00014       3.30879
   172    C    8  dxy    Ryd( 3d)     0.00044       2.16819
   173    C    8  dxz    Ryd( 3d)     0.00059       2.15142
   174    C    8  dyz    Ryd( 3d)     0.00059       2.18666
   175    C    8  dx2y2  Ryd( 3d)     0.00053       1.75827
   176    C    8  dz2    Ryd( 3d)     0.00049       2.31473

   177    N    9  S      Cor( 1S)     1.99940     -14.60600
   178    N    9  S      Val( 2S)     1.24480      -0.58824
   179    N    9  S      Ryd( 4S)     0.00170       1.26498
   180    N    9  S      Ryd( 3S)     0.00017       1.04559
   181    N    9  S      Ryd( 5S)     0.00000      35.34067
   182    N    9  px     Val( 2p)     1.45519      -0.29521
   183    N    9  px     Ryd( 4p)     0.00324       0.97144
   184    N    9  px     Ryd( 3p)     0.00019       0.82070
   185    N    9  px     Ryd( 5p)     0.00007       4.13546
   186    N    9  py     Val( 2p)     1.39154      -0.29128
   187    N    9  py     Ryd( 3p)     0.00373       0.90249
   188    N    9  py     Ryd( 4p)     0.00026       0.93789
   189    N    9  py     Ryd( 5p)     0.00007       4.36472
   190    N    9  pz     Val( 2p)     1.51421      -0.29966
   191    N    9  pz     Ryd( 4p)     0.00525       0.82462
   192    N    9  pz     Ryd( 3p)     0.00027       0.78149
   193    N    9  pz     Ryd( 5p)     0.00002       4.13896
   194    N    9  dxy    Ryd( 3d)     0.00068       2.67565
   195    N    9  dxz    Ryd( 3d)     0.00077       2.48740
   196    N    9  dyz    Ryd( 3d)     0.00049       2.69343
   197    N    9  dx2y2  Ryd( 3d)     0.00056       2.52442
   198    N    9  dz2    Ryd( 3d)     0.00040       2.39218

   199    C   10  S      Cor( 1S)     1.99867     -10.48677
   200    C   10  S      Val( 2S)     0.92373      -0.24319
   201    C   10  S      Ryd( 4S)     0.00066       0.93953
   202    C   10  S      Ryd( 3S)     0.00010       0.69448
   203    C   10  S      Ryd( 5S)     0.00001      23.27851
   204    C   10  px     Val( 2p)     1.02881      -0.16723
   205    C   10  px     Ryd( 4p)     0.00466       0.77886
   206    C   10  px     Ryd( 5p)     0.00020       3.02046
   207    C   10  px     Ryd( 3p)     0.00022       0.39527
   208    C   10  py     Val( 2p)     1.00461      -0.17679
   209    C   10  py     Ryd( 4p)     0.00516       0.81600
   210    C   10  py     Ryd( 5p)     0.00021       2.99654
   211    C   10  py     Ryd( 3p)     0.00022       0.42244
   212    C   10  pz     Val( 2p)     1.09559      -0.12416
   213    C   10  pz     Ryd( 4p)     0.00612       0.83506
   214    C   10  pz     Ryd( 5p)     0.00022       3.34568
   215    C   10  pz     Ryd( 3p)     0.00017       0.50625
   216    C   10  dxy    Ryd( 3d)     0.00163       1.97527
   217    C   10  dxz    Ryd( 3d)     0.00087       2.00832
   218    C   10  dyz    Ryd( 3d)     0.00095       2.04809
   219    C   10  dx2y2  Ryd( 3d)     0.00151       1.60325
   220    C   10  dz2    Ryd( 3d)     0.00095       2.17380

   221    C   11  S      Cor( 1S)     1.99913     -10.40212
   222    C   11  S      Val( 2S)     0.94218      -0.18054
   223    C   11  S      Ryd( 3S)     0.00155       0.90011
   224    C   11  S      Ryd( 4S)     0.00022       1.12834
   225    C   11  S      Ryd( 5S)     0.00001      22.70534
   226    C   11  px     Val( 2p)     1.08526      -0.10054
   227    C   11  px     Ryd( 4p)     0.00416       0.81939
   228    C   11  px     Ryd( 3p)     0.00043       0.35925
   229    C   11  px     Ryd( 5p)     0.00005       2.93590
   230    C   11  py     Val( 2p)     1.05232      -0.10127
   231    C   11  py     Ryd( 4p)     0.00376       0.77158
   232    C   11  py     Ryd( 3p)     0.00047       0.38178
   233    C   11  py     Ryd( 5p)     0.00007       2.92489
   234    C   11  pz     Val( 2p)     1.10315      -0.08141
   235    C   11  pz     Ryd( 4p)     0.00441       0.93289
   236    C   11  pz     Ryd( 3p)     0.00038       0.33470
   237    C   11  pz     Ryd( 5p)     0.00009       3.11342
   238    C   11  dxy    Ryd( 3d)     0.00049       2.12059
   239    C   11  dxz    Ryd( 3d)     0.00074       1.98678
   240    C   11  dyz    Ryd( 3d)     0.00055       2.03615
   241    C   11  dx2y2  Ryd( 3d)     0.00045       1.64406
   242    C   11  dz2    Ryd( 3d)     0.00046       2.21971

   243    C   12  S      Cor( 1S)     1.99928     -10.40027
   244    C   12  S      Val( 2S)     0.94875      -0.18022
   245    C   12  S      Ryd( 3S)     0.00088       0.89241
   246    C   12  S      Ryd( 4S)     0.00007       1.16382
   247    C   12  S      Ryd( 5S)     0.00000      22.63124
   248    C   12  px     Val( 2p)     1.02269      -0.09220
   249    C   12  px     Ryd( 4p)     0.00270       0.73964
   250    C   12  px     Ryd( 3p)     0.00036       0.37526
   251    C   12  px     Ryd( 5p)     0.00009       2.88823
   252    C   12  py     Val( 2p)     1.03423      -0.09006
   253    C   12  py     Ryd( 4p)     0.00297       0.77096
   254    C   12  py     Ryd( 3p)     0.00035       0.36006
   255    C   12  py     Ryd( 5p)     0.00007       2.89745
   256    C   12  pz     Val( 2p)     1.16030      -0.06430
   257    C   12  pz     Ryd( 4p)     0.00556       1.05471
   258    C   12  pz     Ryd( 3p)     0.00038       0.29879
   259    C   12  pz     Ryd( 5p)     0.00006       3.10108
   260    C   12  dxy    Ryd( 3d)     0.00040       2.16668
   261    C   12  dxz    Ryd( 3d)     0.00040       2.05820
   262    C   12  dyz    Ryd( 3d)     0.00059       2.00590
   263    C   12  dx2y2  Ryd( 3d)     0.00050       1.74135
   264    C   12  dz2    Ryd( 3d)     0.00081       2.08777

   265    C   13  S      Cor( 1S)     1.99929     -10.39812
   266    C   13  S      Val( 2S)     0.94626      -0.17768
   267    C   13  S      Ryd( 4S)     0.00083       0.97513
   268    C   13  S      Ryd( 3S)     0.00009       0.70138
   269    C   13  S      Ryd( 5S)     0.00001      22.99830
   270    C   13  px     Val( 2p)     1.07278      -0.08957
   271    C   13  px     Ryd( 4p)     0.00367       0.83231
   272    C   13  px     Ryd( 3p)     0.00029       0.32412
   273    C   13  px     Ryd( 5p)     0.00005       2.93265
   274    C   13  py     Val( 2p)     1.09097      -0.08753
   275    C   13  py     Ryd( 4p)     0.00393       0.86565
   276    C   13  py     Ryd( 3p)     0.00028       0.30254
   277    C   13  py     Ryd( 5p)     0.00004       2.93920
   278    C   13  pz     Val( 2p)     1.05847      -0.06632
   279    C   13  pz     Ryd( 4p)     0.00388       0.86457
   280    C   13  pz     Ryd( 3p)     0.00042       0.35126
   281    C   13  pz     Ryd( 5p)     0.00014       3.09101
   282    C   13  dxy    Ryd( 3d)     0.00069       2.03395
   283    C   13  dxz    Ryd( 3d)     0.00053       2.10076
   284    C   13  dyz    Ryd( 3d)     0.00053       2.11475
   285    C   13  dx2y2  Ryd( 3d)     0.00038       1.58926
   286    C   13  dz2    Ryd( 3d)     0.00059       2.24916

   287    C   14  S      Cor( 1S)     1.99916     -10.40066
   288    C   14  S      Val( 2S)     0.93548      -0.17530
   289    C   14  S      Ryd( 4S)     0.00099       0.96955
   290    C   14  S      Ryd( 3S)     0.00011       0.70930
   291    C   14  S      Ryd( 5S)     0.00001      23.12080
   292    C   14  px     Val( 2p)     1.07345      -0.09249
   293    C   14  px     Ryd( 4p)     0.00347       0.83830
   294    C   14  px     Ryd( 3p)     0.00022       0.38654
   295    C   14  px     Ryd( 5p)     0.00005       2.99499
   296    C   14  py     Val( 2p)     1.04769      -0.09480
   297    C   14  py     Ryd( 4p)     0.00269       0.77982
   298    C   14  py     Ryd( 3p)     0.00031       0.43900
   299    C   14  py     Ryd( 5p)     0.00008       3.00419
   300    C   14  pz     Val( 2p)     1.11541      -0.07666
   301    C   14  pz     Ryd( 4p)     0.00413       1.08015
   302    C   14  pz     Ryd( 3p)     0.00016       0.53185
   303    C   14  pz     Ryd( 5p)     0.00011       3.19076
   304    C   14  dxy    Ryd( 3d)     0.00044       2.11436
   305    C   14  dxz    Ryd( 3d)     0.00077       2.01405
   306    C   14  dyz    Ryd( 3d)     0.00056       2.07024
   307    C   14  dx2y2  Ryd( 3d)     0.00051       1.67431
   308    C   14  dz2    Ryd( 3d)     0.00046       2.27486

   309    C   15  S      Cor( 1S)     1.99947     -10.52202
   310    C   15  S      Val( 2S)     0.86281      -0.17878
   311    C   15  S      Ryd( 3S)     0.00852       0.69354
   312    C   15  S      Ryd( 4S)     0.00016       0.74953
   313    C   15  S      Ryd( 5S)     0.00004      22.94693
   314    C   15  px     Val( 2p)     0.96781      -0.06976
   315    C   15  px     Ryd( 4p)     0.00299       1.20308
   316    C   15  px     Ryd( 3p)     0.00037       0.38734
   317    C   15  px     Ryd( 5p)     0.00015       2.26695
   318    C   15  py     Val( 2p)     0.76368      -0.04213
   319    C   15  py     Ryd( 4p)     0.00664       1.02989
   320    C   15  py     Ryd( 3p)     0.00044       0.39443
   321    C   15  py     Ryd( 5p)     0.00014       2.53001
   322    C   15  pz     Val( 2p)     0.79764      -0.08199
   323    C   15  pz     Ryd( 4p)     0.00601       1.06964
   324    C   15  pz     Ryd( 3p)     0.00054       0.45384
   325    C   15  pz     Ryd( 5p)     0.00015       2.48333
   326    C   15  dxy    Ryd( 3d)     0.00185       2.18230
   327    C   15  dxz    Ryd( 3d)     0.00257       1.93568
   328    C   15  dyz    Ryd( 3d)     0.00161       2.14730
   329    C   15  dx2y2  Ryd( 3d)     0.00311       1.95710
   330    C   15  dz2    Ryd( 3d)     0.00318       1.77484

   331    O   16  S      Cor( 1S)     1.99981     -19.36779
   332    O   16  S      Val( 2S)     1.72684      -0.98492
   333    O   16  S      Ryd( 3S)     0.00391       0.77611
   334    O   16  S      Ryd( 4S)     0.00018       1.57095
   335    O   16  S      Ryd( 5S)     0.00000      49.82404
   336    O   16  px     Val( 2p)     1.78632      -0.33297
   337    O   16  px     Ryd( 3p)     0.00226       0.69944
   338    O   16  px     Ryd( 4p)     0.00006       0.90357
   339    O   16  px     Ryd( 5p)     0.00002       5.13608
   340    O   16  py     Val( 2p)     1.64231      -0.32565
   341    O   16  py     Ryd( 3p)     0.00156       0.75672
   342    O   16  py     Ryd( 4p)     0.00007       0.88075
   343    O   16  py     Ryd( 5p)     0.00004       5.23146
   344    O   16  pz     Val( 2p)     1.53432      -0.31362
   345    O   16  pz     Ryd( 3p)     0.00094       0.72571
   346    O   16  pz     Ryd( 4p)     0.00008       0.85279
   347    O   16  pz     Ryd( 5p)     0.00005       5.23354
   348    O   16  dxy    Ryd( 3d)     0.00076       3.15048
   349    O   16  dxz    Ryd( 3d)     0.00066       3.16776
   350    O   16  dyz    Ryd( 3d)     0.00106       3.46405
   351    O   16  dx2y2  Ryd( 3d)     0.00068       3.13259
   352    O   16  dz2    Ryd( 3d)     0.00129       3.14087

   353   Cl   17  S      Cor( 1S)     2.00000    -101.24768
   354   Cl   17  S      Cor( 2S)     1.99968     -10.92685
   355   Cl   17  S      Val( 3S)     1.80753      -1.09757
   356   Cl   17  S      Ryd( 5S)     0.00153       1.17372
   357   Cl   17  S      Ryd( 4S)     0.00008       1.02645
   358   Cl   17  S      Ryd( 6S)     0.00000      17.82461
   359   Cl   17  S      Ryd( 7S)     0.00000     207.61054
   360   Cl   17  px     Cor( 2p)     1.99996      -7.54837
   361   Cl   17  px     Val( 3p)     1.65206      -0.35815
   362   Cl   17  px     Ryd( 5p)     0.00308       0.45698
   363   Cl   17  px     Ryd( 4p)     0.00011       0.34115
   364   Cl   17  px     Ryd( 6p)     0.00002       4.29146
   365   Cl   17  px     Ryd( 7p)     0.00000      24.25781
   366   Cl   17  py     Cor( 2p)     1.99994      -7.54893
   367   Cl   17  py     Val( 3p)     1.55334      -0.34435
   368   Cl   17  py     Ryd( 5p)     0.00344       0.44467
   369   Cl   17  py     Ryd( 4p)     0.00014       0.38670
   370   Cl   17  py     Ryd( 6p)     0.00002       4.38413
   371   Cl   17  py     Ryd( 7p)     0.00000      24.23830
   372   Cl   17  pz     Cor( 2p)     1.99999      -7.54664
   373   Cl   17  pz     Val( 3p)     1.93072      -0.39462
   374   Cl   17  pz     Ryd( 4p)     0.00257       0.48064
   375   Cl   17  pz     Ryd( 5p)     0.00016       0.51374
   376   Cl   17  pz     Ryd( 6p)     0.00001       4.12144
   377   Cl   17  pz     Ryd( 7p)     0.00000      24.28094
   378   Cl   17  dxy    Ryd( 3d)     0.00422       1.26664
   379   Cl   17  dxz    Ryd( 3d)     0.00104       1.05800
   380   Cl   17  dyz    Ryd( 3d)     0.00114       1.11293
   381   Cl   17  dx2y2  Ryd( 3d)     0.00276       1.02619
   382   Cl   17  dz2    Ryd( 3d)     0.00151       1.09337

   383    H   18  S      Val( 1S)     0.79368       0.10824
   384    H   18  S      Ryd( 2S)     0.00038       0.85708
   385    H   18  S      Ryd( 3S)     0.00021       1.88529

   386    H   19  S      Val( 1S)     0.79204       0.10752
   387    H   19  S      Ryd( 2S)     0.00048       0.82302
   388    H   19  S      Ryd( 3S)     0.00022       1.93549

   389    H   20  S      Val( 1S)     0.79239       0.10381
   390    H   20  S      Ryd( 2S)     0.00084       1.39680
   391    H   20  S      Ryd( 3S)     0.00015       1.40929

   392    H   21  S      Val( 1S)     0.79168       0.10733
   393    H   21  S      Ryd( 2S)     0.00061       1.42143
   394    H   21  S      Ryd( 3S)     0.00021       1.44962

   395    H   22  S      Val( 1S)     0.79246       0.10786
   396    H   22  S      Ryd( 2S)     0.00047       0.82347
   397    H   22  S      Ryd( 3S)     0.00022       1.93150

   398    H   23  S      Val( 1S)     0.76585       0.04270
   399    H   23  S      Ryd( 2S)     0.00195       0.58250
   400    H   23  S      Ryd( 3S)     0.00028       2.43222

   401    H   24  S      Val( 1S)     0.58776       0.14340
   402    H   24  S      Ryd( 2S)     0.00252       0.57611
   403    H   24  S      Ryd( 3S)     0.00041       2.26273

   404    H   25  S      Val( 1S)     0.78162       0.10074
   405    H   25  S      Ryd( 2S)     0.00061       1.25803
   406    H   25  S      Ryd( 3S)     0.00022       1.48201

   407    H   26  S      Val( 1S)     0.78908       0.10644
   408    H   26  S      Ryd( 2S)     0.00043       0.95435
   409    H   26  S      Ryd( 3S)     0.00020       1.77144

   410    H   27  S      Val( 1S)     0.79006       0.10657
   411    H   27  S      Ryd( 2S)     0.00041       1.05213
   412    H   27  S      Ryd( 3S)     0.00020       1.70644

   413    H   28  S      Val( 1S)     0.78594       0.10489
   414    H   28  S      Ryd( 3S)     0.00083       1.54126
   415    H   28  S      Ryd( 2S)     0.00017       1.31484

   416    H   29  S      Val( 1S)     0.84863       0.02823
   417    H   29  S      Ryd( 2S)     0.00112       0.54672
   418    H   29  S      Ryd( 3S)     0.00025       2.18330

 WARNING:  1 low occupancy (<1.9990e) core orbital  found on  C    8
           1 low occupancy (<1.9990e) core orbital  found on  C   10

 WARNING:  Population inversion found on atom  C    1
           Population inversion found on atom  C    2
           Population inversion found on atom  C    3
           Population inversion found on atom  C    4
           Population inversion found on atom  C    5
           Population inversion found on atom  C    6
           Population inversion found on atom  C    7
           Population inversion found on atom  C    8
           Population inversion found on atom  N    9
           Population inversion found on atom  C   10
           Population inversion found on atom  C   11
           Population inversion found on atom  C   12
           Population inversion found on atom  C   13
           Population inversion found on atom  C   14
           Population inversion found on atom  C   15
           Population inversion found on atom Cl   17
           Population inversion found on atom  H   28


 Summary of Natural Population Analysis:                  
                                                          
                                       Natural Population 
                Natural  -----------------------------------------------
    Atom  No    Charge         Core      Valence    Rydberg      Total
 -----------------------------------------------------------------------
      C    1   -0.19351      1.99929     4.17758    0.01664     6.19351
      C    2   -0.18439      1.99929     4.16832    0.01677     6.18439
      C    3   -0.20252      1.99916     4.18806    0.01530     6.20252
      C    4   -0.04191      1.99911     4.02429    0.01852     6.04191
      C    5   -0.18331      1.99917     4.16790    0.01623     6.18331
      C    6   -0.18756      1.99929     4.17157    0.01670     6.18756
      C    7   -0.07658      1.99906     4.04705    0.03047     6.07658
      C    8   -0.05712      1.99896     4.03621    0.02195     6.05712
      N    9   -0.62300      1.99940     5.60573    0.01787     7.62300
      C   10   -0.07526      1.99867     4.05273    0.02386     6.07526
      C   11   -0.20033      1.99913     4.18290    0.01829     6.20033
      C   12   -0.18143      1.99928     4.16597    0.01618     6.18143
      C   13   -0.18412      1.99929     4.16848    0.01635     6.18412
      C   14   -0.18625      1.99916     4.17203    0.01506     6.18625
      C   15    0.57013      1.99947     3.39193    0.03847     5.42987
      O   16   -0.70320      1.99981     6.68979    0.01360     8.70320
     Cl   17    0.03495      9.99956     6.94365    0.02184    16.96505
      H   18    0.20573      0.00000     0.79368    0.00059     0.79427
      H   19    0.20726      0.00000     0.79204    0.00070     0.79274
      H   20    0.20661      0.00000     0.79239    0.00099     0.79339
      H   21    0.20751      0.00000     0.79168    0.00082     0.79249
      H   22    0.20685      0.00000     0.79246    0.00069     0.79315
      H   23    0.23192      0.00000     0.76585    0.00223     0.76808
      H   24    0.40930      0.00000     0.58776    0.00294     0.59070
      H   25    0.21755      0.00000     0.78162    0.00083     0.78245
      H   26    0.21029      0.00000     0.78908    0.00063     0.78971
      H   27    0.20933      0.00000     0.79006    0.00061     0.79067
      H   28    0.21306      0.00000     0.78594    0.00101     0.78694
      H   29    0.15001      0.00000     0.84863    0.00137     0.84999
 =======================================================================
   * Total *    0.00000     41.98712    85.66536    0.34752   128.00000

                                 Natural Population      
 --------------------------------------------------------
   Core                      41.98712 ( 99.9693% of  42)
   Valence                   85.66536 ( 99.6109% of  86)
   Natural Minimal Basis    127.65248 ( 99.7285% of 128)
   Natural Rydberg Basis      0.34752 (  0.2715% of 128)
 --------------------------------------------------------

    Atom  No          Natural Electron Configuration
 ----------------------------------------------------------------------------
      C    1      [core]2S( 0.95)2p( 3.23)4p( 0.01)
      C    2      [core]2S( 0.95)2p( 3.22)4p( 0.01)
      C    3      [core]2S( 0.94)2p( 3.25)4p( 0.01)
      C    4      [core]2S( 0.88)2p( 3.15)4p( 0.01)
      C    5      [core]2S( 0.94)2p( 3.23)4p( 0.01)
      C    6      [core]2S( 0.95)2p( 3.22)4p( 0.01)
      C    7      [core]2S( 0.90)2p( 3.15)4p( 0.02)
      C    8      [core]2S( 0.88)2p( 3.16)4p( 0.01)
      N    9      [core]2S( 1.24)2p( 4.36)4p( 0.01)
      C   10      [core]2S( 0.92)2p( 3.13)3d( 0.01)4p( 0.02)
      C   11      [core]2S( 0.94)2p( 3.24)4p( 0.01)
      C   12      [core]2S( 0.95)2p( 3.22)4p( 0.01)
      C   13      [core]2S( 0.95)2p( 3.22)4p( 0.01)
      C   14      [core]2S( 0.94)2p( 3.24)4p( 0.01)
      C   15      [core]2S( 0.86)2p( 2.53)3S( 0.01)3d( 0.01)4p( 0.02)
      O   16      [core]2S( 1.73)2p( 4.96)
     Cl   17      [core]3S( 1.81)3p( 5.14)3d( 0.01)5p( 0.01)
      H   18            1S( 0.79)
      H   19            1S( 0.79)
      H   20            1S( 0.79)
      H   21            1S( 0.79)
      H   22            1S( 0.79)
      H   23            1S( 0.77)
      H   24            1S( 0.59)
      H   25            1S( 0.78)
      H   26            1S( 0.79)
      H   27            1S( 0.79)
      H   28            1S( 0.79)
      H   29            1S( 0.85)


 Wiberg bond index matrix in the NAO basis:                                    

     Atom    1       2       3       4       5       6       7       8       9
     ---- ------  ------  ------  ------  ------  ------  ------  ------  ------
   1.  C  0.0000  1.4307  0.0112  0.1084  0.0112  1.4396  0.0013  0.0024  0.0028
   2.  C  1.4307  0.0000  1.4404  0.0130  0.1109  0.0114  0.0083  0.0010  0.0008
   3.  C  0.0112  1.4404  0.0000  1.3953  0.0128  0.1133  0.0101  0.0060  0.0069
   4.  C  0.1084  0.0130  1.3953  0.0000  1.4079  0.0126  0.9861  0.0181  0.0099
   5.  C  0.0112  0.1109  0.0128  1.4079  0.0000  1.4303  0.0114  0.0086  0.0086
   6.  C  1.4396  0.0114  0.1133  0.0126  1.4303  0.0000  0.0076  0.0004  0.0006
   7.  C  0.0013  0.0083  0.0101  0.9861  0.0114  0.0076  0.0000  0.9808  0.9605
   8.  C  0.0024  0.0010  0.0060  0.0181  0.0086  0.0004  0.9808  0.0000  0.0188
   9.  N  0.0028  0.0008  0.0069  0.0099  0.0086  0.0006  0.9605  0.0188  0.0000
  10.  C  0.0009  0.0002  0.0019  0.0073  0.0016  0.0003  0.0100  1.3615  0.0072
  11.  C  0.0001  0.0001  0.0003  0.0003  0.0002  0.0000  0.0077  0.0151  0.0005
  12.  C  0.0008  0.0001  0.0009  0.0035  0.0012  0.0001  0.0012  0.1057  0.0013
  13.  C  0.0001  0.0001  0.0005  0.0005  0.0003  0.0001  0.0080  0.0131  0.0012
  14.  C  0.0009  0.0003  0.0013  0.0089  0.0022  0.0003  0.0101  1.3941  0.0037
  15.  C  0.0004  0.0002  0.0008  0.0072  0.0007  0.0002  0.0101  0.0060  1.2334
  16.  O  0.0004  0.0002  0.0009  0.0010  0.0008  0.0001  0.0136  0.0054  0.1623
  17. Cl  0.0002  0.0004  0.0005  0.0012  0.0019  0.0009  0.0070  0.0550  0.0013
  18.  H  0.9296  0.0036  0.0077  0.0003  0.0076  0.0036  0.0004  0.0000  0.0000
  19.  H  0.0037  0.9294  0.0036  0.0069  0.0003  0.0076  0.0003  0.0000  0.0000
  20.  H  0.0074  0.0040  0.9268  0.0036  0.0089  0.0004  0.0018  0.0002  0.0003
  21.  H  0.0075  0.0004  0.0087  0.0038  0.9275  0.0037  0.0019  0.0002  0.0002
  22.  H  0.0037  0.0075  0.0003  0.0069  0.0037  0.9295  0.0003  0.0001  0.0001
  23.  H  0.0001  0.0002  0.0092  0.0036  0.0027  0.0008  0.8877  0.0014  0.0093
  24.  H  0.0000  0.0000  0.0005  0.0024  0.0008  0.0001  0.0051  0.0029  0.8003
  25.  H  0.0000  0.0000  0.0000  0.0000  0.0000  0.0000  0.0003  0.0068  0.0003
  26.  H  0.0000  0.0000  0.0000  0.0000  0.0000  0.0000  0.0004  0.0005  0.0000
  27.  H  0.0000  0.0000  0.0000  0.0000  0.0000  0.0000  0.0002  0.0072  0.0001
  28.  H  0.0000  0.0000  0.0001  0.0001  0.0001  0.0000  0.0023  0.0040  0.0009
  29.  H  0.0000  0.0001  0.0001  0.0003  0.0001  0.0001  0.0002  0.0004  0.0030

     Atom   10      11      12      13      14      15      16      17      18
     ---- ------  ------  ------  ------  ------  ------  ------  ------  ------
   1.  C  0.0009  0.0001  0.0008  0.0001  0.0009  0.0004  0.0004  0.0002  0.9296
   2.  C  0.0002  0.0001  0.0001  0.0001  0.0003  0.0002  0.0002  0.0004  0.0036
   3.  C  0.0019  0.0003  0.0009  0.0005  0.0013  0.0008  0.0009  0.0005  0.0077
   4.  C  0.0073  0.0003  0.0035  0.0005  0.0089  0.0072  0.0010  0.0012  0.0003
   5.  C  0.0016  0.0002  0.0012  0.0003  0.0022  0.0007  0.0008  0.0019  0.0076
   6.  C  0.0003  0.0000  0.0001  0.0001  0.0003  0.0002  0.0001  0.0009  0.0036
   7.  C  0.0100  0.0077  0.0012  0.0080  0.0101  0.0101  0.0136  0.0070  0.0004
   8.  C  1.3615  0.0151  0.1057  0.0131  1.3941  0.0060  0.0054  0.0550  0.0000
   9.  N  0.0072  0.0005  0.0013  0.0012  0.0037  1.2334  0.1623  0.0013  0.0000
  10.  C  0.0000  1.3910  0.0140  0.1024  0.0154  0.0008  0.0007  1.0769  0.0000
  11.  C  1.3910  0.0000  1.4350  0.0110  0.1092  0.0003  0.0002  0.0530  0.0000
  12.  C  0.0140  1.4350  0.0000  1.4263  0.0115  0.0001  0.0002  0.0140  0.0000
  13.  C  0.1024  0.0110  1.4263  0.0000  1.4371  0.0002  0.0001  0.0170  0.0000
  14.  C  0.0154  0.1092  0.0115  1.4371  0.0000  0.0011  0.0007  0.0138  0.0000
  15.  C  0.0008  0.0003  0.0001  0.0002  0.0011  0.0000  1.6207  0.0003  0.0000
  16.  O  0.0007  0.0002  0.0002  0.0001  0.0007  1.6207  0.0000  0.0002  0.0000
  17. Cl  1.0769  0.0530  0.0140  0.0170  0.0138  0.0003  0.0002  0.0000  0.0000
  18.  H  0.0000  0.0000  0.0000  0.0000  0.0000  0.0000  0.0000  0.0000  0.0000
  19.  H  0.0000  0.0000  0.0000  0.0000  0.0000  0.0000  0.0000  0.0000  0.0026
  20.  H  0.0001  0.0001  0.0001  0.0001  0.0007  0.0001  0.0001  0.0000  0.0002
  21.  H  0.0000  0.0000  0.0000  0.0000  0.0001  0.0001  0.0000  0.0003  0.0002
  22.  H  0.0000  0.0000  0.0000  0.0000  0.0000  0.0000  0.0000  0.0000  0.0026
  23.  H  0.0045  0.0005  0.0020  0.0003  0.0104  0.0041  0.0039  0.0032  0.0000
  24.  H  0.0001  0.0001  0.0000  0.0001  0.0002  0.0044  0.0048  0.0001  0.0000
  25.  H  0.0031  0.9244  0.0043  0.0074  0.0005  0.0000  0.0000  0.0034  0.0000
  26.  H  0.0064  0.0038  0.9281  0.0037  0.0076  0.0000  0.0000  0.0008  0.0000
  27.  H  0.0003  0.0075  0.0037  0.9280  0.0037  0.0000  0.0000  0.0006  0.0000
  28.  H  0.0075  0.0005  0.0075  0.0040  0.9240  0.0001  0.0001  0.0011  0.0000
  29.  H  0.0001  0.0000  0.0001  0.0001  0.0001  0.9259  0.0389  0.0000  0.0000

     Atom   19      20      21      22      23      24      25      26      27
     ---- ------  ------  ------  ------  ------  ------  ------  ------  ------
   1.  C  0.0037  0.0074  0.0075  0.0037  0.0001  0.0000  0.0000  0.0000  0.0000
   2.  C  0.9294  0.0040  0.0004  0.0075  0.0002  0.0000  0.0000  0.0000  0.0000
   3.  C  0.0036  0.9268  0.0087  0.0003  0.0092  0.0005  0.0000  0.0000  0.0000
   4.  C  0.0069  0.0036  0.0038  0.0069  0.0036  0.0024  0.0000  0.0000  0.0000
   5.  C  0.0003  0.0089  0.9275  0.0037  0.0027  0.0008  0.0000  0.0000  0.0000
   6.  C  0.0076  0.0004  0.0037  0.9295  0.0008  0.0001  0.0000  0.0000  0.0000
   7.  C  0.0003  0.0018  0.0019  0.0003  0.8877  0.0051  0.0003  0.0004  0.0002
   8.  C  0.0000  0.0002  0.0002  0.0001  0.0014  0.0029  0.0068  0.0005  0.0072
   9.  N  0.0000  0.0003  0.0002  0.0001  0.0093  0.8003  0.0003  0.0000  0.0001
  10.  C  0.0000  0.0001  0.0000  0.0000  0.0045  0.0001  0.0031  0.0064  0.0003
  11.  C  0.0000  0.0001  0.0000  0.0000  0.0005  0.0001  0.9244  0.0038  0.0075
  12.  C  0.0000  0.0001  0.0000  0.0000  0.0020  0.0000  0.0043  0.9281  0.0037
  13.  C  0.0000  0.0001  0.0000  0.0000  0.0003  0.0001  0.0074  0.0037  0.9280
  14.  C  0.0000  0.0007  0.0001  0.0000  0.0104  0.0002  0.0005  0.0076  0.0037
  15.  C  0.0000  0.0001  0.0001  0.0000  0.0041  0.0044  0.0000  0.0000  0.0000
  16.  O  0.0000  0.0001  0.0000  0.0000  0.0039  0.0048  0.0000  0.0000  0.0000
  17. Cl  0.0000  0.0000  0.0003  0.0000  0.0032  0.0001  0.0034  0.0008  0.0006
  18.  H  0.0026  0.0002  0.0002  0.0026  0.0000  0.0000  0.0000  0.0000  0.0000
  19.  H  0.0000  0.0026  0.0004  0.0002  0.0003  0.0000  0.0000  0.0000  0.0000
  20.  H  0.0026  0.0000  0.0002  0.0004  0.0003  0.0002  0.0000  0.0000  0.0000
  21.  H  0.0004  0.0002  0.0000  0.0026  0.0004  0.0000  0.0000  0.0000  0.0000
  22.  H  0.0002  0.0004  0.0026  0.0000  0.0001  0.0000  0.0000  0.0000  0.0000
  23.  H  0.0003  0.0003  0.0004  0.0001  0.0000  0.0036  0.0000  0.0000  0.0003
  24.  H  0.0000  0.0002  0.0000  0.0000  0.0036  0.0000  0.0000  0.0000  0.0000
  25.  H  0.0000  0.0000  0.0000  0.0000  0.0000  0.0000  0.0000  0.0027  0.0002
  26.  H  0.0000  0.0000  0.0000  0.0000  0.0000  0.0000  0.0027  0.0000  0.0026
  27.  H  0.0000  0.0000  0.0000  0.0000  0.0003  0.0000  0.0002  0.0026  0.0000
  28.  H  0.0000  0.0001  0.0000  0.0000  0.0006  0.0000  0.0003  0.0002  0.0026
  29.  H  0.0000  0.0000  0.0000  0.0000  0.0003  0.0099  0.0000  0.0000  0.0000

     Atom   28      29
     ---- ------  ------
   1.  C  0.0000  0.0000
   2.  C  0.0000  0.0001
   3.  C  0.0001  0.0001
   4.  C  0.0001  0.0003
   5.  C  0.0001  0.0001
   6.  C  0.0000  0.0001
   7.  C  0.0023  0.0002
   8.  C  0.0040  0.0004
   9.  N  0.0009  0.0030
  10.  C  0.0075  0.0001
  11.  C  0.0005  0.0000
  12.  C  0.0075  0.0001
  13.  C  0.0040  0.0001
  14.  C  0.9240  0.0001
  15.  C  0.0001  0.9259
  16.  O  0.0001  0.0389
  17. Cl  0.0011  0.0000
  18.  H  0.0000  0.0000
  19.  H  0.0000  0.0000
  20.  H  0.0001  0.0000
  21.  H  0.0000  0.0000
  22.  H  0.0000  0.0000
  23.  H  0.0006  0.0003
  24.  H  0.0000  0.0099
  25.  H  0.0003  0.0000
  26.  H  0.0002  0.0000
  27.  H  0.0026  0.0000
  28.  H  0.0000  0.0001
  29.  H  0.0001  0.0000


 Wiberg bond index, Totals by atom:                                            

     Atom    1
     ---- ------
   1.  C  3.9637
   2.  C  3.9634
   3.  C  3.9600
   4.  C  4.0090
   5.  C  3.9621
   6.  C  3.9636
   7.  C  3.9345
   8.  C  4.0158
   9.  N  3.2343
  10.  C  4.0141
  11.  C  3.9607
  12.  C  3.9618
  13.  C  3.9615
  14.  C  3.9579
  15.  C  3.8171
  16.  O  1.8553
  17. Cl  1.2530
  18.  H  0.9586
  19.  H  0.9582
  20.  H  0.9589
  21.  H  0.9582
  22.  H  0.9583
  23.  H  0.9496
  24.  H  0.8359
  25.  H  0.9540
  26.  H  0.9568
  27.  H  0.9572
  28.  H  0.9562
  29.  H  0.9798


 Atom-atom overlap-weighted NAO bond order:                                    

     Atom    1       2       3       4       5       6       7       8       9
     ---- ------  ------  ------  ------  ------  ------  ------  ------  ------
   1.  C  0.0000  1.1451  0.0150 -0.0450  0.0153  1.1480  0.0006 -0.0003 -0.0003
   2.  C  1.1451  0.0000  1.1419  0.0230 -0.0406  0.0169  0.0099  0.0006 -0.0003
   3.  C  0.0150  1.1419  0.0000  1.1263  0.0118 -0.0423  0.0139 -0.0110 -0.0048
   4.  C -0.0450  0.0230  1.1263  0.0000  1.1297  0.0206  0.8653  0.0327  0.0155
   5.  C  0.0153 -0.0406  0.0118  1.1297  0.0000  1.1401  0.0242  0.0002  0.0020
   6.  C  1.1480  0.0169 -0.0423  0.0206  1.1401  0.0000  0.0096 -0.0006 -0.0008
   7.  C  0.0006  0.0099  0.0139  0.8653  0.0242  0.0096  0.0000  0.8561  0.8119
   8.  C -0.0003  0.0006 -0.0110  0.0327  0.0002 -0.0006  0.8561  0.0000 -0.0045
   9.  N -0.0003 -0.0003 -0.0048  0.0155  0.0020 -0.0008  0.8119 -0.0045  0.0000
  10.  C  0.0001  0.0002  0.0010 -0.0084 -0.0007  0.0005  0.0144  1.1329  0.0034
  11.  C -0.0000 -0.0000  0.0002 -0.0001  0.0006 -0.0000  0.0086  0.0224 -0.0014
  12.  C -0.0000  0.0000  0.0000 -0.0004 -0.0001 -0.0000  0.0005 -0.0466 -0.0006
  13.  C -0.0000 -0.0000  0.0007 -0.0008  0.0000 -0.0000  0.0095  0.0169 -0.0004
  14.  C -0.0001  0.0008 -0.0024 -0.0065  0.0013 -0.0001  0.0151  1.1213 -0.0073
  15.  C  0.0000  0.0001  0.0006  0.0097 -0.0002 -0.0000  0.0104 -0.0094  1.0266
  16.  O  0.0000 -0.0000 -0.0002 -0.0007 -0.0000  0.0000  0.0049 -0.0003 -0.0333
  17. Cl -0.0000 -0.0000  0.0004  0.0010  0.0036  0.0011  0.0011 -0.0316 -0.0007
  18.  H  0.8051  0.0174  0.0023  0.0005  0.0020  0.0172 -0.0002 -0.0000  0.0000
  19.  H  0.0181  0.8075  0.0164  0.0009 -0.0005  0.0029 -0.0007 -0.0001 -0.0000
  20.  H  0.0028  0.0180  0.8001  0.0151  0.0030  0.0011 -0.0019 -0.0003 -0.0019
  21.  H  0.0028  0.0016  0.0026  0.0161  0.7999  0.0166 -0.0047  0.0001  0.0006
  22.  H  0.0182  0.0026 -0.0005  0.0012  0.0165  0.8057 -0.0007 -0.0000  0.0000
  23.  H -0.0001 -0.0005  0.0063  0.0088  0.0002  0.0001  0.7524  0.0038 -0.0137
  24.  H -0.0001 -0.0002  0.0050 -0.0064  0.0015 -0.0003  0.0017  0.0053  0.7090
  25.  H -0.0000 -0.0000  0.0000  0.0000  0.0000  0.0000 -0.0001  0.0008  0.0000
  26.  H  0.0000 -0.0000 -0.0000  0.0000  0.0000  0.0000  0.0000 -0.0007  0.0000
  27.  H  0.0000  0.0000  0.0000  0.0001  0.0000  0.0000 -0.0001  0.0001 -0.0000
  28.  H -0.0000  0.0002 -0.0010  0.0009 -0.0000  0.0000 -0.0036  0.0155 -0.0024
  29.  H  0.0000  0.0000  0.0001  0.0007 -0.0000  0.0000  0.0025  0.0025 -0.0085

     Atom   10      11      12      13      14      15      16      17      18
     ---- ------  ------  ------  ------  ------  ------  ------  ------  ------
   1.  C  0.0001 -0.0000 -0.0000 -0.0000 -0.0001  0.0000  0.0000 -0.0000  0.8051
   2.  C  0.0002 -0.0000  0.0000 -0.0000  0.0008  0.0001 -0.0000 -0.0000  0.0174
   3.  C  0.0010  0.0002  0.0000  0.0007 -0.0024  0.0006 -0.0002  0.0004  0.0023
   4.  C -0.0084 -0.0001 -0.0004 -0.0008 -0.0065  0.0097 -0.0007  0.0010  0.0005
   5.  C -0.0007  0.0006 -0.0001  0.0000  0.0013 -0.0002 -0.0000  0.0036  0.0020
   6.  C  0.0005 -0.0000 -0.0000 -0.0000 -0.0001 -0.0000  0.0000  0.0011  0.0172
   7.  C  0.0144  0.0086  0.0005  0.0095  0.0151  0.0104  0.0049  0.0011 -0.0002
   8.  C  1.1329  0.0224 -0.0466  0.0169  1.1213 -0.0094 -0.0003 -0.0316 -0.0000
   9.  N  0.0034 -0.0014 -0.0006 -0.0004 -0.0073  1.0266 -0.0333 -0.0007  0.0000
  10.  C  0.0000  1.1428  0.0312 -0.0338  0.0245  0.0031  0.0000  0.8593  0.0000
  11.  C  1.1428  0.0000  1.1434  0.0194 -0.0384 -0.0003  0.0000 -0.0235 -0.0000
  12.  C  0.0312  1.1434  0.0000  1.1415  0.0155 -0.0001  0.0000  0.0070  0.0000
  13.  C -0.0338  0.0194  1.1415  0.0000  1.1415  0.0005 -0.0000  0.0014 -0.0000
  14.  C  0.0245 -0.0384  0.0155  1.1415  0.0000 -0.0008 -0.0006  0.0071 -0.0000
  15.  C  0.0031 -0.0003 -0.0001  0.0005 -0.0008  0.0000  1.2218  0.0002  0.0000
  16.  O  0.0000  0.0000  0.0000 -0.0000 -0.0006  1.2218  0.0000  0.0000  0.0000
  17. Cl  0.8593 -0.0235  0.0070  0.0014  0.0071  0.0002  0.0000  0.0000 -0.0000
  18.  H  0.0000 -0.0000  0.0000 -0.0000 -0.0000  0.0000  0.0000 -0.0000  0.0000
  19.  H  0.0000 -0.0000 -0.0000  0.0000  0.0000 -0.0000 -0.0000 -0.0000 -0.0034
  20.  H  0.0000  0.0001 -0.0001  0.0000 -0.0002 -0.0002 -0.0000 -0.0000  0.0000
  21.  H  0.0001 -0.0001  0.0000 -0.0000 -0.0001 -0.0001  0.0000 -0.0015  0.0000
  22.  H  0.0000 -0.0000  0.0000 -0.0000  0.0000  0.0000 -0.0000 -0.0001 -0.0034
  23.  H -0.0056  0.0004 -0.0001 -0.0005  0.0044 -0.0033  0.0005  0.0060  0.0000
  24.  H -0.0000  0.0001 -0.0000  0.0001  0.0007  0.0078  0.0078 -0.0001  0.0000
  25.  H  0.0150  0.8031  0.0193  0.0036  0.0001 -0.0000  0.0000 -0.0048 -0.0000
  26.  H  0.0002  0.0172  0.8040  0.0176  0.0021  0.0000  0.0000 -0.0003 -0.0000
  27.  H  0.0001  0.0031  0.0172  0.8052  0.0163 -0.0001  0.0000 -0.0000 -0.0000
  28.  H  0.0001  0.0015  0.0029  0.0175  0.7983 -0.0005  0.0003 -0.0003  0.0000
  29.  H  0.0013 -0.0000 -0.0000 -0.0001  0.0007  0.8058 -0.0182 -0.0001  0.0000

     Atom   19      20      21      22      23      24      25      26      27
     ---- ------  ------  ------  ------  ------  ------  ------  ------  ------
   1.  C  0.0181  0.0028  0.0028  0.0182 -0.0001 -0.0001 -0.0000  0.0000  0.0000
   2.  C  0.8075  0.0180  0.0016  0.0026 -0.0005 -0.0002 -0.0000 -0.0000  0.0000
   3.  C  0.0164  0.8001  0.0026 -0.0005  0.0063  0.0050  0.0000 -0.0000  0.0000
   4.  C  0.0009  0.0151  0.0161  0.0012  0.0088 -0.0064  0.0000  0.0000  0.0001
   5.  C -0.0005  0.0030  0.7999  0.0165  0.0002  0.0015  0.0000  0.0000  0.0000
   6.  C  0.0029  0.0011  0.0166  0.8057  0.0001 -0.0003  0.0000  0.0000  0.0000
   7.  C -0.0007 -0.0019 -0.0047 -0.0007  0.7524  0.0017 -0.0001  0.0000 -0.0001
   8.  C -0.0001 -0.0003  0.0001 -0.0000  0.0038  0.0053  0.0008 -0.0007  0.0001
   9.  N -0.0000 -0.0019  0.0006  0.0000 -0.0137  0.7090  0.0000  0.0000 -0.0000
  10.  C  0.0000  0.0000  0.0001  0.0000 -0.0056 -0.0000  0.0150  0.0002  0.0001
  11.  C -0.0000  0.0001 -0.0001 -0.0000  0.0004  0.0001  0.8031  0.0172  0.0031
  12.  C -0.0000 -0.0001  0.0000  0.0000 -0.0001 -0.0000  0.0193  0.8040  0.0172
  13.  C  0.0000  0.0000 -0.0000 -0.0000 -0.0005  0.0001  0.0036  0.0176  0.8052
  14.  C  0.0000 -0.0002 -0.0001  0.0000  0.0044  0.0007  0.0001  0.0021  0.0163
  15.  C -0.0000 -0.0002 -0.0001  0.0000 -0.0033  0.0078 -0.0000  0.0000 -0.0001
  16.  O -0.0000 -0.0000  0.0000 -0.0000  0.0005  0.0078  0.0000  0.0000  0.0000
  17. Cl -0.0000 -0.0000 -0.0015 -0.0001  0.0060 -0.0001 -0.0048 -0.0003 -0.0000
  18.  H -0.0034  0.0000  0.0000 -0.0034  0.0000  0.0000 -0.0000 -0.0000 -0.0000
  19.  H  0.0000 -0.0035 -0.0000  0.0000  0.0000  0.0000  0.0000 -0.0000 -0.0000
  20.  H -0.0035  0.0000  0.0000 -0.0000  0.0000  0.0004  0.0000 -0.0000 -0.0000
  21.  H -0.0000  0.0000  0.0000 -0.0033  0.0018  0.0000 -0.0000 -0.0000 -0.0000
  22.  H  0.0000 -0.0000 -0.0033  0.0000  0.0000  0.0000 -0.0000  0.0000 -0.0000
  23.  H  0.0000  0.0000  0.0018  0.0000  0.0000  0.0037  0.0000  0.0000  0.0000
  24.  H  0.0000  0.0004  0.0000  0.0000  0.0037  0.0000 -0.0000  0.0000  0.0000
  25.  H  0.0000  0.0000 -0.0000 -0.0000  0.0000 -0.0000  0.0000 -0.0032  0.0000
  26.  H -0.0000 -0.0000 -0.0000  0.0000  0.0000  0.0000 -0.0032  0.0000 -0.0031
  27.  H -0.0000 -0.0000 -0.0000 -0.0000  0.0000  0.0000  0.0000 -0.0031  0.0000
  28.  H  0.0000 -0.0011  0.0000  0.0000  0.0001  0.0000 -0.0000  0.0000 -0.0034
  29.  H  0.0000 -0.0000  0.0000  0.0000  0.0026  0.0055  0.0000  0.0000  0.0000

     Atom   28      29
     ---- ------  ------
   1.  C -0.0000  0.0000
   2.  C  0.0002  0.0000
   3.  C -0.0010  0.0001
   4.  C  0.0009  0.0007
   5.  C -0.0000 -0.0000
   6.  C  0.0000  0.0000
   7.  C -0.0036  0.0025
   8.  C  0.0155  0.0025
   9.  N -0.0024 -0.0085
  10.  C  0.0001  0.0013
  11.  C  0.0015 -0.0000
  12.  C  0.0029 -0.0000
  13.  C  0.0175 -0.0001
  14.  C  0.7983  0.0007
  15.  C -0.0005  0.8058
  16.  O  0.0003 -0.0182
  17. Cl -0.0003 -0.0001
  18.  H  0.0000  0.0000
  19.  H  0.0000  0.0000
  20.  H -0.0011 -0.0000
  21.  H  0.0000  0.0000
  22.  H  0.0000  0.0000
  23.  H  0.0001  0.0026
  24.  H  0.0000  0.0055
  25.  H -0.0000  0.0000
  26.  H  0.0000  0.0000
  27.  H -0.0034  0.0000
  28.  H  0.0000 -0.0002
  29.  H -0.0002  0.0000


 Atom-atom overlap-weighted NAO bond order, Totals by atom:                    

     Atom    1
     ---- ------
   1.  C  3.1251
   2.  C  3.1440
   3.  C  3.0826
   4.  C  3.1998
   5.  C  3.1098
   6.  C  3.1361
   7.  C  3.4007
   8.  C  3.1057
   9.  N  2.4880
  10.  C  3.1817
  11.  C  3.0990
  12.  C  3.1347
  13.  C  3.1397
  14.  C  3.0934
  15.  C  3.0715
  16.  O  1.1822
  17. Cl  0.8250
  18.  H  0.8376
  19.  H  0.8375
  20.  H  0.8315
  21.  H  0.8325
  22.  H  0.8363
  23.  H  0.7675
  24.  H  0.7416
  25.  H  0.8341
  26.  H  0.8339
  27.  H  0.8355
  28.  H  0.8251
  29.  H  0.7945


 MO bond order:                                                                

     Atom    1       2       3       4       5       6       7       8       9
     ---- ------  ------  ------  ------  ------  ------  ------  ------  ------
   1.  C  0.0000  1.1306  0.2183 -0.3247  0.1159  0.5349  0.0176  0.0204 -0.0783
   2.  C  1.1306  0.0000  0.1076  0.0399 -0.4170  0.2791 -0.1177 -0.0160 -0.0224
   3.  C  0.2183  0.1076  0.0000  0.3826 -0.1062 -0.4361  0.0963  0.0426  0.0773
   4.  C -0.3247  0.0399  0.3826  0.0000  0.9047 -0.0493 -0.8579  0.0970 -0.0040
   5.  C  0.1159 -0.4170 -0.1062  0.9047  0.0000 -0.0361  0.1643 -0.0443  0.1418
   6.  C  0.5349  0.2791 -0.4361 -0.0493 -0.0361  0.0000 -0.0727 -0.0066  0.0063
   7.  C  0.0176 -0.1177  0.0963 -0.8579  0.1643 -0.0727  0.0000  0.3748 -0.6350
   8.  C  0.0204 -0.0160  0.0426  0.0970 -0.0443 -0.0066  0.3748  0.0000 -0.0017
   9.  N -0.0783 -0.0224  0.0773 -0.0040  0.1418  0.0063 -0.6350 -0.0017  0.0000
  10.  C  0.0660  0.0050 -0.1021  0.0734 -0.0806  0.0407  0.0221  1.7830  0.1243
  11.  C -0.0057  0.0150  0.0005 -0.0177 -0.0090 -0.0064 -0.0525 -0.1262 -0.0241
  12.  C -0.0622 -0.0150  0.0837 -0.0614  0.0767 -0.0248  0.0226 -0.9206 -0.0961
  13.  C -0.0145 -0.0149  0.0142 -0.0556  0.0123  0.0149 -0.0327 -0.0655  0.0153
  14.  C  0.0470  0.0109 -0.0570  0.0374 -0.0931  0.0321  0.0023  1.9490  0.0845
  15.  C  0.0432 -0.0025 -0.0497 -0.2282 -0.0181  0.0032  0.1253 -0.0436 -0.6790
  16.  O -0.0500  0.0020  0.0799  0.0759  0.0612  0.0201 -0.1799 -0.0366 -0.1712
  17. Cl -0.0345  0.0056  0.0169 -0.0347  0.0983 -0.0211  0.0840 -0.4134 -0.0753
  18.  H  1.6122  0.0027  0.1324  0.0361  0.1267  0.0527  0.0323  0.0092  0.0031
  19.  H -0.0245  1.3851  0.1064  0.1042  0.0175  0.1131 -0.0057  0.0092 -0.0022
  20.  H  0.0094 -0.0826  0.2088  0.0719  0.0293  0.0138 -0.0441  0.0051  0.0048
  21.  H -0.0372  0.0055 -0.0169  0.0473 -0.3352 -0.0222 -0.0396  0.0105  0.0174
  22.  H -0.0671  0.0467  0.0078  0.0659  0.0943  0.7166  0.0023  0.0070  0.0120
  23.  H -0.0084  0.0415 -0.0536 -0.0009 -0.0188 -0.0179 -0.3789  0.0203  0.1066
  24.  H  0.0059  0.0066 -0.0487  0.0282  0.0042  0.0208 -0.1011 -0.0350  0.8158
  25.  H -0.0020  0.0013 -0.0014 -0.0023 -0.0009 -0.0014  0.0020  0.0666  0.0202
  26.  H  0.0015  0.0006 -0.0023  0.0009  0.0003  0.0001  0.0186  0.0246  0.0059
  27.  H -0.0033 -0.0029  0.0032 -0.0021  0.0054  0.0021 -0.0063  0.0531 -0.0019
  28.  H -0.0055 -0.0053 -0.0095 -0.0049  0.0105  0.0031 -0.0147  0.0220  0.0116
  29.  H  0.0004  0.0143  0.0065 -0.0139  0.0018 -0.0046  0.0023 -0.0434 -0.0398

     Atom   10      11      12      13      14      15      16      17      18
     ---- ------  ------  ------  ------  ------  ------  ------  ------  ------
   1.  C  0.0660 -0.0057 -0.0622 -0.0145  0.0470  0.0432 -0.0500 -0.0345  1.6122
   2.  C  0.0050  0.0150 -0.0150 -0.0149  0.0109 -0.0025  0.0020  0.0056  0.0027
   3.  C -0.1021  0.0005  0.0837  0.0142 -0.0570 -0.0497  0.0799  0.0169  0.1324
   4.  C  0.0734 -0.0177 -0.0614 -0.0556  0.0374 -0.2282  0.0759 -0.0347  0.0361
   5.  C -0.0806 -0.0090  0.0767  0.0123 -0.0931 -0.0181  0.0612  0.0983  0.1267
   6.  C  0.0407 -0.0064 -0.0248  0.0149  0.0321  0.0032  0.0201 -0.0211  0.0527
   7.  C  0.0221 -0.0525  0.0226 -0.0327  0.0023  0.1253 -0.1799  0.0840  0.0323
   8.  C  1.7830 -0.1262 -0.9206 -0.0655  1.9490 -0.0436 -0.0366 -0.4134  0.0092
   9.  N  0.1243 -0.0241 -0.0961  0.0153  0.0845 -0.6790 -0.1712 -0.0753  0.0031
  10.  C  0.0000  1.8893  0.0377 -1.0237 -0.2909  0.0135  0.0459  0.7803 -0.0011
  11.  C  1.8893  0.0000  2.1890  0.0741 -1.0856  0.0435  0.0050 -0.4996 -0.0037
  12.  C  0.0377  2.1890  0.0000  2.0576  0.0563  0.0316 -0.0260 -0.0423  0.0006
  13.  C -1.0237  0.0741  2.0576  0.0000  1.9666 -0.0029 -0.0119  0.4122  0.0024
  14.  C -0.2909 -1.0856  0.0563  1.9666  0.0000 -0.0661  0.0404 -0.0049 -0.0031
  15.  C  0.0135  0.0435  0.0316 -0.0029 -0.0661  0.0000  0.5197  0.0030  0.0042
  16.  O  0.0459  0.0050 -0.0260 -0.0119  0.0404  0.5197  0.0000  0.0011 -0.0004
  17. Cl  0.7803 -0.4996 -0.0423  0.4122 -0.0049  0.0030  0.0011  0.0000  0.0001
  18.  H -0.0011 -0.0037  0.0006  0.0024 -0.0031  0.0042 -0.0004  0.0001  0.0000
  19.  H  0.0056 -0.0013 -0.0062 -0.0006  0.0030  0.0002  0.0027 -0.0018 -0.0560
  20.  H  0.0062  0.0082 -0.0050 -0.0096  0.0347 -0.0201  0.0029 -0.0022 -0.0099
  21.  H  0.0066  0.0005 -0.0028  0.0005  0.0076 -0.0064  0.0135 -0.0089 -0.0102
  22.  H  0.0088 -0.0013 -0.0077 -0.0002  0.0106 -0.0063  0.0064 -0.0058 -0.0560
  23.  H  0.1027 -0.0128 -0.0856 -0.0034  0.1198  0.0136  0.0200 -0.0731  0.0023
  24.  H  0.0123  0.0083  0.0030 -0.0003 -0.0053  0.0643  0.0120  0.0084  0.0019
  25.  H  0.0443  0.8587 -0.0102  0.0697  0.0081  0.0137  0.0019 -0.0236 -0.0001
  26.  H  0.0737  0.0120  0.9976  0.0434  0.0724  0.0030  0.0016 -0.0100 -0.0002
  27.  H  0.0035  0.0462 -0.0246  0.6279  0.0413  0.0039 -0.0066  0.0118  0.0000
  28.  H  0.0244  0.0229  0.0165 -0.0045  0.1634  0.0154  0.0015  0.0128  0.0014
  29.  H -0.0026  0.0065  0.0101  0.0120 -0.0097  0.2630  0.3119 -0.0094  0.0034

     Atom   19      20      21      22      23      24      25      26      27
     ---- ------  ------  ------  ------  ------  ------  ------  ------  ------
   1.  C -0.0245  0.0094 -0.0372 -0.0671 -0.0084  0.0059 -0.0020  0.0015 -0.0033
   2.  C  1.3851 -0.0826  0.0055  0.0467  0.0415  0.0066  0.0013  0.0006 -0.0029
   3.  C  0.1064  0.2088 -0.0169  0.0078 -0.0536 -0.0487 -0.0014 -0.0023  0.0032
   4.  C  0.1042  0.0719  0.0473  0.0659 -0.0009  0.0282 -0.0023  0.0009 -0.0021
   5.  C  0.0175  0.0293 -0.3352  0.0943 -0.0188  0.0042 -0.0009  0.0003  0.0054
   6.  C  0.1131  0.0138 -0.0222  0.7166 -0.0179  0.0208 -0.0014  0.0001  0.0021
   7.  C -0.0057 -0.0441 -0.0396  0.0023 -0.3789 -0.1011  0.0020  0.0186 -0.0063
   8.  C  0.0092  0.0051  0.0105  0.0070  0.0203 -0.0350  0.0666  0.0246  0.0531
   9.  N -0.0022  0.0048  0.0174  0.0120  0.1066  0.8158  0.0202  0.0059 -0.0019
  10.  C  0.0056  0.0062  0.0066  0.0088  0.1027  0.0123  0.0443  0.0737  0.0035
  11.  C -0.0013  0.0082  0.0005 -0.0013 -0.0128  0.0083  0.8587  0.0120  0.0462
  12.  C -0.0062 -0.0050 -0.0028 -0.0077 -0.0856  0.0030 -0.0102  0.9976 -0.0246
  13.  C -0.0006 -0.0096  0.0005 -0.0002 -0.0034 -0.0003  0.0697  0.0434  0.6279
  14.  C  0.0030  0.0347  0.0076  0.0106  0.1198 -0.0053  0.0081  0.0724  0.0413
  15.  C  0.0002 -0.0201 -0.0064 -0.0063  0.0136  0.0643  0.0137  0.0030  0.0039
  16.  O  0.0027  0.0029  0.0135  0.0064  0.0200  0.0120  0.0019  0.0016 -0.0066
  17. Cl -0.0018 -0.0022 -0.0089 -0.0058 -0.0731  0.0084 -0.0236 -0.0100  0.0118
  18.  H -0.0560 -0.0099 -0.0102 -0.0560  0.0023  0.0019 -0.0001 -0.0002  0.0000
  19.  H  0.0000 -0.0549  0.0096 -0.0098  0.0211  0.0054 -0.0003 -0.0004  0.0000
  20.  H -0.0549  0.0000 -0.0142  0.0098  0.0179  0.0099 -0.0004  0.0005 -0.0010
  21.  H  0.0096 -0.0142  0.0000 -0.0550  0.0151  0.0074 -0.0012 -0.0006 -0.0013
  22.  H -0.0098  0.0098 -0.0550  0.0000 -0.0052  0.0084 -0.0005 -0.0000 -0.0002
  23.  H  0.0211  0.0179  0.0151 -0.0052  0.0000  0.0746  0.0038  0.0076  0.0200
  24.  H  0.0054  0.0099  0.0074  0.0084  0.0746  0.0000 -0.0004  0.0048  0.0026
  25.  H -0.0003 -0.0004 -0.0012 -0.0005  0.0038 -0.0004  0.0000 -0.0563 -0.0100
  26.  H -0.0004  0.0005 -0.0006 -0.0000  0.0076  0.0048 -0.0563  0.0000 -0.0558
  27.  H  0.0000 -0.0010 -0.0013 -0.0002  0.0200  0.0026 -0.0100 -0.0558  0.0000
  28.  H  0.0014  0.0013  0.0001 -0.0016  0.0247  0.0006  0.0092 -0.0109 -0.0547
  29.  H  0.0039 -0.0024  0.0019  0.0040  0.0224  0.1304  0.0015  0.0049  0.0044

     Atom   28      29
     ---- ------  ------
   1.  C -0.0055  0.0004
   2.  C -0.0053  0.0143
   3.  C -0.0095  0.0065
   4.  C -0.0049 -0.0139
   5.  C  0.0105  0.0018
   6.  C  0.0031 -0.0046
   7.  C -0.0147  0.0023
   8.  C  0.0220 -0.0434
   9.  N  0.0116 -0.0398
  10.  C  0.0244 -0.0026
  11.  C  0.0229  0.0065
  12.  C  0.0165  0.0101
  13.  C -0.0045  0.0120
  14.  C  0.1634 -0.0097
  15.  C  0.0154  0.2630
  16.  O  0.0015  0.3119
  17. Cl  0.0128 -0.0094
  18.  H  0.0014  0.0034
  19.  H  0.0014  0.0039
  20.  H  0.0013 -0.0024
  21.  H  0.0001  0.0019
  22.  H -0.0016  0.0040
  23.  H  0.0247  0.0224
  24.  H  0.0006  0.1304
  25.  H  0.0092  0.0015
  26.  H -0.0109  0.0049
  27.  H -0.0547  0.0044
  28.  H  0.0000 -0.0003
  29.  H -0.0003  0.0000


 MO atomic valencies:                                                          

     Atom    1
     ---- ------
   1.  C  3.1052
   2.  C  2.4042
   3.  C  0.7016
   4.  C  0.3081
   5.  C  0.7058
   6.  C  1.1543
   7.  C -1.5719
   8.  C  2.7417
   9.  N -0.3841
  10.  C  3.6685
  11.  C  3.3341
  12.  C  4.1924
  13.  C  4.0830
  14.  C  3.0718
  15.  C  0.0415
  16.  O  0.7430
  17. Cl  0.1738
  18.  H  1.8830
  19.  H  1.6248
  20.  H  0.1882
  21.  H -0.4084
  22.  H  0.7839
  23.  H -0.0241
  24.  H  1.0451
  25.  H  0.9900
  26.  H  1.1375
  27.  H  0.6547
  28.  H  0.2312
  29.  H  0.6794


 NATURAL BOND ORBITAL ANALYSIS:

                       Occupancies       Lewis Structure    Low   High
           Occ.    -------------------  -----------------   occ   occ
  Cycle   Thresh.   Lewis   Non-Lewis     CR  BD  3C  LP    (L)   (NL)   Dev
 =============================================================================
   1(1)    1.90   120.94922   7.05078     21  31   0  12     7      7    0.44
   2(2)    1.90   120.94922   7.05078     21  31   0  12     7      7    0.44
   3(1)    1.80   120.94922   7.05078     21  31   0  12     7      7    0.44
   4(2)    1.80   120.94922   7.05078     21  31   0  12     7      7    0.44
   5(1)    1.70   120.95194   7.04806     21  31   0  12     6      7    0.44
   6(2)    1.70   120.95194   7.04806     21  31   0  12     6      7    0.44
   7(1)    1.60   124.80649   3.19351     21  37   0   6     0      7    0.44
   8(2)    1.60   124.82167   3.17833     21  37   0   6     0      7    0.43
   9(3)    1.60   124.14920   3.85080     21  36   0   7     1      7    0.44
  10(4)    1.60   124.82167   3.17833     21  37   0   6     0      7    0.43
  11(1)    1.50   124.35294   3.64706     21  36   0   7     0      7    0.62
  12(2)    1.50   124.35294   3.64706     21  36   0   7     0      7    0.62
  13(1)    1.60   124.82167   3.17833     21  37   0   6     0      7    0.43
 -----------------------------------------------------------------------------

 Structure accepted: RESONANCE keyword permits strongly delocalized structure

 WARNING:  1 low occupancy (<1.9990e) core orbital  found on  C    8
           1 low occupancy (<1.9990e) core orbital  found on  C   10

 --------------------------------------------------------
   Core                     41.98711 ( 99.969% of  42)
   Valence Lewis            82.83457 ( 96.319% of  86)
  ==================       ============================
   Total Lewis             124.82167 ( 97.517% of 128)
  -----------------------------------------------------
   Valence non-Lewis         2.93636 (  2.294% of 128)
   Rydberg non-Lewis         0.24196 (  0.189% of 128)
  ==================       ============================
   Total non-Lewis           3.17833 (  2.483% of 128)
 --------------------------------------------------------


       (Occupancy)   Bond orbital/ Coefficients/ Hybrids
 ---------------------------------------------------------------------------------
     1. (1.98169) BD ( 1) C   1 - C   2  
                ( 49.89%)   0.7064* C   1 s( 34.68%)p 1.88( 65.29%)d 0.00(  0.03%)
                                            0.0000  0.5888 -0.0110  0.0001 -0.0000
                                            0.3038 -0.0411 -0.0012 -0.0001 -0.7193
                                            0.0014  0.0143 -0.0000  0.2031 -0.0061
                                           -0.0034 -0.0000 -0.0073  0.0029 -0.0076
                                           -0.0104 -0.0099
                ( 50.11%)   0.7079* C   2 s( 34.71%)p 1.88( 65.26%)d 0.00(  0.03%)
                                            0.0000  0.5890 -0.0127 -0.0027 -0.0005
                                           -0.2749 -0.0299  0.0090 -0.0006  0.7317
                                           -0.0302 -0.0096  0.0004 -0.1990  0.0025
                                            0.0031 -0.0002 -0.0096  0.0037 -0.0073
                                           -0.0078 -0.0097
     2. (1.98161) BD ( 1) C   1 - C   6  
                ( 49.94%)   0.7067* C   1 s( 34.70%)p 1.88( 65.27%)d 0.00(  0.03%)
                                            0.0000  0.5890 -0.0114 -0.0004 -0.0001
                                           -0.7875  0.0113  0.0143  0.0001  0.1108
                                           -0.0389  0.0024 -0.0001 -0.1349  0.0102
                                            0.0016  0.0000 -0.0011  0.0049 -0.0016
                                            0.0132 -0.0107
                ( 50.06%)   0.7075* C   6 s( 34.67%)p 1.88( 65.30%)d 0.00(  0.03%)
                                            0.0000  0.5887 -0.0130 -0.0024 -0.0005
                                            0.7922 -0.0229  0.0118  0.0003 -0.0791
                                           -0.0358 -0.0059 -0.0004  0.1312  0.0047
                                            0.0031  0.0001 -0.0046  0.0055 -0.0023
                                            0.0122 -0.0105
     3. (1.65816) BD ( 2) C   1 - C   6  
                ( 50.10%)   0.7078* C   1 s(  0.00%)p 1.00( 99.96%)d 0.00(  0.04%)
                                            0.0000 -0.0006 -0.0001  0.0000 -0.0000
                                           -0.1358 -0.0034 -0.0014 -0.0000  0.2151
                                            0.0057  0.0028  0.0000  0.9665  0.0249
                                            0.0124 -0.0006 -0.0027 -0.0173 -0.0084
                                            0.0043 -0.0011
                ( 49.90%)   0.7064* C   6 s(  0.00%)p 1.00( 99.96%)d 0.00(  0.04%)
                                           -0.0000 -0.0015 -0.0003 -0.0008 -0.0000
                                           -0.1374 -0.0034  0.0018  0.0002  0.2160
                                            0.0052 -0.0030 -0.0003  0.9661  0.0237
                                           -0.0118 -0.0014  0.0049  0.0135 -0.0109
                                            0.0007  0.0080
     4. (1.98159) BD ( 1) C   1 - H  18  
                ( 60.30%)   0.7765* C   1 s( 30.53%)p 2.27( 69.40%)d 0.00(  0.07%)
                                           -0.0003  0.5523  0.0179  0.0002  0.0002
                                            0.5165  0.0029  0.0053  0.0011  0.6497
                                            0.0036  0.0066  0.0015 -0.0717 -0.0004
                                           -0.0008 -0.0001  0.0224 -0.0030 -0.0023
                                           -0.0052 -0.0110
                ( 39.70%)   0.6301* H  18 s(100.00%)
                                            1.0000  0.0005  0.0011
     5. (1.97900) BD ( 1) C   2 - C   3  
                ( 49.43%)   0.7030* C   2 s( 34.60%)p 1.89( 65.36%)d 0.00(  0.03%)
                                            0.0000  0.5882 -0.0104  0.0012  0.0003
                                           -0.4896 -0.0214  0.0110 -0.0012 -0.6381
                                            0.0342  0.0084 -0.0002  0.0696 -0.0107
                                            0.0000 -0.0002  0.0134 -0.0001 -0.0026
                                           -0.0010 -0.0112
                ( 50.57%)   0.7111* C   3 s( 34.87%)p 1.87( 65.10%)d 0.00(  0.03%)
                                           -0.0001  0.5903  0.0147 -0.0021 -0.0001
                                            0.5079 -0.0376 -0.0016  0.0008  0.6217
                                            0.0138 -0.0083  0.0001 -0.0698 -0.0081
                                            0.0011  0.0003  0.0123 -0.0008 -0.0039
                                           -0.0047 -0.0107
     6. (1.66509) BD ( 2) C   2 - C   3  
                ( 49.55%)   0.7039* C   2 s(  0.00%)p 1.00( 99.96%)d 0.00(  0.04%)
                                            0.0000  0.0020 -0.0010 -0.0010 -0.0002
                                           -0.1348 -0.0025 -0.0017  0.0002  0.2109
                                            0.0045  0.0028 -0.0003  0.9677  0.0206
                                            0.0100 -0.0005 -0.0029 -0.0182 -0.0076
                                            0.0042 -0.0018
                ( 50.45%)   0.7103* C   3 s(  0.00%)p 1.00( 99.97%)d 0.00(  0.03%)
                                            0.0000  0.0027  0.0019  0.0000  0.0000
                                           -0.1313 -0.0021 -0.0029  0.0004  0.2133
                                            0.0056  0.0055 -0.0003  0.9677  0.0173
                                            0.0119 -0.0018 -0.0018  0.0033  0.0163
                                           -0.0040 -0.0064
     7. (1.98154) BD ( 1) C   2 - H  19  
                ( 60.37%)   0.7770* C   2 s( 30.59%)p 2.27( 69.34%)d 0.00(  0.07%)
                                           -0.0003  0.5528  0.0182  0.0013  0.0003
                                            0.8154  0.0047  0.0086  0.0014 -0.1017
                                           -0.0010 -0.0005  0.0000  0.1346  0.0008
                                            0.0014  0.0002 -0.0059  0.0069 -0.0001
                                            0.0219 -0.0103
                ( 39.63%)   0.6295* H  19 s(100.00%)
                                            1.0000  0.0006  0.0012
     8. (1.97382) BD ( 1) C   3 - C   4  
                ( 49.24%)   0.7017* C   3 s( 34.95%)p 1.86( 65.02%)d 0.00(  0.03%)
                                            0.0001  0.5911  0.0058  0.0045  0.0003
                                           -0.7930  0.0083  0.0104 -0.0004  0.0723
                                            0.0191 -0.0000  0.0016 -0.1252 -0.0036
                                            0.0011 -0.0004 -0.0033  0.0055 -0.0016
                                            0.0114 -0.0101
                ( 50.76%)   0.7125* C   4 s( 33.87%)p 1.95( 66.09%)d 0.00(  0.03%)
                                           -0.0000  0.5820  0.0051  0.0010  0.0001
                                            0.7942 -0.0117 -0.0008  0.0046 -0.1080
                                            0.0065  0.0012 -0.0026  0.1354 -0.0040
                                           -0.0013  0.0015 -0.0031  0.0047 -0.0006
                                            0.0141 -0.0103
     9. (1.97979) BD ( 1) C   3 - H  20  
                ( 60.35%)   0.7768* C   3 s( 30.09%)p 2.32( 69.84%)d 0.00(  0.07%)
                                            0.0003 -0.5483  0.0162  0.0021  0.0001
                                           -0.3076  0.0115 -0.0046 -0.0021  0.7492
                                            0.0066  0.0029  0.0016 -0.2054  0.0013
                                           -0.0006 -0.0001  0.0153 -0.0039  0.0090
                                            0.0162  0.0101
                ( 39.65%)   0.6297* H  20 s(100.00%)
                                           -1.0000 -0.0015 -0.0007
    10. (1.97448) BD ( 1) C   4 - C   5  
                ( 51.01%)   0.7142* C   4 s( 34.26%)p 1.92( 65.71%)d 0.00(  0.03%)
                                           -0.0000  0.5853  0.0057  0.0015  0.0003
                                           -0.2955  0.0169 -0.0003 -0.0027  0.7275
                                           -0.0056  0.0006  0.0026 -0.2003  0.0042
                                           -0.0002 -0.0008 -0.0084  0.0029 -0.0071
                                           -0.0100 -0.0086
                ( 48.99%)   0.6999* C   5 s( 35.12%)p 1.85( 64.85%)d 0.00(  0.03%)
                                            0.0001  0.5926  0.0068  0.0048  0.0003
                                            0.2680  0.0228 -0.0039  0.0018 -0.7300
                                            0.0159  0.0096 -0.0004  0.2071 -0.0006
                                           -0.0036  0.0002 -0.0084  0.0036 -0.0071
                                           -0.0073 -0.0089
    11. (1.66474) BD ( 2) C   4 - C   5  
                ( 51.50%)   0.7176* C   4 s(  0.00%)p 1.00( 99.97%)d 0.00(  0.03%)
                                            0.0001  0.0009 -0.0006 -0.0003  0.0000
                                           -0.1372 -0.0055 -0.0031  0.0008  0.2100
                                            0.0021  0.0004 -0.0016  0.9678  0.0099
                                            0.0038 -0.0068 -0.0027  0.0014  0.0148
                                           -0.0032 -0.0059
                ( 48.50%)   0.6964* C   5 s(  0.00%)p 1.00( 99.96%)d 0.00(  0.04%)
                                           -0.0000 -0.0045 -0.0004 -0.0017 -0.0000
                                           -0.1411 -0.0035  0.0003 -0.0000  0.2183
                                            0.0011  0.0014 -0.0005  0.9653  0.0104
                                            0.0065 -0.0018  0.0050  0.0142 -0.0102
                                            0.0003  0.0081
    12. (1.96100) BD ( 1) C   4 - C   7  
                ( 48.47%)   0.6962* C   4 s( 31.83%)p 2.14( 68.14%)d 0.00(  0.03%)
                                            0.0002  0.5641 -0.0091 -0.0034 -0.0004
                                           -0.5120 -0.0013  0.0013 -0.0017 -0.6436
                                           -0.0209  0.0007 -0.0016  0.0665  0.0112
                                            0.0025  0.0006  0.0145 -0.0009 -0.0017
                                           -0.0038 -0.0100
                ( 51.53%)   0.7178* C   7 s( 28.51%)p 2.51( 71.46%)d 0.00(  0.03%)
                                            0.0001  0.5339  0.0090 -0.0012  0.0001
                                            0.5278  0.0110  0.0011  0.0024  0.6563
                                           -0.0011  0.0014  0.0021 -0.0699  0.0171
                                           -0.0022  0.0028  0.0146 -0.0024 -0.0017
                                            0.0018 -0.0073
    13. (1.97926) BD ( 1) C   5 - C   6  
                ( 50.37%)   0.7098* C   5 s( 34.56%)p 1.89( 65.41%)d 0.00(  0.03%)
                                           -0.0001  0.5877  0.0134 -0.0021 -0.0000
                                            0.4908  0.0230 -0.0090  0.0002  0.6375
                                           -0.0338 -0.0041  0.0008 -0.0697  0.0107
                                           -0.0008 -0.0001  0.0135 -0.0004 -0.0027
                                           -0.0010 -0.0113
                ( 49.63%)   0.7045* C   6 s( 34.67%)p 1.88( 65.30%)d 0.00(  0.03%)
                                            0.0000  0.5887 -0.0090  0.0012  0.0004
                                           -0.5102  0.0390 -0.0054  0.0002 -0.6214
                                           -0.0113 -0.0128 -0.0007  0.0673  0.0084
                                            0.0016  0.0002  0.0127 -0.0007 -0.0037
                                           -0.0049 -0.0112
    14. (1.98049) BD ( 1) C   5 - H  21  
                ( 60.39%)   0.7771* C   5 s( 30.22%)p 2.31( 69.71%)d 0.00(  0.07%)
                                            0.0004 -0.5495  0.0158  0.0025  0.0001
                                            0.8160  0.0043  0.0042  0.0014 -0.1062
                                            0.0083 -0.0027 -0.0016  0.1408 -0.0013
                                            0.0017  0.0007  0.0055 -0.0074  0.0003
                                           -0.0217  0.0107
                ( 39.61%)   0.6294* H  21 s(100.00%)
                                           -1.0000 -0.0015 -0.0006
    15. (1.98141) BD ( 1) C   6 - H  22  
                ( 60.34%)   0.7768* C   6 s( 30.57%)p 2.27( 69.37%)d 0.00(  0.07%)
                                           -0.0003  0.5526  0.0174  0.0009  0.0002
                                           -0.3011 -0.0020  0.0025 -0.0004  0.7478
                                            0.0040 -0.0079  0.0015 -0.2092 -0.0012
                                            0.0022 -0.0004 -0.0154  0.0038 -0.0097
                                           -0.0156 -0.0088
                ( 39.66%)   0.6297* H  22 s(100.00%)
                                            1.0000  0.0007  0.0011
    16. (1.96500) BD ( 1) C   7 - C   8  
                ( 50.38%)   0.7098* C   7 s( 28.58%)p 2.50( 71.40%)d 0.00(  0.03%)
                                           -0.0002 -0.5345 -0.0054 -0.0007 -0.0001
                                            0.0422 -0.0167  0.0023 -0.0039  0.3180
                                           -0.0040 -0.0040  0.0005 -0.7814 -0.0025
                                            0.0087 -0.0049 -0.0001 -0.0003  0.0105
                                            0.0029 -0.0125
                ( 49.62%)   0.7044* C   8 s( 31.95%)p 2.13( 68.03%)d 0.00(  0.02%)
                                           -0.0002 -0.5651  0.0125  0.0020  0.0006
                                           -0.0352 -0.0094  0.0031 -0.0004 -0.2712
                                           -0.0153  0.0020 -0.0016  0.7778  0.0149
                                           -0.0037  0.0030  0.0016  0.0010  0.0075
                                            0.0013 -0.0132
    17. (1.98177) BD ( 1) C   7 - N   9  
                ( 38.88%)   0.6236* C   7 s( 21.90%)p 3.56( 78.01%)d 0.00(  0.09%)
                                           -0.0001  0.4673  0.0258  0.0011 -0.0004
                                            0.2399  0.0006  0.0017 -0.0028 -0.6341
                                            0.0118 -0.0023  0.0010 -0.5648  0.0342
                                           -0.0033  0.0003 -0.0113 -0.0109  0.0240
                                           -0.0101  0.0030
                ( 61.12%)   0.7818* N   9 s( 35.34%)p 1.83( 64.63%)d 0.00(  0.03%)
                                           -0.0000  0.5945 -0.0001 -0.0036  0.0001
                                           -0.2163 -0.0031  0.0021 -0.0001  0.5578
                                           -0.0058 -0.0044  0.0010  0.5369  0.0031
                                           -0.0043  0.0001 -0.0025 -0.0092  0.0149
                                           -0.0025  0.0020
    18. (1.96688) BD ( 1) C   7 - H  23  
                ( 61.93%)   0.7869* C   7 s( 21.06%)p 3.75( 78.86%)d 0.00(  0.08%)
                                            0.0003 -0.4581  0.0271 -0.0001 -0.0002
                                            0.8120  0.0243  0.0052 -0.0022 -0.2543
                                           -0.0088  0.0037  0.0021  0.2529 -0.0036
                                           -0.0051  0.0026  0.0117 -0.0148  0.0040
                                           -0.0175  0.0108
                ( 38.07%)   0.6170* H  23 s(100.00%)
                                           -1.0000  0.0025 -0.0011
    19. (1.97566) BD ( 1) C   8 - C  10  
                ( 49.77%)   0.7055* C   8 s( 34.08%)p 1.93( 65.89%)d 0.00(  0.03%)
                                           -0.0000  0.5837  0.0117  0.0028  0.0002
                                           -0.5286  0.0126 -0.0021 -0.0021  0.3350
                                           -0.0118 -0.0004  0.0016  0.5166  0.0080
                                            0.0056  0.0020 -0.0087 -0.0129  0.0062
                                            0.0028  0.0033
                ( 50.23%)   0.7088* C  10 s( 38.60%)p 1.59( 61.37%)d 0.00(  0.03%)
                                            0.0001  0.6213  0.0023  0.0023  0.0006
                                            0.4763  0.0081  0.0070 -0.0047 -0.2520
                                           -0.0078 -0.0049  0.0038 -0.5683  0.0021
                                           -0.0055  0.0014 -0.0095 -0.0114  0.0032
                                            0.0026  0.0049
    20. (1.67735) BD ( 2) C   8 - C  10  
                ( 47.63%)   0.6902* C   8 s(  0.00%)p 1.00( 99.96%)d 0.00(  0.04%)
                                            0.0001 -0.0033 -0.0011 -0.0001  0.0000
                                            0.6851 -0.0014  0.0049 -0.0056  0.6781
                                            0.0012  0.0038 -0.0051  0.2652 -0.0053
                                           -0.0014 -0.0018 -0.0048  0.0100  0.0121
                                           -0.0055  0.0083
                ( 52.37%)   0.7237* C  10 s(  0.00%)p 1.00( 99.99%)d 0.00(  0.01%)
                                           -0.0000 -0.0046  0.0006 -0.0000 -0.0001
                                            0.6864 -0.0020  0.0001  0.0036  0.6747
                                           -0.0007 -0.0001  0.0023  0.2710 -0.0022
                                           -0.0004  0.0041  0.0022 -0.0034 -0.0062
                                            0.0068 -0.0036
    21. (1.96723) BD ( 1) C   8 - C  14  
                ( 51.34%)   0.7165* C   8 s( 33.96%)p 1.94( 66.01%)d 0.00(  0.03%)
                                            0.0003 -0.5827 -0.0052  0.0014 -0.0002
                                           -0.4993  0.0109 -0.0020 -0.0035  0.5948
                                           -0.0094  0.0020  0.0026 -0.2385 -0.0047
                                            0.0011  0.0003  0.0146 -0.0050  0.0079
                                            0.0019  0.0033
                ( 48.66%)   0.6976* C  14 s( 34.65%)p 1.88( 65.32%)d 0.00(  0.03%)
                                           -0.0002 -0.5886 -0.0052 -0.0007 -0.0005
                                            0.4959  0.0062 -0.0054  0.0018 -0.5891
                                            0.0017  0.0067 -0.0011  0.2442 -0.0221
                                           -0.0035 -0.0010  0.0151 -0.0023  0.0054
                                            0.0014  0.0045
    22. (1.99095) BD ( 1) N   9 - C  15  
                ( 62.94%)   0.7933* N   9 s( 35.05%)p 1.85( 64.90%)d 0.00(  0.05%)
                                            0.0000 -0.5919 -0.0100 -0.0047 -0.0000
                                            0.4579  0.0018 -0.0022  0.0015  0.6381
                                           -0.0222  0.0001  0.0018  0.1770 -0.0186
                                            0.0052  0.0001 -0.0173 -0.0012 -0.0081
                                            0.0042  0.0098
                ( 37.06%)   0.6088* C  15 s( 32.60%)p 2.07( 67.32%)d 0.00(  0.08%)
                                           -0.0001 -0.5706  0.0189 -0.0054  0.0014
                                           -0.4728  0.0189  0.0015  0.0030 -0.6451
                                            0.0221  0.0059  0.0019 -0.1804  0.0021
                                            0.0061 -0.0005 -0.0219 -0.0085 -0.0064
                                            0.0071  0.0113
    23. (1.98607) BD ( 1) N   9 - H  24  
                ( 70.98%)   0.8425* N   9 s( 29.49%)p 2.39( 70.46%)d 0.00(  0.06%)
                                           -0.0001  0.5430 -0.0052 -0.0022 -0.0001
                                            0.7243 -0.0162 -0.0020 -0.0012  0.0986
                                            0.0012 -0.0033  0.0009 -0.4122  0.0084
                                           -0.0003  0.0018  0.0052 -0.0190  0.0018
                                            0.0137 -0.0036
                ( 29.02%)   0.5387* H  24 s(100.00%)
                                            1.0000 -0.0068  0.0020
    24. (1.97919) BD ( 1) C  10 - C  11  
                ( 51.39%)   0.7168* C  10 s( 37.45%)p 1.67( 62.53%)d 0.00(  0.03%)
                                           -0.0001  0.6119  0.0062  0.0001 -0.0005
                                           -0.0415  0.0160  0.0017 -0.0028 -0.2538
                                           -0.0128 -0.0049  0.0040  0.7473 -0.0092
                                            0.0079 -0.0015 -0.0041 -0.0024 -0.0090
                                           -0.0014  0.0133
                ( 48.61%)   0.6972* C  11 s( 34.34%)p 1.91( 65.63%)d 0.00(  0.03%)
                                            0.0000  0.5859 -0.0139  0.0022  0.0004
                                            0.0026  0.0268 -0.0023  0.0010  0.2995
                                           -0.0285 -0.0026 -0.0010 -0.7516  0.0045
                                            0.0126  0.0003 -0.0018 -0.0028 -0.0088
                                           -0.0012  0.0144
    25. (1.98944) BD ( 1) C  10 -Cl  17  
                ( 46.31%)   0.6805* C  10 s( 23.78%)p 3.20( 76.03%)d 0.01(  0.19%)
                                           -0.0001  0.4875 -0.0099 -0.0033 -0.0001
                                           -0.5472  0.0114  0.0102  0.0022  0.6447
                                           -0.0092 -0.0113 -0.0044 -0.2111 -0.0063
                                            0.0021  0.0039 -0.0364  0.0099 -0.0127
                                           -0.0057 -0.0178
                ( 53.69%)   0.7328*Cl  17 s( 20.27%)p 3.91( 79.20%)d 0.03(  0.53%)
                                            0.0000  0.0001  0.4490  0.0333  0.0005
                                            0.0000 -0.0000  0.0001  0.5693 -0.0306
                                           -0.0043  0.0016 -0.0002 -0.0001 -0.6592
                                            0.0369  0.0031 -0.0010  0.0002  0.0000
                                            0.1756 -0.0125 -0.0019 -0.0008 -0.0001
                                           -0.0596  0.0164 -0.0186 -0.0091 -0.0323
    26. (1.97469) BD ( 1) C  11 - C  12  
                ( 50.62%)   0.7115* C  11 s( 34.93%)p 1.86( 65.03%)d 0.00(  0.03%)
                                           -0.0002  0.5909 -0.0116 -0.0056 -0.0001
                                            0.4952  0.0069 -0.0090  0.0011 -0.5934
                                            0.0093  0.0085 -0.0009  0.2257 -0.0410
                                            0.0014 -0.0006 -0.0166  0.0015 -0.0048
                                           -0.0016 -0.0052
                ( 49.38%)   0.7027* C  12 s( 34.40%)p 1.91( 65.57%)d 0.00(  0.03%)
                                            0.0001  0.5864 -0.0097 -0.0002 -0.0000
                                           -0.5061  0.0249  0.0069 -0.0001  0.5940
                                           -0.0125 -0.0098  0.0002 -0.2116 -0.0316
                                            0.0076 -0.0004 -0.0145  0.0045 -0.0083
                                           -0.0026 -0.0032
    27. (1.66339) BD ( 2) C  11 - C  12  
                ( 50.31%)   0.7093* C  11 s(  0.00%)p 1.00( 99.96%)d 0.00(  0.04%)
                                           -0.0000 -0.0000 -0.0003 -0.0002 -0.0001
                                            0.6853  0.0163  0.0074 -0.0009  0.6751
                                            0.0160  0.0083 -0.0006  0.2714  0.0064
                                            0.0024 -0.0004  0.0014 -0.0001 -0.0073
                                            0.0183 -0.0028
                ( 49.69%)   0.7049* C  12 s(  0.00%)p 1.00( 99.96%)d 0.00(  0.04%)
                                           -0.0000  0.0010 -0.0003 -0.0002 -0.0000
                                            0.6834  0.0170  0.0081 -0.0005  0.6775
                                            0.0169  0.0077 -0.0004  0.2698  0.0067
                                            0.0029 -0.0002  0.0041 -0.0119 -0.0066
                                           -0.0132 -0.0071
    28. (1.98025) BD ( 1) C  11 - H  25  
                ( 60.86%)   0.7801* C  11 s( 30.63%)p 2.26( 69.31%)d 0.00(  0.06%)
                                            0.0003 -0.5531 -0.0174 -0.0035  0.0002
                                            0.5327  0.0053  0.0041  0.0008 -0.3176
                                           -0.0069 -0.0020 -0.0005 -0.5552  0.0042
                                           -0.0058 -0.0008  0.0103  0.0189 -0.0115
                                           -0.0060 -0.0044
                ( 39.14%)   0.6256* H  25 s(100.00%)
                                           -1.0000 -0.0013 -0.0010
    29. (1.98136) BD ( 1) C  12 - C  13  
                ( 50.02%)   0.7073* C  12 s( 34.72%)p 1.88( 65.25%)d 0.00(  0.03%)
                                           -0.0000 -0.5891  0.0109  0.0001  0.0001
                                           -0.5237  0.0243  0.0074  0.0000  0.3210
                                           -0.0309 -0.0029 -0.0004  0.5227  0.0159
                                           -0.0118  0.0007  0.0086  0.0130 -0.0053
                                           -0.0036 -0.0057
                ( 49.98%)   0.7069* C  13 s( 34.55%)p 1.89( 65.41%)d 0.00(  0.03%)
                                           -0.0000 -0.5877  0.0111  0.0027  0.0005
                                            0.5152  0.0028 -0.0093  0.0008 -0.2970
                                           -0.0183  0.0074 -0.0007 -0.5464  0.0388
                                            0.0046 -0.0002  0.0108  0.0122 -0.0058
                                           -0.0036 -0.0024
    30. (1.98098) BD ( 1) C  12 - H  26  
                ( 60.50%)   0.7778* C  12 s( 30.78%)p 2.25( 69.15%)d 0.00(  0.07%)
                                           -0.0003  0.5546  0.0161 -0.0001  0.0001
                                           -0.0224 -0.0011  0.0002 -0.0001 -0.2886
                                           -0.0008 -0.0038 -0.0005  0.7795  0.0046
                                            0.0088  0.0017  0.0019 -0.0005 -0.0145
                                           -0.0028  0.0209
                ( 39.50%)   0.6285* H  26 s(100.00%)
                                            1.0000  0.0008  0.0010
    31. (1.97921) BD ( 1) C  13 - C  14  
                ( 49.48%)   0.7034* C  13 s( 34.69%)p 1.88( 65.28%)d 0.00(  0.03%)
                                            0.0001  0.5889 -0.0095  0.0018  0.0003
                                            0.0280 -0.0290  0.0031 -0.0006  0.2770
                                            0.0204 -0.0070  0.0011 -0.7572  0.0222
                                            0.0104 -0.0010 -0.0037 -0.0001 -0.0114
                                           -0.0022  0.0132
                ( 50.52%)   0.7108* C  14 s( 34.85%)p 1.87( 65.12%)d 0.00(  0.03%)
                                           -0.0000  0.5901  0.0157 -0.0008 -0.0003
                                           -0.0121 -0.0290  0.0038  0.0002 -0.2882
                                            0.0296 -0.0012 -0.0006  0.7525 -0.0020
                                           -0.0057  0.0012 -0.0025 -0.0035 -0.0087
                                           -0.0008  0.0146
    32. (1.65977) BD ( 2) C  13 - C  14  
                ( 49.73%)   0.7052* C  13 s(  0.00%)p 1.00( 99.96%)d 0.00(  0.04%)
                                           -0.0000 -0.0010  0.0002 -0.0005  0.0001
                                            0.6802  0.0141  0.0057 -0.0007  0.6797
                                            0.0135  0.0054 -0.0009  0.2730  0.0056
                                            0.0029 -0.0004  0.0039 -0.0115 -0.0061
                                           -0.0144 -0.0066
                ( 50.27%)   0.7090* C  14 s(  0.00%)p 1.00( 99.96%)d 0.00(  0.04%)
                                           -0.0000 -0.0010  0.0002 -0.0002 -0.0001
                                            0.6762  0.0107  0.0066 -0.0021  0.6836
                                            0.0112  0.0064 -0.0019  0.2734  0.0023
                                            0.0037 -0.0010 -0.0046  0.0100  0.0119
                                           -0.0054  0.0084
    33. (1.98115) BD ( 1) C  13 - H  27  
                ( 60.47%)   0.7776* C  13 s( 30.65%)p 2.26( 69.28%)d 0.00(  0.07%)
                                           -0.0003  0.5534  0.0164  0.0007  0.0003
                                            0.5193  0.0036  0.0055  0.0005 -0.6098
                                           -0.0038 -0.0063 -0.0008  0.2263  0.0009
                                            0.0020  0.0006 -0.0196  0.0082 -0.0084
                                           -0.0034 -0.0113
                ( 39.53%)   0.6288* H  27 s(100.00%)
                                            1.0000  0.0009  0.0010
    34. (1.97904) BD ( 1) C  14 - H  28  
                ( 60.65%)   0.7788* C  14 s( 30.40%)p 2.29( 69.54%)d 0.00(  0.07%)
                                           -0.0004  0.5511 -0.0164  0.0003 -0.0000
                                            0.5438 -0.0029  0.0035  0.0015 -0.3188
                                            0.0074 -0.0033 -0.0016 -0.5458 -0.0093
                                           -0.0016 -0.0002 -0.0106 -0.0190  0.0115
                                            0.0065  0.0033
                ( 39.35%)   0.6273* H  28 s(100.00%)
                                            1.0000  0.0019  0.0006
    35. (1.99717) BD ( 1) C  15 - O  16  
                ( 27.04%)   0.5200* C  15 s(  0.03%)p99.99( 99.39%)d22.33(  0.58%)
                                           -0.0000  0.0161 -0.0005  0.0014  0.0003
                                            0.4574  0.0226  0.0102  0.0044 -0.5443
                                           -0.0256 -0.0112 -0.0050  0.6965  0.0389
                                            0.0180  0.0071 -0.0356 -0.0063 -0.0066
                                           -0.0156 -0.0652
                ( 72.96%)   0.8542* O  16 s(  0.04%)p99.99( 99.85%)d 3.05(  0.11%)
                                            0.0000  0.0189 -0.0015  0.0000 -0.0000
                                            0.4400  0.0004  0.0001 -0.0016 -0.5161
                                           -0.0008 -0.0006  0.0019  0.7339 -0.0005
                                           -0.0004 -0.0024  0.0151  0.0020  0.0040
                                            0.0062  0.0284
    36. (1.99407) BD ( 2) C  15 - O  16  
                ( 36.13%)   0.6011* C  15 s( 32.01%)p 2.12( 67.83%)d 0.00(  0.16%)
                                           -0.0001  0.5623 -0.0628 -0.0019 -0.0017
                                            0.2528 -0.0043 -0.0065 -0.0008 -0.5189
                                            0.0479 -0.0028  0.0030 -0.5844  0.0352
                                            0.0008  0.0028 -0.0134 -0.0176  0.0301
                                           -0.0081  0.0097
                ( 63.87%)   0.7992* O  16 s( 36.83%)p 1.71( 63.06%)d 0.00(  0.11%)
                                            0.0000  0.6054 -0.0430 -0.0014 -0.0000
                                           -0.2812  0.0080 -0.0013 -0.0003  0.5265
                                           -0.0163 -0.0017  0.0000  0.5231 -0.0167
                                           -0.0001  0.0003 -0.0136 -0.0120  0.0251
                                           -0.0099  0.0065
    37. (1.98830) BD ( 1) C  15 - H  29  
                ( 58.42%)   0.7643* C  15 s( 35.73%)p 1.80( 64.18%)d 0.00(  0.09%)
                                            0.0002 -0.5960 -0.0457  0.0022 -0.0016
                                            0.7050  0.0109 -0.0070 -0.0009  0.1102
                                           -0.0115  0.0032 -0.0036 -0.3632 -0.0161
                                            0.0094 -0.0033 -0.0033  0.0202  0.0069
                                           -0.0212  0.0038
                ( 41.58%)   0.6449* H  29 s(100.00%)
                                           -1.0000  0.0036 -0.0014
    38. (1.99929) CR ( 1) C   1           s(100.00%)p 0.00(  0.00%)
                                            1.0000  0.0002  0.0000  0.0000  0.0000
                                            0.0002  0.0000  0.0000  0.0000  0.0002
                                            0.0000  0.0000  0.0000 -0.0000 -0.0000
                                           -0.0000 -0.0000  0.0000 -0.0000 -0.0000
                                           -0.0000 -0.0000
    39. (1.99929) CR ( 1) C   2           s(100.00%)p 0.00(  0.00%)
                                            1.0000  0.0001  0.0000  0.0000  0.0000
                                            0.0003  0.0000  0.0000  0.0000 -0.0000
                                           -0.0000 -0.0000  0.0000  0.0000  0.0000
                                            0.0000  0.0000 -0.0000  0.0000  0.0000
                                            0.0000 -0.0000
    40. (1.99916) CR ( 1) C   3           s(100.00%)p 0.00(  0.00%)
                                            1.0000  0.0002 -0.0000 -0.0000 -0.0000
                                            0.0002 -0.0000  0.0000  0.0000 -0.0002
                                           -0.0000 -0.0000 -0.0000  0.0001 -0.0000
                                            0.0000  0.0000 -0.0000  0.0000 -0.0000
                                           -0.0000 -0.0000
    41. (1.99911) CR ( 1) C   4           s(100.00%)p 0.00(  0.00%)
                                            1.0000 -0.0001  0.0000  0.0000  0.0000
                                            0.0001  0.0000  0.0000  0.0000  0.0001
                                            0.0000 -0.0000  0.0000 -0.0001 -0.0000
                                           -0.0000  0.0000 -0.0000  0.0000 -0.0000
                                            0.0000  0.0000
    42. (1.99917) CR ( 1) C   5           s(100.00%)p 0.00(  0.00%)
                                            1.0000  0.0002 -0.0000 -0.0000 -0.0000
                                           -0.0003 -0.0000 -0.0000 -0.0000  0.0002
                                           -0.0000 -0.0000  0.0000 -0.0001  0.0000
                                           -0.0000 -0.0000 -0.0000  0.0000  0.0000
                                            0.0000 -0.0000
    43. (1.99928) CR ( 1) C   6           s(100.00%)p 0.00(  0.00%)
                                            1.0000  0.0001  0.0000  0.0000  0.0000
                                           -0.0001 -0.0000  0.0000 -0.0000  0.0003
                                            0.0000 -0.0000  0.0000 -0.0001 -0.0000
                                            0.0000 -0.0000 -0.0000  0.0000 -0.0000
                                           -0.0000 -0.0000
    44. (1.99906) CR ( 1) C   7           s(100.00%)p 0.00(  0.00%)
                                            1.0000 -0.0000 -0.0000  0.0000  0.0000
                                           -0.0003 -0.0000 -0.0000 -0.0000  0.0000
                                            0.0000 -0.0000 -0.0000 -0.0003  0.0000
                                            0.0000 -0.0000 -0.0000  0.0000  0.0000
                                            0.0000 -0.0000
    45. (1.99896) CR ( 1) C   8           s(100.00%)p 0.00(  0.00%)
                                            1.0000  0.0001  0.0000  0.0000  0.0000
                                            0.0000 -0.0000  0.0000  0.0000 -0.0003
                                           -0.0000 -0.0000 -0.0000  0.0002  0.0000
                                           -0.0000  0.0000 -0.0000  0.0000 -0.0000
                                            0.0000 -0.0000
    46. (1.99940) CR ( 1) N   9           s(100.00%)
                                            1.0000  0.0001 -0.0000 -0.0000 -0.0000
                                            0.0001 -0.0000 -0.0000 -0.0000  0.0000
                                            0.0000 -0.0000  0.0000 -0.0001  0.0000
                                           -0.0000  0.0000  0.0000 -0.0000  0.0000
                                            0.0000 -0.0000
    47. (1.99868) CR ( 1) C  10           s(100.00%)
                                            1.0000  0.0000 -0.0000 -0.0000 -0.0000
                                           -0.0001  0.0000  0.0000  0.0000  0.0001
                                           -0.0000 -0.0000 -0.0000  0.0001 -0.0000
                                            0.0000  0.0000 -0.0000  0.0000 -0.0000
                                           -0.0000 -0.0000
    48. (1.99913) CR ( 1) C  11           s(100.00%)p 0.00(  0.00%)
                                            1.0000  0.0003  0.0000 -0.0000 -0.0000
                                           -0.0001 -0.0000 -0.0000 -0.0000 -0.0000
                                            0.0000  0.0000 -0.0000  0.0002 -0.0000
                                            0.0000  0.0000 -0.0000 -0.0000  0.0000
                                            0.0000  0.0000
    49. (1.99928) CR ( 1) C  12           s(100.00%)p 0.00(  0.00%)
                                            1.0000  0.0001  0.0000  0.0000  0.0000
                                            0.0000 -0.0000 -0.0000 -0.0000 -0.0001
                                           -0.0000 -0.0000 -0.0000  0.0003  0.0000
                                            0.0000  0.0000  0.0000 -0.0000 -0.0000
                                           -0.0000  0.0000
    50. (1.99928) CR ( 1) C  13           s(100.00%)p 0.00(  0.00%)
                                            1.0000  0.0001  0.0000  0.0000  0.0000
                                            0.0002  0.0000  0.0000  0.0000 -0.0002
                                           -0.0000 -0.0000 -0.0000  0.0001  0.0000
                                            0.0000  0.0000 -0.0000  0.0000 -0.0000
                                           -0.0000 -0.0000
    51. (1.99916) CR ( 1) C  14           s(100.00%)p 0.00(  0.00%)
                                            1.0000  0.0001 -0.0000 -0.0000 -0.0000
                                            0.0003 -0.0000  0.0000  0.0000 -0.0002
                                            0.0000  0.0000 -0.0000 -0.0001 -0.0000
                                           -0.0000 -0.0000 -0.0000 -0.0000  0.0000
                                            0.0000  0.0000
    52. (1.99947) CR ( 1) C  15           s(100.00%)p 0.00(  0.00%)
                                            1.0000  0.0001  0.0000 -0.0000  0.0000
                                           -0.0002  0.0000  0.0000  0.0000 -0.0002
                                            0.0000  0.0000  0.0000 -0.0000  0.0000
                                           -0.0000  0.0000 -0.0000 -0.0000  0.0000
                                            0.0000  0.0000
    53. (1.99981) CR ( 1) O  16           s(100.00%)p 0.00(  0.00%)
                                            1.0000  0.0002  0.0000 -0.0000  0.0000
                                            0.0000 -0.0000 -0.0000  0.0000 -0.0002
                                            0.0000  0.0000 -0.0000 -0.0001  0.0000
                                            0.0000 -0.0000  0.0000  0.0000 -0.0000
                                            0.0000 -0.0000
    54. (2.00000) CR ( 1)Cl  17           s(100.00%)
                                            1.0000 -0.0000  0.0000 -0.0000 -0.0000
                                            0.0000  0.0000 -0.0000 -0.0000  0.0000
                                           -0.0000 -0.0000 -0.0000  0.0000  0.0000
                                           -0.0000  0.0000  0.0000  0.0000 -0.0000
                                            0.0000  0.0000  0.0000  0.0000  0.0000
                                            0.0000 -0.0000  0.0000  0.0000  0.0000
    55. (1.99967) CR ( 2)Cl  17           s(100.00%)p 0.00(  0.00%)
                                           -0.0000  1.0000  0.0002 -0.0000 -0.0000
                                           -0.0000  0.0000 -0.0000 -0.0002  0.0000
                                           -0.0000 -0.0000 -0.0000  0.0000  0.0002
                                           -0.0000  0.0000  0.0000  0.0000 -0.0000
                                           -0.0000  0.0000  0.0000  0.0000 -0.0000
                                            0.0000 -0.0000  0.0000  0.0000  0.0000
    56. (1.99996) CR ( 3)Cl  17           s(  0.00%)p 1.00(100.00%)
                                           -0.0000 -0.0000  0.0001 -0.0000 -0.0000
                                           -0.0000  0.0000  1.0000 -0.0001  0.0000
                                           -0.0000 -0.0000 -0.0000  0.0000  0.0001
                                           -0.0000 -0.0000  0.0000  0.0000 -0.0000
                                           -0.0000  0.0000  0.0000  0.0000 -0.0000
                                            0.0000 -0.0000  0.0000  0.0000  0.0000
    57. (1.99994) CR ( 4)Cl  17           s(  0.00%)p 1.00(100.00%)
                                            0.0000  0.0000 -0.0001  0.0000  0.0000
                                            0.0000 -0.0000  0.0000  0.0001 -0.0000
                                           -0.0000  0.0000  0.0000  1.0000 -0.0001
                                            0.0000 -0.0000 -0.0000 -0.0000  0.0000
                                            0.0000 -0.0000 -0.0000 -0.0000  0.0000
                                           -0.0000  0.0000 -0.0000 -0.0000 -0.0000
    58. (1.99999) CR ( 5)Cl  17           s(  0.00%)p 1.00(100.00%)
                                           -0.0000 -0.0000  0.0000 -0.0000 -0.0000
                                            0.0000  0.0000 -0.0000 -0.0001  0.0000
                                           -0.0000 -0.0000 -0.0000  0.0000  0.0000
                                           -0.0000  0.0000  0.0000  0.0000  1.0000
                                            0.0000  0.0000  0.0000  0.0000  0.0000
                                            0.0000 -0.0000  0.0000 -0.0000  0.0000
    59. (1.70106) LP ( 1) N   9           s(  0.02%)p99.99( 99.97%)d 0.62(  0.01%)
                                            0.0000  0.0135 -0.0037  0.0004  0.0001
                                            0.4670  0.0158  0.0045  0.0003 -0.5206
                                           -0.0126 -0.0033  0.0005  0.7139  0.0202
                                            0.0020  0.0003  0.0011 -0.0064 -0.0054
                                           -0.0070 -0.0011
    60. (1.98856) LP ( 1) O  16           s( 63.32%)p 0.58( 36.67%)d 0.00(  0.01%)
                                           -0.0003  0.7955  0.0209  0.0007  0.0000
                                            0.2042 -0.0025 -0.0010  0.0017 -0.3892
                                            0.0058  0.0009 -0.0036 -0.4165  0.0057
                                            0.0012 -0.0037  0.0024  0.0039 -0.0071
                                            0.0021 -0.0013
    61. (1.90652) LP ( 2) O  16           s(  0.00%)p 1.00( 99.93%)d 0.00(  0.06%)
                                            0.0001 -0.0001  0.0012  0.0056 -0.0001
                                            0.8272  0.0118  0.0022 -0.0004  0.5504
                                            0.0081 -0.0004 -0.0013 -0.1089 -0.0016
                                           -0.0020 -0.0007  0.0090  0.0147  0.0080
                                           -0.0157 -0.0035
    62. (1.99149) LP ( 1)Cl  17           s( 79.79%)p 0.25( 20.19%)d 0.00(  0.02%)
                                           -0.0000 -0.0003  0.8932 -0.0090 -0.0001
                                           -0.0000  0.0000 -0.0001 -0.2866  0.0111
                                           -0.0020 -0.0003 -0.0004  0.0001  0.3339
                                           -0.0133  0.0018  0.0002  0.0005 -0.0000
                                           -0.0889  0.0046  0.0008  0.0002 -0.0002
                                            0.0109 -0.0033  0.0034  0.0017  0.0066
    63. (1.96349) LP ( 2)Cl  17           s(  0.00%)p 1.00( 99.98%)d 0.00(  0.02%)
                                           -0.0000 -0.0000  0.0005  0.0010  0.0003
                                            0.0002  0.0000  0.0000 -0.3597 -0.0057
                                           -0.0024  0.0001 -0.0002  0.0000 -0.0622
                                           -0.0007  0.0039  0.0002 -0.0001 -0.0001
                                            0.9308  0.0124 -0.0004 -0.0003  0.0003
                                            0.0031  0.0080 -0.0110 -0.0041  0.0045
    64. (1.92085) LP ( 3)Cl  17           s(  0.00%)p 1.00( 99.96%)d 0.00(  0.04%)
                                           -0.0000  0.0000  0.0011  0.0003 -0.0005
                                            0.0002  0.0000 -0.0000 -0.6785 -0.0126
                                           -0.0011  0.0003  0.0004 -0.0000 -0.6669
                                           -0.0122  0.0000  0.0005  0.0003 -0.0000
                                           -0.3067 -0.0054 -0.0016 -0.0001  0.0002
                                            0.0016 -0.0063  0.0020 -0.0185 -0.0018
    65. (0.00543) RY*( 1) C   1           s(  1.13%)p82.71( 93.44%)d 4.81(  5.43%)
                                            0.0000 -0.0242  0.1022  0.0054  0.0155
                                            0.0158 -0.5893  0.0721 -0.0334  0.0192
                                           -0.7515  0.0819 -0.0424 -0.0018  0.0825
                                           -0.0139  0.0043 -0.2186  0.0485 -0.0093
                                            0.0541  0.0340
    66. (0.00193) RY*( 2) C   1           s(  0.03%)p99.99( 98.06%)d71.25(  1.91%)
                                           -0.0000 -0.0001  0.0152  0.0061  0.0009
                                           -0.0319 -0.7347  0.1212  0.1840  0.0240
                                            0.5551 -0.0886 -0.1374 -0.0099 -0.2266
                                            0.0360  0.0563  0.0306  0.0116  0.0320
                                            0.1303 -0.0066
    67. (0.00083) RY*( 3) C   1           s(  0.04%)p99.99( 91.34%)d99.99(  8.62%)
                                            0.0000  0.0001 -0.0029  0.0199  0.0022
                                            0.0033 -0.1270 -0.0180 -0.0205 -0.0046
                                            0.1937  0.0236  0.0280 -0.0199  0.8951
                                            0.2092  0.1109  0.0291  0.2309  0.1653
                                           -0.0683 -0.0087
    68. (0.00055) RY*( 4) C   1           s(  0.15%)p 8.02(  1.24%)d99.99( 98.61%)
                                           -0.0000  0.0004  0.0363  0.0148  0.0019
                                           -0.0032  0.0061 -0.0662  0.0212  0.0026
                                           -0.0096  0.0245 -0.0129  0.0101 -0.0754
                                           -0.0290 -0.0013  0.2372  0.6983 -0.5337
                                            0.0159  0.3962
    69. (0.00044) RY*( 5) C   1           s(  0.01%)p99.99( 94.71%)d99.99(  5.28%)
                                           -0.0000  0.0004  0.0072  0.0095  0.0023
                                           -0.0171 -0.0918 -0.7289  0.2122  0.0130
                                            0.0673  0.5262 -0.1725 -0.0063  0.0000
                                           -0.2142  0.0694 -0.0760 -0.0662 -0.0049
                                           -0.2053 -0.0208
    70. (0.00037) RY*( 6) C   1           s( 89.07%)p 0.09(  8.16%)d 0.03(  2.77%)
                                           -0.0000  0.0033  0.9420  0.0252 -0.0518
                                           -0.0133  0.0874  0.0454  0.1492 -0.0181
                                            0.0842  0.0656  0.1921  0.0016 -0.0043
                                            0.0141 -0.0247 -0.1126  0.0310 -0.0255
                                            0.0420 -0.1077
    71. (0.00018) RY*( 7) C   1           s( 78.95%)p 0.03(  2.74%)d 0.23( 18.31%)
                                            0.0000 -0.0052 -0.1430  0.8769 -0.0048
                                            0.0047  0.0251  0.0251  0.0842  0.0065
                                            0.0265  0.0162  0.1304 -0.0006 -0.0121
                                           -0.0273 -0.0119 -0.2268  0.1239 -0.1452
                                            0.0652 -0.3016
    72. (0.00007) RY*( 8) C   1           s(  0.03%)p99.99( 21.17%)d99.99( 78.80%)
    73. (0.00005) RY*( 9) C   1           s(  4.18%)p15.18( 63.46%)d 7.74( 32.36%)
    74. (0.00002) RY*(10) C   1           s( 13.98%)p 1.39( 19.50%)d 4.76( 66.52%)
    75. (0.00001) RY*(11) C   1           s(  0.23%)p99.99( 98.55%)d 5.38(  1.22%)
    76. (0.00000) RY*(12) C   1           s(  0.08%)p99.99( 99.07%)d10.57(  0.85%)
    77. (0.00001) RY*(13) C   1           s(  1.42%)p61.54( 87.54%)d 7.76( 11.04%)
    78. (0.00000) RY*(14) C   1           s(  4.03%)p20.83( 83.93%)d 2.99( 12.04%)
    79. (0.00000) RY*(15) C   1           s(  0.17%)p57.01(  9.57%)d99.99( 90.26%)
    80. (0.00000) RY*(16) C   1           s( 99.16%)p 0.01(  0.57%)d 0.00(  0.27%)
    81. (0.00000) RY*(17) C   1           s(  7.42%)p 3.65( 27.04%)d 8.84( 65.55%)
    82. (0.00576) RY*( 1) C   2           s(  0.34%)p99.99( 94.88%)d14.24(  4.79%)
                                            0.0000 -0.0261  0.0430 -0.0278  0.0077
                                            0.0277 -0.9428  0.0740 -0.0557 -0.0002
                                            0.1498  0.0367 -0.0056  0.0044 -0.1634
                                            0.0037 -0.0055  0.0558 -0.0472 -0.0249
                                           -0.2032  0.0249
    83. (0.00202) RY*( 2) C   2           s(  0.31%)p99.99( 97.62%)d 6.62(  2.07%)
                                           -0.0000 -0.0020  0.0442 -0.0339 -0.0044
                                           -0.0056 -0.1645  0.0279  0.0250 -0.0388
                                           -0.9152  0.1609  0.2149  0.0074  0.1823
                                           -0.0351 -0.0439  0.1371 -0.0312  0.0172
                                            0.0247 -0.0042
    84. (0.00092) RY*( 3) C   2           s(  0.02%)p99.99( 76.74%)d99.99( 23.25%)
                                           -0.0000  0.0003  0.0106  0.0065  0.0004
                                            0.0011 -0.1150 -0.0402 -0.0100 -0.0030
                                            0.1736  0.0256  0.0149 -0.0112  0.8167
                                            0.2277  0.0496  0.0098  0.3072  0.3480
                                           -0.1172 -0.0565
    85. (0.00054) RY*( 4) C   2           s(  0.01%)p99.99( 16.07%)d99.99( 83.91%)
                                           -0.0000 -0.0002  0.0043  0.0089  0.0032
                                           -0.0024  0.0477  0.0139  0.0103  0.0019
                                           -0.0944 -0.0594 -0.0059  0.0147 -0.3637
                                           -0.0272 -0.1115 -0.1321  0.0217  0.8263
                                           -0.1864 -0.3219
    86. (0.00046) RY*( 5) C   2           s( 87.33%)p 0.11(  9.66%)d 0.03(  3.01%)
                                           -0.0000  0.0026  0.9316 -0.0660 -0.0327
                                           -0.0200  0.0891  0.1424  0.1782  0.0104
                                            0.0613  0.1617 -0.0671 -0.0045 -0.0040
                                           -0.0123  0.0385  0.0863 -0.0211 -0.0395
                                           -0.1087 -0.0941
    87. (0.00026) RY*( 6) C   2           s( 15.53%)p 4.92( 76.36%)d 0.52(  8.11%)
                                            0.0000 -0.0018 -0.1837  0.3485  0.0130
                                            0.0071  0.0467  0.1157 -0.0724  0.0175
                                            0.0589  0.7609 -0.3670 -0.0026 -0.0075
                                           -0.1459  0.0631  0.2524 -0.0136  0.0468
                                            0.0045 -0.1222
    88. (0.00013) RY*( 7) C   2           s( 60.92%)p 0.31( 18.76%)d 0.33( 20.32%)
                                            0.0000 -0.0044 -0.0051  0.7791 -0.0458
                                            0.0041 -0.0024  0.0108  0.2653 -0.0059
                                           -0.0469 -0.3138  0.1240  0.0031  0.0291
                                           -0.0108  0.0050  0.0331  0.0272 -0.1956
                                           -0.2917 -0.2794
    89. (0.00007) RY*( 8) C   2           s(  3.61%)p 9.62( 34.70%)d17.10( 61.69%)
    90. (0.00005) RY*( 9) C   2           s(  5.53%)p10.68( 59.09%)d 6.39( 35.37%)
    91. (0.00002) RY*(10) C   2           s(  0.80%)p99.99( 91.05%)d10.18(  8.15%)
    92. (0.00003) RY*(11) C   2           s( 14.57%)p 1.06( 15.40%)d 4.81( 70.03%)
    93. (0.00000) RY*(12) C   2           s(  0.17%)p99.99( 98.45%)d 7.89(  1.38%)
    94. (0.00001) RY*(13) C   2           s(  4.04%)p17.95( 72.49%)d 5.81( 23.47%)
    95. (0.00000) RY*(14) C   2           s(  0.41%)p33.94( 14.07%)d99.99( 85.52%)
    96. (0.00000) RY*(15) C   2           s( 98.37%)p 0.01(  0.94%)d 0.01(  0.69%)
    97. (0.00001) RY*(16) C   2           s(  4.71%)p19.30( 90.96%)d 0.92(  4.32%)
    98. (0.00001) RY*(17) C   2           s(  3.42%)p 9.62( 32.84%)d18.66( 63.74%)
    99. (0.00557) RY*( 1) C   3           s(  0.35%)p99.99( 94.80%)d13.88(  4.85%)
                                           -0.0000 -0.0207  0.0548  0.0066  0.0051
                                            0.0047 -0.2453  0.0508 -0.0097 -0.0242
                                            0.9129 -0.0057  0.0379  0.0039 -0.2200
                                            0.0340  0.0029  0.1489 -0.0142  0.0561
                                            0.1514  0.0098
   100. (0.00206) RY*( 2) C   3           s(  1.27%)p75.45( 96.01%)d 2.13(  2.71%)
                                            0.0000  0.0176  0.1106 -0.0081 -0.0107
                                            0.0267  0.9101 -0.1319 -0.1008  0.0052
                                            0.2832 -0.0130 -0.0657 -0.0002  0.1322
                                            0.0348  0.0139  0.1031 -0.0105 -0.0444
                                           -0.1157 -0.0322
   101. (0.00112) RY*( 3) C   3           s(  0.10%)p99.99( 76.55%)d99.99( 23.35%)
                                           -0.0000  0.0003 -0.0040  0.0309  0.0022
                                            0.0004 -0.1828 -0.0975  0.0130 -0.0055
                                            0.1361  0.1084  0.0392 -0.0194  0.7921
                                            0.2432  0.0605  0.0921  0.4583  0.0342
                                           -0.0609  0.1008
   102. (0.00057) RY*( 4) C   3           s(  5.31%)p 5.55( 29.49%)d12.28( 65.20%)
                                            0.0000 -0.0006  0.2044 -0.1063  0.0051
                                           -0.0039 -0.1066 -0.0562  0.0413 -0.0045
                                            0.0854 -0.0992  0.0570  0.0049  0.4517
                                           -0.2302  0.0342 -0.1051 -0.6456 -0.4452
                                            0.1595  0.0213
   103. (0.00047) RY*( 5) C   3           s( 76.10%)p 0.24( 18.23%)d 0.07(  5.67%)
                                           -0.0000 -0.0058  0.8584 -0.1550  0.0089
                                           -0.0066 -0.0830 -0.1998  0.1661 -0.0192
                                           -0.0789 -0.1929  0.1774  0.0008 -0.1366
                                            0.1164 -0.0198 -0.0013  0.1423  0.0724
                                           -0.1761 -0.0120
   104. (0.00029) RY*( 6) C   3           s( 23.76%)p 3.08( 73.22%)d 0.13(  3.02%)
                                            0.0000 -0.0061  0.3547  0.3308 -0.0482
                                            0.0101  0.0288  0.7765 -0.2846 -0.0056
                                           -0.0593 -0.0076 -0.1771  0.0030  0.0965
                                            0.0446 -0.0321  0.0832  0.0359 -0.0475
                                            0.1026 -0.0961
   105. (0.00013) RY*( 7) C   3           s(  0.93%)p46.44( 43.01%)d60.53( 56.06%)
                                           -0.0000  0.0051 -0.0369 -0.0492  0.0738
                                           -0.0150 -0.1505 -0.1315 -0.5811 -0.0096
                                           -0.0757 -0.1862  0.0265  0.0001  0.0227
                                           -0.0186 -0.1009  0.5370 -0.2412  0.1534
                                           -0.3655  0.2387
   106. (0.00012) RY*( 8) C   3           s(  8.96%)p 9.09( 81.40%)d 1.08(  9.65%)
                                            0.0000  0.0094  0.1982  0.1687  0.1475
                                            0.0074  0.0105 -0.1364 -0.3094 -0.0003
                                            0.0073  0.7477  0.2712 -0.0003 -0.0483
                                           -0.2190 -0.1283 -0.2226 -0.0109  0.0553
                                            0.0417  0.2050
   107. (0.00006) RY*( 9) C   3           s(  0.71%)p36.53( 25.86%)d99.99( 73.43%)
   108. (0.00007) RY*(10) C   3           s( 14.70%)p 4.89( 71.94%)d 0.91( 13.35%)
   109. (0.00005) RY*(11) C   3           s( 55.19%)p 0.60( 32.94%)d 0.22( 11.87%)
   110. (0.00004) RY*(12) C   3           s(  7.69%)p 2.30( 17.66%)d 9.71( 74.65%)
   111. (0.00002) RY*(13) C   3           s(  5.74%)p15.24( 87.55%)d 1.17(  6.71%)
   112. (0.00002) RY*(14) C   3           s(  4.37%)p 3.71( 16.20%)d18.20( 79.44%)
   113. (0.00002) RY*(15) C   3           s(  2.34%)p13.24( 30.95%)d28.55( 66.71%)
   114. (0.00000) RY*(16) C   3           s( 92.05%)p 0.08(  7.03%)d 0.01(  0.93%)
   115. (0.00001) RY*(17) C   3           s(  0.54%)p99.99( 97.24%)d 4.14(  2.22%)
   116. (0.00699) RY*( 1) C   4           s(  1.80%)p52.58( 94.89%)d 1.83(  3.30%)
                                            0.0000 -0.0098  0.1075 -0.0798  0.0041
                                            0.0099 -0.5138 -0.0089 -0.0173  0.0166
                                           -0.8146 -0.0031 -0.0264 -0.0046  0.1405
                                           -0.0098  0.0073  0.1738 -0.0324  0.0102
                                           -0.0083 -0.0400
   117. (0.00335) RY*( 2) C   4           s(  1.20%)p77.09( 92.48%)d 5.27(  6.32%)
                                           -0.0000  0.0055  0.0981  0.0482 -0.0041
                                           -0.0098 -0.0624 -0.0221  0.0313 -0.0004
                                           -0.1121 -0.0012  0.0049  0.0121 -0.9512
                                           -0.0337 -0.0274  0.0327 -0.1091 -0.2087
                                           -0.0210  0.0787
   118. (0.00311) RY*( 3) C   4           s(  3.00%)p30.91( 92.71%)d 1.43(  4.29%)
                                           -0.0000  0.0077  0.1705  0.0296 -0.0004
                                           -0.0172 -0.7975  0.0194  0.0490  0.0030
                                            0.5307 -0.0739 -0.0035 -0.0092  0.0177
                                           -0.0109  0.0184  0.0153 -0.0134 -0.0040
                                           -0.2062  0.0013
   119. (0.00092) RY*( 4) C   4           s( 86.02%)p 0.11(  9.87%)d 0.05(  4.11%)
                                           -0.0000 -0.0003  0.9274  0.0003 -0.0067
                                           -0.0030  0.2093 -0.0620  0.0234 -0.0104
                                            0.0180 -0.0586  0.1483  0.0052  0.1188
                                           -0.0973 -0.0326  0.0970  0.0282 -0.0930
                                            0.0419  0.1430
   120. (0.00068) RY*( 5) C   4           s(  3.74%)p 0.79(  2.96%)d24.93( 93.30%)
                                           -0.0000 -0.0003  0.1633 -0.1037  0.0016
                                            0.0009  0.0438 -0.0179  0.0126 -0.0037
                                           -0.0065  0.0034  0.0474 -0.0092 -0.0749
                                            0.1360 -0.0267 -0.2180 -0.6627  0.5475
                                           -0.0685 -0.3764
   121. (0.00031) RY*( 6) C   4           s(  4.02%)p11.48( 46.16%)d12.39( 49.82%)
                                           -0.0000  0.0001  0.1075  0.1684 -0.0174
                                           -0.0150 -0.0828  0.5076  0.3735  0.0042
                                            0.0051  0.0278 -0.0909 -0.0057 -0.1109
                                            0.1765  0.0688 -0.0171  0.2985  0.3425
                                            0.5359 -0.0664
   122. (0.00027) RY*( 7) C   4           s( 41.27%)p 0.53( 21.78%)d 0.90( 36.95%)
                                            0.0000  0.0009  0.0372  0.6388  0.0565
                                            0.0075  0.0357 -0.1469 -0.1234 -0.0048
                                           -0.0803  0.2732  0.1688 -0.0050 -0.0554
                                            0.2496 -0.0679  0.0903  0.2643  0.3506
                                           -0.4080  0.0454
   123. (0.00018) RY*( 8) C   4           s( 37.46%)p 0.80( 30.14%)d 0.87( 32.40%)
                                           -0.0000  0.0011 -0.0944  0.6043 -0.0227
                                           -0.0014 -0.0322  0.2272  0.0493  0.0026
                                           -0.0064  0.0941  0.1631  0.0058  0.1436
                                           -0.4358  0.0131  0.0588 -0.4785 -0.2295
                                            0.1900  0.0539
   124. (0.00011) RY*( 9) C   4           s(  1.29%)p56.92( 73.20%)d19.84( 25.51%)
                                            0.0000 -0.0014 -0.0547  0.0946 -0.0302
                                           -0.0095 -0.0457 -0.7518  0.3016  0.0061
                                            0.0728  0.0185 -0.0581 -0.0057 -0.0323
                                           -0.2210  0.1214  0.2542  0.0599  0.1695
                                            0.3590 -0.1712
   125. (0.00011) RY*(10) C   4           s(  3.25%)p23.70( 77.10%)d 6.04( 19.65%)
                                            0.0000  0.0057 -0.1119  0.1233  0.0690
                                            0.0067  0.0956  0.0465  0.1639  0.0031
                                           -0.0408 -0.8445  0.0780  0.0007 -0.0092
                                            0.0306  0.1043  0.2566 -0.0680  0.1993
                                           -0.1777  0.2339
   126. (0.00009) RY*(11) C   4           s(  3.07%)p 8.11( 24.85%)d23.51( 72.08%)
   127. (0.00008) RY*(12) C   4           s(  1.27%)p57.51( 73.06%)d20.21( 25.67%)
   128. (0.00008) RY*(13) C   4           s( 10.02%)p 4.14( 41.52%)d 4.83( 48.46%)
   129. (0.00006) RY*(14) C   4           s(  9.49%)p 6.83( 64.81%)d 2.71( 25.70%)
   130. (0.00003) RY*(15) C   4           s(  1.07%)p50.49( 53.93%)d42.14( 45.01%)
   131. (0.00001) RY*(16) C   4           s(  0.10%)p99.99( 98.51%)d13.49(  1.39%)
   132. (0.00000) RY*(17) C   4           s( 91.96%)p 0.02(  2.13%)d 0.06(  5.91%)
   133. (0.00592) RY*( 1) C   5           s(  0.14%)p99.99( 95.08%)d33.20(  4.77%)
                                            0.0000 -0.0227  0.0284 -0.0100  0.0041
                                           -0.0263  0.9629 -0.0234  0.0343  0.0040
                                            0.0391  0.0483  0.0014 -0.0028  0.1315
                                            0.0090  0.0079  0.0613 -0.0474 -0.0205
                                           -0.2026  0.0164
   134. (0.00209) RY*( 2) C   5           s(  0.16%)p99.99( 97.49%)d14.90(  2.36%)
                                            0.0000  0.0154  0.0339 -0.0047 -0.0132
                                            0.0047 -0.0019 -0.0233 -0.0549  0.0297
                                            0.9448 -0.1518 -0.1159 -0.0049 -0.1921
                                            0.0620  0.0226  0.1307 -0.0151  0.0416
                                            0.0464 -0.0487
   135. (0.00133) RY*( 3) C   5           s(  0.16%)p99.99( 81.03%)d99.99( 18.81%)
                                            0.0000 -0.0002 -0.0113  0.0383  0.0070
                                           -0.0006  0.1400  0.0591  0.0052  0.0016
                                           -0.1643 -0.1425 -0.0347  0.0038 -0.8285
                                           -0.2270 -0.0258  0.0671  0.0926 -0.3680
                                            0.0916  0.1767
   136. (0.00054) RY*( 4) C   5           s(  1.43%)p17.39( 24.83%)d51.64( 73.74%)
                                           -0.0000  0.0003  0.1151 -0.0299  0.0117
                                           -0.0029  0.0606  0.0586  0.0239 -0.0016
                                           -0.1337 -0.0961 -0.0053  0.0087 -0.3849
                                            0.2492 -0.0558 -0.0625  0.2961  0.7510
                                           -0.1690 -0.2309
   137. (0.00050) RY*( 5) C   5           s( 84.97%)p 0.14( 11.94%)d 0.04(  3.08%)
                                           -0.0000 -0.0042  0.8982 -0.2070  0.0062
                                           -0.0188 -0.0173 -0.0342  0.0970 -0.0107
                                           -0.0590 -0.2888  0.0596 -0.0014  0.1033
                                           -0.0821 -0.0159  0.1167 -0.0317 -0.0639
                                            0.1099  0.0072
   138. (0.00027) RY*( 6) C   5           s( 26.40%)p 2.67( 70.43%)d 0.12(  3.18%)
                                            0.0000 -0.0037  0.3486  0.3737 -0.0528
                                           -0.0087 -0.0541 -0.0697 -0.0506  0.0111
                                            0.0408  0.6824 -0.4167 -0.0024 -0.0814
                                           -0.2119  0.0361  0.0109  0.0761  0.0125
                                           -0.1415 -0.0755
   139. (0.00017) RY*( 7) C   5           s(  0.92%)p89.85( 82.85%)d17.60( 16.23%)
                                           -0.0000  0.0107 -0.0203  0.0705  0.0610
                                           -0.0034 -0.0238  0.7591  0.1561 -0.0067
                                           -0.0821 -0.0910 -0.3890 -0.0009  0.0688
                                            0.1856  0.1474  0.3574 -0.1627  0.0169
                                           -0.0101  0.0877
   140. (0.00010) RY*( 8) C   5           s(  5.49%)p15.14( 83.08%)d 2.08( 11.44%)
                                            0.0000  0.0004  0.1733  0.1535 -0.0360
                                           -0.0022 -0.0187  0.1025  0.0538  0.0049
                                            0.0421  0.2891  0.4311 -0.0079 -0.1378
                                            0.7204  0.0884 -0.0456  0.0347 -0.3265
                                           -0.0423 -0.0517
   141. (0.00010) RY*( 9) C   5           s( 13.19%)p 1.72( 22.63%)d 4.86( 64.17%)
                                            0.0000  0.0044  0.1094  0.3409  0.0613
                                            0.0039  0.0628  0.3690  0.0865  0.0175
                                            0.1254 -0.1780  0.0530  0.0006  0.0622
                                           -0.1541  0.0241 -0.7931  0.0404  0.0014
                                            0.0445  0.0952
   142. (0.00010) RY*(10) C   5           s( 24.41%)p 1.79( 43.59%)d 1.31( 32.00%)
                                           -0.0000  0.0031 -0.0047  0.4780  0.1247
                                            0.0001  0.0341 -0.4401  0.3013 -0.0061
                                           -0.0716 -0.1812 -0.1730  0.0015  0.0034
                                            0.2560  0.1296  0.0759 -0.1555  0.1886
                                            0.2761  0.4222
   143. (0.00005) RY*(11) C   5           s( 43.31%)p 0.60( 25.93%)d 0.71( 30.76%)
   144. (0.00004) RY*(12) C   5           s(  0.26%)p99.99( 36.85%)d99.99( 62.89%)
   145. (0.00002) RY*(13) C   5           s(  2.06%)p29.70( 61.18%)d17.85( 36.76%)
   146. (0.00001) RY*(14) C   5           s(  0.63%)p14.34(  8.96%)d99.99( 90.41%)
   147. (0.00000) RY*(15) C   5           s( 92.57%)p 0.00(  0.39%)d 0.08(  7.04%)
   148. (0.00000) RY*(16) C   5           s(  0.02%)p99.99( 97.76%)d99.99(  2.23%)
   149. (0.00001) RY*(17) C   5           s(  3.99%)p14.07( 56.06%)d10.03( 39.96%)
   150. (0.00572) RY*( 1) C   6           s(  0.47%)p99.99( 94.65%)d10.49(  4.89%)
                                            0.0000 -0.0260  0.0467 -0.0418  0.0071
                                           -0.0078  0.3618 -0.0197  0.0098  0.0254
                                           -0.8621 -0.0950 -0.0529 -0.0069  0.2428
                                            0.0174  0.0122  0.1475 -0.0187  0.0621
                                            0.1508  0.0120
   151. (0.00197) RY*( 2) C   6           s(  0.09%)p99.99( 98.05%)d21.83(  1.86%)
                                            0.0000 -0.0016  0.0206 -0.0201 -0.0044
                                           -0.0376 -0.8755 -0.1355  0.2141 -0.0151
                                           -0.3697 -0.0528  0.0778 -0.0020 -0.0481
                                           -0.0156  0.0132  0.1004 -0.0341 -0.0032
                                           -0.0857  0.0007
   152. (0.00081) RY*( 3) C   6           s(  0.02%)p99.99( 89.13%)d99.99( 10.85%)
                                            0.0000  0.0001  0.0152  0.0016  0.0032
                                           -0.0029  0.1273 -0.0285  0.0165  0.0041
                                           -0.1911  0.0548 -0.0143  0.0210 -0.8734
                                            0.2523 -0.0854  0.0386 -0.0537 -0.2970
                                            0.0766  0.1004
   153. (0.00058) RY*( 4) C   6           s(  0.11%)p29.29(  3.17%)d99.99( 96.72%)
                                           -0.0000  0.0002 -0.0074  0.0320  0.0007
                                            0.0006  0.0232  0.0149  0.0171 -0.0012
                                           -0.0389  0.0261 -0.0173 -0.0063 -0.1480
                                           -0.0201 -0.0761  0.1590  0.8892  0.3222
                                           -0.1947  0.0980
   154. (0.00045) RY*( 5) C   6           s( 86.50%)p 0.13( 10.91%)d 0.03(  2.59%)
                                           -0.0000  0.0032  0.9294 -0.0229 -0.0280
                                            0.0150  0.0063 -0.1742 -0.1425 -0.0156
                                            0.0910 -0.1718  0.1280  0.0052 -0.0193
                                           -0.0304 -0.0492  0.1251  0.0136  0.0093
                                            0.0597 -0.0799
   155. (0.00027) RY*( 6) C   6           s(  9.45%)p 8.80( 83.19%)d 0.78(  7.36%)
                                           -0.0000  0.0014  0.2438 -0.1862 -0.0202
                                           -0.0154 -0.0531  0.7819  0.3159 -0.0117
                                           -0.0527  0.2870  0.1791 -0.0003  0.0118
                                            0.0133  0.0066 -0.1860  0.0424  0.0225
                                            0.1773  0.0725
   156. (0.00016) RY*( 7) C   6           s( 74.14%)p 0.12(  9.20%)d 0.22( 16.67%)
                                            0.0000 -0.0053 -0.0321  0.8600 -0.0253
                                           -0.0029 -0.0266  0.2019  0.0062  0.0050
                                           -0.0010  0.0046  0.2044 -0.0012  0.0307
                                            0.0814 -0.0325  0.2341  0.0260 -0.0700
                                            0.1749 -0.2752
   157. (0.00008) RY*( 8) C   6           s(  2.79%)p11.96( 33.34%)d22.91( 63.87%)
   158. (0.00004) RY*( 9) C   6           s( 11.67%)p 5.61( 65.43%)d 1.96( 22.90%)
   159. (0.00003) RY*(10) C   6           s(  1.62%)p52.11( 84.58%)d 8.50( 13.80%)
   160. (0.00003) RY*(11) C   6           s(  4.83%)p 4.65( 22.44%)d15.06( 72.73%)
   161. (0.00000) RY*(12) C   6           s(  0.13%)p99.99( 99.04%)d 6.21(  0.83%)
   162. (0.00001) RY*(13) C   6           s(  1.47%)p63.57( 93.24%)d 3.61(  5.30%)
   163. (0.00000) RY*(14) C   6           s( 98.09%)p 0.01(  0.96%)d 0.01(  0.95%)
   164. (0.00000) RY*(15) C   6           s(  0.92%)p12.36( 11.34%)d95.62( 87.74%)
   165. (0.00000) RY*(16) C   6           s(  6.81%)p10.17( 69.19%)d 3.53( 24.00%)
   166. (0.00001) RY*(17) C   6           s(  0.99%)p32.55( 32.24%)d67.40( 66.77%)
   167. (0.01030) RY*( 1) C   7           s(  3.29%)p28.61( 94.27%)d 0.74(  2.43%)
                                            0.0000  0.0001  0.1815  0.0024 -0.0006
                                           -0.0344  0.8408  0.0334  0.0128  0.0071
                                           -0.4791  0.0066  0.0208 -0.0177  0.0223
                                           -0.0315  0.0390  0.0563 -0.0586  0.0422
                                           -0.0927  0.0858
   168. (0.00449) RY*( 2) C   7           s(  2.46%)p37.75( 92.94%)d 1.87(  4.60%)
                                            0.0000 -0.0120  0.1561  0.0107 -0.0021
                                           -0.0132  0.4325 -0.1141 -0.0084  0.0102
                                            0.8452 -0.0192  0.0042 -0.0048 -0.0262
                                           -0.1140  0.0223  0.1550  0.1205  0.0547
                                           -0.0481  0.0458
   169. (0.00305) RY*( 3) C   7           s(  4.83%)p13.68( 66.06%)d 6.03( 29.11%)
                                            0.0000  0.0032  0.2190  0.0170 -0.0047
                                           -0.0080 -0.1667  0.0565  0.0343  0.0059
                                           -0.0837  0.3088 -0.0206 -0.0143 -0.2316
                                           -0.6827  0.0742  0.1577 -0.0216 -0.0196
                                            0.1593  0.4899
   170. (0.00213) RY*( 4) C   7           s(  0.54%)p99.99( 94.76%)d 8.74(  4.70%)
                                           -0.0000 -0.0260  0.0674 -0.0088  0.0086
                                           -0.0164 -0.0433 -0.0161  0.0310  0.0108
                                            0.0198  0.3067 -0.0504  0.0124  0.9075
                                           -0.1522 -0.0141  0.0108  0.0132 -0.1608
                                           -0.1432  0.0196
   171. (0.00149) RY*( 5) C   7           s(  1.09%)p86.58( 94.66%)d 3.88(  4.25%)
                                            0.0000  0.0063 -0.0566  0.0877  0.0003
                                            0.0012  0.0862  0.4398  0.0343 -0.0048
                                            0.1210  0.7543  0.1108 -0.0070 -0.1887
                                            0.3300  0.0639 -0.0586 -0.1103 -0.1228
                                            0.0481 -0.0974
   172. (0.00098) RY*( 6) C   7           s( 15.83%)p 1.78( 28.16%)d 3.54( 56.00%)
                                            0.0000 -0.0001  0.3869 -0.0927  0.0043
                                           -0.0136 -0.0503  0.3702  0.0951 -0.0025
                                            0.0614 -0.3326 -0.0827 -0.0072 -0.0303
                                           -0.0442  0.0931  0.1538 -0.3512 -0.6116
                                           -0.0069 -0.1973
   173. (0.00080) RY*( 7) C   7           s(  3.05%)p21.76( 66.36%)d10.03( 30.59%)
                                           -0.0000 -0.0043  0.1068  0.1345  0.0316
                                           -0.0064 -0.0546  0.7272  0.0773  0.0105
                                            0.0361 -0.2777 -0.0537  0.0119  0.1594
                                            0.0940 -0.1001  0.0076  0.2916  0.3830
                                           -0.0171  0.2719
   174. (0.00044) RY*( 8) C   7           s( 54.91%)p 0.45( 24.50%)d 0.38( 20.60%)
                                           -0.0000 -0.0016  0.7381 -0.0494  0.0427
                                           -0.0163 -0.1788 -0.2082  0.2853  0.0126
                                           -0.0734  0.1762 -0.0539  0.0099 -0.1120
                                            0.1395 -0.1280 -0.0936  0.1933  0.2286
                                           -0.2394 -0.2242
   175. (0.00035) RY*( 9) C   7           s( 15.78%)p 3.17( 49.96%)d 2.17( 34.27%)
                                           -0.0000 -0.0033  0.1969  0.3429  0.0371
                                           -0.0115 -0.1055 -0.2236 -0.0309  0.0038
                                           -0.0118 -0.0352 -0.0575  0.0022  0.1149
                                            0.4463  0.4693  0.3531 -0.2355  0.1157
                                            0.1982  0.3315
   176. (0.00021) RY*(10) C   7           s(  1.88%)p28.21( 53.15%)d23.86( 44.96%)
                                            0.0000 -0.0008  0.0598  0.1220 -0.0194
                                            0.0049 -0.0289 -0.0236  0.0113  0.0050
                                           -0.0009 -0.1095  0.5703 -0.0069 -0.0247
                                            0.0043  0.4383 -0.3882  0.3376 -0.2915
                                           -0.2517  0.1915
   177. (0.00017) RY*(11) C   7           s(  2.46%)p15.23( 37.43%)d24.46( 60.12%)
                                           -0.0000  0.0000 -0.0776  0.1140 -0.0746
                                           -0.0108 -0.0745  0.1505 -0.1671 -0.0028
                                           -0.0540  0.0237  0.1154  0.0074 -0.0124
                                           -0.3097  0.4529  0.3438 -0.0287  0.3391
                                           -0.2979 -0.5277
   178. (0.00014) RY*(12) C   7           s(  2.15%)p15.36( 33.11%)d30.04( 64.74%)
                                           -0.0000 -0.0101  0.1397  0.0355  0.0260
                                           -0.0080  0.0257  0.0220  0.1312  0.0118
                                            0.0862 -0.0813  0.4992  0.0163  0.1511
                                           -0.1439 -0.0737 -0.3216 -0.5017  0.3373
                                            0.4011 -0.1327
   179. (0.00011) RY*(13) C   7           s( 14.85%)p 2.81( 41.75%)d 2.92( 43.41%)
                                            0.0000 -0.0054 -0.0010  0.3705  0.1056
                                            0.0140  0.1042  0.0029  0.1358 -0.0026
                                            0.0060 -0.0086 -0.5042  0.0007  0.0114
                                           -0.1748  0.3208 -0.4369  0.1916 -0.0479
                                            0.3696 -0.2600
   180. (0.00008) RY*(14) C   7           s( 42.92%)p 1.05( 45.22%)d 0.28( 11.86%)
   181. (0.00006) RY*(15) C   7           s(  2.65%)p 6.55( 17.38%)d30.12( 79.97%)
   182. (0.00003) RY*(16) C   7           s( 48.02%)p 0.95( 45.56%)d 0.13(  6.42%)
   183. (0.00001) RY*(17) C   7           s( 83.23%)p 0.18( 15.01%)d 0.02(  1.75%)
   184. (0.00641) RY*( 1) C   8           s(  0.57%)p99.99( 96.42%)d 5.32(  3.01%)
                                           -0.0000  0.0055 -0.0513  0.0547  0.0030
                                            0.0123 -0.0087  0.1187 -0.0203  0.0043
                                           -0.5519 -0.0884  0.0056 -0.0225  0.7960
                                            0.0496  0.0212 -0.0296 -0.0578  0.0738
                                            0.0082 -0.1428
   185. (0.00446) RY*( 2) C   8           s(  0.30%)p99.99( 97.81%)d 6.34(  1.89%)
                                           -0.0000  0.0007  0.0232  0.0443  0.0220
                                           -0.0109 -0.7498  0.0011  0.0105  0.0126
                                            0.5198 -0.0184 -0.0126 -0.0005  0.3299
                                            0.1882  0.0212  0.0596 -0.1077  0.0563
                                            0.0041  0.0242
   186. (0.00341) RY*( 3) C   8           s( 11.89%)p 7.04( 83.68%)d 0.37(  4.43%)
                                           -0.0000  0.0076  0.3447  0.0001 -0.0043
                                           -0.0006 -0.5554  0.1206  0.0038  0.0032
                                           -0.5787  0.1817 -0.0306 -0.0102 -0.3793
                                           -0.0078  0.0287  0.0872 -0.0728 -0.1157
                                           -0.1299 -0.0341
   187. (0.00149) RY*( 4) C   8           s( 22.01%)p 3.47( 76.42%)d 0.07(  1.58%)
                                           -0.0000  0.0017  0.4683 -0.0190 -0.0202
                                           -0.0021 -0.0215  0.1022  0.0328  0.0077
                                            0.1491 -0.2682 -0.0380 -0.0084  0.1286
                                           -0.7973  0.0645  0.0019  0.0129 -0.0119
                                            0.1088 -0.0603
   188. (0.00111) RY*( 5) C   8           s(  4.84%)p17.25( 83.51%)d 2.41( 11.65%)
                                           -0.0000 -0.0003  0.2066 -0.0720  0.0229
                                            0.0102  0.0137 -0.8846 -0.0230  0.0062
                                           -0.0519  0.1557  0.0458 -0.0012  0.1281
                                            0.0006  0.0789  0.1194 -0.0546 -0.2589
                                            0.1239 -0.1300
   189. (0.00088) RY*( 6) C   8           s(  1.82%)p45.23( 82.16%)d 8.82( 16.02%)
                                           -0.0000  0.0024  0.1339 -0.0055  0.0144
                                           -0.0073  0.0661  0.0817 -0.1075 -0.0055
                                            0.1018  0.8508 -0.0131 -0.0077  0.1795
                                           -0.1677  0.0636 -0.1031  0.2683  0.2484
                                           -0.0808  0.0969
   190. (0.00060) RY*( 7) C   8           s( 24.75%)p 1.26( 31.18%)d 1.78( 44.07%)
                                           -0.0000 -0.0036  0.4966  0.0295  0.0019
                                            0.0054  0.1615  0.2759 -0.0133  0.0039
                                            0.0802  0.0209 -0.0597 -0.0061  0.0333
                                            0.4373  0.0809  0.0259  0.1748 -0.2183
                                            0.5969 -0.0743
   191. (0.00052) RY*( 8) C   8           s( 28.34%)p 0.79( 22.32%)d 1.74( 49.34%)
                                           -0.0000 -0.0051  0.5320 -0.0170  0.0051
                                            0.0009  0.2093 -0.0526 -0.0604 -0.0042
                                            0.1031 -0.2110 -0.0686 -0.0085  0.0735
                                            0.3128  0.0990 -0.0181  0.0397  0.1654
                                           -0.6793  0.0525
   192. (0.00024) RY*( 9) C   8           s(  2.03%)p 9.99( 20.31%)d38.19( 77.66%)
                                            0.0000 -0.0033  0.0886  0.1074 -0.0306
                                           -0.0019 -0.1361 -0.2774 -0.0690 -0.0103
                                           -0.1711 -0.2296  0.0600 -0.0085 -0.1057
                                            0.0527  0.0557 -0.3673  0.1902  0.6091
                                            0.3105  0.3717
   193. (0.00019) RY*(10) C   8           s( 10.79%)p 2.56( 27.58%)d 5.71( 61.63%)
                                           -0.0000  0.0043 -0.1818  0.2733 -0.0115
                                           -0.0117 -0.1366 -0.0198 -0.2297  0.0075
                                            0.0098 -0.1441  0.1265  0.0016 -0.0546
                                           -0.0318  0.4036 -0.1474  0.6430 -0.2044
                                           -0.1331 -0.3488
   194. (0.00014) RY*(11) C   8           s( 13.20%)p 3.74( 49.42%)d 2.83( 37.38%)
                                            0.0000 -0.0021  0.0462  0.3579 -0.0424
                                            0.0130  0.1039  0.0699 -0.4568 -0.0046
                                            0.0576  0.0817  0.3741 -0.0041 -0.0828
                                           -0.0067  0.3358 -0.0277 -0.5827  0.1118
                                            0.0604 -0.1319
   195. (0.00010) RY*(12) C   8           s(  3.36%)p13.19( 44.37%)d15.54( 52.27%)
   196. (0.00007) RY*(13) C   8           s(  1.30%)p23.73( 30.94%)d51.97( 67.75%)
   197. (0.00006) RY*(14) C   8           s( 68.26%)p 0.39( 26.80%)d 0.07(  4.95%)
   198. (0.00004) RY*(15) C   8           s(  5.39%)p 6.60( 35.58%)d10.94( 59.03%)
   199. (0.00001) RY*(16) C   8           s(  4.15%)p21.95( 91.04%)d 1.16(  4.82%)
   200. (0.00001) RY*(17) C   8           s( 97.02%)p 0.01(  0.59%)d 0.02(  2.39%)
   201. (0.00463) RY*( 1) N   9           s(  0.23%)p99.99( 97.21%)d11.34(  2.56%)
                                           -0.0000  0.0027  0.0174  0.0442 -0.0003
                                            0.0106 -0.4261 -0.0605  0.0039 -0.0137
                                            0.5050  0.0203 -0.0071  0.0226 -0.7282
                                            0.0157 -0.0080  0.0699 -0.0177  0.0128
                                            0.0059  0.1422
   202. (0.00360) RY*( 2) N   9           s( 10.73%)p 7.97( 85.53%)d 0.35(  3.74%)
                                           -0.0000 -0.0229  0.3233  0.0468  0.0039
                                            0.0074 -0.5269  0.0160  0.0134  0.0134
                                            0.4216 -0.1129 -0.0085  0.0087  0.6074
                                           -0.1312 -0.0131 -0.0019  0.0766  0.0963
                                           -0.1473  0.0242
   203. (0.00195) RY*( 3) N   9           s( 43.58%)p 1.22( 53.22%)d 0.07(  3.20%)
                                            0.0000  0.0040  0.6589 -0.0404 -0.0030
                                            0.0024 -0.2528  0.0896 -0.1291 -0.0091
                                           -0.5818 -0.1064 -0.1019 -0.0036 -0.2603
                                           -0.1215  0.0272  0.0318  0.0487  0.0538
                                           -0.1567 -0.0338
   204. (0.00112) RY*( 4) N   9           s( 32.12%)p 1.74( 55.87%)d 0.37( 12.00%)
                                            0.0000  0.0016  0.5532 -0.1233  0.0019
                                            0.0092  0.5873  0.0771 -0.1175  0.0065
                                            0.4154 -0.0076 -0.0930 -0.0026 -0.0481
                                           -0.0984  0.0249 -0.2434 -0.1681  0.0047
                                            0.1029  0.1481
   205. (0.00032) RY*( 5) N   9           s(  3.57%)p12.93( 46.21%)d14.05( 50.22%)
                                            0.0000  0.0040  0.0476  0.1829  0.0018
                                           -0.0038 -0.0451  0.2981 -0.0334  0.0031
                                            0.0928 -0.3036  0.0869 -0.0011 -0.0547
                                            0.5083  0.0187 -0.3366 -0.1303 -0.2971
                                           -0.1738 -0.5035
   206. (0.00022) RY*( 6) N   9           s( 10.84%)p 2.06( 22.36%)d 6.16( 66.80%)
                                           -0.0000  0.0007 -0.1748  0.2781  0.0223
                                           -0.0131 -0.1961 -0.0461 -0.1062 -0.0166
                                           -0.1736 -0.2835 -0.1543 -0.0021  0.0229
                                           -0.1727 -0.0812 -0.5975 -0.2885  0.0443
                                            0.3191  0.3522
   207. (0.00017) RY*( 7) N   9           s(  6.07%)p12.87( 78.14%)d 2.60( 15.78%)
                                           -0.0000 -0.0003  0.1578  0.1869 -0.0299
                                           -0.0040 -0.1600  0.4363  0.2135 -0.0024
                                           -0.0694  0.6636  0.2266  0.0046  0.0534
                                            0.1176  0.0817 -0.0886 -0.1173 -0.0326
                                            0.3614  0.0673
   208. (0.00007) RY*( 8) N   9           s(  9.20%)p 7.19( 66.13%)d 2.68( 24.67%)
   209. (0.00007) RY*( 9) N   9           s( 40.93%)p 0.66( 27.17%)d 0.78( 31.90%)
   210. (0.00004) RY*(10) N   9           s( 19.89%)p 3.12( 62.02%)d 0.91( 18.09%)
   211. (0.00004) RY*(11) N   9           s( 18.84%)p 1.11( 20.99%)d 3.19( 60.17%)
   212. (0.00002) RY*(12) N   9           s(  2.13%)p17.51( 37.35%)d28.37( 60.51%)
   213. (0.00000) RY*(13) N   9           s(  0.24%)p99.99( 98.98%)d 3.21(  0.78%)
   214. (0.00001) RY*(14) N   9           s(  0.48%)p83.73( 39.79%)d99.99( 59.74%)
   215. (0.00001) RY*(15) N   9           s(  1.32%)p10.71( 14.12%)d64.17( 84.56%)
   216. (0.00000) RY*(16) N   9           s( 99.17%)p 0.00(  0.39%)d 0.00(  0.44%)
   217. (0.00000) RY*(17) N   9           s(  0.77%)p99.99( 94.57%)d 6.03(  4.66%)
   218. (0.00807) RY*( 1) C  10           s(  0.15%)p99.99( 96.08%)d24.60(  3.77%)
                                            0.0000 -0.0153  0.0287 -0.0209  0.0061
                                           -0.0034  0.4645  0.0187 -0.0181  0.0064
                                           -0.6843 -0.0151  0.0101 -0.0014  0.5248
                                           -0.0118  0.0086  0.0868 -0.1126  0.0910
                                            0.0346  0.0893
   219. (0.00642) RY*( 2) C  10           s(  0.31%)p99.99( 94.51%)d16.89(  5.18%)
                                            0.0000  0.0196  0.0402 -0.0260 -0.0196
                                           -0.0057 -0.5298  0.0331 -0.0118  0.0024
                                            0.2478 -0.0010  0.0382  0.0125  0.7693
                                           -0.0831 -0.0383 -0.0904 -0.1006  0.1461
                                            0.0367 -0.1041
   220. (0.00279) RY*( 3) C  10           s(  0.04%)p99.99( 45.26%)d99.99( 54.70%)
                                           -0.0000  0.0003  0.0191 -0.0051 -0.0015
                                           -0.0044 -0.4599  0.0396 -0.0981 -0.0039
                                           -0.4453  0.0327 -0.0413 -0.0020 -0.1684
                                            0.0151 -0.0138 -0.0277  0.1445 -0.1245
                                            0.7140  0.0069
   221. (0.00092) RY*( 4) C  10           s(  0.05%)p99.99( 15.03%)d99.99( 84.92%)
                                            0.0000  0.0002  0.0192  0.0109 -0.0038
                                           -0.0034 -0.0890 -0.0079 -0.2228 -0.0040
                                           -0.0792 -0.0176 -0.2916 -0.0005 -0.0230
                                           -0.0225  0.0046  0.2474 -0.5735 -0.5260
                                           -0.1204 -0.4097
   222. (0.00074) RY*( 5) C  10           s( 36.78%)p 0.14(  5.19%)d 1.58( 58.02%)
                                            0.0000 -0.0122  0.5953 -0.1152  0.0051
                                            0.0046  0.1112  0.0406 -0.0187 -0.0080
                                           -0.0582 -0.0164  0.0504  0.0077 -0.1604
                                           -0.0660 -0.0341 -0.4232 -0.1606  0.3494
                                            0.0622 -0.4994
   223. (0.00052) RY*( 6) C  10           s( 25.97%)p 0.33(  8.64%)d 2.52( 65.39%)
                                           -0.0000 -0.0059  0.5080  0.0293  0.0280
                                            0.0103 -0.0451 -0.0660  0.1421 -0.0075
                                           -0.0767  0.0091 -0.0838 -0.0071  0.1643
                                            0.1307 -0.0500 -0.1343  0.5008 -0.5696
                                           -0.2435  0.0361
   224. (0.00031) RY*( 7) C  10           s( 33.74%)p 0.76( 25.71%)d 1.20( 40.55%)
                                            0.0000  0.0106  0.5660  0.1281 -0.0238
                                           -0.0203  0.0325  0.1526 -0.1931  0.0209
                                            0.2006 -0.0832  0.1430 -0.0088 -0.0078
                                           -0.0615  0.3509  0.4804 -0.1377  0.0603
                                            0.1686  0.3517
   225. (0.00019) RY*( 8) C  10           s(  3.55%)p14.82( 52.65%)d12.33( 43.80%)
                                           -0.0000  0.0083  0.1337  0.1309  0.0212
                                           -0.0025 -0.4540 -0.0878  0.1181  0.0103
                                           -0.3749 -0.2030 -0.2330 -0.0026 -0.1852
                                            0.1052 -0.1307  0.2018 -0.0588  0.3798
                                           -0.4758  0.1521
   226. (0.00015) RY*( 9) C  10           s(  1.78%)p39.41( 70.06%)d15.84( 28.16%)
                                           -0.0000  0.0114  0.0825 -0.0334  0.0986
                                           -0.0034  0.1707  0.1266  0.4258  0.0034
                                            0.2053 -0.1693 -0.2169 -0.0049  0.0704
                                            0.3743 -0.4595  0.3838  0.0200  0.0863
                                            0.3098 -0.1748
   227. (0.00010) RY*(10) C  10           s(  4.13%)p20.81( 86.01%)d 2.39(  9.86%)
                                            0.0000  0.0020 -0.0050  0.1798  0.0947
                                           -0.0011  0.0191  0.3424 -0.0190  0.0006
                                           -0.0380 -0.0784  0.0837  0.0056 -0.0430
                                           -0.7537 -0.3969  0.1888  0.2085 -0.0365
                                           -0.0649 -0.1183
   228. (0.00007) RY*(11) C  10           s( 55.35%)p 0.41( 22.65%)d 0.40( 22.00%)
   229. (0.00005) RY*(12) C  10           s( 42.35%)p 0.73( 31.10%)d 0.63( 26.55%)
   230. (0.00003) RY*(13) C  10           s(  0.19%)p99.99( 96.60%)d16.79(  3.21%)
   231. (0.00002) RY*(14) C  10           s(  0.69%)p93.22( 63.88%)d51.70( 35.43%)
   232. (0.00003) RY*(15) C  10           s(  0.58%)p99.99( 88.96%)d18.01( 10.46%)
   233. (0.00000) RY*(16) C  10           s( 94.44%)p 0.01(  1.01%)d 0.05(  4.55%)
   234. (0.00000) RY*(17) C  10           s(  0.06%)p99.99( 96.76%)d51.05(  3.17%)
   235. (0.00574) RY*( 1) C  11           s(  0.82%)p99.99( 95.94%)d 3.97(  3.24%)
                                            0.0000  0.0248  0.0759  0.0422 -0.0029
                                            0.0148 -0.7035  0.0117 -0.0092 -0.0031
                                            0.5508  0.0124 -0.0111 -0.0290  0.3899
                                           -0.0729  0.0466 -0.0291 -0.1277  0.1143
                                            0.0468 -0.0014
   236. (0.00263) RY*( 2) C  11           s(  2.18%)p43.71( 95.27%)d 1.17(  2.55%)
                                            0.0000 -0.0134  0.1379 -0.0509  0.0022
                                           -0.0116 -0.1341  0.0369  0.0721  0.0232
                                            0.4418 -0.1080 -0.0968 -0.0253 -0.8304
                                            0.1349  0.0527  0.1038  0.0212 -0.0664
                                           -0.0222  0.0970
   237. (0.00111) RY*( 3) C  11           s( 75.39%)p 0.27( 20.56%)d 0.05(  4.05%)
                                           -0.0000  0.0085  0.8535 -0.1594  0.0043
                                            0.0216 -0.0857  0.1915 -0.0972 -0.0106
                                           -0.2778 -0.2494  0.0839 -0.0044  0.0554
                                           -0.0427 -0.0160  0.1157 -0.1347 -0.0235
                                           -0.0022  0.0918
   238. (0.00102) RY*( 4) C  11           s(  5.51%)p14.38( 79.24%)d 2.77( 15.25%)
                                            0.0000  0.0022  0.2293 -0.0503  0.0016
                                           -0.0113  0.6097  0.1717  0.0177 -0.0183
                                            0.5689  0.0760  0.0522 -0.0087  0.2406
                                           -0.0032  0.0162 -0.0599  0.2204  0.2099
                                            0.1236  0.2023
   239. (0.00050) RY*( 5) C  11           s(  0.21%)p78.77( 16.69%)d99.99( 83.09%)
                                           -0.0000 -0.0003  0.0272  0.0370  0.0036
                                            0.0023  0.1661  0.1951  0.0837  0.0015
                                            0.1609  0.2145  0.0915  0.0006  0.0667
                                            0.0933  0.0292  0.1249 -0.4370 -0.1446
                                           -0.7474 -0.2117
   240. (0.00033) RY*( 6) C  11           s(  2.38%)p34.01( 81.04%)d 6.95( 16.57%)
                                            0.0000 -0.0008  0.0715  0.1363  0.0116
                                           -0.0007  0.2247 -0.6468 -0.0271 -0.0008
                                            0.2226 -0.4930  0.0420 -0.0019  0.0808
                                           -0.1970 -0.0329  0.0779 -0.2015 -0.2716
                                            0.0236 -0.2116
   241. (0.00026) RY*( 7) C  11           s( 49.98%)p 0.72( 36.03%)d 0.28( 13.99%)
                                            0.0000 -0.0055  0.3429  0.6182 -0.0017
                                            0.0012 -0.0619 -0.2788 -0.1387  0.0013
                                           -0.0208  0.4153  0.1459 -0.0065 -0.0492
                                            0.2498 -0.0224 -0.2027  0.2715 -0.1418
                                           -0.0524 -0.0472
   242. (0.00020) RY*( 8) C  11           s(  7.15%)p11.51( 82.24%)d 1.49( 10.62%)
                                            0.0000  0.0013  0.2088 -0.1580  0.0539
                                           -0.0019  0.0314 -0.2653  0.1737  0.0089
                                           -0.0409  0.5010 -0.2611 -0.0150 -0.1347
                                           -0.5885  0.1877  0.0627 -0.0443  0.2246
                                            0.0373 -0.2200
   243. (0.00011) RY*( 9) C  11           s(  1.90%)p28.09( 53.42%)d23.50( 44.68%)
                                            0.0000  0.0042  0.0365 -0.0868  0.1007
                                           -0.0004 -0.0201 -0.0091  0.0196  0.0058
                                            0.0437 -0.0004  0.2537 -0.0123 -0.0974
                                            0.1069 -0.6678  0.0846  0.0480  0.4155
                                            0.0621 -0.5108
   244. (0.00005) RY*(10) C  11           s(  2.04%)p17.26( 35.21%)d30.77( 62.75%)
   245. (0.00004) RY*(11) C  11           s(  2.30%)p 9.24( 21.22%)d33.32( 76.49%)
   246. (0.00002) RY*(12) C  11           s( 41.82%)p 0.81( 33.77%)d 0.58( 24.41%)
   247. (0.00001) RY*(13) C  11           s(  2.97%)p31.57( 93.61%)d 1.15(  3.42%)
   248. (0.00001) RY*(14) C  11           s(  4.69%)p 6.28( 29.45%)d14.06( 65.87%)
   249. (0.00001) RY*(15) C  11           s(  1.87%)p49.64( 93.04%)d 2.72(  5.09%)
   250. (0.00000) RY*(16) C  11           s( 93.91%)p 0.03(  3.22%)d 0.03(  2.87%)
   251. (0.00001) RY*(17) C  11           s(  4.99%)p 6.04( 30.13%)d13.01( 64.88%)
   252. (0.00538) RY*( 1) C  12           s(  0.36%)p99.99( 94.55%)d14.02(  5.09%)
                                            0.0000 -0.0261  0.0436 -0.0312  0.0084
                                            0.0000  0.0319 -0.0086 -0.0047 -0.0102
                                            0.3316 -0.0383  0.0252  0.0254 -0.9047
                                            0.1026 -0.0507 -0.0904 -0.0187  0.1096
                                            0.0245 -0.1724
   253. (0.00199) RY*( 2) C  12           s(  0.30%)p99.99( 98.13%)d 5.15(  1.56%)
                                            0.0000 -0.0011  0.0550 -0.0026  0.0005
                                           -0.0306 -0.6983  0.0724  0.1699  0.0277
                                            0.6192 -0.0674 -0.1465  0.0080  0.2093
                                           -0.0224 -0.0640 -0.0415  0.0802 -0.0569
                                           -0.0286 -0.0585
   254. (0.00078) RY*( 3) C  12           s(  0.36%)p99.99( 84.19%)d42.56( 15.45%)
                                           -0.0000 -0.0002  0.0591  0.0109  0.0037
                                            0.0154 -0.5810 -0.2268 -0.0787  0.0158
                                           -0.5821 -0.2084 -0.0859  0.0047 -0.2288
                                           -0.0619 -0.0203  0.0780 -0.1668 -0.2424
                                            0.2018 -0.1452
   255. (0.00058) RY*( 4) C  12           s(  0.23%)p28.25(  6.58%)d99.99( 93.19%)
                                           -0.0000  0.0002  0.0481  0.0040  0.0022
                                           -0.0040 -0.1695 -0.0642 -0.0052 -0.0026
                                           -0.1687  0.0019 -0.0142 -0.0022 -0.0646
                                           -0.0056 -0.0032 -0.0230 -0.1352  0.2423
                                           -0.9233  0.0426
   256. (0.00037) RY*( 5) C  12           s( 91.40%)p 0.06(  5.75%)d 0.03(  2.85%)
                                           -0.0000  0.0044  0.9535  0.0657 -0.0205
                                            0.0008  0.0787 -0.0965  0.0216  0.0055
                                           -0.0068  0.1020 -0.0669 -0.0181  0.0679
                                            0.0392  0.1417 -0.1354 -0.0212  0.0515
                                            0.0561 -0.0627
   257. (0.00031) RY*( 6) C  12           s(  1.76%)p52.92( 92.93%)d 3.02(  5.31%)
                                           -0.0000 -0.0021  0.1303  0.0160 -0.0178
                                            0.0140  0.0303  0.6575 -0.2250 -0.0114
                                           -0.0507 -0.6182  0.1755 -0.0078 -0.0066
                                           -0.1208  0.1222 -0.0974  0.1293 -0.1260
                                           -0.0893 -0.0553
   258. (0.00012) RY*( 7) C  12           s( 41.34%)p 0.47( 19.48%)d 0.95( 39.18%)
                                            0.0000 -0.0116 -0.1946  0.6095 -0.0624
                                           -0.0044 -0.0246 -0.0218 -0.0229 -0.0002
                                            0.0134 -0.0706 -0.0899  0.0104  0.0583
                                            0.2723  0.3198 -0.5240 -0.3228  0.0871
                                            0.0737  0.0039
   259. (0.00006) RY*( 8) C  12           s(  0.64%)p35.19( 22.51%)d99.99( 76.85%)
   260. (0.00006) RY*( 9) C  12           s( 20.78%)p 3.14( 65.35%)d 0.67( 13.86%)
   261. (0.00002) RY*(10) C  12           s( 38.49%)p 0.51( 19.62%)d 1.09( 41.90%)
   262. (0.00002) RY*(11) C  12           s(  3.95%)p10.05( 39.72%)d14.26( 56.33%)
   263. (0.00001) RY*(12) C  12           s(  2.41%)p38.72( 93.18%)d 1.83(  4.41%)
   264. (0.00000) RY*(13) C  12           s(  2.14%)p32.80( 70.12%)d12.98( 27.74%)
   265. (0.00001) RY*(14) C  12           s(  0.01%)p 1.00( 99.06%)d 0.01(  0.94%)
   266. (0.00000) RY*(15) C  12           s(  0.62%)p19.60( 12.14%)d99.99( 87.24%)
   267. (0.00000) RY*(16) C  12           s(  1.39%)p54.66( 76.06%)d16.21( 22.55%)
   268. (0.00000) RY*(17) C  12           s( 93.93%)p 0.01(  0.70%)d 0.06(  5.37%)
   269. (0.00546) RY*( 1) C  13           s(  0.40%)p99.99( 94.47%)d12.91(  5.14%)
                                            0.0000 -0.0261  0.0529 -0.0179  0.0133
                                            0.0171 -0.6148  0.0311 -0.0312 -0.0204
                                            0.7048 -0.0577  0.0400  0.0099 -0.2436
                                            0.0475 -0.0251  0.1222 -0.1099  0.0554
                                            0.0329  0.1421
   270. (0.00207) RY*( 2) C  13           s(  0.29%)p99.99( 97.74%)d 6.67(  1.96%)
                                            0.0000  0.0017 -0.0268  0.0466  0.0076
                                           -0.0160 -0.3548  0.0656  0.0859  0.0012
                                            0.0078 -0.0065 -0.0071  0.0373  0.8818
                                           -0.1513 -0.1937 -0.0525 -0.0587  0.0887
                                            0.0295 -0.0685
   271. (0.00103) RY*( 3) C  13           s(  0.22%)p99.99( 81.95%)d82.00( 17.84%)
                                            0.0000  0.0003  0.0456 -0.0098  0.0018
                                            0.0066 -0.5687 -0.2491 -0.0432  0.0089
                                           -0.5759 -0.2239 -0.0585  0.0041 -0.2117
                                           -0.0389 -0.0234  0.0948 -0.2656 -0.2221
                                           -0.1382 -0.1743
   272. (0.00055) RY*( 4) C  13           s(  1.07%)p13.33( 14.24%)d79.30( 84.69%)
                                           -0.0000 -0.0002  0.1032 -0.0040  0.0032
                                           -0.0123  0.2130 -0.0030  0.1050 -0.0074
                                            0.2106  0.0287  0.0566 -0.0010  0.1126
                                            0.1570  0.0093  0.2125 -0.4252 -0.6076
                                            0.3528 -0.3567
   273. (0.00034) RY*( 5) C  13           s( 54.93%)p 0.69( 37.85%)d 0.13(  7.22%)
                                           -0.0000  0.0017  0.7393  0.0031 -0.0523
                                           -0.0140  0.0224 -0.1127  0.1717  0.0122
                                           -0.0578 -0.0843 -0.1554  0.0080  0.1058
                                            0.5267 -0.1106 -0.0395  0.0545  0.0442
                                           -0.0638  0.2483
   274. (0.00024) RY*( 6) C  13           s( 35.40%)p 1.64( 58.17%)d 0.18(  6.43%)
                                           -0.0000  0.0045  0.5858 -0.1004 -0.0270
                                           -0.0015  0.0326  0.2086 -0.0644  0.0084
                                           -0.0120  0.0478 -0.0747 -0.0165 -0.0481
                                           -0.6496  0.3168  0.0020 -0.1712  0.1392
                                            0.1062 -0.0657
   275. (0.00011) RY*( 7) C  13           s( 53.60%)p 0.20( 10.82%)d 0.66( 35.58%)
                                           -0.0000 -0.0069 -0.1089  0.7212 -0.0624
                                            0.0093  0.0531  0.1413  0.1909 -0.0053
                                           -0.0516 -0.0917 -0.1614 -0.0063 -0.1014
                                           -0.0283 -0.0237 -0.2414 -0.4437  0.1250
                                            0.1446  0.2533
   276. (0.00007) RY*( 8) C  13           s(  1.65%)p12.96( 21.44%)d46.49( 76.91%)
   277. (0.00004) RY*( 9) C  13           s( 16.81%)p 3.55( 59.75%)d 1.39( 23.44%)
   278. (0.00003) RY*(10) C  13           s(  4.88%)p15.96( 77.93%)d 3.52( 17.18%)
   279. (0.00002) RY*(11) C  13           s(  6.12%)p 8.69( 53.24%)d 6.64( 40.64%)
   280. (0.00001) RY*(12) C  13           s( 16.32%)p 2.13( 34.83%)d 2.99( 48.86%)
   281. (0.00001) RY*(13) C  13           s(  7.20%)p 8.76( 63.09%)d 4.13( 29.71%)
   282. (0.00001) RY*(14) C  13           s(  3.02%)p30.38( 91.78%)d 1.72(  5.20%)
   283. (0.00001) RY*(15) C  13           s(  2.53%)p36.63( 92.49%)d 1.97(  4.98%)
   284. (0.00000) RY*(16) C  13           s(  0.76%)p12.49(  9.45%)d99.99( 89.80%)
   285. (0.00000) RY*(17) C  13           s( 94.91%)p 0.01(  0.84%)d 0.04(  4.25%)
   286. (0.00569) RY*( 1) C  14           s(  0.31%)p99.99( 94.91%)d15.43(  4.78%)
                                            0.0000 -0.0230  0.0395 -0.0308  0.0076
                                            0.0159 -0.5889  0.0364 -0.0238 -0.0065
                                            0.3006 -0.0358  0.0210 -0.0188  0.7119
                                            0.0167  0.0257  0.0173  0.1490 -0.1487
                                           -0.0560  0.0004
   287. (0.00201) RY*( 2) C  14           s(  0.76%)p99.99( 96.35%)d 3.79(  2.89%)
                                            0.0000  0.0179  0.0760  0.0388 -0.0034
                                            0.0126  0.3935 -0.0436 -0.0279 -0.0178
                                           -0.6466  0.0696  0.0723  0.0174  0.6054
                                            0.0016 -0.1021  0.0458 -0.0240 -0.0239
                                            0.0456  0.1536
   288. (0.00097) RY*( 3) C  14           s(  0.15%)p99.99( 62.13%)d99.99( 37.71%)
                                            0.0000  0.0002  0.0360  0.0152  0.0002
                                            0.0122 -0.4179 -0.2619 -0.0358  0.0102
                                           -0.4624 -0.3622 -0.0497  0.0047 -0.1542
                                           -0.0698 -0.0215  0.0591 -0.2887 -0.0886
                                           -0.5176 -0.1203
   289. (0.00058) RY*( 4) C  14           s(  1.78%)p25.20( 44.91%)d29.91( 53.31%)
                                            0.0000 -0.0015  0.1321  0.0181 -0.0056
                                            0.0001 -0.4564  0.0944 -0.0222 -0.0002
                                           -0.4183  0.0576 -0.1072 -0.0033 -0.1985
                                            0.0187  0.0424 -0.1862  0.4377  0.3391
                                            0.3439  0.2711
   290. (0.00042) RY*( 5) C  14           s( 90.08%)p 0.07(  6.54%)d 0.04(  3.38%)
                                            0.0000 -0.0044  0.9488  0.0184  0.0143
                                            0.0077  0.0578 -0.0187 -0.0427 -0.0010
                                            0.1144  0.0028 -0.0121 -0.0195 -0.0305
                                            0.1072  0.1838  0.0925 -0.1520  0.0117
                                           -0.0007  0.0447
   291. (0.00022) RY*( 6) C  14           s( 14.20%)p 4.81( 68.31%)d 1.23( 17.49%)
                                           -0.0000 -0.0080  0.0636  0.3692 -0.0403
                                            0.0059  0.0570  0.4078  0.0734 -0.0072
                                           -0.0190 -0.5210  0.1049  0.0068 -0.0009
                                            0.3860 -0.2762 -0.3340  0.0292 -0.1524
                                            0.1003 -0.1708
   292. (0.00015) RY*( 7) C  14           s( 14.31%)p 4.27( 61.14%)d 1.72( 24.55%)
                                           -0.0000  0.0000 -0.0278  0.3772 -0.0083
                                            0.0052 -0.0406  0.0012  0.3886 -0.0004
                                           -0.1273  0.3001 -0.4079  0.0088  0.0772
                                           -0.0462  0.4217 -0.2306 -0.1173 -0.1113
                                            0.0747 -0.4008
   293. (0.00011) RY*( 8) C  14           s( 10.17%)p 7.27( 73.98%)d 1.56( 15.85%)
                                           -0.0000 -0.0037  0.0432  0.3131 -0.0431
                                           -0.0037  0.2209 -0.2549 -0.0255 -0.0039
                                            0.2044 -0.4589 -0.2301 -0.0030  0.1104
                                           -0.5511  0.0635 -0.1641  0.2258  0.2108
                                           -0.0591  0.1806
   294. (0.00009) RY*( 9) C  14           s( 23.60%)p 1.82( 42.97%)d 1.42( 33.44%)
   295. (0.00008) RY*(10) C  14           s( 17.63%)p 1.11( 19.53%)d 3.56( 62.84%)
   296. (0.00004) RY*(11) C  14           s( 18.56%)p 3.96( 73.53%)d 0.43(  7.91%)
   297. (0.00004) RY*(12) C  14           s(  3.78%)p 5.68( 21.51%)d19.74( 74.70%)
   298. (0.00003) RY*(13) C  14           s( 11.20%)p 6.28( 70.37%)d 1.65( 18.43%)
   299. (0.00001) RY*(14) C  14           s(  0.35%)p85.88( 30.27%)d99.99( 69.38%)
   300. (0.00000) RY*(15) C  14           s( 92.28%)p 0.05(  5.01%)d 0.03(  2.71%)
   301. (0.00001) RY*(16) C  14           s(  0.41%)p99.99( 77.37%)d53.58( 22.22%)
   302. (0.00001) RY*(17) C  14           s(  0.51%)p99.99( 51.23%)d94.84( 48.26%)
   303. (0.00930) RY*( 1) C  15           s(  9.09%)p 9.40( 85.41%)d 0.60(  5.50%)
                                            0.0000  0.0429  0.2945  0.0236 -0.0419
                                            0.0027  0.2239 -0.0293 -0.0053 -0.0431
                                           -0.6528 -0.0011  0.0540 -0.0420 -0.6024
                                            0.0731  0.0454  0.0319  0.1214  0.0442
                                           -0.1835 -0.0600
   304. (0.00703) RY*( 2) C  15           s( 27.22%)p 0.68( 18.53%)d 1.99( 54.25%)
                                           -0.0000  0.0122  0.5206 -0.0311 -0.0080
                                            0.0637  0.2705  0.0943 -0.0787 -0.0046
                                            0.1854  0.1900  0.0273 -0.0035 -0.1254
                                           -0.0485  0.0605 -0.1347 -0.2810 -0.0841
                                            0.5722  0.3330
   305. (0.00642) RY*( 3) C  15           s(  1.75%)p 6.31( 11.06%)d49.75( 87.18%)
                                           -0.0000  0.0022  0.1323  0.0040 -0.0027
                                           -0.0162  0.1792  0.1456 -0.0122  0.0480
                                            0.0034  0.0151 -0.0087 -0.0574  0.1345
                                            0.1740  0.0512 -0.3887 -0.4674 -0.3573
                                           -0.2419 -0.5623
   306. (0.00237) RY*( 4) C  15           s( 17.33%)p 3.98( 68.91%)d 0.79( 13.76%)
                                           -0.0000 -0.0057  0.3884  0.1496  0.0023
                                            0.0269 -0.6743  0.1467 -0.0974 -0.0283
                                           -0.2927 -0.0745  0.0890 -0.0404  0.2141
                                           -0.2060  0.1135  0.1571  0.0372 -0.2748
                                            0.1489 -0.1178
   307. (0.00103) RY*( 5) C  15           s( 34.41%)p 1.04( 35.76%)d 0.87( 29.83%)
                                           -0.0000  0.0028  0.5849 -0.0194 -0.0393
                                            0.0145  0.3333 -0.0912 -0.0142  0.0071
                                            0.2214 -0.2283 -0.0731 -0.0277  0.3606
                                            0.0226  0.0058  0.3030  0.3058  0.1421
                                           -0.2801 -0.1197
   308. (0.00028) RY*( 6) C  15           s(  5.28%)p14.39( 75.98%)d 3.55( 18.74%)
                                           -0.0000 -0.0023 -0.0693  0.1830  0.1205
                                           -0.0166  0.2196  0.2109  0.3112  0.0224
                                           -0.4658 -0.0827  0.1642 -0.0133  0.5318
                                            0.1406  0.1262 -0.2211 -0.0121  0.1361
                                            0.0278  0.3450
   309. (0.00010) RY*( 7) C  15           s( 12.42%)p 6.10( 75.70%)d 0.96( 11.88%)
   310. (0.00009) RY*( 8) C  15           s( 60.89%)p 0.50( 30.54%)d 0.14(  8.57%)
   311. (0.00005) RY*( 9) C  15           s( 12.24%)p 6.33( 77.53%)d 0.84( 10.23%)
   312. (0.00005) RY*(10) C  15           s(  2.92%)p27.99( 81.83%)d 5.21( 15.24%)
   313. (0.00003) RY*(11) C  15           s( 17.87%)p 2.55( 45.64%)d 2.04( 36.49%)
   314. (0.00001) RY*(12) C  15           s(  0.31%)p99.99( 98.68%)d 3.20(  1.01%)
   315. (0.00001) RY*(13) C  15           s(  0.42%)p24.13( 10.04%)d99.99( 89.54%)
   316. (0.00001) RY*(14) C  15           s(  0.43%)p99.99( 88.64%)d25.31( 10.93%)
   317. (0.00001) RY*(15) C  15           s(  4.51%)p12.32( 55.53%)d 8.87( 39.97%)
   318. (0.00001) RY*(16) C  15           s(  8.57%)p 3.09( 26.46%)d 7.58( 64.97%)
   319. (0.00000) RY*(17) C  15           s( 83.97%)p 0.18( 15.03%)d 0.01(  1.00%)
   320. (0.00272) RY*( 1) O  16           s(  2.59%)p37.12( 96.22%)d 0.46(  1.19%)
                                            0.0000  0.0012  0.1081  0.1193 -0.0009
                                           -0.0123  0.8033  0.0218  0.0424 -0.0027
                                            0.5413 -0.0931  0.0042  0.0058 -0.0863
                                           -0.0673 -0.0266 -0.0326 -0.0708 -0.0303
                                            0.0695  0.0089
   321. (0.00082) RY*( 2) O  16           s( 45.88%)p 1.14( 52.19%)d 0.04(  1.93%)
                                            0.0000  0.0057  0.6495 -0.1919 -0.0033
                                           -0.0113 -0.2870  0.1347 -0.0191  0.0191
                                            0.2203 -0.0854 -0.0018  0.0172 -0.5961
                                           -0.0847 -0.0442  0.0900  0.0788  0.0203
                                            0.0610  0.0294
   322. (0.00075) RY*( 3) O  16           s( 43.25%)p 1.26( 54.58%)d 0.05(  2.17%)
                                            0.0000  0.0064  0.6446 -0.1304 -0.0020
                                           -0.0091  0.2854  0.0952  0.0237  0.0170
                                           -0.4633  0.0052 -0.0350  0.0227  0.4644
                                           -0.1480  0.0191  0.0289 -0.0111 -0.0640
                                           -0.0804 -0.1008
   323. (0.00012) RY*( 4) O  16           s( 20.56%)p 3.74( 76.83%)d 0.13(  2.61%)
                                            0.0000  0.0110  0.2433  0.3825  0.0019
                                           -0.0119 -0.4069 -0.0410  0.0542  0.0247
                                            0.5180 -0.1481  0.0177  0.0254  0.5506
                                            0.0275 -0.0477  0.0048  0.0366 -0.1325
                                            0.0846  0.0010
   324. (0.00005) RY*( 5) O  16           s( 10.94%)p 7.96( 87.08%)d 0.18(  1.98%)
   325. (0.00004) RY*( 6) O  16           s( 42.49%)p 1.26( 53.71%)d 0.09(  3.80%)
   326. (0.00002) RY*( 7) O  16           s(  0.93%)p62.89( 58.40%)d43.80( 40.67%)
   327. (0.00001) RY*( 8) O  16           s( 29.34%)p 2.22( 65.25%)d 0.18(  5.40%)
   328. (0.00000) RY*( 9) O  16           s(  0.32%)p99.99( 98.14%)d 4.90(  1.55%)
   329. (0.00000) RY*(10) O  16           s(  0.08%)p99.99( 99.01%)d11.35(  0.91%)
   330. (0.00000) RY*(11) O  16           s( 99.85%)p 0.00(  0.11%)d 0.00(  0.03%)
   331. (0.00000) RY*(12) O  16           s(  0.50%)p99.99( 97.46%)d 4.11(  2.04%)
   332. (0.00000) RY*(13) O  16           s(  1.07%)p24.66( 26.29%)d68.15( 72.64%)
   333. (0.00000) RY*(14) O  16           s(  1.37%)p 7.12(  9.73%)d65.11( 88.91%)
   334. (0.00000) RY*(15) O  16           s(  0.32%)p53.47( 17.11%)d99.99( 82.57%)
   335. (0.00000) RY*(16) O  16           s(  0.16%)p26.31(  4.17%)d99.99( 95.67%)
   336. (0.00000) RY*(17) O  16           s(  0.17%)p24.44(  4.19%)d99.99( 95.64%)
   337. (0.00453) RY*( 1)Cl  17           s(  0.03%)p99.99( 51.51%)d99.99( 48.46%)
                                           -0.0000  0.0000 -0.0004  0.0177  0.0002
                                           -0.0010  0.0001  0.0000 -0.0008  0.4818
                                           -0.0278  0.0385  0.0033  0.0000  0.0018
                                            0.4829 -0.0382  0.0286  0.0030  0.0000
                                            0.0002  0.2111 -0.0212  0.0113  0.0015
                                            0.0654 -0.2339  0.0326 -0.6443 -0.0975
   338. (0.00293) RY*( 2)Cl  17           s(  0.55%)p99.99( 68.28%)d56.30( 31.17%)
                                           -0.0000 -0.0000 -0.0018  0.0701 -0.0244
                                           -0.0047  0.0003  0.0000 -0.0069  0.2471
                                           -0.0291 -0.0054  0.0024  0.0000  0.0070
                                            0.0787  0.0123 -0.0044 -0.0001  0.0000
                                            0.0005 -0.7805  0.0671  0.0235 -0.0068
                                            0.0954  0.2856 -0.4019 -0.1547  0.1887
   339. (0.00080) RY*( 3)Cl  17           s(  6.07%)p11.98( 72.73%)d 3.49( 21.20%)
                                           -0.0000 -0.0000 -0.0165  0.2075  0.1317
                                           -0.0033  0.0014  0.0000 -0.0537 -0.5556
                                           -0.0622  0.0058  0.0208  0.0000  0.0620
                                            0.6274  0.0130 -0.0009 -0.0231  0.0000
                                           -0.0185 -0.1046 -0.0422  0.0062  0.0086
                                           -0.3892  0.0707 -0.1204 -0.0103 -0.2025
   340. (0.00027) RY*( 4)Cl  17           s( 34.16%)p 1.29( 43.91%)d 0.64( 21.92%)
                                           -0.0000 -0.0000 -0.0056  0.5827 -0.0449
                                            0.0057  0.0021  0.0000 -0.0136  0.1770
                                            0.1135  0.0842 -0.0126  0.0000  0.0152
                                           -0.1685  0.0250 -0.0935  0.0214  0.0000
                                           -0.0035  0.0034 -0.5907  0.0083 -0.0053
                                            0.0591  0.2226  0.0405  0.0259 -0.4048
   341. (0.00016) RY*( 5)Cl  17           s( 19.54%)p 3.68( 71.83%)d 0.44(  8.63%)
                                           -0.0000  0.0000 -0.0038  0.3771 -0.2300
                                           -0.0185  0.0012  0.0000 -0.0021 -0.1300
                                           -0.3739 -0.0069  0.0066  0.0000  0.0157
                                           -0.2581 -0.6330 -0.0527 -0.0071  0.0000
                                           -0.0035  0.1219  0.2729  0.0419 -0.0038
                                           -0.1123  0.0313 -0.1141 -0.2359  0.0637
   342. (0.00011) RY*( 6)Cl  17           s( 22.56%)p 2.12( 47.87%)d 1.31( 29.57%)
                                           -0.0000 -0.0000 -0.0023  0.3957 -0.2601
                                           -0.0367  0.0013  0.0000 -0.0086  0.0294
                                            0.4481  0.0521  0.0131  0.0000  0.0074
                                            0.0363  0.3103 -0.0827 -0.0175  0.0000
                                           -0.0044  0.1001  0.3987  0.0000 -0.0168
                                           -0.1930  0.2520  0.2846 -0.1038  0.3212
   343. (0.00007) RY*( 7)Cl  17           s( 62.22%)p 0.31( 19.09%)d 0.30( 18.68%)
   344. (0.00005) RY*( 8)Cl  17           s(  4.27%)p10.77( 45.98%)d11.65( 49.75%)
   345. (0.00005) RY*( 9)Cl  17           s(  8.07%)p 3.84( 30.98%)d 7.55( 60.94%)
   346. (0.00002) RY*(10)Cl  17           s(  4.65%)p14.08( 65.46%)d 6.43( 29.90%)
   347. (0.00001) RY*(11)Cl  17           s(  1.57%)p38.21( 60.18%)d24.29( 38.25%)
   348. (0.00001) RY*(12)Cl  17           s( 12.12%)p 2.34( 28.41%)d 4.91( 59.47%)
   349. (0.00000) RY*(13)Cl  17           s(  9.29%)p 9.11( 84.69%)d 0.65(  6.02%)
   350. (0.00000) RY*(14)Cl  17           s(  0.04%)p99.99( 99.72%)d 6.39(  0.24%)
   351. (0.00000) RY*(15)Cl  17           s(  1.63%)p55.69( 90.72%)d 4.70(  7.65%)
   352. (0.00000) RY*(16)Cl  17           s(  0.02%)p99.99( 99.85%)d 5.80(  0.13%)
   353. (0.00000) RY*(17)Cl  17           s( 98.33%)p 0.01(  1.09%)d 0.01(  0.57%)
   354. (0.00000) RY*(18)Cl  17           s(100.00%)p 0.00(  0.00%)d 0.00(  0.00%)
   355. (0.00000) RY*(19)Cl  17           s( 14.64%)p 5.31( 77.76%)d 0.52(  7.60%)
   356. (0.00000) RY*(20)Cl  17           s(  0.04%)p99.99( 99.78%)d 4.36(  0.18%)
   357. (0.00001) RY*(21)Cl  17           s(  0.10%)p99.99( 40.86%)d99.99( 59.04%)
   358. (0.00038) RY*( 1) H  18           s(100.00%)
                                           -0.0005  1.0000  0.0029
   359. (0.00022) RY*( 2) H  18           s(100.00%)
                                           -0.0011 -0.0029  1.0000
   360. (0.00048) RY*( 1) H  19           s(100.00%)
                                           -0.0006  1.0000  0.0022
   361. (0.00022) RY*( 2) H  19           s(100.00%)
                                           -0.0012 -0.0022  1.0000
   362. (0.00084) RY*( 1) H  20           s(100.00%)
                                           -0.0015  1.0000  0.0013
   363. (0.00015) RY*( 2) H  20           s(100.00%)
                                           -0.0007 -0.0013  1.0000
   364. (0.00061) RY*( 1) H  21           s(100.00%)
                                           -0.0015  1.0000  0.0020
   365. (0.00021) RY*( 2) H  21           s(100.00%)
                                           -0.0006 -0.0020  1.0000
   366. (0.00047) RY*( 1) H  22           s(100.00%)
                                           -0.0007  1.0000  0.0023
   367. (0.00022) RY*( 2) H  22           s(100.00%)
                                           -0.0011 -0.0023  1.0000
   368. (0.00196) RY*( 1) H  23           s(100.00%)
                                            0.0025  1.0000 -0.0013
   369. (0.00028) RY*( 2) H  23           s(100.00%)
                                           -0.0011  0.0013  1.0000
   370. (0.00255) RY*( 1) H  24           s(100.00%)
                                            0.0068  1.0000 -0.0038
   371. (0.00042) RY*( 2) H  24           s(100.00%)
                                           -0.0020  0.0038  1.0000
   372. (0.00061) RY*( 1) H  25           s(100.00%)
                                           -0.0013  1.0000  0.0025
   373. (0.00022) RY*( 2) H  25           s(100.00%)
                                           -0.0010 -0.0025  1.0000
   374. (0.00043) RY*( 1) H  26           s(100.00%)
                                           -0.0008  1.0000  0.0029
   375. (0.00020) RY*( 2) H  26           s(100.00%)
                                           -0.0010 -0.0029  1.0000
   376. (0.00041) RY*( 1) H  27           s(100.00%)
                                           -0.0009  1.0000  0.0034
   377. (0.00020) RY*( 2) H  27           s(100.00%)
                                           -0.0010 -0.0034  1.0000
   378. (0.00084) RY*( 1) H  28           s(100.00%)
                                           -0.0019  1.0000  0.0013
   379. (0.00017) RY*( 2) H  28           s(100.00%)
                                           -0.0006 -0.0013  1.0000
   380. (0.00113) RY*( 1) H  29           s(100.00%)
                                            0.0036  1.0000 -0.0047
   381. (0.00025) RY*( 2) H  29           s(100.00%)
                                           -0.0013  0.0047  1.0000
   382. (0.01529) BD*( 1) C   1 - C   2  
                ( 50.11%)   0.7079* C   1 s( 34.68%)p 1.88( 65.29%)d 0.00(  0.03%)
                                            0.0000  0.5888 -0.0110  0.0001 -0.0000
                                            0.3038 -0.0411 -0.0012 -0.0001 -0.7193
                                            0.0014  0.0143 -0.0000  0.2031 -0.0061
                                           -0.0034 -0.0000 -0.0073  0.0029 -0.0076
                                           -0.0104 -0.0099
                ( 49.89%)  -0.7064* C   2 s( 34.71%)p 1.88( 65.26%)d 0.00(  0.03%)
                                            0.0000  0.5890 -0.0127 -0.0027 -0.0005
                                           -0.2749 -0.0299  0.0090 -0.0006  0.7317
                                           -0.0302 -0.0096  0.0004 -0.1990  0.0025
                                            0.0031 -0.0002 -0.0096  0.0037 -0.0073
                                           -0.0078 -0.0097
   383. (0.01543) BD*( 1) C   1 - C   6  
                ( 50.06%)   0.7075* C   1 s( 34.70%)p 1.88( 65.27%)d 0.00(  0.03%)
                                            0.0000  0.5890 -0.0114 -0.0004 -0.0001
                                           -0.7875  0.0113  0.0143  0.0001  0.1108
                                           -0.0389  0.0024 -0.0001 -0.1349  0.0102
                                            0.0016  0.0000 -0.0011  0.0049 -0.0016
                                            0.0132 -0.0107
                ( 49.94%)  -0.7067* C   6 s( 34.67%)p 1.88( 65.30%)d 0.00(  0.03%)
                                            0.0000  0.5887 -0.0130 -0.0024 -0.0005
                                            0.7922 -0.0229  0.0118  0.0003 -0.0791
                                           -0.0358 -0.0059 -0.0004  0.1312  0.0047
                                            0.0031  0.0001 -0.0046  0.0055 -0.0023
                                            0.0122 -0.0105
   384. (0.32159) BD*( 2) C   1 - C   6  
                ( 49.90%)   0.7064* C   1 s(  0.00%)p 1.00( 99.96%)d 0.00(  0.04%)
                                           -0.0000  0.0006  0.0001 -0.0000  0.0000
                                            0.1358  0.0034  0.0014  0.0000 -0.2151
                                           -0.0057 -0.0028 -0.0000 -0.9665 -0.0249
                                           -0.0124  0.0006  0.0027  0.0173  0.0084
                                           -0.0043  0.0011
                ( 50.10%)  -0.7078* C   6 s(  0.00%)p 1.00( 99.96%)d 0.00(  0.04%)
                                            0.0000  0.0015  0.0003  0.0008  0.0000
                                            0.1374  0.0034 -0.0018 -0.0002 -0.2160
                                           -0.0052  0.0030  0.0003 -0.9661 -0.0237
                                            0.0118  0.0014 -0.0049 -0.0135  0.0109
                                           -0.0007 -0.0080
   385. (0.01151) BD*( 1) C   1 - H  18  
                ( 39.70%)   0.6301* C   1 s( 30.53%)p 2.27( 69.40%)d 0.00(  0.07%)
                                            0.0003 -0.5523 -0.0179 -0.0002 -0.0002
                                           -0.5165 -0.0029 -0.0053 -0.0011 -0.6497
                                           -0.0036 -0.0066 -0.0015  0.0717  0.0004
                                            0.0008  0.0001 -0.0224  0.0030  0.0023
                                            0.0052  0.0110
                ( 60.30%)  -0.7765* H  18 s(100.00%)
                                           -1.0000 -0.0005 -0.0011
   386. (0.01523) BD*( 1) C   2 - C   3  
                ( 50.57%)   0.7111* C   2 s( 34.60%)p 1.89( 65.36%)d 0.00(  0.03%)
                                            0.0000  0.5882 -0.0104  0.0012  0.0003
                                           -0.4896 -0.0214  0.0110 -0.0012 -0.6381
                                            0.0342  0.0084 -0.0002  0.0696 -0.0107
                                            0.0000 -0.0002  0.0134 -0.0001 -0.0026
                                           -0.0010 -0.0112
                ( 49.43%)  -0.7030* C   3 s( 34.87%)p 1.87( 65.10%)d 0.00(  0.03%)
                                           -0.0001  0.5903  0.0147 -0.0021 -0.0001
                                            0.5079 -0.0376 -0.0016  0.0008  0.6217
                                            0.0138 -0.0083  0.0001 -0.0698 -0.0081
                                            0.0011  0.0003  0.0123 -0.0008 -0.0039
                                           -0.0047 -0.0107
   387. (0.32248) BD*( 2) C   2 - C   3  
                ( 50.45%)   0.7103* C   2 s(  0.00%)p 1.00( 99.96%)d 0.00(  0.04%)
                                            0.0000  0.0020 -0.0010 -0.0010 -0.0002
                                           -0.1348 -0.0025 -0.0017  0.0002  0.2109
                                            0.0045  0.0028 -0.0003  0.9677  0.0206
                                            0.0100 -0.0005 -0.0029 -0.0182 -0.0076
                                            0.0042 -0.0018
                ( 49.55%)  -0.7039* C   3 s(  0.00%)p 1.00( 99.97%)d 0.00(  0.03%)
                                            0.0000  0.0027  0.0019  0.0000  0.0000
                                           -0.1313 -0.0021 -0.0029  0.0004  0.2133
                                            0.0056  0.0055 -0.0003  0.9677  0.0173
                                            0.0119 -0.0018 -0.0018  0.0033  0.0163
                                           -0.0040 -0.0064
   388. (0.01113) BD*( 1) C   2 - H  19  
                ( 39.63%)   0.6295* C   2 s( 30.59%)p 2.27( 69.34%)d 0.00(  0.07%)
                                            0.0003 -0.5528 -0.0182 -0.0013 -0.0003
                                           -0.8154 -0.0047 -0.0086 -0.0014  0.1017
                                            0.0010  0.0005 -0.0000 -0.1346 -0.0008
                                           -0.0014 -0.0002  0.0059 -0.0069  0.0001
                                           -0.0219  0.0103
                ( 60.37%)  -0.7770* H  19 s(100.00%)
                                           -1.0000 -0.0006 -0.0012
   389. (0.02566) BD*( 1) C   3 - C   4  
                ( 50.76%)   0.7125* C   3 s( 34.95%)p 1.86( 65.02%)d 0.00(  0.03%)
                                            0.0001  0.5911  0.0058  0.0045  0.0003
                                           -0.7930  0.0083  0.0104 -0.0004  0.0723
                                            0.0191 -0.0000  0.0016 -0.1252 -0.0036
                                            0.0011 -0.0004 -0.0033  0.0055 -0.0016
                                            0.0114 -0.0101
                ( 49.24%)  -0.7017* C   4 s( 33.87%)p 1.95( 66.09%)d 0.00(  0.03%)
                                           -0.0000  0.5820  0.0051  0.0010  0.0001
                                            0.7942 -0.0117 -0.0008  0.0046 -0.1080
                                            0.0065  0.0012 -0.0026  0.1354 -0.0040
                                           -0.0013  0.0015 -0.0031  0.0047 -0.0006
                                            0.0141 -0.0103
   390. (0.01221) BD*( 1) C   3 - H  20  
                ( 39.65%)   0.6297* C   3 s( 30.09%)p 2.32( 69.84%)d 0.00(  0.07%)
                                           -0.0003  0.5483 -0.0162 -0.0021 -0.0001
                                            0.3076 -0.0115  0.0046  0.0021 -0.7492
                                           -0.0066 -0.0029 -0.0016  0.2054 -0.0013
                                            0.0006  0.0001 -0.0153  0.0039 -0.0090
                                           -0.0162 -0.0101
                ( 60.35%)  -0.7768* H  20 s(100.00%)
                                            1.0000  0.0015  0.0007
   391. (0.02276) BD*( 1) C   4 - C   5  
                ( 48.99%)   0.6999* C   4 s( 34.26%)p 1.92( 65.71%)d 0.00(  0.03%)
                                            0.0000 -0.5853 -0.0057 -0.0015 -0.0003
                                            0.2955 -0.0169  0.0003  0.0027 -0.7275
                                            0.0056 -0.0006 -0.0026  0.2003 -0.0042
                                            0.0002  0.0008  0.0084 -0.0029  0.0071
                                            0.0100  0.0086
                ( 51.01%)  -0.7142* C   5 s( 35.12%)p 1.85( 64.85%)d 0.00(  0.03%)
                                           -0.0001 -0.5926 -0.0068 -0.0048 -0.0003
                                           -0.2680 -0.0228  0.0039 -0.0018  0.7300
                                           -0.0159 -0.0096  0.0004 -0.2071  0.0006
                                            0.0036 -0.0002  0.0084 -0.0036  0.0071
                                            0.0073  0.0089
   392. (0.35224) BD*( 2) C   4 - C   5  
                ( 48.50%)   0.6964* C   4 s(  0.00%)p 1.00( 99.97%)d 0.00(  0.03%)
                                           -0.0001 -0.0009  0.0006  0.0003 -0.0000
                                            0.1372  0.0055  0.0031 -0.0008 -0.2100
                                           -0.0021 -0.0004  0.0016 -0.9678 -0.0099
                                           -0.0038  0.0068  0.0027 -0.0014 -0.0148
                                            0.0032  0.0059
                ( 51.50%)  -0.7176* C   5 s(  0.00%)p 1.00( 99.96%)d 0.00(  0.04%)
                                            0.0000  0.0045  0.0004  0.0017  0.0000
                                            0.1411  0.0035 -0.0003  0.0000 -0.2183
                                           -0.0011 -0.0014  0.0005 -0.9653 -0.0104
                                           -0.0065  0.0018 -0.0050 -0.0142  0.0102
                                           -0.0003 -0.0081
   393. (0.02888) BD*( 1) C   4 - C   7  
                ( 51.53%)   0.7178* C   4 s( 31.83%)p 2.14( 68.14%)d 0.00(  0.03%)
                                            0.0002  0.5641 -0.0091 -0.0034 -0.0004
                                           -0.5120 -0.0013  0.0013 -0.0017 -0.6436
                                           -0.0209  0.0007 -0.0016  0.0665  0.0112
                                            0.0025  0.0006  0.0145 -0.0009 -0.0017
                                           -0.0038 -0.0100
                ( 48.47%)  -0.6962* C   7 s( 28.51%)p 2.51( 71.46%)d 0.00(  0.03%)
                                            0.0001  0.5339  0.0090 -0.0012  0.0001
                                            0.5278  0.0110  0.0011  0.0024  0.6563
                                           -0.0011  0.0014  0.0021 -0.0699  0.0171
                                           -0.0022  0.0028  0.0146 -0.0024 -0.0017
                                            0.0018 -0.0073
   394. (0.01495) BD*( 1) C   5 - C   6  
                ( 49.63%)   0.7045* C   5 s( 34.56%)p 1.89( 65.41%)d 0.00(  0.03%)
                                            0.0001 -0.5877 -0.0134  0.0021  0.0000
                                           -0.4908 -0.0230  0.0090 -0.0002 -0.6375
                                            0.0338  0.0041 -0.0008  0.0697 -0.0107
                                            0.0008  0.0001 -0.0135  0.0004  0.0027
                                            0.0010  0.0113
                ( 50.37%)  -0.7098* C   6 s( 34.67%)p 1.88( 65.30%)d 0.00(  0.03%)
                                           -0.0000 -0.5887  0.0090 -0.0012 -0.0004
                                            0.5102 -0.0390  0.0054 -0.0002  0.6214
                                            0.0113  0.0128  0.0007 -0.0673 -0.0084
                                           -0.0016 -0.0002 -0.0127  0.0007  0.0037
                                            0.0049  0.0112
   395. (0.01186) BD*( 1) C   5 - H  21  
                ( 39.61%)   0.6294* C   5 s( 30.22%)p 2.31( 69.71%)d 0.00(  0.07%)
                                           -0.0004  0.5495 -0.0158 -0.0025 -0.0001
                                           -0.8160 -0.0043 -0.0042 -0.0014  0.1062
                                           -0.0083  0.0027  0.0016 -0.1408  0.0013
                                           -0.0017 -0.0007 -0.0055  0.0074 -0.0003
                                            0.0217 -0.0107
                ( 60.39%)  -0.7771* H  21 s(100.00%)
                                            1.0000  0.0015  0.0006
   396. (0.01111) BD*( 1) C   6 - H  22  
                ( 39.66%)   0.6297* C   6 s( 30.57%)p 2.27( 69.37%)d 0.00(  0.07%)
                                            0.0003 -0.5526 -0.0174 -0.0009 -0.0002
                                            0.3011  0.0020 -0.0025  0.0004 -0.7478
                                           -0.0040  0.0079 -0.0015  0.2092  0.0012
                                           -0.0022  0.0004  0.0154 -0.0038  0.0097
                                            0.0156  0.0088
                ( 60.34%)  -0.7768* H  22 s(100.00%)
                                           -1.0000 -0.0007 -0.0011
   397. (0.04014) BD*( 1) C   7 - C   8  
                ( 49.62%)   0.7044* C   7 s( 28.58%)p 2.50( 71.40%)d 0.00(  0.03%)
                                            0.0002  0.5345  0.0054  0.0007  0.0001
                                           -0.0422  0.0167 -0.0023  0.0039 -0.3180
                                            0.0040  0.0040 -0.0005  0.7814  0.0025
                                           -0.0087  0.0049  0.0001  0.0003 -0.0105
                                           -0.0029  0.0125
                ( 50.38%)  -0.7098* C   8 s( 31.95%)p 2.13( 68.03%)d 0.00(  0.02%)
                                            0.0002  0.5651 -0.0125 -0.0020 -0.0006
                                            0.0352  0.0094 -0.0031  0.0004  0.2712
                                            0.0153 -0.0020  0.0016 -0.7778 -0.0149
                                            0.0037 -0.0030 -0.0016 -0.0010 -0.0075
                                           -0.0013  0.0132
   398. (0.03170) BD*( 1) C   7 - N   9  
                ( 61.12%)   0.7818* C   7 s( 21.90%)p 3.56( 78.01%)d 0.00(  0.09%)
                                           -0.0001  0.4673  0.0258  0.0011 -0.0004
                                            0.2399  0.0006  0.0017 -0.0028 -0.6341
                                            0.0118 -0.0023  0.0010 -0.5648  0.0342
                                           -0.0033  0.0003 -0.0113 -0.0109  0.0240
                                           -0.0101  0.0030
                ( 38.88%)  -0.6236* N   9 s( 35.34%)p 1.83( 64.63%)d 0.00(  0.03%)
                                           -0.0000  0.5945 -0.0001 -0.0036  0.0001
                                           -0.2163 -0.0031  0.0021 -0.0001  0.5578
                                           -0.0058 -0.0044  0.0010  0.5369  0.0031
                                           -0.0043  0.0001 -0.0025 -0.0092  0.0149
                                           -0.0025  0.0020
   399. (0.02740) BD*( 1) C   7 - H  23  
                ( 38.07%)   0.6170* C   7 s( 21.06%)p 3.75( 78.86%)d 0.00(  0.08%)
                                           -0.0003  0.4581 -0.0271  0.0001  0.0002
                                           -0.8120 -0.0243 -0.0052  0.0022  0.2543
                                            0.0088 -0.0037 -0.0021 -0.2529  0.0036
                                            0.0051 -0.0026 -0.0117  0.0148 -0.0040
                                            0.0175 -0.0108
                ( 61.93%)  -0.7869* H  23 s(100.00%)
                                            1.0000 -0.0025  0.0011
   400. (0.03684) BD*( 1) C   8 - C  10  
                ( 50.23%)   0.7088* C   8 s( 34.08%)p 1.93( 65.89%)d 0.00(  0.03%)
                                           -0.0000  0.5837  0.0117  0.0028  0.0002
                                           -0.5286  0.0126 -0.0021 -0.0021  0.3350
                                           -0.0118 -0.0004  0.0016  0.5166  0.0080
                                            0.0056  0.0020 -0.0087 -0.0129  0.0062
                                            0.0028  0.0033
                ( 49.77%)  -0.7055* C  10 s( 38.60%)p 1.59( 61.37%)d 0.00(  0.03%)
                                            0.0001  0.6213  0.0023  0.0023  0.0006
                                            0.4763  0.0081  0.0070 -0.0047 -0.2520
                                           -0.0078 -0.0049  0.0038 -0.5683  0.0021
                                           -0.0055  0.0014 -0.0095 -0.0114  0.0032
                                            0.0026  0.0049
   401. (0.42220) BD*( 2) C   8 - C  10  
                ( 52.37%)   0.7237* C   8 s(  0.00%)p 1.00( 99.96%)d 0.00(  0.04%)
                                            0.0001 -0.0033 -0.0011 -0.0001  0.0000
                                            0.6851 -0.0014  0.0049 -0.0056  0.6781
                                            0.0012  0.0038 -0.0051  0.2652 -0.0053
                                           -0.0014 -0.0018 -0.0048  0.0100  0.0121
                                           -0.0055  0.0083
                ( 47.63%)  -0.6902* C  10 s(  0.00%)p 1.00( 99.99%)d 0.00(  0.01%)
                                           -0.0000 -0.0046  0.0006 -0.0000 -0.0001
                                            0.6864 -0.0020  0.0001  0.0036  0.6747
                                           -0.0007 -0.0001  0.0023  0.2710 -0.0022
                                           -0.0004  0.0041  0.0022 -0.0034 -0.0062
                                            0.0068 -0.0036
   402. (0.02341) BD*( 1) C   8 - C  14  
                ( 48.66%)   0.6976* C   8 s( 33.96%)p 1.94( 66.01%)d 0.00(  0.03%)
                                           -0.0003  0.5827  0.0052 -0.0014  0.0002
                                            0.4993 -0.0109  0.0020  0.0035 -0.5948
                                            0.0094 -0.0020 -0.0026  0.2385  0.0047
                                           -0.0011 -0.0003 -0.0146  0.0050 -0.0079
                                           -0.0019 -0.0033
                ( 51.34%)  -0.7165* C  14 s( 34.65%)p 1.88( 65.32%)d 0.00(  0.03%)
                                            0.0002  0.5886  0.0052  0.0007  0.0005
                                           -0.4959 -0.0062  0.0054 -0.0018  0.5891
                                           -0.0017 -0.0067  0.0011 -0.2442  0.0221
                                            0.0035  0.0010 -0.0151  0.0023 -0.0054
                                           -0.0014 -0.0045
   403. (0.05211) BD*( 1) N   9 - C  15  
                ( 37.06%)   0.6088* N   9 s( 35.05%)p 1.85( 64.90%)d 0.00(  0.05%)
                                           -0.0000  0.5919  0.0100  0.0047  0.0000
                                           -0.4579 -0.0018  0.0022 -0.0015 -0.6381
                                            0.0222 -0.0001 -0.0018 -0.1770  0.0186
                                           -0.0052 -0.0001  0.0173  0.0012  0.0081
                                           -0.0042 -0.0098
                ( 62.94%)  -0.7933* C  15 s( 32.60%)p 2.07( 67.32%)d 0.00(  0.08%)
                                            0.0001  0.5706 -0.0189  0.0054 -0.0014
                                            0.4728 -0.0189 -0.0015 -0.0030  0.6451
                                           -0.0221 -0.0059 -0.0019  0.1804 -0.0021
                                           -0.0061  0.0005  0.0219  0.0085  0.0064
                                           -0.0071 -0.0113
   404. (0.01601) BD*( 1) N   9 - H  24  
                ( 29.02%)   0.5387* N   9 s( 29.49%)p 2.39( 70.46%)d 0.00(  0.06%)
                                            0.0001 -0.5430  0.0052  0.0022  0.0001
                                           -0.7243  0.0162  0.0020  0.0012 -0.0986
                                           -0.0012  0.0033 -0.0009  0.4122 -0.0084
                                            0.0003 -0.0018 -0.0052  0.0190 -0.0018
                                           -0.0137  0.0036
                ( 70.98%)  -0.8425* H  24 s(100.00%)
                                           -1.0000  0.0068 -0.0020
   405. (0.02719) BD*( 1) C  10 - C  11  
                ( 48.61%)   0.6972* C  10 s( 37.45%)p 1.67( 62.53%)d 0.00(  0.03%)
                                            0.0001 -0.6119 -0.0062 -0.0001  0.0005
                                            0.0415 -0.0160 -0.0017  0.0028  0.2538
                                            0.0128  0.0049 -0.0040 -0.7473  0.0092
                                           -0.0079  0.0015  0.0041  0.0024  0.0090
                                            0.0014 -0.0133
                ( 51.39%)  -0.7168* C  11 s( 34.34%)p 1.91( 65.63%)d 0.00(  0.03%)
                                           -0.0000 -0.5859  0.0139 -0.0022 -0.0004
                                           -0.0026 -0.0268  0.0023 -0.0010 -0.2995
                                            0.0285  0.0026  0.0010  0.7516 -0.0045
                                           -0.0126 -0.0003  0.0018  0.0028  0.0088
                                            0.0012 -0.0144
   406. (0.02680) BD*( 1) C  10 -Cl  17  
                ( 53.69%)   0.7328* C  10 s( 23.78%)p 3.20( 76.03%)d 0.01(  0.19%)
                                           -0.0001  0.4875 -0.0099 -0.0033 -0.0001
                                           -0.5472  0.0114  0.0102  0.0022  0.6447
                                           -0.0092 -0.0113 -0.0044 -0.2111 -0.0063
                                            0.0021  0.0039 -0.0364  0.0099 -0.0127
                                           -0.0057 -0.0178
                ( 46.31%)  -0.6805*Cl  17 s( 20.27%)p 3.91( 79.20%)d 0.03(  0.53%)
                                            0.0000  0.0001  0.4490  0.0333  0.0005
                                            0.0000 -0.0000  0.0001  0.5693 -0.0306
                                           -0.0043  0.0016 -0.0002 -0.0001 -0.6592
                                            0.0369  0.0031 -0.0010  0.0002  0.0000
                                            0.1756 -0.0125 -0.0019 -0.0008 -0.0001
                                           -0.0596  0.0164 -0.0186 -0.0091 -0.0323
   407. (0.01648) BD*( 1) C  11 - C  12  
                ( 49.38%)   0.7027* C  11 s( 34.93%)p 1.86( 65.03%)d 0.00(  0.03%)
                                            0.0002 -0.5909  0.0116  0.0056  0.0001
                                           -0.4952 -0.0069  0.0090 -0.0011  0.5934
                                           -0.0093 -0.0085  0.0009 -0.2257  0.0410
                                           -0.0014  0.0006  0.0166 -0.0015  0.0048
                                            0.0016  0.0052
                ( 50.62%)  -0.7115* C  12 s( 34.40%)p 1.91( 65.57%)d 0.00(  0.03%)
                                           -0.0001 -0.5864  0.0097  0.0002  0.0000
                                            0.5061 -0.0249 -0.0069  0.0001 -0.5940
                                            0.0125  0.0098 -0.0002  0.2116  0.0316
                                           -0.0076  0.0004  0.0145 -0.0045  0.0083
                                            0.0026  0.0032
   408. (0.31992) BD*( 2) C  11 - C  12  
                ( 49.69%)   0.7049* C  11 s(  0.00%)p 1.00( 99.96%)d 0.00(  0.04%)
                                            0.0000  0.0000  0.0003  0.0002  0.0001
                                           -0.6853 -0.0163 -0.0074  0.0009 -0.6751
                                           -0.0160 -0.0083  0.0006 -0.2714 -0.0064
                                           -0.0024  0.0004 -0.0014  0.0001  0.0073
                                           -0.0183  0.0028
                ( 50.31%)  -0.7093* C  12 s(  0.00%)p 1.00( 99.96%)d 0.00(  0.04%)
                                            0.0000 -0.0010  0.0003  0.0002  0.0000
                                           -0.6834 -0.0170 -0.0081  0.0005 -0.6775
                                           -0.0169 -0.0077  0.0004 -0.2698 -0.0067
                                           -0.0029  0.0002 -0.0041  0.0119  0.0066
                                            0.0132  0.0071
   409. (0.01085) BD*( 1) C  11 - H  25  
                ( 39.14%)   0.6256* C  11 s( 30.63%)p 2.26( 69.31%)d 0.00(  0.06%)
                                           -0.0003  0.5531  0.0174  0.0035 -0.0002
                                           -0.5327 -0.0053 -0.0041 -0.0008  0.3176
                                            0.0069  0.0020  0.0005  0.5552 -0.0042
                                            0.0058  0.0008 -0.0103 -0.0189  0.0115
                                            0.0060  0.0044
                ( 60.86%)  -0.7801* H  25 s(100.00%)
                                            1.0000  0.0013  0.0010
   410. (0.01519) BD*( 1) C  12 - C  13  
                ( 49.98%)   0.7069* C  12 s( 34.72%)p 1.88( 65.25%)d 0.00(  0.03%)
                                            0.0000  0.5891 -0.0109 -0.0001 -0.0001
                                            0.5237 -0.0243 -0.0074 -0.0000 -0.3210
                                            0.0309  0.0029  0.0004 -0.5227 -0.0159
                                            0.0118 -0.0007 -0.0086 -0.0130  0.0053
                                            0.0036  0.0057
                ( 50.02%)  -0.7073* C  13 s( 34.55%)p 1.89( 65.41%)d 0.00(  0.03%)
                                            0.0000  0.5877 -0.0111 -0.0027 -0.0005
                                           -0.5152 -0.0028  0.0093 -0.0008  0.2970
                                            0.0183 -0.0074  0.0007  0.5464 -0.0388
                                           -0.0046  0.0002 -0.0108 -0.0122  0.0058
                                            0.0036  0.0024
   411. (0.01085) BD*( 1) C  12 - H  26  
                ( 39.50%)   0.6285* C  12 s( 30.78%)p 2.25( 69.15%)d 0.00(  0.07%)
                                            0.0003 -0.5546 -0.0161  0.0001 -0.0001
                                            0.0224  0.0011 -0.0002  0.0001  0.2886
                                            0.0008  0.0038  0.0005 -0.7795 -0.0046
                                           -0.0088 -0.0017 -0.0019  0.0005  0.0145
                                            0.0028 -0.0209
                ( 60.50%)  -0.7778* H  26 s(100.00%)
                                           -1.0000 -0.0008 -0.0010
   412. (0.01508) BD*( 1) C  13 - C  14  
                ( 50.52%)   0.7108* C  13 s( 34.69%)p 1.88( 65.28%)d 0.00(  0.03%)
                                            0.0001  0.5889 -0.0095  0.0018  0.0003
                                            0.0280 -0.0290  0.0031 -0.0006  0.2770
                                            0.0204 -0.0070  0.0011 -0.7572  0.0222
                                            0.0104 -0.0010 -0.0037 -0.0001 -0.0114
                                           -0.0022  0.0132
                ( 49.48%)  -0.7034* C  14 s( 34.85%)p 1.87( 65.12%)d 0.00(  0.03%)
                                           -0.0000  0.5901  0.0157 -0.0008 -0.0003
                                           -0.0121 -0.0290  0.0038  0.0002 -0.2882
                                            0.0296 -0.0012 -0.0006  0.7525 -0.0020
                                           -0.0057  0.0012 -0.0025 -0.0035 -0.0087
                                           -0.0008  0.0146
   413. (0.32284) BD*( 2) C  13 - C  14  
                ( 50.27%)   0.7090* C  13 s(  0.00%)p 1.00( 99.96%)d 0.00(  0.04%)
                                           -0.0000 -0.0010  0.0002 -0.0005  0.0001
                                            0.6802  0.0141  0.0057 -0.0007  0.6797
                                            0.0135  0.0054 -0.0009  0.2730  0.0056
                                            0.0029 -0.0004  0.0039 -0.0115 -0.0061
                                           -0.0144 -0.0066
                ( 49.73%)  -0.7052* C  14 s(  0.00%)p 1.00( 99.96%)d 0.00(  0.04%)
                                           -0.0000 -0.0010  0.0002 -0.0002 -0.0001
                                            0.6762  0.0107  0.0066 -0.0021  0.6836
                                            0.0112  0.0064 -0.0019  0.2734  0.0023
                                            0.0037 -0.0010 -0.0046  0.0100  0.0119
                                           -0.0054  0.0084
   414. (0.01133) BD*( 1) C  13 - H  27  
                ( 39.53%)   0.6288* C  13 s( 30.65%)p 2.26( 69.28%)d 0.00(  0.07%)
                                            0.0003 -0.5534 -0.0164 -0.0007 -0.0003
                                           -0.5193 -0.0036 -0.0055 -0.0005  0.6098
                                            0.0038  0.0063  0.0008 -0.2263 -0.0009
                                           -0.0020 -0.0006  0.0196 -0.0082  0.0084
                                            0.0034  0.0113
                ( 60.47%)  -0.7776* H  27 s(100.00%)
                                           -1.0000 -0.0009 -0.0010
   415. (0.01193) BD*( 1) C  14 - H  28  
                ( 39.35%)   0.6273* C  14 s( 30.40%)p 2.29( 69.54%)d 0.00(  0.07%)
                                            0.0004 -0.5511  0.0164 -0.0003  0.0000
                                           -0.5438  0.0029 -0.0035 -0.0015  0.3188
                                           -0.0074  0.0033  0.0016  0.5458  0.0093
                                            0.0016  0.0002  0.0106  0.0190 -0.0115
                                           -0.0065 -0.0033
                ( 60.65%)  -0.7788* H  28 s(100.00%)
                                           -1.0000 -0.0019 -0.0006
   416. (0.26299) BD*( 1) C  15 - O  16  
                ( 72.96%)   0.8542* C  15 s(  0.03%)p99.99( 99.39%)d22.33(  0.58%)
                                           -0.0000  0.0161 -0.0005  0.0014  0.0003
                                            0.4574  0.0226  0.0102  0.0044 -0.5443
                                           -0.0256 -0.0112 -0.0050  0.6965  0.0389
                                            0.0180  0.0071 -0.0356 -0.0063 -0.0066
                                           -0.0156 -0.0652
                ( 27.04%)  -0.5200* O  16 s(  0.04%)p99.99( 99.85%)d 3.05(  0.11%)
                                            0.0000  0.0189 -0.0015  0.0000 -0.0000
                                            0.4400  0.0004  0.0001 -0.0016 -0.5161
                                           -0.0008 -0.0006  0.0019  0.7339 -0.0005
                                           -0.0004 -0.0024  0.0151  0.0020  0.0040
                                            0.0062  0.0284
   417. (0.00546) BD*( 2) C  15 - O  16  
                ( 63.87%)   0.7992* C  15 s( 32.01%)p 2.12( 67.83%)d 0.00(  0.16%)
                                           -0.0001  0.5623 -0.0628 -0.0019 -0.0017
                                            0.2528 -0.0043 -0.0065 -0.0008 -0.5189
                                            0.0479 -0.0028  0.0030 -0.5844  0.0352
                                            0.0008  0.0028 -0.0134 -0.0176  0.0301
                                           -0.0081  0.0097
                ( 36.13%)  -0.6011* O  16 s( 36.83%)p 1.71( 63.06%)d 0.00(  0.11%)
                                            0.0000  0.6054 -0.0430 -0.0014 -0.0000
                                           -0.2812  0.0080 -0.0013 -0.0003  0.5265
                                           -0.0163 -0.0017  0.0000  0.5231 -0.0167
                                           -0.0001  0.0003 -0.0136 -0.0120  0.0251
                                           -0.0099  0.0065
   418. (0.03729) BD*( 1) C  15 - H  29  
                ( 41.58%)   0.6449* C  15 s( 35.73%)p 1.80( 64.18%)d 0.00(  0.09%)
                                           -0.0002  0.5960  0.0457 -0.0022  0.0016
                                           -0.7050 -0.0109  0.0070  0.0009 -0.1102
                                            0.0115 -0.0032  0.0036  0.3632  0.0161
                                           -0.0094  0.0033  0.0033 -0.0202 -0.0069
                                            0.0212 -0.0038
                ( 58.42%)  -0.7643* H  29 s(100.00%)
                                            1.0000 -0.0036  0.0014


 NHO Directionality and "Bond Bending" (deviations from line of nuclear centers)

         [Thresholds for printing:  angular deviation  >  1.0 degree]
                                    hybrid p-character > 25.0%
                                    orbital occupancy  >  0.10e

                                Line of Centers        Hybrid 1              Hybrid 2
                                ---------------  -------------------   ------------------
                NBO               Theta   Phi    Theta   Phi    Dev    Theta   Phi    Dev
 ========================================================================================
     1. BD (   1) C   1 - C   2    75.6  291.8    75.5  290.4   1.4    104.4  113.2   1.4
     2. BD (   1) C   1 - C   6    99.5  173.1    99.1  174.4   1.4     80.0  351.2   2.0
     3. BD (   2) C   1 - C   6    99.5  173.1   165.2  302.2  89.9    165.2  302.5  90.0
     5. BD (   1) C   2 - C   3    85.1  231.5    85.7  229.9   1.7     95.6   53.2   1.8
     6. BD (   2) C   2 - C   3    85.1  231.5    14.5  122.5  89.9     14.7  121.2  89.7
     8. BD (   1) C   3 - C   4    99.2  173.8     --     --    --      80.6  352.5   1.2
    10. BD (   1) C   4 - C   5   104.7  111.0     --     --    --      75.1  292.3   1.3
    11. BD (   2) C   4 - C   5   104.7  111.0    14.7  124.5  90.3    165.0  303.2  89.9
    12. BD (   1) C   4 - C   7    85.6  231.0    84.5  232.3   1.7     93.5   50.5   1.0
    13. BD (   1) C   5 - C   6    94.9   51.6    94.4   49.9   1.7     84.5  233.6   2.1
    16. BD (   1) C   7 - C   8    19.7  261.5    21.8  265.6   2.6      --     --    --
    17. BD (   1) C   7 - N   9   131.9  291.2   128.6  291.0   3.2      --     --    --
    18. BD (   1) C   7 - H  23   106.4  162.0   105.7  163.0   1.1      --     --    --
    19. BD (   1) C   8 - C  10    47.9  149.2    49.0  148.1   1.5    135.9  331.8   4.2
    20. BD (   2) C   8 - C  10    47.9  149.2   104.9  224.8  89.7    105.8  224.5  90.0
    21. BD (   1) C   8 - C  14    72.8  310.1     --     --    --     105.9  130.6   1.4
    22. BD (   1) N   9 - C  15   103.0  234.5   102.0  233.4   1.5      --     --    --
    24. BD (   1) C  10 - C  11    20.9  267.1    19.9  264.3   1.4    159.9   84.0   1.3
    25. BD (   1) C  10 -Cl  17   102.4  130.6   104.6  130.2   2.3     78.9  310.8   1.3
    26. BD (   1) C  11 - C  12    74.0  310.1    76.3  310.6   2.3    107.6  129.7   1.7
    27. BD (   2) C  11 - C  12    74.0  310.1   105.7  224.6  90.1     74.4   44.7  89.9
    28. BD (   1) C  11 - H  25    47.5  149.5    48.7  148.9   1.3      --     --    --
    29. BD (   1) C  12 - C  13   131.5  329.2   132.8  329.8   1.4     49.8  148.8   1.3
    31. BD (   1) C  13 - C  14   159.2   86.4   158.1   89.7   1.6     19.4  261.9   2.0
    32. BD (   2) C  13 - C  14   159.2   86.4   105.9  224.9  90.0    105.8  225.3  89.9
    34. BD (   1) C  14 - H  28   130.3  329.1   131.4  329.9   1.3      --     --    --
    35. BD (   1) C  15 - O  16   133.2  296.5    45.2  310.2  88.8     42.8  310.4  88.8
    36. BD (   2) C  15 - O  16   133.2  296.5   135.9  297.1   2.7     48.8  118.4   2.4
    37. BD (   1) C  15 - H  29    63.1  189.5    62.4  187.9   1.6      --     --    --
    59. LP (   1) N   9             --     --     44.5  312.3   --       --     --    --
    60. LP (   1) O  16             --     --    133.5  297.7   --       --     --    --
    61. LP (   2) O  16             --     --     96.4   33.5   --       --     --    --
    63. LP (   2)Cl  17             --     --     21.6  189.1   --       --     --    --
    64. LP (   3)Cl  17             --     --    107.9  224.4   --       --     --    --
   384. BD*(   2) C   1 - C   6    99.5  173.1   165.2  302.2  89.9    165.2  302.5  90.0
   387. BD*(   2) C   2 - C   3    85.1  231.5    14.5  122.5  89.9     14.7  121.2  89.7
   392. BD*(   2) C   4 - C   5   104.7  111.0    14.7  124.5  90.3    165.0  303.2  89.9
   401. BD*(   2) C   8 - C  10    47.9  149.2   104.9  224.8  89.7    105.8  224.5  90.0
   408. BD*(   2) C  11 - C  12    74.0  310.1   105.7  224.6  90.1     74.4   44.7  89.9
   413. BD*(   2) C  13 - C  14   159.2   86.4   105.9  224.9  90.0    105.8  225.3  89.9
   416. BD*(   1) C  15 - O  16   133.2  296.5    45.2  310.2  88.8     42.8  310.4  88.8


 Second Order Perturbation Theory Analysis of Fock Matrix in NBO Basis

     Threshold for printing:   0.50 kcal/mol
                                                                              E(2)  E(j)-E(i) F(i,j)
         Donor NBO (i)                     Acceptor NBO (j)                 kcal/mol   a.u.    a.u. 
 ===================================================================================================

 within unit  1
   1. BD (   1) C   1 - C   2        / 99. RY*(   1) C   3                    0.90    1.86    0.037
   1. BD (   1) C   1 - C   2        /100. RY*(   2) C   3                    1.51    1.93    0.048
   1. BD (   1) C   1 - C   2        /150. RY*(   1) C   6                    1.04    1.86    0.039
   1. BD (   1) C   1 - C   2        /151. RY*(   2) C   6                    1.44    2.18    0.050
   1. BD (   1) C   1 - C   2        /383. BD*(   1) C   1 - C   6            2.51    1.39    0.053
   1. BD (   1) C   1 - C   2        /385. BD*(   1) C   1 - H  18            1.31    1.38    0.038
   1. BD (   1) C   1 - C   2        /386. BD*(   1) C   2 - C   3            2.60    1.38    0.054
   1. BD (   1) C   1 - C   2        /388. BD*(   1) C   2 - H  19            1.35    1.38    0.039
   1. BD (   1) C   1 - C   2        /390. BD*(   1) C   3 - H  20            2.48    1.38    0.052
   1. BD (   1) C   1 - C   2        /396. BD*(   1) C   6 - H  22            2.35    1.38    0.051
   2. BD (   1) C   1 - C   6        / 82. RY*(   1) C   2                    1.00    1.86    0.039
   2. BD (   1) C   1 - C   6        / 83. RY*(   2) C   2                    1.47    2.17    0.051
   2. BD (   1) C   1 - C   6        /133. RY*(   1) C   5                    0.78    1.85    0.034
   2. BD (   1) C   1 - C   6        /134. RY*(   2) C   5                    1.76    1.92    0.052
   2. BD (   1) C   1 - C   6        /382. BD*(   1) C   1 - C   2            2.51    1.39    0.053
   2. BD (   1) C   1 - C   6        /385. BD*(   1) C   1 - H  18            1.32    1.38    0.038
   2. BD (   1) C   1 - C   6        /388. BD*(   1) C   2 - H  19            2.36    1.38    0.051
   2. BD (   1) C   1 - C   6        /394. BD*(   1) C   5 - C   6            2.56    1.38    0.053
   2. BD (   1) C   1 - C   6        /395. BD*(   1) C   5 - H  21            2.45    1.38    0.052
   2. BD (   1) C   1 - C   6        /396. BD*(   1) C   6 - H  22            1.35    1.38    0.039
   3. BD (   2) C   1 - C   6        / 85. RY*(   4) C   2                    0.84    1.79    0.038
   3. BD (   2) C   1 - C   6        /136. RY*(   4) C   5                    0.95    1.74    0.040
   3. BD (   2) C   1 - C   6        /387. BD*(   2) C   2 - C   3           28.73    0.35    0.089
   3. BD (   2) C   1 - C   6        /392. BD*(   2) C   4 - C   5           29.22    0.35    0.090
   4. BD (   1) C   1 - H  18        / 82. RY*(   1) C   2                    1.34    1.71    0.043
   4. BD (   1) C   1 - H  18        /150. RY*(   1) C   6                    1.33    1.71    0.043
   4. BD (   1) C   1 - H  18        /382. BD*(   1) C   1 - C   2            0.93    1.24    0.030
   4. BD (   1) C   1 - H  18        /383. BD*(   1) C   1 - C   6            0.93    1.24    0.030
   4. BD (   1) C   1 - H  18        /386. BD*(   1) C   2 - C   3            3.89    1.23    0.062
   4. BD (   1) C   1 - H  18        /388. BD*(   1) C   2 - H  19            0.57    1.23    0.024
   4. BD (   1) C   1 - H  18        /394. BD*(   1) C   5 - C   6            3.80    1.23    0.061
   4. BD (   1) C   1 - H  18        /396. BD*(   1) C   6 - H  22            0.57    1.23    0.024
   5. BD (   1) C   2 - C   3        / 65. RY*(   1) C   1                    0.96    1.88    0.038
   5. BD (   1) C   2 - C   3        / 66. RY*(   2) C   1                    1.41    2.18    0.050
   5. BD (   1) C   2 - C   3        /116. RY*(   1) C   4                    1.31    2.03    0.046
   5. BD (   1) C   2 - C   3        /118. RY*(   3) C   4                    1.04    1.96    0.040
   5. BD (   1) C   2 - C   3        /382. BD*(   1) C   1 - C   2            2.51    1.39    0.053
   5. BD (   1) C   2 - C   3        /385. BD*(   1) C   1 - H  18            2.31    1.38    0.051
   5. BD (   1) C   2 - C   3        /388. BD*(   1) C   2 - H  19            1.31    1.38    0.038
   5. BD (   1) C   2 - C   3        /389. BD*(   1) C   3 - C   4            3.71    1.37    0.064
   5. BD (   1) C   2 - C   3        /390. BD*(   1) C   3 - H  20            1.56    1.38    0.042
   5. BD (   1) C   2 - C   3        /393. BD*(   1) C   4 - C   7            4.04    1.26    0.064
   6. BD (   2) C   2 - C   3        / 67. RY*(   3) C   1                    1.35    0.78    0.032
   6. BD (   2) C   2 - C   3        /117. RY*(   2) C   4                    0.60    1.01    0.024
   6. BD (   2) C   2 - C   3        /384. BD*(   2) C   1 - C   6           27.86    0.35    0.089
   6. BD (   2) C   2 - C   3        /392. BD*(   2) C   4 - C   5           29.16    0.35    0.091
   7. BD (   1) C   2 - H  19        / 65. RY*(   1) C   1                    1.23    1.73    0.041
   7. BD (   1) C   2 - H  19        / 99. RY*(   1) C   3                    1.13    1.71    0.039
   7. BD (   1) C   2 - H  19        /382. BD*(   1) C   1 - C   2            0.95    1.24    0.031
   7. BD (   1) C   2 - H  19        /383. BD*(   1) C   1 - C   6            3.70    1.24    0.060
   7. BD (   1) C   2 - H  19        /385. BD*(   1) C   1 - H  18            0.57    1.24    0.024
   7. BD (   1) C   2 - H  19        /386. BD*(   1) C   2 - C   3            0.96    1.23    0.031
   7. BD (   1) C   2 - H  19        /389. BD*(   1) C   3 - C   4            3.99    1.23    0.063
   7. BD (   1) C   2 - H  19        /390. BD*(   1) C   3 - H  20            0.55    1.23    0.023
   8. BD (   1) C   3 - C   4        / 82. RY*(   1) C   2                    1.23    1.86    0.043
   8. BD (   1) C   3 - C   4        / 83. RY*(   2) C   2                    1.54    2.18    0.052
   8. BD (   1) C   3 - C   4        /133. RY*(   1) C   5                    0.87    1.85    0.036
   8. BD (   1) C   3 - C   4        /134. RY*(   2) C   5                    0.53    1.93    0.029
   8. BD (   1) C   3 - C   4        /167. RY*(   1) C   7                    1.62    1.75    0.048
   8. BD (   1) C   3 - C   4        /386. BD*(   1) C   2 - C   3            3.22    1.39    0.060
   8. BD (   1) C   3 - C   4        /388. BD*(   1) C   2 - H  19            1.94    1.39    0.046
   8. BD (   1) C   3 - C   4        /390. BD*(   1) C   3 - H  20            1.54    1.38    0.041
   8. BD (   1) C   3 - C   4        /391. BD*(   1) C   4 - C   5            3.41    1.38    0.061
   8. BD (   1) C   3 - C   4        /393. BD*(   1) C   4 - C   7            2.10    1.26    0.046
   8. BD (   1) C   3 - C   4        /395. BD*(   1) C   5 - H  21            2.38    1.38    0.051
   8. BD (   1) C   3 - C   4        /399. BD*(   1) C   7 - H  23            1.28    1.22    0.035
   9. BD (   1) C   3 - H  20        / 82. RY*(   1) C   2                    1.17    1.71    0.040
   9. BD (   1) C   3 - H  20        /116. RY*(   1) C   4                    1.75    1.89    0.051
   9. BD (   1) C   3 - H  20        /382. BD*(   1) C   1 - C   2            3.55    1.24    0.059
   9. BD (   1) C   3 - H  20        /386. BD*(   1) C   2 - C   3            1.13    1.24    0.033
   9. BD (   1) C   3 - H  20        /388. BD*(   1) C   2 - H  19            0.54    1.24    0.023
   9. BD (   1) C   3 - H  20        /389. BD*(   1) C   3 - C   4            1.27    1.23    0.035
   9. BD (   1) C   3 - H  20        /391. BD*(   1) C   4 - C   5            4.84    1.23    0.069
  10. BD (   1) C   4 - C   5        / 99. RY*(   1) C   3                    0.80    1.86    0.035
  10. BD (   1) C   4 - C   5        /150. RY*(   1) C   6                    1.18    1.86    0.042
  10. BD (   1) C   4 - C   5        /151. RY*(   2) C   6                    1.54    2.18    0.052
  10. BD (   1) C   4 - C   5        /167. RY*(   1) C   7                    1.69    1.74    0.049
  10. BD (   1) C   4 - C   5        /389. BD*(   1) C   3 - C   4            3.51    1.37    0.062
  10. BD (   1) C   4 - C   5        /390. BD*(   1) C   3 - H  20            2.52    1.38    0.053
  10. BD (   1) C   4 - C   5        /393. BD*(   1) C   4 - C   7            2.24    1.26    0.047
  10. BD (   1) C   4 - C   5        /394. BD*(   1) C   5 - C   6            3.01    1.39    0.058
  10. BD (   1) C   4 - C   5        /395. BD*(   1) C   5 - H  21            1.62    1.38    0.042
  10. BD (   1) C   4 - C   5        /396. BD*(   1) C   6 - H  22            1.93    1.38    0.046
  10. BD (   1) C   4 - C   5        /397. BD*(   1) C   7 - C   8            0.69    1.24    0.026
  10. BD (   1) C   4 - C   5        /398. BD*(   1) C   7 - N   9            0.55    1.20    0.023
  10. BD (   1) C   4 - C   5        /399. BD*(   1) C   7 - H  23            0.53    1.22    0.023
  11. BD (   2) C   4 - C   5        /101. RY*(   3) C   3                    2.02    1.07    0.046
  11. BD (   2) C   4 - C   5        /152. RY*(   3) C   6                    1.85    0.81    0.038
  11. BD (   2) C   4 - C   5        /384. BD*(   2) C   1 - C   6           27.34    0.35    0.088
  11. BD (   2) C   4 - C   5        /387. BD*(   2) C   2 - C   3           27.70    0.35    0.088
  11. BD (   2) C   4 - C   5        /397. BD*(   1) C   7 - C   8            3.07    0.77    0.047
  11. BD (   2) C   4 - C   5        /398. BD*(   1) C   7 - N   9            4.66    0.73    0.056
  11. BD (   2) C   4 - C   5        /401. BD*(   2) C   8 - C  10            0.67    0.32    0.013
  12. BD (   1) C   4 - C   7        / 99. RY*(   1) C   3                    1.47    1.82    0.047
  12. BD (   1) C   4 - C   7        /133. RY*(   1) C   5                    1.88    1.81    0.053
  12. BD (   1) C   4 - C   7        /186. RY*(   3) C   8                    1.63    1.52    0.045
  12. BD (   1) C   4 - C   7        /203. RY*(   3) N   9                    0.78    1.84    0.034
  12. BD (   1) C   4 - C   7        /386. BD*(   1) C   2 - C   3            2.15    1.35    0.048
  12. BD (   1) C   4 - C   7        /389. BD*(   1) C   3 - C   4            1.99    1.34    0.046
  12. BD (   1) C   4 - C   7        /391. BD*(   1) C   4 - C   5            2.13    1.34    0.048
  12. BD (   1) C   4 - C   7        /394. BD*(   1) C   5 - C   6            2.13    1.35    0.048
  12. BD (   1) C   4 - C   7        /397. BD*(   1) C   7 - C   8            2.90    1.20    0.053
  12. BD (   1) C   4 - C   7        /398. BD*(   1) C   7 - N   9            0.88    1.16    0.029
  12. BD (   1) C   4 - C   7        /399. BD*(   1) C   7 - H  23            1.14    1.18    0.033
  12. BD (   1) C   4 - C   7        /400. BD*(   1) C   8 - C  10            0.51    1.31    0.023
  12. BD (   1) C   4 - C   7        /401. BD*(   2) C   8 - C  10            2.82    0.76    0.046
  12. BD (   1) C   4 - C   7        /402. BD*(   1) C   8 - C  14            0.83    1.33    0.030
  12. BD (   1) C   4 - C   7        /403. BD*(   1) N   9 - C  15            3.75    1.27    0.062
  13. BD (   1) C   5 - C   6        / 65. RY*(   1) C   1                    0.96    1.88    0.038
  13. BD (   1) C   5 - C   6        / 66. RY*(   2) C   1                    1.43    2.18    0.050
  13. BD (   1) C   5 - C   6        /116. RY*(   1) C   4                    0.92    2.03    0.039
  13. BD (   1) C   5 - C   6        /118. RY*(   3) C   4                    1.17    1.95    0.043
  13. BD (   1) C   5 - C   6        /383. BD*(   1) C   1 - C   6            2.53    1.39    0.053
  13. BD (   1) C   5 - C   6        /385. BD*(   1) C   1 - H  18            2.32    1.38    0.051
  13. BD (   1) C   5 - C   6        /391. BD*(   1) C   4 - C   5            3.41    1.38    0.061
  13. BD (   1) C   5 - C   6        /393. BD*(   1) C   4 - C   7            3.85    1.26    0.062
  13. BD (   1) C   5 - C   6        /395. BD*(   1) C   5 - H  21            1.39    1.38    0.039
  13. BD (   1) C   5 - C   6        /396. BD*(   1) C   6 - H  22            1.32    1.38    0.038
  14. BD (   1) C   5 - H  21        /116. RY*(   1) C   4                    1.85    1.88    0.053
  14. BD (   1) C   5 - H  21        /150. RY*(   1) C   6                    1.10    1.71    0.039
  14. BD (   1) C   5 - H  21        /383. BD*(   1) C   1 - C   6            3.62    1.24    0.060
  14. BD (   1) C   5 - H  21        /389. BD*(   1) C   3 - C   4            4.86    1.22    0.069
  14. BD (   1) C   5 - H  21        /391. BD*(   1) C   4 - C   5            1.33    1.23    0.036
  14. BD (   1) C   5 - H  21        /394. BD*(   1) C   5 - C   6            1.05    1.24    0.032
  14. BD (   1) C   5 - H  21        /396. BD*(   1) C   6 - H  22            0.56    1.23    0.023
  15. BD (   1) C   6 - H  22        / 65. RY*(   1) C   1                    1.23    1.73    0.041
  15. BD (   1) C   6 - H  22        /133. RY*(   1) C   5                    1.19    1.70    0.040
  15. BD (   1) C   6 - H  22        /382. BD*(   1) C   1 - C   2            3.70    1.24    0.060
  15. BD (   1) C   6 - H  22        /383. BD*(   1) C   1 - C   6            0.95    1.24    0.031
  15. BD (   1) C   6 - H  22        /385. BD*(   1) C   1 - H  18            0.57    1.24    0.024
  15. BD (   1) C   6 - H  22        /391. BD*(   1) C   4 - C   5            4.00    1.23    0.063
  15. BD (   1) C   6 - H  22        /394. BD*(   1) C   5 - C   6            0.97    1.24    0.031
  15. BD (   1) C   6 - H  22        /395. BD*(   1) C   5 - H  21            0.56    1.23    0.024
  16. BD (   1) C   7 - C   8        /117. RY*(   2) C   4                    1.46    1.45    0.041
  16. BD (   1) C   7 - C   8        /201. RY*(   1) N   9                    1.20    1.39    0.037
  16. BD (   1) C   7 - C   8        /218. RY*(   1) C  10                    2.15    1.75    0.055
  16. BD (   1) C   7 - C   8        /286. RY*(   1) C  14                    1.45    1.85    0.047
  16. BD (   1) C   7 - C   8        /391. BD*(   1) C   4 - C   5            1.71    1.34    0.043
  16. BD (   1) C   7 - C   8        /392. BD*(   2) C   4 - C   5            2.00    0.78    0.039
  16. BD (   1) C   7 - C   8        /393. BD*(   1) C   4 - C   7            2.96    1.22    0.054
  16. BD (   1) C   7 - C   8        /398. BD*(   1) C   7 - N   9            0.83    1.16    0.028
  16. BD (   1) C   7 - C   8        /399. BD*(   1) C   7 - H  23            0.80    1.18    0.027
  16. BD (   1) C   7 - C   8        /400. BD*(   1) C   8 - C  10            2.44    1.31    0.050
  16. BD (   1) C   7 - C   8        /402. BD*(   1) C   8 - C  14            2.19    1.32    0.048
  16. BD (   1) C   7 - C   8        /404. BD*(   1) N   9 - H  24            1.23    1.27    0.035
  16. BD (   1) C   7 - C   8        /405. BD*(   1) C  10 - C  11            2.36    1.32    0.050
  16. BD (   1) C   7 - C   8        /412. BD*(   1) C  13 - C  14            2.41    1.35    0.051
  17. BD (   1) C   7 - N   9        /306. RY*(   4) C  15                    1.65    1.94    0.051
  17. BD (   1) C   7 - N   9        /307. RY*(   5) C  15                    0.63    2.62    0.036
  17. BD (   1) C   7 - N   9        /391. BD*(   1) C   4 - C   5            1.42    1.47    0.041
  17. BD (   1) C   7 - N   9        /392. BD*(   2) C   4 - C   5            1.52    0.92    0.037
  17. BD (   1) C   7 - N   9        /393. BD*(   1) C   4 - C   7            1.09    1.36    0.034
  17. BD (   1) C   7 - N   9        /397. BD*(   1) C   7 - C   8            0.93    1.34    0.032
  17. BD (   1) C   7 - N   9        /400. BD*(   1) C   8 - C  10            1.90    1.44    0.047
  17. BD (   1) C   7 - N   9        /403. BD*(   1) N   9 - C  15            0.88    1.40    0.032
  17. BD (   1) C   7 - N   9        /404. BD*(   1) N   9 - H  24            0.61    1.40    0.026
  17. BD (   1) C   7 - N   9        /417. BD*(   2) C  15 - O  16            1.76    1.49    0.046
  18. BD (   1) C   7 - H  23        /201. RY*(   1) N   9                    0.73    1.24    0.027
  18. BD (   1) C   7 - H  23        /389. BD*(   1) C   3 - C   4            5.47    1.18    0.072
  18. BD (   1) C   7 - H  23        /393. BD*(   1) C   4 - C   7            0.97    1.07    0.029
  18. BD (   1) C   7 - H  23        /397. BD*(   1) C   7 - C   8            0.65    1.05    0.023
  18. BD (   1) C   7 - H  23        /401. BD*(   2) C   8 - C  10            1.47    0.61    0.030
  18. BD (   1) C   7 - H  23        /402. BD*(   1) C   8 - C  14            4.04    1.17    0.062
  18. BD (   1) C   7 - H  23        /404. BD*(   1) N   9 - H  24            2.21    1.12    0.045
  19. BD (   1) C   8 - C  10        /167. RY*(   1) C   7                    1.56    1.78    0.047
  19. BD (   1) C   8 - C  10        /235. RY*(   1) C  11                    1.67    1.83    0.050
  19. BD (   1) C   8 - C  10        /236. RY*(   2) C  11                    0.78    1.98    0.035
  19. BD (   1) C   8 - C  10        /286. RY*(   1) C  14                    0.72    1.92    0.033
  19. BD (   1) C   8 - C  10        /397. BD*(   1) C   7 - C   8            2.75    1.27    0.053
  19. BD (   1) C   8 - C  10        /398. BD*(   1) C   7 - N   9            1.23    1.23    0.035
  19. BD (   1) C   8 - C  10        /402. BD*(   1) C   8 - C  14            3.50    1.39    0.062
  19. BD (   1) C   8 - C  10        /405. BD*(   1) C  10 - C  11            3.85    1.39    0.065
  19. BD (   1) C   8 - C  10        /409. BD*(   1) C  11 - H  25            1.79    1.40    0.045
  19. BD (   1) C   8 - C  10        /415. BD*(   1) C  14 - H  28            1.91    1.41    0.046
  20. BD (   2) C   8 - C  10        /238. RY*(   4) C  11                    2.18    0.99    0.045
  20. BD (   2) C   8 - C  10        /288. RY*(   3) C  14                    1.49    1.22    0.041
  20. BD (   2) C   8 - C  10        /337. RY*(   1)Cl  17                    2.72    0.99    0.051
  20. BD (   2) C   8 - C  10        /392. BD*(   2) C   4 - C   5            1.24    0.37    0.019
  20. BD (   2) C   8 - C  10        /393. BD*(   1) C   4 - C   7            2.81    0.81    0.046
  20. BD (   2) C   8 - C  10        /398. BD*(   1) C   7 - N   9            1.45    0.75    0.032
  20. BD (   2) C   8 - C  10        /399. BD*(   1) C   7 - H  23            0.90    0.77    0.025
  20. BD (   2) C   8 - C  10        /408. BD*(   2) C  11 - C  12           26.57    0.37    0.089
  20. BD (   2) C   8 - C  10        /413. BD*(   2) C  13 - C  14           24.76    0.37    0.086
  21. BD (   1) C   8 - C  14        /167. RY*(   1) C   7                    1.40    1.75    0.044
  21. BD (   1) C   8 - C  14        /218. RY*(   1) C  10                    0.61    1.79    0.030
  21. BD (   1) C   8 - C  14        /269. RY*(   1) C  13                    1.20    1.88    0.043
  21. BD (   1) C   8 - C  14        /270. RY*(   2) C  13                    1.58    2.18    0.053
  21. BD (   1) C   8 - C  14        /397. BD*(   1) C   7 - C   8            2.01    1.25    0.045
  21. BD (   1) C   8 - C  14        /399. BD*(   1) C   7 - H  23            1.04    1.22    0.032
  21. BD (   1) C   8 - C  14        /400. BD*(   1) C   8 - C  10            4.13    1.35    0.067
  21. BD (   1) C   8 - C  14        /406. BD*(   1) C  10 -Cl  17            5.61    1.00    0.067
  21. BD (   1) C   8 - C  14        /412. BD*(   1) C  13 - C  14            3.05    1.39    0.058
  21. BD (   1) C   8 - C  14        /414. BD*(   1) C  13 - H  27            1.90    1.38    0.046
  21. BD (   1) C   8 - C  14        /415. BD*(   1) C  14 - H  28            1.44    1.38    0.040
  22. BD (   1) N   9 - C  15        /167. RY*(   1) C   7                    0.94    1.91    0.038
  22. BD (   1) N   9 - C  15        /168. RY*(   2) C   7                    1.26    1.77    0.042
  22. BD (   1) N   9 - C  15        /320. RY*(   1) O  16                    0.55    1.69    0.027
  22. BD (   1) N   9 - C  15        /393. BD*(   1) C   4 - C   7            1.10    1.43    0.036
  22. BD (   1) N   9 - C  15        /398. BD*(   1) C   7 - N   9            1.72    1.36    0.043
  22. BD (   1) N   9 - C  15        /404. BD*(   1) N   9 - H  24            0.62    1.47    0.027
  23. BD (   1) N   9 - H  24        /168. RY*(   2) C   7                    1.22    1.61    0.040
  23. BD (   1) N   9 - H  24        /303. RY*(   1) C  15                    0.85    2.11    0.038
  23. BD (   1) N   9 - H  24        /307. RY*(   5) C  15                    0.59    2.53    0.035
  23. BD (   1) N   9 - H  24        /397. BD*(   1) C   7 - C   8            0.81    1.25    0.029
  23. BD (   1) N   9 - H  24        /403. BD*(   1) N   9 - C  15            0.57    1.32    0.025
  23. BD (   1) N   9 - H  24        /417. BD*(   2) C  15 - O  16            1.11    1.40    0.035
  23. BD (   1) N   9 - H  24        /418. BD*(   1) C  15 - H  29            2.39    1.31    0.050
  24. BD (   1) C  10 - C  11        /184. RY*(   1) C   8                    1.17    1.93    0.043
  24. BD (   1) C  10 - C  11        /185. RY*(   2) C   8                    0.76    1.73    0.032
  24. BD (   1) C  10 - C  11        /252. RY*(   1) C  12                    1.05    1.90    0.040
  24. BD (   1) C  10 - C  11        /253. RY*(   2) C  12                    1.55    2.24    0.053
  24. BD (   1) C  10 - C  11        /338. RY*(   2)Cl  17                    0.75    1.46    0.030
  24. BD (   1) C  10 - C  11        /397. BD*(   1) C   7 - C   8            3.89    1.27    0.063
  24. BD (   1) C  10 - C  11        /400. BD*(   1) C   8 - C  10            4.67    1.38    0.072
  24. BD (   1) C  10 - C  11        /407. BD*(   1) C  11 - C  12            2.82    1.41    0.056
  24. BD (   1) C  10 - C  11        /409. BD*(   1) C  11 - H  25            1.61    1.40    0.043
  24. BD (   1) C  10 - C  11        /411. BD*(   1) C  12 - H  26            1.73    1.41    0.044
  25. BD (   1) C  10 -Cl  17        /184. RY*(   1) C   8                    1.00    1.98    0.040
  25. BD (   1) C  10 -Cl  17        /218. RY*(   1) C  10                    0.68    1.87    0.032
  25. BD (   1) C  10 -Cl  17        /235. RY*(   1) C  11                    0.87    1.89    0.036
  25. BD (   1) C  10 -Cl  17        /400. BD*(   1) C   8 - C  10            0.66    1.43    0.028
  25. BD (   1) C  10 -Cl  17        /402. BD*(   1) C   8 - C  14            2.60    1.45    0.055
  25. BD (   1) C  10 -Cl  17        /407. BD*(   1) C  11 - C  12            2.27    1.46    0.052
  26. BD (   1) C  11 - C  12        /219. RY*(   2) C  10                    1.55    1.69    0.046
  26. BD (   1) C  11 - C  12        /269. RY*(   1) C  13                    1.03    1.88    0.039
  26. BD (   1) C  11 - C  12        /270. RY*(   2) C  13                    1.54    2.18    0.052
  26. BD (   1) C  11 - C  12        /405. BD*(   1) C  10 - C  11            3.34    1.36    0.060
  26. BD (   1) C  11 - C  12        /406. BD*(   1) C  10 -Cl  17            4.95    1.00    0.063
  26. BD (   1) C  11 - C  12        /409. BD*(   1) C  11 - H  25            1.48    1.37    0.040
  26. BD (   1) C  11 - C  12        /410. BD*(   1) C  12 - C  13            2.45    1.39    0.052
  26. BD (   1) C  11 - C  12        /411. BD*(   1) C  12 - H  26            1.30    1.39    0.038
  26. BD (   1) C  11 - C  12        /414. BD*(   1) C  13 - H  27            2.32    1.39    0.051
  27. BD (   2) C  11 - C  12        /271. RY*(   3) C  13                    0.56    0.89    0.022
  27. BD (   2) C  11 - C  12        /272. RY*(   4) C  13                    0.73    1.82    0.036
  27. BD (   2) C  11 - C  12        /401. BD*(   2) C   8 - C  10           27.93    0.33    0.087
  27. BD (   2) C  11 - C  12        /413. BD*(   2) C  13 - C  14           27.82    0.35    0.089
  28. BD (   1) C  11 - H  25        /218. RY*(   1) C  10                    1.23    1.65    0.040
  28. BD (   1) C  11 - H  25        /252. RY*(   1) C  12                    1.18    1.73    0.040
  28. BD (   1) C  11 - H  25        /400. BD*(   1) C   8 - C  10            4.54    1.20    0.066
  28. BD (   1) C  11 - H  25        /405. BD*(   1) C  10 - C  11            1.30    1.21    0.036
  28. BD (   1) C  11 - H  25        /407. BD*(   1) C  11 - C  12            1.18    1.24    0.034
  28. BD (   1) C  11 - H  25        /410. BD*(   1) C  12 - C  13            3.56    1.24    0.060
  28. BD (   1) C  11 - H  25        /411. BD*(   1) C  12 - H  26            0.56    1.24    0.024
  29. BD (   1) C  12 - C  13        /236. RY*(   2) C  11                    2.13    1.95    0.058
  29. BD (   1) C  12 - C  13        /286. RY*(   1) C  14                    0.90    1.90    0.037
  29. BD (   1) C  12 - C  13        /287. RY*(   2) C  14                    1.52    1.99    0.049
  29. BD (   1) C  12 - C  13        /407. BD*(   1) C  11 - C  12            2.45    1.39    0.052
  29. BD (   1) C  12 - C  13        /409. BD*(   1) C  11 - H  25            2.28    1.37    0.050
  29. BD (   1) C  12 - C  13        /411. BD*(   1) C  12 - H  26            1.40    1.39    0.039
  29. BD (   1) C  12 - C  13        /412. BD*(   1) C  13 - C  14            2.65    1.39    0.054
  29. BD (   1) C  12 - C  13        /414. BD*(   1) C  13 - H  27            1.37    1.39    0.039
  29. BD (   1) C  12 - C  13        /415. BD*(   1) C  14 - H  28            2.47    1.38    0.052
  30. BD (   1) C  12 - H  26        /235. RY*(   1) C  11                    1.14    1.66    0.039
  30. BD (   1) C  12 - H  26        /269. RY*(   1) C  13                    1.25    1.73    0.042
  30. BD (   1) C  12 - H  26        /405. BD*(   1) C  10 - C  11            3.77    1.21    0.060
  30. BD (   1) C  12 - H  26        /407. BD*(   1) C  11 - C  12            0.99    1.24    0.031
  30. BD (   1) C  12 - H  26        /409. BD*(   1) C  11 - H  25            0.57    1.22    0.024
  30. BD (   1) C  12 - H  26        /410. BD*(   1) C  12 - C  13            1.01    1.24    0.032
  30. BD (   1) C  12 - H  26        /412. BD*(   1) C  13 - C  14            3.76    1.24    0.061
  30. BD (   1) C  12 - H  26        /414. BD*(   1) C  13 - H  27            0.56    1.24    0.023
  31. BD (   1) C  13 - C  14        /184. RY*(   1) C   8                    0.82    1.90    0.035
  31. BD (   1) C  13 - C  14        /185. RY*(   2) C   8                    1.46    1.71    0.045
  31. BD (   1) C  13 - C  14        /187. RY*(   4) C   8                    0.61    1.52    0.027
  31. BD (   1) C  13 - C  14        /252. RY*(   1) C  12                    0.98    1.88    0.038
  31. BD (   1) C  13 - C  14        /253. RY*(   2) C  12                    1.39    2.21    0.050
  31. BD (   1) C  13 - C  14        /397. BD*(   1) C   7 - C   8            3.53    1.25    0.060
  31. BD (   1) C  13 - C  14        /402. BD*(   1) C   8 - C  14            3.46    1.37    0.061
  31. BD (   1) C  13 - C  14        /410. BD*(   1) C  12 - C  13            2.59    1.39    0.054
  31. BD (   1) C  13 - C  14        /411. BD*(   1) C  12 - H  26            2.33    1.39    0.051
  31. BD (   1) C  13 - C  14        /414. BD*(   1) C  13 - H  27            1.38    1.39    0.039
  31. BD (   1) C  13 - C  14        /415. BD*(   1) C  14 - H  28            1.55    1.38    0.041
  32. BD (   2) C  13 - C  14        /254. RY*(   3) C  12                    1.90    0.84    0.039
  32. BD (   2) C  13 - C  14        /401. BD*(   2) C   8 - C  10           31.65    0.33    0.092
  32. BD (   2) C  13 - C  14        /408. BD*(   2) C  11 - C  12           28.41    0.35    0.089
  33. BD (   1) C  13 - H  27        /252. RY*(   1) C  12                    1.20    1.72    0.041
  33. BD (   1) C  13 - H  27        /286. RY*(   1) C  14                    1.13    1.74    0.040
  33. BD (   1) C  13 - H  27        /402. BD*(   1) C   8 - C  14            4.13    1.22    0.063
  33. BD (   1) C  13 - H  27        /407. BD*(   1) C  11 - C  12            3.66    1.23    0.060
  33. BD (   1) C  13 - H  27        /410. BD*(   1) C  12 - C  13            0.98    1.24    0.031
  33. BD (   1) C  13 - H  27        /411. BD*(   1) C  12 - H  26            0.56    1.23    0.024
  33. BD (   1) C  13 - H  27        /412. BD*(   1) C  13 - C  14            1.05    1.24    0.032
  33. BD (   1) C  13 - H  27        /415. BD*(   1) C  14 - H  28            0.55    1.23    0.023
  34. BD (   1) C  14 - H  28        /184. RY*(   1) C   8                    1.71    1.75    0.049
  34. BD (   1) C  14 - H  28        /269. RY*(   1) C  13                    1.16    1.73    0.040
  34. BD (   1) C  14 - H  28        /400. BD*(   1) C   8 - C  10            4.71    1.20    0.067
  34. BD (   1) C  14 - H  28        /402. BD*(   1) C   8 - C  14            1.29    1.22    0.035
  34. BD (   1) C  14 - H  28        /410. BD*(   1) C  12 - C  13            3.60    1.24    0.060
  34. BD (   1) C  14 - H  28        /412. BD*(   1) C  13 - C  14            1.14    1.24    0.034
  34. BD (   1) C  14 - H  28        /414. BD*(   1) C  13 - H  27            0.56    1.24    0.024
  35. BD (   1) C  15 - O  16        /201. RY*(   1) N   9                    0.59    1.10    0.023
  35. BD (   1) C  15 - O  16        /416. BD*(   1) C  15 - O  16            1.15    0.47    0.022
  36. BD (   2) C  15 - O  16        /202. RY*(   2) N   9                    1.28    2.18    0.047
  36. BD (   2) C  15 - O  16        /303. RY*(   1) C  15                    0.81    2.44    0.040
  36. BD (   2) C  15 - O  16        /398. BD*(   1) C   7 - N   9            2.41    1.53    0.055
  36. BD (   2) C  15 - O  16        /403. BD*(   1) N   9 - C  15            0.57    1.64    0.028
  37. BD (   1) C  15 - H  29        /202. RY*(   2) N   9                    1.22    1.76    0.041
  37. BD (   1) C  15 - H  29        /320. RY*(   1) O  16                    0.97    1.43    0.033
  37. BD (   1) C  15 - H  29        /404. BD*(   1) N   9 - H  24            3.66    1.22    0.060
  38. CR (   1) C   1                / 83. RY*(   2) C   2                    1.24   11.80    0.108
  38. CR (   1) C   1                /151. RY*(   2) C   6                    1.29   11.81    0.110
  38. CR (   1) C   1                /359. RY*(   2) H  18                    0.58   12.28    0.075
  38. CR (   1) C   1                /386. BD*(   1) C   2 - C   3            0.67   11.00    0.077
  38. CR (   1) C   1                /394. BD*(   1) C   5 - C   6            0.66   11.01    0.076
  39. CR (   1) C   2                / 66. RY*(   2) C   1                    1.30   11.81    0.111
  39. CR (   1) C   2                /100. RY*(   2) C   3                    0.98   11.55    0.095
  39. CR (   1) C   2                /361. RY*(   2) H  19                    0.62   12.33    0.078
  39. CR (   1) C   2                /383. BD*(   1) C   1 - C   6            0.64   11.01    0.075
  39. CR (   1) C   2                /389. BD*(   1) C   3 - C   4            0.78   11.00    0.083
  40. CR (   1) C   3                / 83. RY*(   2) C   2                    1.37   11.80    0.113
  40. CR (   1) C   3                /118. RY*(   3) C   4                    1.84   11.58    0.131
  40. CR (   1) C   3                /362. RY*(   1) H  20                    0.68   11.79    0.080
  40. CR (   1) C   3                /382. BD*(   1) C   1 - C   2            0.64   11.01    0.075
  40. CR (   1) C   3                /391. BD*(   1) C   4 - C   5            0.77   11.00    0.082
  40. CR (   1) C   3                /393. BD*(   1) C   4 - C   7            0.84   10.88    0.086
  41. CR (   1) C   4                /100. RY*(   2) C   3                    1.27   11.57    0.108
  41. CR (   1) C   4                /134. RY*(   2) C   5                    1.31   11.57    0.110
  41. CR (   1) C   4                /168. RY*(   2) C   7                    0.96   11.25    0.093
  41. CR (   1) C   4                /386. BD*(   1) C   2 - C   3            0.61   11.03    0.073
  41. CR (   1) C   4                /394. BD*(   1) C   5 - C   6            0.62   11.03    0.074
  42. CR (   1) C   5                /116. RY*(   1) C   4                    0.72   11.65    0.082
  42. CR (   1) C   5                /118. RY*(   3) C   4                    1.11   11.58    0.101
  42. CR (   1) C   5                /119. RY*(   4) C   4                    0.52   11.43    0.069
  42. CR (   1) C   5                /151. RY*(   2) C   6                    1.31   11.81    0.111
  42. CR (   1) C   5                /364. RY*(   1) H  21                    0.64   11.82    0.078
  42. CR (   1) C   5                /383. BD*(   1) C   1 - C   6            0.65   11.01    0.076
  42. CR (   1) C   5                /389. BD*(   1) C   3 - C   4            0.84   11.00    0.086
  42. CR (   1) C   5                /393. BD*(   1) C   4 - C   7            0.83   10.88    0.085
  43. CR (   1) C   6                / 66. RY*(   2) C   1                    1.33   11.80    0.112
  43. CR (   1) C   6                /134. RY*(   2) C   5                    1.12   11.55    0.102
  43. CR (   1) C   6                /367. RY*(   2) H  22                    0.61   12.32    0.078
  43. CR (   1) C   6                /382. BD*(   1) C   1 - C   2            0.64   11.01    0.075
  43. CR (   1) C   6                /391. BD*(   1) C   4 - C   5            0.75   11.00    0.082
  44. CR (   1) C   7                /116. RY*(   1) C   4                    1.06   11.71    0.099
  44. CR (   1) C   7                /184. RY*(   1) C   8                    0.93   11.57    0.093
  44. CR (   1) C   7                /369. RY*(   2) H  23                    0.51   12.88    0.073
  44. CR (   1) C   7                /389. BD*(   1) C   3 - C   4            0.67   11.05    0.078
  44. CR (   1) C   7                /391. BD*(   1) C   4 - C   5            0.56   11.06    0.070
  44. CR (   1) C   7                /400. BD*(   1) C   8 - C  10            0.54   11.02    0.070
  44. CR (   1) C   7                /402. BD*(   1) C   8 - C  14            0.60   11.04    0.073
  44. CR (   1) C   7                /403. BD*(   1) N   9 - C  15            0.70   10.99    0.079
  45. CR (   1) C   8                /170. RY*(   4) C   7                    0.91   11.17    0.090
  45. CR (   1) C   8                /219. RY*(   2) C  10                    2.24   11.34    0.142
  45. CR (   1) C   8                /287. RY*(   2) C  14                    1.26   11.64    0.108
  45. CR (   1) C   8                /405. BD*(   1) C  10 - C  11            0.73   11.01    0.081
  45. CR (   1) C   8                /406. BD*(   1) C  10 -Cl  17            1.13   10.65    0.098
  45. CR (   1) C   8                /412. BD*(   1) C  13 - C  14            0.64   11.04    0.076
  46. CR (   1) N   9                /170. RY*(   4) C   7                    0.86   15.35    0.103
  46. CR (   1) N   9                /304. RY*(   2) C  15                    0.63   16.12    0.090
  46. CR (   1) N   9                /307. RY*(   5) C  15                    0.92   16.36    0.110
  46. CR (   1) N   9                /371. RY*(   2) H  24                    0.96   16.87    0.113
  47. CR (   1) C  10                /185. RY*(   2) C   8                    1.60   11.42    0.121
  47. CR (   1) C  10                /236. RY*(   2) C  11                    1.68   11.66    0.125
  47. CR (   1) C  10                /397. BD*(   1) C   7 - C   8            0.97   10.96    0.093
  47. CR (   1) C  10                /400. BD*(   1) C   8 - C  10            0.84   11.06    0.087
  47. CR (   1) C  10                /402. BD*(   1) C   8 - C  14            0.66   11.08    0.077
  47. CR (   1) C  10                /405. BD*(   1) C  10 - C  11            0.70   11.07    0.079
  47. CR (   1) C  10                /406. BD*(   1) C  10 -Cl  17            2.09   10.71    0.134
  47. CR (   1) C  10                /407. BD*(   1) C  11 - C  12            0.60   11.09    0.073
  48. CR (   1) C  11                /218. RY*(   1) C  10                    1.07   11.42    0.099
  48. CR (   1) C  11                /219. RY*(   2) C  10                    1.22   11.32    0.105
  48. CR (   1) C  11                /253. RY*(   2) C  12                    1.35   11.84    0.113
  48. CR (   1) C  11                /372. RY*(   1) H  25                    0.59   11.66    0.074
  48. CR (   1) C  11                /400. BD*(   1) C   8 - C  10            1.01   10.98    0.095
  48. CR (   1) C  11                /406. BD*(   1) C  10 -Cl  17            0.83   10.63    0.084
  48. CR (   1) C  11                /410. BD*(   1) C  12 - C  13            0.64   11.02    0.075
  49. CR (   1) C  12                /235. RY*(   1) C  11                    0.50   11.43    0.068
  49. CR (   1) C  12                /236. RY*(   2) C  11                    0.81   11.57    0.086
  49. CR (   1) C  12                /237. RY*(   3) C  11                    0.56   11.28    0.071
  49. CR (   1) C  12                /270. RY*(   2) C  13                    1.28   11.80    0.110
  49. CR (   1) C  12                /375. RY*(   2) H  26                    0.52   12.17    0.071
  49. CR (   1) C  12                /405. BD*(   1) C  10 - C  11            0.70   10.98    0.079
  49. CR (   1) C  12                /412. BD*(   1) C  13 - C  14            0.66   11.01    0.076
  50. CR (   1) C  13                /253. RY*(   2) C  12                    1.25   11.83    0.109
  50. CR (   1) C  13                /287. RY*(   2) C  14                    1.07   11.61    0.099
  50. CR (   1) C  13                /290. RY*(   5) C  14                    0.55   11.56    0.071
  50. CR (   1) C  13                /402. BD*(   1) C   8 - C  14            0.78   10.99    0.083
  50. CR (   1) C  13                /407. BD*(   1) C  11 - C  12            0.62   11.01    0.074
  51. CR (   1) C  14                /184. RY*(   1) C   8                    0.74   11.52    0.082
  51. CR (   1) C  14                /185. RY*(   2) C   8                    1.33   11.33    0.110
  51. CR (   1) C  14                /270. RY*(   2) C  13                    1.35   11.80    0.113
  51. CR (   1) C  14                /378. RY*(   1) H  28                    0.73   11.94    0.084
  51. CR (   1) C  14                /397. BD*(   1) C   7 - C   8            0.70   10.87    0.079
  51. CR (   1) C  14                /400. BD*(   1) C   8 - C  10            0.83   10.97    0.086
  51. CR (   1) C  14                /410. BD*(   1) C  12 - C  13            0.65   11.01    0.076
  52. CR (   1) C  15                /381. RY*(   2) H  29                    0.54   12.70    0.074
  52. CR (   1) C  15                /398. BD*(   1) C   7 - N   9            1.28   10.95    0.106
  53. CR (   1) O  16                /303. RY*(   1) C  15                    4.25   20.70    0.265
  55. CR (   2)Cl  17                /218. RY*(   1) C  10                    2.45   11.95    0.153
  55. CR (   2)Cl  17                /400. BD*(   1) C   8 - C  10            0.96   11.50    0.095
  55. CR (   2)Cl  17                /405. BD*(   1) C  10 - C  11            0.66   11.51    0.078
  59. LP (   1) N   9                /169. RY*(   3) C   7                    0.99    1.23    0.034
  59. LP (   1) N   9                /305. RY*(   3) C  15                    2.57    1.87    0.067
  59. LP (   1) N   9                /397. BD*(   1) C   7 - C   8            7.80    0.79    0.075
  59. LP (   1) N   9                /399. BD*(   1) C   7 - H  23            6.12    0.77    0.066
  59. LP (   1) N   9                /416. BD*(   1) C  15 - O  16           84.15    0.35    0.155
  60. LP (   1) O  16                /303. RY*(   1) C  15                   11.20    2.15    0.139
  60. LP (   1) O  16                /304. RY*(   2) C  15                    1.00    2.33    0.043
  60. LP (   1) O  16                /418. BD*(   1) C  15 - H  29            0.58    1.35    0.025
  61. LP (   2) O  16                /304. RY*(   2) C  15                    2.66    1.85    0.064
  61. LP (   2) O  16                /305. RY*(   3) C  15                    0.50    1.89    0.028
  61. LP (   2) O  16                /307. RY*(   5) C  15                    0.51    2.10    0.030
  61. LP (   2) O  16                /316. RY*(  14) C  15                    0.78    1.05    0.026
  61. LP (   2) O  16                /398. BD*(   1) C   7 - N   9            0.95    0.77    0.024
  61. LP (   2) O  16                /403. BD*(   1) N   9 - C  15           22.81    0.88    0.128
  61. LP (   2) O  16                /418. BD*(   1) C  15 - H  29           17.27    0.88    0.111
  62. LP (   1)Cl  17                /218. RY*(   1) C  10                    3.79    2.05    0.079
  62. LP (   1)Cl  17                /219. RY*(   2) C  10                    0.68    1.94    0.032
  62. LP (   1)Cl  17                /400. BD*(   1) C   8 - C  10            2.38    1.60    0.055
  62. LP (   1)Cl  17                /405. BD*(   1) C  10 - C  11            1.55    1.61    0.045
  63. LP (   2)Cl  17                /219. RY*(   2) C  10                    1.24    1.31    0.036
  63. LP (   2)Cl  17                /400. BD*(   1) C   8 - C  10            6.37    0.97    0.070
  63. LP (   2)Cl  17                /405. BD*(   1) C  10 - C  11            5.54    0.98    0.066
  63. LP (   2)Cl  17                /407. BD*(   1) C  11 - C  12            0.75    1.01    0.025
  64. LP (   3)Cl  17                /220. RY*(   3) C  10                    1.07    1.52    0.037
  64. LP (   3)Cl  17                /401. BD*(   2) C   8 - C  10           18.11    0.42    0.085
 384. BD*(   2) C   1 - C   6        / 67. RY*(   3) C   1                    3.27    0.43    0.084
 384. BD*(   2) C   1 - C   6        / 75. RY*(  11) C   1                    0.56    0.40    0.033
 384. BD*(   2) C   1 - C   6        /152. RY*(   3) C   6                    2.12    0.46    0.069
 387. BD*(   2) C   2 - C   3        / 84. RY*(   3) C   2                    2.66    0.64    0.092
 387. BD*(   2) C   2 - C   3        /101. RY*(   3) C   3                    0.59    0.72    0.046
 387. BD*(   2) C   2 - C   3        /102. RY*(   4) C   3                    1.09    1.31    0.084
 392. BD*(   2) C   4 - C   5        /101. RY*(   3) C   3                    0.72    0.72    0.048
 392. BD*(   2) C   4 - C   5        /117. RY*(   2) C   4                    0.56    0.66    0.041
 392. BD*(   2) C   4 - C   5        /135. RY*(   3) C   5                    3.20    0.66    0.098
 392. BD*(   2) C   4 - C   5        /152. RY*(   3) C   6                    0.67    0.46    0.037
 392. BD*(   2) C   4 - C   5        /397. BD*(   1) C   7 - C   8            1.09    0.42    0.043
 392. BD*(   2) C   4 - C   5        /398. BD*(   1) C   7 - N   9            1.60    0.37    0.050
 401. BD*(   2) C   8 - C  10        /186. RY*(   3) C   8                    1.51    0.76    0.066
 401. BD*(   2) C   8 - C  10        /220. RY*(   3) C  10                    1.62    1.10    0.082
 401. BD*(   2) C   8 - C  10        /238. RY*(   4) C  11                    0.92    0.64    0.047
 401. BD*(   2) C   8 - C  10        /288. RY*(   3) C  14                    0.66    0.87    0.046
 401. BD*(   2) C   8 - C  10        /337. RY*(   1)Cl  17                    1.31    0.65    0.056
 401. BD*(   2) C   8 - C  10        /387. BD*(   2) C   2 - C   3            0.71    0.03    0.006
 401. BD*(   2) C   8 - C  10        /392. BD*(   2) C   4 - C   5            6.28    0.03    0.019
 401. BD*(   2) C   8 - C  10        /393. BD*(   1) C   4 - C   7            1.85    0.46    0.055
 401. BD*(   2) C   8 - C  10        /398. BD*(   1) C   7 - N   9            0.83    0.40    0.034
 401. BD*(   2) C   8 - C  10        /399. BD*(   1) C   7 - H  23            0.84    0.42    0.035
 401. BD*(   2) C   8 - C  10        /408. BD*(   2) C  11 - C  12          162.91    0.02    0.091
 401. BD*(   2) C   8 - C  10        /413. BD*(   2) C  13 - C  14          168.51    0.03    0.096
 408. BD*(   2) C  11 - C  12        /238. RY*(   4) C  11                    0.97    0.62    0.055
 408. BD*(   2) C  11 - C  12        /239. RY*(   5) C  11                    0.64    1.38    0.067
 408. BD*(   2) C  11 - C  12        /254. RY*(   3) C  12                    1.47    0.49    0.060
 408. BD*(   2) C  11 - C  12        /255. RY*(   4) C  12                    0.58    1.56    0.067
 408. BD*(   2) C  11 - C  12        /265. RY*(  14) C  12                    0.87    0.40    0.042
 413. BD*(   2) C  13 - C  14        /254. RY*(   3) C  12                    0.62    0.49    0.039
 413. BD*(   2) C  13 - C  14        /271. RY*(   3) C  13                    2.89    0.54    0.088
 413. BD*(   2) C  13 - C  14        /289. RY*(   4) C  14                    1.53    1.18    0.094
 416. BD*(   1) C  15 - O  16        /305. RY*(   3) C  15                    1.47    1.51    0.115
 416. BD*(   1) C  15 - O  16        /308. RY*(   6) C  15                    0.78    1.55    0.085
 416. BD*(   1) C  15 - O  16        /321. RY*(   2) O  16                    1.09    0.58    0.062
 416. BD*(   1) C  15 - O  16        /322. RY*(   3) O  16                    1.04    0.66    0.064
 416. BD*(   1) C  15 - O  16        /413. BD*(   2) C  13 - C  14            1.15    0.02    0.008


 Natural Bond Orbitals (Summary):

                                                            Principal Delocalizations
           NBO                        Occupancy    Energy   (geminal,vicinal,remote)
 ====================================================================================
 Molecular unit  1  (C14H12NOCl)
     1. BD (   1) C   1 - C   2          1.98169    -0.77318  386(g),383(g),390(v),396(v)
                                                    100(v),151(v),388(g),385(g)
                                                    150(v),99(v)
     2. BD (   1) C   1 - C   6          1.98161    -0.77247  394(g),382(g),395(v),388(v)
                                                    134(v),83(v),396(g),385(g)
                                                    82(v),133(v)
     3. BD (   2) C   1 - C   6          1.65816    -0.29714  392(v),387(v),136(v),85(v)
     4. BD (   1) C   1 - H  18          1.98159    -0.62290  386(v),394(v),82(v),150(v)
                                                    382(g),383(g),388(v),396(v)
     5. BD (   1) C   2 - C   3          1.97900    -0.77209  393(v),389(g),382(g),385(v)
                                                    390(g),66(v),116(v),388(g)
                                                    118(v),65(v)
     6. BD (   2) C   2 - C   3          1.66509    -0.29984  392(v),384(v),67(v),117(v)
     7. BD (   1) C   2 - H  19          1.98154    -0.62452  389(v),383(v),65(v),99(v)
                                                    386(g),382(g),385(v),390(v)
     8. BD (   1) C   3 - C   4          1.97382    -0.77559  391(g),386(g),395(v),393(g)
                                                    388(v),167(v),83(v),390(g)
                                                    399(v),82(v),133(v),134(v)
     9. BD (   1) C   3 - H  20          1.97979    -0.62822  391(v),382(v),116(v),389(g)
                                                    82(v),386(g),388(v)
    10. BD (   1) C   4 - C   5          1.97448    -0.77371  389(g),394(g),390(v),393(g)
                                                    396(v),167(v),395(g),151(v)
                                                    150(v),99(v),397(v),398(v)
                                                    399(v)
    11. BD (   2) C   4 - C   5          1.66474    -0.30111  387(v),384(v),398(v),397(v)
                                                    101(v),152(v),401(r)
    12. BD (   1) C   4 - C   7          1.96100    -0.73542  403(v),401(v),397(g),386(v)
                                                    394(v),391(g),389(g),133(v)
                                                    186(v),99(v),399(g),398(g)
                                                    402(v),203(v),400(v)
    13. BD (   1) C   5 - C   6          1.97926    -0.77137  393(v),391(g),383(g),385(v)
                                                    66(v),395(g),396(g),118(v)
                                                    65(v),116(v)
    14. BD (   1) C   5 - H  21          1.98049    -0.62388  389(v),383(v),116(v),391(g)
                                                    150(v),394(g),396(v)
    15. BD (   1) C   6 - H  22          1.98141    -0.62387  391(v),382(v),65(v),133(v)
                                                    394(g),383(g),385(v),395(v)
    16. BD (   1) C   7 - C   8          1.96500    -0.73415  393(g),400(g),412(v),392(v)
                                                    405(v),402(g),218(v),391(v)
                                                    117(v),286(v),404(v),201(v)
                                                    398(g),399(g)
    17. BD (   1) C   7 - N   9          1.98177    -0.86888  400(v),392(v),417(v),306(v)
                                                    391(v),393(g),397(g),403(g)
                                                    307(v),404(g),401(v)
    18. BD (   1) C   7 - H  23          1.96688    -0.58254  389(v),402(v),404(v),401(v)
                                                    393(g),201(v),397(g)
    19. BD (   1) C   8 - C  10          1.97566    -0.80423  405(g),402(g),397(g),415(v)
                                                    409(v),235(v),167(v),398(v)
                                                    236(v),286(v)
    20. BD (   2) C   8 - C  10          1.67735    -0.32363  408(v),413(v),393(v),337(v)
                                                    238(v),288(v),398(v),392(r)
                                                    399(v)
    21. BD (   1) C   8 - C  14          1.96723    -0.77637  406(v),400(g),412(g),397(g)
                                                    414(v),270(v),415(g),167(v)
                                                    269(v),399(v),218(v)
    22. BD (   1) N   9 - C  15          1.99095    -0.93987  398(g),168(v),393(v),167(v)
                                                    404(g),320(v)
    23. BD (   1) N   9 - H  24          1.98607    -0.78022  418(v),168(v),417(v),303(v)
                                                    397(v),307(v),403(g),392(r)
    24. BD (   1) C  10 - C  11          1.97919    -0.80243  400(g),397(v),407(g),411(v)
                                                    409(g),253(v),184(v),252(v)
                                                    185(v),338(v)
    25. BD (   1) C  10 -Cl  17          1.98944    -0.85690  402(v),407(v),184(v),235(v)
                                                    218(g),400(g)
    26. BD (   1) C  11 - C  12          1.97469    -0.77814  406(v),405(g),410(g),414(v)
                                                    219(v),270(v),409(g),411(g)
                                                    269(v)
    27. BD (   2) C  11 - C  12          1.66339    -0.30400  401(v),413(v),272(v),271(v)
    28. BD (   1) C  11 - H  25          1.98025    -0.63140  400(v),410(v),405(g),218(v)
                                                    252(v),407(g),411(v)
    29. BD (   1) C  12 - C  13          1.98136    -0.77779  412(g),415(v),407(g),409(v)
                                                    236(v),287(v),411(g),414(g)
                                                    286(v)
    30. BD (   1) C  12 - H  26          1.98098    -0.62823  405(v),412(v),269(v),235(v)
                                                    410(g),407(g),409(v),414(v)
    31. BD (   1) C  13 - C  14          1.97921    -0.77743  397(v),402(g),410(g),411(v)
                                                    415(g),185(v),253(v),414(g)
                                                    252(v),184(v),187(v)
    32. BD (   2) C  13 - C  14          1.65977    -0.30241  401(v),408(v),254(v)
    33. BD (   1) C  13 - H  27          1.98115    -0.62624  402(v),407(v),252(v),286(v)
                                                    412(g),410(g),411(v),415(v)
    34. BD (   1) C  14 - H  28          1.97904    -0.62922  400(v),410(v),184(v),402(g)
                                                    269(v),412(g),414(v)
    35. BD (   1) C  15 - O  16          1.99717    -0.44416  416(g),201(v)
    36. BD (   2) C  15 - O  16          1.99407    -1.10897  398(v),202(v),303(g),403(g)
    37. BD (   1) C  15 - H  29          1.98830    -0.68126  404(v),202(v),320(v)
    38. CR (   1) C   1                  1.99929   -10.39535  151(v),83(v),386(v),394(v)
                                                    359(v)
    39. CR (   1) C   2                  1.99929   -10.39744  66(v),100(v),389(v),383(v)
                                                    361(v)
    40. CR (   1) C   3                  1.99916   -10.39637  118(v),83(v),393(v),391(v)
                                                    362(v),382(v)
    41. CR (   1) C   4                  1.99911   -10.42015  134(v),100(v),168(v),394(v)
                                                    386(v)
    42. CR (   1) C   5                  1.99917   -10.39477  151(v),118(v),389(v),393(v)
                                                    116(v),383(v),364(v),119(v)
    43. CR (   1) C   6                  1.99928   -10.39597  66(v),134(v),391(v),382(v)
                                                    367(v)
    44. CR (   1) C   7                  1.99906   -10.45114  116(v),184(v),403(v),389(v)
                                                    402(v),391(v),400(v),369(v)
    45. CR (   1) C   8                  1.99896   -10.42760  219(v),287(v),406(v),170(v)
                                                    405(v),412(v)
    46. CR (   1) N   9                  1.99940   -14.60628  371(v),307(v),170(v),304(v)
    47. CR (   1) C  10                  1.99868   -10.48681  406(g),236(v),185(v),397(v)
                                                    400(g),405(g),402(v),407(v)
    48. CR (   1) C  11                  1.99913   -10.40257  253(v),219(v),218(v),400(v)
                                                    406(v),410(v),372(v)
    49. CR (   1) C  12                  1.99928   -10.40046  270(v),236(v),405(v),412(v)
                                                    237(v),375(v),235(v)
    50. CR (   1) C  13                  1.99928   -10.39833  253(v),287(v),402(v),407(v)
                                                    290(v)
    51. CR (   1) C  14                  1.99916   -10.40086  270(v),185(v),400(v),184(v)
                                                    378(v),397(v),410(v)
    52. CR (   1) C  15                  1.99947   -10.52212  398(v),381(v)
    53. CR (   1) O  16                  1.99981   -19.36866  303(v)
    54. CR (   1)Cl  17                  2.00000  -101.24768   
    55. CR (   2)Cl  17                  1.99967   -10.92769  218(v),400(v),405(v)
    56. CR (   3)Cl  17                  1.99996    -7.54833   
    57. CR (   4)Cl  17                  1.99994    -7.54888   
    58. CR (   5)Cl  17                  1.99999    -7.54665   
    59. LP (   1) N   9                  1.70106    -0.32423  416(v),397(v),399(v),305(v)
                                                    169(v)
    60. LP (   1) O  16                  1.98856    -0.82259  303(v),304(v),418(v)
    61. LP (   2) O  16                  1.90652    -0.34517  403(v),418(v),304(v),398(r)
                                                    316(v),307(v)
    62. LP (   1)Cl  17                  1.99149    -1.02759  218(v),400(v),405(v),219(v)
    63. LP (   2)Cl  17                  1.96349    -0.39916  400(v),405(v),219(v),407(r)
    64. LP (   3)Cl  17                  1.92085    -0.39554  401(v),220(v)
    65. RY*(   1) C   1                  0.00543     1.10570   
    66. RY*(   2) C   1                  0.00193     1.40864   
    67. RY*(   3) C   1                  0.00083     0.48351   
    68. RY*(   4) C   1                  0.00055     1.68184   
    69. RY*(   5) C   1                  0.00044     0.90796   
    70. RY*(   6) C   1                  0.00037     1.23674   
    71. RY*(   7) C   1                  0.00018     1.31898   
    72. RY*(   8) C   1                  0.00007     2.84746   
    73. RY*(   9) C   1                  0.00005     1.34832   
    74. RY*(  10) C   1                  0.00002     1.84657   
    75. RY*(  11) C   1                  0.00001     0.45517   
    76. RY*(  12) C   1                  0.00000     2.71812   
    77. RY*(  13) C   1                  0.00001     2.03294   
    78. RY*(  14) C   1                  0.00000     2.28128   
    79. RY*(  15) C   1                  0.00000     1.45820   
    80. RY*(  16) C   1                  0.00000    22.63584   
    81. RY*(  17) C   1                  0.00000     1.42733   
    82. RY*(   1) C   2                  0.00576     1.08337   
    83. RY*(   2) C   2                  0.00202     1.39987   
    84. RY*(   3) C   2                  0.00092     0.69310   
    85. RY*(   4) C   2                  0.00054     1.49462   
    86. RY*(   5) C   2                  0.00046     1.19591   
    87. RY*(   6) C   2                  0.00026     1.10425   
    88. RY*(   7) C   2                  0.00013     1.70925   
    89. RY*(   8) C   2                  0.00007     2.18371   
    90. RY*(   9) C   2                  0.00005     1.52361   
    91. RY*(  10) C   2                  0.00002     0.79921   
    92. RY*(  11) C   2                  0.00003     1.90896   
    93. RY*(  12) C   2                  0.00000     2.76234   
    94. RY*(  13) C   2                  0.00001     1.56794   
    95. RY*(  14) C   2                  0.00000     1.38138   
    96. RY*(  15) C   2                  0.00000    22.41668   
    97. RY*(  16) C   2                  0.00001     2.52889   
    98. RY*(  17) C   2                  0.00001     1.42375   
    99. RY*(   1) C   3                  0.00557     1.08448   
   100. RY*(   2) C   3                  0.00206     1.15260   
   101. RY*(   3) C   3                  0.00112     0.77189   
   102. RY*(   4) C   3                  0.00057     1.35884   
   103. RY*(   5) C   3                  0.00047     1.18846   
   104. RY*(   6) C   3                  0.00029     1.11325   
   105. RY*(   7) C   3                  0.00013     2.90594   
   106. RY*(   8) C   3                  0.00012     1.81585   
   107. RY*(   9) C   3                  0.00006     2.07654   
   108. RY*(  10) C   3                  0.00007     0.78854   
   109. RY*(  11) C   3                  0.00005     0.76643   
   110. RY*(  12) C   3                  0.00004     1.98253   
   111. RY*(  13) C   3                  0.00002     3.14204   
   112. RY*(  14) C   3                  0.00002     1.58476   
   113. RY*(  15) C   3                  0.00002     2.10631   
   114. RY*(  16) C   3                  0.00000    21.48437   
   115. RY*(  17) C   3                  0.00001     2.81711   
   116. RY*(   1) C   4                  0.00699     1.25761   
   117. RY*(   2) C   4                  0.00335     0.71393   
   118. RY*(   3) C   4                  0.00311     1.18336   
   119. RY*(   4) C   4                  0.00092     1.03332   
   120. RY*(   5) C   4                  0.00068     1.68483   
   121. RY*(   6) C   4                  0.00031     1.94657   
   122. RY*(   7) C   4                  0.00027     1.38401   
   123. RY*(   8) C   4                  0.00018     1.23941   
   124. RY*(   9) C   4                  0.00011     1.17385   
   125. RY*(  10) C   4                  0.00011     1.26811   
   126. RY*(  11) C   4                  0.00009     2.26390   
   127. RY*(  12) C   4                  0.00008     2.45490   
   128. RY*(  13) C   4                  0.00008     3.40199   
   129. RY*(  14) C   4                  0.00006     2.68744   
   130. RY*(  15) C   4                  0.00003     2.61730   
   131. RY*(  16) C   4                  0.00001     2.87485   
   132. RY*(  17) C   4                  0.00000    21.15940   
   133. RY*(   1) C   5                  0.00592     1.07501   
   134. RY*(   2) C   5                  0.00209     1.15036   
   135. RY*(   3) C   5                  0.00133     0.71127   
   136. RY*(   4) C   5                  0.00054     1.44374   
   137. RY*(   5) C   5                  0.00050     0.95161   
   138. RY*(   6) C   5                  0.00027     1.28587   
   139. RY*(   7) C   5                  0.00017     1.53603   
   140. RY*(   8) C   5                  0.00010     1.11845   
   141. RY*(   9) C   5                  0.00010     2.06127   
   142. RY*(  10) C   5                  0.00010     1.99101   
   143. RY*(  11) C   5                  0.00005     1.70376   
   144. RY*(  12) C   5                  0.00004     2.37636   
   145. RY*(  13) C   5                  0.00002     1.72119   
   146. RY*(  14) C   5                  0.00001     1.62371   
   147. RY*(  15) C   5                  0.00000    21.35100   
   148. RY*(  16) C   5                  0.00000     2.75455   
   149. RY*(  17) C   5                  0.00001     3.06834   
   150. RY*(   1) C   6                  0.00572     1.08920   
   151. RY*(   2) C   6                  0.00197     1.41047   
   152. RY*(   3) C   6                  0.00081     0.51058   
   153. RY*(   4) C   6                  0.00058     1.66556   
   154. RY*(   5) C   6                  0.00045     1.13874   
   155. RY*(   6) C   6                  0.00027     1.08625   
   156. RY*(   7) C   6                  0.00016     1.47905   
   157. RY*(   8) C   6                  0.00008     2.23551   
   158. RY*(   9) C   6                  0.00004     1.79377   
   159. RY*(  10) C   6                  0.00003     0.92275   
   160. RY*(  11) C   6                  0.00003     1.80100   
   161. RY*(  12) C   6                  0.00000     2.78846   
   162. RY*(  13) C   6                  0.00001     2.20893   
   163. RY*(  14) C   6                  0.00000    22.48829   
   164. RY*(  15) C   6                  0.00000     1.47926   
   165. RY*(  16) C   6                  0.00000     1.69247   
   166. RY*(  17) C   6                  0.00001     1.43396   
   167. RY*(   1) C   7                  0.01030     0.97093   
   168. RY*(   2) C   7                  0.00449     0.83104   
   169. RY*(   3) C   7                  0.00305     0.90195   
   170. RY*(   4) C   7                  0.00213     0.73972   
   171. RY*(   5) C   7                  0.00149     0.83656   
   172. RY*(   6) C   7                  0.00098     1.75536   
   173. RY*(   7) C   7                  0.00080     1.30608   
   174. RY*(   8) C   7                  0.00044     1.31319   
   175. RY*(   9) C   7                  0.00035     1.50769   
   176. RY*(  10) C   7                  0.00021     2.03578   
   177. RY*(  11) C   7                  0.00017     2.23890   
   178. RY*(  12) C   7                  0.00014     1.99834   
   179. RY*(  13) C   7                  0.00011     2.23008   
   180. RY*(  14) C   7                  0.00008     1.51277   
   181. RY*(  15) C   7                  0.00006     2.39207   
   182. RY*(  16) C   7                  0.00003     6.36220   
   183. RY*(  17) C   7                  0.00001    17.97013   
   184. RY*(   1) C   8                  0.00641     1.12351   
   185. RY*(   2) C   8                  0.00446     0.92935   
   186. RY*(   3) C   8                  0.00341     0.78201   
   187. RY*(   4) C   8                  0.00149     0.74742   
   188. RY*(   5) C   8                  0.00111     0.89652   
   189. RY*(   6) C   8                  0.00088     0.76533   
   190. RY*(   7) C   8                  0.00060     1.17858   
   191. RY*(   8) C   8                  0.00052     1.31528   
   192. RY*(   9) C   8                  0.00024     1.63067   
   193. RY*(  10) C   8                  0.00019     2.56979   
   194. RY*(  11) C   8                  0.00014     2.33364   
   195. RY*(  12) C   8                  0.00010     3.40891   
   196. RY*(  13) C   8                  0.00007     2.67773   
   197. RY*(  14) C   8                  0.00006     1.97499   
   198. RY*(  15) C   8                  0.00004     2.49029   
   199. RY*(  16) C   8                  0.00001     2.79508   
   200. RY*(  17) C   8                  0.00001    21.87804   
   201. RY*(   1) N   9                  0.00463     0.65971   
   202. RY*(   2) N   9                  0.00360     1.07469   
   203. RY*(   3) N   9                  0.00195     1.10440   
   204. RY*(   4) N   9                  0.00112     1.56062   
   205. RY*(   5) N   9                  0.00032     1.69477   
   206. RY*(   6) N   9                  0.00022     2.61746   
   207. RY*(   7) N   9                  0.00017     1.81240   
   208. RY*(   8) N   9                  0.00007     1.34177   
   209. RY*(   9) N   9                  0.00007     1.75777   
   210. RY*(  10) N   9                  0.00004     2.29548   
   211. RY*(  11) N   9                  0.00004     2.02106   
   212. RY*(  12) N   9                  0.00002     2.69974   
   213. RY*(  13) N   9                  0.00000     4.02926   
   214. RY*(  14) N   9                  0.00001     2.27509   
   215. RY*(  15) N   9                  0.00001     2.42203   
   216. RY*(  16) N   9                  0.00000    34.98898   
   217. RY*(  17) N   9                  0.00000     3.93867   
   218. RY*(   1) C  10                  0.00807     1.01809   
   219. RY*(   2) C  10                  0.00642     0.91454   
   220. RY*(   3) C  10                  0.00279     1.12442   
   221. RY*(   4) C  10                  0.00092     1.43485   
   222. RY*(   5) C  10                  0.00074     1.71758   
   223. RY*(   6) C  10                  0.00052     1.77059   
   224. RY*(   7) C  10                  0.00031     1.34711   
   225. RY*(   8) C  10                  0.00019     1.18990   
   226. RY*(   9) C  10                  0.00015     1.71238   
   227. RY*(  10) C  10                  0.00010     3.16298   
   228. RY*(  11) C  10                  0.00007     1.34156   
   229. RY*(  12) C  10                  0.00005     2.43717   
   230. RY*(  13) C  10                  0.00003     0.86002   
   231. RY*(  14) C  10                  0.00002     2.72846   
   232. RY*(  15) C  10                  0.00003     0.77244   
   233. RY*(  16) C  10                  0.00000    21.64907   
   234. RY*(  17) C  10                  0.00000     2.64662   
   235. RY*(   1) C  11                  0.00574     1.02842   
   236. RY*(   2) C  11                  0.00263     1.17339   
   237. RY*(   3) C  11                  0.00111     0.88368   
   238. RY*(   4) C  11                  0.00102     0.66267   
   239. RY*(   5) C  11                  0.00050     1.43081   
   240. RY*(   6) C  11                  0.00033     0.68784   
   241. RY*(   7) C  11                  0.00026     1.31929   
   242. RY*(   8) C  11                  0.00020     1.34820   
   243. RY*(   9) C  11                  0.00011     3.38893   
   244. RY*(  10) C  11                  0.00005     2.22952   
   245. RY*(  11) C  11                  0.00004     2.12090   
   246. RY*(  12) C  11                  0.00002     1.19250   
   247. RY*(  13) C  11                  0.00001     2.34701   
   248. RY*(  14) C  11                  0.00001     1.30706   
   249. RY*(  15) C  11                  0.00001     2.52070   
   250. RY*(  16) C  11                  0.00000    21.76647   
   251. RY*(  17) C  11                  0.00001     1.89508   
   252. RY*(   1) C  12                  0.00538     1.09773   
   253. RY*(   2) C  12                  0.00199     1.43344   
   254. RY*(   3) C  12                  0.00078     0.53875   
   255. RY*(   4) C  12                  0.00058     1.60484   
   256. RY*(   5) C  12                  0.00037     1.11654   
   257. RY*(   6) C  12                  0.00031     0.94435   
   258. RY*(   7) C  12                  0.00012     2.27463   
   259. RY*(   8) C  12                  0.00006     2.75396   
   260. RY*(   9) C  12                  0.00006     0.97204   
   261. RY*(  10) C  12                  0.00002     1.84171   
   262. RY*(  11) C  12                  0.00002     1.90371   
   263. RY*(  12) C  12                  0.00001     2.35462   
   264. RY*(  13) C  12                  0.00000     2.51101   
   265. RY*(  14) C  12                  0.00001     0.44903   
   266. RY*(  15) C  12                  0.00000     1.45695   
   267. RY*(  16) C  12                  0.00000     2.30312   
   268. RY*(  17) C  12                  0.00000    21.66502   
   269. RY*(   1) C  13                  0.00546     1.10282   
   270. RY*(   2) C  13                  0.00207     1.39924   
   271. RY*(   3) C  13                  0.00103     0.58983   
   272. RY*(   4) C  13                  0.00055     1.51987   
   273. RY*(   5) C  13                  0.00034     1.32758   
   274. RY*(   6) C  13                  0.00024     1.09073   
   275. RY*(   7) C  13                  0.00011     1.88237   
   276. RY*(   8) C  13                  0.00007     2.88673   
   277. RY*(   9) C  13                  0.00004     1.32401   
   278. RY*(  10) C  13                  0.00003     1.45261   
   279. RY*(  11) C  13                  0.00002     1.38311   
   280. RY*(  12) C  13                  0.00001     1.87780   
   281. RY*(  13) C  13                  0.00001     1.05285   
   282. RY*(  14) C  13                  0.00001     2.53729   
   283. RY*(  15) C  13                  0.00001     2.65084   
   284. RY*(  16) C  13                  0.00000     1.47170   
   285. RY*(  17) C  13                  0.00000    21.70448   
   286. RY*(   1) C  14                  0.00569     1.11767   
   287. RY*(   2) C  14                  0.00201     1.21613   
   288. RY*(   3) C  14                  0.00097     0.89327   
   289. RY*(   4) C  14                  0.00058     1.22395   
   290. RY*(   5) C  14                  0.00042     1.16520   
   291. RY*(   6) C  14                  0.00022     1.17454   
   292. RY*(   7) C  14                  0.00015     2.53657   
   293. RY*(   8) C  14                  0.00011     0.92024   
   294. RY*(   9) C  14                  0.00009     2.13139   
   295. RY*(  10) C  14                  0.00008     1.84115   
   296. RY*(  11) C  14                  0.00004     0.85069   
   297. RY*(  12) C  14                  0.00004     2.21130   
   298. RY*(  13) C  14                  0.00003     3.16948   
   299. RY*(  14) C  14                  0.00001     1.33155   
   300. RY*(  15) C  14                  0.00000    21.33096   
   301. RY*(  16) C  14                  0.00001     2.64342   
   302. RY*(  17) C  14                  0.00001     2.42451   
   303. RY*(   1) C  15                  0.00930     1.33137   
   304. RY*(   2) C  15                  0.00703     1.50946   
   305. RY*(   3) C  15                  0.00642     1.54119   
   306. RY*(   4) C  15                  0.00237     1.07340   
   307. RY*(   5) C  15                  0.00103     1.75185   
   308. RY*(   6) C  15                  0.00028     1.57363   
   309. RY*(   7) C  15                  0.00010     1.82764   
   310. RY*(   8) C  15                  0.00009     1.16583   
   311. RY*(   9) C  15                  0.00005     1.01183   
   312. RY*(  10) C  15                  0.00005     1.31154   
   313. RY*(  11) C  15                  0.00003     3.05712   
   314. RY*(  12) C  15                  0.00001     2.43372   
   315. RY*(  13) C  15                  0.00001     1.73906   
   316. RY*(  14) C  15                  0.00001     0.70070   
   317. RY*(  15) C  15                  0.00001     1.77671   
   318. RY*(  16) C  15                  0.00001     2.58954   
   319. RY*(  17) C  15                  0.00000    19.76539   
   320. RY*(   1) O  16                  0.00272     0.75342   
   321. RY*(   2) O  16                  0.00082     0.60520   
   322. RY*(   3) O  16                  0.00075     0.68501   
   323. RY*(   4) O  16                  0.00012     1.29328   
   324. RY*(   5) O  16                  0.00005     1.12545   
   325. RY*(   6) O  16                  0.00004     1.63475   
   326. RY*(   7) O  16                  0.00002     3.03024   
   327. RY*(   8) O  16                  0.00001     1.36215   
   328. RY*(   9) O  16                  0.00000     4.95660   
   329. RY*(  10) O  16                  0.00000     4.98227   
   330. RY*(  11) O  16                  0.00000    49.61194   
   331. RY*(  12) O  16                  0.00000     4.05415   
   332. RY*(  13) O  16                  0.00000     2.62254   
   333. RY*(  14) O  16                  0.00000     2.85046   
   334. RY*(  15) O  16                  0.00000     2.98505   
   335. RY*(  16) O  16                  0.00000     3.01131   
   336. RY*(  17) O  16                  0.00000     3.07677   
   337. RY*(   1)Cl  17                  0.00453     0.66907   
   338. RY*(   2)Cl  17                  0.00293     0.65872   
   339. RY*(   3)Cl  17                  0.00080     0.63864   
   340. RY*(   4)Cl  17                  0.00027     0.80598   
   341. RY*(   5)Cl  17                  0.00016     0.43689   
   342. RY*(   6)Cl  17                  0.00011     0.61932   
   343. RY*(   7)Cl  17                  0.00007     1.39455   
   344. RY*(   8)Cl  17                  0.00005     1.56754   
   345. RY*(   9)Cl  17                  0.00005     0.88422   
   346. RY*(  10)Cl  17                  0.00002     1.09246   
   347. RY*(  11)Cl  17                  0.00001     1.15424   
   348. RY*(  12)Cl  17                  0.00001     1.74432   
   349. RY*(  13)Cl  17                  0.00000     3.60122   
   350. RY*(  14)Cl  17                  0.00000    24.30436   
   351. RY*(  15)Cl  17                  0.00000     3.76071   
   352. RY*(  16)Cl  17                  0.00000    24.09692   
   353. RY*(  17)Cl  17                  0.00000    17.88082   
   354. RY*(  18)Cl  17                  0.00000   207.59491   
   355. RY*(  19)Cl  17                  0.00000     3.32103   
   356. RY*(  20)Cl  17                  0.00000    24.18291   
   357. RY*(  21)Cl  17                  0.00001     0.96127   
   358. RY*(   1) H  18                  0.00038     0.86036   
   359. RY*(   2) H  18                  0.00022     1.88120   
   360. RY*(   1) H  19                  0.00048     0.82523   
   361. RY*(   2) H  19                  0.00022     1.93238   
   362. RY*(   1) H  20                  0.00084     1.39763   
   363. RY*(   2) H  20                  0.00015     1.40724   
   364. RY*(   1) H  21                  0.00061     1.42327   
   365. RY*(   2) H  21                  0.00021     1.44660   
   366. RY*(   1) H  22                  0.00047     0.82582   
   367. RY*(   2) H  22                  0.00022     1.92826   
   368. RY*(   1) H  23                  0.00196     0.58229   
   369. RY*(   2) H  23                  0.00028     2.43098   
   370. RY*(   1) H  24                  0.00255     0.57465   
   371. RY*(   2) H  24                  0.00042     2.25933   
   372. RY*(   1) H  25                  0.00061     1.26110   
   373. RY*(   2) H  25                  0.00022     1.47783   
   374. RY*(   1) H  26                  0.00043     0.95781   
   375. RY*(   2) H  26                  0.00020     1.76708   
   376. RY*(   1) H  27                  0.00041     1.05653   
   377. RY*(   2) H  27                  0.00020     1.70111   
   378. RY*(   1) H  28                  0.00084     1.54173   
   379. RY*(   2) H  28                  0.00017     1.31294   
   380. RY*(   1) H  29                  0.00113     0.54929   
   381. RY*(   2) H  29                  0.00025     2.17850   
   382. BD*(   1) C   1 - C   2          0.01529     0.61447   
   383. BD*(   1) C   1 - C   6          0.01543     0.61461   
   384. BD*(   2) C   1 - C   6          0.32159     0.05208  392(v),387(v),67(g),152(g)
                                                    75(g)
   385. BD*(   1) C   1 - H  18          0.01151     0.61125   
   386. BD*(   1) C   2 - C   3          0.01523     0.60964   
   387. BD*(   2) C   2 - C   3          0.32248     0.04932  392(v),384(v),413(r),84(g)
                                                    102(g),101(g)
   388. BD*(   1) C   2 - H  19          0.01113     0.60981   
   389. BD*(   1) C   3 - C   4          0.02566     0.60066   
   390. BD*(   1) C   3 - H  20          0.01221     0.60731   
   391. BD*(   1) C   4 - C   5          0.02276     0.60469   
   392. BD*(   2) C   4 - C   5          0.35224     0.05032  387(v),384(v),135(g),401(r)
                                                    398(v),397(v),101(v),152(v)
                                                    117(g)
   393. BD*(   1) C   4 - C   7          0.02888     0.48723   
   394. BD*(   1) C   5 - C   6          0.01495     0.61135   
   395. BD*(   1) C   5 - H  21          0.01186     0.60840   
   396. BD*(   1) C   6 - H  22          0.01111     0.61065   
   397. BD*(   1) C   7 - C   8          0.04014     0.46892   
   398. BD*(   1) C   7 - N   9          0.03170     0.42419   
   399. BD*(   1) C   7 - H  23          0.02740     0.44347   
   400. BD*(   1) C   8 - C  10          0.03684     0.57302   
   401. BD*(   2) C   8 - C  10          0.42220     0.02264  413(v),408(v),392(r),393(v)
                                                    416(r),220(g),186(g),337(v)
                                                    238(v),399(v),398(v),288(v)
   402. BD*(   1) C   8 - C  14          0.02341     0.59008   
   403. BD*(   1) N   9 - C  15          0.05211     0.53596   
   404. BD*(   1) N   9 - H  24          0.01601     0.53484   
   405. BD*(   1) C  10 - C  11          0.02719     0.58106   
   406. BD*(   1) C  10 -Cl  17          0.02680     0.22605   
   407. BD*(   1) C  11 - C  12          0.01648     0.60780   
   408. BD*(   2) C  11 - C  12          0.31992     0.04616  413(v),401(v),254(g),238(g)
                                                    265(g),239(g),255(g)
   409. BD*(   1) C  11 - H  25          0.01085     0.59499   
   410. BD*(   1) C  12 - C  13          0.01519     0.61310   
   411. BD*(   1) C  12 - H  26          0.01085     0.60861   
   412. BD*(   1) C  13 - C  14          0.01508     0.61195   
   413. BD*(   2) C  13 - C  14          0.32284     0.04839  408(v),401(v),387(r),271(g)
                                                    289(g),416(r),254(v)
   414. BD*(   1) C  13 - H  27          0.01133     0.60777   
   415. BD*(   1) C  14 - H  28          0.01193     0.60519   
   416. BD*(   1) C  15 - O  16          0.26299     0.02773  305(g),321(g),401(r),322(g)
                                                    308(g),413(r)
   417. BD*(   2) C  15 - O  16          0.00546     0.61732   
   418. BD*(   1) C  15 - H  29          0.03729     0.53100   
       -------------------------------
              Total Lewis  124.82167  ( 97.5169%)
        Valence non-Lewis    2.93636  (  2.2940%)
        Rydberg non-Lewis    0.24196  (  0.1890%)
       -------------------------------
            Total unit  1  128.00000  (100.0000%)
           Charge unit  1    0.00000
 D1PCM: PCM CHGder 1st derivatives, ID1Alg=3 FixD1E=F DoIter=F DoCFld=F I1PDM=0.
 Calling FoFJK, ICntrl=      2127 FMM=F ISym2X=0 I1Cent= 0 IOpClX= 0 NMat=1 NMatS=1 NMatT=0.
 -------------------------------------------------------------------
 Center     Atomic                   Forces (Hartrees/Bohr)
 Number     Number              X              Y              Z
 -------------------------------------------------------------------
      1        6          -0.038948374   -0.047061460    0.005201967
      2        6          -0.065257779    0.005709990   -0.011081423
      3        6          -0.024942790    0.056732212   -0.015258321
      4        6           0.019043715    0.035706162   -0.004284137
      5        6           0.062247110   -0.009987094    0.012046686
      6        6           0.024528581   -0.058759701    0.016734191
      7        6          -0.020904481    0.010174257   -0.002557784
      8        6          -0.001561921   -0.013530837    0.027031815
      9        7          -0.039610007   -0.021586223    0.019644066
     10        6           0.028456560   -0.032340164    0.011783175
     11        6           0.042213758   -0.026174979   -0.040577552
     12        6           0.000969055    0.023503785   -0.061467109
     13        6          -0.038412972    0.047422726   -0.018410235
     14        6          -0.044516304    0.026487079    0.044970067
     15        6           0.084020370   -0.018277077   -0.065750294
     16        8          -0.017687569    0.014902117    0.021757035
     17       17          -0.013160505    0.017743701   -0.010471043
     18        1           0.032212746    0.040535382   -0.004387869
     19        1           0.051617570   -0.007143524    0.008671820
     20        1           0.020376434   -0.048427413    0.014285347
     21        1          -0.052288227    0.005597392   -0.008763804
     22        1          -0.019542661    0.047284989   -0.013428210
     23        1          -0.001376478    0.005656253    0.004596364
     24        1           0.035189426    0.001071480   -0.022044154
     25        1          -0.034299671    0.021610362    0.032346287
     26        1          -0.002421003   -0.017769897    0.049725068
     27        1           0.033065891   -0.038585339    0.013631790
     28        1           0.032545359   -0.020237022   -0.036244111
     29        1          -0.051555833   -0.000257158    0.032300368
 -------------------------------------------------------------------
 Cartesian Forces:  Max     0.084020370 RMS     0.032052962

 GradGradGradGradGradGradGradGradGradGradGradGradGradGradGradGradGradGrad
 Berny optimization.
 FormGI is forming the generalized inverse of G from B-inverse, IUseBI=4.
 Internal  Forces:  Max     0.060000038 RMS     0.015868831
 Search for a local minimum.
 Step number   1 out of a maximum of  158
 All quantities printed in internal units (Hartrees-Bohrs-Radians)
 Mixed Optimization -- RFO/linear search
 Second derivative matrix not updated -- first step.
 ITU=  0
     Eigenvalues ---    0.00809   0.00947   0.01313   0.01427   0.01529
     Eigenvalues ---    0.01739   0.01856   0.01884   0.01934   0.01963
     Eigenvalues ---    0.01966   0.01974   0.01984   0.02001   0.02001
     Eigenvalues ---    0.02023   0.02028   0.02032   0.02038   0.02050
     Eigenvalues ---    0.02055   0.02063   0.02385   0.02385   0.05126
     Eigenvalues ---    0.06299   0.07096   0.15993   0.16000   0.16000
     Eigenvalues ---    0.16000   0.16000   0.16000   0.16000   0.16000
     Eigenvalues ---    0.16000   0.16000   0.16000   0.18453   0.19221
     Eigenvalues ---    0.22000   0.22000   0.22000   0.22000   0.22002
     Eigenvalues ---    0.22486   0.23470   0.24472   0.24997   0.24997
     Eigenvalues ---    0.24999   0.32719   0.33856   0.34501   0.36210
     Eigenvalues ---    0.39992   0.40370   0.40501   0.40541   0.41184
     Eigenvalues ---    0.43174   0.43844   0.44124   0.44146   0.44211
     Eigenvalues ---    0.44231   0.44239   0.44282   0.44300   0.44301
     Eigenvalues ---    0.44312   0.44320   0.44330   0.44394   0.44626
     Eigenvalues ---    0.44705   0.44938   0.45225   0.53328   0.55532
     Eigenvalues ---    0.83206
 RFO step:  Lambda=-7.42476599D-02 EMin= 8.08670579D-03
 Linear search not attempted -- first point.
 Maximum step size (   0.300) exceeded in Quadratic search.
    -- Step size scaled by   0.771
 Iteration  1 RMS(Cart)=  0.03458073 RMS(Int)=  0.00065667
 Iteration  2 RMS(Cart)=  0.00079346 RMS(Int)=  0.00003913
 Iteration  3 RMS(Cart)=  0.00000098 RMS(Int)=  0.00003912
 Variable       Old X    -DE/DX   Delta X   Delta X   Delta X     New X
                                 (Linear)    (Quad)   (Total)
    R1        2.65277  -0.00971   0.00000  -0.01413  -0.01414   2.63863
    R2        2.65307  -0.01122   0.00000  -0.01634  -0.01635   2.63672
    R3        1.93007   0.05196   0.00000   0.07767   0.07767   2.00774
    R4        2.65694  -0.01354   0.00000  -0.02006  -0.02006   2.63687
    R5        1.92796   0.05282   0.00000   0.07868   0.07868   2.00664
    R6        2.66993  -0.01371   0.00000  -0.02090  -0.02089   2.64904
    R7        1.92773   0.05444   0.00000   0.08106   0.08106   2.00879
    R8        2.66881  -0.01524   0.00000  -0.02313  -0.02312   2.64568
    R9        2.80873   0.02134   0.00000   0.03984   0.03984   2.84857
   R10        2.65544  -0.01131   0.00000  -0.01667  -0.01667   2.63877
   R11        1.92879   0.05329   0.00000   0.07950   0.07950   2.00829
   R12        1.92797   0.05290   0.00000   0.07880   0.07880   2.00677
   R13        2.82849   0.01541   0.00000   0.02958   0.02958   2.85806
   R14        2.69975   0.02896   0.00000   0.04591   0.04591   2.74566
   R15        2.06493   0.00163   0.00000   0.00300   0.00300   2.06794
   R16        2.68656  -0.02266   0.00000  -0.03571  -0.03570   2.65086
   R17        2.67447  -0.01610   0.00000  -0.02478  -0.02478   2.64969
   R18        2.54662  -0.00283   0.00000  -0.00347  -0.00347   2.54316
   R19        1.83348   0.04134   0.00000   0.05243   0.05243   1.88591
   R20        2.66377  -0.01501   0.00000  -0.02269  -0.02268   2.64108
   R21        3.20754   0.02377   0.00000   0.04197   0.04197   3.24951
   R22        2.65200  -0.01291   0.00000  -0.01869  -0.01869   2.63331
   R23        1.92980   0.05173   0.00000   0.07729   0.07729   2.00708
   R24        2.64807  -0.00882   0.00000  -0.01237  -0.01239   2.63568
   R25        1.92761   0.05284   0.00000   0.07867   0.07867   2.00628
   R26        2.65103  -0.01169   0.00000  -0.01691  -0.01693   2.63411
   R27        1.92818   0.05261   0.00000   0.07840   0.07840   2.00658
   R28        1.92869   0.05267   0.00000   0.07855   0.07855   2.00724
   R29        2.36232  -0.03037   0.00000  -0.02582  -0.02582   2.33649
   R30        1.92903   0.06000   0.00000   0.08954   0.08954   2.01857
    A1        2.09367  -0.00119   0.00000  -0.00245  -0.00247   2.09120
    A2        2.09458   0.00058   0.00000   0.00118   0.00119   2.09577
    A3        2.09494   0.00061   0.00000   0.00127   0.00128   2.09622
    A4        2.09348   0.00073   0.00000   0.00223   0.00222   2.09570
    A5        2.09503   0.00041   0.00000   0.00142   0.00142   2.09645
    A6        2.09467  -0.00113   0.00000  -0.00364  -0.00364   2.09103
    A7        2.10830  -0.00150   0.00000  -0.00416  -0.00416   2.10414
    A8        2.07975   0.00052   0.00000   0.00132   0.00131   2.08106
    A9        2.09513   0.00098   0.00000   0.00285   0.00285   2.09798
   A10        2.06827   0.00304   0.00000   0.00684   0.00685   2.07513
   A11        2.11762  -0.00316   0.00000  -0.00729  -0.00730   2.11033
   A12        2.09718   0.00012   0.00000   0.00050   0.00049   2.09767
   A13        2.10877  -0.00114   0.00000  -0.00308  -0.00307   2.10570
   A14        2.09388  -0.00080   0.00000  -0.00297  -0.00297   2.09091
   A15        2.08054   0.00194   0.00000   0.00604   0.00604   2.08658
   A16        2.09385   0.00007   0.00000   0.00064   0.00064   2.09449
   A17        2.09528   0.00048   0.00000   0.00137   0.00137   2.09665
   A18        2.09406  -0.00055   0.00000  -0.00201  -0.00201   2.09205
   A19        1.94050   0.00121   0.00000   0.00074   0.00079   1.94129
   A20        1.89487   0.00521   0.00000   0.01603   0.01600   1.91086
   A21        1.89728  -0.00423   0.00000  -0.01618  -0.01639   1.88089
   A22        1.99389  -0.00721   0.00000  -0.02071  -0.02065   1.97325
   A23        1.89530   0.00004   0.00000  -0.00447  -0.00441   1.89089
   A24        1.83734   0.00510   0.00000   0.02528   0.02532   1.86266
   A25        2.13818  -0.00794   0.00000  -0.01831  -0.01832   2.11986
   A26        2.08346   0.00759   0.00000   0.01860   0.01859   2.10205
   A27        2.06146   0.00035   0.00000  -0.00033  -0.00031   2.06115
   A28        2.15211   0.00222   0.00000   0.00581   0.00581   2.15792
   A29        2.07298   0.00261   0.00000   0.00933   0.00933   2.08231
   A30        2.05751  -0.00482   0.00000  -0.01509  -0.01509   2.04241
   A31        2.09875   0.00466   0.00000   0.01002   0.01005   2.10880
   A32        2.14449  -0.01151   0.00000  -0.02683  -0.02685   2.11764
   A33        2.03992   0.00685   0.00000   0.01681   0.01679   2.05671
   A34        2.10302  -0.00243   0.00000  -0.00610  -0.00609   2.09692
   A35        2.10627  -0.00240   0.00000  -0.00884  -0.00885   2.09742
   A36        2.07390   0.00483   0.00000   0.01494   0.01494   2.08884
   A37        2.09226  -0.00112   0.00000  -0.00134  -0.00136   2.09090
   A38        2.09524  -0.00078   0.00000  -0.00372  -0.00371   2.09153
   A39        2.09568   0.00189   0.00000   0.00506   0.00507   2.10075
   A40        2.09196  -0.00112   0.00000  -0.00142  -0.00145   2.09052
   A41        2.09524   0.00135   0.00000   0.00331   0.00332   2.09857
   A42        2.09598  -0.00023   0.00000  -0.00189  -0.00187   2.09410
   A43        2.11887  -0.00035   0.00000  -0.00082  -0.00083   2.11804
   A44        2.09259  -0.00220   0.00000  -0.00739  -0.00739   2.08520
   A45        2.07173   0.00255   0.00000   0.00821   0.00821   2.07994
   A46        2.08057   0.02106   0.00000   0.05515   0.05514   2.13571
   A47        2.10799  -0.02024   0.00000  -0.05951  -0.05951   2.04848
   A48        2.09462  -0.00082   0.00000   0.00437   0.00437   2.09899
    D1       -0.00152  -0.00008   0.00000  -0.00068  -0.00068  -0.00220
    D2        3.13800   0.00018   0.00000   0.00149   0.00149   3.13949
    D3       -3.14067  -0.00017   0.00000  -0.00140  -0.00140   3.14112
    D4       -0.00115   0.00009   0.00000   0.00077   0.00077  -0.00038
    D5        0.00070  -0.00007   0.00000  -0.00059  -0.00059   0.00011
    D6       -3.13971  -0.00000   0.00000  -0.00005  -0.00004  -3.13975
    D7        3.13985   0.00001   0.00000   0.00013   0.00013   3.13997
    D8       -0.00056   0.00008   0.00000   0.00067   0.00067   0.00011
    D9       -0.00255   0.00036   0.00000   0.00293   0.00292   0.00037
   D10        3.13545   0.00054   0.00000   0.00442   0.00441   3.13986
   D11        3.14111   0.00009   0.00000   0.00075   0.00075  -3.14133
   D12       -0.00407   0.00027   0.00000   0.00224   0.00224  -0.00183
   D13        0.00729  -0.00044   0.00000  -0.00377  -0.00377   0.00352
   D14        3.13323  -0.00000   0.00000   0.00003   0.00002   3.13326
   D15       -3.13069  -0.00063   0.00000  -0.00526  -0.00527  -3.13596
   D16       -0.00474  -0.00019   0.00000  -0.00147  -0.00148  -0.00622
   D17       -0.00812   0.00028   0.00000   0.00248   0.00249  -0.00563
   D18        3.13618   0.00019   0.00000   0.00169   0.00171   3.13789
   D19       -3.13425  -0.00012   0.00000  -0.00119  -0.00121  -3.13546
   D20        0.01005  -0.00022   0.00000  -0.00198  -0.00199   0.00807
   D21        1.15135  -0.00135   0.00000  -0.00359  -0.00362   1.14773
   D22       -1.05633   0.00326   0.00000   0.01074   0.01067  -1.04565
   D23       -3.04640  -0.00326   0.00000  -0.01895  -0.01884  -3.06523
   D24       -2.00615  -0.00088   0.00000   0.00032   0.00028  -2.00587
   D25        2.06936   0.00373   0.00000   0.01465   0.01457   2.08393
   D26        0.07929  -0.00279   0.00000  -0.01504  -0.01494   0.06435
   D27        0.00422  -0.00004   0.00000  -0.00036  -0.00035   0.00386
   D28       -3.13856  -0.00011   0.00000  -0.00090  -0.00090  -3.13946
   D29       -3.14007   0.00005   0.00000   0.00041   0.00041  -3.13966
   D30        0.00034  -0.00002   0.00000  -0.00014  -0.00013   0.00021
   D31        1.52292  -0.00339   0.00000  -0.01972  -0.01975   1.50318
   D32       -1.60387  -0.00308   0.00000  -0.01694  -0.01697  -1.62083
   D33       -2.60827  -0.00096   0.00000  -0.01346  -0.01349  -2.62176
   D34        0.54812  -0.00065   0.00000  -0.01068  -0.01070   0.53742
   D35       -0.56369   0.00107   0.00000   0.00261   0.00266  -0.56103
   D36        2.59270   0.00138   0.00000   0.00539   0.00544   2.59814
   D37       -2.94832   0.00013   0.00000  -0.00085  -0.00101  -2.94933
   D38        0.15549   0.00026   0.00000   0.00046   0.00031   0.15579
   D39        1.15842  -0.00032   0.00000   0.00058   0.00054   1.15896
   D40       -2.02097  -0.00019   0.00000   0.00188   0.00185  -2.01911
   D41       -0.91922   0.00029   0.00000   0.00087   0.00106  -0.91817
   D42        2.18458   0.00041   0.00000   0.00218   0.00237   2.18695
   D43       -3.13624   0.00033   0.00000   0.00332   0.00329  -3.13295
   D44       -0.00234   0.00034   0.00000   0.00301   0.00299   0.00065
   D45       -0.00927   0.00009   0.00000   0.00073   0.00073  -0.00854
   D46        3.12463   0.00009   0.00000   0.00042   0.00043   3.12506
   D47        3.13838  -0.00065   0.00000  -0.00512  -0.00515   3.13322
   D48       -0.00335  -0.00103   0.00000  -0.00828  -0.00829  -0.01164
   D49        0.01093  -0.00028   0.00000  -0.00230  -0.00230   0.00863
   D50       -3.13079  -0.00066   0.00000  -0.00546  -0.00544  -3.13623
   D51        3.12988  -0.00015   0.00000  -0.00134  -0.00134   3.12853
   D52       -0.01416   0.00032   0.00000   0.00234   0.00234  -0.01182
   D53        0.02576  -0.00042   0.00000  -0.00312  -0.00312   0.02264
   D54       -3.11828   0.00005   0.00000   0.00056   0.00057  -3.11771
   D55        0.00317   0.00006   0.00000   0.00056   0.00056   0.00373
   D56       -3.14084   0.00011   0.00000   0.00090   0.00089  -3.13994
   D57       -3.13118   0.00013   0.00000   0.00104   0.00104  -3.13014
   D58        0.00800   0.00018   0.00000   0.00137   0.00137   0.00937
   D59        0.00164  -0.00003   0.00000  -0.00037  -0.00037   0.00127
   D60        3.14068   0.00011   0.00000   0.00085   0.00085   3.14154
   D61       -3.13759  -0.00007   0.00000  -0.00067  -0.00067  -3.13825
   D62        0.00146   0.00007   0.00000   0.00055   0.00055   0.00201
   D63       -0.00010  -0.00013   0.00000  -0.00113  -0.00113  -0.00122
   D64        3.13862   0.00019   0.00000   0.00157   0.00158   3.14019
   D65       -3.13914  -0.00028   0.00000  -0.00234  -0.00234  -3.14148
   D66       -0.00043   0.00004   0.00000   0.00036   0.00037  -0.00006
   D67       -0.00635   0.00030   0.00000   0.00251   0.00250  -0.00385
   D68        3.13537   0.00067   0.00000   0.00563   0.00563   3.14100
   D69        3.13812  -0.00002   0.00000  -0.00020  -0.00020   3.13792
   D70       -0.00334   0.00035   0.00000   0.00292   0.00293  -0.00041
         Item               Value     Threshold  Converged?
 Maximum Force            0.060000     0.000450     NO 
 RMS     Force            0.015869     0.000300     NO 
 Maximum Displacement     0.124438     0.001800     NO 
 RMS     Displacement     0.034723     0.001200     NO 
 Predicted change in Energy=-3.859387D-02
 GradGradGradGradGradGradGradGradGradGradGradGradGradGradGradGradGradGrad

                          Input orientation:                          
 ---------------------------------------------------------------------
 Center     Atomic      Atomic             Coordinates (Angstroms)
 Number     Number       Type             X           Y           Z
 ---------------------------------------------------------------------
      1          6           0        3.463158    3.425156   -1.225782
      2          6           0        3.968482    2.167445   -0.890410
      3          6           0        3.107372    1.075309   -0.777288
      4          6           0        1.731400    1.226729   -0.998304
      5          6           0        1.235983    2.491177   -1.338650
      6          6           0        2.095429    3.586084   -1.449977
      7          6           0        0.795387    0.050243   -0.888716
      8          6           0        0.729739   -0.466911    0.531023
      9          7           0        1.183910   -0.969193   -1.848318
     10          6           0       -0.156043    0.082220    1.469972
     11          6           0       -0.198440   -0.399078    2.781401
     12          6           0        0.647731   -1.434023    3.174704
     13          6           0        1.538961   -1.987825    2.255837
     14          6           0        1.576424   -1.503323    0.949376
     15          6           0        0.426191   -2.041025   -2.145240
     16          8           0        0.774045   -2.887795   -2.976330
     17         17           0       -1.214034    1.372175    1.053350
     18          1           0        4.118706    4.256847   -1.311503
     19          1           0        5.008811    2.039164   -0.720636
     20          1           0        3.506609    0.123544   -0.522846
     21          1           0        0.195727    2.621546   -1.512690
     22          1           0        1.706009    4.540039   -1.706948
     23          1           0       -0.203731    0.390367   -1.177827
     24          1           0        2.043276   -0.869586   -2.345850
     25          1           0       -0.874245    0.023327    3.483486
     26          1           0        0.611443   -1.795828    4.172174
     27          1           0        2.187774   -2.775833    2.548379
     28          1           0        2.259254   -1.931742    0.257679
     29          1           0       -0.505325   -2.141213   -1.632166
 ---------------------------------------------------------------------
                    Distance matrix (angstroms):
                    1          2          3          4          5
     1  C    0.000000
     2  C    1.396304   0.000000
     3  C    2.418576   1.395373   0.000000
     4  C    2.807813   2.429222   1.401812   0.000000
     5  C    2.417719   2.787879   2.412862   1.400036   0.000000
     6  C    1.395293   2.415363   2.789360   2.429626   1.396375
     7  C    4.315166   3.814587   2.531492   1.507398   2.520857
     8  C    5.070121   4.410188   3.121420   2.492104   3.535851
     9  N    4.989272   4.302316   3.004464   2.417508   3.498090
    10  C    5.616131   5.189535   4.084885   3.311304   3.953374
    11  C    6.639999   6.118208   5.076069   4.544634   5.233160
    12  C    7.134601   6.365776   5.288178   5.066354   6.010291
    13  C    6.717483   5.750453   4.587216   4.578190   5.750964
    14  C    5.707976   4.751978   3.460421   3.357181   4.615950
    15  C    6.320420   5.642131   4.332617   3.700980   4.674100
    16  O    7.081603   6.333320   5.097686   4.664593   5.641695
    17  Cl   5.593326   5.591880   4.702544   3.592495   3.602279
    18  H    1.062450   2.136700   3.380882   3.870263   3.380594
    19  H    2.136631   1.061868   2.132532   3.388004   3.849738
    20  H    3.375892   2.127430   1.063008   2.143465   3.380379
    21  H    3.377012   3.850600   3.377772   2.137381   1.062741
    22  H    2.135897   3.378568   3.851290   3.388339   2.134105
    23  H    4.760076   4.544004   3.404847   2.115765   2.551871
    24  H    4.659982   3.879211   2.715752   2.511510   3.600125
    25  H    7.250015   6.868785   5.925719   5.322031   5.813462
    26  H    8.032987   7.253068   6.242617   6.092946   7.009824
    27  H    7.370425   6.279505   5.170785   5.367284   6.614854
    28  H    5.687389   4.587254   3.291324   3.439777   4.812230
    29  H    6.848246   6.255373   4.912069   4.092403   4.957555
                    6          7          8          9         10
     6  C    0.000000
     7  C    3.808844   0.000000
     8  C    4.713411   1.512421   0.000000
     9  N    4.662628   1.452941   2.473828   0.000000
    10  C    5.086482   2.543551   1.402776   3.729879   0.000000
    11  C    6.248833   3.828752   2.435224   4.865205   1.397602
    12  C    6.977462   4.328537   2.816217   5.072899   2.418917
    13  C    6.716486   3.820319   2.437828   4.243555   2.788496
    14  C    5.650516   2.530251   1.402157   2.875144   2.405496
    15  C    5.910508   2.467501   3.119674   1.345780   4.232840
    16  O    6.781366   3.604255   4.261945   2.263059   5.427307
    17  Cl   4.703253   3.091423   2.726411   4.433037   1.719565
    18  H    2.136059   5.377612   6.098679   6.017698   6.590721
    19  H    3.378268   4.662295   5.114442   4.995172   5.941726
    20  H    3.852296   2.736779   3.028247   2.888923   4.169898
    21  H    2.131462   2.713031   3.741724   3.739327   3.932963
    22  H    1.061937   4.653708   5.570562   5.535722   5.782059
    23  H    3.946240   1.094306   2.127547   2.055118   2.666096
    24  H    4.545141   2.127570   3.188092   0.997983   4.505934
    25  H    6.771356   4.680230   3.395605   5.800796   2.138579
    26  H    7.923116   5.390215   3.877885   6.103881   3.379052
    27  H    7.514610   4.662518   3.395101   4.858254   3.850313
    28  H    5.778350   2.717608   2.135383   2.553054   3.370364
    29  H    6.292778   2.654629   3.001344   2.067334   3.832612
                   11         12         13         14         15
    11  C    0.000000
    12  C    1.393486   0.000000
    13  C    2.412239   1.394742   0.000000
    14  C    2.779535   2.412335   1.393911   0.000000
    15  C    5.230483   5.359043   4.539887   3.344968   0.000000
    16  O    6.347511   6.321759   5.363825   4.239309   1.236419
    17  Cl   2.674870   3.980083   4.507167   4.008237   4.956940
    18  H    7.554287   8.034906   7.640480   6.689868   7.347991
    19  H    6.732366   6.801155   6.092281   5.207632   6.299035
    20  H    4.991850   4.926568   4.006320   2.922285   4.099573
    21  H    5.264861   6.214790   6.103473   4.998264   4.710924
    22  H    6.940251   7.787162   7.638362   6.602657   6.718664
    23  H    4.037169   4.795614   4.525794   3.358571   2.691534
    24  H    5.615636   5.722120   4.762386   3.387933   2.006857
    25  H    1.062103   2.129701   3.372746   3.841635   6.134758
    26  H    2.130978   1.061680   2.137638   3.376859   6.324884
    27  H    3.375986   2.136462   1.061836   2.133035   5.066871
    28  H    3.841678   3.369535   2.124760   1.062188   3.024249
    29  H    4.754870   4.993562   4.395362   3.377120   1.068179
                   16         17         18         19         20
    16  O    0.000000
    17  Cl   6.191779   0.000000
    18  H    8.062526   6.507840   0.000000
    19  H    6.877232   6.505052   2.461611   0.000000
    20  H    4.749174   5.131076   4.252156   2.442402   0.000000
    21  H    5.729707   3.183225   4.254932   4.912463   4.264005
    22  H    7.592932   5.116762   2.461235   4.258602   4.914232
    23  H    3.864842   2.638714   5.800948   5.486178   3.777143
    24  H    2.466094   5.214415   5.626509   4.460554   2.539881
    25  H    7.274663   2.800073   8.114442   7.506570   5.937392
    26  H    7.233252   4.805795   8.888559   7.614696   5.840307
    27  H    5.703821   5.568966   8.251410   6.467526   4.424718
    28  H    3.684929   4.859289   6.649701   4.928007   2.527709
    29  H    2.000237   4.478634   7.900612   6.979408   4.738706
                   21         22         23         24         25
    21  H    0.000000
    22  H    2.449347   0.000000
    23  H    2.291258   4.598571   0.000000
    24  H    4.036780   5.457654   2.828568   0.000000
    25  H    5.732134   7.348401   4.723573   6.579543   0.000000
    26  H    7.211359   8.712368   5.836648   6.737411   2.447628
    27  H    7.042176   8.477139   5.443227   5.254344   4.252727
    28  H    5.303280   6.785999   3.676840   2.820140   4.903768
    29  H    4.815561   7.038091   2.589649   2.936282   5.566977
                   26         27         28         29
    26  H    0.000000
    27  H    2.466159   0.000000
    28  H    4.249355   2.442315   0.000000
    29  H    5.920880   5.013231   3.355338   0.000000
 Symmetry turned off by external request.
 Stoichiometry    C14H12ClNO
 Framework group  C1[X(C14H12ClNO)]
 Deg. of freedom    81
 Full point group                 C1      NOp   1
 Rotational constants (GHZ):           0.4757254           0.3544979           0.2797234
 Standard basis: 6-311+G(d) (5D, 7F)
   418 basis functions,   689 primitive gaussians,   435 cartesian basis functions
    64 alpha electrons       64 beta electrons
       nuclear repulsion energy      1246.5751958065 Hartrees.
 NAtoms=   29 NActive=   29 NUniq=   29 SFac= 1.00D+00 NAtFMM=   60 NAOKFM=F Big=F
 Integral buffers will be    131072 words long.
 Raffenetti 2 integral format.
 Two-electron integral symmetry is turned off.
 ------------------------------------------------------------------------------
 Polarizable Continuum Model (PCM)
 =================================
 Model                : PCM.
 Atomic radii         : UFF (Universal Force Field).
 Polarization charges : Total charges.
 Charge compensation  : None.
 Solution method      : On-the-fly selection.
 Cavity type          : Scaled VdW (van der Waals Surface) (Alpha=1.100).
 Cavity algorithm     : GePol (No added spheres)
                        Default sphere list used, NSphG=   29.
                        Lebedev-Laikov grids with approx.  5.0 points / Ang**2.
                        Smoothing algorithm: York/Karplus (Gamma=1.0000).
                        Polarization charges: spherical gaussians, with
                                              point-specific exponents (IZeta= 3).
                        Self-potential: point-specific (ISelfS= 7).
                        Self-field    : sphere-specific E.n sum rule (ISelfD= 2).
 1st derivatives      : Analytical E(r).r(x)/FMM algorithm (CHGder, D1EAlg=3).
                        Cavity 1st derivative terms included.
 Solvent              : DiMethylSulfoxide, Eps=  46.826000 Eps(inf)=   2.007889
 ------------------------------------------------------------------------------
 One-electron integrals computed using PRISM.
 NBasis=   418 RedAO= T EigKep=  1.12D-06  NBF=   418
 NBsUse=   416 1.00D-06 EigRej=  7.82D-07 NBFU=   416
 Initial guess from the checkpoint file:  "BHFA_oCl_conf3.chk"
 B after Tr=     0.009211    0.000353   -0.017594
         Rot=    0.999999    0.001281    0.000663    0.000615 Ang=   0.18 deg.
 ExpMin= 4.38D-02 ExpMax= 1.06D+05 ExpMxC= 3.62D+03 IAcc=3 IRadAn=         5 AccDes= 0.00D+00
 Harris functional with IExCor= 1009 and IRadAn=       5 diagonalized for initial guess.
 HarFok:  IExCor= 1009 AccDes= 0.00D+00 IRadAn=         5 IDoV= 1 UseB2=F ITyADJ=14
 ICtDFT=  3500011 ScaDFX=  1.000000  1.000000  1.000000  1.000000
 FoFCou: FMM=F IPFlag=           0 FMFlag=      100000 FMFlg1=           0
         NFxFlg=           0 DoJE=T BraDBF=F KetDBF=T FulRan=T
         wScrn=  0.000000 ICntrl=       500 IOpCl=  0 I1Cent=   200000004 NGrid=           0
         NMat0=    1 NMatS0=      1 NMatT0=    0 NMatD0=    1 NMtDS0=    0 NMtDT0=    0
 Symmetry not used in FoFCou.
 Requested convergence on RMS density matrix=1.00D-08 within 128 cycles.
 Requested convergence on MAX density matrix=1.00D-06.
 Requested convergence on             energy=1.00D-06.
 No special actions if energy rises.
 Inv3:  Mode=1 IEnd=    15485952.
 Iteration    1 A*A^-1 deviation from unit magnitude is 5.33D-15 for   2243.
 Iteration    1 A*A^-1 deviation from orthogonality  is 2.31D-15 for   2262   1700.
 Iteration    1 A^-1*A deviation from unit magnitude is 5.11D-15 for   2243.
 Iteration    1 A^-1*A deviation from orthogonality  is 2.24D-15 for   2081   1477.
 Error on total polarization charges =  0.01748
 SCF Done:  E(RM062X) =  -1130.78794971     A.U. after   14 cycles
            NFock= 14  Conv=0.99D-08     -V/T= 2.0029
 D1PCM: PCM CHGder 1st derivatives, ID1Alg=3 FixD1E=F DoIter=F DoCFld=F I1PDM=0.
 Calling FoFJK, ICntrl=      2127 FMM=F ISym2X=0 I1Cent= 0 IOpClX= 0 NMat=1 NMatS=1 NMatT=0.
 -------------------------------------------------------------------
 Center     Atomic                   Forces (Hartrees/Bohr)
 Number     Number              X              Y              Z
 -------------------------------------------------------------------
      1        6          -0.012120880   -0.014201525    0.001508644
      2        6          -0.020064740    0.001508216   -0.003543343
      3        6          -0.007865666    0.017093869   -0.004256103
      4        6           0.006885217    0.012591866   -0.002768663
      5        6           0.018547596   -0.003375988    0.003746371
      6        6           0.008255504   -0.018150148    0.005201088
      7        6          -0.009992383    0.003700805   -0.003834898
      8        6           0.000268585   -0.005642566    0.007132216
      9        7          -0.012275346   -0.005968268    0.008134406
     10        6           0.013457418   -0.015648040    0.007714723
     11        6           0.012161379   -0.007945354   -0.011147702
     12        6           0.000939259    0.006898770   -0.019776668
     13        6          -0.011519413    0.015249844   -0.005748663
     14        6          -0.013586730    0.007999309    0.015006198
     15        6           0.030368296   -0.015760079   -0.030691748
     16        8          -0.007555146    0.011471092    0.013047104
     17       17          -0.007816059    0.010108236   -0.004430918
     18        1           0.009815784    0.012423125   -0.001208342
     19        1           0.015873507   -0.002210839    0.002574758
     20        1           0.006131762   -0.014992328    0.004711043
     21        1          -0.016050066    0.001377367   -0.002663570
     22        1          -0.006160734    0.014440083   -0.004016774
     23        1           0.000852412    0.001004821    0.002014759
     24        1           0.011199768    0.000750544   -0.006425599
     25        1          -0.010820245    0.007418626    0.009010652
     26        1          -0.001142809   -0.005163876    0.015191562
     27        1           0.009964559   -0.011817450    0.004120319
     28        1           0.009196357   -0.006585259   -0.011784308
     29        1          -0.016947184    0.003425145    0.013183454
 -------------------------------------------------------------------
 Cartesian Forces:  Max     0.030691748 RMS     0.010937931

 GradGradGradGradGradGradGradGradGradGradGradGradGradGradGradGradGradGrad
 Berny optimization.
 Using GEDIIS/GDIIS optimizer.
 FormGI is forming the generalized inverse of G from B-inverse, IUseBI=4.
 Internal  Forces:  Max     0.020786218 RMS     0.005295473
 Search for a local minimum.
 Step number   2 out of a maximum of  158
 All quantities printed in internal units (Hartrees-Bohrs-Radians)
 Mixed Optimization -- RFO/linear search
 Update second derivatives using D2CorX and points    1    2
 DE= -3.74D-02 DEPred=-3.86D-02 R= 9.68D-01
 TightC=F SS=  1.41D+00  RLast= 3.04D-01 DXNew= 5.0454D-01 9.1118D-01
 Trust test= 9.68D-01 RLast= 3.04D-01 DXMaxT set to 5.05D-01
 ITU=  1  0
 Use linear search instead of GDIIS.
     Eigenvalues ---    0.00809   0.00947   0.01313   0.01427   0.01531
     Eigenvalues ---    0.01733   0.01857   0.01886   0.01934   0.01963
     Eigenvalues ---    0.01967   0.01974   0.01984   0.02001   0.02001
     Eigenvalues ---    0.02023   0.02028   0.02032   0.02038   0.02050
     Eigenvalues ---    0.02055   0.02063   0.02385   0.02385   0.05166
     Eigenvalues ---    0.06432   0.06978   0.15870   0.15999   0.16000
     Eigenvalues ---    0.16000   0.16000   0.16000   0.16000   0.16000
     Eigenvalues ---    0.16000   0.16000   0.16023   0.18579   0.19074
     Eigenvalues ---    0.21932   0.22000   0.22000   0.22000   0.22089
     Eigenvalues ---    0.22485   0.23466   0.24442   0.24993   0.24997
     Eigenvalues ---    0.25137   0.32645   0.33871   0.34492   0.35664
     Eigenvalues ---    0.39996   0.40324   0.40453   0.40490   0.41276
     Eigenvalues ---    0.43114   0.43836   0.44034   0.44132   0.44168
     Eigenvalues ---    0.44235   0.44255   0.44288   0.44301   0.44308
     Eigenvalues ---    0.44315   0.44326   0.44391   0.44617   0.44699
     Eigenvalues ---    0.44935   0.45222   0.46795   0.53339   0.55533
     Eigenvalues ---    0.82613
 RFO step:  Lambda=-2.49073625D-03 EMin= 8.08698391D-03
 Quartic linear search produced a step of  0.56973.
 Iteration  1 RMS(Cart)=  0.09039659 RMS(Int)=  0.00246564
 Iteration  2 RMS(Cart)=  0.00453491 RMS(Int)=  0.00006902
 Iteration  3 RMS(Cart)=  0.00000852 RMS(Int)=  0.00006878
 Iteration  4 RMS(Cart)=  0.00000000 RMS(Int)=  0.00006878
 Variable       Old X    -DE/DX   Delta X   Delta X   Delta X     New X
                                 (Linear)    (Quad)   (Total)
    R1        2.63863  -0.00279  -0.00805   0.00127  -0.00680   2.63183
    R2        2.63672  -0.00354  -0.00931   0.00037  -0.00896   2.62776
    R3        2.00774   0.01588   0.04425  -0.00306   0.04120   2.04894
    R4        2.63687  -0.00431  -0.01143   0.00019  -0.01124   2.62564
    R5        2.00664   0.01623   0.04483  -0.00280   0.04202   2.04866
    R6        2.64904  -0.00454  -0.01190  -0.00053  -0.01241   2.63663
    R7        2.00879   0.01685   0.04618  -0.00245   0.04374   2.05253
    R8        2.64568  -0.00540  -0.01317  -0.00185  -0.01501   2.63068
    R9        2.84857   0.00715   0.02270   0.00201   0.02471   2.87328
   R10        2.63877  -0.00329  -0.00950   0.00124  -0.00825   2.63051
   R11        2.00829   0.01632   0.04529  -0.00303   0.04226   2.05055
   R12        2.00677   0.01620   0.04489  -0.00298   0.04191   2.04869
   R13        2.85806   0.00666   0.01685   0.00874   0.02559   2.88366
   R14        2.74566   0.00737   0.02616  -0.00720   0.01895   2.76461
   R15        2.06794  -0.00100   0.00171  -0.00684  -0.00512   2.06281
   R16        2.65086  -0.00556  -0.02034   0.00645  -0.01387   2.63700
   R17        2.64969  -0.00521  -0.01412  -0.00009  -0.01419   2.63551
   R18        2.54316  -0.00163  -0.00198  -0.00199  -0.00396   2.53920
   R19        1.88591   0.01292   0.02987  -0.00174   0.02813   1.91405
   R20        2.64108  -0.00557  -0.01292  -0.00252  -0.01543   2.62565
   R21        3.24951   0.01347   0.02391   0.02558   0.04949   3.29899
   R22        2.63331  -0.00423  -0.01065  -0.00025  -0.01091   2.62239
   R23        2.00708   0.01579   0.04403  -0.00310   0.04093   2.04802
   R24        2.63568  -0.00273  -0.00706   0.00033  -0.00675   2.62893
   R25        2.00628   0.01607   0.04482  -0.00339   0.04143   2.04772
   R26        2.63411  -0.00386  -0.00964  -0.00036  -0.01001   2.62410
   R27        2.00658   0.01599   0.04467  -0.00339   0.04127   2.04785
   R28        2.00724   0.01624   0.04475  -0.00258   0.04217   2.04941
   R29        2.33649  -0.01875  -0.01471  -0.01607  -0.03078   2.30571
   R30        2.01857   0.02079   0.05101   0.00511   0.05613   2.07469
    A1        2.09120  -0.00038  -0.00140   0.00025  -0.00118   2.09002
    A2        2.09577   0.00016   0.00068  -0.00040   0.00029   2.09605
    A3        2.09622   0.00022   0.00073   0.00015   0.00089   2.09711
    A4        2.09570   0.00009   0.00127  -0.00066   0.00058   2.09628
    A5        2.09645   0.00020   0.00081   0.00055   0.00135   2.09780
    A6        2.09103  -0.00029  -0.00207   0.00010  -0.00198   2.08905
    A7        2.10414  -0.00068  -0.00237  -0.00169  -0.00407   2.10007
    A8        2.08106   0.00045   0.00075   0.00259   0.00332   2.08438
    A9        2.09798   0.00023   0.00162  -0.00088   0.00072   2.09870
   A10        2.07513   0.00166   0.00390   0.00445   0.00830   2.08343
   A11        2.11033  -0.00192  -0.00416  -0.00583  -0.01008   2.10025
   A12        2.09767   0.00027   0.00028   0.00160   0.00178   2.09945
   A13        2.10570  -0.00084  -0.00175  -0.00355  -0.00529   2.10041
   A14        2.09091  -0.00020  -0.00169  -0.00047  -0.00218   2.08873
   A15        2.08658   0.00104   0.00344   0.00403   0.00747   2.09405
   A16        2.09449   0.00016   0.00036   0.00123   0.00158   2.09607
   A17        2.09665   0.00018   0.00078   0.00042   0.00120   2.09785
   A18        2.09205  -0.00033  -0.00115  -0.00165  -0.00280   2.08925
   A19        1.94129   0.00097   0.00045  -0.00365  -0.00345   1.93783
   A20        1.91086   0.00083   0.00911  -0.01293  -0.00414   1.90673
   A21        1.88089  -0.00125  -0.00934   0.00426  -0.00523   1.87566
   A22        1.97325  -0.00305  -0.01176  -0.01432  -0.02611   1.94713
   A23        1.89089   0.00028  -0.00251   0.00834   0.00604   1.89693
   A24        1.86266   0.00233   0.01442   0.02053   0.03508   1.89773
   A25        2.11986  -0.00097  -0.01044   0.00873  -0.00181   2.11804
   A26        2.10205   0.00212   0.01059  -0.00135   0.00913   2.11118
   A27        2.06115  -0.00115  -0.00018  -0.00770  -0.00789   2.05326
   A28        2.15792  -0.00074   0.00331  -0.00989  -0.00658   2.15134
   A29        2.08231   0.00079   0.00532  -0.00121   0.00411   2.08641
   A30        2.04241  -0.00004  -0.00860   0.01117   0.00257   2.04498
   A31        2.10880   0.00281   0.00573   0.00893   0.01470   2.12351
   A32        2.11764  -0.00345  -0.01529   0.00014  -0.01518   2.10246
   A33        2.05671   0.00064   0.00957  -0.00907   0.00047   2.05718
   A34        2.09692  -0.00158  -0.00347  -0.00590  -0.00936   2.08756
   A35        2.09742  -0.00119  -0.00504  -0.00629  -0.01133   2.08609
[truncated: 1,459,727 more chars]
