# Supplementary material for: Rotational Barriers in N-Benzhydrylformamides: An NMR and DFT Study
Source: Molecules. 2023 Jan 5;28(2):535. doi: 10.3390/molecules28020535 (PMC9863877; doi:10.3390/molecules28020535)
Supplement: Supplementary file 1 [file molecules-28-00535-s001.zip › Supplementary_Materials/Quantum_chemistry_output_files/Gaussian_output_files/Conformations/BHFA_oCl/BHFA_oCl_conf4.log]

 Entering Gaussian System, Link 0=g16
 Initial command:
 /usr/local/gaussian/g16/l1.exe "/home/gauss/GAUSS_SCRDIR/Gau-32342.inp" -scrdir="/home/gauss/GAUSS_SCRDIR/"
 Entering Link 1 = /usr/local/gaussian/g16/l1.exe PID=     32344.
  
 Copyright (c) 1988,1990,1992,1993,1995,1998,2003,2009,2016,
            Gaussian, Inc.  All Rights Reserved.
  
 This is part of the Gaussian(R) 16 program.  It is based on
 the Gaussian(R) 09 system (copyright 2009, Gaussian, Inc.),
 the Gaussian(R) 03 system (copyright 2003, Gaussian, Inc.),
 the Gaussian(R) 98 system (copyright 1998, Gaussian, Inc.),
 the Gaussian(R) 94 system (copyright 1995, Gaussian, Inc.),
 the Gaussian 92(TM) system (copyright 1992, Gaussian, Inc.),
 the Gaussian 90(TM) system (copyright 1990, Gaussian, Inc.),
 the Gaussian 88(TM) system (copyright 1988, Gaussian, Inc.),
 the Gaussian 86(TM) system (copyright 1986, Carnegie Mellon
 University), and the Gaussian 82(TM) system (copyright 1983,
 Carnegie Mellon University). Gaussian is a federally registered
 trademark of Gaussian, Inc.
  
 This software contains proprietary and confidential information,
 including trade secrets, belonging to Gaussian, Inc.
  
 This software is provided under written license and may be
 used, copied, transmitted, or stored only in accord with that
 written license.
  
 The following legend is applicable only to US Government
 contracts under FAR:
  
                    RESTRICTED RIGHTS LEGEND
  
 Use, reproduction and disclosure by the US Government is
 subject to restrictions as set forth in subparagraphs (a)
 and (c) of the Commercial Computer Software - Restricted
 Rights clause in FAR 52.227-19.
  
 Gaussian, Inc.
 340 Quinnipiac St., Bldg. 40, Wallingford CT 06492
  
  
 ---------------------------------------------------------------
 Warning -- This program may not be used in any manner that
 competes with the business of Gaussian, Inc. or will provide
 assistance to any competitor of Gaussian, Inc.  The licensee
 of this program is prohibited from giving any competitor of
 Gaussian, Inc. access to this program.  By using this program,
 the user acknowledges that Gaussian, Inc. is engaged in the
 business of creating and licensing software in the field of
 computational chemistry and represents and warrants to the
 licensee that it is not a competitor of Gaussian, Inc. and that
 it will not use this program in any manner prohibited above.
 ---------------------------------------------------------------
  

 Cite this work as:
 Gaussian 16, Revision A.03,
 M. J. Frisch, G. W. Trucks, H. B. Schlegel, G. E. Scuseria, 
 M. A. Robb, J. R. Cheeseman, G. Scalmani, V. Barone, 
 G. A. Petersson, H. Nakatsuji, X. Li, M. Caricato, A. V. Marenich, 
 J. Bloino, B. G. Janesko, R. Gomperts, B. Mennucci, H. P. Hratchian, 
 J. V. Ortiz, A. F. Izmaylov, J. L. Sonnenberg, D. Williams-Young, 
 F. Ding, F. Lipparini, F. Egidi, J. Goings, B. Peng, A. Petrone, 
 T. Henderson, D. Ranasinghe, V. G. Zakrzewski, J. Gao, N. Rega, 
 G. Zheng, W. Liang, M. Hada, M. Ehara, K. Toyota, R. Fukuda, 
 J. Hasegawa, M. Ishida, T. Nakajima, Y. Honda, O. Kitao, H. Nakai, 
 T. Vreven, K. Throssell, J. A. Montgomery, Jr., J. E. Peralta, 
 F. Ogliaro, M. J. Bearpark, J. J. Heyd, E. N. Brothers, K. N. Kudin, 
 V. N. Staroverov, T. A. Keith, R. Kobayashi, J. Normand, 
 K. Raghavachari, A. P. Rendell, J. C. Burant, S. S. Iyengar, 
 J. Tomasi, M. Cossi, J. M. Millam, M. Klene, C. Adamo, R. Cammi, 
 J. W. Ochterski, R. L. Martin, K. Morokuma, O. Farkas, 
 J. B. Foresman, and D. J. Fox, Gaussian, Inc., Wallingford CT, 2016.
 
 ******************************************
 Gaussian 16:  ES64L-G16RevA.03 25-Dec-2016
                13-Dec-2022 
 ******************************************
 %chk=BHFA_oCl_conf4.chk
 %nprocshared=4
 Will use up to    4 processors via shared memory.
 %mem=2GB
 ----------------------------------------------------------------------
 # opt freq M062X/6-311+G* nosymm Integral(Grid=SuperFine) scrf=(IEFPCM
 , solvent=dimethylsulfoxide) pop=(nboread,mk,dipole)
 ----------------------------------------------------------------------
 1/18=20,19=15,26=6,38=1/1,3;
 2/9=110,12=2,15=1,17=6,18=5,40=1/2;
 3/5=4,6=6,7=11,11=2,25=1,30=1,70=2201,71=1,72=21,74=-55,75=-7/1,2,3;
 4//1;
 5/5=2,38=5,53=21/2;
 6/7=2,8=2,9=2,10=2,15=24,20=1,28=1,40=2/1,2,7;
 7/30=1/1,2,3,16;
 1/18=20,19=15,26=6/3(2);
 2/9=110,15=1/2;
 99//99;
 2/9=110,15=1/2;
 3/5=4,6=6,7=11,11=2,25=1,30=1,70=2205,71=1,72=21,74=-55,75=-7/1,2,3;
 4/5=5,16=3,69=1/1;
 5/5=2,38=5,53=21/2;
 7/30=1/1,2,3,16;
 1/18=20,19=15,26=6/3(-5);
 2/9=110,15=1/2;
 6/7=2,8=2,9=2,10=2,15=24,19=2,20=1,28=1,40=2/1,2,7;
 99/9=1/99;
 --------------
 BHFA_oCl_conf4
 --------------
 Symbolic Z-matrix:
 Charge =  0 Multiplicity = 1
 C                     2.9457    3.6956   -1.2213 
 C                     1.9518    3.5634   -0.2398 
 C                     1.2631    2.3464   -0.0989 
 C                     1.5587    1.2416   -0.9275 
 C                     2.5556    1.398    -1.9189 
 C                     3.2465    2.613    -2.0626 
 C                     0.7941   -0.0266   -0.7549 
 C                     0.9572   -0.6195    0.6081 
 N                     1.1159   -1.0269   -1.7241 
 C                     2.1813   -1.1334    1.1175 
 C                     2.2359   -1.67      2.4196 
 C                     1.0879   -1.7073    3.2248 
 C                    -0.1269   -1.2096    2.7326 
 C                    -0.188    -0.6735    1.4369 
 C                     0.2355   -1.5157   -2.6178 
 O                     0.6122   -2.389    -3.427 
 Cl                    3.6263   -1.1492    0.229 
 H                     3.4474    4.578    -1.3251 
 H                     1.7285    4.3501    0.37 
 H                     0.539     2.2662    0.6165 
 H                     2.7873    0.6237   -2.5419 
 H                     3.9662    2.708    -2.7793 
 H                    -0.2548    0.2543   -0.8966 
 H                     2.0189   -1.3788   -1.7419 
 H                     3.1115   -2.0404    2.7945 
 H                     1.1362   -2.0971    4.1671 
 H                    -0.9637   -1.2373    3.315 
 H                    -1.0807   -0.3156    1.0958 
 H                    -0.7287   -1.1802   -2.6417 
 

 GradGradGradGradGradGradGradGradGradGradGradGradGradGradGradGradGradGrad
 Berny optimization.
 Initialization pass.
                           ----------------------------
                           !    Initial Parameters    !
                           ! (Angstroms and Degrees)  !
 --------------------------                            --------------------------
 ! Name  Definition              Value          Derivative Info.                !
 --------------------------------------------------------------------------------
 ! R1    R(1,2)                  1.4031         estimate D2E/DX2                !
 ! R2    R(1,6)                  1.4037         estimate D2E/DX2                !
 ! R3    R(1,18)                 1.0203         estimate D2E/DX2                !
 ! R4    R(2,3)                  1.4054         estimate D2E/DX2                !
 ! R5    R(2,19)                 1.0201         estimate D2E/DX2                !
 ! R6    R(3,4)                  1.4123         estimate D2E/DX2                !
 ! R7    R(3,20)                 1.0211         estimate D2E/DX2                !
 ! R8    R(4,5)                  1.4146         estimate D2E/DX2                !
 ! R9    R(4,7)                  1.4909         estimate D2E/DX2                !
 ! R10   R(5,6)                  1.4051         estimate D2E/DX2                !
 ! R11   R(5,21)                 1.0205         estimate D2E/DX2                !
 ! R12   R(6,22)                 1.0201         estimate D2E/DX2                !
 ! R13   R(7,8)                  1.4953         estimate D2E/DX2                !
 ! R14   R(7,9)                  1.4295         estimate D2E/DX2                !
 ! R15   R(7,23)                 1.0951         estimate D2E/DX2                !
 ! R16   R(8,10)                 1.422          estimate D2E/DX2                !
 ! R17   R(8,14)                 1.4147         estimate D2E/DX2                !
 ! R18   R(9,15)                 1.3464         estimate D2E/DX2                !
 ! R19   R(9,24)                 0.9693         estimate D2E/DX2                !
 ! R20   R(10,11)                1.4094         estimate D2E/DX2                !
 ! R21   R(10,17)                1.6964         estimate D2E/DX2                !
 ! R22   R(11,12)                1.4027         estimate D2E/DX2                !
 ! R23   R(11,25)                1.022          estimate D2E/DX2                !
 ! R24   R(12,13)                1.402          estimate D2E/DX2                !
 ! R25   R(12,26)                1.0209         estimate D2E/DX2                !
 ! R26   R(13,14)                1.4036         estimate D2E/DX2                !
 ! R27   R(13,27)                1.0199         estimate D2E/DX2                !
 ! R28   R(14,28)                1.0205         estimate D2E/DX2                !
 ! R29   R(15,16)                1.2487         estimate D2E/DX2                !
 ! R30   R(15,29)                1.0212         estimate D2E/DX2                !
 ! A1    A(2,1,6)              119.8941         estimate D2E/DX2                !
 ! A2    A(2,1,18)             120.0626         estimate D2E/DX2                !
 ! A3    A(6,1,18)             120.0431         estimate D2E/DX2                !
 ! A4    A(1,2,3)              119.923          estimate D2E/DX2                !
 ! A5    A(1,2,19)             120.0372         estimate D2E/DX2                !
 ! A6    A(3,2,19)             120.0397         estimate D2E/DX2                !
 ! A7    A(2,3,4)              121.0649         estimate D2E/DX2                !
 ! A8    A(2,3,20)             119.0629         estimate D2E/DX2                !
 ! A9    A(4,3,20)             119.8722         estimate D2E/DX2                !
 ! A10   A(3,4,5)              118.1768         estimate D2E/DX2                !
 ! A11   A(3,4,7)              119.3517         estimate D2E/DX2                !
 ! A12   A(5,4,7)              122.452          estimate D2E/DX2                !
 ! A13   A(4,5,6)              120.9173         estimate D2E/DX2                !
 ! A14   A(4,5,21)             120.2633         estimate D2E/DX2                !
 ! A15   A(6,5,21)             118.819          estimate D2E/DX2                !
 ! A16   A(1,6,5)              120.0173         estimate D2E/DX2                !
 ! A17   A(1,6,22)             120.0296         estimate D2E/DX2                !
 ! A18   A(5,6,22)             119.9531         estimate D2E/DX2                !
 ! A19   A(4,7,8)              112.7602         estimate D2E/DX2                !
 ! A20   A(4,7,9)              113.659          estimate D2E/DX2                !
 ! A21   A(4,7,23)             104.9543         estimate D2E/DX2                !
 ! A22   A(8,7,9)              108.421          estimate D2E/DX2                !
 ! A23   A(8,7,23)             108.9133         estimate D2E/DX2                !
 ! A24   A(9,7,23)             107.9017         estimate D2E/DX2                !
 ! A25   A(7,8,10)             124.3147         estimate D2E/DX2                !
 ! A26   A(7,8,14)             117.4428         estimate D2E/DX2                !
 ! A27   A(10,8,14)            118.2421         estimate D2E/DX2                !
 ! A28   A(7,9,15)             123.8404         estimate D2E/DX2                !
 ! A29   A(7,9,24)             118.4376         estimate D2E/DX2                !
 ! A30   A(15,9,24)            117.7218         estimate D2E/DX2                !
 ! A31   A(8,10,11)            120.1264         estimate D2E/DX2                !
 ! A32   A(8,10,17)            123.2996         estimate D2E/DX2                !
 ! A33   A(11,10,17)           116.5734         estimate D2E/DX2                !
 ! A34   A(10,11,12)           120.5803         estimate D2E/DX2                !
 ! A35   A(10,11,25)           120.6703         estimate D2E/DX2                !
 ! A36   A(12,11,25)           118.7493         estimate D2E/DX2                !
 ! A37   A(11,12,13)           119.878          estimate D2E/DX2                !
 ! A38   A(11,12,26)           120.0841         estimate D2E/DX2                !
 ! A39   A(13,12,26)           120.0379         estimate D2E/DX2                !
 ! A40   A(12,13,14)           119.8275         estimate D2E/DX2                !
 ! A41   A(12,13,27)           120.0525         estimate D2E/DX2                !
 ! A42   A(14,13,27)           120.12           estimate D2E/DX2                !
 ! A43   A(8,14,13)            121.3442         estimate D2E/DX2                !
 ! A44   A(8,14,28)            119.9301         estimate D2E/DX2                !
 ! A45   A(13,14,28)           118.7255         estimate D2E/DX2                !
 ! A46   A(9,15,16)            119.1288         estimate D2E/DX2                !
 ! A47   A(9,15,29)            120.9089         estimate D2E/DX2                !
 ! A48   A(16,15,29)           119.9621         estimate D2E/DX2                !
 ! D1    D(6,1,2,3)              0.1966         estimate D2E/DX2                !
 ! D2    D(6,1,2,19)          -179.7238         estimate D2E/DX2                !
 ! D3    D(18,1,2,3)          -179.9647         estimate D2E/DX2                !
 ! D4    D(18,1,2,19)            0.1149         estimate D2E/DX2                !
 ! D5    D(2,1,6,5)             -0.1819         estimate D2E/DX2                !
 ! D6    D(2,1,6,22)           179.7615         estimate D2E/DX2                !
 ! D7    D(18,1,6,5)           179.9793         estimate D2E/DX2                !
 ! D8    D(18,1,6,22)           -0.0773         estimate D2E/DX2                !
 ! D9    D(1,2,3,4)              0.3562         estimate D2E/DX2                !
 ! D10   D(1,2,3,20)          -179.6897         estimate D2E/DX2                !
 ! D11   D(19,2,3,4)          -179.7234         estimate D2E/DX2                !
 ! D12   D(19,2,3,20)            0.2308         estimate D2E/DX2                !
 ! D13   D(2,3,4,5)             -0.8988         estimate D2E/DX2                !
 ! D14   D(2,3,4,7)           -179.3324         estimate D2E/DX2                !
 ! D15   D(20,3,4,5)           179.1474         estimate D2E/DX2                !
 ! D16   D(20,3,4,7)             0.7138         estimate D2E/DX2                !
 ! D17   D(3,4,5,6)              0.9124         estimate D2E/DX2                !
 ! D18   D(3,4,5,21)          -179.3182         estimate D2E/DX2                !
 ! D19   D(7,4,5,6)            179.2944         estimate D2E/DX2                !
 ! D20   D(7,4,5,21)            -0.9362         estimate D2E/DX2                !
 ! D21   D(3,4,7,8)            -60.8569         estimate D2E/DX2                !
 ! D22   D(3,4,7,9)            175.23           estimate D2E/DX2                !
 ! D23   D(3,4,7,23)            57.5603         estimate D2E/DX2                !
 ! D24   D(5,4,7,8)            120.7795         estimate D2E/DX2                !
 ! D25   D(5,4,7,9)             -3.1336         estimate D2E/DX2                !
 ! D26   D(5,4,7,23)          -120.8033         estimate D2E/DX2                !
 ! D27   D(4,5,6,1)             -0.3847         estimate D2E/DX2                !
 ! D28   D(4,5,6,22)           179.6719         estimate D2E/DX2                !
 ! D29   D(21,5,6,1)           179.8427         estimate D2E/DX2                !
 ! D30   D(21,5,6,22)           -0.1008         estimate D2E/DX2                !
 ! D31   D(4,7,8,10)           -65.9257         estimate D2E/DX2                !
 ! D32   D(4,7,8,14)           114.3298         estimate D2E/DX2                !
 ! D33   D(9,7,8,10)            60.8308         estimate D2E/DX2                !
 ! D34   D(9,7,8,14)          -118.9136         estimate D2E/DX2                !
 ! D35   D(23,7,8,10)          177.9985         estimate D2E/DX2                !
 ! D36   D(23,7,8,14)           -1.746          estimate D2E/DX2                !
 ! D37   D(4,7,9,15)          -116.8708         estimate D2E/DX2                !
 ! D38   D(4,7,9,24)            63.2779         estimate D2E/DX2                !
 ! D39   D(8,7,9,15)           116.8936         estimate D2E/DX2                !
 ! D40   D(8,7,9,24)           -62.9577         estimate D2E/DX2                !
 ! D41   D(23,7,9,15)           -0.9211         estimate D2E/DX2                !
 ! D42   D(23,7,9,24)          179.2276         estimate D2E/DX2                !
 ! D43   D(7,8,10,11)          179.8145         estimate D2E/DX2                !
 ! D44   D(7,8,10,17)           -0.4534         estimate D2E/DX2                !
 ! D45   D(14,8,10,11)          -0.443          estimate D2E/DX2                !
 ! D46   D(14,8,10,17)         179.2892         estimate D2E/DX2                !
 ! D47   D(7,8,14,13)         -179.8107         estimate D2E/DX2                !
 ! D48   D(7,8,14,28)            0.0187         estimate D2E/DX2                !
 ! D49   D(10,8,14,13)           0.4289         estimate D2E/DX2                !
 ! D50   D(10,8,14,28)        -179.7417         estimate D2E/DX2                !
 ! D51   D(7,9,15,16)          179.938          estimate D2E/DX2                !
 ! D52   D(7,9,15,29)            0.0979         estimate D2E/DX2                !
 ! D53   D(24,9,15,16)          -0.2098         estimate D2E/DX2                !
 ! D54   D(24,9,15,29)         179.9501         estimate D2E/DX2                !
 ! D55   D(8,10,11,12)           0.1778         estimate D2E/DX2                !
 ! D56   D(8,10,11,25)        -179.9164         estimate D2E/DX2                !
 ! D57   D(17,10,11,12)       -179.5719         estimate D2E/DX2                !
 ! D58   D(17,10,11,25)          0.3339         estimate D2E/DX2                !
 ! D59   D(10,11,12,13)          0.1173         estimate D2E/DX2                !
 ! D60   D(10,11,12,26)       -179.9581         estimate D2E/DX2                !
 ! D61   D(25,11,12,13)       -179.7903         estimate D2E/DX2                !
 ! D62   D(25,11,12,26)          0.1343         estimate D2E/DX2                !
 ! D63   D(11,12,13,14)         -0.1359         estimate D2E/DX2                !
 ! D64   D(11,12,13,27)        179.8637         estimate D2E/DX2                !
 ! D65   D(26,12,13,14)        179.9394         estimate D2E/DX2                !
 ! D66   D(26,12,13,27)         -0.0609         estimate D2E/DX2                !
 ! D67   D(12,13,14,8)          -0.1428         estimate D2E/DX2                !
 ! D68   D(12,13,14,28)       -179.9742         estimate D2E/DX2                !
 ! D69   D(27,13,14,8)         179.8576         estimate D2E/DX2                !
 ! D70   D(27,13,14,28)          0.0261         estimate D2E/DX2                !
 --------------------------------------------------------------------------------
 Trust Radius=3.00D-01 FncErr=5.00D-06 GrdErr=5.00D-06 EigMax=2.50D+02 EigMin=1.00D-04
 Number of steps in this run=    158 maximum allowed number of steps=    174.
 GradGradGradGradGradGradGradGradGradGradGradGradGradGradGradGradGradGrad

                          Input orientation:                          
 ---------------------------------------------------------------------
 Center     Atomic      Atomic             Coordinates (Angstroms)
 Number     Number       Type             X           Y           Z
 ---------------------------------------------------------------------
      1          6           0        2.945700    3.695600   -1.221300
      2          6           0        1.951800    3.563400   -0.239800
      3          6           0        1.263100    2.346400   -0.098900
      4          6           0        1.558700    1.241600   -0.927500
      5          6           0        2.555600    1.398000   -1.918900
      6          6           0        3.246500    2.613000   -2.062600
      7          6           0        0.794100   -0.026600   -0.754900
      8          6           0        0.957200   -0.619500    0.608100
      9          7           0        1.115900   -1.026900   -1.724100
     10          6           0        2.181300   -1.133400    1.117500
     11          6           0        2.235900   -1.670000    2.419600
     12          6           0        1.087900   -1.707300    3.224800
     13          6           0       -0.126900   -1.209600    2.732600
     14          6           0       -0.188000   -0.673500    1.436900
     15          6           0        0.235500   -1.515700   -2.617800
     16          8           0        0.612200   -2.389000   -3.427000
     17         17           0        3.626300   -1.149200    0.229000
     18          1           0        3.447400    4.578000   -1.325100
     19          1           0        1.728500    4.350100    0.370000
     20          1           0        0.539000    2.266200    0.616500
     21          1           0        2.787300    0.623700   -2.541900
     22          1           0        3.966200    2.708000   -2.779300
     23          1           0       -0.254800    0.254300   -0.896600
     24          1           0        2.018900   -1.378800   -1.741900
     25          1           0        3.111500   -2.040400    2.794500
     26          1           0        1.136200   -2.097100    4.167100
     27          1           0       -0.963700   -1.237300    3.315000
     28          1           0       -1.080700   -0.315600    1.095800
     29          1           0       -0.728700   -1.180200   -2.641700
 ---------------------------------------------------------------------
                    Distance matrix (angstroms):
                    1          2          3          4          5
     1  C    0.000000
     2  C    1.403088   0.000000
     3  C    2.431309   1.405436   0.000000
     4  C    2.834114   2.453205   1.412282   0.000000
     5  C    2.432651   2.805870   2.425370   1.414618   0.000000
     6  C    1.403670   2.429425   2.803760   2.453132   1.405069
     7  C    4.324544   3.807059   2.506277   1.490884   2.547011
     8  C    5.091260   4.382330   3.064309   2.486677   3.607065
     9  N    5.089497   4.896195   3.747278   2.444736   2.826804
    10  C    5.419736   4.894371   3.798911   3.195353   3.970870
    11  C    6.523008   5.877210   4.839489   4.487660   5.323290
    12  C    7.239513   6.366322   5.245013   5.114612   6.185037
    13  C    7.009649   5.994805   4.753381   4.716562   5.969241
    14  C    5.997928   5.034023   3.685671   3.508412   4.804149
    15  C    6.037636   5.864966   4.724049   3.494378   3.789587
    16  O    6.879876   6.883592   5.824426   4.508283   4.515810
    17  Cl   5.102810   5.023179   4.232192   3.365767   3.499729
    18  H    1.020347   2.108105   3.354813   3.854457   3.355638
    19  H    2.107648   1.020106   2.109805   3.372701   3.825971
    20  H    3.348567   2.100472   1.021053   2.115072   3.353908
    21  H    3.347483   3.826168   3.355463   2.120742   1.020468
    22  H    2.108112   3.352399   3.823879   3.372766   2.108597
    23  H    4.710751   4.031205   2.705038   2.065066   3.201796
    24  H    5.184546   5.165864   4.140990   2.782360   2.833724
    25  H    7.003987   6.477226   5.570670   5.199615   5.860696
    26  H    8.115696   7.219919   6.161132   6.105766   7.160294
    27  H    7.758539   6.647064   5.427362   5.523247   6.835495
    28  H    6.137636   5.101620   3.742586   3.672199   5.024691
    29  H    6.268347   5.954489   4.782260   3.746438   4.237473
                    6          7          8          9         10
     6  C    0.000000
     7  C    3.832993   0.000000
     8  C    4.777299   1.495293   0.000000
     9  N    4.231183   1.429512   2.372829   0.000000
    10  C    5.028240   2.579770   1.421971   3.036628   0.000000
    11  C    6.281363   3.854478   2.453601   4.340303   1.409392
    12  C    7.161085   4.330021   2.836813   4.995532   2.442457
    13  C    6.999003   3.796101   2.457029   4.630346   2.818181
    14  C    5.902828   2.487366   1.414676   3.437582   2.434565
    15  C    5.140091   2.449459   3.424975   1.346376   4.229037
    16  O    5.815594   3.571294   4.419523   2.238057   4.969013
    17  Cl   4.421519   3.201507   2.747434   3.183028   1.696381
    18  H    2.108434   5.344855   6.078846   6.083584   6.339511
    19  H    3.352519   4.614543   5.034731   5.802815   5.552707
    20  H    3.824710   2.683793   2.915858   4.081143   3.808600
    21  H    2.097119   2.754833   3.849326   2.487339   4.104369
    22  H    1.020124   4.651715   5.621460   4.815302   5.755630
    23  H    4.379740   1.095068   2.120517   2.050621   3.452085
    24  H    4.188594   2.074307   2.688167   0.969309   2.874502
    25  H    6.727836   4.692971   3.382353   5.042554   2.121379
    26  H    8.089967   5.350709   3.857697   5.987652   3.364671
    27  H    7.840228   4.595622   3.376217   5.455413   3.838076
    28  H    6.105477   2.650186   2.117367   3.644562   3.363021
    29  H    5.525028   2.685093   3.703761   2.065923   4.754143
                   11         12         13         14         15
    11  C    0.000000
    12  C    1.402727   0.000000
    13  C    2.427501   1.402036   0.000000
    14  C    2.798929   2.427602   1.403558   0.000000
    15  C    5.422251   5.907561   5.371388   4.162841   0.000000
    16  O    6.110327   6.703540   6.314897   5.219270   1.248744
    17  Cl   2.646351   3.966077   4.512003   4.029168   4.442535
    18  H    7.384309   8.110106   7.920661   6.958666   7.008606
    19  H    6.379649   6.726986   6.319387   5.481588   6.750082
    20  H    4.650195   4.784686   4.123407   3.137423   4.985537
    21  H    5.493777   6.447973   6.298722   5.134782   3.330837
    22  H    7.013514   7.989287   7.904562   6.816763   5.637716
    23  H    4.572056   4.757799   3.915412   2.512070   2.517106
    24  H    4.177316   5.063870   4.965303   3.933526   1.991597
    25  H    1.021969   2.095488   3.343844   3.820758   6.151396
    26  H    2.108438   1.020885   2.107337   3.351736   6.869072
    27  H    3.350584   2.106680   1.019898   2.108753   6.059183
    28  H    3.819251   3.342498   2.094776   1.020468   4.118671
    29  H    5.886044   6.163902   5.407969   4.145368   1.021182
                   16         17         18         19         20
    16  O    0.000000
    17  Cl   4.897779   0.000000
    18  H    7.809957   5.937007   0.000000
    19  H    7.815293   5.819263   2.424855   0.000000
    20  H    6.166534   4.620231   4.192019   2.412118   0.000000
    21  H    3.819794   3.394846   4.189609   4.846264   4.210481
    22  H    6.135816   4.903406   2.425026   4.197843   4.844827
    23  H    3.760538   4.277818   5.708264   4.723699   2.639570
    24  H    2.416376   2.553605   6.139853   6.112671   4.586740
    25  H    6.713798   2.764244   7.803022   6.973477   5.468843
    26  H    7.617751   4.754760   8.947786   7.505676   5.657013
    27  H    7.018863   5.531660   8.649049   6.865858   4.670602
    28  H    5.255532   4.858197   7.093079   5.494283   3.085263
    29  H    1.968732   5.216120   7.233956   6.759614   4.909237
                   21         22         23         24         25
    21  H    0.000000
    22  H    2.406340   0.000000
    23  H    3.478195   5.232785   0.000000
    24  H    2.289202   4.644363   2.924254   0.000000
    25  H    5.973249   7.371910   5.497440   4.712793   0.000000
    26  H    7.425602   8.907882   5.753696   6.017590   2.406046
    27  H    7.199764   8.775523   4.523824   5.872662   4.186066
    28  H    5.392269   7.044839   2.230819   4.334796   4.840977
    29  H    3.953008   6.097468   2.308191   2.897997   6.711136
                   26         27         28         29
    26  H    0.000000
    27  H    2.423821   0.000000
    28  H    4.185842   2.405841   0.000000
    29  H    7.118870   5.961607   3.852317   0.000000
 Symmetry turned off by external request.
 Stoichiometry    C14H12ClNO
 Framework group  C1[X(C14H12ClNO)]
 Deg. of freedom    81
 Full point group                 C1      NOp   1
 Rotational constants (GHZ):           0.5066367           0.3581973           0.2889165
 Standard basis: 6-311+G(d) (5D, 7F)
   418 basis functions,   689 primitive gaussians,   435 cartesian basis functions
    64 alpha electrons       64 beta electrons
       nuclear repulsion energy      1258.8601964621 Hartrees.
 NAtoms=   29 NActive=   29 NUniq=   29 SFac= 1.00D+00 NAtFMM=   60 NAOKFM=F Big=F
 Integral buffers will be    131072 words long.
 Raffenetti 2 integral format.
 Two-electron integral symmetry is turned off.
 ------------------------------------------------------------------------------
 Polarizable Continuum Model (PCM)
 =================================
 Model                : PCM.
 Atomic radii         : UFF (Universal Force Field).
 Polarization charges : Total charges.
 Charge compensation  : None.
 Solution method      : On-the-fly selection.
 Cavity type          : Scaled VdW (van der Waals Surface) (Alpha=1.100).
 Cavity algorithm     : GePol (No added spheres)
                        Default sphere list used, NSphG=   29.
                        Lebedev-Laikov grids with approx.  5.0 points / Ang**2.
                        Smoothing algorithm: York/Karplus (Gamma=1.0000).
                        Polarization charges: spherical gaussians, with
                                              point-specific exponents (IZeta= 3).
                        Self-potential: point-specific (ISelfS= 7).
                        Self-field    : sphere-specific E.n sum rule (ISelfD= 2).
 1st derivatives      : Analytical E(r).r(x)/FMM algorithm (CHGder, D1EAlg=3).
                        Cavity 1st derivative terms included.
 Solvent              : DiMethylSulfoxide, Eps=  46.826000 Eps(inf)=   2.007889
 ------------------------------------------------------------------------------
 One-electron integrals computed using PRISM.
 NBasis=   418 RedAO= T EigKep=  1.09D-06  NBF=   418
 NBsUse=   417 1.00D-06 EigRej=  8.18D-07 NBFU=   417
 ExpMin= 4.38D-02 ExpMax= 1.06D+05 ExpMxC= 3.62D+03 IAcc=3 IRadAn=         7 AccDes= 0.00D+00
 Harris functional with IExCor= 1009 and IRadAn=       7 diagonalized for initial guess.
 HarFok:  IExCor= 1009 AccDes= 0.00D+00 IRadAn=         7 IDoV= 1 UseB2=F ITyADJ=14
 ICtDFT=  3500011 ScaDFX=  1.000000  1.000000  1.000000  1.000000
 FoFCou: FMM=F IPFlag=           0 FMFlag=      100000 FMFlg1=           0
         NFxFlg=           0 DoJE=T BraDBF=F KetDBF=T FulRan=T
         wScrn=  0.000000 ICntrl=       500 IOpCl=  0 I1Cent=   200000004 NGrid=           0
         NMat0=    1 NMatS0=      1 NMatT0=    0 NMatD0=    1 NMtDS0=    0 NMtDT0=    0
 Symmetry not used in FoFCou.
 Requested convergence on RMS density matrix=1.00D-08 within 128 cycles.
 Requested convergence on MAX density matrix=1.00D-06.
 Requested convergence on             energy=1.00D-06.
 No special actions if energy rises.
 Inv3:  Mode=1 IEnd=    15363507.
 Iteration    1 A*A^-1 deviation from unit magnitude is 4.55D-15 for   2256.
 Iteration    1 A*A^-1 deviation from orthogonality  is 2.49D-15 for   1919   1576.
 Iteration    1 A^-1*A deviation from unit magnitude is 4.55D-15 for   2256.
 Iteration    1 A^-1*A deviation from orthogonality  is 2.16D-15 for   2261   1723.
 Error on total polarization charges =  0.01716
 SCF Done:  E(RM062X) =  -1130.75040129     A.U. after   17 cycles
            NFock= 17  Conv=0.26D-08     -V/T= 2.0024

 **********************************************************************

            Population analysis using the SCF density.

 **********************************************************************

 Alpha  occ. eigenvalues -- -102.69385 -19.60296 -14.78635 -10.65301 -10.62277
 Alpha  occ. eigenvalues --  -10.60877 -10.58097 -10.56663 -10.56041 -10.55809
 Alpha  occ. eigenvalues --  -10.55453 -10.55215 -10.54845 -10.54836 -10.54689
 Alpha  occ. eigenvalues --  -10.54639 -10.54425  -9.83781  -7.56276  -7.55626
 Alpha  occ. eigenvalues --   -7.55606  -1.16588  -1.07144  -1.01597  -0.96867
 Alpha  occ. eigenvalues --   -0.95388  -0.90367  -0.86024  -0.85517  -0.84123
 Alpha  occ. eigenvalues --   -0.79291  -0.75381  -0.71621  -0.70915  -0.70170
 Alpha  occ. eigenvalues --   -0.68206  -0.62271  -0.61689  -0.61463  -0.58045
 Alpha  occ. eigenvalues --   -0.56835  -0.56098  -0.53538  -0.52863  -0.52010
 Alpha  occ. eigenvalues --   -0.51513  -0.50471  -0.50264  -0.49547  -0.47971
 Alpha  occ. eigenvalues --   -0.47420  -0.44712  -0.43671  -0.43662  -0.42260
 Alpha  occ. eigenvalues --   -0.41480  -0.41410  -0.39409  -0.35348  -0.33869
 Alpha  occ. eigenvalues --   -0.32026  -0.31513  -0.30896  -0.30110
 Alpha virt. eigenvalues --   -0.00830  -0.00515   0.00293   0.00731   0.01326
 Alpha virt. eigenvalues --    0.01890   0.02215   0.02551   0.03005   0.03580
 Alpha virt. eigenvalues --    0.03986   0.04233   0.04514   0.05279   0.05663
 Alpha virt. eigenvalues --    0.05891   0.06625   0.07029   0.07406   0.08062
 Alpha virt. eigenvalues --    0.08470   0.08901   0.10178   0.10388   0.10568
 Alpha virt. eigenvalues --    0.10781   0.11042   0.11468   0.12374   0.12707
 Alpha virt. eigenvalues --    0.13243   0.13732   0.14110   0.14971   0.15081
 Alpha virt. eigenvalues --    0.15137   0.15794   0.16172   0.16480   0.16720
 Alpha virt. eigenvalues --    0.17193   0.17772   0.18392   0.18979   0.19246
 Alpha virt. eigenvalues --    0.19503   0.19683   0.20192   0.20539   0.20724
 Alpha virt. eigenvalues --    0.20999   0.21104   0.21393   0.22052   0.22176
 Alpha virt. eigenvalues --    0.22697   0.22949   0.23349   0.23509   0.23992
 Alpha virt. eigenvalues --    0.24094   0.24634   0.25157   0.25288   0.25512
 Alpha virt. eigenvalues --    0.26092   0.26554   0.26823   0.27061   0.27152
 Alpha virt. eigenvalues --    0.27682   0.28346   0.28481   0.29258   0.29481
 Alpha virt. eigenvalues --    0.29592   0.30292   0.30765   0.30969   0.31211
 Alpha virt. eigenvalues --    0.31819   0.32311   0.33090   0.33660   0.33752
 Alpha virt. eigenvalues --    0.34638   0.35147   0.35695   0.36202   0.36372
 Alpha virt. eigenvalues --    0.37530   0.38472   0.39585   0.40389   0.40693
 Alpha virt. eigenvalues --    0.41946   0.43700   0.45109   0.45721   0.47545
 Alpha virt. eigenvalues --    0.47890   0.50033   0.51042   0.51785   0.53519
 Alpha virt. eigenvalues --    0.55462   0.56173   0.56904   0.57395   0.58248
 Alpha virt. eigenvalues --    0.58633   0.58780   0.59966   0.60059   0.60501
 Alpha virt. eigenvalues --    0.61326   0.61612   0.62212   0.62740   0.63390
 Alpha virt. eigenvalues --    0.64607   0.65089   0.65911   0.66780   0.67681
 Alpha virt. eigenvalues --    0.68269   0.68869   0.70479   0.71564   0.71871
 Alpha virt. eigenvalues --    0.72067   0.72623   0.72898   0.73958   0.74283
 Alpha virt. eigenvalues --    0.75186   0.75384   0.75802   0.76288   0.77065
 Alpha virt. eigenvalues --    0.77311   0.77967   0.79163   0.79605   0.81165
 Alpha virt. eigenvalues --    0.81444   0.81797   0.83096   0.84851   0.86352
 Alpha virt. eigenvalues --    0.86576   0.87115   0.87294   0.88516   0.88847
 Alpha virt. eigenvalues --    0.89620   0.90826   0.91587   0.92447   0.92636
 Alpha virt. eigenvalues --    0.93548   0.93780   0.94841   0.95957   0.96619
 Alpha virt. eigenvalues --    0.98265   0.99376   1.00101   1.01031   1.02990
 Alpha virt. eigenvalues --    1.03676   1.04551   1.06097   1.07451   1.08036
 Alpha virt. eigenvalues --    1.09510   1.10346   1.12685   1.13469   1.13669
 Alpha virt. eigenvalues --    1.16042   1.16263   1.18836   1.20723   1.20884
 Alpha virt. eigenvalues --    1.23104   1.24189   1.25629   1.25984   1.26563
 Alpha virt. eigenvalues --    1.27651   1.28445   1.31297   1.34245   1.35691
 Alpha virt. eigenvalues --    1.36745   1.38017   1.38489   1.39769   1.40837
 Alpha virt. eigenvalues --    1.44236   1.45397   1.49275   1.50780   1.53706
 Alpha virt. eigenvalues --    1.55983   1.56642   1.57450   1.59184   1.60272
 Alpha virt. eigenvalues --    1.60810   1.61736   1.62983   1.65609   1.66816
 Alpha virt. eigenvalues --    1.71559   1.75780   1.77230   1.77763   1.80452
 Alpha virt. eigenvalues --    1.81422   1.81832   1.83006   1.83443   1.86304
 Alpha virt. eigenvalues --    1.87625   1.88218   1.89361   1.90916   1.92018
 Alpha virt. eigenvalues --    1.92872   1.93906   1.94834   1.95777   1.96666
 Alpha virt. eigenvalues --    1.98605   2.00180   2.01887   2.02654   2.03465
 Alpha virt. eigenvalues --    2.06090   2.06647   2.14004   2.17375   2.21260
 Alpha virt. eigenvalues --    2.24220   2.26427   2.28434   2.29858   2.29975
 Alpha virt. eigenvalues --    2.31261   2.32273   2.33006   2.33127   2.34131
 Alpha virt. eigenvalues --    2.35573   2.37795   2.38840   2.46834   2.47658
 Alpha virt. eigenvalues --    2.50345   2.50866   2.51821   2.53707   2.55905
 Alpha virt. eigenvalues --    2.60346   2.61356   2.64987   2.66809   2.73171
 Alpha virt. eigenvalues --    2.74061   2.75397   2.75559   2.78355   2.82640
 Alpha virt. eigenvalues --    2.83496   2.84678   2.85218   2.86685   2.88329
 Alpha virt. eigenvalues --    2.90663   2.93253   2.96039   2.96995   2.97672
 Alpha virt. eigenvalues --    2.99487   3.00155   3.01274   3.03630   3.10772
 Alpha virt. eigenvalues --    3.12394   3.15873   3.20416   3.21910   3.26243
 Alpha virt. eigenvalues --    3.28490   3.30106   3.35380   3.36650   3.37287
 Alpha virt. eigenvalues --    3.38782   3.39484   3.40034   3.40948   3.44009
 Alpha virt. eigenvalues --    3.44930   3.45381   3.50140   3.56157   3.58535
 Alpha virt. eigenvalues --    3.63198   3.70208   3.71560   3.71986   3.72951
 Alpha virt. eigenvalues --    3.74688   3.79695   3.97264   3.99521   4.02903
 Alpha virt. eigenvalues --    4.06556   4.09043   4.11971   4.20023   4.37163
 Alpha virt. eigenvalues --    4.61534   4.78067   4.79060   5.00357   5.17069
 Alpha virt. eigenvalues --    5.26584   5.81496  10.04891  23.45363  23.48940
 Alpha virt. eigenvalues --   23.83616  23.88730  23.90970  23.93628  23.94794
 Alpha virt. eigenvalues --   23.95446  24.04008  24.07193  24.07658  24.08438
 Alpha virt. eigenvalues --   24.15734  24.17660  26.03301  26.50038  26.87940
 Alpha virt. eigenvalues --   35.62712  50.07323 216.17009
          Condensed to atoms (all electrons):
               1          2          3          4          5          6
     1  C    7.098171  -0.957770   1.563702  -2.608218   1.480352  -0.586994
     2  C   -0.957770  11.484412  -4.822155   2.169839  -2.163944   1.957755
     3  C    1.563702  -4.822155  31.469215 -15.586342 -12.922853  -2.564334
     4  C   -2.608218   2.169839 -15.586342  35.458708   1.353030  -0.482078
     5  C    1.480352  -2.163944 -12.922853   1.353030  29.360520  -4.494008
     6  C   -0.586994   1.957755  -2.564334  -0.482078  -4.494008  13.142820
     7  C    0.011669  -1.966098   7.567622 -18.708477  -4.862766   0.811396
     8  C   -0.386155   1.233792   2.758881   5.377758  -6.279502  -1.549827
     9  N   -0.005397  -0.038458  -0.759075   0.896772   0.701160  -0.063218
    10  C    0.356598  -0.917317  -4.410432  -1.950050   6.118239   0.516769
    11  C    0.148391  -0.652874  -2.661381  -1.619489   3.838315   0.342076
    12  C    0.001853  -0.011595   0.180260  -0.189165  -0.053266   0.032539
    13  C    0.021221   0.074628  -0.175455   0.276609   0.119595  -0.082358
    14  C   -0.069296   0.773896   5.687772  -1.059242  -4.716155  -0.010244
    15  C   -0.010425  -0.032440  -0.136523   0.384610  -0.012012  -0.035557
    16  O   -0.000485   0.002778   0.007520   0.086455  -0.034543   0.005343
    17  Cl  -0.141459   0.227561   0.793929   1.275613  -1.627060  -0.397272
    18  H    0.240980   0.114832  -0.106294   0.056253  -0.079926   0.101917
    19  H    0.094546   0.292899  -0.022443  -0.020983   0.014275  -0.031793
    20  H   -0.033433  -0.043749   0.239582   0.036284  -0.007406   0.014147
    21  H   -0.020488   0.014050  -0.050727   0.084436   0.250612   0.040703
    22  H    0.078782  -0.044554   0.031977   0.005297   0.006571   0.242317
    23  H    0.002538   0.017894   0.061563   0.185567  -0.063508  -0.013951
    24  H    0.005039  -0.003273  -0.026811  -0.125443   0.105714   0.034704
    25  H   -0.000045   0.000289   0.006009  -0.001159  -0.004827   0.000038
    26  H   -0.000020  -0.000192  -0.002278   0.000416   0.000695   0.000019
    27  H   -0.000002   0.000390   0.002750  -0.000369  -0.001043   0.000002
    28  H   -0.000054   0.003401   0.004244  -0.004023   0.003191   0.000785
    29  H   -0.000206   0.001062   0.016375   0.090573  -0.033257  -0.006140
               7          8          9         10         11         12
     1  C    0.011669  -0.386155  -0.005397   0.356598   0.148391   0.001853
     2  C   -1.966098   1.233792  -0.038458  -0.917317  -0.652874  -0.011595
     3  C    7.567622   2.758881  -0.759075  -4.410432  -2.661381   0.180260
     4  C  -18.708477   5.377758   0.896772  -1.950050  -1.619489  -0.189165
     5  C   -4.862766  -6.279502   0.701160   6.118239   3.838315  -0.053266
     6  C    0.811396  -1.549827  -0.063218   0.516769   0.342076   0.032539
     7  C   42.995135 -16.448916  -1.358788   2.144778   7.090260   0.141234
     8  C  -16.448916  39.675919  -0.230506 -11.947179 -10.827607  -2.372307
     9  N   -1.358788  -0.230506   7.741898   0.657438  -0.229655  -0.013381
    10  C    2.144778 -11.947179   0.657438  38.353945 -15.383824  -1.487137
    11  C    7.090260 -10.827607  -0.229655 -15.383824  34.773149   1.406654
    12  C    0.141234  -2.372307  -0.013381  -1.487137   1.406654   7.708258
    13  C   -1.803785   2.857979  -0.058392  -3.177007   2.071305  -0.672754
    14  C   -5.699417   0.205389  -0.354668  -3.205248  -7.569663   1.373501
    15  C   -0.772507   0.332168   0.146573  -0.087117  -0.194417   0.010173
    16  O   -0.134937   0.137949  -0.117064  -0.103594  -0.034441   0.000870
    17  Cl  -2.929505   3.460563   0.274285  -0.254759  -4.007291  -0.198115
    18  H    0.007823  -0.000215  -0.000060  -0.000757  -0.000106  -0.000006
    19  H    0.004380   0.001539   0.000291  -0.000690   0.000034  -0.000063
    20  H    0.132866  -0.031149   0.000236   0.048108   0.012435   0.004004
    21  H   -0.026575   0.032190   0.021754  -0.031891  -0.003718   0.000609
    22  H    0.011845  -0.004110  -0.000326   0.004277   0.000913   0.000025
    23  H   -0.019007   0.189537  -0.060760  -0.214040  -0.074378   0.006665
    24  H    0.247223  -0.253379   0.208955   0.130138   0.122797   0.003870
    25  H    0.015643   0.039454   0.000853   0.009068   0.228523   0.065110
    26  H    0.009313   0.039175  -0.000133  -0.096848   0.134199   0.246854
    27  H   -0.005951  -0.010352   0.000299   0.058229  -0.074085   0.096913
    28  H    0.118710  -0.056138   0.003822  -0.115462   0.030345  -0.014578
    29  H   -0.151863   0.127271  -0.186882  -0.059244  -0.014401   0.001838
              13         14         15         16         17         18
     1  C    0.021221  -0.069296  -0.010425  -0.000485  -0.141459   0.240980
     2  C    0.074628   0.773896  -0.032440   0.002778   0.227561   0.114832
     3  C   -0.175455   5.687772  -0.136523   0.007520   0.793929  -0.106294
     4  C    0.276609  -1.059242   0.384610   0.086455   1.275613   0.056253
     5  C    0.119595  -4.716155  -0.012012  -0.034543  -1.627060  -0.079926
     6  C   -0.082358  -0.010244  -0.035557   0.005343  -0.397272   0.101917
     7  C   -1.803785  -5.699417  -0.772507  -0.134937  -2.929505   0.007823
     8  C    2.857979   0.205389   0.332168   0.137949   3.460563  -0.000215
     9  N   -0.058392  -0.354668   0.146573  -0.117064   0.274285  -0.000060
    10  C   -3.177007  -3.205248  -0.087117  -0.103594  -0.254759  -0.000757
    11  C    2.071305  -7.569663  -0.194417  -0.034441  -4.007291  -0.000106
    12  C   -0.672754   1.373501   0.010173   0.000870  -0.198115  -0.000006
    13  C   10.161643  -3.197828  -0.004508   0.003232  -0.011866  -0.000007
    14  C   -3.197828  22.365742   0.175850   0.041665   1.312097   0.000016
    15  C   -0.004508   0.175850   5.113459   0.448805   0.094014  -0.000020
    16  O    0.003232   0.041665   0.448805   8.166624   0.006613  -0.000000
    17  Cl  -0.011866   1.312097   0.094014   0.006613  18.941697   0.000089
    18  H   -0.000007   0.000016  -0.000020  -0.000000   0.000089   0.392899
    19  H    0.000403  -0.000743   0.000069   0.000000  -0.000095  -0.004216
    20  H   -0.015421  -0.016652   0.001276  -0.000006  -0.005649  -0.000291
    21  H   -0.000111   0.009217   0.007851   0.000039   0.006710  -0.000284
    22  H   -0.000029  -0.000952   0.000326  -0.000003  -0.000752  -0.004310
    23  H    0.041057   0.191090   0.027254   0.004497   0.009247  -0.000002
    24  H   -0.003601  -0.067335  -0.031580   0.023637  -0.099160  -0.000001
    25  H   -0.047017   0.028931   0.000460   0.000006  -0.016632   0.000000
    26  H    0.099120  -0.094661  -0.000056  -0.000000  -0.001275   0.000000
    27  H    0.213097   0.049030   0.000152   0.000001   0.001587   0.000000
    28  H    0.076748   0.296169   0.001496  -0.000062  -0.002070   0.000000
    29  H    0.002624   0.059834   0.436921  -0.029531   0.001615  -0.000000
              19         20         21         22         23         24
     1  C    0.094546  -0.033433  -0.020488   0.078782   0.002538   0.005039
     2  C    0.292899  -0.043749   0.014050  -0.044554   0.017894  -0.003273
     3  C   -0.022443   0.239582  -0.050727   0.031977   0.061563  -0.026811
     4  C   -0.020983   0.036284   0.084436   0.005297   0.185567  -0.125443
     5  C    0.014275  -0.007406   0.250612   0.006571  -0.063508   0.105714
     6  C   -0.031793   0.014147   0.040703   0.242317  -0.013951   0.034704
     7  C    0.004380   0.132866  -0.026575   0.011845  -0.019007   0.247223
     8  C    0.001539  -0.031149   0.032190  -0.004110   0.189537  -0.253379
     9  N    0.000291   0.000236   0.021754  -0.000326  -0.060760   0.208955
    10  C   -0.000690   0.048108  -0.031891   0.004277  -0.214040   0.130138
    11  C    0.000034   0.012435  -0.003718   0.000913  -0.074378   0.122797
    12  C   -0.000063   0.004004   0.000609   0.000025   0.006665   0.003870
    13  C    0.000403  -0.015421  -0.000111  -0.000029   0.041057  -0.003601
    14  C   -0.000743  -0.016652   0.009217  -0.000952   0.191090  -0.067335
    15  C    0.000069   0.001276   0.007851   0.000326   0.027254  -0.031580
    16  O    0.000000  -0.000006   0.000039  -0.000003   0.004497   0.023637
    17  Cl  -0.000095  -0.005649   0.006710  -0.000752   0.009247  -0.099160
    18  H   -0.004216  -0.000291  -0.000284  -0.004310  -0.000002  -0.000001
    19  H    0.390092  -0.002986   0.000067  -0.000192   0.000013  -0.000001
    20  H   -0.002986   0.385294  -0.000145   0.000077  -0.000343   0.000114
    21  H    0.000067  -0.000145   0.401804  -0.002838  -0.000159   0.000381
    22  H   -0.000192   0.000077  -0.002838   0.391897   0.000019   0.000052
    23  H    0.000013  -0.000343  -0.000159   0.000019   0.393755   0.001354
    24  H   -0.000001   0.000114   0.000381   0.000052   0.001354   0.295704
    25  H   -0.000000  -0.000004  -0.000001  -0.000000   0.000020  -0.000037
    26  H    0.000000   0.000003   0.000000  -0.000000  -0.000011   0.000003
    27  H   -0.000000  -0.000009   0.000000  -0.000000   0.000031  -0.000003
    28  H    0.000006  -0.000773   0.000000  -0.000000   0.003131   0.000002
    29  H    0.000000  -0.000002  -0.000254   0.000000   0.013160   0.003895
              25         26         27         28         29
     1  C   -0.000045  -0.000020  -0.000002  -0.000054  -0.000206
     2  C    0.000289  -0.000192   0.000390   0.003401   0.001062
     3  C    0.006009  -0.002278   0.002750   0.004244   0.016375
     4  C   -0.001159   0.000416  -0.000369  -0.004023   0.090573
     5  C   -0.004827   0.000695  -0.001043   0.003191  -0.033257
     6  C    0.000038   0.000019   0.000002   0.000785  -0.006140
     7  C    0.015643   0.009313  -0.005951   0.118710  -0.151863
     8  C    0.039454   0.039175  -0.010352  -0.056138   0.127271
     9  N    0.000853  -0.000133   0.000299   0.003822  -0.186882
    10  C    0.009068  -0.096848   0.058229  -0.115462  -0.059244
    11  C    0.228523   0.134199  -0.074085   0.030345  -0.014401
    12  C    0.065110   0.246854   0.096913  -0.014578   0.001838
    13  C   -0.047017   0.099120   0.213097   0.076748   0.002624
    14  C    0.028931  -0.094661   0.049030   0.296169   0.059834
    15  C    0.000460  -0.000056   0.000152   0.001496   0.436921
    16  O    0.000006  -0.000000   0.000001  -0.000062  -0.029531
    17  Cl  -0.016632  -0.001275   0.001587  -0.002070   0.001615
    18  H    0.000000   0.000000   0.000000   0.000000  -0.000000
    19  H   -0.000000   0.000000  -0.000000   0.000006   0.000000
    20  H   -0.000004   0.000003  -0.000009  -0.000773  -0.000002
    21  H   -0.000001   0.000000   0.000000   0.000000  -0.000254
    22  H   -0.000000  -0.000000  -0.000000  -0.000000   0.000000
    23  H    0.000020  -0.000011   0.000031   0.003131   0.013160
    24  H   -0.000037   0.000003  -0.000003   0.000002   0.003895
    25  H    0.376534  -0.004534  -0.000173   0.000050   0.000001
    26  H   -0.004534   0.383232  -0.004328  -0.000273  -0.000000
    27  H   -0.000173  -0.004328   0.386429  -0.003097   0.000003
    28  H    0.000050  -0.000273  -0.003097   0.389395  -0.000337
    29  H    0.000001  -0.000000   0.000003  -0.000337   0.473728
 Mulliken charges:
               1
     1  C   -0.283394
     2  C   -0.715060
     3  C   -0.144299
     4  C    0.616820
     5  C    0.003809
     6  C   -0.925555
     7  C   -0.421307
     8  C   -0.072223
     9  N   -0.177574
    10  C    1.045009
    11  C   -0.852064
    12  C   -0.268863
    13  C   -0.769122
    14  C   -0.508095
    15  C    0.135704
    16  O   -0.481367
    17  Cl   0.287339
    18  H    0.281686
    19  H    0.285592
    20  H    0.283593
    21  H    0.266767
    22  H    0.283689
    23  H    0.297765
    24  H    0.427041
    25  H    0.303443
    26  H    0.291581
    27  H    0.290501
    28  H    0.265371
    29  H    0.253214
 Sum of Mulliken charges =  -0.00000
 Mulliken charges with hydrogens summed into heavy atoms:
               1
     1  C   -0.001708
     2  C   -0.429468
     3  C    0.139294
     4  C    0.616820
     5  C    0.270576
     6  C   -0.641867
     7  C   -0.123542
     8  C   -0.072223
     9  N    0.249467
    10  C    1.045009
    11  C   -0.548621
    12  C    0.022718
    13  C   -0.478621
    14  C   -0.242724
    15  C    0.388918
    16  O   -0.481367
    17  Cl   0.287339
 Electronic spatial extent (au):  <R**2>=           5546.2474
 Charge=              0.0000 electrons
 Dipole moment (field-independent basis, Debye):
    X=             -1.6599    Y=              3.8081    Z=              5.4125  Tot=              6.8229
 Quadrupole moment (field-independent basis, Debye-Ang):
   XX=           -100.8985   YY=           -113.1340   ZZ=           -115.3573
   XY=              4.2718   XZ=              0.4899   YZ=            -19.4152
 Traceless Quadrupole moment (field-independent basis, Debye-Ang):
   XX=              8.8981   YY=             -3.3374   ZZ=             -5.5607
   XY=              4.2718   XZ=              0.4899   YZ=            -19.4152
 Octapole moment (field-independent basis, Debye-Ang**2):
  XXX=           -514.4437  YYY=             65.9408  ZZZ=            166.6926  XYY=           -157.3136
  XXY=              2.2116  XXZ=              0.2660  XZZ=           -173.8257  YZZ=             33.8424
  YYZ=             74.3725  XYZ=            -29.4692
 Hexadecapole moment (field-independent basis, Debye-Ang**3):
 XXXX=          -2795.3184 YYYY=          -2344.1468 ZZZZ=          -2477.5322 XXXY=           -237.1824
 XXXZ=             88.0997 YYYX=           -114.2632 YYYZ=            185.2657 ZZZX=            237.7716
 ZZZY=            -37.2179 XXYY=           -787.2226 XXZZ=           -758.2675 YYZZ=           -929.3029
 XXYZ=             15.4308 YYXZ=             72.7358 ZZXY=            -56.9820
 N-N= 1.258860196462D+03 E-N=-5.171073194104D+03  KE= 1.127998305101D+03
 Merz-Kollman atomic radii used.

 **********************************************************************

            Electrostatic Properties Using The SCF Density

 **********************************************************************

       Atomic Center    1 is at   2.945700  3.695600 -1.221300
       Atomic Center    2 is at   1.951800  3.563400 -0.239800
       Atomic Center    3 is at   1.263100  2.346400 -0.098900
       Atomic Center    4 is at   1.558700  1.241600 -0.927500
       Atomic Center    5 is at   2.555600  1.398000 -1.918900
       Atomic Center    6 is at   3.246500  2.613000 -2.062600
       Atomic Center    7 is at   0.794100 -0.026600 -0.754900
       Atomic Center    8 is at   0.957200 -0.619500  0.608100
       Atomic Center    9 is at   1.115900 -1.026900 -1.724100
       Atomic Center   10 is at   2.181300 -1.133400  1.117500
       Atomic Center   11 is at   2.235900 -1.670000  2.419600
       Atomic Center   12 is at   1.087900 -1.707300  3.224800
       Atomic Center   13 is at  -0.126900 -1.209600  2.732600
       Atomic Center   14 is at  -0.188000 -0.673500  1.436900
       Atomic Center   15 is at   0.235500 -1.515700 -2.617800
       Atomic Center   16 is at   0.612200 -2.389000 -3.427000
       Atomic Center   17 is at   3.626300 -1.149200  0.229000
       Atomic Center   18 is at   3.447400  4.578000 -1.325100
       Atomic Center   19 is at   1.728500  4.350100  0.370000
       Atomic Center   20 is at   0.539000  2.266200  0.616500
       Atomic Center   21 is at   2.787300  0.623700 -2.541900
       Atomic Center   22 is at   3.966200  2.708000 -2.779300
       Atomic Center   23 is at  -0.254800  0.254300 -0.896600
       Atomic Center   24 is at   2.018900 -1.378800 -1.741900
       Atomic Center   25 is at   3.111500 -2.040400  2.794500
       Atomic Center   26 is at   1.136200 -2.097100  4.167100
       Atomic Center   27 is at  -0.963700 -1.237300  3.315000
       Atomic Center   28 is at  -1.080700 -0.315600  1.095800
       Atomic Center   29 is at  -0.728700 -1.180200 -2.641700
    1288 points will be used for fitting atomic charges
 Fitting point charges to electrostatic potential
 The dipole moment will be constrained to the correct value
 Charges from ESP fit, RMS=   0.00187 RRMS=   0.08501:
 ESP charges:
               1
     1  C   -0.228840
     2  C   -0.107640
     3  C   -0.338425
     4  C    0.372838
     5  C   -0.326907
     6  C   -0.128676
     7  C   -0.429948
     8  C    0.360658
     9  N   -0.304655
    10  C   -0.172012
    11  C   -0.035802
    12  C   -0.248725
    13  C   -0.129043
    14  C   -0.304190
    15  C    0.480107
    16  O   -0.680173
    17  Cl  -0.041881
    18  H    0.180411
    19  H    0.166497
    20  H    0.188083
    21  H    0.200471
    22  H    0.173541
    23  H    0.209514
    24  H    0.319879
    25  H    0.149399
    26  H    0.198193
    27  H    0.177670
    28  H    0.196880
    29  H    0.102775
 Sum of ESP charges =  -0.00000
 ESP charges with hydrogens summed into heavy atoms:
               1
     1  C   -0.048429
     2  C    0.058857
     3  C   -0.150342
     4  C    0.372838
     5  C   -0.126435
     6  C    0.044865
     7  C   -0.220434
     8  C    0.360658
     9  N    0.015224
    10  C   -0.172012
    11  C    0.113597
    12  C   -0.050532
    13  C    0.048628
    14  C   -0.107310
    15  C    0.582882
    16  O   -0.680173
    17  Cl  -0.041881
 Charge=  -0.00000 Dipole=    -1.6599     3.8081     5.4125 Tot=     6.8229
 -----------------------------------------------------------------

              Electrostatic Properties (Atomic Units)

 -----------------------------------------------------------------
    Center     Electric         -------- Electric Field --------
               Potential          X             Y             Z
 -----------------------------------------------------------------
    1 Atom    -14.769413
    2 Atom    -14.764723
    3 Atom    -14.761186
    4 Atom    -14.743461
    5 Atom    -14.767346
    6 Atom    -14.768963
    7 Atom    -14.687570
    8 Atom    -14.725028
    9 Atom    -18.352344
   10 Atom    -14.687654
   11 Atom    -14.749193
   12 Atom    -14.749821
   13 Atom    -14.749176
   14 Atom    -14.741998
   15 Atom    -14.670558
   16 Atom    -22.424661
   17 Atom    -64.387117
   18 Atom     -1.097615
   19 Atom     -1.092844
   20 Atom     -1.086837
   21 Atom     -1.100184
   22 Atom     -1.098455
   23 Atom     -1.051264
   24 Atom     -1.002056
   25 Atom     -1.079611
   26 Atom     -1.078686
   27 Atom     -1.077404
   28 Atom     -1.066250
   29 Atom     -1.060318
 -----------------------------------------------------------------
 ******************************Gaussian NBO Version 3.1******************************
             N A T U R A L   A T O M I C   O R B I T A L   A N D
          N A T U R A L   B O N D   O R B I T A L   A N A L Y S I S
 ******************************Gaussian NBO Version 3.1******************************

       /RESON  / : Allow strongly delocalized NBO set
       /BNDIDX / : Print bond indices based on the NAO density matrix

 Analyzing the SCF density

 Job title: BHFA_oCl_conf4                                                  

 Storage needed:    527142 in NPA,    701021 in NBO ( 268430961 available)
 GSVD:  LWork=       65220 too small for GESVD, short by      151700 words or      151700 for optimal perf.


 NATURAL POPULATIONS:  Natural atomic orbital occupancies 
                                                          
   NAO  Atom  No  lang   Type(AO)    Occupancy      Energy
 ----------------------------------------------------------
     1    C    1  S      Cor( 1S)     1.99929     -10.39133
     2    C    1  S      Val( 2S)     0.94974      -0.17322
     3    C    1  S      Ryd( 3S)     0.00111       0.76220
     4    C    1  S      Ryd( 4S)     0.00014       0.90264
     5    C    1  S      Ryd( 5S)     0.00000      23.00734
     6    C    1  px     Val( 2p)     1.05857      -0.08511
     7    C    1  px     Ryd( 4p)     0.00335       0.77191
     8    C    1  px     Ryd( 3p)     0.00037       0.34307
     9    C    1  px     Ryd( 5p)     0.00006       2.91489
    10    C    1  py     Val( 2p)     1.14135      -0.05800
    11    C    1  py     Ryd( 4p)     0.00525       0.99723
    12    C    1  py     Ryd( 3p)     0.00041       0.30674
    13    C    1  py     Ryd( 5p)     0.00007       3.10444
    14    C    1  pz     Val( 2p)     1.03408      -0.08444
    15    C    1  pz     Ryd( 4p)     0.00302       0.73066
    16    C    1  pz     Ryd( 3p)     0.00044       0.37416
    17    C    1  pz     Ryd( 5p)     0.00010       2.91461
    18    C    1  dxy    Ryd( 3d)     0.00073       1.97886
    19    C    1  dxz    Ryd( 3d)     0.00039       2.16692
    20    C    1  dyz    Ryd( 3d)     0.00043       2.09477
    21    C    1  dx2y2  Ryd( 3d)     0.00050       1.99961
    22    C    1  dz2    Ryd( 3d)     0.00061       1.85229

    23    C    2  S      Cor( 1S)     1.99929     -10.39375
    24    C    2  S      Val( 2S)     0.94794      -0.17364
    25    C    2  S      Ryd( 4S)     0.00114       0.82165
    26    C    2  S      Ryd( 3S)     0.00016       0.75656
    27    C    2  S      Ryd( 5S)     0.00000      23.07829
    28    C    2  px     Val( 2p)     1.03200      -0.08736
    29    C    2  px     Ryd( 4p)     0.00290       0.73808
    30    C    2  px     Ryd( 3p)     0.00034       0.34775
    31    C    2  px     Ryd( 5p)     0.00008       2.93055
    32    C    2  py     Val( 2p)     1.11899      -0.05817
    33    C    2  py     Ryd( 4p)     0.00506       0.96949
    34    C    2  py     Ryd( 3p)     0.00041       0.31011
    35    C    2  py     Ryd( 5p)     0.00008       3.09243
    36    C    2  pz     Val( 2p)     1.07283      -0.08270
    37    C    2  pz     Ryd( 4p)     0.00369       0.82129
    38    C    2  pz     Ryd( 3p)     0.00029       0.32233
    39    C    2  pz     Ryd( 5p)     0.00006       2.95565
    40    C    2  dxy    Ryd( 3d)     0.00050       2.05358
    41    C    2  dxz    Ryd( 3d)     0.00039       2.15161
    42    C    2  dyz    Ryd( 3d)     0.00084       2.00335
    43    C    2  dx2y2  Ryd( 3d)     0.00058       2.06099
    44    C    2  dz2    Ryd( 3d)     0.00039       1.81643

    45    C    3  S      Cor( 1S)     1.99917     -10.39184
    46    C    3  S      Val( 2S)     0.93501      -0.16669
    47    C    3  S      Ryd( 4S)     0.00101       0.90259
    48    C    3  S      Ryd( 3S)     0.00017       0.59527
    49    C    3  S      Ryd( 5S)     0.00001      23.25809
    50    C    3  px     Val( 2p)     1.09217      -0.08863
    51    C    3  px     Ryd( 4p)     0.00364       0.86564
    52    C    3  px     Ryd( 3p)     0.00037       0.47668
    53    C    3  px     Ryd( 5p)     0.00004       2.97041
    54    C    3  py     Val( 2p)     1.06275      -0.07107
    55    C    3  py     Ryd( 4p)     0.00280       0.90983
    56    C    3  py     Ryd( 3p)     0.00035       0.48502
    57    C    3  py     Ryd( 5p)     0.00013       3.21083
    58    C    3  pz     Val( 2p)     1.09048      -0.08439
    59    C    3  pz     Ryd( 4p)     0.00378       0.85254
    60    C    3  pz     Ryd( 3p)     0.00030       0.41295
    61    C    3  pz     Ryd( 5p)     0.00005       2.99997
    62    C    3  dxy    Ryd( 3d)     0.00046       2.15450
    63    C    3  dxz    Ryd( 3d)     0.00078       2.00867
    64    C    3  dyz    Ryd( 3d)     0.00045       2.13989
    65    C    3  dx2y2  Ryd( 3d)     0.00058       2.05530
    66    C    3  dz2    Ryd( 3d)     0.00043       1.80514

    67    C    4  S      Cor( 1S)     1.99911     -10.41644
    68    C    4  S      Val( 2S)     0.88409      -0.15712
    69    C    4  S      Ryd( 4S)     0.00142       0.82990
    70    C    4  S      Ryd( 3S)     0.00022       0.76895
    71    C    4  S      Ryd( 5S)     0.00001      23.36965
    72    C    4  px     Val( 2p)     1.04045      -0.09725
    73    C    4  px     Ryd( 4p)     0.00314       0.84951
    74    C    4  px     Ryd( 3p)     0.00020       0.67010
    75    C    4  px     Ryd( 5p)     0.00009       3.13030
    76    C    4  py     Val( 2p)     1.03985      -0.07536
    77    C    4  py     Ryd( 4p)     0.00588       1.12522
    78    C    4  py     Ryd( 3p)     0.00026       0.65964
    79    C    4  py     Ryd( 5p)     0.00011       3.40553
    80    C    4  pz     Val( 2p)     1.05802      -0.09833
    81    C    4  pz     Ryd( 4p)     0.00409       0.89847
    82    C    4  pz     Ryd( 3p)     0.00016       0.61288
    83    C    4  pz     Ryd( 5p)     0.00012       3.19327
    84    C    4  dxy    Ryd( 3d)     0.00048       2.18096
    85    C    4  dxz    Ryd( 3d)     0.00040       2.19933
    86    C    4  dyz    Ryd( 3d)     0.00058       2.24322
    87    C    4  dx2y2  Ryd( 3d)     0.00054       2.15458
    88    C    4  dz2    Ryd( 3d)     0.00058       1.92179

    89    C    5  S      Cor( 1S)     1.99916     -10.39183
    90    C    5  S      Val( 2S)     0.93497      -0.16584
    91    C    5  S      Ryd( 4S)     0.00100       0.89810
    92    C    5  S      Ryd( 3S)     0.00014       0.58254
    93    C    5  S      Ryd( 5S)     0.00001      23.27587
    94    C    5  px     Val( 2p)     1.03721      -0.08981
    95    C    5  px     Ryd( 4p)     0.00240       0.75051
    96    C    5  px     Ryd( 3p)     0.00038       0.45807
    97    C    5  px     Ryd( 5p)     0.00008       3.00565
    98    C    5  py     Val( 2p)     1.12997      -0.06812
    99    C    5  py     Ryd( 4p)     0.00467       1.05794
   100    C    5  py     Ryd( 3p)     0.00031       0.42730
   101    C    5  py     Ryd( 5p)     0.00008       3.13585
   102    C    5  pz     Val( 2p)     1.07938      -0.08260
   103    C    5  pz     Ryd( 4p)     0.00347       0.80299
   104    C    5  pz     Ryd( 3p)     0.00034       0.41594
   105    C    5  pz     Ryd( 5p)     0.00006       3.01262
   106    C    5  dxy    Ryd( 3d)     0.00048       2.08356
   107    C    5  dxz    Ryd( 3d)     0.00037       2.14582
   108    C    5  dyz    Ryd( 3d)     0.00085       2.01285
   109    C    5  dx2y2  Ryd( 3d)     0.00058       2.06771
   110    C    5  dz2    Ryd( 3d)     0.00042       1.85039

   111    C    6  S      Cor( 1S)     1.99929     -10.39308
   112    C    6  S      Val( 2S)     0.94721      -0.17288
   113    C    6  S      Ryd( 4S)     0.00116       0.82606
   114    C    6  S      Ryd( 3S)     0.00014       0.78481
   115    C    6  S      Ryd( 5S)     0.00000      23.05385
   116    C    6  px     Val( 2p)     1.08434      -0.08273
   117    C    6  px     Ryd( 4p)     0.00396       0.83511
   118    C    6  px     Ryd( 3p)     0.00033       0.30397
   119    C    6  px     Ryd( 5p)     0.00003       2.94723
   120    C    6  py     Val( 2p)     1.05184      -0.06414
   121    C    6  py     Ryd( 4p)     0.00365       0.83201
   122    C    6  py     Ryd( 3p)     0.00044       0.37007
   123    C    6  py     Ryd( 5p)     0.00014       3.07817
   124    C    6  pz     Val( 2p)     1.08904      -0.08079
   125    C    6  pz     Ryd( 4p)     0.00417       0.85223
   126    C    6  pz     Ryd( 3p)     0.00031       0.30633
   127    C    6  pz     Ryd( 5p)     0.00004       2.96560
   128    C    6  dxy    Ryd( 3d)     0.00044       2.12776
   129    C    6  dxz    Ryd( 3d)     0.00076       2.00453
   130    C    6  dyz    Ryd( 3d)     0.00047       2.15107
   131    C    6  dx2y2  Ryd( 3d)     0.00059       2.03046
   132    C    6  dz2    Ryd( 3d)     0.00042       1.77694

   133    C    7  S      Cor( 1S)     1.99905     -10.45525
   134    C    7  S      Val( 2S)     0.89860      -0.19470
   135    C    7  S      Ryd( 4S)     0.00228       1.20677
   136    C    7  S      Ryd( 3S)     0.00020       0.84378
   137    C    7  S      Ryd( 5S)     0.00001      23.37543
   138    C    7  px     Val( 2p)     1.19178      -0.14982
   139    C    7  px     Ryd( 4p)     0.01153       0.90488
   140    C    7  px     Ryd( 3p)     0.00101       0.52078
   141    C    7  px     Ryd( 5p)     0.00015       2.35299
   142    C    7  py     Val( 2p)     0.98624      -0.10906
   143    C    7  py     Ryd( 4p)     0.00259       0.66620
   144    C    7  py     Ryd( 3p)     0.00181       0.38573
   145    C    7  py     Ryd( 5p)     0.00026       2.54693
   146    C    7  pz     Val( 2p)     0.96635      -0.10840
   147    C    7  pz     Ryd( 4p)     0.00507       0.77459
   148    C    7  pz     Ryd( 3p)     0.00228       0.45979
   149    C    7  pz     Ryd( 5p)     0.00022       2.56297
   150    C    7  dxy    Ryd( 3d)     0.00066       2.08171
   151    C    7  dxz    Ryd( 3d)     0.00050       1.92053
   152    C    7  dyz    Ryd( 3d)     0.00120       2.25153
   153    C    7  dx2y2  Ryd( 3d)     0.00128       1.96845
   154    C    7  dz2    Ryd( 3d)     0.00121       2.16455

   155    C    8  S      Cor( 1S)     1.99896     -10.42866
   156    C    8  S      Val( 2S)     0.87715      -0.16767
   157    C    8  S      Ryd( 4S)     0.00146       0.98357
   158    C    8  S      Ryd( 3S)     0.00024       0.80372
   159    C    8  S      Ryd( 5S)     0.00001      23.26144
   160    C    8  px     Val( 2p)     1.07987      -0.10281
   161    C    8  px     Ryd( 4p)     0.00454       0.97562
   162    C    8  px     Ryd( 3p)     0.00018       0.74249
   163    C    8  px     Ryd( 5p)     0.00018       3.45862
   164    C    8  py     Val( 2p)     1.02817      -0.12635
   165    C    8  py     Ryd( 4p)     0.00396       0.71410
   166    C    8  py     Ryd( 3p)     0.00019       0.49367
   167    C    8  py     Ryd( 5p)     0.00007       2.99900
   168    C    8  pz     Val( 2p)     1.04640      -0.09488
   169    C    8  pz     Ryd( 4p)     0.00609       1.07229
   170    C    8  pz     Ryd( 3p)     0.00027       0.66581
   171    C    8  pz     Ryd( 5p)     0.00011       3.44352
   172    C    8  dxy    Ryd( 3d)     0.00055       1.89935
   173    C    8  dxz    Ryd( 3d)     0.00062       2.43450
   174    C    8  dyz    Ryd( 3d)     0.00057       1.97522
   175    C    8  dx2y2  Ryd( 3d)     0.00043       2.07939
   176    C    8  dz2    Ryd( 3d)     0.00051       2.19209

   177    N    9  S      Cor( 1S)     1.99939     -14.60763
   178    N    9  S      Val( 2S)     1.24308      -0.59173
   179    N    9  S      Ryd( 4S)     0.00157       1.26408
   180    N    9  S      Ryd( 3S)     0.00022       1.06155
   181    N    9  S      Ryd( 5S)     0.00000      35.30945
   182    N    9  px     Val( 2p)     1.41196      -0.29377
   183    N    9  px     Ryd( 4p)     0.00241       1.03435
   184    N    9  px     Ryd( 3p)     0.00015       0.89137
   185    N    9  px     Ryd( 5p)     0.00008       4.14613
   186    N    9  py     Val( 2p)     1.49777      -0.29917
   187    N    9  py     Ryd( 3p)     0.00576       0.86286
   188    N    9  py     Ryd( 4p)     0.00038       0.95291
   189    N    9  py     Ryd( 5p)     0.00002       4.15189
   190    N    9  pz     Val( 2p)     1.44940      -0.29837
   191    N    9  pz     Ryd( 3p)     0.00565       0.83778
   192    N    9  pz     Ryd( 4p)     0.00026       0.92806
   193    N    9  pz     Ryd( 5p)     0.00005       4.26891
   194    N    9  dxy    Ryd( 3d)     0.00066       2.48298
   195    N    9  dxz    Ryd( 3d)     0.00053       2.58360
   196    N    9  dyz    Ryd( 3d)     0.00055       2.74336
   197    N    9  dx2y2  Ryd( 3d)     0.00059       2.47440
   198    N    9  dz2    Ryd( 3d)     0.00063       2.44895

   199    C   10  S      Cor( 1S)     1.99866     -10.48829
   200    C   10  S      Val( 2S)     0.92296      -0.24395
   201    C   10  S      Ryd( 4S)     0.00071       0.92244
   202    C   10  S      Ryd( 3S)     0.00020       0.67715
   203    C   10  S      Ryd( 5S)     0.00001      23.27825
   204    C   10  px     Val( 2p)     0.99094      -0.16761
   205    C   10  px     Ryd( 4p)     0.00721       0.89889
   206    C   10  px     Ryd( 3p)     0.00031       0.39820
   207    C   10  px     Ryd( 5p)     0.00034       3.21486
   208    C   10  py     Val( 2p)     1.08844      -0.16187
   209    C   10  py     Ryd( 4p)     0.00208       0.64703
   210    C   10  py     Ryd( 3p)     0.00042       0.39272
   211    C   10  py     Ryd( 5p)     0.00006       2.91214
   212    C   10  pz     Val( 2p)     1.05370      -0.14667
   213    C   10  pz     Ryd( 4p)     0.00634       0.86045
   214    C   10  pz     Ryd( 3p)     0.00031       0.56473
   215    C   10  pz     Ryd( 5p)     0.00023       3.25987
   216    C   10  dxy    Ryd( 3d)     0.00120       1.76311
   217    C   10  dxz    Ryd( 3d)     0.00162       2.08184
   218    C   10  dyz    Ryd( 3d)     0.00082       1.87799
   219    C   10  dx2y2  Ryd( 3d)     0.00130       1.95464
   220    C   10  dz2    Ryd( 3d)     0.00093       2.12769

   221    C   11  S      Cor( 1S)     1.99914     -10.40349
   222    C   11  S      Val( 2S)     0.94210      -0.18164
   223    C   11  S      Ryd( 3S)     0.00172       0.86352
   224    C   11  S      Ryd( 4S)     0.00039       0.89550
   225    C   11  S      Ryd( 5S)     0.00001      22.91712
   226    C   11  px     Val( 2p)     1.15788      -0.07954
   227    C   11  px     Ryd( 4p)     0.00636       1.00865
   228    C   11  px     Ryd( 3p)     0.00043       0.36427
   229    C   11  px     Ryd( 5p)     0.00008       3.09263
   230    C   11  py     Val( 2p)     1.01940      -0.12054
   231    C   11  py     Ryd( 4p)     0.00212       0.64640
   232    C   11  py     Ryd( 3p)     0.00046       0.31588
   233    C   11  py     Ryd( 5p)     0.00002       2.80031
   234    C   11  pz     Val( 2p)     1.06137      -0.08717
   235    C   11  pz     Ryd( 4p)     0.00399       0.85143
   236    C   11  pz     Ryd( 3p)     0.00046       0.37021
   237    C   11  pz     Ryd( 5p)     0.00011       3.05574
   238    C   11  dxy    Ryd( 3d)     0.00056       1.71265
   239    C   11  dxz    Ryd( 3d)     0.00062       2.29232
   240    C   11  dyz    Ryd( 3d)     0.00045       1.90838
   241    C   11  dx2y2  Ryd( 3d)     0.00055       1.95571
   242    C   11  dz2    Ryd( 3d)     0.00053       2.13288

   243    C   12  S      Cor( 1S)     1.99928     -10.40150
   244    C   12  S      Val( 2S)     0.94924      -0.18157
   245    C   12  S      Ryd( 3S)     0.00106       0.77673
   246    C   12  S      Ryd( 4S)     0.00015       0.85705
   247    C   12  S      Ryd( 5S)     0.00000      23.02357
   248    C   12  px     Val( 2p)     1.04930      -0.06791
   249    C   12  px     Ryd( 4p)     0.00377       0.85782
   250    C   12  px     Ryd( 3p)     0.00053       0.39627
   251    C   12  px     Ryd( 5p)     0.00015       3.03266
   252    C   12  py     Val( 2p)     1.01721      -0.11366
   253    C   12  py     Ryd( 4p)     0.00205       0.66861
   254    C   12  py     Ryd( 3p)     0.00027       0.32763
   255    C   12  py     Ryd( 5p)     0.00002       2.75632
   256    C   12  pz     Val( 2p)     1.14998      -0.06802
   257    C   12  pz     Ryd( 4p)     0.00534       1.02973
   258    C   12  pz     Ryd( 3p)     0.00037       0.28381
   259    C   12  pz     Ryd( 5p)     0.00005       3.07152
   260    C   12  dxy    Ryd( 3d)     0.00047       1.88016
   261    C   12  dxz    Ryd( 3d)     0.00045       2.35919
   262    C   12  dyz    Ryd( 3d)     0.00056       1.76325
   263    C   12  dx2y2  Ryd( 3d)     0.00044       2.06693
   264    C   12  dz2    Ryd( 3d)     0.00076       1.98338

   265    C   13  S      Cor( 1S)     1.99928     -10.39885
   266    C   13  S      Val( 2S)     0.94763      -0.17930
   267    C   13  S      Ryd( 4S)     0.00100       0.84349
   268    C   13  S      Ryd( 3S)     0.00016       0.83559
   269    C   13  S      Ryd( 5S)     0.00000      22.94746
   270    C   13  px     Val( 2p)     1.13720      -0.06424
   271    C   13  px     Ryd( 4p)     0.00533       1.01539
   272    C   13  px     Ryd( 3p)     0.00032       0.31012
   273    C   13  px     Ryd( 5p)     0.00008       3.09565
   274    C   13  py     Val( 2p)     0.99805      -0.11265
   275    C   13  py     Ryd( 4p)     0.00180       0.63304
   276    C   13  py     Ryd( 3p)     0.00024       0.33549
   277    C   13  py     Ryd( 5p)     0.00004       2.77423
   278    C   13  pz     Val( 2p)     1.08465      -0.06842
   279    C   13  pz     Ryd( 4p)     0.00431       0.90397
   280    C   13  pz     Ryd( 3p)     0.00041       0.34017
   281    C   13  pz     Ryd( 5p)     0.00011       3.04067
   282    C   13  dxy    Ryd( 3d)     0.00040       1.77543
   283    C   13  dxz    Ryd( 3d)     0.00088       2.21960
   284    C   13  dyz    Ryd( 3d)     0.00041       1.90140
   285    C   13  dx2y2  Ryd( 3d)     0.00056       2.00979
   286    C   13  dz2    Ryd( 3d)     0.00045       2.16824

   287    C   14  S      Cor( 1S)     1.99917     -10.40170
   288    C   14  S      Val( 2S)     0.93698      -0.17703
   289    C   14  S      Ryd( 4S)     0.00101       0.90883
   290    C   14  S      Ryd( 3S)     0.00016       0.59367
   291    C   14  S      Ryd( 5S)     0.00001      23.18412
   292    C   14  px     Val( 2p)     1.13758      -0.06619
   293    C   14  px     Ryd( 4p)     0.00555       1.00134
   294    C   14  px     Ryd( 3p)     0.00030       0.40921
   295    C   14  px     Ryd( 5p)     0.00007       3.13910
   296    C   14  py     Val( 2p)     1.02016      -0.11783
   297    C   14  py     Ryd( 4p)     0.00175       0.70081
   298    C   14  py     Ryd( 3p)     0.00026       0.45390
   299    C   14  py     Ryd( 5p)     0.00002       2.81480
   300    C   14  pz     Val( 2p)     1.06749      -0.08023
   301    C   14  pz     Ryd( 4p)     0.00345       0.92951
   302    C   14  pz     Ryd( 3p)     0.00031       0.43893
   303    C   14  pz     Ryd( 5p)     0.00012       3.11580
   304    C   14  dxy    Ryd( 3d)     0.00059       1.72676
   305    C   14  dxz    Ryd( 3d)     0.00060       2.26756
   306    C   14  dyz    Ryd( 3d)     0.00049       1.94395
   307    C   14  dx2y2  Ryd( 3d)     0.00048       1.96066
   308    C   14  dz2    Ryd( 3d)     0.00058       2.18323

   309    C   15  S      Cor( 1S)     1.99947     -10.52157
   310    C   15  S      Val( 2S)     0.86147      -0.17703
   311    C   15  S      Ryd( 4S)     0.00810       0.72146
   312    C   15  S      Ryd( 3S)     0.00018       0.54964
   313    C   15  S      Ryd( 5S)     0.00004      23.03254
   314    C   15  px     Val( 2p)     1.00276      -0.05813
   315    C   15  px     Ryd( 4p)     0.00308       1.24960
   316    C   15  px     Ryd( 3p)     0.00023       0.38662
   317    C   15  px     Ryd( 5p)     0.00023       2.34260
   318    C   15  py     Val( 2p)     0.77390      -0.07582
   319    C   15  py     Ryd( 4p)     0.00628       1.02585
   320    C   15  py     Ryd( 3p)     0.00044       0.40688
   321    C   15  py     Ryd( 5p)     0.00013       2.48594
   322    C   15  pz     Val( 2p)     0.75151      -0.05738
   323    C   15  pz     Ryd( 4p)     0.00646       1.00741
   324    C   15  pz     Ryd( 3p)     0.00045       0.40682
   325    C   15  pz     Ryd( 5p)     0.00010       2.52784
   326    C   15  dxy    Ryd( 3d)     0.00263       1.95918
   327    C   15  dxz    Ryd( 3d)     0.00181       2.09594
   328    C   15  dyz    Ryd( 3d)     0.00135       2.17476
   329    C   15  dx2y2  Ryd( 3d)     0.00214       1.94924
   330    C   15  dz2    Ryd( 3d)     0.00453       1.81773

   331    O   16  S      Cor( 1S)     1.99981     -19.36431
   332    O   16  S      Val( 2S)     1.72587      -0.98286
   333    O   16  S      Ryd( 3S)     0.00429       0.73620
   334    O   16  S      Ryd( 4S)     0.00019       1.59698
   335    O   16  S      Ryd( 5S)     0.00000      49.84203
   336    O   16  px     Val( 2p)     1.84134      -0.33779
   337    O   16  px     Ryd( 3p)     0.00224       0.76766
   338    O   16  px     Ryd( 4p)     0.00003       0.83951
   339    O   16  px     Ryd( 5p)     0.00002       5.14282
   340    O   16  py     Val( 2p)     1.53608      -0.31291
   341    O   16  py     Ryd( 3p)     0.00100       0.77919
   342    O   16  py     Ryd( 4p)     0.00005       0.79748
   343    O   16  py     Ryd( 5p)     0.00005       5.24056
   344    O   16  pz     Val( 2p)     1.59480      -0.31788
   345    O   16  pz     Ryd( 3p)     0.00127       0.79436
   346    O   16  pz     Ryd( 4p)     0.00005       0.82138
   347    O   16  pz     Ryd( 5p)     0.00004       5.22726
   348    O   16  dxy    Ryd( 3d)     0.00069       3.16329
   349    O   16  dxz    Ryd( 3d)     0.00070       3.13727
   350    O   16  dyz    Ryd( 3d)     0.00107       3.47719
   351    O   16  dx2y2  Ryd( 3d)     0.00088       3.15804
   352    O   16  dz2    Ryd( 3d)     0.00114       3.12901

   353   Cl   17  S      Cor( 1S)     2.00000    -101.25015
   354   Cl   17  S      Cor( 2S)     1.99967     -10.93060
   355   Cl   17  S      Val( 3S)     1.80696      -1.10208
   356   Cl   17  S      Ryd( 5S)     0.00165       1.20278
   357   Cl   17  S      Ryd( 4S)     0.00009       1.08328
   358   Cl   17  S      Ryd( 6S)     0.00000      17.78287
   359   Cl   17  S      Ryd( 7S)     0.00000     207.58359
   360   Cl   17  px     Cor( 2p)     1.99993      -7.55351
   361   Cl   17  px     Val( 3p)     1.44062      -0.33356
   362   Cl   17  px     Ryd( 5p)     0.00318       0.44627
   363   Cl   17  px     Ryd( 4p)     0.00018       0.37148
   364   Cl   17  px     Ryd( 6p)     0.00003       4.34115
   365   Cl   17  px     Ryd( 7p)     0.00000      24.50586
   366   Cl   17  py     Cor( 2p)     1.99999      -7.55032
   367   Cl   17  py     Val( 3p)     1.92679      -0.39872
   368   Cl   17  py     Ryd( 5p)     0.00281       0.48578
   369   Cl   17  py     Ryd( 4p)     0.00017       0.48212
   370   Cl   17  py     Ryd( 6p)     0.00001       3.60193
   371   Cl   17  py     Ryd( 7p)     0.00000      24.50425
   372   Cl   17  pz     Cor( 2p)     1.99996      -7.55141
   373   Cl   17  pz     Val( 3p)     1.76744      -0.37716
   374   Cl   17  pz     Ryd( 4p)     0.00317       0.49451
   375   Cl   17  pz     Ryd( 5p)     0.00022       0.56575
   376   Cl   17  pz     Ryd( 6p)     0.00002       4.02695
   377   Cl   17  pz     Ryd( 7p)     0.00000      24.49986
   378   Cl   17  dxy    Ryd( 3d)     0.00198       1.02510
   379   Cl   17  dxz    Ryd( 3d)     0.00408       1.26806
   380   Cl   17  dyz    Ryd( 3d)     0.00083       0.98236
   381   Cl   17  dx2y2  Ryd( 3d)     0.00293       1.17344
   382   Cl   17  dz2    Ryd( 3d)     0.00108       1.10019

   383    H   18  S      Val( 1S)     0.79528       0.11006
   384    H   18  S      Ryd( 2S)     0.00040       0.84310
   385    H   18  S      Ryd( 3S)     0.00021       1.90237

   386    H   19  S      Val( 1S)     0.79365       0.10914
   387    H   19  S      Ryd( 2S)     0.00047       0.79101
   388    H   19  S      Ryd( 3S)     0.00022       1.95931

   389    H   20  S      Val( 1S)     0.79284       0.10585
   390    H   20  S      Ryd( 3S)     0.00066       1.43862
   391    H   20  S      Ryd( 2S)     0.00021       1.40030

   392    H   21  S      Val( 1S)     0.79358       0.10801
   393    H   21  S      Ryd( 2S)     0.00082       1.38252
   394    H   21  S      Ryd( 3S)     0.00019       1.47348

   395    H   22  S      Val( 1S)     0.79379       0.10898
   396    H   22  S      Ryd( 2S)     0.00047       0.79712
   397    H   22  S      Ryd( 3S)     0.00022       1.96743

   398    H   23  S      Val( 1S)     0.75389       0.03380
   399    H   23  S      Ryd( 2S)     0.00212       0.61123
   400    H   23  S      Ryd( 3S)     0.00017       2.38055

   401    H   24  S      Val( 1S)     0.58951       0.13772
   402    H   24  S      Ryd( 2S)     0.00303       0.65553
   403    H   24  S      Ryd( 3S)     0.00050       2.19605

   404    H   25  S      Val( 1S)     0.78088       0.09880
   405    H   25  S      Ryd( 2S)     0.00065       1.12495
   406    H   25  S      Ryd( 3S)     0.00022       1.63051

   407    H   26  S      Val( 1S)     0.78838       0.10542
   408    H   26  S      Ryd( 2S)     0.00043       0.86734
   409    H   26  S      Ryd( 3S)     0.00022       1.86935

   410    H   27  S      Val( 1S)     0.79009       0.10632
   411    H   27  S      Ryd( 2S)     0.00045       0.82349
   412    H   27  S      Ryd( 3S)     0.00022       1.92975

   413    H   28  S      Val( 1S)     0.78874       0.10260
   414    H   28  S      Ryd( 3S)     0.00053       1.69259
   415    H   28  S      Ryd( 2S)     0.00026       1.14619

   416    H   29  S      Val( 1S)     0.84986       0.02708
   417    H   29  S      Ryd( 2S)     0.00076       1.17426
   418    H   29  S      Ryd( 3S)     0.00015       1.61775

 WARNING:  1 low occupancy (<1.9990e) core orbital  found on  C    8
           1 low occupancy (<1.9990e) core orbital  found on  C   10

 WARNING:  Population inversion found on atom  C    1
           Population inversion found on atom  C    2
           Population inversion found on atom  C    3
           Population inversion found on atom  C    4
           Population inversion found on atom  C    5
           Population inversion found on atom  C    6
           Population inversion found on atom  C    7
           Population inversion found on atom  C    8
           Population inversion found on atom  N    9
           Population inversion found on atom  C   10
           Population inversion found on atom  C   11
           Population inversion found on atom  C   12
           Population inversion found on atom  C   13
           Population inversion found on atom  C   14
           Population inversion found on atom  C   15
           Population inversion found on atom Cl   17
           Population inversion found on atom  H   20
           Population inversion found on atom  H   28


 Summary of Natural Population Analysis:                  
                                                          
                                       Natural Population 
                Natural  -----------------------------------------------
    Atom  No    Charge         Core      Valence    Rydberg      Total
 -----------------------------------------------------------------------
      C    1   -0.20002      1.99929     4.18374    0.01699     6.20002
      C    2   -0.18795      1.99929     4.17176    0.01690     6.18795
      C    3   -0.19493      1.99917     4.18041    0.01535     6.19493
      C    4   -0.03979      1.99911     4.02242    0.01826     6.03979
      C    5   -0.19633      1.99916     4.18153    0.01563     6.19633
      C    6   -0.18879      1.99929     4.17243    0.01708     6.18879
      C    7   -0.07429      1.99905     4.04298    0.03227     6.07429
      C    8   -0.05053      1.99896     4.03159    0.01998     6.05053
      N    9   -0.62110      1.99939     5.60220    0.01950     7.62110
      C   10   -0.07880      1.99866     4.05603    0.02410     6.07880
      C   11   -0.19874      1.99914     4.18074    0.01887     6.19874
      C   12   -0.18147      1.99928     4.16573    0.01646     6.18147
      C   13   -0.18334      1.99928     4.16754    0.01651     6.18334
      C   14   -0.17714      1.99917     4.16222    0.01575     6.17714
      C   15    0.57270      1.99947     3.38964    0.03819     5.42730
      O   16   -0.71160      1.99981     6.69809    0.01370     8.71160
     Cl   17    0.03619      9.99956     6.94180    0.02244    16.96381
      H   18    0.20410      0.00000     0.79528    0.00061     0.79590
      H   19    0.20566      0.00000     0.79365    0.00069     0.79434
      H   20    0.20629      0.00000     0.79284    0.00087     0.79371
      H   21    0.20542      0.00000     0.79358    0.00100     0.79458
      H   22    0.20552      0.00000     0.79379    0.00069     0.79448
      H   23    0.24381      0.00000     0.75389    0.00230     0.75619
      H   24    0.40697      0.00000     0.58951    0.00353     0.59303
      H   25    0.21825      0.00000     0.78088    0.00088     0.78175
      H   26    0.21097      0.00000     0.78838    0.00065     0.78903
      H   27    0.20923      0.00000     0.79009    0.00068     0.79077
      H   28    0.21047      0.00000     0.78874    0.00079     0.78953
      H   29    0.14923      0.00000     0.84986    0.00091     0.85077
 =======================================================================
   * Total *    0.00000     41.98710    85.66134    0.35156   128.00000

                                 Natural Population      
 --------------------------------------------------------
   Core                      41.98710 ( 99.9693% of  42)
   Valence                   85.66134 ( 99.6062% of  86)
   Natural Minimal Basis    127.64844 ( 99.7253% of 128)
   Natural Rydberg Basis      0.35156 (  0.2747% of 128)
 --------------------------------------------------------

    Atom  No          Natural Electron Configuration
 ----------------------------------------------------------------------------
      C    1      [core]2S( 0.95)2p( 3.23)4p( 0.01)
      C    2      [core]2S( 0.95)2p( 3.22)4p( 0.01)
      C    3      [core]2S( 0.94)2p( 3.25)4p( 0.01)
      C    4      [core]2S( 0.88)2p( 3.14)4p( 0.01)
      C    5      [core]2S( 0.93)2p( 3.25)4p( 0.01)
      C    6      [core]2S( 0.95)2p( 3.23)4p( 0.01)
      C    7      [core]2S( 0.90)2p( 3.14)3p( 0.01)4p( 0.02)
      C    8      [core]2S( 0.88)2p( 3.15)4p( 0.01)
      N    9      [core]2S( 1.24)2p( 4.36)3p( 0.01)
      C   10      [core]2S( 0.92)2p( 3.13)3d( 0.01)4p( 0.02)
      C   11      [core]2S( 0.94)2p( 3.24)4p( 0.01)
      C   12      [core]2S( 0.95)2p( 3.22)4p( 0.01)
      C   13      [core]2S( 0.95)2p( 3.22)4p( 0.01)
      C   14      [core]2S( 0.94)2p( 3.23)4p( 0.01)
      C   15      [core]2S( 0.86)2p( 2.53)4S( 0.01)3d( 0.01)4p( 0.02)
      O   16      [core]2S( 1.73)2p( 4.97)
     Cl   17      [core]3S( 1.81)3p( 5.13)3d( 0.01)5p( 0.01)
      H   18            1S( 0.80)
      H   19            1S( 0.79)
      H   20            1S( 0.79)
      H   21            1S( 0.79)
      H   22            1S( 0.79)
      H   23            1S( 0.75)
      H   24            1S( 0.59)
      H   25            1S( 0.78)
      H   26            1S( 0.79)
      H   27            1S( 0.79)
      H   28            1S( 0.79)
      H   29            1S( 0.85)


 Wiberg bond index matrix in the NAO basis:                                    

     Atom    1       2       3       4       5       6       7       8       9
     ---- ------  ------  ------  ------  ------  ------  ------  ------  ------
   1.  C  0.0000  1.4303  0.0112  0.1093  0.0114  1.4387  0.0013  0.0027  0.0003
   2.  C  1.4303  0.0000  1.4423  0.0127  0.1101  0.0114  0.0083  0.0005  0.0008
   3.  C  0.0112  1.4423  0.0000  1.3970  0.0125  0.1136  0.0106  0.0059  0.0068
   4.  C  0.1093  0.0127  1.3970  0.0000  1.4054  0.0130  0.9864  0.0139  0.0171
   5.  C  0.0114  0.1101  0.0125  1.4054  0.0000  1.4305  0.0099  0.0093  0.0034
   6.  C  1.4387  0.0114  0.1136  0.0130  1.4305  0.0000  0.0077  0.0003  0.0007
   7.  C  0.0013  0.0083  0.0106  0.9864  0.0099  0.0077  0.0000  0.9814  0.9635
   8.  C  0.0027  0.0005  0.0059  0.0139  0.0093  0.0003  0.9814  0.0000  0.0190
   9.  N  0.0003  0.0008  0.0068  0.0171  0.0034  0.0007  0.9635  0.0190  0.0000
  10.  C  0.0005  0.0003  0.0009  0.0050  0.0013  0.0003  0.0103  1.3541  0.0068
  11.  C  0.0001  0.0001  0.0004  0.0006  0.0002  0.0001  0.0080  0.0147  0.0005
  12.  C  0.0005  0.0001  0.0005  0.0021  0.0007  0.0002  0.0013  0.1046  0.0037
  13.  C  0.0001  0.0001  0.0003  0.0003  0.0003  0.0001  0.0076  0.0122  0.0005
  14.  C  0.0007  0.0002  0.0014  0.0082  0.0012  0.0005  0.0115  1.4035  0.0109
  15.  C  0.0002  0.0003  0.0006  0.0076  0.0008  0.0001  0.0113  0.0081  1.2447
  16.  O  0.0001  0.0002  0.0006  0.0041  0.0007  0.0001  0.0144  0.0040  0.1666
  17. Cl  0.0004  0.0006  0.0016  0.0021  0.0012  0.0016  0.0053  0.0542  0.0050
  18.  H  0.9303  0.0037  0.0077  0.0003  0.0076  0.0037  0.0004  0.0000  0.0000
  19.  H  0.0037  0.9302  0.0036  0.0069  0.0004  0.0076  0.0003  0.0000  0.0002
  20.  H  0.0075  0.0039  0.9270  0.0038  0.0090  0.0004  0.0020  0.0003  0.0004
  21.  H  0.0075  0.0004  0.0087  0.0038  0.9273  0.0038  0.0022  0.0002  0.0010
  22.  H  0.0037  0.0076  0.0004  0.0070  0.0037  0.9298  0.0003  0.0001  0.0001
  23.  H  0.0040  0.0003  0.0062  0.0031  0.0129  0.0001  0.8851  0.0033  0.0012
  24.  H  0.0001  0.0000  0.0003  0.0004  0.0004  0.0000  0.0058  0.0003  0.7928
  25.  H  0.0000  0.0000  0.0000  0.0000  0.0000  0.0000  0.0004  0.0067  0.0000
  26.  H  0.0000  0.0000  0.0000  0.0000  0.0000  0.0000  0.0004  0.0003  0.0000
  27.  H  0.0000  0.0000  0.0000  0.0001  0.0000  0.0000  0.0002  0.0069  0.0001
  28.  H  0.0000  0.0000  0.0001  0.0002  0.0001  0.0000  0.0021  0.0040  0.0004
  29.  H  0.0000  0.0000  0.0000  0.0001  0.0001  0.0000  0.0005  0.0002  0.0031

     Atom   10      11      12      13      14      15      16      17      18
     ---- ------  ------  ------  ------  ------  ------  ------  ------  ------
   1.  C  0.0005  0.0001  0.0005  0.0001  0.0007  0.0002  0.0001  0.0004  0.9303
   2.  C  0.0003  0.0001  0.0001  0.0001  0.0002  0.0003  0.0002  0.0006  0.0037
   3.  C  0.0009  0.0004  0.0005  0.0003  0.0014  0.0006  0.0006  0.0016  0.0077
   4.  C  0.0050  0.0006  0.0021  0.0003  0.0082  0.0076  0.0041  0.0021  0.0003
   5.  C  0.0013  0.0002  0.0007  0.0003  0.0012  0.0008  0.0007  0.0012  0.0076
   6.  C  0.0003  0.0001  0.0002  0.0001  0.0005  0.0001  0.0001  0.0016  0.0037
   7.  C  0.0103  0.0080  0.0013  0.0076  0.0115  0.0113  0.0144  0.0053  0.0004
   8.  C  1.3541  0.0147  0.1046  0.0122  1.4035  0.0081  0.0040  0.0542  0.0000
   9.  N  0.0068  0.0005  0.0037  0.0005  0.0109  1.2447  0.1666  0.0050  0.0000
  10.  C  0.0000  1.3970  0.0140  0.1041  0.0151  0.0011  0.0011  1.0753  0.0000
  11.  C  1.3970  0.0000  1.4303  0.0110  0.1080  0.0002  0.0001  0.0533  0.0000
  12.  C  0.0140  1.4303  0.0000  1.4332  0.0114  0.0005  0.0008  0.0140  0.0000
  13.  C  0.1041  0.0110  1.4332  0.0000  1.4301  0.0003  0.0002  0.0169  0.0000
  14.  C  0.0151  0.1080  0.0114  1.4301  0.0000  0.0010  0.0013  0.0138  0.0000
  15.  C  0.0011  0.0002  0.0005  0.0003  0.0010  0.0000  1.6075  0.0009  0.0000
  16.  O  0.0011  0.0001  0.0008  0.0002  0.0013  1.6075  0.0000  0.0004  0.0000
  17. Cl  1.0753  0.0533  0.0140  0.0169  0.0138  0.0009  0.0004  0.0000  0.0000
  18.  H  0.0000  0.0000  0.0000  0.0000  0.0000  0.0000  0.0000  0.0000  0.0000
  19.  H  0.0000  0.0000  0.0000  0.0000  0.0000  0.0000  0.0000  0.0000  0.0026
  20.  H  0.0002  0.0000  0.0000  0.0001  0.0004  0.0001  0.0001  0.0000  0.0002
  21.  H  0.0000  0.0000  0.0000  0.0000  0.0001  0.0001  0.0001  0.0002  0.0002
  22.  H  0.0000  0.0000  0.0000  0.0000  0.0000  0.0000  0.0000  0.0000  0.0026
  23.  H  0.0075  0.0002  0.0001  0.0008  0.0028  0.0017  0.0018  0.0005  0.0000
  24.  H  0.0005  0.0004  0.0001  0.0001  0.0002  0.0048  0.0048  0.0074  0.0000
  25.  H  0.0031  0.9240  0.0044  0.0075  0.0005  0.0000  0.0000  0.0035  0.0000
  26.  H  0.0064  0.0038  0.9278  0.0038  0.0076  0.0000  0.0000  0.0008  0.0000
  27.  H  0.0003  0.0075  0.0038  0.9285  0.0038  0.0000  0.0000  0.0006  0.0000
  28.  H  0.0073  0.0004  0.0075  0.0038  0.9264  0.0001  0.0001  0.0010  0.0000
  29.  H  0.0000  0.0000  0.0000  0.0000  0.0001  0.9252  0.0384  0.0002  0.0000

     Atom   19      20      21      22      23      24      25      26      27
     ---- ------  ------  ------  ------  ------  ------  ------  ------  ------
   1.  C  0.0037  0.0075  0.0075  0.0037  0.0040  0.0001  0.0000  0.0000  0.0000
   2.  C  0.9302  0.0039  0.0004  0.0076  0.0003  0.0000  0.0000  0.0000  0.0000
   3.  C  0.0036  0.9270  0.0087  0.0004  0.0062  0.0003  0.0000  0.0000  0.0000
   4.  C  0.0069  0.0038  0.0038  0.0070  0.0031  0.0004  0.0000  0.0000  0.0001
   5.  C  0.0004  0.0090  0.9273  0.0037  0.0129  0.0004  0.0000  0.0000  0.0000
   6.  C  0.0076  0.0004  0.0038  0.9298  0.0001  0.0000  0.0000  0.0000  0.0000
   7.  C  0.0003  0.0020  0.0022  0.0003  0.8851  0.0058  0.0004  0.0004  0.0002
   8.  C  0.0000  0.0003  0.0002  0.0001  0.0033  0.0003  0.0067  0.0003  0.0069
   9.  N  0.0002  0.0004  0.0010  0.0001  0.0012  0.7928  0.0000  0.0000  0.0001
  10.  C  0.0000  0.0002  0.0000  0.0000  0.0075  0.0005  0.0031  0.0064  0.0003
  11.  C  0.0000  0.0000  0.0000  0.0000  0.0002  0.0004  0.9240  0.0038  0.0075
  12.  C  0.0000  0.0000  0.0000  0.0000  0.0001  0.0001  0.0044  0.9278  0.0038
  13.  C  0.0000  0.0001  0.0000  0.0000  0.0008  0.0001  0.0075  0.0038  0.9285
  14.  C  0.0000  0.0004  0.0001  0.0000  0.0028  0.0002  0.0005  0.0076  0.0038
  15.  C  0.0000  0.0001  0.0001  0.0000  0.0017  0.0048  0.0000  0.0000  0.0000
  16.  O  0.0000  0.0001  0.0001  0.0000  0.0018  0.0048  0.0000  0.0000  0.0000
  17. Cl  0.0000  0.0000  0.0002  0.0000  0.0005  0.0074  0.0035  0.0008  0.0006
  18.  H  0.0026  0.0002  0.0002  0.0026  0.0000  0.0000  0.0000  0.0000  0.0000
  19.  H  0.0000  0.0026  0.0004  0.0002  0.0000  0.0000  0.0000  0.0000  0.0000
  20.  H  0.0026  0.0000  0.0002  0.0004  0.0002  0.0000  0.0000  0.0000  0.0000
  21.  H  0.0004  0.0002  0.0000  0.0026  0.0002  0.0002  0.0000  0.0000  0.0000
  22.  H  0.0002  0.0004  0.0026  0.0000  0.0001  0.0000  0.0000  0.0000  0.0000
  23.  H  0.0000  0.0002  0.0002  0.0001  0.0000  0.0100  0.0003  0.0000  0.0001
  24.  H  0.0000  0.0000  0.0002  0.0000  0.0100  0.0000  0.0000  0.0000  0.0000
  25.  H  0.0000  0.0000  0.0000  0.0000  0.0003  0.0000  0.0000  0.0027  0.0002
  26.  H  0.0000  0.0000  0.0000  0.0000  0.0000  0.0000  0.0027  0.0000  0.0026
  27.  H  0.0000  0.0000  0.0000  0.0000  0.0001  0.0000  0.0002  0.0026  0.0000
  28.  H  0.0000  0.0000  0.0000  0.0000  0.0003  0.0000  0.0003  0.0002  0.0026
  29.  H  0.0000  0.0000  0.0000  0.0000  0.0011  0.0099  0.0000  0.0000  0.0000

     Atom   28      29
     ---- ------  ------
   1.  C  0.0000  0.0000
   2.  C  0.0000  0.0000
   3.  C  0.0001  0.0000
   4.  C  0.0002  0.0001
   5.  C  0.0001  0.0001
   6.  C  0.0000  0.0000
   7.  C  0.0021  0.0005
   8.  C  0.0040  0.0002
   9.  N  0.0004  0.0031
  10.  C  0.0073  0.0000
  11.  C  0.0004  0.0000
  12.  C  0.0075  0.0000
  13.  C  0.0038  0.0000
  14.  C  0.9264  0.0001
  15.  C  0.0001  0.9252
  16.  O  0.0001  0.0384
  17. Cl  0.0010  0.0002
  18.  H  0.0000  0.0000
  19.  H  0.0000  0.0000
  20.  H  0.0000  0.0000
  21.  H  0.0000  0.0000
  22.  H  0.0000  0.0000
  23.  H  0.0003  0.0011
  24.  H  0.0000  0.0099
  25.  H  0.0003  0.0000
  26.  H  0.0002  0.0000
  27.  H  0.0026  0.0000
  28.  H  0.0000  0.0000
  29.  H  0.0000  0.0000


 Wiberg bond index, Totals by atom:                                            

     Atom    1
     ---- ------
   1.  C  3.9645
   2.  C  3.9642
   3.  C  3.9602
   4.  C  4.0104
   5.  C  3.9608
   6.  C  3.9643
   7.  C  3.9384
   8.  C  4.0108
   9.  N  3.2494
  10.  C  4.0127
  11.  C  3.9609
  12.  C  3.9616
  13.  C  3.9618
  14.  C  3.9606
  15.  C  3.8174
  16.  O  1.8478
  17. Cl  1.2609
  18.  H  0.9593
  19.  H  0.9588
  20.  H  0.9588
  21.  H  0.9594
  22.  H  0.9589
  23.  H  0.9440
  24.  H  0.8385
  25.  H  0.9537
  26.  H  0.9565
  27.  H  0.9573
  28.  H  0.9569
  29.  H  0.9793


 Atom-atom overlap-weighted NAO bond order:                                    

     Atom    1       2       3       4       5       6       7       8       9
     ---- ------  ------  ------  ------  ------  ------  ------  ------  ------
   1.  C  0.0000  1.1462  0.0141 -0.0451  0.0144  1.1484  0.0010 -0.0007 -0.0008
   2.  C  1.1462  0.0000  1.1452  0.0236 -0.0432  0.0164  0.0077  0.0005 -0.0012
   3.  C  0.0141  1.1452  0.0000  1.1260  0.0140 -0.0406  0.0191 -0.0097  0.0035
   4.  C -0.0451  0.0236  1.1260  0.0000  1.1285  0.0242  0.8658  0.0221 -0.0013
   5.  C  0.0144 -0.0432  0.0140  1.1285  0.0000  1.1417  0.0135  0.0032 -0.0061
   6.  C  1.1484  0.0164 -0.0406  0.0242  1.1417  0.0000  0.0105 -0.0014 -0.0006
   7.  C  0.0010  0.0077  0.0191  0.8658  0.0135  0.0105  0.0000  0.8608  0.8200
   8.  C -0.0007  0.0005 -0.0097  0.0221  0.0032 -0.0014  0.8608  0.0000  0.0102
   9.  N -0.0008 -0.0012  0.0035 -0.0013 -0.0061 -0.0006  0.8200  0.0102  0.0000
  10.  C  0.0001  0.0008 -0.0019 -0.0140  0.0002  0.0002  0.0121  1.1292 -0.0117
  11.  C -0.0000 -0.0000 -0.0002  0.0001  0.0006 -0.0000  0.0073  0.0263 -0.0005
  12.  C -0.0000  0.0000  0.0003 -0.0004 -0.0001 -0.0000  0.0006 -0.0401 -0.0003
  13.  C  0.0000 -0.0000  0.0010 -0.0009  0.0001 -0.0000  0.0093  0.0214 -0.0011
  14.  C -0.0001  0.0003 -0.0021  0.0004  0.0002 -0.0001  0.0289  1.1247  0.0015
  15.  C -0.0000 -0.0002  0.0005  0.0022  0.0011 -0.0002  0.0127  0.0019  1.0334
  16.  O  0.0000  0.0000  0.0000 -0.0007 -0.0007 -0.0001  0.0055 -0.0004 -0.0349
  17. Cl  0.0009  0.0009  0.0000  0.0019  0.0020  0.0003  0.0044 -0.0276  0.0024
  18.  H  0.8057  0.0177  0.0019  0.0004  0.0021  0.0179 -0.0002  0.0000  0.0000
  19.  H  0.0184  0.8064  0.0161  0.0012 -0.0005  0.0028 -0.0006  0.0001  0.0000
  20.  H  0.0028  0.0174  0.7992  0.0153  0.0029  0.0015 -0.0012 -0.0005 -0.0000
  21.  H  0.0030  0.0014  0.0027  0.0143  0.8007  0.0179 -0.0042 -0.0002 -0.0020
  22.  H  0.0183  0.0030 -0.0006  0.0012  0.0165  0.8075 -0.0005  0.0000  0.0000
  23.  H  0.0001  0.0000 -0.0035  0.0067  0.0028 -0.0007  0.7521  0.0071 -0.0019
  24.  H -0.0000 -0.0001  0.0003 -0.0015  0.0021 -0.0004  0.0019 -0.0012  0.7069
  25.  H  0.0000  0.0000  0.0000  0.0000  0.0000 -0.0000 -0.0004  0.0018  0.0000
  26.  H  0.0000  0.0000 -0.0000  0.0000  0.0000 -0.0000 -0.0002  0.0003  0.0000
  27.  H  0.0000  0.0000 -0.0000  0.0000  0.0000 -0.0000 -0.0006  0.0016  0.0000
  28.  H  0.0000 -0.0000 -0.0000  0.0009 -0.0000 -0.0000 -0.0042  0.0153  0.0005
  29.  H  0.0000  0.0000  0.0002  0.0013  0.0002 -0.0000 -0.0033  0.0008 -0.0065

     Atom   10      11      12      13      14      15      16      17      18
     ---- ------  ------  ------  ------  ------  ------  ------  ------  ------
   1.  C  0.0001 -0.0000 -0.0000  0.0000 -0.0001 -0.0000  0.0000  0.0009  0.8057
   2.  C  0.0008 -0.0000  0.0000 -0.0000  0.0003 -0.0002  0.0000  0.0009  0.0177
   3.  C -0.0019 -0.0002  0.0003  0.0010 -0.0021  0.0005  0.0000  0.0000  0.0019
   4.  C -0.0140  0.0001 -0.0004 -0.0009  0.0004  0.0022 -0.0007  0.0019  0.0004
   5.  C  0.0002  0.0006 -0.0001  0.0001  0.0002  0.0011 -0.0007  0.0020  0.0021
   6.  C  0.0002 -0.0000 -0.0000 -0.0000 -0.0001 -0.0002 -0.0001  0.0003  0.0179
   7.  C  0.0121  0.0073  0.0006  0.0093  0.0289  0.0127  0.0055  0.0044 -0.0002
   8.  C  1.1292  0.0263 -0.0401  0.0214  1.1247  0.0019 -0.0004 -0.0276  0.0000
   9.  N -0.0117 -0.0005 -0.0003 -0.0011  0.0015  1.0334 -0.0349  0.0024  0.0000
  10.  C  0.0000  1.1488  0.0320 -0.0360  0.0268  0.0017  0.0001  0.8633  0.0000
  11.  C  1.1488  0.0000  1.1436  0.0176 -0.0394 -0.0002  0.0000 -0.0216 -0.0000
  12.  C  0.0320  1.1436  0.0000  1.1446  0.0145 -0.0000  0.0000  0.0071  0.0000
  13.  C -0.0360  0.0176  1.1446  0.0000  1.1385  0.0002  0.0000  0.0011  0.0000
  14.  C  0.0268 -0.0394  0.0145  1.1385  0.0000  0.0024  0.0000  0.0070 -0.0000
  15.  C  0.0017 -0.0002 -0.0000  0.0002  0.0024  0.0000  1.2238  0.0010 -0.0000
  16.  O  0.0001  0.0000  0.0000  0.0000  0.0000  1.2238  0.0000 -0.0005 -0.0000
  17. Cl  0.8633 -0.0216  0.0071  0.0011  0.0070  0.0010 -0.0005  0.0000 -0.0000
  18.  H  0.0000 -0.0000  0.0000  0.0000 -0.0000 -0.0000 -0.0000 -0.0000  0.0000
  19.  H -0.0000  0.0000 -0.0000 -0.0000  0.0000 -0.0000 -0.0000  0.0000 -0.0034
  20.  H -0.0002  0.0001  0.0002  0.0004 -0.0004 -0.0000  0.0000  0.0000  0.0000
  21.  H  0.0001 -0.0000  0.0000  0.0000  0.0000  0.0002  0.0001 -0.0013  0.0000
  22.  H -0.0000 -0.0000  0.0000  0.0000  0.0000 -0.0001  0.0000 -0.0001 -0.0034
  23.  H  0.0052 -0.0005 -0.0002  0.0002 -0.0010  0.0010  0.0005 -0.0011  0.0000
  24.  H -0.0015  0.0004 -0.0001  0.0000  0.0005  0.0095  0.0078  0.0128  0.0000
  25.  H  0.0161  0.8035  0.0200  0.0031 -0.0003 -0.0000 -0.0000 -0.0045 -0.0000
  26.  H  0.0003  0.0177  0.8045  0.0180  0.0014 -0.0000  0.0000 -0.0004 -0.0000
  27.  H -0.0008  0.0024  0.0185  0.8053  0.0167 -0.0000  0.0000 -0.0000 -0.0000
  28.  H  0.0006  0.0013  0.0031  0.0167  0.7986 -0.0002  0.0000 -0.0003 -0.0000
  29.  H  0.0002 -0.0000  0.0000  0.0000  0.0004  0.8069 -0.0122 -0.0000 -0.0000

     Atom   19      20      21      22      23      24      25      26      27
     ---- ------  ------  ------  ------  ------  ------  ------  ------  ------
   1.  C  0.0184  0.0028  0.0030  0.0183  0.0001 -0.0000  0.0000  0.0000  0.0000
   2.  C  0.8064  0.0174  0.0014  0.0030  0.0000 -0.0001  0.0000  0.0000  0.0000
   3.  C  0.0161  0.7992  0.0027 -0.0006 -0.0035  0.0003  0.0000 -0.0000 -0.0000
   4.  C  0.0012  0.0153  0.0143  0.0012  0.0067 -0.0015  0.0000  0.0000  0.0000
   5.  C -0.0005  0.0029  0.8007  0.0165  0.0028  0.0021  0.0000  0.0000  0.0000
   6.  C  0.0028  0.0015  0.0179  0.8075 -0.0007 -0.0004 -0.0000 -0.0000 -0.0000
   7.  C -0.0006 -0.0012 -0.0042 -0.0005  0.7521  0.0019 -0.0004 -0.0002 -0.0006
   8.  C  0.0001 -0.0005 -0.0002  0.0000  0.0071 -0.0012  0.0018  0.0003  0.0016
   9.  N  0.0000 -0.0000 -0.0020  0.0000 -0.0019  0.7069  0.0000  0.0000  0.0000
  10.  C -0.0000 -0.0002  0.0001 -0.0000  0.0052 -0.0015  0.0161  0.0003 -0.0008
  11.  C  0.0000  0.0001 -0.0000 -0.0000 -0.0005  0.0004  0.8035  0.0177  0.0024
  12.  C -0.0000  0.0002  0.0000  0.0000 -0.0002 -0.0001  0.0200  0.8045  0.0185
  13.  C -0.0000  0.0004  0.0000  0.0000  0.0002  0.0000  0.0031  0.0180  0.8053
  14.  C  0.0000 -0.0004  0.0000  0.0000 -0.0010  0.0005 -0.0003  0.0014  0.0167
  15.  C -0.0000 -0.0000  0.0002 -0.0001  0.0010  0.0095 -0.0000 -0.0000 -0.0000
  16.  O -0.0000  0.0000  0.0001  0.0000  0.0005  0.0078 -0.0000  0.0000  0.0000
  17. Cl  0.0000  0.0000 -0.0013 -0.0001 -0.0011  0.0128 -0.0045 -0.0004 -0.0000
  18.  H -0.0034  0.0000  0.0000 -0.0034  0.0000  0.0000 -0.0000 -0.0000 -0.0000
  19.  H  0.0000 -0.0035 -0.0000  0.0000  0.0000 -0.0000 -0.0000 -0.0000 -0.0000
  20.  H -0.0035  0.0000  0.0000 -0.0000  0.0008  0.0000  0.0000 -0.0000 -0.0000
  21.  H -0.0000  0.0000  0.0000 -0.0037  0.0000  0.0015 -0.0000  0.0000 -0.0000
  22.  H  0.0000 -0.0000 -0.0037  0.0000  0.0000 -0.0000 -0.0000  0.0000 -0.0000
  23.  H  0.0000  0.0008  0.0000  0.0000  0.0000  0.0043 -0.0000  0.0000  0.0000
  24.  H -0.0000  0.0000  0.0015 -0.0000  0.0043  0.0000  0.0000  0.0000  0.0000
  25.  H -0.0000  0.0000 -0.0000 -0.0000 -0.0000  0.0000  0.0000 -0.0035  0.0000
  26.  H -0.0000 -0.0000  0.0000  0.0000  0.0000  0.0000 -0.0035  0.0000 -0.0034
  27.  H -0.0000 -0.0000 -0.0000 -0.0000  0.0000  0.0000  0.0000 -0.0034  0.0000
  28.  H -0.0000 -0.0005 -0.0000 -0.0000  0.0018 -0.0000 -0.0000  0.0000 -0.0033
  29.  H -0.0000 -0.0000 -0.0001 -0.0000  0.0039  0.0041 -0.0000 -0.0000 -0.0000

     Atom   28      29
     ---- ------  ------
   1.  C  0.0000  0.0000
   2.  C -0.0000  0.0000
   3.  C -0.0000  0.0002
   4.  C  0.0009  0.0013
   5.  C -0.0000  0.0002
   6.  C -0.0000 -0.0000
   7.  C -0.0042 -0.0033
   8.  C  0.0153  0.0008
   9.  N  0.0005 -0.0065
  10.  C  0.0006  0.0002
  11.  C  0.0013 -0.0000
  12.  C  0.0031  0.0000
  13.  C  0.0167  0.0000
  14.  C  0.7986  0.0004
  15.  C -0.0002  0.8069
  16.  O  0.0000 -0.0122
  17. Cl -0.0003 -0.0000
  18.  H -0.0000 -0.0000
  19.  H -0.0000 -0.0000
  20.  H -0.0005 -0.0000
  21.  H -0.0000 -0.0001
  22.  H -0.0000 -0.0000
  23.  H  0.0018  0.0039
  24.  H -0.0000  0.0041
  25.  H -0.0000 -0.0000
  26.  H  0.0000 -0.0000
  27.  H -0.0033 -0.0000
  28.  H  0.0000 -0.0001
  29.  H -0.0001  0.0000


 Atom-atom overlap-weighted NAO bond order, Totals by atom:                    

     Atom    1
     ---- ------
   1.  C  3.1266
   2.  C  3.1428
   3.  C  3.0856
   4.  C  3.1722
   5.  C  3.0962
   6.  C  3.1452
   7.  C  3.4179
   8.  C  3.1455
   9.  N  2.5096
  10.  C  3.1718
  11.  C  3.1073
  12.  C  3.1479
  13.  C  3.1393
  14.  C  3.1197
  15.  C  3.0975
  16.  O  1.1885
  17. Cl  0.8477
  18.  H  0.8390
  19.  H  0.8370
  20.  H  0.8345
  21.  H  0.8304
  22.  H  0.8383
  23.  H  0.7778
  24.  H  0.7475
  25.  H  0.8359
  26.  H  0.8348
  27.  H  0.8365
  28.  H  0.8303
  29.  H  0.7956


 MO bond order:                                                                

     Atom    1       2       3       4       5       6       7       8       9
     ---- ------  ------  ------  ------  ------  ------  ------  ------  ------
   1.  C  0.0000  1.1110  0.2305 -0.3179  0.0838  0.3780  0.0607 -0.0106 -0.0134
   2.  C  1.1110  0.0000  0.0823  0.0795 -0.3791  0.2878 -0.0913 -0.0214  0.0190
   3.  C  0.2305  0.0823  0.0000  0.1986 -0.1126 -0.4322  0.0206  0.0422 -0.0646
   4.  C -0.3179  0.0795  0.1986  0.0000  0.9672 -0.0920 -0.7176  0.0948  0.0153
   5.  C  0.0838 -0.3791 -0.1126  0.9672  0.0000  0.1162  0.1030 -0.0075  0.0204
   6.  C  0.3780  0.2878 -0.4322 -0.0920  0.1162  0.0000 -0.0619 -0.0274  0.0064
   7.  C  0.0607 -0.0913  0.0206 -0.7176  0.1030 -0.0619  0.0000  0.2891 -0.7351
   8.  C -0.0106 -0.0214  0.0422  0.0948 -0.0075 -0.0274  0.2891  0.0000  0.0856
   9.  N -0.0134  0.0190 -0.0646  0.0153  0.0204  0.0064 -0.7351  0.0856  0.0000
  10.  C  0.0461  0.0079 -0.0208  0.0822 -0.0591  0.0281  0.0119  1.2260  0.1688
  11.  C  0.0030  0.0112  0.0158 -0.0215 -0.0192 -0.0070 -0.0844  0.0011 -0.0374
  12.  C -0.0380  0.0097  0.0668 -0.0180  0.0383 -0.0322 -0.0154 -0.7907 -0.0979
  13.  C -0.0124  0.0122  0.0047 -0.0122  0.0088 -0.0042 -0.0014 -0.1259  0.0087
  14.  C  0.0419 -0.0085 -0.0556  0.0121 -0.0366  0.0273  0.1468  1.7159  0.2249
  15.  C  0.0099 -0.0015  0.0046 -0.0476 -0.0230 -0.0018  0.1292 -0.0451 -1.0179
  16.  O -0.0074  0.0266  0.0041  0.0559  0.0208 -0.0128 -0.2488  0.0497 -0.0577
  17. Cl  0.0102  0.0283  0.0227 -0.0036  0.0347  0.0253  0.0585 -0.3600 -0.0179
  18.  H  1.5522 -0.0232  0.1162  0.0377  0.1293  0.0789  0.0289  0.0045  0.0029
  19.  H -0.0063  1.4548  0.0826  0.1172  0.0210  0.1132 -0.0009  0.0034  0.0199
  20.  H  0.0247 -0.0738  0.4088  0.0797  0.0396  0.0142 -0.0208  0.0071  0.0272
  21.  H -0.0414  0.0035 -0.0342  0.0422 -0.4463 -0.0410 -0.0536  0.0072  0.0154
  22.  H -0.0658  0.0417  0.0060  0.0530  0.1024  0.6073 -0.0032  0.0040 -0.0055
  23.  H -0.0685 -0.0129  0.1119 -0.0053  0.1373  0.0008 -0.3620  0.0283  0.0548
  24.  H -0.0136  0.0109 -0.0085  0.0118  0.0040  0.0035 -0.1220  0.0149  0.8679
  25.  H -0.0031  0.0023 -0.0034 -0.0038  0.0010 -0.0021 -0.0088  0.0903 -0.0015
  26.  H  0.0003  0.0008 -0.0002 -0.0004  0.0004 -0.0007  0.0229  0.0240  0.0012
  27.  H -0.0044  0.0001  0.0037 -0.0039  0.0044 -0.0010  0.0022  0.0263  0.0070
  28.  H -0.0009  0.0032 -0.0087 -0.0030 -0.0013 -0.0029 -0.0200  0.0082  0.0186
  29.  H  0.0067  0.0038 -0.0010 -0.0090 -0.0057  0.0000 -0.0174  0.0018 -0.0593

     Atom   10      11      12      13      14      15      16      17      18
     ---- ------  ------  ------  ------  ------  ------  ------  ------  ------
   1.  C  0.0461  0.0030 -0.0380 -0.0124  0.0419  0.0099 -0.0074  0.0102  1.5522
   2.  C  0.0079  0.0112  0.0097  0.0122 -0.0085 -0.0015  0.0266  0.0283 -0.0232
   3.  C -0.0208  0.0158  0.0668  0.0047 -0.0556  0.0046  0.0041  0.0227  0.1162
   4.  C  0.0822 -0.0215 -0.0180 -0.0122  0.0121 -0.0476  0.0559 -0.0036  0.0377
   5.  C -0.0591 -0.0192  0.0383  0.0088 -0.0366 -0.0230  0.0208  0.0347  0.1293
   6.  C  0.0281 -0.0070 -0.0322 -0.0042  0.0273 -0.0018 -0.0128  0.0253  0.0789
   7.  C  0.0119 -0.0844 -0.0154 -0.0014  0.1468  0.1292 -0.2488  0.0585  0.0289
   8.  C  1.2260  0.0011 -0.7907 -0.1259  1.7159 -0.0451  0.0497 -0.3600  0.0045
   9.  N  0.1688 -0.0374 -0.0979  0.0087  0.2249 -1.0179 -0.0577 -0.0179  0.0029
  10.  C  0.0000  1.6530  0.1903 -0.8107 -0.2609 -0.0635  0.0851  0.7691  0.0002
  11.  C  1.6530  0.0000  1.8990  0.1631 -0.8691  0.0143 -0.0048 -0.4157 -0.0022
  12.  C  0.1903  1.8990  0.0000  1.4160 -0.0076  0.0403 -0.0666  0.0012  0.0005
  13.  C -0.8107  0.1631  1.4160  0.0000  1.5937  0.0148 -0.0046  0.3547  0.0025
  14.  C -0.2609 -0.8691 -0.0076  1.5937  0.0000 -0.0369  0.0850 -0.0458 -0.0013
  15.  C -0.0635  0.0143  0.0403  0.0148 -0.0369  0.0000  0.2963 -0.0745  0.0012
  16.  O  0.0851 -0.0048 -0.0666 -0.0046  0.0850  0.2963  0.0000 -0.0417 -0.0004
  17. Cl  0.7691 -0.4157  0.0012  0.3547 -0.0458 -0.0745 -0.0417  0.0000 -0.0002
  18.  H  0.0002 -0.0022  0.0005  0.0025 -0.0013  0.0012 -0.0004 -0.0002  0.0000
  19.  H  0.0037 -0.0042 -0.0036  0.0034 -0.0011 -0.0007  0.0066 -0.0011 -0.0558
  20.  H -0.0043  0.0033  0.0027 -0.0067  0.0212  0.0017  0.0102  0.0022 -0.0097
  21.  H  0.0112 -0.0022 -0.0051  0.0041  0.0066  0.0043  0.0046  0.0043 -0.0099
  22.  H  0.0072 -0.0013 -0.0057  0.0009  0.0070 -0.0012 -0.0023 -0.0019 -0.0559
  23.  H -0.0039  0.0220 -0.0125  0.0066 -0.0375 -0.0673  0.1145  0.0107  0.0052
  24.  H  0.0044  0.0347  0.0010 -0.0152 -0.0001  0.0899  0.0156 -0.1022  0.0003
  25.  H  0.0518  1.2363  0.0220  0.1054  0.0218  0.0018  0.0014 -0.0123 -0.0002
  26.  H  0.0773 -0.0131  1.0203  0.0659  0.0826  0.0021  0.0021 -0.0015 -0.0001
  27.  H -0.0006  0.0213 -0.0383  0.3040  0.0582 -0.0034  0.0072  0.0074  0.0001
  28.  H -0.0038  0.0164 -0.0159  0.0192 -0.2143  0.0017  0.0017  0.0271  0.0010
  29.  H  0.0059  0.0002  0.0015  0.0034  0.0020  0.1386  0.3090  0.0167  0.0006

     Atom   19      20      21      22      23      24      25      26      27
     ---- ------  ------  ------  ------  ------  ------  ------  ------  ------
   1.  C -0.0063  0.0247 -0.0414 -0.0658 -0.0685 -0.0136 -0.0031  0.0003 -0.0044
   2.  C  1.4548 -0.0738  0.0035  0.0417 -0.0129  0.0109  0.0023  0.0008  0.0001
   3.  C  0.0826  0.4088 -0.0342  0.0060  0.1119 -0.0085 -0.0034 -0.0002  0.0037
   4.  C  0.1172  0.0797  0.0422  0.0530 -0.0053  0.0118 -0.0038 -0.0004 -0.0039
   5.  C  0.0210  0.0396 -0.4463  0.1024  0.1373  0.0040  0.0010  0.0004  0.0044
   6.  C  0.1132  0.0142 -0.0410  0.6073  0.0008  0.0035 -0.0021 -0.0007 -0.0010
   7.  C -0.0009 -0.0208 -0.0536 -0.0032 -0.3620 -0.1220 -0.0088  0.0229  0.0022
   8.  C  0.0034  0.0071  0.0072  0.0040  0.0283  0.0149  0.0903  0.0240  0.0263
   9.  N  0.0199  0.0272  0.0154 -0.0055  0.0548  0.8679 -0.0015  0.0012  0.0070
  10.  C  0.0037 -0.0043  0.0112  0.0072 -0.0039  0.0044  0.0518  0.0773 -0.0006
  11.  C -0.0042  0.0033 -0.0022 -0.0013  0.0220  0.0347  1.2363 -0.0131  0.0213
  12.  C -0.0036  0.0027 -0.0051 -0.0057 -0.0125  0.0010  0.0220  1.0203 -0.0383
  13.  C  0.0034 -0.0067  0.0041  0.0009  0.0066 -0.0152  0.1054  0.0659  0.3040
  14.  C -0.0011  0.0212  0.0066  0.0070 -0.0375 -0.0001  0.0218  0.0826  0.0582
  15.  C -0.0007  0.0017  0.0043 -0.0012 -0.0673  0.0899  0.0018  0.0021 -0.0034
  16.  O  0.0066  0.0102  0.0046 -0.0023  0.1145  0.0156  0.0014  0.0021  0.0072
  17. Cl -0.0011  0.0022  0.0043 -0.0019  0.0107 -0.1022 -0.0123 -0.0015  0.0074
  18.  H -0.0558 -0.0097 -0.0099 -0.0559  0.0052  0.0003 -0.0002 -0.0001  0.0001
  19.  H  0.0000 -0.0550  0.0095 -0.0097  0.0009  0.0057 -0.0002 -0.0004 -0.0002
  20.  H -0.0550  0.0000 -0.0137  0.0102  0.0085  0.0025 -0.0012 -0.0004 -0.0018
  21.  H  0.0095 -0.0137  0.0000 -0.0554  0.0120  0.0146 -0.0009 -0.0006 -0.0009
  22.  H -0.0097  0.0102 -0.0554  0.0000  0.0152  0.0014 -0.0006  0.0000 -0.0005
  23.  H  0.0009  0.0085  0.0120  0.0152  0.0000  0.1184  0.0213  0.0041 -0.0065
  24.  H  0.0057  0.0025  0.0146  0.0014  0.1184  0.0000  0.0073  0.0055  0.0041
  25.  H -0.0002 -0.0012 -0.0009 -0.0006  0.0213  0.0073  0.0000 -0.0562 -0.0085
  26.  H -0.0004 -0.0004 -0.0006  0.0000  0.0041  0.0055 -0.0562  0.0000 -0.0558
  27.  H -0.0002 -0.0018 -0.0009 -0.0005 -0.0065  0.0041 -0.0085 -0.0558  0.0000
  28.  H  0.0008 -0.0047  0.0007 -0.0018  0.0138  0.0015  0.0090 -0.0114 -0.0537
  29.  H -0.0004  0.0010 -0.0062  0.0001  0.0342  0.1182 -0.0016  0.0005  0.0006

     Atom   28      29
     ---- ------  ------
   1.  C -0.0009  0.0067
   2.  C  0.0032  0.0038
   3.  C -0.0087 -0.0010
   4.  C -0.0030 -0.0090
   5.  C -0.0013 -0.0057
   6.  C -0.0029  0.0000
   7.  C -0.0200 -0.0174
   8.  C  0.0082  0.0018
   9.  N  0.0186 -0.0593
  10.  C -0.0038  0.0059
  11.  C  0.0164  0.0002
  12.  C -0.0159  0.0015
  13.  C  0.0192  0.0034
  14.  C -0.2143  0.0020
  15.  C  0.0017  0.1386
  16.  O  0.0017  0.3090
  17. Cl  0.0271  0.0167
  18.  H  0.0010  0.0006
  19.  H  0.0008 -0.0004
  20.  H -0.0047  0.0010
  21.  H  0.0007 -0.0062
  22.  H -0.0018  0.0001
  23.  H  0.0138  0.0342
  24.  H  0.0015  0.1182
  25.  H  0.0090 -0.0016
  26.  H -0.0114  0.0005
  27.  H -0.0537  0.0006
  28.  H  0.0000 -0.0028
  29.  H -0.0028  0.0000


 MO atomic valencies:                                                          

     Atom    1
     ---- ------
   1.  C  2.9555
   2.  C  2.5853
   3.  C  0.6805
   4.  C  0.5913
   5.  C  0.7422
   6.  C  0.9677
   7.  C -1.6910
   8.  C  2.3359
   9.  N -0.5441
  10.  C  3.2026
  11.  C  3.6126
  12.  C  3.5624
  13.  C  3.0988
  14.  C  2.4717
  15.  C -0.6335
  16.  O  0.6492
  17. Cl  0.2951
  18.  H  1.8034
  19.  H  1.7034
  20.  H  0.4727
  21.  H -0.5712
  22.  H  0.6458
  23.  H  0.1443
  24.  H  1.0765
  25.  H  1.4672
  26.  H  1.1692
  27.  H  0.2671
  28.  H -0.2223
  29.  H  0.5414


 NATURAL BOND ORBITAL ANALYSIS:

                       Occupancies       Lewis Structure    Low   High
           Occ.    -------------------  -----------------   occ   occ
  Cycle   Thresh.   Lewis   Non-Lewis     CR  BD  3C  LP    (L)   (NL)   Dev
 =============================================================================
   1(1)    1.90   120.92604   7.07396     21  31   0  12     7      7    0.44
   2(2)    1.90   120.92604   7.07396     21  31   0  12     7      7    0.44
   3(1)    1.80   120.92604   7.07396     21  31   0  12     7      7    0.44
   4(2)    1.80   120.92604   7.07396     21  31   0  12     7      7    0.44
   5(1)    1.70   120.52286   7.47714     21  32   0  11     6      8    0.44
   6(2)    1.70   120.52286   7.47714     21  32   0  11     6      8    0.44
   7(1)    1.60   124.80247   3.19753     21  37   0   6     0      7    0.43
   8(2)    1.60   124.77951   3.22049     21  37   0   6     0      7    0.44
   9(3)    1.60   124.15055   3.84945     21  36   0   7     1      7    0.44
  10(4)    1.60   124.80247   3.19753     21  37   0   6     0      7    0.43
  11(1)    1.50   124.34376   3.65624     21  36   0   7     0      7    0.61
  12(2)    1.50   124.32079   3.67921     21  36   0   7     0      7    0.61
  13(3)    1.50   124.32079   3.67921     21  36   0   7     0      7    0.61
  14(4)    1.50   123.69183   4.30817     21  35   0   8     1      7    0.61
  15(5)    1.50   123.69183   4.30817     21  35   0   8     1      7    0.61
  16(6)    1.50   124.34376   3.65624     21  36   0   7     0      7    0.61
  17(1)    1.60   124.80247   3.19753     21  37   0   6     0      7    0.43
 -----------------------------------------------------------------------------

 Structure accepted: RESONANCE keyword permits strongly delocalized structure

 WARNING:  1 low occupancy (<1.9990e) core orbital  found on  C    8
           1 low occupancy (<1.9990e) core orbital  found on  C   10

 --------------------------------------------------------
   Core                     41.98708 ( 99.969% of  42)
   Valence Lewis            82.81539 ( 96.297% of  86)
  ==================       ============================
   Total Lewis             124.80247 ( 97.502% of 128)
  -----------------------------------------------------
   Valence non-Lewis         2.95349 (  2.307% of 128)
   Rydberg non-Lewis         0.24404 (  0.191% of 128)
  ==================       ============================
   Total non-Lewis           3.19753 (  2.498% of 128)
 --------------------------------------------------------


       (Occupancy)   Bond orbital/ Coefficients/ Hybrids
 ---------------------------------------------------------------------------------
     1. (1.98155) BD ( 1) C   1 - C   2  
                ( 49.92%)   0.7066* C   1 s( 34.70%)p 1.88( 65.26%)d 0.00(  0.03%)
                                            0.0000  0.5890 -0.0117  0.0001 -0.0000
                                           -0.5675  0.0068  0.0106 -0.0000 -0.0614
                                           -0.0343  0.0053 -0.0001  0.5700 -0.0236
                                           -0.0085 -0.0001  0.0045 -0.0163 -0.0014
                                            0.0054  0.0025
                ( 50.08%)   0.7077* C   2 s( 34.73%)p 1.88( 65.24%)d 0.00(  0.03%)
                                            0.0000  0.5891 -0.0137 -0.0023 -0.0005
                                            0.5753 -0.0184  0.0082  0.0003  0.0911
                                           -0.0382 -0.0034 -0.0003 -0.5578  0.0011
                                           -0.0102 -0.0006  0.0021 -0.0164  0.0007
                                            0.0052  0.0036
     2. (1.98149) BD ( 1) C   1 - C   6  
                ( 49.93%)   0.7066* C   1 s( 34.70%)p 1.88( 65.27%)d 0.00(  0.03%)
                                            0.0000  0.5890 -0.0109  0.0003  0.0000
                                            0.1848 -0.0300  0.0003  0.0000 -0.6137
                                           -0.0071  0.0132 -0.0001 -0.4899  0.0283
                                            0.0062 -0.0001 -0.0021 -0.0056  0.0137
                                           -0.0097 -0.0008
                ( 50.07%)   0.7076* C   6 s( 34.66%)p 1.88( 65.31%)d 0.00(  0.03%)
                                            0.0000  0.5886 -0.0128 -0.0016 -0.0003
                                           -0.1601 -0.0232  0.0061 -0.0003  0.6313
                                           -0.0350 -0.0071  0.0003  0.4763  0.0077
                                           -0.0100  0.0005 -0.0035 -0.0074  0.0137
                                           -0.0076  0.0009
     3. (1.66290) BD ( 2) C   1 - C   6  
                ( 50.26%)   0.7090* C   1 s(  0.00%)p 1.00( 99.96%)d 0.00(  0.04%)
                                            0.0000 -0.0007 -0.0004 -0.0000 -0.0000
                                            0.6886  0.0185  0.0090 -0.0003 -0.3142
                                           -0.0081 -0.0039  0.0003  0.6525  0.0174
                                            0.0084 -0.0004 -0.0115 -0.0060 -0.0105
                                           -0.0084 -0.0058
                ( 49.74%)   0.7052* C   6 s(  0.00%)p 1.00( 99.96%)d 0.00(  0.04%)
                                           -0.0000 -0.0001 -0.0005 -0.0005 -0.0000
                                            0.6890  0.0173  0.0090 -0.0010 -0.3164
                                           -0.0078 -0.0042  0.0006  0.6511  0.0165
                                            0.0082 -0.0010  0.0082  0.0031 -0.0000
                                           -0.0052  0.0165
     4. (1.98164) BD ( 1) C   1 - H  18  
                ( 60.22%)   0.7760* C   1 s( 30.51%)p 2.28( 69.42%)d 0.00(  0.07%)
                                           -0.0003  0.5521  0.0181 -0.0005  0.0001
                                            0.4096  0.0020  0.0040  0.0009  0.7205
                                            0.0038  0.0071  0.0016 -0.0847 -0.0003
                                           -0.0008 -0.0001  0.0189 -0.0005 -0.0049
                                           -0.0111 -0.0127
                ( 39.78%)   0.6307* H  18 s(100.00%)
                                            1.0000  0.0005  0.0012
     5. (1.97922) BD ( 1) C   2 - C   3  
                ( 49.52%)   0.7037* C   2 s( 34.59%)p 1.89( 65.37%)d 0.00(  0.03%)
                                            0.0000  0.5881 -0.0094  0.0017  0.0004
                                           -0.4035  0.0285 -0.0048  0.0001 -0.6933
                                           -0.0020 -0.0133 -0.0009  0.0912 -0.0303
                                           -0.0019 -0.0005  0.0122 -0.0035  0.0005
                                           -0.0091 -0.0081
                ( 50.48%)   0.7105* C   3 s( 34.88%)p 1.87( 65.09%)d 0.00(  0.03%)
                                           -0.0001  0.5904  0.0146 -0.0017 -0.0001
                                            0.3891  0.0144 -0.0074  0.0002  0.7015
                                           -0.0260 -0.0053  0.0005 -0.0746 -0.0285
                                            0.0043  0.0004  0.0129 -0.0054 -0.0020
                                           -0.0068 -0.0076
     6. (1.66729) BD ( 2) C   2 - C   3  
                ( 49.75%)   0.7053* C   2 s(  0.00%)p 1.00( 99.96%)d 0.00(  0.04%)
                                           -0.0000 -0.0004  0.0004  0.0004  0.0001
                                           -0.6857 -0.0164  0.0077  0.0004  0.3123
                                            0.0078 -0.0041 -0.0001 -0.6566 -0.0155
                                            0.0076  0.0003  0.0121  0.0061  0.0108
                                            0.0081  0.0066
                ( 50.25%)   0.7089* C   3 s(  0.00%)p 1.00( 99.96%)d 0.00(  0.04%)
                                           -0.0000  0.0024  0.0015 -0.0000  0.0000
                                           -0.6841 -0.0125 -0.0126  0.0011  0.3071
                                            0.0076  0.0044 -0.0009 -0.6609 -0.0123
                                           -0.0093  0.0010 -0.0034 -0.0027 -0.0096
                                           -0.0122  0.0097
     7. (1.98162) BD ( 1) C   2 - H  19  
                ( 60.29%)   0.7764* C   2 s( 30.59%)p 2.27( 69.34%)d 0.00(  0.07%)
                                           -0.0003  0.5528  0.0182  0.0005  0.0002
                                           -0.1847 -0.0014  0.0015 -0.0003  0.6415
                                            0.0032 -0.0064  0.0011  0.4977  0.0027
                                           -0.0045  0.0008 -0.0088 -0.0044  0.0207
                                           -0.0119  0.0013
                ( 39.71%)   0.6302* H  19 s(100.00%)
                                            1.0000  0.0006  0.0012
     8. (1.97339) BD ( 1) C   3 - C   4  
                ( 49.14%)   0.7010* C   3 s( 35.05%)p 1.85( 64.92%)d 0.00(  0.03%)
                                            0.0001  0.5920  0.0058  0.0043  0.0003
                                            0.1633  0.0158 -0.0027  0.0015 -0.6381
                                            0.0154  0.0091  0.0001 -0.4633 -0.0064
                                            0.0066 -0.0014 -0.0030 -0.0069  0.0128
                                           -0.0079 -0.0001
                ( 50.86%)   0.7132* C   4 s( 33.86%)p 1.95( 66.11%)d 0.00(  0.03%)
                                           -0.0000  0.5818  0.0049  0.0006  0.0002
                                           -0.1777  0.0098  0.0008 -0.0011  0.6246
                                           -0.0053 -0.0004  0.0024  0.4890 -0.0093
                                           -0.0016  0.0025 -0.0036 -0.0060  0.0142
                                           -0.0089 -0.0000
     9. (1.97989) BD ( 1) C   3 - H  20  
                ( 60.33%)   0.7767* C   3 s( 29.98%)p 2.33( 69.95%)d 0.00(  0.07%)
                                            0.0003 -0.5473  0.0164  0.0024  0.0001
                                            0.5940  0.0022  0.0020  0.0007  0.0691
                                            0.0100 -0.0037 -0.0016 -0.5846  0.0013
                                           -0.0031 -0.0015 -0.0026  0.0218  0.0035
                                           -0.0120 -0.0060
                ( 39.67%)   0.6298* H  20 s(100.00%)
                                           -1.0000 -0.0015 -0.0008
    10. (1.97407) BD ( 1) C   4 - C   5  
                ( 50.97%)   0.7139* C   4 s( 34.09%)p 1.93( 65.88%)d 0.00(  0.03%)
                                            0.0000  0.5838  0.0070  0.0026  0.0002
                                            0.5718 -0.0074 -0.0027  0.0022  0.0669
                                            0.0097  0.0006 -0.0006 -0.5719  0.0104
                                            0.0013 -0.0019  0.0037 -0.0152 -0.0014
                                            0.0058  0.0033
                ( 49.03%)   0.7002* C   5 s( 34.86%)p 1.87( 65.11%)d 0.00(  0.03%)
                                            0.0001  0.5904  0.0059  0.0039  0.0004
                                           -0.5685  0.0079  0.0068 -0.0005 -0.1035
                                            0.0220  0.0014  0.0015  0.5627  0.0037
                                           -0.0087  0.0007  0.0028 -0.0155  0.0004
                                            0.0045  0.0031
    11. (1.66376) BD ( 2) C   4 - C   5  
                ( 50.53%)   0.7108* C   4 s(  0.00%)p 1.00( 99.96%)d 0.00(  0.03%)
                                            0.0001  0.0012 -0.0068 -0.0004  0.0002
                                            0.6884  0.0039  0.0061 -0.0033 -0.3161
                                           -0.0079 -0.0033  0.0008  0.6524  0.0070
                                            0.0055 -0.0032  0.0026  0.0011  0.0090
                                            0.0116 -0.0101
                ( 49.47%)   0.7033* C   5 s(  0.00%)p 1.00( 99.96%)d 0.00(  0.04%)
                                           -0.0001 -0.0037 -0.0007 -0.0020  0.0001
                                            0.6939  0.0068  0.0036 -0.0016 -0.3145
                                           -0.0062 -0.0019 -0.0007  0.6473  0.0086
                                            0.0053 -0.0009  0.0084  0.0035  0.0001
                                           -0.0047  0.0168
    12. (1.96722) BD ( 1) C   4 - C   7  
                ( 48.67%)   0.6976* C   4 s( 32.03%)p 2.12( 67.94%)d 0.00(  0.03%)
                                            0.0001  0.5659 -0.0082 -0.0046 -0.0004
                                           -0.4088 -0.0008  0.0012 -0.0009 -0.7103
                                           -0.0168  0.0042 -0.0021  0.0857  0.0134
                                           -0.0016  0.0007  0.0118 -0.0025 -0.0019
                                           -0.0070 -0.0076
                ( 51.33%)   0.7164* C   7 s( 29.00%)p 2.45( 70.97%)d 0.00(  0.03%)
                                            0.0001  0.5385  0.0089  0.0002  0.0000
                                            0.4583  0.0153 -0.0019  0.0039  0.6958
                                           -0.0099 -0.0043  0.0016 -0.1220  0.0175
                                           -0.0015  0.0009  0.0128 -0.0024 -0.0033
                                           -0.0028 -0.0084
    13. (1.97915) BD ( 1) C   5 - C   6  
                ( 50.44%)   0.7102* C   5 s( 34.85%)p 1.87( 65.12%)d 0.00(  0.03%)
                                           -0.0001  0.5901  0.0149 -0.0018 -0.0002
                                            0.3997 -0.0280 -0.0023  0.0004  0.6942
                                            0.0038 -0.0086 -0.0000 -0.0878  0.0304
                                           -0.0031 -0.0006  0.0121 -0.0038  0.0002
                                           -0.0091 -0.0081
                ( 49.56%)   0.7040* C   6 s( 34.72%)p 1.88( 65.24%)d 0.00(  0.03%)
                                            0.0000  0.5892 -0.0102  0.0012  0.0003
                                           -0.3903 -0.0130  0.0093 -0.0005 -0.7021
                                            0.0280  0.0102 -0.0004  0.0719  0.0280
                                           -0.0040  0.0005  0.0135 -0.0054 -0.0021
                                           -0.0068 -0.0079
    14. (1.98030) BD ( 1) C   5 - H  21  
                ( 60.31%)   0.7766* C   5 s( 30.20%)p 2.31( 69.73%)d 0.00(  0.07%)
                                            0.0003 -0.5493  0.0163  0.0020  0.0001
                                           -0.1856  0.0049 -0.0039 -0.0019  0.6379
                                            0.0068  0.0010  0.0003  0.5058 -0.0044
                                            0.0039  0.0018  0.0082  0.0050 -0.0209
                                            0.0122 -0.0015
                ( 39.69%)   0.6300* H  21 s(100.00%)
                                           -1.0000 -0.0017 -0.0008
    15. (1.98140) BD ( 1) C   6 - H  22  
                ( 60.28%)   0.7764* C   6 s( 30.52%)p 2.27( 69.41%)d 0.00(  0.07%)
                                           -0.0003  0.5522  0.0182  0.0003  0.0001
                                            0.5880  0.0032  0.0058  0.0010  0.0762
                                           -0.0001  0.0012  0.0003 -0.5852 -0.0034
                                           -0.0056 -0.0009  0.0020 -0.0214 -0.0037
                                            0.0121  0.0070
                ( 39.72%)   0.6302* H  22 s(100.00%)
                                            1.0000  0.0006  0.0012
    16. (1.96338) BD ( 1) C   7 - C   8  
                ( 50.35%)   0.7096* C   7 s( 28.05%)p 2.56( 71.92%)d 0.00(  0.03%)
                                           -0.0001 -0.5296 -0.0052 -0.0003 -0.0000
                                           -0.0972 -0.0168 -0.0001 -0.0032  0.3389
                                           -0.0131 -0.0011  0.0004 -0.7709 -0.0028
                                            0.0085 -0.0031  0.0037 -0.0049  0.0119
                                            0.0022 -0.0103
                ( 49.65%)   0.7046* C   8 s( 31.93%)p 2.13( 68.05%)d 0.00(  0.03%)
                                           -0.0002 -0.5649  0.0120  0.0028  0.0006
                                            0.0627 -0.0166  0.0010  0.0004 -0.3280
                                           -0.0141  0.0029 -0.0013  0.7537  0.0186
                                           -0.0035  0.0023  0.0023 -0.0019  0.0103
                                            0.0001 -0.0117
    17. (1.98211) BD ( 1) C   7 - N   9  
                ( 38.74%)   0.6225* C   7 s( 21.88%)p 3.57( 78.03%)d 0.00(  0.09%)
                                           -0.0000  0.4671  0.0242  0.0013 -0.0002
                                            0.2032  0.0014 -0.0005 -0.0019 -0.6030
                                            0.0191 -0.0023 -0.0005 -0.6120  0.0213
                                           -0.0034 -0.0002 -0.0101 -0.0081  0.0249
                                           -0.0106  0.0046
                ( 61.26%)   0.7827* N   9 s( 35.18%)p 1.84( 64.79%)d 0.00(  0.03%)
                                           -0.0000  0.5931 -0.0026 -0.0044  0.0001
                                           -0.1813 -0.0013  0.0018 -0.0007  0.5645
                                           -0.0006 -0.0046  0.0007  0.5444 -0.0001
                                           -0.0038  0.0011 -0.0067 -0.0023  0.0152
                                           -0.0024  0.0005
    18. (1.96077) BD ( 1) C   7 - H  23  
                ( 62.22%)   0.7888* C   7 s( 21.11%)p 3.73( 78.81%)d 0.00(  0.08%)
                                            0.0002 -0.4587  0.0263  0.0009 -0.0002
                                            0.8581  0.0268  0.0033 -0.0021 -0.1897
                                           -0.0046 -0.0028  0.0003  0.1228 -0.0039
                                            0.0002  0.0007  0.0103 -0.0072  0.0011
                                           -0.0215  0.0125
                ( 37.78%)   0.6146* H  23 s(100.00%)
                                           -1.0000  0.0040 -0.0000
    19. (1.97460) BD ( 1) C   8 - C  10  
                ( 49.65%)   0.7046* C   8 s( 33.92%)p 1.95( 66.05%)d 0.00(  0.03%)
                                           -0.0000  0.5823  0.0120  0.0029  0.0002
                                            0.7187 -0.0132 -0.0020  0.0035 -0.2821
                                           -0.0005 -0.0006 -0.0014  0.2532  0.0079
                                            0.0008  0.0012 -0.0100  0.0084 -0.0045
                                            0.0103 -0.0040
                ( 50.35%)   0.7096* C  10 s( 38.67%)p 1.59( 61.30%)d 0.00(  0.02%)
                                            0.0001  0.6219  0.0015  0.0054  0.0005
                                           -0.6396 -0.0088  0.0073 -0.0092  0.2978
                                            0.0016 -0.0035  0.0034 -0.3391  0.0029
                                            0.0031 -0.0025 -0.0086  0.0063 -0.0058
                                            0.0099 -0.0015
    20. (1.96742) BD ( 1) C   8 - C  14  
                ( 51.38%)   0.7168* C   8 s( 34.13%)p 1.93( 65.84%)d 0.00(  0.03%)
                                           -0.0003  0.5842  0.0045 -0.0012  0.0003
                                           -0.6542  0.0171  0.0008 -0.0035 -0.0319
                                           -0.0049 -0.0003  0.0007  0.4786  0.0030
                                           -0.0014  0.0007  0.0002 -0.0138 -0.0028
                                            0.0104  0.0024
                ( 48.62%)   0.6973* C  14 s( 34.90%)p 1.86( 65.08%)d 0.00(  0.03%)
                                            0.0002  0.5907  0.0048  0.0039  0.0005
                                            0.6512  0.0110 -0.0097  0.0017  0.0333
                                           -0.0117 -0.0012 -0.0011 -0.4741  0.0222
                                            0.0069  0.0009 -0.0012 -0.0111 -0.0023
                                            0.0114 -0.0000
    21. (1.66407) BD ( 2) C   8 - C  14  
                ( 51.11%)   0.7149* C   8 s(  0.00%)p 1.00( 99.96%)d 0.00(  0.04%)
                                           -0.0000 -0.0028 -0.0037 -0.0002 -0.0001
                                            0.2250 -0.0011  0.0006 -0.0015  0.9006
                                            0.0062  0.0054 -0.0049  0.3712  0.0006
                                            0.0020 -0.0026 -0.0097  0.0004  0.0130
                                            0.0018  0.0103
                ( 48.89%)   0.6992* C  14 s(  0.00%)p 1.00( 99.96%)d 0.00(  0.04%)
                                           -0.0000 -0.0020 -0.0003 -0.0017 -0.0001
                                            0.2223  0.0022  0.0021 -0.0003  0.9033
                                            0.0123  0.0065 -0.0013  0.3661  0.0025
                                            0.0038 -0.0008  0.0174  0.0069 -0.0041
                                            0.0077 -0.0023
    22. (1.99076) BD ( 1) N   9 - C  15  
                ( 63.17%)   0.7948* N   9 s( 35.46%)p 1.82( 64.49%)d 0.00(  0.05%)
                                            0.0000  0.5954  0.0108  0.0054 -0.0000
                                           -0.5304 -0.0007  0.0013 -0.0018 -0.2836
                                            0.0184 -0.0038 -0.0004 -0.5313  0.0209
                                           -0.0028 -0.0013  0.0062  0.0159  0.0112
                                            0.0071  0.0023
                ( 36.83%)   0.6069* C  15 s( 32.63%)p 2.06( 67.30%)d 0.00(  0.08%)
                                            0.0001  0.5709 -0.0186  0.0033 -0.0021
                                            0.5443 -0.0209 -0.0016  0.0033  0.2923
                                           -0.0096 -0.0068  0.0005  0.5388 -0.0190
                                           -0.0080  0.0022  0.0130  0.0210  0.0085
                                            0.0071  0.0044
    23. (1.98516) BD ( 1) N   9 - H  24  
                ( 71.10%)   0.8432* N   9 s( 29.25%)p 2.42( 70.68%)d 0.00(  0.06%)
                                           -0.0002  0.5408 -0.0041 -0.0025 -0.0001
                                            0.7834 -0.0182 -0.0023 -0.0011 -0.3040
                                            0.0095  0.0008  0.0016 -0.0133  0.0025
                                           -0.0001  0.0013 -0.0149  0.0004  0.0051
                                            0.0157 -0.0115
                ( 28.90%)   0.5376* H  24 s(100.00%)
                                            1.0000 -0.0090  0.0026
    24. (1.97938) BD ( 1) C  10 - C  11  
                ( 51.43%)   0.7172* C  10 s( 37.45%)p 1.67( 62.52%)d 0.00(  0.03%)
                                           -0.0000  0.6120  0.0068 -0.0006 -0.0004
                                            0.0670 -0.0212  0.0036 -0.0019 -0.3115
                                            0.0058  0.0001 -0.0028  0.7232 -0.0006
                                           -0.0030  0.0087 -0.0025  0.0006 -0.0115
                                            0.0017  0.0119
                ( 48.57%)   0.6969* C  11 s( 34.38%)p 1.91( 65.59%)d 0.00(  0.03%)
                                            0.0000  0.5861 -0.0148  0.0030  0.0003
                                           -0.0151 -0.0358  0.0029 -0.0012  0.3016
                                            0.0018 -0.0055 -0.0002 -0.7503  0.0174
                                            0.0124  0.0011 -0.0022  0.0024 -0.0112
                                            0.0001  0.0126
    25. (1.68416) BD ( 2) C  10 - C  11  
                ( 53.43%)   0.7310* C  10 s(  0.00%)p 1.00( 99.98%)d 0.00(  0.01%)
                                           -0.0000  0.0027  0.0004 -0.0003  0.0000
                                            0.2290  0.0011  0.0040 -0.0001  0.9021
                                            0.0048  0.0174 -0.0004  0.3651  0.0019
                                            0.0078  0.0001  0.0017  0.0034  0.0074
                                            0.0054  0.0067
                ( 46.57%)   0.6824* C  11 s(  0.00%)p 1.00( 99.96%)d 0.00(  0.04%)
                                            0.0000  0.0019 -0.0003 -0.0002 -0.0001
                                            0.2277  0.0033  0.0040  0.0003  0.9042
                                            0.0121  0.0147  0.0005  0.3603  0.0049
                                            0.0059  0.0002 -0.0073 -0.0071 -0.0105
                                           -0.0101 -0.0094
    26. (1.98951) BD ( 1) C  10 -Cl  17  
                ( 46.18%)   0.6796* C  10 s( 23.71%)p 3.21( 76.10%)d 0.01(  0.19%)
                                           -0.0001  0.4868 -0.0096 -0.0064 -0.0001
                                            0.7297 -0.0179 -0.0069 -0.0137  0.0065
                                            0.0046 -0.0023  0.0006 -0.4773 -0.0019
                                            0.0080  0.0072 -0.0013 -0.0336 -0.0006
                                            0.0281 -0.0026
                ( 53.82%)   0.7336*Cl  17 s( 20.36%)p 3.89( 79.11%)d 0.03(  0.53%)
                                            0.0000  0.0001  0.4499  0.0342  0.0004
                                           -0.0000 -0.0000 -0.0001 -0.7621  0.0398
                                            0.0046 -0.0022  0.0003  0.0000  0.0168
                                            0.0005 -0.0005  0.0010  0.0000  0.0001
                                            0.4556 -0.0290 -0.0039 -0.0007 -0.0002
                                           -0.0012 -0.0552  0.0014  0.0472 -0.0081
    27. (1.97498) BD ( 1) C  11 - C  12  
                ( 50.65%)   0.7117* C  11 s( 34.97%)p 1.86( 64.99%)d 0.00(  0.03%)
                                           -0.0002  0.5912 -0.0129 -0.0072 -0.0002
                                           -0.6559 -0.0099  0.0128 -0.0012 -0.0219
                                            0.0176 -0.0020  0.0003  0.4661 -0.0373
                                           -0.0027 -0.0001 -0.0022 -0.0122 -0.0024
                                            0.0134 -0.0007
                ( 49.35%)   0.7025* C  12 s( 34.42%)p 1.90( 65.55%)d 0.00(  0.03%)
                                            0.0001  0.5866 -0.0105  0.0003 -0.0000
                                            0.6681 -0.0338 -0.0101 -0.0001  0.0174
                                            0.0161 -0.0020  0.0001 -0.4547 -0.0192
                                            0.0115 -0.0001  0.0000 -0.0139 -0.0034
                                            0.0105  0.0030
    28. (1.98019) BD ( 1) C  11 - H  25  
                ( 60.90%)   0.7804* C  11 s( 30.57%)p 2.27( 69.36%)d 0.00(  0.06%)
                                           -0.0003  0.5526  0.0191  0.0047 -0.0001
                                            0.7183  0.0073  0.0047  0.0011 -0.2999
                                            0.0009 -0.0029 -0.0004  0.2959 -0.0069
                                            0.0042  0.0003 -0.0136  0.0141 -0.0055
                                            0.0130 -0.0079
                ( 39.10%)   0.6253* H  25 s(100.00%)
                                            1.0000  0.0011  0.0012
    29. (1.98141) BD ( 1) C  12 - C  13  
                ( 50.05%)   0.7074* C  12 s( 34.68%)p 1.88( 65.29%)d 0.00(  0.03%)
                                            0.0000  0.5888 -0.0127 -0.0004 -0.0002
                                           -0.7063  0.0318  0.0103  0.0001  0.2828
                                            0.0033 -0.0058  0.0001 -0.2683 -0.0278
                                            0.0083 -0.0004 -0.0097  0.0088 -0.0064
                                            0.0100 -0.0024
                ( 49.95%)   0.7068* C  13 s( 34.57%)p 1.89( 65.40%)d 0.00(  0.03%)
                                            0.0000  0.5878 -0.0131 -0.0019 -0.0005
                                            0.6920  0.0028  0.0129  0.0003 -0.2901
                                            0.0154 -0.0036 -0.0000  0.2983 -0.0400
                                            0.0009 -0.0002 -0.0095  0.0064 -0.0049
                                            0.0119 -0.0047
    30. (1.65010) BD ( 2) C  12 - C  13  
                ( 50.02%)   0.7073* C  12 s(  0.00%)p 1.00( 99.96%)d 0.00(  0.04%)
                                            0.0000 -0.0004  0.0001  0.0001 -0.0000
                                            0.2238  0.0051  0.0026 -0.0002  0.9040
                                            0.0205  0.0111 -0.0008  0.3628  0.0082
                                            0.0042 -0.0003 -0.0069 -0.0070 -0.0110
                                           -0.0100 -0.0098
                ( 49.98%)   0.7069* C  13 s(  0.00%)p 1.00( 99.96%)d 0.00(  0.04%)
                                           -0.0000  0.0001 -0.0002 -0.0002 -0.0000
                                            0.2229  0.0053 -0.0027 -0.0003  0.9044
                                            0.0215 -0.0113 -0.0011  0.3624  0.0086
                                           -0.0042 -0.0005  0.0171  0.0064 -0.0047
                                            0.0074 -0.0024
    31. (1.98097) BD ( 1) C  12 - H  26  
                ( 60.53%)   0.7780* C  12 s( 30.81%)p 2.24( 69.13%)d 0.00(  0.07%)
                                           -0.0003  0.5548  0.0181 -0.0000  0.0002
                                            0.0435  0.0016  0.0001  0.0003 -0.3183
                                           -0.0020 -0.0033 -0.0007  0.7668  0.0041
                                            0.0080  0.0015 -0.0002  0.0024 -0.0151
                                           -0.0047  0.0199
                ( 39.47%)   0.6282* H  26 s(100.00%)
                                            1.0000  0.0006  0.0012
    32. (1.97949) BD ( 1) C  13 - C  14  
                ( 49.55%)   0.7039* C  13 s( 34.64%)p 1.89( 65.33%)d 0.00(  0.03%)
                                            0.0001  0.5885 -0.0096  0.0013  0.0003
                                           -0.0490  0.0392  0.0025  0.0006  0.3099
                                           -0.0130  0.0043 -0.0001 -0.7435  0.0087
                                           -0.0127 -0.0002 -0.0011 -0.0015 -0.0115
                                            0.0010  0.0139
                ( 50.45%)   0.7103* C  14 s( 34.59%)p 1.89( 65.38%)d 0.00(  0.03%)
                                           -0.0000  0.5879  0.0157 -0.0011 -0.0003
                                            0.0254  0.0390 -0.0047 -0.0001 -0.3073
                                           -0.0030  0.0041 -0.0002  0.7462 -0.0167
                                           -0.0078  0.0007 -0.0027  0.0023 -0.0120
                                            0.0010  0.0125
    33. (1.98127) BD ( 1) C  13 - H  27  
                ( 60.46%)   0.7776* C  13 s( 30.70%)p 2.25( 69.23%)d 0.00(  0.07%)
                                            0.0003 -0.5538 -0.0180 -0.0005 -0.0003
                                            0.6834  0.0042 -0.0068  0.0014  0.0216
                                           -0.0002 -0.0005  0.0000 -0.4740 -0.0024
                                            0.0052 -0.0010 -0.0018  0.0213 -0.0006
                                           -0.0141  0.0012
                ( 39.54%)   0.6288* H  27 s(100.00%)
                                           -1.0000 -0.0006 -0.0013
    34. (1.97974) BD ( 1) C  14 - H  28  
                ( 60.50%)   0.7778* C  14 s( 30.41%)p 2.29( 69.53%)d 0.00(  0.07%)
                                            0.0004 -0.5512  0.0160  0.0023  0.0001
                                            0.7243 -0.0032  0.0059  0.0021 -0.2961
                                           -0.0037 -0.0012 -0.0001  0.2878  0.0102
                                           -0.0005 -0.0007  0.0138 -0.0140  0.0048
                                           -0.0135  0.0087
                ( 39.50%)   0.6285* H  28 s(100.00%)
                                           -1.0000 -0.0016 -0.0006
    35. (1.99740) BD ( 1) C  15 - O  16  
                ( 26.67%)   0.5164* C  15 s(  0.03%)p99.99( 99.37%)d19.34(  0.60%)
                                           -0.0000  0.0176 -0.0015  0.0001 -0.0002
                                           -0.2534 -0.0127 -0.0060  0.0022 -0.7266
                                           -0.0324 -0.0154  0.0038  0.6315  0.0323
                                            0.0144 -0.0036 -0.0023  0.0276  0.0018
                                           -0.0450 -0.0569
                ( 73.33%)   0.8563* O  16 s(  0.03%)p99.99( 99.86%)d 3.78(  0.11%)
                                            0.0000  0.0170 -0.0013  0.0001 -0.0000
                                           -0.2680 -0.0002 -0.0005  0.0009 -0.6973
                                           -0.0018 -0.0015  0.0025  0.6637  0.0006
                                            0.0009 -0.0023  0.0009 -0.0126  0.0006
                                            0.0188  0.0242
    36. (1.99380) BD ( 2) C  15 - O  16  
                ( 36.11%)   0.6009* C  15 s( 31.94%)p 2.13( 67.91%)d 0.00(  0.16%)
                                           -0.0001  0.5617 -0.0618 -0.0020 -0.0015
                                            0.2546  0.0014 -0.0068 -0.0001 -0.5540
                                            0.0416  0.0028 -0.0038 -0.5510  0.0443
                                           -0.0001 -0.0038 -0.0167 -0.0149  0.0307
                                           -0.0101  0.0047
                ( 63.89%)   0.7993* O  16 s( 37.00%)p 1.70( 62.89%)d 0.00(  0.11%)
                                            0.0000  0.6067 -0.0440 -0.0020 -0.0000
                                           -0.2423  0.0082 -0.0010 -0.0003  0.5742
                                           -0.0175 -0.0016  0.0002  0.4897 -0.0161
                                           -0.0022  0.0002 -0.0117 -0.0115  0.0254
                                           -0.0129  0.0041
    37. (1.98772) BD ( 1) C  15 - H  29  
                ( 58.35%)   0.7639* C  15 s( 35.76%)p 1.79( 64.15%)d 0.00(  0.09%)
                                            0.0002 -0.5963 -0.0448  0.0012 -0.0020
                                            0.7546  0.0135 -0.0007 -0.0034 -0.2669
                                           -0.0152  0.0063  0.0034  0.0123 -0.0112
                                            0.0065  0.0025  0.0164  0.0028  0.0062
                                           -0.0182  0.0154
                ( 41.65%)   0.6454* H  29 s(100.00%)
                                           -1.0000 -0.0042  0.0004
    38. (1.99929) CR ( 1) C   1           s(100.00%)p 0.00(  0.00%)
                                            1.0000  0.0002  0.0000 -0.0000  0.0000
                                            0.0001  0.0000  0.0000  0.0000  0.0003
                                            0.0000  0.0000  0.0000 -0.0000 -0.0000
                                           -0.0000 -0.0000  0.0000  0.0000 -0.0000
                                           -0.0000 -0.0000
    39. (1.99929) CR ( 1) C   2           s(100.00%)p 0.00(  0.00%)
                                            1.0000  0.0001  0.0000  0.0000  0.0000
                                           -0.0001 -0.0000  0.0000 -0.0000  0.0002
                                            0.0000 -0.0000  0.0000  0.0002  0.0000
                                           -0.0000  0.0000 -0.0000 -0.0000  0.0000
                                           -0.0000  0.0000
    40. (1.99917) CR ( 1) C   3           s(100.00%)p 0.00(  0.00%)
                                            1.0000  0.0001 -0.0000 -0.0000 -0.0000
                                           -0.0002 -0.0000 -0.0000 -0.0000  0.0001
                                           -0.0000 -0.0000  0.0000  0.0002 -0.0000
                                            0.0000  0.0000  0.0000 -0.0000 -0.0000
                                            0.0000  0.0000
    41. (1.99911) CR ( 1) C   4           s(100.00%)p 0.00(  0.00%)
                                            1.0000 -0.0001  0.0000  0.0000  0.0000
                                           -0.0000 -0.0000 -0.0000  0.0000  0.0002
                                            0.0000 -0.0000  0.0000 -0.0001 -0.0000
                                           -0.0000  0.0000 -0.0000  0.0000 -0.0000
                                           -0.0000  0.0000
    42. (1.99916) CR ( 1) C   5           s(100.00%)p 0.00(  0.00%)
                                            1.0000  0.0002 -0.0000 -0.0000 -0.0000
                                            0.0002 -0.0000  0.0000  0.0000 -0.0002
                                           -0.0000 -0.0000 -0.0000 -0.0002  0.0000
                                           -0.0000 -0.0000 -0.0000 -0.0000  0.0000
                                           -0.0000  0.0000
    43. (1.99929) CR ( 1) C   6           s(100.00%)p 0.00(  0.00%)
                                            1.0000  0.0001  0.0000  0.0000  0.0000
                                            0.0002  0.0000  0.0000  0.0000  0.0000
                                           -0.0000  0.0000  0.0000 -0.0002 -0.0000
                                           -0.0000 -0.0000  0.0000 -0.0000 -0.0000
                                            0.0000  0.0000
    44. (1.99905) CR ( 1) C   7           s(100.00%)p 0.00(  0.00%)
                                            1.0000 -0.0000 -0.0000 -0.0000  0.0000
                                           -0.0003 -0.0000 -0.0000 -0.0000 -0.0000
                                            0.0000  0.0000 -0.0000 -0.0001 -0.0000
                                            0.0000 -0.0000 -0.0000  0.0000  0.0000
                                            0.0000 -0.0000
    45. (1.99896) CR ( 1) C   8           s(100.00%)p 0.00(  0.00%)
                                            1.0000  0.0001  0.0000  0.0000  0.0000
                                           -0.0002  0.0000  0.0000 -0.0000 -0.0001
                                           -0.0000  0.0000 -0.0000  0.0003  0.0000
                                           -0.0000  0.0000  0.0000 -0.0000  0.0000
                                            0.0000 -0.0000
    46. (1.99939) CR ( 1) N   9           s(100.00%)p 0.00(  0.00%)
                                            1.0000  0.0001 -0.0000 -0.0000 -0.0000
                                            0.0001 -0.0000 -0.0000 -0.0000  0.0000
                                            0.0000  0.0000  0.0000 -0.0000 -0.0000
                                           -0.0000  0.0000 -0.0000  0.0000  0.0000
                                            0.0000 -0.0000
    47. (1.99867) CR ( 1) C  10           s(100.00%)p 0.00(  0.00%)
                                            1.0000  0.0000 -0.0000 -0.0000 -0.0000
                                            0.0001 -0.0000 -0.0000 -0.0000 -0.0000
                                            0.0000  0.0000 -0.0000  0.0000 -0.0000
                                            0.0000  0.0000  0.0000 -0.0000  0.0000
                                            0.0000  0.0000
    48. (1.99914) CR ( 1) C  11           s(100.00%)p 0.00(  0.00%)
                                            1.0000  0.0003  0.0000 -0.0000 -0.0000
                                            0.0001  0.0000  0.0000  0.0000 -0.0001
                                            0.0000 -0.0000 -0.0000  0.0002 -0.0000
                                            0.0000  0.0000 -0.0000  0.0000 -0.0000
                                            0.0000 -0.0000
    49. (1.99928) CR ( 1) C  12           s(100.00%)p 0.00(  0.00%)
                                            1.0000  0.0001  0.0000 -0.0000  0.0000
                                           -0.0000  0.0000  0.0000  0.0000 -0.0001
                                           -0.0000 -0.0000 -0.0000  0.0003  0.0000
                                            0.0000  0.0000  0.0000  0.0000 -0.0000
                                           -0.0000  0.0000
    50. (1.99928) CR ( 1) C  13           s(100.00%)p 0.00(  0.00%)
                                            1.0000  0.0001  0.0000  0.0000  0.0000
                                           -0.0003 -0.0000  0.0000 -0.0000  0.0000
                                            0.0000 -0.0000 -0.0000  0.0002  0.0000
                                           -0.0000  0.0000  0.0000 -0.0000  0.0000
                                            0.0000 -0.0000
    51. (1.99917) CR ( 1) C  14           s(100.00%)p 0.00(  0.00%)
                                            1.0000  0.0001 -0.0000 -0.0000 -0.0000
                                           -0.0004  0.0000 -0.0000 -0.0000  0.0001
                                            0.0000  0.0000  0.0000 -0.0000 -0.0000
                                           -0.0000  0.0000 -0.0000  0.0000 -0.0000
                                            0.0000 -0.0000
    52. (1.99947) CR ( 1) C  15           s(100.00%)p 0.00(  0.00%)
                                            1.0000  0.0001  0.0000 -0.0000  0.0000
                                           -0.0002  0.0000 -0.0000  0.0000 -0.0000
                                            0.0000 -0.0000 -0.0000 -0.0001  0.0000
                                           -0.0000 -0.0000 -0.0000 -0.0000 -0.0000
                                            0.0000 -0.0000
    53. (1.99981) CR ( 1) O  16           s(100.00%)p 0.00(  0.00%)
                                            1.0000  0.0002  0.0000 -0.0000  0.0000
                                           -0.0000 -0.0000 -0.0000  0.0000 -0.0002
                                            0.0000  0.0000 -0.0000 -0.0002  0.0000
                                            0.0000 -0.0000  0.0000  0.0000 -0.0000
                                            0.0000 -0.0000
    54. (2.00000) CR ( 1)Cl  17           s(100.00%)
                                            1.0000 -0.0000  0.0000 -0.0000  0.0000
                                            0.0000  0.0000  0.0000  0.0000 -0.0000
                                            0.0000  0.0000  0.0000  0.0000 -0.0000
                                           -0.0000 -0.0000 -0.0000 -0.0000 -0.0000
                                            0.0000  0.0000 -0.0000  0.0000  0.0000
                                            0.0000  0.0000 -0.0000 -0.0000  0.0000
    55. (1.99967) CR ( 2)Cl  17           s(100.00%)p 0.00(  0.00%)
                                           -0.0000  1.0000  0.0002 -0.0000 -0.0000
                                            0.0000  0.0000  0.0000  0.0002 -0.0000
                                            0.0000  0.0000  0.0000 -0.0000 -0.0000
                                           -0.0000 -0.0000 -0.0000  0.0000 -0.0000
                                           -0.0001  0.0000  0.0000  0.0000 -0.0000
                                            0.0000  0.0000 -0.0000 -0.0000  0.0000
    56. (1.99993) CR ( 3)Cl  17           s(  0.00%)p 1.00(100.00%)
                                           -0.0000 -0.0000  0.0001 -0.0000 -0.0000
                                           -0.0000  0.0000 -1.0000  0.0001 -0.0000
                                            0.0000  0.0000  0.0000  0.0000  0.0000
                                            0.0000 -0.0000 -0.0000  0.0000 -0.0000
                                           -0.0001  0.0000  0.0000  0.0000 -0.0000
                                           -0.0000  0.0000 -0.0000 -0.0000  0.0000
    57. (1.99999) CR ( 4)Cl  17           s(  0.00%)p 1.00(100.00%)
                                            0.0000 -0.0000  0.0000 -0.0000 -0.0000
                                            0.0000  0.0000 -0.0000 -0.0000 -0.0000
                                           -0.0000  0.0000  0.0000  1.0000 -0.0000
                                           -0.0000 -0.0000  0.0000  0.0000 -0.0000
                                           -0.0000 -0.0000 -0.0000  0.0000  0.0000
                                            0.0000  0.0000 -0.0000  0.0000 -0.0000
    58. (1.99996) CR ( 5)Cl  17           s(  0.00%)p 1.00(100.00%)
                                           -0.0000 -0.0000  0.0001 -0.0000  0.0000
                                            0.0000  0.0000  0.0000  0.0001 -0.0000
                                            0.0000  0.0000  0.0000 -0.0000 -0.0000
                                           -0.0000 -0.0000 -0.0000  0.0000  1.0000
                                           -0.0000  0.0000  0.0000  0.0000 -0.0000
                                            0.0000  0.0000 -0.0000 -0.0000  0.0000
    59. (1.68730) LP ( 1) N   9           s(  0.00%)p 1.00( 99.99%)d 0.00(  0.01%)
                                           -0.0001 -0.0016  0.0019 -0.0003 -0.0000
                                            0.2666  0.0078  0.0015 -0.0001  0.7125
                                            0.0200  0.0036 -0.0005 -0.6483 -0.0201
                                           -0.0017 -0.0001 -0.0072  0.0041 -0.0033
                                           -0.0007  0.0075
    60. (1.98853) LP ( 1) O  16           s( 63.17%)p 0.58( 36.82%)d 0.00(  0.01%)
                                           -0.0003  0.7945  0.0214  0.0009  0.0000
                                            0.1932 -0.0028 -0.0015  0.0015 -0.4244
                                            0.0060  0.0014 -0.0038 -0.3881  0.0055
                                            0.0009 -0.0036  0.0035  0.0024 -0.0074
                                            0.0023 -0.0008
    61. (1.90443) LP ( 2) O  16           s(  0.00%)p 1.00( 99.93%)d 0.00(  0.06%)
                                            0.0001 -0.0018  0.0003  0.0057 -0.0001
                                            0.9116  0.0120  0.0019 -0.0005  0.0383
                                            0.0009 -0.0011 -0.0009  0.4083  0.0056
                                           -0.0007 -0.0012  0.0155  0.0118  0.0081
                                           -0.0076  0.0113
    62. (1.99104) LP ( 1)Cl  17           s( 79.57%)p 0.26( 20.41%)d 0.00(  0.02%)
                                           -0.0000 -0.0003  0.8919 -0.0092  0.0000
                                           -0.0000  0.0000  0.0002  0.4072 -0.0151
                                            0.0033  0.0008  0.0005  0.0000 -0.0181
                                           -0.0002 -0.0006 -0.0001  0.0000 -0.0001
                                           -0.1940  0.0104  0.0004  0.0002 -0.0003
                                            0.0002  0.0108 -0.0003 -0.0087  0.0030
    63. (1.96022) LP ( 2)Cl  17           s(  0.14%)p99.99( 99.83%)d 0.16(  0.02%)
                                            0.0000  0.0000  0.0378 -0.0037 -0.0018
                                           -0.0004 -0.0000  0.0000 -0.4365 -0.0083
                                           -0.0040  0.0005 -0.0002 -0.0000  0.4407
                                            0.0061  0.0009 -0.0000  0.0003  0.0000
                                           -0.7831 -0.0104  0.0025  0.0003 -0.0004
                                           -0.0060  0.0091  0.0030  0.0063 -0.0083
    64. (1.92059) LP ( 3)Cl  17           s(  0.01%)p 1.00( 99.95%)d 0.00(  0.04%)
                                           -0.0000 -0.0000  0.0091 -0.0013 -0.0001
                                            0.0001  0.0000 -0.0000 -0.2371 -0.0048
                                            0.0006  0.0003  0.0001 -0.0001 -0.8969
                                           -0.0157 -0.0013  0.0005  0.0005 -0.0000
                                           -0.3722 -0.0060 -0.0010  0.0002  0.0003
                                            0.0160  0.0048 -0.0083  0.0043 -0.0060
    65. (0.00556) RY*( 1) C   1           s(  1.35%)p69.22( 93.28%)d 3.98(  5.37%)
                                            0.0000 -0.0240  0.1117  0.0131  0.0159
                                            0.0122 -0.4704  0.0491 -0.0271  0.0208
                                           -0.8290  0.0919 -0.0480 -0.0024  0.0970
                                           -0.0191  0.0069 -0.1559 -0.0603  0.0771
                                            0.0799  0.1158
    66. (0.00194) RY*( 2) C   1           s(  0.01%)p 1.00( 98.12%)d 0.02(  1.88%)
                                           -0.0000  0.0000  0.0063  0.0034  0.0002
                                           -0.0224 -0.5049  0.0890  0.1277  0.0160
                                            0.3712 -0.0605 -0.0926  0.0313  0.7093
                                           -0.1222 -0.1793  0.0378 -0.0568 -0.0844
                                            0.0812  0.0200
    67. (0.00089) RY*( 3) C   1           s(  0.02%)p99.99( 91.25%)d99.99(  8.72%)
                                           -0.0000  0.0000  0.0108  0.0109 -0.0007
                                            0.0149 -0.6329 -0.1302 -0.0741 -0.0073
                                            0.2942  0.0713  0.0340  0.0138 -0.6088
                                           -0.1406 -0.0764 -0.1621 -0.0875 -0.1724
                                           -0.1493 -0.0356
    68. (0.00055) RY*( 4) C   1           s(  1.23%)p 0.86(  1.06%)d79.34( 97.71%)
                                           -0.0000  0.0013  0.1066  0.0309  0.0010
                                            0.0067 -0.0427 -0.0141 -0.0135 -0.0060
                                            0.0313 -0.0500  0.0238  0.0068 -0.0559
                                           -0.0332 -0.0033  0.4222  0.1476  0.0144
                                           -0.2476  0.8459
    69. (0.00042) RY*( 5) C   1           s(  0.09%)p99.99( 95.17%)d51.00(  4.74%)
                                           -0.0000  0.0002  0.0304 -0.0007 -0.0021
                                           -0.0118 -0.0674 -0.5009  0.1573  0.0078
                                            0.0471  0.3616 -0.1086  0.0172  0.0819
                                            0.6874 -0.2169 -0.0455  0.0915  0.1317
                                           -0.1400  0.0047
    70. (0.00042) RY*( 6) C   1           s( 90.84%)p 0.06(  5.86%)d 0.04(  3.30%)
                                           -0.0000  0.0050  0.9501  0.0641 -0.0406
                                           -0.0120  0.0776  0.0241  0.1026 -0.0199
                                            0.0954 -0.0138  0.1770  0.0011 -0.0093
                                           -0.0071 -0.0142 -0.0761 -0.1334  0.0693
                                            0.0402 -0.0545
    71. (0.00017) RY*( 7) C   1           s( 78.74%)p 0.03(  2.72%)d 0.24( 18.54%)
                                            0.0000 -0.0052 -0.1638  0.8720 -0.0104
                                            0.0042  0.0278  0.0224  0.0743  0.0083
                                            0.0311  0.0240  0.1353 -0.0016 -0.0002
                                            0.0126 -0.0190 -0.0425 -0.3671  0.2103
                                           -0.0176  0.0653
    72. (0.00007) RY*( 8) C   1           s(  0.28%)p83.98( 23.11%)d99.99( 76.62%)
    73. (0.00007) RY*( 9) C   1           s(  5.34%)p14.05( 75.00%)d 3.68( 19.66%)
    74. (0.00002) RY*(10) C   1           s(  4.44%)p 2.74( 12.17%)d18.78( 83.39%)
    75. (0.00001) RY*(11) C   1           s(  0.10%)p99.99( 99.05%)d 8.68(  0.85%)
    76. (0.00000) RY*(12) C   1           s(  0.07%)p99.99( 93.12%)d98.04(  6.82%)
    77. (0.00000) RY*(13) C   1           s(  0.68%)p99.99( 92.85%)d 9.53(  6.47%)
    78. (0.00000) RY*(14) C   1           s(  9.71%)p 1.76( 17.08%)d 7.54( 73.22%)
    79. (0.00001) RY*(15) C   1           s(  7.60%)p 1.01(  7.64%)d11.15( 84.75%)
    80. (0.00000) RY*(16) C   1           s( 98.01%)p 0.02(  1.72%)d 0.00(  0.26%)
    81. (0.00001) RY*(17) C   1           s(  1.58%)p57.65( 90.89%)d 4.78(  7.54%)
    82. (0.00572) RY*( 1) C   2           s(  0.39%)p99.99( 94.72%)d12.42(  4.88%)
                                            0.0000 -0.0257  0.0495 -0.0273  0.0088
                                           -0.0046  0.2277 -0.0038  0.0041  0.0221
                                           -0.7358 -0.0849 -0.0495  0.0149 -0.5849
                                           -0.0257 -0.0273  0.1105 -0.0193 -0.1682
                                            0.0861 -0.0233
    83. (0.00202) RY*( 2) C   2           s(  0.24%)p99.99( 97.76%)d 8.19(  2.00%)
                                           -0.0000 -0.0014  0.0408 -0.0275 -0.0039
                                           -0.0278 -0.6675 -0.1233  0.1540 -0.0225
                                           -0.5266 -0.0848  0.1174  0.0187  0.4190
                                            0.0775 -0.1078  0.0650  0.0694 -0.0157
                                           -0.0766 -0.0695
    84. (0.00086) RY*( 3) C   2           s(  0.35%)p99.99( 81.70%)d50.85( 17.95%)
                                           -0.0000  0.0001  0.0263  0.0529  0.0061
                                           -0.0108  0.5799 -0.1763  0.0508  0.0043
                                           -0.2823  0.1145 -0.0195 -0.0101  0.5699
                                           -0.1645  0.0426  0.2235  0.1190  0.2535
                                            0.2247  0.0253
    85. (0.00058) RY*( 4) C   2           s(  0.24%)p41.88(  9.97%)d99.99( 89.79%)
                                            0.0000 -0.0002  0.0478  0.0099 -0.0008
                                            0.0112 -0.1991  0.0366 -0.0629 -0.0055
                                            0.0982 -0.0216  0.0455  0.0094 -0.1967
                                            0.0172 -0.0582  0.1123  0.0947  0.4488
                                            0.6051 -0.5556
    86. (0.00050) RY*( 5) C   2           s( 91.23%)p 0.07(  6.23%)d 0.03(  2.55%)
                                           -0.0000  0.0045  0.9547 -0.0062 -0.0272
                                            0.0104  0.0163 -0.1073 -0.0844 -0.0128
                                            0.0909 -0.0933  0.0774 -0.0169  0.0145
                                            0.0477  0.1317  0.1030 -0.0693 -0.0931
                                           -0.0337 -0.0156
    87. (0.00028) RY*( 6) C   2           s(  6.74%)p12.76( 86.02%)d 1.07(  7.24%)
                                            0.0000 -0.0024 -0.1835  0.1836  0.0055
                                            0.0131  0.0574 -0.5990 -0.2384  0.0143
                                            0.0756 -0.4932 -0.2042 -0.0065 -0.0236
                                            0.3518  0.1611  0.1478  0.0746  0.0127
                                           -0.1554 -0.1437
    88. (0.00016) RY*( 7) C   2           s( 81.48%)p 0.09(  6.97%)d 0.14( 11.55%)
                                            0.0000 -0.0006 -0.0267  0.9021 -0.0184
                                           -0.0025 -0.0594  0.1346 -0.0115  0.0028
                                           -0.0150  0.1839  0.1077  0.0048 -0.0007
                                           -0.0194  0.0434  0.2107 -0.2219 -0.1295
                                           -0.0093 -0.0706
    89. (0.00009) RY*( 8) C   2           s(  3.59%)p14.71( 52.76%)d12.17( 43.65%)
    90. (0.00006) RY*( 9) C   2           s(  1.80%)p22.36( 40.33%)d32.08( 57.86%)
    91. (0.00003) RY*(10) C   2           s(  7.65%)p 2.23( 17.06%)d 9.84( 75.29%)
    92. (0.00001) RY*(11) C   2           s(  0.01%)p 1.00( 97.97%)d 0.02(  2.02%)
    93. (0.00000) RY*(12) C   2           s(  1.85%)p48.84( 90.29%)d 4.25(  7.87%)
    94. (0.00000) RY*(13) C   2           s(  2.60%)p30.17( 78.31%)d 7.36( 19.10%)
    95. (0.00001) RY*(14) C   2           s(  1.93%)p14.48( 27.93%)d36.36( 70.14%)
    96. (0.00001) RY*(15) C   2           s(  0.32%)p99.99( 83.76%)d49.09( 15.92%)
    97. (0.00000) RY*(16) C   2           s( 97.61%)p 0.01(  1.12%)d 0.01(  1.27%)
    98. (0.00000) RY*(17) C   2           s(  2.05%)p13.25( 27.19%)d34.49( 70.76%)
    99. (0.00557) RY*( 1) C   3           s(  0.08%)p99.99( 94.71%)d62.98(  5.21%)
                                           -0.0000  0.0225 -0.0140 -0.0099 -0.0050
                                            0.0174 -0.7027  0.0234 -0.0236  0.0062
                                           -0.1552 -0.0518 -0.0029 -0.0160  0.6505
                                           -0.0310  0.0282 -0.0094 -0.1415 -0.0700
                                            0.1458  0.0763
   100. (0.00192) RY*( 2) C   3           s(  0.33%)p99.99( 96.63%)d 9.07(  3.04%)
                                            0.0000  0.0156  0.0527  0.0114 -0.0139
                                            0.0028  0.1332 -0.0220 -0.0497  0.0250
                                            0.8860 -0.1440 -0.1346  0.0102  0.3440
                                           -0.0469 -0.0233  0.1525  0.0031 -0.0732
                                           -0.0118 -0.0400
   101. (0.00111) RY*( 3) C   3           s(  1.03%)p70.23( 72.29%)d25.92( 26.68%)
                                            0.0000  0.0006  0.0788 -0.0638 -0.0011
                                            0.0140 -0.5214 -0.2645 -0.0308 -0.0084
                                            0.2812  0.0893  0.0246  0.0157 -0.4926
                                           -0.2157 -0.0523 -0.3030 -0.1453 -0.2390
                                           -0.0994 -0.2946
   102. (0.00054) RY*( 4) C   3           s( 36.90%)p 0.58( 21.28%)d 1.13( 41.82%)
                                            0.0000 -0.0033  0.6029 -0.0741  0.0059
                                           -0.0118 -0.2473 -0.0096  0.0041 -0.0087
                                            0.0656 -0.1977  0.0963  0.0042 -0.2641
                                            0.1570 -0.0649  0.3765  0.1647  0.3181
                                            0.3649  0.1224
   103. (0.00047) RY*( 5) C   3           s( 51.19%)p 0.47( 23.88%)d 0.49( 24.92%)
                                            0.0000 -0.0049  0.7027 -0.1342  0.0083
                                           -0.0085  0.2815 -0.1967  0.1110 -0.0098
                                           -0.1714 -0.0508  0.0981  0.0093  0.2496
                                           -0.0661  0.0057 -0.2037 -0.1690 -0.3651
                                           -0.2141  0.0047
   104. (0.00024) RY*( 6) C   3           s( 19.78%)p 3.88( 76.69%)d 0.18(  3.53%)
                                            0.0000 -0.0054  0.2363  0.3722 -0.0584
                                           -0.0027 -0.0676 -0.0808 -0.0976  0.0088
                                            0.0323  0.6285 -0.4288  0.0092  0.0509
                                            0.3945 -0.0895 -0.0286 -0.0337  0.1295
                                           -0.1288 -0.0030
   105. (0.00014) RY*( 7) C   3           s( 32.09%)p 2.00( 64.24%)d 0.11(  3.68%)
                                           -0.0000 -0.0037 -0.1332  0.5501  0.0219
                                            0.0020 -0.0083 -0.5203  0.0408 -0.0054
                                           -0.0330 -0.4746  0.0748  0.0009 -0.0370
                                            0.3671  0.0433 -0.0717  0.0285 -0.1381
                                            0.0090  0.1079
   106. (0.00015) RY*( 8) C   3           s(  3.82%)p15.19( 58.02%)d 9.99( 38.16%)
                                            0.0000  0.0079  0.0582  0.1637  0.0892
                                           -0.0086 -0.0759  0.4659  0.2308 -0.0105
                                           -0.1094 -0.2455 -0.3933 -0.0043 -0.0851
                                            0.0810 -0.2512  0.1161  0.2528 -0.4778
                                            0.0178 -0.2751
   107. (0.00010) RY*( 9) C   3           s( 29.29%)p 1.98( 57.96%)d 0.44( 12.75%)
                                            0.0000  0.0075  0.1036  0.5236  0.0895
                                            0.0032  0.0634 -0.0229  0.0583  0.0030
                                           -0.0247  0.0785 -0.0303  0.0050  0.0282
                                           -0.7090 -0.2458 -0.1100  0.1246  0.1178
                                            0.1928  0.2209
   108. (0.00008) RY*(10) C   3           s(  9.15%)p 5.65( 51.66%)d 4.28( 39.19%)
   109. (0.00006) RY*(11) C   3           s( 16.96%)p 1.35( 22.92%)d 3.55( 60.12%)
   110. (0.00004) RY*(12) C   3           s(  0.95%)p27.00( 25.65%)d77.24( 73.40%)
   111. (0.00001) RY*(13) C   3           s( 10.03%)p 3.94( 39.51%)d 5.03( 50.46%)
   112. (0.00002) RY*(14) C   3           s(  0.07%)p99.99( 11.90%)d99.99( 88.04%)
   113. (0.00000) RY*(15) C   3           s( 86.09%)p 0.14( 12.32%)d 0.02(  1.59%)
   114. (0.00001) RY*(16) C   3           s(  2.01%)p36.97( 74.19%)d11.86( 23.81%)
   115. (0.00000) RY*(17) C   3           s(  0.32%)p99.99( 96.22%)d10.68(  3.46%)
   116. (0.00649) RY*( 1) C   4           s(  1.91%)p49.49( 94.41%)d 1.93(  3.68%)
                                            0.0000 -0.0081  0.1206 -0.0667 -0.0004
                                            0.0056 -0.3711 -0.0226 -0.0216  0.0174
                                           -0.8730  0.0160 -0.0364 -0.0072  0.2030
                                           -0.0032  0.0013  0.1318  0.0500 -0.0611
                                           -0.0446 -0.1061
   117. (0.00395) RY*( 2) C   4           s(  7.58%)p11.76( 89.12%)d 0.44(  3.30%)
                                           -0.0000  0.0063  0.2747  0.0161 -0.0063
                                            0.0077  0.0169 -0.0294 -0.0195 -0.0161
                                           -0.1796 -0.0435  0.0301 -0.0025 -0.9235
                                            0.0281  0.0241  0.0155 -0.0478 -0.1691
                                           -0.0103  0.0422
   118. (0.00288) RY*( 3) C   4           s(  8.94%)p 9.73( 87.00%)d 0.45(  4.06%)
                                           -0.0000  0.0026  0.2929  0.0602  0.0018
                                           -0.0033 -0.8376 -0.0377  0.0273 -0.0049
                                            0.4012 -0.0322 -0.0012  0.0187  0.0066
                                           -0.0057 -0.0617 -0.0099  0.0162 -0.0474
                                           -0.1917  0.0350
   119. (0.00084) RY*( 4) C   4           s( 64.55%)p 0.40( 25.77%)d 0.15(  9.69%)
                                           -0.0000 -0.0012  0.7927 -0.1309  0.0003
                                           -0.0069  0.2557  0.1465  0.0807 -0.0060
                                            0.0533 -0.3333  0.0182 -0.0016  0.2040
                                            0.0913 -0.0074 -0.0619  0.0830  0.1030
                                            0.1526 -0.2285
   120. (0.00068) RY*( 5) C   4           s(  5.09%)p 1.01(  5.13%)d17.64( 89.78%)
                                           -0.0000 -0.0017  0.2164  0.0639  0.0019
                                            0.0064  0.1697 -0.0180  0.0184 -0.0046
                                           -0.0370 -0.0505  0.0310  0.0071  0.1244
                                           -0.0255 -0.0270  0.3700  0.1458 -0.0414
                                           -0.2883  0.8092
   121. (0.00034) RY*( 6) C   4           s( 12.00%)p 3.47( 41.61%)d 3.87( 46.39%)
                                           -0.0000  0.0028 -0.0425  0.3436  0.0126
                                           -0.0097 -0.1532  0.4517  0.0716  0.0020
                                           -0.0114  0.1745  0.1294 -0.0062 -0.0877
                                            0.3433  0.1024  0.2646  0.2061  0.3605
                                            0.4631  0.0834
   122. (0.00026) RY*( 7) C   4           s(  8.89%)p 4.04( 35.97%)d 6.20( 55.14%)
                                            0.0000 -0.0010  0.1865  0.2325  0.0105
                                           -0.0076  0.0612 -0.1376  0.2038  0.0050
                                            0.0337  0.4001  0.0138  0.0147  0.1458
                                            0.0765 -0.3266  0.0904 -0.3054 -0.5582
                                            0.3712  0.0236
   123. (0.00018) RY*( 8) C   4           s( 32.41%)p 1.94( 63.01%)d 0.14(  4.58%)
                                           -0.0000  0.0019 -0.0543  0.5666 -0.0122
                                            0.0017  0.0235  0.1281  0.3575 -0.0042
                                           -0.1023 -0.2791  0.2419 -0.0022 -0.0133
                                           -0.5457 -0.2012 -0.1703  0.0859  0.0331
                                           -0.0725 -0.0554
   124. (0.00015) RY*( 9) C   4           s( 15.24%)p 4.79( 73.07%)d 0.77( 11.69%)
                                           -0.0000 -0.0040  0.1989  0.3314  0.0549
                                            0.0046  0.0936 -0.1827 -0.2448 -0.0060
                                           -0.0212  0.3356  0.5183 -0.0003  0.0960
                                            0.0946  0.4782 -0.1605 -0.0664  0.0048
                                           -0.2749 -0.1057
   125. (0.00011) RY*(10) C   4           s(  4.28%)p15.71( 67.25%)d 6.65( 28.47%)
                                           -0.0000 -0.0027 -0.0693  0.1780 -0.0796
                                           -0.0094 -0.0827 -0.6269 -0.0490 -0.0030
                                           -0.0349 -0.4755  0.1042  0.0025  0.0168
                                            0.1678  0.0605  0.0809 -0.2923  0.2372
                                            0.3458  0.1297
   126. (0.00008) RY*(11) C   4           s(  7.20%)p 3.44( 24.73%)d 9.46( 68.07%)
   127. (0.00007) RY*(12) C   4           s(  8.83%)p 3.19( 28.21%)d 7.13( 62.96%)
   128. (0.00006) RY*(13) C   4           s(  4.95%)p 9.82( 48.66%)d 9.36( 46.38%)
   129. (0.00003) RY*(14) C   4           s( 18.14%)p 2.72( 49.42%)d 1.79( 32.44%)
   130. (0.00003) RY*(15) C   4           s(  6.61%)p10.12( 66.91%)d 4.00( 26.48%)
   131. (0.00001) RY*(16) C   4           s( 92.41%)p 0.02(  2.03%)d 0.06(  5.56%)
   132. (0.00001) RY*(17) C   4           s(  0.98%)p99.78( 97.80%)d 1.25(  1.22%)
   133. (0.00569) RY*( 1) C   5           s(  0.11%)p99.99( 94.86%)d44.27(  5.02%)
                                           -0.0000  0.0220 -0.0125 -0.0211 -0.0068
                                           -0.0044  0.1555 -0.0344  0.0051  0.0203
                                           -0.8035 -0.0158 -0.0331  0.0122 -0.5229
                                            0.0445 -0.0175 -0.1137  0.0266  0.1706
                                           -0.0838  0.0214
   134. (0.00202) RY*( 2) C   5           s(  0.52%)p99.99( 96.55%)d 5.60(  2.93%)
                                            0.0000  0.0158  0.0691  0.0010 -0.0141
                                            0.0215  0.6316 -0.1355 -0.0935  0.0127
                                            0.4812 -0.0810 -0.0904 -0.0118 -0.5311
                                            0.0886  0.0497  0.0951  0.0559  0.0208
                                           -0.0880 -0.0945
   135. (0.00116) RY*( 3) C   5           s(  0.28%)p99.99( 77.99%)d78.18( 21.73%)
                                           -0.0000 -0.0003  0.0459  0.0259 -0.0010
                                            0.0005 -0.6100 -0.2775 -0.0280 -0.0053
                                            0.2140  0.0457  0.0350  0.0034 -0.5083
                                           -0.1428 -0.0457  0.0424 -0.0118 -0.1443
                                           -0.2682  0.3501
   136. (0.00062) RY*( 4) C   5           s( 25.17%)p 1.03( 25.85%)d 1.95( 48.99%)
                                           -0.0000 -0.0037  0.4976 -0.0636 -0.0050
                                            0.0007 -0.3211  0.0470  0.0320 -0.0164
                                            0.0710 -0.2738  0.1081  0.0037 -0.1724
                                            0.1710 -0.0341  0.1677  0.1504  0.4147
                                            0.4107 -0.3137
   137. (0.00048) RY*( 5) C   5           s( 50.47%)p 0.49( 24.48%)d 0.50( 25.05%)
                                           -0.0000 -0.0046  0.6953 -0.1443  0.0189
                                           -0.0090  0.1612 -0.2060  0.0734 -0.0161
                                           -0.1187 -0.2735  0.0960 -0.0065  0.2490
                                           -0.0620  0.0821 -0.1514  0.0340 -0.2450
                                           -0.3941  0.1051
   138. (0.00025) RY*( 6) C   5           s( 23.32%)p 3.19( 74.39%)d 0.10(  2.29%)
                                            0.0000 -0.0045  0.3811  0.2923 -0.0500
                                            0.0098  0.0135  0.5708 -0.2445 -0.0024
                                           -0.0106  0.2704 -0.2104 -0.0090 -0.1184
                                           -0.4487  0.1583  0.0715 -0.1204 -0.0499
                                            0.0169  0.0222
   139. (0.00019) RY*( 7) C   5           s(  9.23%)p 9.01( 83.15%)d 0.82(  7.62%)
                                            0.0000  0.0053  0.2966 -0.0540  0.0379
                                            0.0043  0.0364 -0.0325  0.0902  0.0025
                                            0.0520  0.7368  0.1291 -0.0047 -0.0069
                                            0.5055 -0.0552 -0.1593 -0.1620  0.0746
                                            0.0386  0.1323
   140. (0.00012) RY*( 8) C   5           s( 10.96%)p 4.01( 43.93%)d 4.12( 45.11%)
                                            0.0000 -0.0091  0.0571  0.3163 -0.0786
                                            0.0118  0.1354 -0.0981  0.4179  0.0065
                                            0.0640 -0.1649  0.1377 -0.0034 -0.0330
                                           -0.2432 -0.3550 -0.1700 -0.5791  0.1736
                                            0.1849  0.1500
   141. (0.00011) RY*( 9) C   5           s( 49.72%)p 0.90( 44.68%)d 0.11(  5.61%)
                                           -0.0000  0.0052  0.0377  0.6972  0.0983
                                            0.0012  0.0379 -0.5036 -0.2634 -0.0064
                                           -0.1055  0.1027  0.1910 -0.0002  0.1131
                                           -0.0252  0.2252  0.0574  0.1511 -0.0101
                                            0.1492 -0.0869
   142. (0.00006) RY*(10) C   5           s(  3.42%)p 5.52( 18.87%)d22.71( 77.71%)
   143. (0.00003) RY*(11) C   5           s(  2.40%)p30.53( 73.29%)d10.13( 24.31%)
   144. (0.00004) RY*(12) C   5           s(  0.74%)p22.28( 16.43%)d99.99( 82.83%)
   145. (0.00003) RY*(13) C   5           s( 24.70%)p 2.29( 56.70%)d 0.75( 18.60%)
   146. (0.00000) RY*(14) C   5           s( 92.56%)p 0.06(  5.63%)d 0.02(  1.81%)
   147. (0.00001) RY*(15) C   5           s(  1.23%)p66.30( 81.79%)d13.76( 16.98%)
   148. (0.00001) RY*(16) C   5           s(  2.06%)p31.68( 65.35%)d15.80( 32.58%)
   149. (0.00001) RY*(17) C   5           s(  3.18%)p 5.07( 16.14%)d25.34( 80.68%)
   150. (0.00580) RY*( 1) C   6           s(  0.42%)p99.99( 94.72%)d11.67(  4.86%)
                                            0.0000 -0.0259  0.0518 -0.0270  0.0094
                                            0.0196 -0.6772  0.0578 -0.0414  0.0052
                                           -0.0606  0.0492 -0.0152 -0.0183  0.6878
                                           -0.0472  0.0337  0.0076  0.1390  0.0651
                                           -0.1401 -0.0733
   151. (0.00204) RY*( 2) C   6           s(  0.39%)p99.99( 97.72%)d 4.89(  1.89%)
                                           -0.0000 -0.0015  0.0586 -0.0205 -0.0040
                                           -0.0062 -0.1803  0.0196  0.0285 -0.0382
                                           -0.8901  0.1603  0.2026 -0.0111 -0.2724
                                            0.0628  0.0682  0.0931  0.0261 -0.0842
                                           -0.0094 -0.0491
   152. (0.00088) RY*( 3) C   6           s(  0.29%)p99.99( 87.17%)d43.27( 12.54%)
                                           -0.0000 -0.0001  0.0469  0.0262  0.0029
                                           -0.0166  0.6098  0.1897  0.0556  0.0074
                                           -0.2932 -0.0664 -0.0263 -0.0144  0.5746
                                            0.1904  0.0531  0.0922  0.0630  0.1957
                                            0.2348 -0.1396
   153. (0.00058) RY*( 4) C   6           s(  2.41%)p 2.29(  5.53%)d38.14( 92.06%)
                                           -0.0000 -0.0001  0.1552 -0.0044  0.0050
                                            0.0012  0.1511  0.0627  0.0656 -0.0001
                                           -0.0488  0.0619 -0.0471  0.0066  0.1195
                                           -0.0070  0.0375 -0.5720 -0.2926 -0.4776
                                           -0.3612 -0.3863
   154. (0.00051) RY*( 5) C   6           s( 90.28%)p 0.06(  5.22%)d 0.05(  4.50%)
                                           -0.0000  0.0051  0.9496  0.0211 -0.0239
                                           -0.0145  0.0049  0.0375  0.0887  0.0032
                                            0.0874  0.0633 -0.0532  0.0170 -0.0915
                                            0.0362 -0.1350  0.1324  0.0736  0.1272
                                           -0.0720  0.0260
   155. (0.00029) RY*( 6) C   6           s(  3.76%)p23.57( 88.60%)d 2.03(  7.64%)
                                            0.0000 -0.0009 -0.1273  0.1462 -0.0008
                                            0.0057  0.0252  0.1327 -0.0665  0.0198
                                            0.1042  0.8106 -0.3527  0.0040 -0.0159
                                            0.2460 -0.0992  0.2341  0.0099 -0.1170
                                           -0.0149 -0.0874
   156. (0.00015) RY*( 7) C   6           s( 79.95%)p 0.07(  5.31%)d 0.18( 14.74%)
                                            0.0000 -0.0040 -0.0762  0.8908 -0.0131
                                            0.0042 -0.0235  0.0263  0.1008 -0.0017
                                           -0.0293 -0.1763  0.0574 -0.0058 -0.0302
                                            0.0146 -0.0725  0.1121 -0.1016  0.1704
                                           -0.2907 -0.1048
   157. (0.00008) RY*( 8) C   6           s(  6.40%)p11.27( 72.14%)d 3.35( 21.45%)
   158. (0.00007) RY*( 9) C   6           s(  0.16%)p99.99( 28.47%)d99.99( 71.37%)
   159. (0.00004) RY*(10) C   6           s(  1.98%)p31.52( 62.40%)d18.00( 35.62%)
   160. (0.00001) RY*(11) C   6           s( 10.50%)p 2.65( 27.83%)d 5.87( 61.67%)
   161. (0.00000) RY*(12) C   6           s(  1.64%)p58.24( 95.76%)d 1.58(  2.60%)
   162. (0.00001) RY*(13) C   6           s(  0.03%)p99.99( 82.44%)d99.99( 17.53%)
   163. (0.00001) RY*(14) C   6           s(  0.89%)p28.99( 25.68%)d82.90( 73.44%)
   164. (0.00000) RY*(15) C   6           s( 97.17%)p 0.02(  2.09%)d 0.01(  0.74%)
   165. (0.00000) RY*(16) C   6           s(  2.84%)p33.90( 96.32%)d 0.30(  0.84%)
   166. (0.00001) RY*(17) C   6           s(  0.98%)p23.10( 22.69%)d77.69( 76.32%)
   167. (0.01140) RY*( 1) C   7           s(  2.64%)p36.15( 95.60%)d 0.67(  1.76%)
                                            0.0000 -0.0027  0.1615 -0.0187 -0.0037
                                           -0.0385  0.9553 -0.0599  0.0189  0.0033
                                           -0.0793 -0.0149  0.0051 -0.0132 -0.1403
                                           -0.1018  0.0347  0.0625 -0.0314  0.0428
                                           -0.0801  0.0668
   168. (0.00502) RY*( 2) C   7           s(  2.39%)p39.98( 95.39%)d 0.93(  2.22%)
                                            0.0000 -0.0261  0.1520  0.0076  0.0022
                                           -0.0171  0.1270 -0.0434  0.0122  0.0095
                                            0.3847 -0.0521 -0.0067  0.0094  0.8856
                                           -0.0032 -0.0134  0.1133  0.0488 -0.0692
                                            0.0078  0.0464
   169. (0.00332) RY*( 3) C   7           s(  0.41%)p99.99( 71.94%)d67.20( 27.65%)
                                           -0.0000  0.0032  0.0290  0.0571 -0.0022
                                           -0.0072  0.0236 -0.1588  0.0172 -0.0160
                                           -0.4121 -0.5121  0.0232  0.0091  0.1461
                                            0.4886 -0.0106  0.0737  0.1407  0.0605
                                           -0.2503 -0.4301
   170. (0.00195) RY*( 4) C   7           s(  1.62%)p58.19( 94.32%)d 2.50(  4.05%)
                                           -0.0000  0.0045 -0.0557  0.1144  0.0029
                                            0.0028  0.1192  0.1530 -0.0564  0.0030
                                            0.1333  0.5139  0.0199  0.0037 -0.0092
                                            0.7872  0.0202 -0.0229 -0.0680  0.1563
                                            0.0889  0.0553
   171. (0.00142) RY*( 5) C   7           s(  3.83%)p23.52( 90.04%)d 1.60(  6.14%)
                                            0.0000 -0.0004  0.1801 -0.0762  0.0055
                                            0.0011 -0.0447 -0.5420 -0.0462  0.0102
                                            0.5829 -0.2985 -0.0984 -0.0016 -0.3305
                                            0.2246  0.0649  0.0748 -0.1735 -0.1213
                                            0.1043  0.0086
   172. (0.00107) RY*( 6) C   7           s( 27.93%)p 0.84( 23.36%)d 1.74( 48.71%)
                                            0.0000 -0.0006  0.5284  0.0051  0.0081
                                           -0.0178 -0.1088 -0.1245  0.1775  0.0030
                                           -0.1178  0.3802  0.0815 -0.0036 -0.0078
                                           -0.0027  0.0963 -0.1581 -0.1279 -0.4865
                                           -0.4337 -0.1450
   173. (0.00076) RY*( 7) C   7           s(  8.61%)p 6.73( 57.96%)d 3.88( 33.42%)
                                           -0.0000 -0.0018  0.2838 -0.0746  0.0037
                                           -0.0051 -0.1210 -0.5947 -0.0669  0.0052
                                           -0.3409  0.2494 -0.0711  0.0134  0.1146
                                           -0.0552 -0.0834  0.0114  0.1397  0.4778
                                            0.1264  0.2652
   174. (0.00046) RY*( 8) C   7           s( 25.58%)p 1.81( 46.23%)d 1.10( 28.19%)
                                           -0.0000 -0.0016  0.4927 -0.1120  0.0217
                                           -0.0155 -0.0782  0.4228  0.0360  0.0201
                                            0.2352 -0.1322 -0.3560  0.0095 -0.1562
                                            0.0288 -0.2251 -0.0401  0.3263  0.3304
                                           -0.2495  0.0485
   175. (0.00032) RY*( 9) C   7           s( 37.40%)p 1.41( 52.62%)d 0.27(  9.99%)
                                           -0.0000 -0.0039  0.3014  0.5313  0.0296
                                           -0.0056 -0.0583  0.1006  0.0538  0.0092
                                            0.0917 -0.1518  0.5473  0.0043 -0.0752
                                           -0.0515  0.4127 -0.0546  0.1785  0.2009
                                            0.1357  0.0789
   176. (0.00031) RY*(10) C   7           s( 14.35%)p 2.04( 29.34%)d 3.92( 56.31%)
                                           -0.0000  0.0040  0.3724 -0.0693  0.0043
                                           -0.0118 -0.0631  0.2704  0.0598 -0.0057
                                           -0.3317 -0.2487 -0.1192 -0.0002  0.0483
                                            0.1552  0.0096  0.2077 -0.4350 -0.1951
                                            0.4262  0.3332
   177. (0.00023) RY*(11) C   7           s( 10.67%)p 2.33( 24.82%)d 6.05( 64.51%)
                                            0.0000 -0.0009 -0.2281  0.2334 -0.0117
                                           -0.0002  0.0145 -0.0833  0.2723  0.0124
                                           -0.0430 -0.2131 -0.2808 -0.0031  0.0755
                                            0.1121  0.1497 -0.5113 -0.0695 -0.0218
                                           -0.2904  0.5423
   178. (0.00018) RY*(12) C   7           s(  2.12%)p34.03( 72.31%)d12.03( 25.56%)
                                           -0.0000 -0.0035 -0.0025  0.1429  0.0285
                                           -0.0017 -0.0262  0.0308  0.0057 -0.0010
                                           -0.0066  0.1163 -0.5403  0.0086  0.0515
                                           -0.1420  0.6269  0.1399 -0.2491  0.2473
                                           -0.0021 -0.3359
   179. (0.00011) RY*(13) C   7           s(  6.49%)p 7.94( 51.52%)d 6.47( 41.99%)
                                           -0.0000 -0.0078  0.0380  0.0335  0.2496
                                            0.0126  0.0660 -0.0460  0.6639 -0.0029
                                            0.0474  0.0317 -0.0311  0.0042  0.0186
                                           -0.0360 -0.2489 -0.3302 -0.0644  0.1121
                                            0.4065 -0.3590
   180. (0.00007) RY*(14) C   7           s(  6.38%)p 2.74( 17.51%)d11.92( 76.10%)
   181. (0.00006) RY*(15) C   7           s( 45.62%)p 0.61( 28.03%)d 0.58( 26.35%)
   182. (0.00001) RY*(16) C   7           s( 11.48%)p 4.08( 46.84%)d 3.63( 41.68%)
   183. (0.00001) RY*(17) C   7           s( 92.42%)p 0.03(  2.44%)d 0.06(  5.14%)
   184. (0.00701) RY*( 1) C   8           s(  0.45%)p99.99( 97.22%)d 5.15(  2.33%)
                                           -0.0000  0.0103  0.0278  0.0603 -0.0021
                                           -0.0099 -0.3437 -0.0192  0.0014  0.0148
                                           -0.4137  0.0019  0.0014 -0.0244  0.8253
                                           -0.0167  0.0174  0.0243 -0.0690  0.0790
                                            0.0422 -0.0995
   185. (0.00378) RY*( 2) C   8           s(  4.06%)p22.25( 90.33%)d 1.38(  5.61%)
                                            0.0000  0.0078  0.1983 -0.0336 -0.0089
                                           -0.0107 -0.7599 -0.0104 -0.0021  0.0090
                                           -0.3134 -0.0099 -0.0084 -0.0018 -0.4726
                                           -0.0611 -0.0052  0.1253 -0.1238 -0.1379
                                           -0.0691  0.0356
   186. (0.00320) RY*( 3) C   8           s(  0.70%)p99.99( 96.39%)d 4.14(  2.91%)
                                           -0.0000 -0.0024  0.0799  0.0244  0.0070
                                            0.0132  0.4942 -0.0205 -0.0326  0.0069
                                           -0.8200  0.0036 -0.0044 -0.0012 -0.2105
                                           -0.0184  0.0272  0.0387  0.0831 -0.0808
                                           -0.0204 -0.1173
   187. (0.00116) RY*( 4) C   8           s( 84.37%)p 0.13( 10.81%)d 0.06(  4.82%)
                                           -0.0000 -0.0021  0.9163 -0.0638 -0.0007
                                           -0.0014  0.1443  0.0559 -0.0125  0.0054
                                            0.1249  0.0401 -0.0369 -0.0122  0.0900
                                           -0.1992  0.1319  0.0086 -0.0519  0.1542
                                           -0.0883  0.1178
   188. (0.00060) RY*( 5) C   8           s(  1.08%)p 5.79(  6.23%)d86.02( 92.69%)
                                           -0.0000 -0.0003  0.1029 -0.0117 -0.0075
                                            0.0006  0.0139  0.0529  0.0237  0.0099
                                            0.1092  0.1564 -0.0273  0.0025  0.0509
                                            0.1375  0.0078  0.7754  0.3321 -0.2398
                                            0.3617 -0.1642
   189. (0.00034) RY*( 6) C   8           s(  6.98%)p 6.45( 45.01%)d 6.87( 48.00%)
                                            0.0000 -0.0005  0.1225  0.2321 -0.0305
                                           -0.0175 -0.1372  0.4418  0.3624  0.0029
                                           -0.0257 -0.0605 -0.1105 -0.0043 -0.0701
                                            0.2560  0.1321 -0.3957  0.4863  0.0871
                                            0.1890 -0.2090
   190. (0.00031) RY*( 7) C   8           s(  2.86%)p 5.55( 15.87%)d28.44( 81.28%)
                                            0.0000 -0.0037  0.1523  0.0679 -0.0273
                                           -0.0003  0.0371 -0.1333 -0.0567  0.0137
                                            0.1490 -0.2880 -0.0836  0.0042  0.0810
                                            0.1216  0.0513 -0.1353 -0.1384 -0.6427
                                           -0.2611 -0.5423
   191. (0.00026) RY*( 8) C   8           s( 24.19%)p 3.00( 72.48%)d 0.14(  3.33%)
                                           -0.0000 -0.0013  0.1473  0.4690  0.0137
                                           -0.0028 -0.0268 -0.3529 -0.3409 -0.0032
                                            0.0076  0.3138  0.0959 -0.0040 -0.0577
                                            0.6073  0.0587 -0.0880 -0.0732  0.1265
                                            0.0517  0.0395
   192. (0.00019) RY*( 9) C   8           s( 48.31%)p 0.77( 37.17%)d 0.30( 14.53%)
                                           -0.0000  0.0038 -0.1201  0.6839  0.0296
                                            0.0044  0.0539 -0.0279  0.3449  0.0013
                                            0.0385 -0.0385 -0.2035  0.0008 -0.0397
                                           -0.2989  0.3373  0.2569 -0.2319  0.0635
                                           -0.1422  0.0345
   193. (0.00016) RY*(10) C   8           s(  6.00%)p11.14( 66.89%)d 4.51( 27.10%)
                                            0.0000  0.0001 -0.0337  0.2427 -0.0001
                                           -0.0051 -0.0721 -0.0308 -0.5835  0.0006
                                            0.0116 -0.4713  0.0671  0.0037  0.0186
                                           -0.2584  0.1687  0.0019  0.4805 -0.0238
                                           -0.0106  0.1987
   194. (0.00014) RY*(11) C   8           s(  2.72%)p17.64( 48.02%)d18.09( 49.25%)
                                            0.0000  0.0059 -0.0808 -0.0562  0.1323
                                            0.0050  0.0231  0.5473 -0.1280 -0.0039
                                           -0.0296  0.1497  0.0144  0.0074  0.0942
                                            0.3105  0.1868  0.1721  0.0058 -0.1673
                                           -0.5905  0.2936
   195. (0.00009) RY*(12) C   8           s(  0.20%)p99.99( 54.41%)d99.99( 45.40%)
   196. (0.00008) RY*(13) C   8           s( 13.88%)p 3.69( 51.18%)d 2.52( 34.94%)
   197. (0.00005) RY*(14) C   8           s(  6.89%)p 8.29( 57.07%)d 5.23( 36.04%)
   198. (0.00001) RY*(15) C   8           s(  0.58%)p99.99( 97.09%)d 3.98(  2.33%)
   199. (0.00001) RY*(16) C   8           s(  0.85%)p60.02( 50.93%)d56.82( 48.22%)
   200. (0.00001) RY*(17) C   8           s( 95.89%)p 0.03(  3.01%)d 0.01(  1.10%)
   201. (0.00560) RY*( 1) N   9           s(  0.18%)p99.99( 96.81%)d17.15(  3.01%)
                                            0.0000  0.0032  0.0404 -0.0107 -0.0011
                                           -0.0090  0.2818  0.0001 -0.0059 -0.0221
                                            0.6237  0.0008  0.0039  0.0183 -0.7061
                                            0.0028 -0.0093 -0.0202 -0.0437 -0.0204
                                            0.0875  0.1404
   202. (0.00406) RY*( 2) N   9           s(  5.52%)p16.79( 92.60%)d 0.34(  1.89%)
                                           -0.0000 -0.0227  0.2299  0.0418  0.0055
                                            0.0071 -0.2861  0.0646  0.0062  0.0094
                                            0.7305 -0.0529 -0.0175  0.0161  0.5464
                                           -0.0645 -0.0072  0.0401 -0.0197  0.0675
                                           -0.0807  0.0762
   203. (0.00196) RY*( 3) N   9           s( 39.84%)p 1.39( 55.49%)d 0.12(  4.67%)
                                           -0.0000  0.0001  0.6307  0.0240 -0.0014
                                           -0.0009 -0.5562 -0.0493 -0.0878 -0.0012
                                           -0.2061 -0.1659  0.0155 -0.0019 -0.3651
                                           -0.1689 -0.0581  0.0838  0.0053  0.0808
                                           -0.1349  0.1222
   204. (0.00107) RY*( 4) N   9           s( 45.01%)p 0.93( 41.93%)d 0.29( 13.06%)
                                            0.0000  0.0025  0.6198 -0.2568 -0.0005
                                            0.0080  0.5741  0.1098 -0.1532 -0.0028
                                           -0.0942 -0.0343 -0.0211  0.0003  0.1902
                                            0.0162 -0.0845 -0.2439 -0.2497  0.0096
                                           -0.0095 -0.0924
   205. (0.00040) RY*( 5) N   9           s(  0.26%)p99.99( 68.45%)d99.99( 31.29%)
                                            0.0000  0.0023  0.0432 -0.0263 -0.0012
                                           -0.0022 -0.0732  0.2850 -0.0436 -0.0022
                                           -0.0811  0.7001 -0.0532  0.0034  0.0376
                                           -0.3028  0.0578 -0.0668 -0.0771 -0.0818
                                            0.2678  0.4734
   206. (0.00023) RY*( 6) N   9           s( 10.21%)p 6.07( 61.96%)d 2.73( 27.83%)
                                            0.0000  0.0012  0.2776 -0.1561 -0.0256
                                            0.0046 -0.0183  0.0775  0.1806  0.0056
                                            0.0182  0.3780  0.0821  0.0068 -0.0238
                                            0.6473  0.1050  0.3616  0.3494  0.0490
                                            0.0709 -0.1343
   207. (0.00021) RY*( 7) N   9           s(  1.73%)p21.80( 37.76%)d34.94( 60.51%)
                                            0.0000  0.0040  0.0683  0.1124  0.0015
                                            0.0213  0.3555 -0.4437 -0.0402 -0.0022
                                           -0.0695 -0.0857 -0.0312  0.0080  0.1443
                                           -0.0986 -0.0925  0.3135  0.3677  0.1252
                                           -0.1503  0.5773
   208. (0.00012) RY*( 8) N   9           s(  2.26%)p20.26( 45.78%)d23.00( 51.96%)
                                           -0.0000 -0.0039  0.1148  0.0936 -0.0252
                                           -0.0058 -0.0542 -0.0413  0.3609  0.0024
                                           -0.0535 -0.3445  0.2248  0.0029  0.0672
                                            0.2324  0.3036 -0.3981  0.0695 -0.2349
                                            0.4198  0.3534
   209. (0.00008) RY*( 9) N   9           s( 86.46%)p 0.10(  8.22%)d 0.06(  5.32%)
   210. (0.00005) RY*(10) N   9           s(  0.82%)p63.00( 51.64%)d58.00( 47.54%)
   211. (0.00004) RY*(11) N   9           s(  0.53%)p32.30( 17.21%)d99.99( 82.26%)
   212. (0.00002) RY*(12) N   9           s(  2.70%)p28.73( 77.47%)d 7.36( 19.84%)
   213. (0.00001) RY*(13) N   9           s(  0.90%)p96.33( 87.13%)d13.23( 11.97%)
   214. (0.00001) RY*(14) N   9           s(  1.08%)p 9.17(  9.93%)d82.24( 88.99%)
   215. (0.00001) RY*(15) N   9           s(  3.01%)p22.75( 68.49%)d 9.47( 28.50%)
   216. (0.00000) RY*(16) N   9           s( 99.28%)p 0.00(  0.23%)d 0.00(  0.49%)
   217. (0.00001) RY*(17) N   9           s(  0.32%)p99.99( 78.96%)d64.27( 20.72%)
   218. (0.00785) RY*( 1) C  10           s(  0.37%)p99.99( 95.91%)d 9.95(  3.71%)
                                            0.0000 -0.0128  0.0579  0.0133  0.0060
                                            0.0046 -0.5585  0.0217 -0.0300  0.0008
                                           -0.1496 -0.0196  0.0110 -0.0044  0.7893
                                            0.0004 -0.0063 -0.0492  0.1780 -0.0289
                                           -0.0297 -0.0366
   219. (0.00636) RY*( 2) C  10           s(  0.21%)p99.99( 95.13%)d21.84(  4.66%)
                                            0.0000  0.0218  0.0313  0.0163 -0.0203
                                            0.0097  0.7684  0.0255 -0.0512 -0.0050
                                           -0.3740 -0.0029  0.0382  0.0074  0.4566
                                           -0.0638 -0.0593 -0.0663  0.0248  0.0550
                                            0.1198 -0.1555
   220. (0.00256) RY*( 3) C  10           s(  0.02%)p99.99( 39.99%)d99.99( 59.98%)
                                           -0.0000 -0.0001  0.0149 -0.0045 -0.0007
                                           -0.0006  0.1558 -0.0465 -0.0120 -0.0003
                                            0.5687 -0.0512 -0.0594 -0.0002  0.2084
                                            0.0116 -0.0133  0.6063  0.1287 -0.3626
                                            0.1713 -0.2342
   221. (0.00096) RY*( 4) C  10           s(  1.53%)p12.47( 19.13%)d51.69( 79.33%)
                                            0.0000  0.0021 -0.0511  0.1127 -0.0057
                                           -0.0015  0.0631  0.0679  0.0081 -0.0175
                                            0.1771  0.3552  0.0092 -0.0083  0.0819
                                            0.1336  0.0095  0.1744  0.3203  0.5335
                                            0.3456  0.5063
   222. (0.00072) RY*( 5) C  10           s( 57.75%)p 0.04(  2.03%)d 0.70( 40.22%)
                                            0.0000 -0.0137  0.7525 -0.1047  0.0052
                                           -0.0136 -0.1046 -0.0248 -0.0025 -0.0013
                                            0.0525  0.0257 -0.0115  0.0069 -0.0277
                                           -0.0469  0.0452 -0.0370 -0.3356  0.2167
                                            0.4437 -0.2105
   223. (0.00059) RY*( 6) C  10           s(  8.71%)p 1.27( 11.03%)d 9.22( 80.26%)
                                            0.0000 -0.0011 -0.1994  0.2158 -0.0273
                                            0.0093 -0.0894  0.1255 -0.1216 -0.0057
                                            0.1077 -0.0781  0.0817  0.0097 -0.1694
                                            0.0726 -0.1149 -0.2784  0.4287  0.2396
                                            0.2543 -0.6475
   224. (0.00034) RY*( 7) C  10           s( 27.79%)p 1.26( 34.92%)d 1.34( 37.29%)
                                            0.0000  0.0083  0.5258  0.0200 -0.0307
                                            0.0277  0.1124  0.5210 -0.1337  0.0007
                                            0.0673 -0.1700  0.0512 -0.0184 -0.0865
                                            0.0500 -0.0104 -0.0563  0.4524 -0.1247
                                           -0.3495  0.1653
   225. (0.00021) RY*( 8) C  10           s(  1.66%)p39.80( 66.03%)d19.47( 32.31%)
                                            0.0000 -0.0028  0.0249  0.1263  0.0023
                                           -0.0048  0.1322 -0.0022 -0.0137 -0.0085
                                            0.4620  0.2714  0.1820  0.0023  0.2119
                                            0.5228 -0.0638 -0.4132 -0.3068 -0.0365
                                           -0.2365 -0.0320
   226. (0.00019) RY*( 9) C  10           s( 22.19%)p 2.45( 54.48%)d 1.05( 23.32%)
                                           -0.0000  0.0129  0.2596  0.3797  0.1010
                                            0.0075  0.0334 -0.5719 -0.1844  0.0011
                                           -0.0825  0.2631 -0.0982 -0.0082 -0.0582
                                           -0.0383  0.3033  0.1179  0.2176  0.1019
                                           -0.3713 -0.1541
   227. (0.00015) RY*(10) C  10           s( 14.61%)p 4.85( 70.82%)d 1.00( 14.57%)
                                            0.0000 -0.0039  0.0672  0.3761  0.0128
                                           -0.0016 -0.0935 -0.0624 -0.2986 -0.0017
                                           -0.2943 -0.1646  0.1942  0.0096 -0.0944
                                            0.3682 -0.5571  0.3310 -0.1549 -0.0442
                                            0.0576  0.0828
   228. (0.00012) RY*(11) C  10           s( 10.20%)p 6.86( 69.90%)d 1.95( 19.91%)
                                           -0.0000  0.0029 -0.0753  0.3067  0.0471
                                            0.0010 -0.0268  0.3175 -0.1951  0.0003
                                            0.1908  0.2024  0.1647 -0.0003  0.0745
                                           -0.6465 -0.1771  0.0946 -0.3086  0.2047
                                           -0.2213 -0.0633
   229. (0.00006) RY*(12) C  10           s( 32.03%)p 1.04( 33.25%)d 1.08( 34.72%)
   230. (0.00007) RY*(13) C  10           s(  5.51%)p13.93( 76.71%)d 3.23( 17.78%)
   231. (0.00004) RY*(14) C  10           s( 19.80%)p 3.58( 70.93%)d 0.47(  9.27%)
   232. (0.00002) RY*(15) C  10           s(  2.41%)p25.46( 61.32%)d15.05( 36.27%)
   233. (0.00000) RY*(16) C  10           s( 95.27%)p 0.02(  1.89%)d 0.03(  2.84%)
   234. (0.00000) RY*(17) C  10           s(  0.09%)p99.99( 96.61%)d35.90(  3.30%)
   235. (0.00590) RY*( 1) C  11           s(  1.11%)p86.21( 95.76%)d 2.82(  3.13%)
                                            0.0000  0.0245  0.0908  0.0475 -0.0024
                                           -0.0202  0.9385  0.0043  0.0098  0.0142
                                           -0.2537  0.0288 -0.0212 -0.0235  0.0285
                                           -0.0852  0.0420 -0.0800  0.1150 -0.0006
                                            0.0596 -0.0903
   236. (0.00271) RY*( 2) C  11           s(  3.96%)p23.53( 93.06%)d 0.76(  2.99%)
                                           -0.0000 -0.0133  0.1980 -0.0044  0.0115
                                            0.0135  0.1231 -0.0751 -0.0921  0.0091
                                            0.3152 -0.0543 -0.0111 -0.0306 -0.8733
                                            0.1686  0.0810  0.0348  0.0385 -0.0459
                                           -0.1101  0.1138
   237. (0.00119) RY*( 3) C  11           s( 71.91%)p 0.33( 23.67%)d 0.06(  4.43%)
                                            0.0000  0.0091  0.8071 -0.2599 -0.0018
                                           -0.0241 -0.1398 -0.3246  0.1246  0.0059
                                           -0.2521  0.0516 -0.0180  0.0042  0.1215
                                            0.1052 -0.0568 -0.0115  0.1270 -0.1473
                                           -0.0790 -0.0092
   238. (0.00117) RY*( 4) C  11           s(  4.83%)p15.46( 74.61%)d 4.26( 20.57%)
                                            0.0000  0.0026  0.2164 -0.0374  0.0038
                                           -0.0071  0.1730 -0.0982  0.0313 -0.0020
                                            0.7585 -0.0500  0.0174 -0.0011  0.3555
                                           -0.0305 -0.0069 -0.1367  0.0882  0.3086
                                            0.0914  0.2750
   239. (0.00044) RY*( 5) C  11           s(  0.01%)p99.99( 22.89%)d99.99( 77.09%)
                                           -0.0000  0.0001  0.0118  0.0010 -0.0005
                                           -0.0031  0.0911  0.0490  0.0324 -0.0117
                                            0.3765  0.1880  0.1159 -0.0054  0.1430
                                            0.0487  0.0602  0.5628  0.0819 -0.5343
                                            0.0350 -0.4010
   240. (0.00032) RY*( 6) C  11           s( 68.81%)p 0.25( 17.00%)d 0.21( 14.19%)
                                            0.0000 -0.0001  0.2721  0.7833 -0.0232
                                           -0.0076  0.0118  0.1896  0.1892 -0.0007
                                           -0.0510 -0.0369  0.0333  0.0057  0.0560
                                            0.2217 -0.2016  0.1344 -0.2627 -0.0593
                                            0.0042  0.2265
   241. (0.00032) RY*( 7) C  11           s(  0.55%)p99.99( 77.51%)d39.82( 21.94%)
                                            0.0000 -0.0006  0.0392  0.0627  0.0067
                                            0.0001  0.0199 -0.1179  0.0201  0.0033
                                            0.0949 -0.8107 -0.0044  0.0011  0.0449
                                           -0.3027 -0.0215 -0.1333 -0.1791 -0.2613
                                           -0.2309 -0.2191
   242. (0.00018) RY*( 8) C  11           s( 15.07%)p 4.34( 65.37%)d 1.30( 19.56%)
                                           -0.0000  0.0007  0.3874 -0.0189  0.0179
                                            0.0026 -0.0886  0.5699 -0.0824  0.0073
                                            0.0340  0.1167  0.0017 -0.0199 -0.1180
                                           -0.5327  0.0358  0.0652 -0.1204  0.3013
                                            0.0237 -0.2923
   243. (0.00010) RY*( 9) C  11           s( 17.10%)p 3.74( 63.92%)d 1.11( 18.99%)
   244. (0.00010) RY*(10) C  11           s(  1.83%)p38.66( 70.80%)d14.95( 27.37%)
   245. (0.00004) RY*(11) C  11           s(  7.86%)p 5.05( 39.71%)d 6.67( 52.42%)
   246. (0.00003) RY*(12) C  11           s(  3.10%)p 5.90( 18.31%)d25.33( 78.58%)
   247. (0.00000) RY*(13) C  11           s(  1.53%)p18.03( 27.53%)d46.46( 70.95%)
   248. (0.00000) RY*(14) C  11           s( 95.37%)p 0.03(  2.89%)d 0.02(  1.74%)
   249. (0.00001) RY*(15) C  11           s(  6.11%)p12.29( 75.08%)d 3.08( 18.81%)
   250. (0.00001) RY*(16) C  11           s(  0.62%)p56.48( 34.80%)d99.99( 64.59%)
   251. (0.00000) RY*(17) C  11           s(  0.31%)p99.99( 97.21%)d 7.95(  2.48%)
   252. (0.00539) RY*( 1) C  12           s(  0.52%)p99.99( 94.32%)d10.00(  5.16%)
                                            0.0000 -0.0257  0.0655 -0.0009  0.0144
                                            0.0008 -0.0463 -0.0062  0.0058 -0.0102
                                            0.3711 -0.0367  0.0212  0.0247 -0.8886
                                            0.0900 -0.0555 -0.0241 -0.0440  0.1007
                                            0.1028 -0.1685
   253. (0.00199) RY*( 2) C  12           s(  0.25%)p99.99( 98.15%)d 6.53(  1.60%)
                                            0.0000 -0.0005  0.0496 -0.0004  0.0007
                                            0.0400  0.9280 -0.1239 -0.2302 -0.0070
                                           -0.1815  0.0297  0.0500 -0.0071 -0.1167
                                            0.0032  0.0172  0.0475 -0.1137  0.0200
                                            0.0145  0.0155
   254. (0.00073) RY*( 3) C  12           s(  0.45%)p99.99( 55.64%)d98.61( 43.92%)
                                           -0.0000  0.0006  0.0613  0.0261  0.0034
                                           -0.0025  0.1519  0.0421  0.0222 -0.0073
                                            0.6419  0.1905  0.0917 -0.0044  0.2644
                                            0.0555  0.0357  0.5113  0.2495  0.0370
                                            0.3297  0.0734
   255. (0.00051) RY*( 4) C  12           s(  0.40%)p86.90( 34.57%)d99.99( 65.03%)
                                           -0.0000  0.0005  0.0631 -0.0001 -0.0016
                                           -0.0044  0.1270 -0.0295  0.0157 -0.0134
                                            0.5278  0.0069  0.0386 -0.0070  0.2183
                                           -0.0064  0.0198 -0.6539 -0.1970  0.3163
                                           -0.2044  0.2051
   256. (0.00041) RY*( 5) C  12           s( 82.70%)p 0.15( 12.71%)d 0.06(  4.58%)
                                           -0.0000  0.0043  0.9068  0.0588 -0.0364
                                           -0.0108 -0.0834 -0.2691  0.0992  0.0112
                                           -0.0957  0.0434 -0.0831 -0.0172  0.0603
                                            0.0251  0.1232 -0.0233 -0.1171 -0.0253
                                            0.1569 -0.0797
   257. (0.00036) RY*( 6) C  12           s(  8.47%)p10.13( 85.74%)d 0.68(  5.79%)
                                           -0.0000  0.0022  0.2881 -0.0359 -0.0198
                                            0.0191  0.0645  0.8579 -0.2469 -0.0015
                                           -0.0233 -0.1613  0.0218 -0.0080  0.0030
                                           -0.1361  0.1015 -0.1251  0.1757 -0.0189
                                            0.0524 -0.0910
   258. (0.00018) RY*( 7) C  12           s( 82.62%)p 0.05(  3.99%)d 0.16( 13.39%)
                                            0.0000 -0.0009 -0.1401  0.8981  0.0003
                                            0.0026  0.0212  0.0348  0.0488 -0.0039
                                           -0.0224  0.0707 -0.0474  0.0069  0.0073
                                           -0.1524  0.0689 -0.1671 -0.0535 -0.0723
                                            0.2961 -0.1010
   259. (0.00008) RY*( 8) C  12           s(  2.94%)p24.05( 70.72%)d 8.96( 26.34%)
   260. (0.00005) RY*( 9) C  12           s(  0.88%)p39.92( 35.18%)d72.53( 63.93%)
   261. (0.00001) RY*(10) C  12           s(  0.24%)p99.99( 81.16%)d77.42( 18.60%)
   262. (0.00001) RY*(11) C  12           s(  1.88%)p 4.86(  9.16%)d47.21( 88.96%)
   263. (0.00001) RY*(12) C  12           s(  4.09%)p23.42( 95.79%)d 0.03(  0.12%)
   264. (0.00001) RY*(13) C  12           s(  1.13%)p85.84( 96.59%)d 2.03(  2.29%)
   265. (0.00000) RY*(14) C  12           s(  0.53%)p99.99( 97.50%)d 3.71(  1.97%)
   266. (0.00001) RY*(15) C  12           s(  0.71%)p16.26( 11.61%)d99.99( 87.67%)
   267. (0.00001) RY*(16) C  12           s( 14.66%)p 1.05( 15.33%)d 4.78( 70.01%)
   268. (0.00000) RY*(17) C  12           s( 97.63%)p 0.02(  1.92%)d 0.00(  0.45%)
   269. (0.00547) RY*( 1) C  13           s(  0.57%)p99.99( 94.24%)d 9.07(  5.19%)
                                            0.0000 -0.0261  0.0623 -0.0316  0.0126
                                           -0.0216  0.7977  0.0391  0.0377 -0.0016
                                            0.0181  0.0210  0.0049  0.0173 -0.5429
                                           -0.0722 -0.0402 -0.0464  0.1963 -0.0532
                                           -0.0833  0.0377
   270. (0.00204) RY*( 2) C  13           s(  0.11%)p99.99( 97.95%)d17.91(  1.94%)
                                           -0.0000 -0.0012  0.0310 -0.0098 -0.0048
                                           -0.0214 -0.5009 -0.0787  0.1225  0.0176
                                            0.3957  0.0562 -0.0944 -0.0301 -0.7076
                                           -0.0996  0.1626  0.0477 -0.0308 -0.0372
                                           -0.0677  0.1010
   271. (0.00077) RY*( 3) C  13           s(  0.29%)p99.99( 87.64%)d41.56( 12.07%)
                                            0.0000  0.0002  0.0046  0.0536  0.0035
                                           -0.0051  0.2021 -0.0387  0.0230 -0.0177
                                            0.8348 -0.1618  0.0888 -0.0078  0.3172
                                           -0.0166  0.0367 -0.1455  0.0201  0.2456
                                            0.0445  0.1919
   272. (0.00056) RY*( 4) C  13           s(  0.79%)p 5.13(  4.03%)d99.99( 95.18%)
                                           -0.0000  0.0006  0.0656  0.0594  0.0045
                                           -0.0003 -0.0424 -0.0189 -0.0262 -0.0060
                                           -0.1590 -0.0332 -0.0771 -0.0029 -0.0603
                                            0.0155 -0.0348  0.4216  0.3736  0.4439
                                            0.5046  0.4276
   273. (0.00040) RY*( 5) C  13           s( 65.98%)p 0.44( 28.86%)d 0.08(  5.15%)
                                           -0.0000  0.0025  0.8095  0.0538 -0.0408
                                            0.0223 -0.0448 -0.1828 -0.2387 -0.0045
                                           -0.0177  0.1679  0.0815 -0.0010  0.1072
                                           -0.3848 -0.0310 -0.0779  0.0506 -0.1583
                                           -0.0360  0.1287
   274. (0.00028) RY*( 6) C  13           s( 28.21%)p 2.31( 65.20%)d 0.23(  6.59%)
                                           -0.0000  0.0025  0.4921 -0.1941 -0.0470
                                            0.0002 -0.0429  0.4055  0.0717  0.0075
                                            0.0082 -0.3387 -0.1335 -0.0180 -0.0428
                                            0.5268  0.2613 -0.1115  0.1132  0.0329
                                            0.0696 -0.1864
   275. (0.00016) RY*( 7) C  13           s( 79.74%)p 0.08(  6.50%)d 0.17( 13.76%)
                                            0.0000 -0.0035 -0.0539  0.8911 -0.0184
                                           -0.0059 -0.0216  0.1151 -0.0765  0.0017
                                           -0.0199 -0.0646 -0.0355  0.0025 -0.0242
                                            0.1388  0.1405 -0.1591  0.1681 -0.2710
                                            0.0722  0.0733
   276. (0.00008) RY*( 8) C  13           s(  3.30%)p10.64( 35.13%)d18.64( 61.56%)
   277. (0.00005) RY*( 9) C  13           s(  6.96%)p 9.60( 66.84%)d 3.76( 26.20%)
   278. (0.00002) RY*(10) C  13           s(  0.17%)p99.99( 87.53%)d71.26( 12.29%)
   279. (0.00003) RY*(11) C  13           s(  9.49%)p 1.36( 12.86%)d 8.18( 77.65%)
   280. (0.00001) RY*(12) C  13           s(  2.05%)p46.38( 95.30%)d 1.29(  2.65%)
   281. (0.00000) RY*(13) C  13           s(  0.29%)p45.03( 12.90%)d99.99( 86.81%)
   282. (0.00000) RY*(14) C  13           s(  0.11%)p99.99( 96.96%)d27.31(  2.93%)
   283. (0.00000) RY*(15) C  13           s( 97.14%)p 0.03(  2.67%)d 0.00(  0.19%)
   284. (0.00001) RY*(16) C  13           s(  2.00%)p11.19( 22.33%)d37.92( 75.68%)
   285. (0.00000) RY*(17) C  13           s(  2.90%)p28.70( 83.12%)d 4.83( 13.98%)
   286. (0.00595) RY*( 1) C  14           s(  0.25%)p99.99( 95.09%)d18.82(  4.66%)
                                            0.0000 -0.0243  0.0408 -0.0124  0.0083
                                           -0.0230  0.7719 -0.0511  0.0352  0.0110
                                           -0.3586 -0.0019 -0.0104 -0.0088  0.4696
                                            0.0359  0.0054  0.0904 -0.1436 -0.0091
                                           -0.0654  0.1161
   287. (0.00197) RY*( 2) C  14           s(  0.26%)p99.99( 97.13%)d10.16(  2.62%)
                                            0.0000  0.0169  0.0462 -0.0112 -0.0056
                                           -0.0137 -0.5401  0.0066  0.0276 -0.0052
                                           -0.1480  0.0382  0.0449  0.0251  0.7868
                                           -0.1150 -0.1427 -0.0388  0.0943 -0.0690
                                           -0.0470  0.0938
   288. (0.00093) RY*( 3) C  14           s(  1.27%)p41.75( 53.14%)d35.81( 45.58%)
                                            0.0000 -0.0006  0.0948 -0.0609 -0.0065
                                           -0.0019 -0.1516 -0.0978 -0.0112  0.0010
                                           -0.6097 -0.2573 -0.0271 -0.0007 -0.2150
                                           -0.1148 -0.0264  0.4174  0.0632 -0.4139
                                            0.0160 -0.3257
   289. (0.00053) RY*( 4) C  14           s(  0.20%)p99.99( 46.09%)d99.99( 53.71%)
                                            0.0000 -0.0002  0.0436 -0.0100  0.0003
                                            0.0021 -0.1414  0.0165 -0.0185  0.0114
                                           -0.6110  0.0862 -0.0725  0.0039 -0.2314
                                           -0.0075 -0.0226 -0.1960  0.1014  0.5414
                                            0.1786  0.4042
   290. (0.00049) RY*( 5) C  14           s( 89.92%)p 0.07(  6.64%)d 0.04(  3.44%)
                                            0.0000 -0.0052  0.9352 -0.1563  0.0105
                                           -0.0084  0.0524 -0.0221  0.0255  0.0095
                                            0.1238  0.0218 -0.0584 -0.0184 -0.0295
                                           -0.1642  0.1224 -0.0875  0.1470 -0.0196
                                           -0.0521  0.0446
   291. (0.00026) RY*( 6) C  14           s( 21.67%)p 3.39( 73.56%)d 0.22(  4.77%)
                                            0.0000 -0.0046  0.2347  0.3990 -0.0489
                                           -0.0104 -0.0695 -0.4605  0.0760  0.0005
                                            0.0378 -0.2744  0.0623  0.0087  0.0107
                                            0.5736 -0.3210 -0.0278 -0.1490  0.0231
                                            0.1518  0.0341
   292. (0.00016) RY*( 7) C  14           s(  1.35%)p49.41( 66.77%)d23.60( 31.88%)
                                           -0.0000 -0.0089 -0.0412  0.1026 -0.0349
                                            0.0014  0.0007 -0.5287 -0.3849 -0.0002
                                            0.0018  0.0251 -0.0672  0.0119  0.1180
                                           -0.3565  0.3060 -0.1850 -0.1710  0.2035
                                            0.2796 -0.3685
   293. (0.00011) RY*( 8) C  14           s( 49.78%)p 0.88( 43.91%)d 0.13(  6.31%)
                                            0.0000 -0.0007  0.0822  0.6961  0.0810
                                           -0.0018  0.0294  0.0626  0.2093 -0.0016
                                           -0.0861  0.5957  0.0399 -0.0054 -0.0511
                                           -0.1510 -0.0339  0.1176  0.1190 -0.0207
                                           -0.0669 -0.1738
   294. (0.00009) RY*( 9) C  14           s(  9.65%)p 5.95( 57.41%)d 3.41( 32.94%)
   295. (0.00010) RY*(10) C  14           s(  7.61%)p 3.73( 28.38%)d 8.41( 64.01%)
   296. (0.00006) RY*(11) C  14           s( 16.52%)p 3.76( 62.12%)d 1.29( 21.36%)
   297. (0.00002) RY*(12) C  14           s(  5.32%)p 8.35( 44.39%)d 9.46( 50.29%)
   298. (0.00002) RY*(13) C  14           s(  0.70%)p31.00( 21.59%)d99.99( 77.71%)
   299. (0.00002) RY*(14) C  14           s(  0.72%)p27.46( 19.85%)d99.99( 79.43%)
   300. (0.00000) RY*(15) C  14           s( 93.34%)p 0.01(  0.82%)d 0.06(  5.84%)
   301. (0.00000) RY*(16) C  14           s(  0.30%)p99.99( 93.21%)d21.31(  6.48%)
   302. (0.00001) RY*(17) C  14           s(  1.24%)p72.59( 89.97%)d 7.09(  8.79%)
   303. (0.00947) RY*( 1) C  15           s(  9.52%)p 8.94( 85.11%)d 0.56(  5.37%)
                                            0.0000  0.0418  0.3029 -0.0128 -0.0393
                                            0.0025  0.1990 -0.0264 -0.0111 -0.0415
                                           -0.6382  0.0358 -0.0429 -0.0460 -0.6266
                                            0.0329 -0.0519  0.1506  0.0879  0.0650
                                           -0.1000  0.0952
   304. (0.00682) RY*( 2) C  15           s(  2.69%)p 2.87(  7.73%)d33.25( 89.58%)
                                           -0.0000  0.0022  0.1640 -0.0070  0.0010
                                            0.0360  0.0572 -0.0531  0.0416  0.0491
                                           -0.0681 -0.1211 -0.0175 -0.0459  0.1249
                                            0.1684 -0.0067  0.1307 -0.0089  0.0568
                                           -0.3149 -0.8810
   305. (0.00666) RY*( 3) C  15           s( 24.94%)p 0.70( 17.55%)d 2.31( 57.51%)
                                           -0.0000  0.0117  0.4990 -0.0160 -0.0055
                                            0.0462  0.3276  0.0823  0.1242 -0.0290
                                            0.0107  0.1479 -0.0586  0.0208  0.0859
                                            0.0978 -0.0155 -0.5241 -0.3737 -0.2573
                                            0.2989 -0.0720
   306. (0.00245) RY*( 4) C  15           s( 17.34%)p 3.94( 68.31%)d 0.83( 14.35%)
                                           -0.0000 -0.0048  0.3862  0.1539 -0.0240
                                            0.0289 -0.7464  0.1019  0.1175 -0.0398
                                            0.0948 -0.1452 -0.1129 -0.0314 -0.1989
                                           -0.1069 -0.0674  0.0495  0.1177 -0.2710
                                            0.2104 -0.0976
   307. (0.00078) RY*( 5) C  15           s( 32.30%)p 1.03( 33.34%)d 1.06( 34.36%)
                                           -0.0000  0.0027  0.5625 -0.0540 -0.0602
                                            0.0226  0.2787 -0.1715  0.1531 -0.0159
                                            0.1920 -0.1031  0.0528 -0.0060  0.3262
                                           -0.1782  0.1167  0.3595  0.4022  0.1160
                                            0.0355  0.1946
   308. (0.00039) RY*( 6) C  15           s(  0.03%)p99.99( 97.20%)d88.97(  2.77%)
                                           -0.0000  0.0004 -0.0083  0.0071  0.0138
                                           -0.0104  0.2710  0.0615 -0.0478 -0.0294
                                            0.6881  0.0794 -0.0813  0.0256 -0.6209
                                           -0.1143  0.0771  0.0774  0.0055  0.0064
                                           -0.0293 -0.1440
   309. (0.00014) RY*( 7) C  15           s( 66.13%)p 0.33( 21.93%)d 0.18( 11.94%)
                                            0.0000  0.0121  0.0058  0.8046  0.1173
                                            0.0006  0.1310 -0.2224 -0.2940 -0.0028
                                            0.0011  0.1045  0.1388 -0.0046  0.0464
                                            0.1781  0.0468  0.1313  0.0407 -0.3160
                                           -0.0034  0.0260
   310. (0.00011) RY*( 8) C  15           s( 12.14%)p 6.48( 78.66%)d 0.76(  9.21%)
                                            0.0000  0.0023  0.0670  0.3407 -0.0287
                                            0.0009  0.1327  0.8108  0.0128  0.0042
                                           -0.0138 -0.2795 -0.1032  0.0023  0.1048
                                           -0.0930 -0.0526  0.0404 -0.0804  0.1651
                                           -0.2145  0.1034
   311. (0.00005) RY*( 9) C  15           s(  4.75%)p18.88( 89.75%)d 1.16(  5.49%)
   312. (0.00005) RY*(10) C  15           s( 16.94%)p 3.59( 60.83%)d 1.31( 22.23%)
   313. (0.00002) RY*(11) C  15           s(  3.76%)p24.25( 91.16%)d 1.35(  5.08%)
   314. (0.00001) RY*(12) C  15           s(  0.59%)p99.99( 87.79%)d19.68( 11.62%)
   315. (0.00002) RY*(13) C  15           s( 12.30%)p 2.22( 27.28%)d 4.91( 60.42%)
   316. (0.00002) RY*(14) C  15           s(  7.26%)p11.78( 85.50%)d 1.00(  7.24%)
   317. (0.00000) RY*(15) C  15           s( 84.90%)p 0.16( 13.44%)d 0.02(  1.67%)
   318. (0.00000) RY*(16) C  15           s(  0.68%)p24.73( 16.88%)d99.99( 82.43%)
   319. (0.00000) RY*(17) C  15           s(  3.38%)p 5.56( 18.81%)d23.00( 77.81%)
   320. (0.00238) RY*( 1) O  16           s(  3.05%)p31.35( 95.64%)d 0.43(  1.31%)
                                           -0.0000  0.0016  0.1427  0.1007 -0.0017
                                           -0.0123  0.8680 -0.0085  0.0557  0.0052
                                            0.0879 -0.0560 -0.0236  0.0007  0.4280
                                           -0.0711 -0.0039 -0.0776 -0.0516 -0.0213
                                            0.0380 -0.0501
   321. (0.00098) RY*( 2) O  16           s( 91.89%)p 0.08(  7.12%)d 0.01(  0.99%)
                                           -0.0000  0.0091  0.9351 -0.2109 -0.0038
                                           -0.0135 -0.1240  0.0443  0.0065  0.0306
                                           -0.1953 -0.0775 -0.0311  0.0288  0.0212
                                           -0.0783 -0.0134  0.0668  0.0703 -0.0057
                                            0.0180 -0.0107
   322. (0.00087) RY*( 3) O  16           s(  3.55%)p26.58( 94.23%)d 0.63(  2.22%)
                                           -0.0000  0.0021  0.1874 -0.0183 -0.0009
                                           -0.0024  0.2075 -0.0289  0.0188  0.0086
                                            0.7063 -0.0643  0.0438  0.0048 -0.6234
                                            0.0425 -0.0510 -0.0489  0.0174 -0.0263
                                            0.0440  0.1301
   323. (0.00012) RY*( 4) O  16           s( 24.71%)p 2.98( 73.69%)d 0.06(  1.59%)
                                           -0.0000  0.0097  0.1543  0.4725  0.0007
                                           -0.0102 -0.3974  0.0555  0.0470  0.0227
                                            0.5517  0.0607 -0.0536  0.0216  0.5104
                                           -0.0214 -0.0254  0.0052 -0.0295 -0.1123
                                            0.0172 -0.0462
   324. (0.00004) RY*( 5) O  16           s(  1.49%)p63.25( 94.35%)d 2.79(  4.16%)
   325. (0.00004) RY*( 6) O  16           s( 53.70%)p 0.52( 27.73%)d 0.35( 18.56%)
   326. (0.00002) RY*( 7) O  16           s(  9.36%)p 5.88( 55.04%)d 3.80( 35.60%)
   327. (0.00000) RY*( 8) O  16           s(  0.44%)p99.99( 97.53%)d 4.60(  2.03%)
   328. (0.00000) RY*( 9) O  16           s(  1.26%)p71.91( 90.95%)d 6.15(  7.78%)
   329. (0.00000) RY*(10) O  16           s( 99.81%)p 0.00(  0.13%)d 0.00(  0.06%)
   330. (0.00001) RY*(11) O  16           s(  1.17%)p80.92( 94.84%)d 3.40(  3.99%)
   331. (0.00000) RY*(12) O  16           s(  1.28%)p73.63( 94.10%)d 3.61(  4.62%)
   332. (0.00000) RY*(13) O  16           s(  2.56%)p 6.17( 15.81%)d31.83( 81.62%)
   333. (0.00000) RY*(14) O  16           s(  2.51%)p 8.07( 20.30%)d30.70( 77.19%)
   334. (0.00000) RY*(15) O  16           s(  1.67%)p12.68( 21.17%)d46.23( 77.16%)
   335. (0.00000) RY*(16) O  16           s(  1.29%)p11.92( 15.39%)d64.53( 83.31%)
   336. (0.00000) RY*(17) O  16           s(  0.03%)p75.46(  2.47%)d99.99( 97.50%)
   337. (0.00456) RY*( 1)Cl  17           s(  0.00%)p 1.00( 51.12%)d 0.96( 48.88%)
                                           -0.0000  0.0000  0.0003  0.0021 -0.0017
                                            0.0008  0.0001 -0.0000  0.0009  0.1745
                                           -0.0211  0.0119  0.0006  0.0000  0.0017
                                            0.6390 -0.0821  0.0415  0.0036  0.0000
                                           -0.0002  0.2507 -0.0110  0.0208  0.0004
                                            0.5255  0.1187 -0.3502  0.1328 -0.2413
   338. (0.00301) RY*( 2)Cl  17           s(  1.11%)p61.37( 68.13%)d27.70( 30.76%)
                                            0.0000 -0.0000 -0.0037  0.1045 -0.0122
                                           -0.0053  0.0003 -0.0000  0.0145 -0.2926
                                            0.0375  0.0097 -0.0024  0.0000 -0.0020
                                            0.3524 -0.0180 -0.0084  0.0028  0.0000
                                           -0.0057 -0.6840  0.0328  0.0200 -0.0054
                                            0.1934 -0.2728 -0.1251 -0.1724  0.3878
   339. (0.00081) RY*( 3)Cl  17           s(  1.85%)p43.22( 79.82%)d 9.93( 18.33%)
                                            0.0000  0.0000 -0.0139  0.0193  0.1337
                                           -0.0042  0.0003 -0.0000  0.0630  0.7910
                                            0.1201  0.0253 -0.0293  0.0000 -0.0019
                                           -0.0425 -0.0533  0.0011  0.0016  0.0000
                                           -0.0405 -0.3763  0.0669 -0.0093  0.0157
                                           -0.1129 -0.2479 -0.0507  0.3236 -0.0429
   340. (0.00029) RY*( 4)Cl  17           s( 49.03%)p 0.47( 23.00%)d 0.57( 27.97%)
                                            0.0000  0.0000 -0.0105  0.6999 -0.0176
                                           -0.0046  0.0029 -0.0000  0.0408 -0.0666
                                           -0.2777 -0.1585  0.0050  0.0000 -0.0004
                                           -0.0148  0.1922 -0.0151  0.0065  0.0000
                                           -0.0242 -0.0050 -0.2805  0.0690 -0.0142
                                            0.1442 -0.2685  0.2930  0.1723 -0.2671
   341. (0.00022) RY*( 5)Cl  17           s(  8.43%)p 9.11( 76.72%)d 1.76( 14.85%)
                                            0.0000 -0.0000 -0.0000  0.0107  0.2900
                                           -0.0045  0.0000 -0.0000  0.0025 -0.0736
                                           -0.3496 -0.0634 -0.0069  0.0000 -0.0003
                                           -0.0352 -0.0290 -0.0115 -0.0050  0.0000
                                            0.0004  0.0828  0.7905  0.0399  0.0035
                                            0.1965 -0.0492  0.2279  0.2005  0.1236
   342. (0.00016) RY*( 6)Cl  17           s( 11.21%)p 6.37( 71.42%)d 1.55( 17.37%)
                                           -0.0000 -0.0000  0.0025 -0.2308  0.2426
                                            0.0057 -0.0011  0.0000 -0.0085  0.0562
                                            0.1594 -0.0199  0.0002 -0.0000 -0.0043
                                            0.1812  0.7963  0.0457 -0.0119 -0.0000
                                            0.0062 -0.0428 -0.1182  0.0094 -0.0089
                                            0.0999  0.2044  0.2991  0.1085  0.1438
   343. (0.00009) RY*( 7)Cl  17           s( 30.61%)p 1.25( 38.22%)d 1.02( 31.17%)
   344. (0.00006) RY*( 8)Cl  17           s( 13.36%)p 3.29( 43.97%)d 3.19( 42.67%)
   345. (0.00005) RY*( 9)Cl  17           s( 14.60%)p 3.48( 50.86%)d 2.36( 34.54%)
   346. (0.00005) RY*(10)Cl  17           s( 19.24%)p 1.08( 20.80%)d 3.12( 59.96%)
   347. (0.00003) RY*(11)Cl  17           s( 15.86%)p 3.28( 51.98%)d 2.03( 32.16%)
   348. (0.00002) RY*(12)Cl  17           s(  3.16%)p15.93( 50.38%)d14.69( 46.46%)
   349. (0.00000) RY*(13)Cl  17           s( 18.89%)p 3.71( 70.05%)d 0.59( 11.06%)
   350. (0.00000) RY*(14)Cl  17           s(  0.03%)p99.99( 99.79%)d 6.03(  0.18%)
   351. (0.00000) RY*(15)Cl  17           s( 11.56%)p 7.11( 82.21%)d 0.54(  6.24%)
   352. (0.00000) RY*(16)Cl  17           s(  0.03%)p99.99( 99.89%)d 3.08(  0.08%)
   353. (0.00000) RY*(17)Cl  17           s( 96.99%)p 0.01(  1.40%)d 0.02(  1.60%)
   354. (0.00000) RY*(18)Cl  17           s(100.00%)p 0.00(  0.00%)d 0.00(  0.00%)
   355. (0.00000) RY*(19)Cl  17           s(  1.28%)p76.25( 97.55%)d 0.92(  1.17%)
   356. (0.00000) RY*(20)Cl  17           s(  2.65%)p 8.85( 23.45%)d27.91( 73.90%)
   357. (0.00000) RY*(21)Cl  17           s(  0.03%)p99.99( 99.94%)d 0.82(  0.03%)
   358. (0.00040) RY*( 1) H  18           s(100.00%)
                                           -0.0005  1.0000  0.0025
   359. (0.00021) RY*( 2) H  18           s(100.00%)
                                           -0.0012 -0.0025  1.0000
   360. (0.00047) RY*( 1) H  19           s(100.00%)
                                           -0.0006  1.0000  0.0021
   361. (0.00022) RY*( 2) H  19           s(100.00%)
                                           -0.0012 -0.0021  1.0000
   362. (0.00066) RY*( 1) H  20           s(100.00%)
                                           -0.0015  1.0000  0.0022
   363. (0.00021) RY*( 2) H  20           s(100.00%)
                                           -0.0008 -0.0022  1.0000
   364. (0.00082) RY*( 1) H  21           s(100.00%)
                                           -0.0017  1.0000  0.0016
   365. (0.00019) RY*( 2) H  21           s(100.00%)
                                           -0.0008 -0.0016  1.0000
   366. (0.00047) RY*( 1) H  22           s(100.00%)
                                           -0.0006  1.0000  0.0022
   367. (0.00022) RY*( 2) H  22           s(100.00%)
                                           -0.0012 -0.0022  1.0000
   368. (0.00214) RY*( 1) H  23           s(100.00%)
                                            0.0040  1.0000 -0.0001
   369. (0.00017) RY*( 2) H  23           s(100.00%)
                                           -0.0000  0.0001  1.0000
   370. (0.00307) RY*( 1) H  24           s(100.00%)
                                            0.0090  0.9999 -0.0053
   371. (0.00050) RY*( 2) H  24           s(100.00%)
                                           -0.0025  0.0053  1.0000
   372. (0.00065) RY*( 1) H  25           s(100.00%)
                                           -0.0011  1.0000  0.0024
   373. (0.00022) RY*( 2) H  25           s(100.00%)
                                           -0.0012 -0.0024  1.0000
   374. (0.00043) RY*( 1) H  26           s(100.00%)
                                           -0.0006  1.0000  0.0028
   375. (0.00022) RY*( 2) H  26           s(100.00%)
                                           -0.0012 -0.0028  1.0000
   376. (0.00045) RY*( 1) H  27           s(100.00%)
                                           -0.0006  1.0000  0.0024
   377. (0.00023) RY*( 2) H  27           s(100.00%)
                                           -0.0013 -0.0024  1.0000
   378. (0.00053) RY*( 1) H  28           s(100.00%)
                                           -0.0016  1.0000  0.0029
   379. (0.00026) RY*( 2) H  28           s(100.00%)
                                           -0.0006 -0.0029  1.0000
   380. (0.00078) RY*( 1) H  29           s(100.00%)
                                           -0.0042  1.0000 -0.0023
   381. (0.00015) RY*( 2) H  29           s(100.00%)
                                            0.0004  0.0023  1.0000
   382. (0.01548) BD*( 1) C   1 - C   2  
                ( 50.08%)   0.7077* C   1 s( 34.70%)p 1.88( 65.26%)d 0.00(  0.03%)
                                            0.0000  0.5890 -0.0117  0.0001 -0.0000
                                           -0.5675  0.0068  0.0106 -0.0000 -0.0614
                                           -0.0343  0.0053 -0.0001  0.5700 -0.0236
                                           -0.0085 -0.0001  0.0045 -0.0163 -0.0014
                                            0.0054  0.0025
                ( 49.92%)  -0.7066* C   2 s( 34.73%)p 1.88( 65.24%)d 0.00(  0.03%)
                                            0.0000  0.5891 -0.0137 -0.0023 -0.0005
                                            0.5753 -0.0184  0.0082  0.0003  0.0911
                                           -0.0382 -0.0034 -0.0003 -0.5578  0.0011
                                           -0.0102 -0.0006  0.0021 -0.0164  0.0007
                                            0.0052  0.0036
   383. (0.01567) BD*( 1) C   1 - C   6  
                ( 50.07%)   0.7076* C   1 s( 34.70%)p 1.88( 65.27%)d 0.00(  0.03%)
                                            0.0000  0.5890 -0.0109  0.0003  0.0000
                                            0.1848 -0.0300  0.0003  0.0000 -0.6137
                                           -0.0071  0.0132 -0.0001 -0.4899  0.0283
                                            0.0062 -0.0001 -0.0021 -0.0056  0.0137
                                           -0.0097 -0.0008
                ( 49.93%)  -0.7066* C   6 s( 34.66%)p 1.88( 65.31%)d 0.00(  0.03%)
                                            0.0000  0.5886 -0.0128 -0.0016 -0.0003
                                           -0.1601 -0.0232  0.0061 -0.0003  0.6313
                                           -0.0350 -0.0071  0.0003  0.4763  0.0077
                                           -0.0100  0.0005 -0.0035 -0.0074  0.0137
                                           -0.0076  0.0009
   384. (0.32714) BD*( 2) C   1 - C   6  
                ( 49.74%)   0.7052* C   1 s(  0.00%)p 1.00( 99.96%)d 0.00(  0.04%)
                                           -0.0000  0.0007  0.0004  0.0000  0.0000
                                           -0.6886 -0.0185 -0.0090  0.0003  0.3142
                                            0.0081  0.0039 -0.0003 -0.6525 -0.0174
                                           -0.0084  0.0004  0.0115  0.0060  0.0105
                                            0.0084  0.0058
                ( 50.26%)  -0.7090* C   6 s(  0.00%)p 1.00( 99.96%)d 0.00(  0.04%)
                                            0.0000  0.0001  0.0005  0.0005  0.0000
                                           -0.6890 -0.0173 -0.0090  0.0010  0.3164
                                            0.0078  0.0042 -0.0006 -0.6511 -0.0165
                                           -0.0082  0.0010 -0.0082 -0.0031  0.0000
                                            0.0052 -0.0165
   385. (0.01157) BD*( 1) C   1 - H  18  
                ( 39.78%)   0.6307* C   1 s( 30.51%)p 2.28( 69.42%)d 0.00(  0.07%)
                                            0.0003 -0.5521 -0.0181  0.0005 -0.0001
                                           -0.4096 -0.0020 -0.0040 -0.0009 -0.7205
                                           -0.0038 -0.0071 -0.0016  0.0847  0.0003
                                            0.0008  0.0001 -0.0189  0.0005  0.0049
                                            0.0111  0.0127
                ( 60.22%)  -0.7760* H  18 s(100.00%)
                                           -1.0000 -0.0005 -0.0012
   386. (0.01496) BD*( 1) C   2 - C   3  
                ( 50.48%)   0.7105* C   2 s( 34.59%)p 1.89( 65.37%)d 0.00(  0.03%)
                                            0.0000  0.5881 -0.0094  0.0017  0.0004
                                           -0.4035  0.0285 -0.0048  0.0001 -0.6933
                                           -0.0020 -0.0133 -0.0009  0.0912 -0.0303
                                           -0.0019 -0.0005  0.0122 -0.0035  0.0005
                                           -0.0091 -0.0081
                ( 49.52%)  -0.7037* C   3 s( 34.88%)p 1.87( 65.09%)d 0.00(  0.03%)
                                           -0.0001  0.5904  0.0146 -0.0017 -0.0001
                                            0.3891  0.0144 -0.0074  0.0002  0.7015
                                           -0.0260 -0.0053  0.0005 -0.0746 -0.0285
                                            0.0043  0.0004  0.0129 -0.0054 -0.0020
                                           -0.0068 -0.0076
   387. (0.32277) BD*( 2) C   2 - C   3  
                ( 50.25%)   0.7089* C   2 s(  0.00%)p 1.00( 99.96%)d 0.00(  0.04%)
                                           -0.0000 -0.0004  0.0004  0.0004  0.0001
                                           -0.6857 -0.0164  0.0077  0.0004  0.3123
                                            0.0078 -0.0041 -0.0001 -0.6566 -0.0155
                                            0.0076  0.0003  0.0121  0.0061  0.0108
                                            0.0081  0.0066
                ( 49.75%)  -0.7053* C   3 s(  0.00%)p 1.00( 99.96%)d 0.00(  0.04%)
                                           -0.0000  0.0024  0.0015 -0.0000  0.0000
                                           -0.6841 -0.0125 -0.0126  0.0011  0.3071
                                            0.0076  0.0044 -0.0009 -0.6609 -0.0123
                                           -0.0093  0.0010 -0.0034 -0.0027 -0.0096
                                           -0.0122  0.0097
   388. (0.01111) BD*( 1) C   2 - H  19  
                ( 39.71%)   0.6302* C   2 s( 30.59%)p 2.27( 69.34%)d 0.00(  0.07%)
                                            0.0003 -0.5528 -0.0182 -0.0005 -0.0002
                                            0.1847  0.0014 -0.0015  0.0003 -0.6415
                                           -0.0032  0.0064 -0.0011 -0.4977 -0.0027
                                            0.0045 -0.0008  0.0088  0.0044 -0.0207
                                            0.0119 -0.0013
                ( 60.29%)  -0.7764* H  19 s(100.00%)
                                           -1.0000 -0.0006 -0.0012
   389. (0.02216) BD*( 1) C   3 - C   4  
                ( 50.86%)   0.7132* C   3 s( 35.05%)p 1.85( 64.92%)d 0.00(  0.03%)
                                            0.0001  0.5920  0.0058  0.0043  0.0003
                                            0.1633  0.0158 -0.0027  0.0015 -0.6381
                                            0.0154  0.0091  0.0001 -0.4633 -0.0064
                                            0.0066 -0.0014 -0.0030 -0.0069  0.0128
                                           -0.0079 -0.0001
                ( 49.14%)  -0.7010* C   4 s( 33.86%)p 1.95( 66.11%)d 0.00(  0.03%)
                                           -0.0000  0.5818  0.0049  0.0006  0.0002
                                           -0.1777  0.0098  0.0008 -0.0011  0.6246
                                           -0.0053 -0.0004  0.0024  0.4890 -0.0093
                                           -0.0016  0.0025 -0.0036 -0.0060  0.0142
                                           -0.0089 -0.0000
   390. (0.01229) BD*( 1) C   3 - H  20  
                ( 39.67%)   0.6298* C   3 s( 29.98%)p 2.33( 69.95%)d 0.00(  0.07%)
                                           -0.0003  0.5473 -0.0164 -0.0024 -0.0001
                                           -0.5940 -0.0022 -0.0020 -0.0007 -0.0691
                                           -0.0100  0.0037  0.0016  0.5846 -0.0013
                                            0.0031  0.0015  0.0026 -0.0218 -0.0035
                                            0.0120  0.0060
                ( 60.33%)  -0.7767* H  20 s(100.00%)
                                            1.0000  0.0015  0.0008
   391. (0.02411) BD*( 1) C   4 - C   5  
                ( 49.03%)   0.7002* C   4 s( 34.09%)p 1.93( 65.88%)d 0.00(  0.03%)
                                           -0.0000 -0.5838 -0.0070 -0.0026 -0.0002
                                           -0.5718  0.0074  0.0027 -0.0022 -0.0669
                                           -0.0097 -0.0006  0.0006  0.5719 -0.0104
                                           -0.0013  0.0019 -0.0037  0.0152  0.0014
                                           -0.0058 -0.0033
                ( 50.97%)  -0.7139* C   5 s( 34.86%)p 1.87( 65.11%)d 0.00(  0.03%)
                                           -0.0001 -0.5904 -0.0059 -0.0039 -0.0004
                                            0.5685 -0.0079 -0.0068  0.0005  0.1035
                                           -0.0220 -0.0014 -0.0015 -0.5627 -0.0037
                                            0.0087 -0.0007 -0.0028  0.0155 -0.0004
                                           -0.0045 -0.0031
   392. (0.35236) BD*( 2) C   4 - C   5  
                ( 49.47%)   0.7033* C   4 s(  0.00%)p 1.00( 99.96%)d 0.00(  0.03%)
                                           -0.0001 -0.0012  0.0068  0.0004 -0.0002
                                           -0.6884 -0.0039 -0.0061  0.0033  0.3161
                                            0.0079  0.0033 -0.0008 -0.6524 -0.0070
                                           -0.0055  0.0032 -0.0026 -0.0011 -0.0090
                                           -0.0116  0.0101
                ( 50.53%)  -0.7108* C   5 s(  0.00%)p 1.00( 99.96%)d 0.00(  0.04%)
                                            0.0001  0.0037  0.0007  0.0020 -0.0001
                                           -0.6939 -0.0068 -0.0036  0.0016  0.3145
                                            0.0062  0.0019  0.0007 -0.6473 -0.0086
                                           -0.0053  0.0009 -0.0084 -0.0035 -0.0001
                                            0.0047 -0.0168
   393. (0.03784) BD*( 1) C   4 - C   7  
                ( 51.33%)   0.7164* C   4 s( 32.03%)p 2.12( 67.94%)d 0.00(  0.03%)
                                            0.0001  0.5659 -0.0082 -0.0046 -0.0004
                                           -0.4088 -0.0008  0.0012 -0.0009 -0.7103
                                           -0.0168  0.0042 -0.0021  0.0857  0.0134
                                           -0.0016  0.0007  0.0118 -0.0025 -0.0019
                                           -0.0070 -0.0076
                ( 48.67%)  -0.6976* C   7 s( 29.00%)p 2.45( 70.97%)d 0.00(  0.03%)
                                            0.0001  0.5385  0.0089  0.0002  0.0000
                                            0.4583  0.0153 -0.0019  0.0039  0.6958
                                           -0.0099 -0.0043  0.0016 -0.1220  0.0175
                                           -0.0015  0.0009  0.0128 -0.0024 -0.0033
                                           -0.0028 -0.0084
   394. (0.01517) BD*( 1) C   5 - C   6  
                ( 49.56%)   0.7040* C   5 s( 34.85%)p 1.87( 65.12%)d 0.00(  0.03%)
                                            0.0001 -0.5901 -0.0149  0.0018  0.0002
                                           -0.3997  0.0280  0.0023 -0.0004 -0.6942
                                           -0.0038  0.0086  0.0000  0.0878 -0.0304
                                            0.0031  0.0006 -0.0121  0.0038 -0.0002
                                            0.0091  0.0081
                ( 50.44%)  -0.7102* C   6 s( 34.72%)p 1.88( 65.24%)d 0.00(  0.03%)
                                           -0.0000 -0.5892  0.0102 -0.0012 -0.0003
                                            0.3903  0.0130 -0.0093  0.0005  0.7021
                                           -0.0280 -0.0102  0.0004 -0.0719 -0.0280
                                            0.0040 -0.0005 -0.0135  0.0054  0.0021
                                            0.0068  0.0079
   395. (0.01259) BD*( 1) C   5 - H  21  
                ( 39.69%)   0.6300* C   5 s( 30.20%)p 2.31( 69.73%)d 0.00(  0.07%)
                                           -0.0003  0.5493 -0.0163 -0.0020 -0.0001
                                            0.1856 -0.0049  0.0039  0.0019 -0.6379
                                           -0.0068 -0.0010 -0.0003 -0.5058  0.0044
                                           -0.0039 -0.0018 -0.0082 -0.0050  0.0209
                                           -0.0122  0.0015
                ( 60.31%)  -0.7766* H  21 s(100.00%)
                                            1.0000  0.0017  0.0008
   396. (0.01128) BD*( 1) C   6 - H  22  
                ( 39.72%)   0.6302* C   6 s( 30.52%)p 2.27( 69.41%)d 0.00(  0.07%)
                                            0.0003 -0.5522 -0.0182 -0.0003 -0.0001
                                           -0.5880 -0.0032 -0.0058 -0.0010 -0.0762
                                            0.0001 -0.0012 -0.0003  0.5852  0.0034
                                            0.0056  0.0009 -0.0020  0.0214  0.0037
                                           -0.0121 -0.0070
                ( 60.28%)  -0.7764* H  22 s(100.00%)
                                           -1.0000 -0.0006 -0.0012
   397. (0.03475) BD*( 1) C   7 - C   8  
                ( 49.65%)   0.7046* C   7 s( 28.05%)p 2.56( 71.92%)d 0.00(  0.03%)
                                            0.0001  0.5296  0.0052  0.0003  0.0000
                                            0.0972  0.0168  0.0001  0.0032 -0.3389
                                            0.0131  0.0011 -0.0004  0.7709  0.0028
                                           -0.0085  0.0031 -0.0037  0.0049 -0.0119
                                           -0.0022  0.0103
                ( 50.35%)  -0.7096* C   8 s( 31.93%)p 2.13( 68.05%)d 0.00(  0.03%)
                                            0.0002  0.5649 -0.0120 -0.0028 -0.0006
                                           -0.0627  0.0166 -0.0010 -0.0004  0.3280
                                            0.0141 -0.0029  0.0013 -0.7537 -0.0186
                                            0.0035 -0.0023 -0.0023  0.0019 -0.0103
                                           -0.0001  0.0117
   398. (0.03028) BD*( 1) C   7 - N   9  
                ( 61.26%)   0.7827* C   7 s( 21.88%)p 3.57( 78.03%)d 0.00(  0.09%)
                                           -0.0000  0.4671  0.0242  0.0013 -0.0002
                                            0.2032  0.0014 -0.0005 -0.0019 -0.6030
                                            0.0191 -0.0023 -0.0005 -0.6120  0.0213
                                           -0.0034 -0.0002 -0.0101 -0.0081  0.0249
                                           -0.0106  0.0046
                ( 38.74%)  -0.6225* N   9 s( 35.18%)p 1.84( 64.79%)d 0.00(  0.03%)
                                           -0.0000  0.5931 -0.0026 -0.0044  0.0001
                                           -0.1813 -0.0013  0.0018 -0.0007  0.5645
                                           -0.0006 -0.0046  0.0007  0.5444 -0.0001
                                           -0.0038  0.0011 -0.0067 -0.0023  0.0152
                                           -0.0024  0.0005
   399. (0.02108) BD*( 1) C   7 - H  23  
                ( 37.78%)   0.6146* C   7 s( 21.11%)p 3.73( 78.81%)d 0.00(  0.08%)
                                           -0.0002  0.4587 -0.0263 -0.0009  0.0002
                                           -0.8581 -0.0268 -0.0033  0.0021  0.1897
                                            0.0046  0.0028 -0.0003 -0.1228  0.0039
                                           -0.0002 -0.0007 -0.0103  0.0072 -0.0011
                                            0.0215 -0.0125
                ( 62.22%)  -0.7888* H  23 s(100.00%)
                                            1.0000 -0.0040  0.0000
   400. (0.03897) BD*( 1) C   8 - C  10  
                ( 50.35%)   0.7096* C   8 s( 33.92%)p 1.95( 66.05%)d 0.00(  0.03%)
                                           -0.0000  0.5823  0.0120  0.0029  0.0002
                                            0.7187 -0.0132 -0.0020  0.0035 -0.2821
                                           -0.0005 -0.0006 -0.0014  0.2532  0.0079
                                            0.0008  0.0012 -0.0100  0.0084 -0.0045
                                            0.0103 -0.0040
                ( 49.65%)  -0.7046* C  10 s( 38.67%)p 1.59( 61.30%)d 0.00(  0.02%)
                                            0.0001  0.6219  0.0015  0.0054  0.0005
                                           -0.6396 -0.0088  0.0073 -0.0092  0.2978
                                            0.0016 -0.0035  0.0034 -0.3391  0.0029
                                            0.0031 -0.0025 -0.0086  0.0063 -0.0058
                                            0.0099 -0.0015
   401. (0.02149) BD*( 1) C   8 - C  14  
                ( 48.62%)   0.6973* C   8 s( 34.13%)p 1.93( 65.84%)d 0.00(  0.03%)
                                            0.0003 -0.5842 -0.0045  0.0012 -0.0003
                                            0.6542 -0.0171 -0.0008  0.0035  0.0319
                                            0.0049  0.0003 -0.0007 -0.4786 -0.0030
                                            0.0014 -0.0007 -0.0002  0.0138  0.0028
                                           -0.0104 -0.0024
                ( 51.38%)  -0.7168* C  14 s( 34.90%)p 1.86( 65.08%)d 0.00(  0.03%)
                                           -0.0002 -0.5907 -0.0048 -0.0039 -0.0005
                                           -0.6512 -0.0110  0.0097 -0.0017 -0.0333
                                            0.0117  0.0012  0.0011  0.4741 -0.0222
                                           -0.0069 -0.0009  0.0012  0.0111  0.0023
                                           -0.0114  0.0000
   402. (0.34794) BD*( 2) C   8 - C  14  
                ( 48.89%)   0.6992* C   8 s(  0.00%)p 1.00( 99.96%)d 0.00(  0.04%)
                                            0.0000  0.0028  0.0037  0.0002  0.0001
                                           -0.2250  0.0011 -0.0006  0.0015 -0.9006
                                           -0.0062 -0.0054  0.0049 -0.3712 -0.0006
                                           -0.0020  0.0026  0.0097 -0.0004 -0.0130
                                           -0.0018 -0.0103
                ( 51.11%)  -0.7149* C  14 s(  0.00%)p 1.00( 99.96%)d 0.00(  0.04%)
                                            0.0000  0.0020  0.0003  0.0017  0.0001
                                           -0.2223 -0.0022 -0.0021  0.0003 -0.9033
                                           -0.0123 -0.0065  0.0013 -0.3661 -0.0025
                                           -0.0038  0.0008 -0.0174 -0.0069  0.0041
                                           -0.0077  0.0023
   403. (0.05238) BD*( 1) N   9 - C  15  
                ( 36.83%)   0.6069* N   9 s( 35.46%)p 1.82( 64.49%)d 0.00(  0.05%)
                                           -0.0000 -0.5954 -0.0108 -0.0054  0.0000
                                            0.5304  0.0007 -0.0013  0.0018  0.2836
                                           -0.0184  0.0038  0.0004  0.5313 -0.0209
                                            0.0028  0.0013 -0.0062 -0.0159 -0.0112
                                           -0.0071 -0.0023
                ( 63.17%)  -0.7948* C  15 s( 32.63%)p 2.06( 67.30%)d 0.00(  0.08%)
                                           -0.0001 -0.5709  0.0186 -0.0033  0.0021
                                           -0.5443  0.0209  0.0016 -0.0033 -0.2923
                                            0.0096  0.0068 -0.0005 -0.5388  0.0190
                                            0.0080 -0.0022 -0.0130 -0.0210 -0.0085
                                           -0.0071 -0.0044
   404. (0.02203) BD*( 1) N   9 - H  24  
                ( 28.90%)   0.5376* N   9 s( 29.25%)p 2.42( 70.68%)d 0.00(  0.06%)
                                            0.0002 -0.5408  0.0041  0.0025  0.0001
                                           -0.7834  0.0182  0.0023  0.0011  0.3040
                                           -0.0095 -0.0008 -0.0016  0.0133 -0.0025
                                            0.0001 -0.0013  0.0149 -0.0004 -0.0051
                                           -0.0157  0.0115
                ( 71.10%)  -0.8432* H  24 s(100.00%)
                                           -1.0000  0.0090 -0.0026
   405. (0.02752) BD*( 1) C  10 - C  11  
                ( 48.57%)   0.6969* C  10 s( 37.45%)p 1.67( 62.52%)d 0.00(  0.03%)
                                            0.0000 -0.6120 -0.0068  0.0006  0.0004
                                           -0.0670  0.0212 -0.0036  0.0019  0.3115
                                           -0.0058 -0.0001  0.0028 -0.7232  0.0006
                                            0.0030 -0.0087  0.0025 -0.0006  0.0115
                                           -0.0017 -0.0119
                ( 51.43%)  -0.7172* C  11 s( 34.38%)p 1.91( 65.59%)d 0.00(  0.03%)
                                           -0.0000 -0.5861  0.0148 -0.0030 -0.0003
                                            0.0151  0.0358 -0.0029  0.0012 -0.3016
                                           -0.0018  0.0055  0.0002  0.7503 -0.0174
                                           -0.0124 -0.0011  0.0022 -0.0024  0.0112
                                           -0.0001 -0.0126
   406. (0.39059) BD*( 2) C  10 - C  11  
                ( 46.57%)   0.6824* C  10 s(  0.00%)p 1.00( 99.98%)d 0.00(  0.01%)
                                            0.0000 -0.0027 -0.0004  0.0003 -0.0000
                                           -0.2290 -0.0011 -0.0040  0.0001 -0.9021
                                           -0.0048 -0.0174  0.0004 -0.3651 -0.0019
                                           -0.0078 -0.0001 -0.0017 -0.0034 -0.0074
                                           -0.0054 -0.0067
                ( 53.43%)  -0.7310* C  11 s(  0.00%)p 1.00( 99.96%)d 0.00(  0.04%)
                                           -0.0000 -0.0019  0.0003  0.0002  0.0001
                                           -0.2277 -0.0033 -0.0040 -0.0003 -0.9042
                                           -0.0121 -0.0147 -0.0005 -0.3603 -0.0049
                                           -0.0059 -0.0002  0.0073  0.0071  0.0105
                                            0.0101  0.0094
   407. (0.02671) BD*( 1) C  10 -Cl  17  
                ( 53.82%)   0.7336* C  10 s( 23.71%)p 3.21( 76.10%)d 0.01(  0.19%)
                                           -0.0001  0.4868 -0.0096 -0.0064 -0.0001
                                            0.7297 -0.0179 -0.0069 -0.0137  0.0065
                                            0.0046 -0.0023  0.0006 -0.4773 -0.0019
                                            0.0080  0.0072 -0.0013 -0.0336 -0.0006
                                            0.0281 -0.0026
                ( 46.18%)  -0.6796*Cl  17 s( 20.36%)p 3.89( 79.11%)d 0.03(  0.53%)
                                            0.0000  0.0001  0.4499  0.0342  0.0004
                                           -0.0000 -0.0000 -0.0001 -0.7621  0.0398
                                            0.0046 -0.0022  0.0003  0.0000  0.0168
                                            0.0005 -0.0005  0.0010  0.0000  0.0001
                                            0.4556 -0.0290 -0.0039 -0.0007 -0.0002
                                           -0.0012 -0.0552  0.0014  0.0472 -0.0081
   408. (0.01644) BD*( 1) C  11 - C  12  
                ( 49.35%)   0.7025* C  11 s( 34.97%)p 1.86( 64.99%)d 0.00(  0.03%)
                                            0.0002 -0.5912  0.0129  0.0072  0.0002
                                            0.6559  0.0099 -0.0128  0.0012  0.0219
                                           -0.0176  0.0020 -0.0003 -0.4661  0.0373
                                            0.0027  0.0001  0.0022  0.0122  0.0024
                                           -0.0134  0.0007
                ( 50.65%)  -0.7117* C  12 s( 34.42%)p 1.90( 65.55%)d 0.00(  0.03%)
                                           -0.0001 -0.5866  0.0105 -0.0003  0.0000
                                           -0.6681  0.0338  0.0101  0.0001 -0.0174
                                           -0.0161  0.0020 -0.0001  0.4547  0.0192
                                           -0.0115  0.0001 -0.0000  0.0139  0.0034
                                           -0.0105 -0.0030
   409. (0.01091) BD*( 1) C  11 - H  25  
                ( 39.10%)   0.6253* C  11 s( 30.57%)p 2.27( 69.36%)d 0.00(  0.06%)
                                            0.0003 -0.5526 -0.0191 -0.0047  0.0001
                                           -0.7183 -0.0073 -0.0047 -0.0011  0.2999
                                           -0.0009  0.0029  0.0004 -0.2959  0.0069
                                           -0.0042 -0.0003  0.0136 -0.0141  0.0055
                                           -0.0130  0.0079
                ( 60.90%)  -0.7804* H  25 s(100.00%)
                                           -1.0000 -0.0011 -0.0012
   410. (0.01506) BD*( 1) C  12 - C  13  
                ( 49.95%)   0.7068* C  12 s( 34.68%)p 1.88( 65.29%)d 0.00(  0.03%)
                                           -0.0000 -0.5888  0.0127  0.0004  0.0002
                                            0.7063 -0.0318 -0.0103 -0.0001 -0.2828
                                           -0.0033  0.0058 -0.0001  0.2683  0.0278
                                           -0.0083  0.0004  0.0097 -0.0088  0.0064
                                           -0.0100  0.0024
                ( 50.05%)  -0.7074* C  13 s( 34.57%)p 1.89( 65.40%)d 0.00(  0.03%)
                                           -0.0000 -0.5878  0.0131  0.0019  0.0005
                                           -0.6920 -0.0028 -0.0129 -0.0003  0.2901
                                           -0.0154  0.0036  0.0000 -0.2983  0.0400
                                           -0.0009  0.0002  0.0095 -0.0064  0.0049
                                           -0.0119  0.0047
   411. (0.32289) BD*( 2) C  12 - C  13  
                ( 49.98%)   0.7069* C  12 s(  0.00%)p 1.00( 99.96%)d 0.00(  0.04%)
                                           -0.0000  0.0004 -0.0001 -0.0001  0.0000
                                           -0.2238 -0.0051 -0.0026  0.0002 -0.9040
                                           -0.0205 -0.0111  0.0008 -0.3628 -0.0082
                                           -0.0042  0.0003  0.0069  0.0070  0.0110
                                            0.0100  0.0098
                ( 50.02%)  -0.7073* C  13 s(  0.00%)p 1.00( 99.96%)d 0.00(  0.04%)
                                            0.0000 -0.0001  0.0002  0.0002  0.0000
                                           -0.2229 -0.0053  0.0027  0.0003 -0.9044
                                           -0.0215  0.0113  0.0011 -0.3624 -0.0086
                                            0.0042  0.0005 -0.0171 -0.0064  0.0047
                                           -0.0074  0.0024
   412. (0.01084) BD*( 1) C  12 - H  26  
                ( 39.47%)   0.6282* C  12 s( 30.81%)p 2.24( 69.13%)d 0.00(  0.07%)
                                            0.0003 -0.5548 -0.0181  0.0000 -0.0002
                                           -0.0435 -0.0016 -0.0001 -0.0003  0.3183
                                            0.0020  0.0033  0.0007 -0.7668 -0.0041
                                           -0.0080 -0.0015  0.0002 -0.0024  0.0151
                                            0.0047 -0.0199
                ( 60.53%)  -0.7780* H  26 s(100.00%)
                                           -1.0000 -0.0006 -0.0012
   413. (0.01493) BD*( 1) C  13 - C  14  
                ( 50.45%)   0.7103* C  13 s( 34.64%)p 1.89( 65.33%)d 0.00(  0.03%)
                                            0.0001  0.5885 -0.0096  0.0013  0.0003
                                           -0.0490  0.0392  0.0025  0.0006  0.3099
                                           -0.0130  0.0043 -0.0001 -0.7435  0.0087
                                           -0.0127 -0.0002 -0.0011 -0.0015 -0.0115
                                            0.0010  0.0139
                ( 49.55%)  -0.7039* C  14 s( 34.59%)p 1.89( 65.38%)d 0.00(  0.03%)
                                           -0.0000  0.5879  0.0157 -0.0011 -0.0003
                                            0.0254  0.0390 -0.0047 -0.0001 -0.3073
                                           -0.0030  0.0041 -0.0002  0.7462 -0.0167
                                           -0.0078  0.0007 -0.0027  0.0023 -0.0120
                                            0.0010  0.0125
   414. (0.01108) BD*( 1) C  13 - H  27  
                ( 39.54%)   0.6288* C  13 s( 30.70%)p 2.25( 69.23%)d 0.00(  0.07%)
                                           -0.0003  0.5538  0.0180  0.0005  0.0003
                                           -0.6834 -0.0042  0.0068 -0.0014 -0.0216
                                            0.0002  0.0005 -0.0000  0.4740  0.0024
                                           -0.0052  0.0010  0.0018 -0.0213  0.0006
                                            0.0141 -0.0012
                ( 60.46%)  -0.7776* H  27 s(100.00%)
                                            1.0000  0.0006  0.0013
   415. (0.01125) BD*( 1) C  14 - H  28  
                ( 39.50%)   0.6285* C  14 s( 30.41%)p 2.29( 69.53%)d 0.00(  0.07%)
                                           -0.0004  0.5512 -0.0160 -0.0023 -0.0001
                                           -0.7243  0.0032 -0.0059 -0.0021  0.2961
                                            0.0037  0.0012  0.0001 -0.2878 -0.0102
                                            0.0005  0.0007 -0.0138  0.0140 -0.0048
                                            0.0135 -0.0087
                ( 60.50%)  -0.7778* H  28 s(100.00%)
                                            1.0000  0.0016  0.0006
   416. (0.27630) BD*( 1) C  15 - O  16  
                ( 73.33%)   0.8563* C  15 s(  0.03%)p99.99( 99.37%)d19.34(  0.60%)
                                           -0.0000  0.0176 -0.0015  0.0001 -0.0002
                                           -0.2534 -0.0127 -0.0060  0.0022 -0.7266
                                           -0.0324 -0.0154  0.0038  0.6315  0.0323
                                            0.0144 -0.0036 -0.0023  0.0276  0.0018
                                           -0.0450 -0.0569
                ( 26.67%)  -0.5164* O  16 s(  0.03%)p99.99( 99.86%)d 3.78(  0.11%)
                                            0.0000  0.0170 -0.0013  0.0001 -0.0000
                                           -0.2680 -0.0002 -0.0005  0.0009 -0.6973
                                           -0.0018 -0.0015  0.0025  0.6637  0.0006
                                            0.0009 -0.0023  0.0009 -0.0126  0.0006
                                            0.0188  0.0242
   417. (0.00586) BD*( 2) C  15 - O  16  
                ( 63.89%)   0.7993* C  15 s( 31.94%)p 2.13( 67.91%)d 0.00(  0.16%)
                                           -0.0001  0.5617 -0.0618 -0.0020 -0.0015
                                            0.2546  0.0014 -0.0068 -0.0001 -0.5540
                                            0.0416  0.0028 -0.0038 -0.5510  0.0443
                                           -0.0001 -0.0038 -0.0167 -0.0149  0.0307
                                           -0.0101  0.0047
                ( 36.11%)  -0.6009* O  16 s( 37.00%)p 1.70( 62.89%)d 0.00(  0.11%)
                                            0.0000  0.6067 -0.0440 -0.0020 -0.0000
                                           -0.2423  0.0082 -0.0010 -0.0003  0.5742
                                           -0.0175 -0.0016  0.0002  0.4897 -0.0161
                                           -0.0022  0.0002 -0.0117 -0.0115  0.0254
                                           -0.0129  0.0041
   418. (0.03769) BD*( 1) C  15 - H  29  
                ( 41.65%)   0.6454* C  15 s( 35.76%)p 1.79( 64.15%)d 0.00(  0.09%)
                                           -0.0002  0.5963  0.0448 -0.0012  0.0020
                                           -0.7546 -0.0135  0.0007  0.0034  0.2669
                                            0.0152 -0.0063 -0.0034 -0.0123  0.0112
                                           -0.0065 -0.0025 -0.0164 -0.0028 -0.0062
                                            0.0182 -0.0154
                ( 58.35%)  -0.7639* H  29 s(100.00%)
                                            1.0000  0.0042 -0.0004


 NHO Directionality and "Bond Bending" (deviations from line of nuclear centers)

         [Thresholds for printing:  angular deviation  >  1.0 degree]
                                    hybrid p-character > 25.0%
                                    orbital occupancy  >  0.10e

                                Line of Centers        Hybrid 1              Hybrid 2
                                ---------------  -------------------   ------------------
                NBO               Theta   Phi    Theta   Phi    Dev    Theta   Phi    Dev
 ========================================================================================
     1. BD (   1) C   1 - C   2    45.6  187.6    46.0  189.3   1.3    135.0    5.0   2.0
     2. BD (   1) C   1 - C   6   126.8  285.5   126.0  284.3   1.3     52.4  106.8   1.3
     3. BD (   2) C   1 - C   6   126.8  285.5   130.8  155.5  89.9    130.6  155.4  89.9
     5. BD (   1) C   2 - C   3    84.2  240.5    85.8  241.8   2.1     97.2   59.4   1.8
     6. BD (   2) C   2 - C   3    84.2  240.5   131.1  155.5  90.0    131.3  155.8  90.2
    11. BD (   2) C   4 - C   5   134.5    8.9   130.7  154.8  89.4    130.5  155.3  90.2
    12. BD (   1) C   4 - C   7    83.4  238.9    83.3  240.6   1.6     97.2   55.2   3.8
    13. BD (   1) C   5 - C   6    95.9   60.4    94.5   61.8   2.0     82.9  239.3   1.6
    16. BD (   1) C   7 - C   8    24.3  285.4    24.2  289.8   1.8    156.0   97.9   3.1
    17. BD (   1) C   7 - N   9   132.7  287.8   133.8  289.0   1.4      --     --    --
    18. BD (   1) C   7 - H  23    97.4  165.0    97.5  167.5   2.5      --     --    --
    19. BD (   1) C   8 - C  10    69.0  337.2    71.0  338.1   2.1    115.1  155.3   4.5
    20. BD (   1) C   8 - C  14    54.1  182.7    53.1  183.3   1.1    124.2    1.7   1.9
    21. BD (   2) C   8 - C  14    54.1  182.7   111.7  256.2  90.1    111.4  256.2  90.0
    22. BD (   1) N   9 - C  15   131.6  209.0   130.8  206.9   1.8     49.1   27.8   1.2
    24. BD (   1) C  10 - C  11    22.5  275.8    23.2  278.8   1.3    157.2   99.4   1.4
    25. BD (   2) C  10 - C  11    22.5  275.8    68.5   75.8  89.8     68.9   75.8  89.9
    26. BD (   1) C  10 -Cl  17   121.6  359.4   123.9    0.8   2.6     59.6  178.6   1.4
    27. BD (   1) C  11 - C  12    55.0  181.9    56.9  180.5   2.2    126.5    2.9   1.7
    28. BD (   1) C  11 - H  25    68.5  337.1    69.7  337.5   1.3      --     --    --
    29. BD (   1) C  12 - C  13   110.6  157.7   111.8  157.1   1.4     71.2  338.5   1.9
    30. BD (   2) C  12 - C  13   110.6  157.7   111.3  256.1  90.0    111.3  256.2  90.0
    32. BD (   1) C  13 - C  14   157.4   96.5   158.1   91.3   2.1     23.4  281.0   1.9
    34. BD (   1) C  14 - H  28   109.5  158.2   110.6  157.6   1.2      --     --    --
    35. BD (   1) C  15 - O  16   130.4  293.3    50.4  250.7  88.9     48.4  249.0  88.7
    36. BD (   2) C  15 - O  16   130.4  293.3   131.8  295.9   2.4     52.0  113.0   2.4
    59. LP (   1) N   9             --     --    130.5   69.4   --       --     --    --
    60. LP (   1) O  16             --     --    129.8  294.4   --       --     --    --
    61. LP (   2) O  16             --     --     66.0    2.3   --       --     --    --
    63. LP (   2)Cl  17             --     --    141.3  135.0   --       --     --    --
    64. LP (   3)Cl  17             --     --    111.9  255.2   --       --     --    --
   384. BD*(   2) C   1 - C   6   126.8  285.5   130.8  155.5  89.9    130.6  155.4  89.9
   387. BD*(   2) C   2 - C   3    84.2  240.5   131.1  155.5  90.0    131.3  155.8  90.2
   392. BD*(   2) C   4 - C   5   134.5    8.9   130.7  154.8  89.4    130.5  155.3  90.2
   402. BD*(   2) C   8 - C  14    54.1  182.7   111.7  256.2  90.1    111.4  256.2  90.0
   406. BD*(   2) C  10 - C  11    22.5  275.8    68.5   75.8  89.8     68.9   75.8  89.9
   411. BD*(   2) C  12 - C  13   110.6  157.7   111.3  256.1  90.0    111.3  256.2  90.0
   416. BD*(   1) C  15 - O  16   130.4  293.3    50.4  250.7  88.9     48.4  249.0  88.7


 Second Order Perturbation Theory Analysis of Fock Matrix in NBO Basis

     Threshold for printing:   0.50 kcal/mol
                                                                              E(2)  E(j)-E(i) F(i,j)
         Donor NBO (i)                     Acceptor NBO (j)                 kcal/mol   a.u.    a.u. 
 ===================================================================================================

 within unit  1
   1. BD (   1) C   1 - C   2        / 99. RY*(   1) C   3                    0.95    1.87    0.038
   1. BD (   1) C   1 - C   2        /100. RY*(   2) C   3                    1.51    2.02    0.049
   1. BD (   1) C   1 - C   2        /150. RY*(   1) C   6                    1.02    1.86    0.039
   1. BD (   1) C   1 - C   2        /151. RY*(   2) C   6                    1.47    2.15    0.050
   1. BD (   1) C   1 - C   2        /383. BD*(   1) C   1 - C   6            2.56    1.39    0.053
   1. BD (   1) C   1 - C   2        /385. BD*(   1) C   1 - H  18            1.35    1.39    0.039
   1. BD (   1) C   1 - C   2        /386. BD*(   1) C   2 - C   3            2.59    1.38    0.054
   1. BD (   1) C   1 - C   2        /388. BD*(   1) C   2 - H  19            1.36    1.38    0.039
   1. BD (   1) C   1 - C   2        /390. BD*(   1) C   3 - H  20            2.45    1.38    0.052
   1. BD (   1) C   1 - C   2        /396. BD*(   1) C   6 - H  22            2.37    1.38    0.051
   2. BD (   1) C   1 - C   6        / 82. RY*(   1) C   2                    1.03    1.86    0.039
   2. BD (   1) C   1 - C   6        / 83. RY*(   2) C   2                    1.45    2.17    0.050
   2. BD (   1) C   1 - C   6        /133. RY*(   1) C   5                    0.90    1.85    0.037
   2. BD (   1) C   1 - C   6        /134. RY*(   2) C   5                    1.57    1.99    0.050
   2. BD (   1) C   1 - C   6        /382. BD*(   1) C   1 - C   2            2.56    1.39    0.053
   2. BD (   1) C   1 - C   6        /385. BD*(   1) C   1 - H  18            1.34    1.38    0.039
   2. BD (   1) C   1 - C   6        /388. BD*(   1) C   2 - H  19            2.38    1.38    0.051
   2. BD (   1) C   1 - C   6        /394. BD*(   1) C   5 - C   6            2.64    1.39    0.054
   2. BD (   1) C   1 - C   6        /395. BD*(   1) C   5 - H  21            2.46    1.38    0.052
   2. BD (   1) C   1 - C   6        /396. BD*(   1) C   6 - H  22            1.35    1.38    0.039
   3. BD (   2) C   1 - C   6        / 84. RY*(   3) C   2                    0.64    0.90    0.024
   3. BD (   2) C   1 - C   6        / 85. RY*(   4) C   2                    0.69    1.87    0.035
   3. BD (   2) C   1 - C   6        /136. RY*(   4) C   5                    0.75    1.56    0.033
   3. BD (   2) C   1 - C   6        /387. BD*(   2) C   2 - C   3           28.77    0.35    0.090
   3. BD (   2) C   1 - C   6        /392. BD*(   2) C   4 - C   5           28.50    0.35    0.089
   4. BD (   1) C   1 - H  18        / 82. RY*(   1) C   2                    1.33    1.71    0.043
   4. BD (   1) C   1 - H  18        /150. RY*(   1) C   6                    1.33    1.71    0.043
   4. BD (   1) C   1 - H  18        /382. BD*(   1) C   1 - C   2            0.95    1.24    0.031
   4. BD (   1) C   1 - H  18        /383. BD*(   1) C   1 - C   6            0.96    1.24    0.031
   4. BD (   1) C   1 - H  18        /386. BD*(   1) C   2 - C   3            3.80    1.23    0.061
   4. BD (   1) C   1 - H  18        /388. BD*(   1) C   2 - H  19            0.56    1.23    0.024
   4. BD (   1) C   1 - H  18        /394. BD*(   1) C   5 - C   6            3.83    1.24    0.062
   4. BD (   1) C   1 - H  18        /396. BD*(   1) C   6 - H  22            0.56    1.23    0.023
   5. BD (   1) C   2 - C   3        / 65. RY*(   1) C   1                    0.97    1.88    0.038
   5. BD (   1) C   2 - C   3        / 66. RY*(   2) C   1                    1.44    2.18    0.050
   5. BD (   1) C   2 - C   3        /116. RY*(   1) C   4                    1.04    2.00    0.041
   5. BD (   1) C   2 - C   3        /117. RY*(   2) C   4                    0.77    1.84    0.034
   5. BD (   1) C   2 - C   3        /118. RY*(   3) C   4                    0.62    1.66    0.029
   5. BD (   1) C   2 - C   3        /382. BD*(   1) C   1 - C   2            2.53    1.39    0.053
   5. BD (   1) C   2 - C   3        /385. BD*(   1) C   1 - H  18            2.34    1.38    0.051
   5. BD (   1) C   2 - C   3        /388. BD*(   1) C   2 - H  19            1.31    1.38    0.038
   5. BD (   1) C   2 - C   3        /389. BD*(   1) C   3 - C   4            3.65    1.38    0.063
   5. BD (   1) C   2 - C   3        /390. BD*(   1) C   3 - H  20            1.49    1.38    0.040
   5. BD (   1) C   2 - C   3        /393. BD*(   1) C   4 - C   7            3.73    1.25    0.061
   6. BD (   2) C   2 - C   3        / 67. RY*(   3) C   1                    1.36    0.78    0.032
   6. BD (   2) C   2 - C   3        /384. BD*(   2) C   1 - C   6           28.10    0.35    0.089
   6. BD (   2) C   2 - C   3        /392. BD*(   2) C   4 - C   5           29.07    0.35    0.090
   7. BD (   1) C   2 - H  19        / 65. RY*(   1) C   1                    1.25    1.73    0.042
   7. BD (   1) C   2 - H  19        / 99. RY*(   1) C   3                    1.17    1.72    0.040
   7. BD (   1) C   2 - H  19        /382. BD*(   1) C   1 - C   2            0.96    1.24    0.031
   7. BD (   1) C   2 - H  19        /383. BD*(   1) C   1 - C   6            3.70    1.24    0.060
   7. BD (   1) C   2 - H  19        /385. BD*(   1) C   1 - H  18            0.56    1.24    0.024
   7. BD (   1) C   2 - H  19        /386. BD*(   1) C   2 - C   3            0.98    1.24    0.031
   7. BD (   1) C   2 - H  19        /389. BD*(   1) C   3 - C   4            3.99    1.23    0.063
   7. BD (   1) C   2 - H  19        /390. BD*(   1) C   3 - H  20            0.56    1.23    0.023
   8. BD (   1) C   3 - C   4        / 82. RY*(   1) C   2                    1.16    1.86    0.042
   8. BD (   1) C   3 - C   4        / 83. RY*(   2) C   2                    1.60    2.17    0.053
   8. BD (   1) C   3 - C   4        /133. RY*(   1) C   5                    0.80    1.85    0.034
   8. BD (   1) C   3 - C   4        /134. RY*(   2) C   5                    0.59    1.99    0.031
   8. BD (   1) C   3 - C   4        /167. RY*(   1) C   7                    1.31    1.71    0.042
   8. BD (   1) C   3 - C   4        /168. RY*(   2) C   7                    0.96    1.61    0.035
   8. BD (   1) C   3 - C   4        /386. BD*(   1) C   2 - C   3            3.11    1.38    0.059
   8. BD (   1) C   3 - C   4        /388. BD*(   1) C   2 - H  19            1.94    1.38    0.046
   8. BD (   1) C   3 - C   4        /390. BD*(   1) C   3 - H  20            1.60    1.38    0.042
   8. BD (   1) C   3 - C   4        /391. BD*(   1) C   4 - C   5            3.48    1.37    0.062
   8. BD (   1) C   3 - C   4        /393. BD*(   1) C   4 - C   7            1.95    1.26    0.044
   8. BD (   1) C   3 - C   4        /395. BD*(   1) C   5 - H  21            2.54    1.38    0.053
   8. BD (   1) C   3 - C   4        /398. BD*(   1) C   7 - N   9            2.19    1.19    0.046
   9. BD (   1) C   3 - H  20        / 82. RY*(   1) C   2                    1.14    1.71    0.040
   9. BD (   1) C   3 - H  20        /116. RY*(   1) C   4                    1.79    1.85    0.052
   9. BD (   1) C   3 - H  20        /382. BD*(   1) C   1 - C   2            3.62    1.24    0.060
   9. BD (   1) C   3 - H  20        /386. BD*(   1) C   2 - C   3            1.07    1.24    0.032
   9. BD (   1) C   3 - H  20        /388. BD*(   1) C   2 - H  19            0.55    1.23    0.023
   9. BD (   1) C   3 - H  20        /389. BD*(   1) C   3 - C   4            1.27    1.23    0.035
   9. BD (   1) C   3 - H  20        /391. BD*(   1) C   4 - C   5            4.82    1.23    0.069
  10. BD (   1) C   4 - C   5        / 99. RY*(   1) C   3                    0.72    1.87    0.033
  10. BD (   1) C   4 - C   5        /100. RY*(   2) C   3                    0.55    2.02    0.030
  10. BD (   1) C   4 - C   5        /150. RY*(   1) C   6                    1.21    1.86    0.042
  10. BD (   1) C   4 - C   5        /151. RY*(   2) C   6                    1.56    2.15    0.052
  10. BD (   1) C   4 - C   5        /167. RY*(   1) C   7                    0.56    1.71    0.028
  10. BD (   1) C   4 - C   5        /168. RY*(   2) C   7                    1.12    1.61    0.038
  10. BD (   1) C   4 - C   5        /389. BD*(   1) C   3 - C   4            3.50    1.38    0.062
  10. BD (   1) C   4 - C   5        /390. BD*(   1) C   3 - H  20            2.46    1.38    0.052
  10. BD (   1) C   4 - C   5        /393. BD*(   1) C   4 - C   7            2.07    1.26    0.046
  10. BD (   1) C   4 - C   5        /394. BD*(   1) C   5 - C   6            3.14    1.39    0.059
  10. BD (   1) C   4 - C   5        /395. BD*(   1) C   5 - H  21            1.59    1.38    0.042
  10. BD (   1) C   4 - C   5        /396. BD*(   1) C   6 - H  22            1.95    1.38    0.046
  10. BD (   1) C   4 - C   5        /397. BD*(   1) C   7 - C   8            0.78    1.24    0.028
  11. BD (   2) C   4 - C   5        /101. RY*(   3) C   3                    1.81    1.08    0.043
  11. BD (   2) C   4 - C   5        /152. RY*(   3) C   6                    1.97    0.82    0.039
  11. BD (   2) C   4 - C   5        /384. BD*(   2) C   1 - C   6           28.18    0.35    0.089
  11. BD (   2) C   4 - C   5        /387. BD*(   2) C   2 - C   3           27.25    0.35    0.088
  11. BD (   2) C   4 - C   5        /397. BD*(   1) C   7 - C   8            3.04    0.76    0.047
  11. BD (   2) C   4 - C   5        /399. BD*(   1) C   7 - H  23            3.21    0.73    0.047
  11. BD (   2) C   4 - C   5        /402. BD*(   2) C   8 - C  14            0.60    0.34    0.013
  12. BD (   1) C   4 - C   7        / 99. RY*(   1) C   3                    1.51    1.83    0.047
  12. BD (   1) C   4 - C   7        /133. RY*(   1) C   5                    1.51    1.82    0.047
  12. BD (   1) C   4 - C   7        /185. RY*(   2) C   8                    1.27    1.70    0.042
  12. BD (   1) C   4 - C   7        /201. RY*(   1) N   9                    1.04    1.47    0.035
  12. BD (   1) C   4 - C   7        /386. BD*(   1) C   2 - C   3            2.15    1.35    0.048
  12. BD (   1) C   4 - C   7        /389. BD*(   1) C   3 - C   4            1.92    1.34    0.045
  12. BD (   1) C   4 - C   7        /391. BD*(   1) C   4 - C   5            2.15    1.34    0.048
  12. BD (   1) C   4 - C   7        /394. BD*(   1) C   5 - C   6            2.07    1.35    0.047
  12. BD (   1) C   4 - C   7        /397. BD*(   1) C   7 - C   8            2.57    1.20    0.050
  12. BD (   1) C   4 - C   7        /398. BD*(   1) C   7 - N   9            0.86    1.15    0.028
  12. BD (   1) C   4 - C   7        /399. BD*(   1) C   7 - H  23            1.01    1.17    0.031
  12. BD (   1) C   4 - C   7        /401. BD*(   1) C   8 - C  14            1.58    1.33    0.041
  12. BD (   1) C   4 - C   7        /402. BD*(   2) C   8 - C  14            1.69    0.78    0.035
  12. BD (   1) C   4 - C   7        /403. BD*(   1) N   9 - C  15            1.57    1.27    0.040
  13. BD (   1) C   5 - C   6        / 65. RY*(   1) C   1                    0.97    1.88    0.038
  13. BD (   1) C   5 - C   6        / 66. RY*(   2) C   1                    1.42    2.18    0.050
  13. BD (   1) C   5 - C   6        /116. RY*(   1) C   4                    1.06    2.00    0.041
  13. BD (   1) C   5 - C   6        /117. RY*(   2) C   4                    0.79    1.84    0.034
  13. BD (   1) C   5 - C   6        /118. RY*(   3) C   4                    0.52    1.66    0.026
  13. BD (   1) C   5 - C   6        /383. BD*(   1) C   1 - C   6            2.59    1.39    0.054
  13. BD (   1) C   5 - C   6        /385. BD*(   1) C   1 - H  18            2.32    1.38    0.051
  13. BD (   1) C   5 - C   6        /391. BD*(   1) C   4 - C   5            3.66    1.37    0.063
  13. BD (   1) C   5 - C   6        /393. BD*(   1) C   4 - C   7            3.96    1.26    0.063
  13. BD (   1) C   5 - C   6        /395. BD*(   1) C   5 - H  21            1.49    1.38    0.041
  13. BD (   1) C   5 - C   6        /396. BD*(   1) C   6 - H  22            1.35    1.38    0.039
  14. BD (   1) C   5 - H  21        /116. RY*(   1) C   4                    1.78    1.85    0.051
  14. BD (   1) C   5 - H  21        /150. RY*(   1) C   6                    1.17    1.71    0.040
  14. BD (   1) C   5 - H  21        /383. BD*(   1) C   1 - C   6            3.66    1.24    0.060
  14. BD (   1) C   5 - H  21        /389. BD*(   1) C   3 - C   4            4.70    1.23    0.068
  14. BD (   1) C   5 - H  21        /391. BD*(   1) C   4 - C   5            1.30    1.23    0.036
  14. BD (   1) C   5 - H  21        /394. BD*(   1) C   5 - C   6            1.08    1.24    0.033
  14. BD (   1) C   5 - H  21        /396. BD*(   1) C   6 - H  22            0.57    1.23    0.024
  15. BD (   1) C   6 - H  22        / 65. RY*(   1) C   1                    1.25    1.73    0.042
  15. BD (   1) C   6 - H  22        /133. RY*(   1) C   5                    1.18    1.70    0.040
  15. BD (   1) C   6 - H  22        /382. BD*(   1) C   1 - C   2            3.70    1.24    0.061
  15. BD (   1) C   6 - H  22        /383. BD*(   1) C   1 - C   6            0.95    1.24    0.031
  15. BD (   1) C   6 - H  22        /385. BD*(   1) C   1 - H  18            0.57    1.24    0.024
  15. BD (   1) C   6 - H  22        /391. BD*(   1) C   4 - C   5            4.09    1.23    0.063
  15. BD (   1) C   6 - H  22        /394. BD*(   1) C   5 - C   6            1.00    1.24    0.031
  15. BD (   1) C   6 - H  22        /395. BD*(   1) C   5 - H  21            0.56    1.23    0.024
  16. BD (   1) C   7 - C   8        /117. RY*(   2) C   4                    1.31    1.81    0.044
  16. BD (   1) C   7 - C   8        /201. RY*(   1) N   9                    1.27    1.47    0.039
  16. BD (   1) C   7 - C   8        /218. RY*(   1) C  10                    1.63    1.74    0.048
  16. BD (   1) C   7 - C   8        /286. RY*(   1) C  14                    1.76    1.83    0.051
  16. BD (   1) C   7 - C   8        /391. BD*(   1) C   4 - C   5            2.11    1.34    0.048
  16. BD (   1) C   7 - C   8        /392. BD*(   2) C   4 - C   5            1.79    0.79    0.037
  16. BD (   1) C   7 - C   8        /393. BD*(   1) C   4 - C   7            2.56    1.22    0.050
  16. BD (   1) C   7 - C   8        /398. BD*(   1) C   7 - N   9            0.77    1.15    0.027
  16. BD (   1) C   7 - C   8        /399. BD*(   1) C   7 - H  23            0.87    1.17    0.029
  16. BD (   1) C   7 - C   8        /400. BD*(   1) C   8 - C  10            2.52    1.30    0.051
  16. BD (   1) C   7 - C   8        /401. BD*(   1) C   8 - C  14            2.14    1.32    0.048
  16. BD (   1) C   7 - C   8        /403. BD*(   1) N   9 - C  15            1.78    1.27    0.043
  16. BD (   1) C   7 - C   8        /405. BD*(   1) C  10 - C  11            2.31    1.31    0.049
  16. BD (   1) C   7 - C   8        /413. BD*(   1) C  13 - C  14            2.36    1.34    0.051
  17. BD (   1) C   7 - N   9        /117. RY*(   2) C   4                    0.76    1.94    0.034
  17. BD (   1) C   7 - N   9        /186. RY*(   3) C   8                    0.81    1.75    0.034
  17. BD (   1) C   7 - N   9        /306. RY*(   4) C  15                    1.72    1.90    0.051
  17. BD (   1) C   7 - N   9        /307. RY*(   5) C  15                    0.56    3.24    0.038
  17. BD (   1) C   7 - N   9        /389. BD*(   1) C   3 - C   4            2.32    1.48    0.052
  17. BD (   1) C   7 - N   9        /393. BD*(   1) C   4 - C   7            1.00    1.36    0.033
  17. BD (   1) C   7 - N   9        /397. BD*(   1) C   7 - C   8            0.95    1.33    0.032
  17. BD (   1) C   7 - N   9        /401. BD*(   1) C   8 - C  14            1.20    1.46    0.037
  17. BD (   1) C   7 - N   9        /402. BD*(   2) C   8 - C  14            1.67    0.91    0.038
  17. BD (   1) C   7 - N   9        /403. BD*(   1) N   9 - C  15            0.95    1.41    0.033
  17. BD (   1) C   7 - N   9        /404. BD*(   1) N   9 - H  24            0.69    1.40    0.028
  17. BD (   1) C   7 - N   9        /417. BD*(   2) C  15 - O  16            1.72    1.49    0.045
  18. BD (   1) C   7 - H  23        /391. BD*(   1) C   4 - C   5            2.54    1.19    0.049
  18. BD (   1) C   7 - H  23        /392. BD*(   2) C   4 - C   5            4.56    0.64    0.052
  18. BD (   1) C   7 - H  23        /393. BD*(   1) C   4 - C   7            0.97    1.07    0.029
  18. BD (   1) C   7 - H  23        /397. BD*(   1) C   7 - C   8            0.75    1.05    0.025
  18. BD (   1) C   7 - H  23        /400. BD*(   1) C   8 - C  10            5.32    1.16    0.070
  18. BD (   1) C   7 - H  23        /404. BD*(   1) N   9 - H  24            4.85    1.12    0.066
  19. BD (   1) C   8 - C  10        /167. RY*(   1) C   7                    1.99    1.75    0.053
  19. BD (   1) C   8 - C  10        /235. RY*(   1) C  11                    1.67    1.83    0.049
  19. BD (   1) C   8 - C  10        /236. RY*(   2) C  11                    0.78    1.97    0.035
  19. BD (   1) C   8 - C  10        /286. RY*(   1) C  14                    0.75    1.90    0.034
  19. BD (   1) C   8 - C  10        /397. BD*(   1) C   7 - C   8            2.90    1.27    0.054
  19. BD (   1) C   8 - C  10        /399. BD*(   1) C   7 - H  23            0.84    1.24    0.029
  19. BD (   1) C   8 - C  10        /401. BD*(   1) C   8 - C  14            3.46    1.40    0.062
  19. BD (   1) C   8 - C  10        /405. BD*(   1) C  10 - C  11            4.05    1.39    0.067
  19. BD (   1) C   8 - C  10        /409. BD*(   1) C  11 - H  25            1.82    1.40    0.045
  19. BD (   1) C   8 - C  10        /415. BD*(   1) C  14 - H  28            1.78    1.41    0.045
  20. BD (   1) C   8 - C  14        /167. RY*(   1) C   7                    1.73    1.72    0.049
  20. BD (   1) C   8 - C  14        /218. RY*(   1) C  10                    0.65    1.78    0.030
  20. BD (   1) C   8 - C  14        /269. RY*(   1) C  13                    1.15    1.89    0.042
  20. BD (   1) C   8 - C  14        /270. RY*(   2) C  13                    1.62    2.19    0.054
  20. BD (   1) C   8 - C  14        /393. BD*(   1) C   4 - C   7            0.82    1.26    0.029
  20. BD (   1) C   8 - C  14        /397. BD*(   1) C   7 - C   8            2.07    1.24    0.045
  20. BD (   1) C   8 - C  14        /398. BD*(   1) C   7 - N   9            0.57    1.20    0.023
  20. BD (   1) C   8 - C  14        /399. BD*(   1) C   7 - H  23            0.55    1.21    0.023
  20. BD (   1) C   8 - C  14        /400. BD*(   1) C   8 - C  10            4.17    1.35    0.067
  20. BD (   1) C   8 - C  14        /407. BD*(   1) C  10 -Cl  17            5.75    1.00    0.068
  20. BD (   1) C   8 - C  14        /413. BD*(   1) C  13 - C  14            2.96    1.39    0.057
  20. BD (   1) C   8 - C  14        /414. BD*(   1) C  13 - H  27            1.88    1.39    0.046
  20. BD (   1) C   8 - C  14        /415. BD*(   1) C  14 - H  28            1.49    1.38    0.041
  21. BD (   2) C   8 - C  14        /220. RY*(   3) C  10                    0.95    1.49    0.037
  21. BD (   2) C   8 - C  14        /271. RY*(   3) C  13                    1.86    0.86    0.039
  21. BD (   2) C   8 - C  14        /393. BD*(   1) C   4 - C   7            3.07    0.79    0.048
  21. BD (   2) C   8 - C  14        /398. BD*(   1) C   7 - N   9            4.61    0.73    0.056
  21. BD (   2) C   8 - C  14        /406. BD*(   2) C  10 - C  11           27.09    0.33    0.085
  21. BD (   2) C   8 - C  14        /411. BD*(   2) C  12 - C  13           27.23    0.36    0.088
  22. BD (   1) N   9 - C  15        /167. RY*(   1) C   7                    2.07    1.89    0.056
  22. BD (   1) N   9 - C  15        /321. RY*(   2) O  16                    0.56    1.51    0.026
  22. BD (   1) N   9 - C  15        /393. BD*(   1) C   4 - C   7            0.59    1.43    0.026
  22. BD (   1) N   9 - C  15        /398. BD*(   1) C   7 - N   9            1.85    1.36    0.045
  22. BD (   1) N   9 - C  15        /399. BD*(   1) C   7 - H  23            0.61    1.37    0.026
  22. BD (   1) N   9 - C  15        /404. BD*(   1) N   9 - H  24            0.75    1.47    0.030
  22. BD (   1) N   9 - C  15        /417. BD*(   2) C  15 - O  16            0.51    1.56    0.025
  23. BD (   1) N   9 - H  24        /167. RY*(   1) C   7                    0.58    1.73    0.028
  23. BD (   1) N   9 - H  24        /168. RY*(   2) C   7                    1.23    1.62    0.040
  23. BD (   1) N   9 - H  24        /303. RY*(   1) C  15                    0.95    2.11    0.040
  23. BD (   1) N   9 - H  24        /307. RY*(   5) C  15                    0.73    3.15    0.043
  23. BD (   1) N   9 - H  24        /399. BD*(   1) C   7 - H  23            1.70    1.22    0.041
  23. BD (   1) N   9 - H  24        /403. BD*(   1) N   9 - C  15            0.59    1.32    0.025
  23. BD (   1) N   9 - H  24        /417. BD*(   2) C  15 - O  16            1.06    1.40    0.035
  23. BD (   1) N   9 - H  24        /418. BD*(   1) C  15 - H  29            2.38    1.31    0.050
  24. BD (   1) C  10 - C  11        /184. RY*(   1) C   8                    1.68    1.98    0.052
  24. BD (   1) C  10 - C  11        /252. RY*(   1) C  12                    1.01    1.91    0.039
  24. BD (   1) C  10 - C  11        /253. RY*(   2) C  12                    1.57    2.23    0.053
  24. BD (   1) C  10 - C  11        /338. RY*(   2)Cl  17                    0.79    1.48    0.031
  24. BD (   1) C  10 - C  11        /397. BD*(   1) C   7 - C   8            3.94    1.27    0.063
  24. BD (   1) C  10 - C  11        /400. BD*(   1) C   8 - C  10            4.83    1.37    0.073
  24. BD (   1) C  10 - C  11        /408. BD*(   1) C  11 - C  12            2.85    1.41    0.057
  24. BD (   1) C  10 - C  11        /409. BD*(   1) C  11 - H  25            1.63    1.40    0.043
  24. BD (   1) C  10 - C  11        /412. BD*(   1) C  12 - H  26            1.74    1.41    0.044
  25. BD (   2) C  10 - C  11        /186. RY*(   3) C   8                    0.56    1.21    0.025
  25. BD (   2) C  10 - C  11        /255. RY*(   4) C  12                    1.10    1.59    0.041
  25. BD (   2) C  10 - C  11        /337. RY*(   1)Cl  17                    2.88    1.01    0.052
  25. BD (   2) C  10 - C  11        /402. BD*(   2) C   8 - C  14           27.34    0.37    0.090
  25. BD (   2) C  10 - C  11        /411. BD*(   2) C  12 - C  13           25.01    0.37    0.086
  26. BD (   1) C  10 -Cl  17        /184. RY*(   1) C   8                    1.03    2.03    0.041
  26. BD (   1) C  10 -Cl  17        /218. RY*(   1) C  10                    0.63    1.86    0.031
  26. BD (   1) C  10 -Cl  17        /235. RY*(   1) C  11                    0.89    1.88    0.037
  26. BD (   1) C  10 -Cl  17        /400. BD*(   1) C   8 - C  10            0.67    1.43    0.028
  26. BD (   1) C  10 -Cl  17        /401. BD*(   1) C   8 - C  14            2.59    1.45    0.055
  26. BD (   1) C  10 -Cl  17        /408. BD*(   1) C  11 - C  12            2.27    1.47    0.052
  27. BD (   1) C  11 - C  12        /219. RY*(   2) C  10                    1.58    1.68    0.046
  27. BD (   1) C  11 - C  12        /269. RY*(   1) C  13                    1.05    1.89    0.040
  27. BD (   1) C  11 - C  12        /270. RY*(   2) C  13                    1.49    2.19    0.051
  27. BD (   1) C  11 - C  12        /405. BD*(   1) C  10 - C  11            3.37    1.36    0.060
  27. BD (   1) C  11 - C  12        /407. BD*(   1) C  10 -Cl  17            4.89    1.00    0.063
  27. BD (   1) C  11 - C  12        /409. BD*(   1) C  11 - H  25            1.49    1.37    0.041
  27. BD (   1) C  11 - C  12        /410. BD*(   1) C  12 - C  13            2.43    1.39    0.052
  27. BD (   1) C  11 - C  12        /412. BD*(   1) C  12 - H  26            1.29    1.39    0.038
  27. BD (   1) C  11 - C  12        /414. BD*(   1) C  13 - H  27            2.31    1.39    0.051
  28. BD (   1) C  11 - H  25        /218. RY*(   1) C  10                    1.14    1.63    0.039
  28. BD (   1) C  11 - H  25        /252. RY*(   1) C  12                    1.19    1.73    0.041
  28. BD (   1) C  11 - H  25        /400. BD*(   1) C   8 - C  10            4.49    1.20    0.066
  28. BD (   1) C  11 - H  25        /405. BD*(   1) C  10 - C  11            1.29    1.21    0.035
  28. BD (   1) C  11 - H  25        /408. BD*(   1) C  11 - C  12            1.17    1.24    0.034
  28. BD (   1) C  11 - H  25        /410. BD*(   1) C  12 - C  13            3.59    1.24    0.060
  28. BD (   1) C  11 - H  25        /412. BD*(   1) C  12 - H  26            0.57    1.24    0.024
  29. BD (   1) C  12 - C  13        /236. RY*(   2) C  11                    2.12    1.95    0.058
  29. BD (   1) C  12 - C  13        /286. RY*(   1) C  14                    0.78    1.87    0.034
  29. BD (   1) C  12 - C  13        /287. RY*(   2) C  14                    1.71    2.01    0.052
  29. BD (   1) C  12 - C  13        /408. BD*(   1) C  11 - C  12            2.43    1.39    0.052
  29. BD (   1) C  12 - C  13        /409. BD*(   1) C  11 - H  25            2.31    1.37    0.050
  29. BD (   1) C  12 - C  13        /412. BD*(   1) C  12 - H  26            1.39    1.38    0.039
  29. BD (   1) C  12 - C  13        /413. BD*(   1) C  13 - C  14            2.55    1.39    0.053
  29. BD (   1) C  12 - C  13        /414. BD*(   1) C  13 - H  27            1.38    1.39    0.039
  29. BD (   1) C  12 - C  13        /415. BD*(   1) C  14 - H  28            2.45    1.38    0.052
  30. BD (   2) C  12 - C  13        /239. RY*(   5) C  11                    0.93    1.65    0.039
  30. BD (   2) C  12 - C  13        /289. RY*(   4) C  14                    1.39    1.48    0.045
  30. BD (   2) C  12 - C  13        /402. BD*(   2) C   8 - C  14           29.48    0.35    0.090
  30. BD (   2) C  12 - C  13        /406. BD*(   2) C  10 - C  11           32.39    0.32    0.092
  31. BD (   1) C  12 - H  26        /235. RY*(   1) C  11                    1.15    1.65    0.039
  31. BD (   1) C  12 - H  26        /269. RY*(   1) C  13                    1.28    1.74    0.042
  31. BD (   1) C  12 - H  26        /405. BD*(   1) C  10 - C  11            3.84    1.21    0.061
  31. BD (   1) C  12 - H  26        /408. BD*(   1) C  11 - C  12            1.00    1.24    0.031
  31. BD (   1) C  12 - H  26        /409. BD*(   1) C  11 - H  25            0.59    1.22    0.024
  31. BD (   1) C  12 - H  26        /410. BD*(   1) C  12 - C  13            0.99    1.24    0.031
  31. BD (   1) C  12 - H  26        /413. BD*(   1) C  13 - C  14            3.71    1.24    0.061
  31. BD (   1) C  12 - H  26        /414. BD*(   1) C  13 - H  27            0.56    1.24    0.024
  32. BD (   1) C  13 - C  14        /185. RY*(   2) C   8                    1.25    1.74    0.042
  32. BD (   1) C  13 - C  14        /186. RY*(   3) C   8                    0.97    1.66    0.036
  32. BD (   1) C  13 - C  14        /252. RY*(   1) C  12                    1.00    1.88    0.039
  32. BD (   1) C  13 - C  14        /253. RY*(   2) C  12                    1.37    2.21    0.049
  32. BD (   1) C  13 - C  14        /397. BD*(   1) C   7 - C   8            3.37    1.24    0.058
  32. BD (   1) C  13 - C  14        /401. BD*(   1) C   8 - C  14            3.26    1.37    0.060
  32. BD (   1) C  13 - C  14        /410. BD*(   1) C  12 - C  13            2.52    1.39    0.053
  32. BD (   1) C  13 - C  14        /412. BD*(   1) C  12 - H  26            2.34    1.38    0.051
  32. BD (   1) C  13 - C  14        /414. BD*(   1) C  13 - H  27            1.37    1.39    0.039
  32. BD (   1) C  13 - C  14        /415. BD*(   1) C  14 - H  28            1.44    1.38    0.040
  33. BD (   1) C  13 - H  27        /252. RY*(   1) C  12                    1.24    1.73    0.042
  33. BD (   1) C  13 - H  27        /286. RY*(   1) C  14                    1.18    1.72    0.040
  33. BD (   1) C  13 - H  27        /401. BD*(   1) C   8 - C  14            4.05    1.22    0.063
  33. BD (   1) C  13 - H  27        /408. BD*(   1) C  11 - C  12            3.67    1.24    0.060
  33. BD (   1) C  13 - H  27        /410. BD*(   1) C  12 - C  13            0.98    1.24    0.031
  33. BD (   1) C  13 - H  27        /412. BD*(   1) C  12 - H  26            0.56    1.23    0.024
  33. BD (   1) C  13 - H  27        /413. BD*(   1) C  13 - C  14            1.02    1.24    0.032
  33. BD (   1) C  13 - H  27        /415. BD*(   1) C  14 - H  28            0.57    1.23    0.024
  34. BD (   1) C  14 - H  28        /184. RY*(   1) C   8                    1.57    1.80    0.048
  34. BD (   1) C  14 - H  28        /269. RY*(   1) C  13                    1.08    1.74    0.039
  34. BD (   1) C  14 - H  28        /400. BD*(   1) C   8 - C  10            4.77    1.20    0.068
  34. BD (   1) C  14 - H  28        /401. BD*(   1) C   8 - C  14            1.33    1.22    0.036
  34. BD (   1) C  14 - H  28        /410. BD*(   1) C  12 - C  13            3.56    1.24    0.059
  34. BD (   1) C  14 - H  28        /413. BD*(   1) C  13 - C  14            1.09    1.24    0.033
  34. BD (   1) C  14 - H  28        /414. BD*(   1) C  13 - H  27            0.55    1.24    0.023
  35. BD (   1) C  15 - O  16        /201. RY*(   1) N   9                    0.60    1.18    0.024
  35. BD (   1) C  15 - O  16        /416. BD*(   1) C  15 - O  16            1.26    0.47    0.023
  36. BD (   2) C  15 - O  16        /202. RY*(   2) N   9                    1.52    2.15    0.051
  36. BD (   2) C  15 - O  16        /303. RY*(   1) C  15                    0.87    2.43    0.041
  36. BD (   2) C  15 - O  16        /398. BD*(   1) C   7 - N   9            2.66    1.53    0.057
  36. BD (   2) C  15 - O  16        /403. BD*(   1) N   9 - C  15            0.59    1.65    0.028
  37. BD (   1) C  15 - H  29        /202. RY*(   2) N   9                    1.39    1.72    0.044
  37. BD (   1) C  15 - H  29        /320. RY*(   1) O  16                    0.90    1.52    0.033
  37. BD (   1) C  15 - H  29        /404. BD*(   1) N   9 - H  24            3.82    1.21    0.061
  38. CR (   1) C   1                / 83. RY*(   2) C   2                    1.26   11.80    0.109
  38. CR (   1) C   1                /151. RY*(   2) C   6                    1.24   11.77    0.108
  38. CR (   1) C   1                /359. RY*(   2) H  18                    0.59   12.29    0.076
  38. CR (   1) C   1                /386. BD*(   1) C   2 - C   3            0.65   11.01    0.076
  38. CR (   1) C   1                /394. BD*(   1) C   5 - C   6            0.67   11.01    0.077
  39. CR (   1) C   2                / 66. RY*(   2) C   1                    1.33   11.81    0.112
  39. CR (   1) C   2                /100. RY*(   2) C   3                    1.12   11.64    0.102
  39. CR (   1) C   2                /361. RY*(   2) H  19                    0.63   12.35    0.079
  39. CR (   1) C   2                /383. BD*(   1) C   1 - C   6            0.64   11.01    0.075
  39. CR (   1) C   2                /389. BD*(   1) C   3 - C   4            0.78   11.00    0.083
  40. CR (   1) C   3                / 83. RY*(   2) C   2                    1.35   11.80    0.112
  40. CR (   1) C   3                /116. RY*(   1) C   4                    0.52   11.62    0.069
  40. CR (   1) C   3                /117. RY*(   2) C   4                    1.44   11.46    0.115
  40. CR (   1) C   3                /362. RY*(   1) H  20                    0.65   11.83    0.078
  40. CR (   1) C   3                /382. BD*(   1) C   1 - C   2            0.64   11.01    0.075
  40. CR (   1) C   3                /391. BD*(   1) C   4 - C   5            0.80   11.00    0.084
  40. CR (   1) C   3                /393. BD*(   1) C   4 - C   7            0.79   10.88    0.083
  41. CR (   1) C   4                /100. RY*(   2) C   3                    1.19   11.66    0.105
  41. CR (   1) C   4                /134. RY*(   2) C   5                    1.25   11.64    0.108
  41. CR (   1) C   4                /386. BD*(   1) C   2 - C   3            0.62   11.03    0.074
  41. CR (   1) C   4                /394. BD*(   1) C   5 - C   6            0.62   11.03    0.074
  42. CR (   1) C   5                /116. RY*(   1) C   4                    0.52   11.62    0.069
  42. CR (   1) C   5                /117. RY*(   2) C   4                    0.65   11.46    0.077
  42. CR (   1) C   5                /118. RY*(   3) C   4                    1.10   11.28    0.099
  42. CR (   1) C   5                /151. RY*(   2) C   6                    1.38   11.77    0.114
  42. CR (   1) C   5                /364. RY*(   1) H  21                    0.65   11.78    0.078
  42. CR (   1) C   5                /383. BD*(   1) C   1 - C   6            0.66   11.01    0.076
  42. CR (   1) C   5                /389. BD*(   1) C   3 - C   4            0.77   11.00    0.083
  42. CR (   1) C   5                /393. BD*(   1) C   4 - C   7            0.85   10.88    0.086
  43. CR (   1) C   6                / 66. RY*(   2) C   1                    1.31   11.81    0.111
  43. CR (   1) C   6                /134. RY*(   2) C   5                    1.10   11.62    0.101
  43. CR (   1) C   6                /367. RY*(   2) H  22                    0.63   12.36    0.079
  43. CR (   1) C   6                /382. BD*(   1) C   1 - C   2            0.65   11.01    0.076
  43. CR (   1) C   6                /391. BD*(   1) C   4 - C   5            0.80   11.00    0.084
  44. CR (   1) C   7                /116. RY*(   1) C   4                    1.05   11.68    0.099
  44. CR (   1) C   7                /184. RY*(   1) C   8                    0.88   11.63    0.090
  44. CR (   1) C   7                /369. RY*(   2) H  23                    0.51   12.84    0.073
  44. CR (   1) C   7                /389. BD*(   1) C   3 - C   4            0.53   11.06    0.069
  44. CR (   1) C   7                /391. BD*(   1) C   4 - C   5            0.69   11.06    0.079
  44. CR (   1) C   7                /400. BD*(   1) C   8 - C  10            0.68   11.03    0.078
  44. CR (   1) C   7                /403. BD*(   1) N   9 - C  15            0.69   10.99    0.079
  45. CR (   1) C   8                /171. RY*(   5) C   7                    0.67   11.28    0.078
  45. CR (   1) C   8                /219. RY*(   2) C  10                    2.23   11.33    0.142
  45. CR (   1) C   8                /287. RY*(   2) C  14                    1.25   11.66    0.108
  45. CR (   1) C   8                /405. BD*(   1) C  10 - C  11            0.73   11.01    0.081
  45. CR (   1) C   8                /407. BD*(   1) C  10 -Cl  17            1.15   10.65    0.099
  45. CR (   1) C   8                /413. BD*(   1) C  13 - C  14            0.64   11.04    0.075
  46. CR (   1) N   9                /168. RY*(   2) C   7                    1.48   15.45    0.135
  46. CR (   1) N   9                /305. RY*(   3) C  15                    0.63   16.24    0.091
  46. CR (   1) N   9                /307. RY*(   5) C  15                    0.95   16.98    0.114
  46. CR (   1) N   9                /371. RY*(   2) H  24                    0.83   16.80    0.106
  47. CR (   1) C  10                /185. RY*(   2) C   8                    1.42   11.45    0.114
  47. CR (   1) C  10                /186. RY*(   3) C   8                    0.88   11.37    0.089
  47. CR (   1) C  10                /236. RY*(   2) C  11                    1.74   11.66    0.127
  47. CR (   1) C  10                /397. BD*(   1) C   7 - C   8            0.99   10.95    0.094
  47. CR (   1) C  10                /400. BD*(   1) C   8 - C  10            0.85   11.06    0.087
  47. CR (   1) C  10                /401. BD*(   1) C   8 - C  14            0.62   11.08    0.075
  47. CR (   1) C  10                /405. BD*(   1) C  10 - C  11            0.71   11.07    0.080
  47. CR (   1) C  10                /407. BD*(   1) C  10 -Cl  17            2.06   10.71    0.134
  47. CR (   1) C  10                /408. BD*(   1) C  11 - C  12            0.60   11.10    0.073
  48. CR (   1) C  11                /218. RY*(   1) C  10                    1.15   11.41    0.102
  48. CR (   1) C  11                /219. RY*(   2) C  10                    1.06   11.31    0.098
  48. CR (   1) C  11                /253. RY*(   2) C  12                    1.34   11.83    0.112
  48. CR (   1) C  11                /372. RY*(   1) H  25                    0.52   11.53    0.069
  48. CR (   1) C  11                /400. BD*(   1) C   8 - C  10            1.02   10.97    0.095
  48. CR (   1) C  11                /407. BD*(   1) C  10 -Cl  17            0.82   10.63    0.084
  48. CR (   1) C  11                /410. BD*(   1) C  12 - C  13            0.64   11.02    0.075
  49. CR (   1) C  12                /235. RY*(   1) C  11                    0.51   11.42    0.069
  49. CR (   1) C  12                /236. RY*(   2) C  11                    0.70   11.57    0.080
  49. CR (   1) C  12                /237. RY*(   3) C  11                    0.59   11.29    0.073
  49. CR (   1) C  12                /270. RY*(   2) C  13                    1.28   11.82    0.110
  49. CR (   1) C  12                /375. RY*(   2) H  26                    0.58   12.27    0.075
  49. CR (   1) C  12                /405. BD*(   1) C  10 - C  11            0.71   10.98    0.080
  49. CR (   1) C  12                /413. BD*(   1) C  13 - C  14            0.64   11.01    0.075
  50. CR (   1) C  13                /253. RY*(   2) C  12                    1.28   11.83    0.110
  50. CR (   1) C  13                /287. RY*(   2) C  14                    1.11   11.63    0.101
  50. CR (   1) C  13                /377. RY*(   2) H  27                    0.62   12.33    0.078
  50. CR (   1) C  13                /401. BD*(   1) C   8 - C  14            0.75   10.99    0.081
  50. CR (   1) C  13                /408. BD*(   1) C  11 - C  12            0.62   11.01    0.074
  51. CR (   1) C  14                /184. RY*(   1) C   8                    1.16   11.57    0.104
  51. CR (   1) C  14                /186. RY*(   3) C   8                    0.69   11.28    0.079
  51. CR (   1) C  14                /270. RY*(   2) C  13                    1.32   11.82    0.112
  51. CR (   1) C  14                /378. RY*(   1) H  28                    0.77   12.10    0.086
  51. CR (   1) C  14                /397. BD*(   1) C   7 - C   8            0.69   10.87    0.078
  51. CR (   1) C  14                /400. BD*(   1) C   8 - C  10            0.88   10.97    0.089
  51. CR (   1) C  14                /410. BD*(   1) C  12 - C  13            0.64   11.01    0.075
  52. CR (   1) C  15                /398. BD*(   1) C   7 - N   9            1.31   10.94    0.108
  53. CR (   1) O  16                /303. RY*(   1) C  15                    4.32   20.69    0.267
  55. CR (   2)Cl  17                /218. RY*(   1) C  10                    2.34   11.93    0.149
  55. CR (   2)Cl  17                /219. RY*(   2) C  10                    0.60   11.83    0.075
  55. CR (   2)Cl  17                /400. BD*(   1) C   8 - C  10            0.95   11.50    0.094
  55. CR (   2)Cl  17                /405. BD*(   1) C  10 - C  11            0.63   11.51    0.077
  59. LP (   1) N   9                /169. RY*(   3) C   7                    0.88    1.06    0.030
  59. LP (   1) N   9                /176. RY*(  10) C   7                    0.55    1.77    0.030
  59. LP (   1) N   9                /304. RY*(   2) C  15                    2.75    1.87    0.070
  59. LP (   1) N   9                /308. RY*(   6) C  15                    0.77    1.00    0.027
  59. LP (   1) N   9                /318. RY*(  16) C  15                    0.52    1.98    0.031
  59. LP (   1) N   9                /389. BD*(   1) C   3 - C   4            0.54    0.93    0.022
  59. LP (   1) N   9                /393. BD*(   1) C   4 - C   7            6.34    0.81    0.069
  59. LP (   1) N   9                /397. BD*(   1) C   7 - C   8            5.24    0.79    0.062
  59. LP (   1) N   9                /402. BD*(   2) C   8 - C  14            2.19    0.37    0.026
  59. LP (   1) N   9                /416. BD*(   1) C  15 - O  16           86.02    0.35    0.157
  60. LP (   1) O  16                /303. RY*(   1) C  15                   11.23    2.14    0.139
  60. LP (   1) O  16                /305. RY*(   3) C  15                    0.87    2.45    0.041
  60. LP (   1) O  16                /313. RY*(  11) C  15                    0.76    3.65    0.047
  60. LP (   1) O  16                /314. RY*(  12) C  15                    0.57    3.02    0.037
  60. LP (   1) O  16                /418. BD*(   1) C  15 - H  29            0.58    1.35    0.025
  61. LP (   2) O  16                /305. RY*(   3) C  15                    2.90    1.97    0.069
  61. LP (   2) O  16                /316. RY*(  14) C  15                    0.58    1.17    0.024
  61. LP (   2) O  16                /398. BD*(   1) C   7 - N   9            0.98    0.76    0.025
  61. LP (   2) O  16                /403. BD*(   1) N   9 - C  15           23.16    0.88    0.129
  61. LP (   2) O  16                /418. BD*(   1) C  15 - H  29           17.36    0.87    0.111
  62. LP (   1)Cl  17                /218. RY*(   1) C  10                    3.53    2.03    0.076
  62. LP (   1)Cl  17                /219. RY*(   2) C  10                    1.05    1.93    0.040
  62. LP (   1)Cl  17                /400. BD*(   1) C   8 - C  10            2.64    1.60    0.058
  62. LP (   1)Cl  17                /405. BD*(   1) C  10 - C  11            1.30    1.61    0.041
  63. LP (   2)Cl  17                /219. RY*(   2) C  10                    0.98    1.31    0.032
  63. LP (   2)Cl  17                /400. BD*(   1) C   8 - C  10            5.90    0.97    0.068
  63. LP (   2)Cl  17                /404. BD*(   1) N   9 - H  24            1.05    0.94    0.028
  63. LP (   2)Cl  17                /405. BD*(   1) C  10 - C  11            5.83    0.99    0.068
  63. LP (   2)Cl  17                /408. BD*(   1) C  11 - C  12            0.76    1.01    0.025
  64. LP (   3)Cl  17                /220. RY*(   3) C  10                    1.09    1.58    0.038
  64. LP (   3)Cl  17                /404. BD*(   1) N   9 - H  24            0.54    0.93    0.020
  64. LP (   3)Cl  17                /406. BD*(   2) C  10 - C  11           17.29    0.42    0.083
 384. BD*(   2) C   1 - C   6        / 67. RY*(   3) C   1                    3.34    0.43    0.083
 384. BD*(   2) C   1 - C   6        / 75. RY*(  11) C   1                    0.69    0.38    0.036
 384. BD*(   2) C   1 - C   6        /152. RY*(   3) C   6                    1.79    0.47    0.064
 387. BD*(   2) C   2 - C   3        / 84. RY*(   3) C   2                    2.91    0.55    0.088
 387. BD*(   2) C   2 - C   3        / 92. RY*(  11) C   2                    0.57    0.55    0.039
 387. BD*(   2) C   2 - C   3        /102. RY*(   4) C   3                    0.76    1.16    0.066
 387. BD*(   2) C   2 - C   3        /103. RY*(   5) C   3                    0.80    1.03    0.064
 392. BD*(   2) C   4 - C   5        /101. RY*(   3) C   3                    0.66    0.73    0.047
 392. BD*(   2) C   4 - C   5        /120. RY*(   5) C   4                    0.51    1.58    0.060
 392. BD*(   2) C   4 - C   5        /135. RY*(   3) C   5                    2.99    0.66    0.095
 392. BD*(   2) C   4 - C   5        /152. RY*(   3) C   6                    0.69    0.47    0.038
 392. BD*(   2) C   4 - C   5        /397. BD*(   1) C   7 - C   8            1.30    0.41    0.047
 392. BD*(   2) C   4 - C   5        /399. BD*(   1) C   7 - H  23            1.20    0.38    0.044
 402. BD*(   2) C   8 - C  14        /271. RY*(   3) C  13                    0.69    0.51    0.040
 402. BD*(   2) C   8 - C  14        /288. RY*(   3) C  14                    1.92    0.97    0.092
 402. BD*(   2) C   8 - C  14        /393. BD*(   1) C   4 - C   7            1.04    0.44    0.043
 402. BD*(   2) C   8 - C  14        /398. BD*(   1) C   7 - N   9            1.47    0.38    0.048
 406. BD*(   2) C  10 - C  11        /220. RY*(   3) C  10                    0.90    1.16    0.065
 406. BD*(   2) C  10 - C  11        /238. RY*(   4) C  11                    3.20    0.79    0.101
 406. BD*(   2) C  10 - C  11        /255. RY*(   4) C  12                    0.54    1.24    0.052
 406. BD*(   2) C  10 - C  11        /337. RY*(   1)Cl  17                    1.17    0.66    0.056
 406. BD*(   2) C  10 - C  11        /402. BD*(   2) C   8 - C  14          171.04    0.02    0.091
 406. BD*(   2) C  10 - C  11        /411. BD*(   2) C  12 - C  13          158.10    0.03    0.097
 411. BD*(   2) C  12 - C  13        /254. RY*(   3) C  12                    1.84    0.89    0.090
 411. BD*(   2) C  12 - C  13        /271. RY*(   3) C  13                    2.07    0.51    0.072
 416. BD*(   1) C  15 - O  16        /304. RY*(   2) C  15                    1.90    1.52    0.128
 416. BD*(   1) C  15 - O  16        /308. RY*(   6) C  15                    2.23    0.65    0.091
 416. BD*(   1) C  15 - O  16        /318. RY*(  16) C  15                    0.65    1.62    0.078
 416. BD*(   1) C  15 - O  16        /322. RY*(   3) O  16                    1.75    0.73    0.086


 Natural Bond Orbitals (Summary):

                                                            Principal Delocalizations
           NBO                        Occupancy    Energy   (geminal,vicinal,remote)
 ====================================================================================
 Molecular unit  1  (C14H12NOCl)
     1. BD (   1) C   1 - C   2          1.98155    -0.77069  386(g),383(g),390(v),396(v)
                                                    100(v),151(v),388(g),385(g)
                                                    150(v),99(v)
     2. BD (   1) C   1 - C   6          1.98149    -0.76963  394(g),382(g),395(v),388(v)
                                                    134(v),83(v),396(g),385(g)
                                                    82(v),133(v)
     3. BD (   2) C   1 - C   6          1.66290    -0.29517  387(v),392(v),136(v),85(v)
                                                    84(v)
     4. BD (   1) C   1 - H  18          1.98164    -0.62097  394(v),386(v),150(v),82(v)
                                                    383(g),382(g),388(v),396(v)
     5. BD (   1) C   2 - C   3          1.97922    -0.76883  393(v),389(g),382(g),385(v)
                                                    390(g),66(v),388(g),116(v)
                                                    65(v),117(v),118(v)
     6. BD (   2) C   2 - C   3          1.66729    -0.29655  392(v),384(v),67(v)
     7. BD (   1) C   2 - H  19          1.98162    -0.62256  389(v),383(v),65(v),99(v)
                                                    386(g),382(g),385(v),390(v)
     8. BD (   1) C   3 - C   4          1.97339    -0.76970  391(g),386(g),395(v),398(v)
                                                    393(g),388(v),83(v),390(g)
                                                    167(v),82(v),168(v),133(v)
                                                    134(v)
     9. BD (   1) C   3 - H  20          1.97989    -0.62197  391(v),382(v),116(v),389(g)
                                                    82(v),386(g),388(v)
    10. BD (   1) C   4 - C   5          1.97407    -0.76982  389(g),394(g),390(v),393(g)
                                                    396(v),395(g),151(v),150(v)
                                                    168(v),397(v),99(v),167(v)
                                                    100(v)
    11. BD (   2) C   4 - C   5          1.66376    -0.29800  384(v),387(v),399(v),397(v)
                                                    152(v),101(v),402(r)
    12. BD (   1) C   4 - C   7          1.96722    -0.73559  397(g),386(v),391(g),394(v)
                                                    402(v),389(g),401(v),403(v)
                                                    99(v),133(v),185(v),201(v)
                                                    399(g),398(g)
    13. BD (   1) C   5 - C   6          1.97915    -0.76935  393(v),391(g),383(g),385(v)
                                                    395(g),66(v),396(g),116(v)
                                                    65(v),117(v),118(v)
    14. BD (   1) C   5 - H  21          1.98030    -0.62259  389(v),383(v),116(v),391(g)
                                                    150(v),394(g),396(v)
    15. BD (   1) C   6 - H  22          1.98140    -0.62179  391(v),382(v),65(v),133(v)
                                                    394(g),383(g),385(v),395(v)
    16. BD (   1) C   7 - C   8          1.96338    -0.73392  393(g),400(g),413(v),405(v)
                                                    401(g),392(v),391(v),403(v)
                                                    286(v),218(v),117(v),201(v)
                                                    399(g),398(g)
    17. BD (   1) C   7 - N   9          1.98211    -0.86907  389(v),402(v),306(v),417(v)
                                                    401(v),393(g),403(g),397(g)
                                                    186(v),117(v),404(g),307(v)
    18. BD (   1) C   7 - H  23          1.96077    -0.58737  392(v),400(v),404(v),391(v)
                                                    393(g),397(g)
    19. BD (   1) C   8 - C  10          1.97460    -0.80615  405(g),401(g),397(g),167(v)
                                                    409(v),415(v),235(v),399(v)
                                                    236(v),286(v)
    20. BD (   1) C   8 - C  14          1.96742    -0.77671  407(v),400(g),413(g),397(g)
                                                    414(v),167(v),270(v),415(g)
                                                    269(v),393(v),218(v),398(v)
                                                    399(v)
    21. BD (   2) C   8 - C  14          1.66407    -0.30633  406(v),411(v),398(v),393(v)
                                                    271(v),220(v)
    22. BD (   1) N   9 - C  15          1.99076    -0.94182  167(v),398(g),404(g),399(v)
                                                    393(v),321(v),417(g)
    23. BD (   1) N   9 - H  24          1.98516    -0.78403  418(v),399(v),168(v),417(v)
                                                    303(v),307(v),403(g),167(v)
    24. BD (   1) C  10 - C  11          1.97938    -0.80409  400(g),397(v),408(g),412(v)
                                                    184(v),409(g),253(v),252(v)
                                                    338(v)
    25. BD (   2) C  10 - C  11          1.68416    -0.32451  402(v),411(v),337(v),255(v)
                                                    186(v)
    26. BD (   1) C  10 -Cl  17          1.98951    -0.86205  401(v),408(v),184(v),235(v)
                                                    400(g),218(g)
    27. BD (   1) C  11 - C  12          1.97498    -0.77995  407(v),405(g),410(g),414(v)
                                                    219(v),270(v),409(g),412(g)
                                                    269(v)
    28. BD (   1) C  11 - H  25          1.98019    -0.63194  400(v),410(v),405(g),252(v)
                                                    408(g),218(v),412(v)
    29. BD (   1) C  12 - C  13          1.98141    -0.77808  413(g),415(v),408(g),409(v)
                                                    236(v),287(v),412(g),414(g)
                                                    286(v)
    30. BD (   2) C  12 - C  13          1.65010    -0.30112  406(v),402(v),289(v),239(v)
    31. BD (   1) C  12 - H  26          1.98097    -0.62856  405(v),413(v),269(v),235(v)
                                                    408(g),410(g),409(v),414(v)
    32. BD (   1) C  13 - C  14          1.97949    -0.77734  397(v),401(g),410(g),412(v)
                                                    415(g),253(v),414(g),185(v)
                                                    252(v),186(v)
    33. BD (   1) C  13 - H  27          1.98127    -0.62725  401(v),408(v),252(v),286(v)
                                                    413(g),410(g),415(v),412(v)
    34. BD (   1) C  14 - H  28          1.97974    -0.63011  400(v),410(v),184(v),401(g)
                                                    413(g),269(v),414(v)
    35. BD (   1) C  15 - O  16          1.99740    -0.44286  416(g),201(v)
    36. BD (   2) C  15 - O  16          1.99380    -1.10937  398(v),202(v),303(g),403(g)
    37. BD (   1) C  15 - H  29          1.98772    -0.67998  404(v),202(v),320(v)
    38. CR (   1) C   1                  1.99929   -10.39158  83(v),151(v),394(v),386(v)
                                                    359(v)
    39. CR (   1) C   2                  1.99929   -10.39398  66(v),100(v),389(v),383(v)
                                                    361(v)
    40. CR (   1) C   3                  1.99917   -10.39209  117(v),83(v),391(v),393(v)
                                                    362(v),382(v),116(v)
    41. CR (   1) C   4                  1.99911   -10.41633  134(v),100(v),394(v),386(v)
    42. CR (   1) C   5                  1.99916   -10.39211  151(v),118(v),393(v),389(v)
                                                    383(v),364(v),117(v),116(v)
    43. CR (   1) C   6                  1.99929   -10.39331  66(v),134(v),391(v),382(v)
                                                    367(v)
    44. CR (   1) C   7                  1.99905   -10.45522  116(v),184(v),403(v),391(v)
                                                    400(v),389(v),369(v)
    45. CR (   1) C   8                  1.99896   -10.42875  219(v),287(v),407(v),405(v)
                                                    171(v),413(v)
    46. CR (   1) N   9                  1.99939   -14.60788  168(v),307(v),371(v),305(v)
    47. CR (   1) C  10                  1.99867   -10.48833  407(g),236(v),185(v),397(v)
                                                    186(v),400(g),405(g),401(v)
                                                    408(v)
    48. CR (   1) C  11                  1.99914   -10.40392  253(v),218(v),219(v),400(v)
                                                    407(v),410(v),372(v)
    49. CR (   1) C  12                  1.99928   -10.40170  270(v),405(v),236(v),413(v)
                                                    237(v),375(v),235(v)
    50. CR (   1) C  13                  1.99928   -10.39906  253(v),287(v),401(v),408(v)
                                                    377(v)
    51. CR (   1) C  14                  1.99917   -10.40191  270(v),184(v),400(v),378(v)
                                                    397(v),186(v),410(v)
    52. CR (   1) C  15                  1.99947   -10.52167  398(v)
    53. CR (   1) O  16                  1.99981   -19.36519  303(v)
    54. CR (   1)Cl  17                  2.00000  -101.25015   
    55. CR (   2)Cl  17                  1.99967   -10.93140  218(v),400(v),405(v),219(v)
    56. CR (   3)Cl  17                  1.99993    -7.55347   
    57. CR (   4)Cl  17                  1.99999    -7.55030   
    58. CR (   5)Cl  17                  1.99996    -7.55140   
    59. LP (   1) N   9                  1.68730    -0.32311  416(v),393(v),397(v),304(v)
                                                    402(r),169(v),308(v),176(v)
                                                    389(r),318(v)
    60. LP (   1) O  16                  1.98853    -0.82007  303(v),305(v),313(v),418(v)
                                                    314(v)
    61. LP (   2) O  16                  1.90443    -0.34316  403(v),418(v),305(v),398(r)
                                                    316(v)
    62. LP (   1)Cl  17                  1.99104    -1.03003  218(v),400(v),405(v),219(v)
    63. LP (   2)Cl  17                  1.96022    -0.40477  400(v),405(v),404(r),219(v)
                                                    408(r)
    64. LP (   3)Cl  17                  1.92059    -0.39943  406(v),220(v),404(r)
    65. RY*(   1) C   1                  0.00556     1.10921   
    66. RY*(   2) C   1                  0.00194     1.41335   
    67. RY*(   3) C   1                  0.00089     0.48281   
    68. RY*(   4) C   1                  0.00055     1.67310   
    69. RY*(   5) C   1                  0.00042     0.89712   
    70. RY*(   6) C   1                  0.00042     1.07617   
    71. RY*(   7) C   1                  0.00017     1.30412   
    72. RY*(   8) C   1                  0.00007     2.80228   
    73. RY*(   9) C   1                  0.00007     1.40928   
    74. RY*(  10) C   1                  0.00002     2.00639   
    75. RY*(  11) C   1                  0.00001     0.43451   
    76. RY*(  12) C   1                  0.00000     2.23477   
    77. RY*(  13) C   1                  0.00000     2.33389   
    78. RY*(  14) C   1                  0.00000     1.50489   
    79. RY*(  15) C   1                  0.00001     1.65619   
    80. RY*(  16) C   1                  0.00000    22.54416   
    81. RY*(  17) C   1                  0.00001     2.32752   
    82. RY*(   1) C   2                  0.00572     1.08963   
    83. RY*(   2) C   2                  0.00202     1.40365   
    84. RY*(   3) C   2                  0.00086     0.60016   
    85. RY*(   4) C   2                  0.00058     1.57314   
    86. RY*(   5) C   2                  0.00050     1.08077   
    87. RY*(   6) C   2                  0.00028     1.01093   
    88. RY*(   7) C   2                  0.00016     1.09795   
    89. RY*(   8) C   2                  0.00009     2.04663   
    90. RY*(   9) C   2                  0.00006     2.77947   
    91. RY*(  10) C   2                  0.00003     1.92672   
    92. RY*(  11) C   2                  0.00001     0.60417   
    93. RY*(  12) C   2                  0.00000     2.45786   
    94. RY*(  13) C   2                  0.00000     2.02666   
    95. RY*(  14) C   2                  0.00001     1.88100   
    96. RY*(  15) C   2                  0.00001     1.65661   
    97. RY*(  16) C   2                  0.00000    22.43929   
    98. RY*(  17) C   2                  0.00000     1.54343   
    99. RY*(   1) C   3                  0.00557     1.09736   
   100. RY*(   2) C   3                  0.00192     1.24582   
   101. RY*(   3) C   3                  0.00111     0.77954   
   102. RY*(   4) C   3                  0.00054     1.21680   
   103. RY*(   5) C   3                  0.00047     1.07817   
   104. RY*(   6) C   3                  0.00024     1.29469   
   105. RY*(   7) C   3                  0.00014     0.63277   
   106. RY*(   8) C   3                  0.00015     2.30791   
   107. RY*(   9) C   3                  0.00010     1.16369   
   108. RY*(  10) C   3                  0.00008     1.66936   
   109. RY*(  11) C   3                  0.00006     2.65071   
   110. RY*(  12) C   3                  0.00004     2.30809   
   111. RY*(  13) C   3                  0.00001     4.30368   
   112. RY*(  14) C   3                  0.00002     1.52862   
   113. RY*(  15) C   3                  0.00000    20.21343   
   114. RY*(  16) C   3                  0.00001     1.81471   
   115. RY*(  17) C   3                  0.00000     2.78679   
   116. RY*(   1) C   4                  0.00649     1.22867   
   117. RY*(   2) C   4                  0.00395     1.07123   
   118. RY*(   3) C   4                  0.00288     0.89074   
   119. RY*(   4) C   4                  0.00084     0.85038   
   120. RY*(   5) C   4                  0.00068     1.63192   
   121. RY*(   6) C   4                  0.00034     1.23899   
   122. RY*(   7) C   4                  0.00026     1.93472   
   123. RY*(   8) C   4                  0.00018     1.42471   
   124. RY*(   9) C   4                  0.00015     2.09319   
   125. RY*(  10) C   4                  0.00011     1.37180   
   126. RY*(  11) C   4                  0.00008     2.82023   
   127. RY*(  12) C   4                  0.00007     3.19492   
   128. RY*(  13) C   4                  0.00006     2.31078   
   129. RY*(  14) C   4                  0.00003     2.47170   
   130. RY*(  15) C   4                  0.00003     1.62824   
   131. RY*(  16) C   4                  0.00001    21.20375   
   132. RY*(  17) C   4                  0.00001     2.84009   
   133. RY*(   1) C   5                  0.00569     1.08287   
   134. RY*(   2) C   5                  0.00202     1.22232   
   135. RY*(   3) C   5                  0.00116     0.71545   
   136. RY*(   4) C   5                  0.00062     1.26609   
   137. RY*(   5) C   5                  0.00048     1.10728   
   138. RY*(   6) C   5                  0.00025     1.11161   
   139. RY*(   7) C   5                  0.00019     0.79454   
   140. RY*(   8) C   5                  0.00012     2.61870   
   141. RY*(   9) C   5                  0.00011     1.26313   
   142. RY*(  10) C   5                  0.00006     2.86073   
   143. RY*(  11) C   5                  0.00003     2.46451   
   144. RY*(  12) C   5                  0.00004     2.21839   
   145. RY*(  13) C   5                  0.00003     0.75620   
   146. RY*(  14) C   5                  0.00000    21.43324   
   147. RY*(  15) C   5                  0.00001     2.68493   
   148. RY*(  16) C   5                  0.00001     2.58600   
   149. RY*(  17) C   5                  0.00001     1.78552   
   150. RY*(   1) C   6                  0.00580     1.08708   
   151. RY*(   2) C   6                  0.00204     1.37969   
   152. RY*(   3) C   6                  0.00088     0.52594   
   153. RY*(   4) C   6                  0.00058     1.62036   
   154. RY*(   5) C   6                  0.00051     1.08342   
   155. RY*(   6) C   6                  0.00029     1.05052   
   156. RY*(   7) C   6                  0.00015     1.15700   
   157. RY*(   8) C   6                  0.00008     1.83796   
   158. RY*(   9) C   6                  0.00007     2.86505   
   159. RY*(  10) C   6                  0.00004     1.22203   
   160. RY*(  11) C   6                  0.00001     1.57242   
   161. RY*(  12) C   6                  0.00000     2.55213   
   162. RY*(  13) C   6                  0.00001     1.53606   
   163. RY*(  14) C   6                  0.00001     1.72120   
   164. RY*(  15) C   6                  0.00000    22.32567   
   165. RY*(  16) C   6                  0.00000     2.27776   
   166. RY*(  17) C   6                  0.00001     1.42013   
   167. RY*(   1) C   7                  0.01140     0.94422   
   168. RY*(   2) C   7                  0.00502     0.84096   
   169. RY*(   3) C   7                  0.00332     0.73962   
   170. RY*(   4) C   7                  0.00195     0.57137   
   171. RY*(   5) C   7                  0.00142     0.85239   
   172. RY*(   6) C   7                  0.00107     1.41705   
   173. RY*(   7) C   7                  0.00076     1.13800   
   174. RY*(   8) C   7                  0.00046     1.56412   
   175. RY*(   9) C   7                  0.00032     1.73113   
   176. RY*(  10) C   7                  0.00031     1.44436   
   177. RY*(  11) C   7                  0.00023     1.79495   
   178. RY*(  12) C   7                  0.00018     2.65221   
   179. RY*(  13) C   7                  0.00011     3.67472   
   180. RY*(  14) C   7                  0.00007     2.05234   
   181. RY*(  15) C   7                  0.00006     2.14832   
   182. RY*(  16) C   7                  0.00001     1.94751   
   183. RY*(  17) C   7                  0.00001    21.45735   
   184. RY*(   1) C   8                  0.00701     1.17170   
   185. RY*(   2) C   8                  0.00378     0.96307   
   186. RY*(   3) C   8                  0.00320     0.88178   
   187. RY*(   4) C   8                  0.00116     1.05709   
   188. RY*(   5) C   8                  0.00060     1.62812   
   189. RY*(   6) C   8                  0.00034     1.73726   
   190. RY*(   7) C   8                  0.00031     1.67106   
   191. RY*(   8) C   8                  0.00026     0.98156   
   192. RY*(   9) C   8                  0.00019     1.84674   
   193. RY*(  10) C   8                  0.00016     2.34080   
   194. RY*(  11) C   8                  0.00014     2.15785   
   195. RY*(  12) C   8                  0.00009     1.48984   
   196. RY*(  13) C   8                  0.00008     3.07160   
   197. RY*(  14) C   8                  0.00005     2.52092   
   198. RY*(  15) C   8                  0.00001     2.90511   
   199. RY*(  16) C   8                  0.00001     1.82036   
   200. RY*(  17) C   8                  0.00001    21.94291   
   201. RY*(   1) N   9                  0.00560     0.73890   
   202. RY*(   2) N   9                  0.00406     1.04123   
   203. RY*(   3) N   9                  0.00196     1.15254   
   204. RY*(   4) N   9                  0.00107     1.43675   
   205. RY*(   5) N   9                  0.00040     1.41506   
   206. RY*(   6) N   9                  0.00023     2.04657   
   207. RY*(   7) N   9                  0.00021     2.00802   
   208. RY*(   8) N   9                  0.00012     2.63413   
   209. RY*(   9) N   9                  0.00008     1.42386   
   210. RY*(  10) N   9                  0.00005     2.20416   
   211. RY*(  11) N   9                  0.00004     2.71901   
   212. RY*(  12) N   9                  0.00002     1.47689   
   213. RY*(  13) N   9                  0.00001     3.75775   
   214. RY*(  14) N   9                  0.00001     2.35817   
   215. RY*(  15) N   9                  0.00001     3.34881   
   216. RY*(  16) N   9                  0.00000    34.96011   
   217. RY*(  17) N   9                  0.00001     3.71348   
   218. RY*(   1) C  10                  0.00785     1.00265   
   219. RY*(   2) C  10                  0.00636     0.90184   
   220. RY*(   3) C  10                  0.00256     1.18105   
   221. RY*(   4) C  10                  0.00096     1.36449   
   222. RY*(   5) C  10                  0.00072     1.40609   
   223. RY*(   6) C  10                  0.00059     2.05466   
   224. RY*(   7) C  10                  0.00034     1.18969   
   225. RY*(   8) C  10                  0.00021     0.86747   
   226. RY*(   9) C  10                  0.00019     1.71353   
   227. RY*(  10) C  10                  0.00015     2.22286   
   228. RY*(  11) C  10                  0.00012     1.30223   
   229. RY*(  12) C  10                  0.00006     2.14576   
   230. RY*(  13) C  10                  0.00007     1.39124   
   231. RY*(  14) C  10                  0.00004     1.88229   
   232. RY*(  15) C  10                  0.00002     2.37631   
   233. RY*(  16) C  10                  0.00000    21.99329   
   234. RY*(  17) C  10                  0.00000     2.82727   
   235. RY*(   1) C  11                  0.00590     1.01968   
   236. RY*(   2) C  11                  0.00271     1.16742   
   237. RY*(   3) C  11                  0.00119     0.88855   
   238. RY*(   4) C  11                  0.00117     0.80892   
   239. RY*(   5) C  11                  0.00044     1.35341   
   240. RY*(   6) C  11                  0.00032     1.53138   
   241. RY*(   7) C  11                  0.00032     0.63629   
   242. RY*(   8) C  11                  0.00018     0.96517   
   243. RY*(   9) C  11                  0.00010     1.50885   
   244. RY*(  10) C  11                  0.00010     3.38914   
   245. RY*(  11) C  11                  0.00004     1.93757   
   246. RY*(  12) C  11                  0.00003     1.92576   
   247. RY*(  13) C  11                  0.00000     1.44096   
   248. RY*(  14) C  11                  0.00000    21.84396   
   249. RY*(  15) C  11                  0.00001     2.22379   
   250. RY*(  16) C  11                  0.00001     1.69608   
   251. RY*(  17) C  11                  0.00000     2.83270   
   252. RY*(   1) C  12                  0.00539     1.10187   
   253. RY*(   2) C  12                  0.00199     1.42940   
   254. RY*(   3) C  12                  0.00073     0.93727   
   255. RY*(   4) C  12                  0.00051     1.26203   
   256. RY*(   5) C  12                  0.00041     1.06250   
   257. RY*(   6) C  12                  0.00036     0.93158   
   258. RY*(   7) C  12                  0.00018     1.11026   
   259. RY*(   8) C  12                  0.00008     1.88616   
   260. RY*(   9) C  12                  0.00005     2.65201   
   261. RY*(  10) C  12                  0.00001     1.61976   
   262. RY*(  11) C  12                  0.00001     1.88689   
   263. RY*(  12) C  12                  0.00001     2.14485   
   264. RY*(  13) C  12                  0.00001     0.53208   
   265. RY*(  14) C  12                  0.00000     2.75491   
   266. RY*(  15) C  12                  0.00001     1.73985   
   267. RY*(  16) C  12                  0.00001     1.70502   
   268. RY*(  17) C  12                  0.00000    22.36557   
   269. RY*(   1) C  13                  0.00547     1.10860   
   270. RY*(   2) C  13                  0.00204     1.41357   
   271. RY*(   3) C  13                  0.00077     0.55861   
   272. RY*(   4) C  13                  0.00056     1.64581   
   273. RY*(   5) C  13                  0.00040     1.24991   
   274. RY*(   6) C  13                  0.00028     1.11760   
   275. RY*(   7) C  13                  0.00016     1.24053   
   276. RY*(   8) C  13                  0.00008     2.17537   
   277. RY*(   9) C  13                  0.00005     2.28628   
   278. RY*(  10) C  13                  0.00002     0.70458   
   279. RY*(  11) C  13                  0.00003     2.04861   
   280. RY*(  12) C  13                  0.00001     1.77478   
   281. RY*(  13) C  13                  0.00000     1.43530   
   282. RY*(  14) C  13                  0.00000     2.55683   
   283. RY*(  15) C  13                  0.00000    22.17421   
   284. RY*(  16) C  13                  0.00001     1.71676   
   285. RY*(  17) C  13                  0.00000     1.93028   
   286. RY*(   1) C  14                  0.00595     1.09164   
   287. RY*(   2) C  14                  0.00197     1.22929   
   288. RY*(   3) C  14                  0.00093     1.01481   
   289. RY*(   4) C  14                  0.00053     1.17971   
   290. RY*(   5) C  14                  0.00049     0.99942   
   291. RY*(   6) C  14                  0.00026     1.08381   
   292. RY*(   7) C  14                  0.00016     1.97610   
   293. RY*(   8) C  14                  0.00011     0.90903   
   294. RY*(   9) C  14                  0.00009     1.59360   
   295. RY*(  10) C  14                  0.00010     3.30190   
   296. RY*(  11) C  14                  0.00006     0.86957   
   297. RY*(  12) C  14                  0.00002     1.85937   
   298. RY*(  13) C  14                  0.00002     1.88011   
   299. RY*(  14) C  14                  0.00002     1.99104   
   300. RY*(  15) C  14                  0.00000    21.47765   
   301. RY*(  16) C  14                  0.00000     2.71042   
   302. RY*(  17) C  14                  0.00001     2.59343   
   303. RY*(   1) C  15                  0.00947     1.32163   
   304. RY*(   2) C  15                  0.00682     1.55075   
   305. RY*(   3) C  15                  0.00666     1.63088   
   306. RY*(   4) C  15                  0.00245     1.03133   
   307. RY*(   5) C  15                  0.00078     2.36840   
   308. RY*(   6) C  15                  0.00039     0.67932   
   309. RY*(   7) C  15                  0.00014     1.50447   
   310. RY*(   8) C  15                  0.00011     0.58230   
   311. RY*(   9) C  15                  0.00005     1.02789   
   312. RY*(  10) C  15                  0.00005     2.64879   
   313. RY*(  11) C  15                  0.00002     2.82717   
   314. RY*(  12) C  15                  0.00001     2.19980   
   315. RY*(  13) C  15                  0.00002     2.28261   
   316. RY*(  14) C  15                  0.00002     0.82958   
   317. RY*(  15) C  15                  0.00000    19.74151   
   318. RY*(  16) C  15                  0.00000     1.65240   
   319. RY*(  17) C  15                  0.00000     2.21425   
   320. RY*(   1) O  16                  0.00238     0.84402   
   321. RY*(   2) O  16                  0.00098     0.56728   
   322. RY*(   3) O  16                  0.00087     0.75922   
   323. RY*(   4) O  16                  0.00012     1.28769   
   324. RY*(   5) O  16                  0.00004     1.47237   
   325. RY*(   6) O  16                  0.00004     2.10206   
   326. RY*(   7) O  16                  0.00002     2.90999   
   327. RY*(   8) O  16                  0.00000     4.70095   
   328. RY*(   9) O  16                  0.00000     4.38996   
   329. RY*(  10) O  16                  0.00000    49.71509   
   330. RY*(  11) O  16                  0.00001     0.99984   
   331. RY*(  12) O  16                  0.00000     4.61400   
   332. RY*(  13) O  16                  0.00000     2.85389   
   333. RY*(  14) O  16                  0.00000     2.74392   
   334. RY*(  15) O  16                  0.00000     2.87011   
   335. RY*(  16) O  16                  0.00000     2.73199   
   336. RY*(  17) O  16                  0.00000     3.08160   
   337. RY*(   1)Cl  17                  0.00456     0.68116   
   338. RY*(   2)Cl  17                  0.00301     0.67209   
   339. RY*(   3)Cl  17                  0.00081     0.55181   
   340. RY*(   4)Cl  17                  0.00029     1.00395   
   341. RY*(   5)Cl  17                  0.00022     0.65946   
   342. RY*(   6)Cl  17                  0.00016     0.47920   
   343. RY*(   7)Cl  17                  0.00009     1.38857   
   344. RY*(   8)Cl  17                  0.00006     0.92166   
   345. RY*(   9)Cl  17                  0.00005     0.82794   
   346. RY*(  10)Cl  17                  0.00005     1.02758   
   347. RY*(  11)Cl  17                  0.00003     1.63789   
   348. RY*(  12)Cl  17                  0.00002     2.02813   
   349. RY*(  13)Cl  17                  0.00000     2.99817   
   350. RY*(  14)Cl  17                  0.00000    24.67231   
   351. RY*(  15)Cl  17                  0.00000     3.28830   
   352. RY*(  16)Cl  17                  0.00000    24.39472   
   353. RY*(  17)Cl  17                  0.00000    17.65830   
   354. RY*(  18)Cl  17                  0.00000   207.55292   
   355. RY*(  19)Cl  17                  0.00000     3.46959   
   356. RY*(  20)Cl  17                  0.00000     1.06580   
   357. RY*(  21)Cl  17                  0.00000    24.52767   
   358. RY*(   1) H  18                  0.00040     0.84585   
   359. RY*(   2) H  18                  0.00021     1.89880   
   360. RY*(   1) H  19                  0.00047     0.79306   
   361. RY*(   2) H  19                  0.00022     1.95637   
   362. RY*(   1) H  20                  0.00066     1.44091   
   363. RY*(   2) H  20                  0.00021     1.39679   
   364. RY*(   1) H  21                  0.00082     1.38379   
   365. RY*(   2) H  21                  0.00019     1.47086   
   366. RY*(   1) H  22                  0.00047     0.79922   
   367. RY*(   2) H  22                  0.00022     1.96444   
   368. RY*(   1) H  23                  0.00214     0.60982   
   369. RY*(   2) H  23                  0.00017     2.38049   
   370. RY*(   1) H  24                  0.00307     0.65496   
   371. RY*(   2) H  24                  0.00050     2.18963   
   372. RY*(   1) H  25                  0.00065     1.12783   
   373. RY*(   2) H  25                  0.00022     1.62655   
   374. RY*(   1) H  26                  0.00043     0.87049   
   375. RY*(   2) H  26                  0.00022     1.86533   
   376. RY*(   1) H  27                  0.00045     0.82597   
   377. RY*(   2) H  27                  0.00023     1.92636   
   378. RY*(   1) H  28                  0.00053     1.69550   
   379. RY*(   2) H  28                  0.00026     1.14210   
   380. RY*(   1) H  29                  0.00078     1.16808   
   381. RY*(   2) H  29                  0.00015     1.62153   
   382. BD*(   1) C   1 - C   2          0.01548     0.61800   
   383. BD*(   1) C   1 - C   6          0.01567     0.61763   
   384. BD*(   2) C   1 - C   6          0.32714     0.05398  387(v),392(v),67(g),152(g)
                                                    75(g)
   385. BD*(   1) C   1 - H  18          0.01157     0.61473   
   386. BD*(   1) C   2 - C   3          0.01496     0.61360   
   387. BD*(   2) C   2 - C   3          0.32277     0.05299  392(v),384(v),84(g),402(r)
                                                    103(g),102(g),92(g)
   388. BD*(   1) C   2 - H  19          0.01111     0.61294   
   389. BD*(   1) C   3 - C   4          0.02216     0.60832   
   390. BD*(   1) C   3 - H  20          0.01229     0.60686   
   391. BD*(   1) C   4 - C   5          0.02411     0.60440   
   392. BD*(   2) C   4 - C   5          0.35236     0.05212  387(v),384(v),402(r),135(g)
                                                    397(v),399(v),152(v),101(v)
                                                    120(g)
   393. BD*(   1) C   4 - C   7          0.03784     0.48599   
   394. BD*(   1) C   5 - C   6          0.01517     0.61680   
   395. BD*(   1) C   5 - H  21          0.01259     0.61184   
   396. BD*(   1) C   6 - H  22          0.01128     0.61221   
   397. BD*(   1) C   7 - C   8          0.03475     0.46591   
   398. BD*(   1) C   7 - N   9          0.03028     0.41937   
   399. BD*(   1) C   7 - H  23          0.02108     0.43273   
   400. BD*(   1) C   8 - C  10          0.03897     0.57019   
   401. BD*(   1) C   8 - C  14          0.02149     0.59071   
   402. BD*(   2) C   8 - C  14          0.34794     0.04436  411(v),406(v),392(r),288(g)
                                                    398(v),387(r),393(v),271(v)
   403. BD*(   1) N   9 - C  15          0.05238     0.53725   
   404. BD*(   1) N   9 - H  24          0.02203     0.53081   
   405. BD*(   1) C  10 - C  11          0.02752     0.58053   
   406. BD*(   2) C  10 - C  11          0.39059     0.02213  402(v),411(v),238(g),337(v)
                                                    220(g),255(v)
   407. BD*(   1) C  10 -Cl  17          0.02671     0.22404   
   408. BD*(   1) C  11 - C  12          0.01644     0.60795   
   409. BD*(   1) C  11 - H  25          0.01091     0.59117   
   410. BD*(   1) C  12 - C  13          0.01506     0.61137   
   411. BD*(   2) C  12 - C  13          0.32289     0.04879  402(v),406(v),271(g),254(g)
   412. BD*(   1) C  12 - H  26          0.01084     0.60635   
   413. BD*(   1) C  13 - C  14          0.01493     0.60837   
   414. BD*(   1) C  13 - H  27          0.01108     0.60841   
   415. BD*(   1) C  14 - H  28          0.01125     0.60255   
   416. BD*(   1) C  15 - O  16          0.27630     0.02877  308(g),304(g),322(g),318(g)
   417. BD*(   2) C  15 - O  16          0.00586     0.61947   
   418. BD*(   1) C  15 - H  29          0.03769     0.52896   
       -------------------------------
              Total Lewis  124.80247  ( 97.5019%)
        Valence non-Lewis    2.95349  (  2.3074%)
        Rydberg non-Lewis    0.24404  (  0.1907%)
       -------------------------------
            Total unit  1  128.00000  (100.0000%)
           Charge unit  1    0.00000
 D1PCM: PCM CHGder 1st derivatives, ID1Alg=3 FixD1E=F DoIter=F DoCFld=F I1PDM=0.
 Calling FoFJK, ICntrl=      2127 FMM=F ISym2X=0 I1Cent= 0 IOpClX= 0 NMat=1 NMatS=1 NMatT=0.
 -------------------------------------------------------------------
 Center     Atomic                   Forces (Hartrees/Bohr)
 Number     Number              X              Y              Z
 -------------------------------------------------------------------
      1        6          -0.029194178   -0.053681567    0.005127169
      2        6           0.012961355   -0.052419382   -0.038852373
      3        6           0.045595198    0.004139573   -0.043306354
      4        6           0.023986631    0.033994026   -0.008925019
      5        6          -0.017236847    0.045569002    0.041198433
      6        6          -0.046978700   -0.005098827    0.047032147
      7        6          -0.005105037    0.000428189    0.001321583
      8        6          -0.004069262   -0.006342224    0.030989512
      9        7          -0.054447506    0.017023335   -0.012511745
     10        6          -0.037693835   -0.000515360    0.027600059
     11        6          -0.055385329    0.021976399   -0.021192227
     12        6          -0.004841093    0.025457823   -0.060032601
     13        6           0.052530697    0.001583045   -0.036313353
     14        6           0.061726145   -0.024904919    0.025654170
     15        6           0.086789278   -0.055278870   -0.027103664
     16        8          -0.017133094    0.018819300    0.014610682
     17       17           0.019639595    0.002612868   -0.016691063
     18        1           0.026057965    0.045834885   -0.005371068
     19        1          -0.012319585    0.040535395    0.031931006
     20        1          -0.038036778   -0.005148031    0.037670840
     21        1           0.011340464   -0.040086116   -0.032143459
     22        1           0.037307740    0.004304963   -0.037457705
     23        1          -0.000753762   -0.006391241    0.001325463
     24        1           0.038695430   -0.018707060   -0.003906670
     25        1           0.045512980   -0.017656943    0.015365111
     26        1           0.003831942   -0.020141081    0.047780873
     27        1          -0.043923262   -0.001204957    0.029794566
     28        1          -0.045093174    0.019378655   -0.020378235
     29        1          -0.053763979    0.025919119    0.006783922
 -------------------------------------------------------------------
 Cartesian Forces:  Max     0.086789278 RMS     0.032163182

 GradGradGradGradGradGradGradGradGradGradGradGradGradGradGradGradGradGrad
 Berny optimization.
 FormGI is forming the generalized inverse of G from B-inverse, IUseBI=4.
 Internal  Forces:  Max     0.059119047 RMS     0.015853697
 Search for a local minimum.
 Step number   1 out of a maximum of  158
 All quantities printed in internal units (Hartrees-Bohrs-Radians)
 Mixed Optimization -- RFO/linear search
 Second derivative matrix not updated -- first step.
 ITU=  0
     Eigenvalues ---    0.00828   0.00887   0.01301   0.01435   0.01497
     Eigenvalues ---    0.01738   0.01856   0.01884   0.01924   0.01958
     Eigenvalues ---    0.01965   0.01972   0.01986   0.02003   0.02006
     Eigenvalues ---    0.02030   0.02032   0.02038   0.02044   0.02047
     Eigenvalues ---    0.02051   0.02057   0.02401   0.02401   0.05014
     Eigenvalues ---    0.06517   0.06883   0.16000   0.16000   0.16000
     Eigenvalues ---    0.16000   0.16000   0.16000   0.16000   0.16000
     Eigenvalues ---    0.16000   0.16000   0.16000   0.18617   0.19296
     Eigenvalues ---    0.21999   0.22000   0.22000   0.22000   0.22000
     Eigenvalues ---    0.22486   0.23465   0.24473   0.24989   0.25000
     Eigenvalues ---    0.25000   0.32876   0.33353   0.34233   0.36329
     Eigenvalues ---    0.39967   0.40402   0.40428   0.40550   0.41060
     Eigenvalues ---    0.43185   0.43758   0.44025   0.44150   0.44170
     Eigenvalues ---    0.44197   0.44263   0.44264   0.44283   0.44318
     Eigenvalues ---    0.44321   0.44342   0.44354   0.44407   0.44586
     Eigenvalues ---    0.44761   0.45012   0.45174   0.53518   0.55800
     Eigenvalues ---    0.83703
 RFO step:  Lambda=-7.46759848D-02 EMin= 8.28212713D-03
 Linear search not attempted -- first point.
 Maximum step size (   0.300) exceeded in Quadratic search.
    -- Step size scaled by   0.766
 Iteration  1 RMS(Cart)=  0.03899664 RMS(Int)=  0.00074148
 Iteration  2 RMS(Cart)=  0.00099094 RMS(Int)=  0.00004263
 Iteration  3 RMS(Cart)=  0.00000133 RMS(Int)=  0.00004262
 Iteration  4 RMS(Cart)=  0.00000000 RMS(Int)=  0.00004262
 Variable       Old X    -DE/DX   Delta X   Delta X   Delta X     New X
                                 (Linear)    (Quad)   (Total)
    R1        2.65145  -0.00948   0.00000  -0.01360  -0.01360   2.63785
    R2        2.65255  -0.01111   0.00000  -0.01600  -0.01601   2.63654
    R3        1.92818   0.05300   0.00000   0.07841   0.07841   2.00659
    R4        2.65589  -0.01315   0.00000  -0.01928  -0.01928   2.63661
    R5        1.92772   0.05305   0.00000   0.07843   0.07843   2.00615
    R6        2.66883  -0.01370   0.00000  -0.02072  -0.02072   2.64811
    R7        1.92951   0.05377   0.00000   0.07973   0.07973   2.00924
    R8        2.67324  -0.01696   0.00000  -0.02579  -0.02579   2.64745
    R9        2.81736   0.02254   0.00000   0.04228   0.04228   2.85964
   R10        2.65519  -0.01083   0.00000  -0.01587  -0.01587   2.63932
   R11        1.92840   0.05261   0.00000   0.07787   0.07787   2.00628
   R12        1.92775   0.05304   0.00000   0.07842   0.07842   2.00617
   R13        2.82569   0.01963   0.00000   0.03725   0.03725   2.86295
   R14        2.70139   0.02359   0.00000   0.03722   0.03722   2.73861
   R15        2.06938  -0.00109   0.00000  -0.00200  -0.00200   2.06738
   R16        2.68714  -0.02068   0.00000  -0.03233  -0.03231   2.65482
   R17        2.67335  -0.01562   0.00000  -0.02380  -0.02380   2.64955
   R18        2.54428  -0.00278   0.00000  -0.00336  -0.00336   2.54092
   R19        1.83173   0.04291   0.00000   0.05388   0.05388   1.88560
   R20        2.66336  -0.01537   0.00000  -0.02299  -0.02298   2.64039
   R21        3.20569   0.02545   0.00000   0.04449   0.04449   3.25018
   R22        2.65077  -0.01187   0.00000  -0.01703  -0.01703   2.63374
   R23        1.93124   0.05103   0.00000   0.07588   0.07588   2.00712
   R24        2.64946  -0.01105   0.00000  -0.01563  -0.01564   2.63382
   R25        1.92919   0.05197   0.00000   0.07702   0.07702   2.00622
   R26        2.65234  -0.01126   0.00000  -0.01626  -0.01627   2.63607
   R27        1.92733   0.05308   0.00000   0.07843   0.07843   2.00576
   R28        1.92841   0.05306   0.00000   0.07853   0.07853   2.00693
   R29        2.35978  -0.02780   0.00000  -0.02334  -0.02334   2.33644
   R30        1.92975   0.05912   0.00000   0.08769   0.08769   2.01745
    A1        2.09255  -0.00189   0.00000  -0.00405  -0.00406   2.08848
    A2        2.09549   0.00092   0.00000   0.00196   0.00197   2.09746
    A3        2.09515   0.00096   0.00000   0.00209   0.00209   2.09724
    A4        2.09305   0.00040   0.00000   0.00154   0.00153   2.09459
    A5        2.09505   0.00057   0.00000   0.00175   0.00175   2.09680
    A6        2.09509  -0.00097   0.00000  -0.00329  -0.00329   2.09180
    A7        2.11298  -0.00109   0.00000  -0.00307  -0.00306   2.10992
    A8        2.07804   0.00138   0.00000   0.00425   0.00424   2.08228
    A9        2.09216  -0.00029   0.00000  -0.00118  -0.00118   2.09098
   A10        2.06257   0.00319   0.00000   0.00697   0.00698   2.06956
   A11        2.08308  -0.00434   0.00000  -0.00994  -0.00995   2.07313
   A12        2.13719   0.00116   0.00000   0.00304   0.00303   2.14022
   A13        2.11041  -0.00148   0.00000  -0.00409  -0.00409   2.10632
   A14        2.09899   0.00026   0.00000   0.00049   0.00048   2.09947
   A15        2.07378   0.00122   0.00000   0.00361   0.00361   2.07739
   A16        2.09470   0.00087   0.00000   0.00273   0.00273   2.09742
   A17        2.09491   0.00021   0.00000   0.00074   0.00074   2.09565
   A18        2.09358  -0.00108   0.00000  -0.00347  -0.00347   2.09011
   A19        1.96804  -0.00565   0.00000  -0.01158  -0.01176   1.95627
   A20        1.98372  -0.00293   0.00000  -0.00325  -0.00333   1.98039
   A21        1.83180   0.00552   0.00000   0.01628   0.01615   1.84795
   A22        1.89230   0.01212   0.00000   0.03772   0.03782   1.93013
   A23        1.90090  -0.00471   0.00000  -0.02164  -0.02144   1.87945
   A24        1.88324  -0.00509   0.00000  -0.02102  -0.02081   1.86243
   A25        2.16970  -0.00536   0.00000  -0.01214  -0.01214   2.15756
   A26        2.04976   0.00714   0.00000   0.01733   0.01732   2.06708
   A27        2.06371  -0.00178   0.00000  -0.00518  -0.00517   2.05855
   A28        2.16142   0.00220   0.00000   0.00571   0.00571   2.16713
   A29        2.06713   0.00308   0.00000   0.01079   0.01079   2.07791
   A30        2.05463  -0.00528   0.00000  -0.01650  -0.01650   2.03814
   A31        2.09660   0.00471   0.00000   0.01024   0.01027   2.10687
   A32        2.15198  -0.01000   0.00000  -0.02315  -0.02317   2.12882
   A33        2.03459   0.00530   0.00000   0.01292   0.01291   2.04750
   A34        2.10452  -0.00172   0.00000  -0.00424  -0.00424   2.10029
   A35        2.10609  -0.00290   0.00000  -0.01014  -0.01015   2.09595
   A36        2.07257   0.00462   0.00000   0.01439   0.01439   2.08695
   A37        2.09227  -0.00120   0.00000  -0.00185  -0.00186   2.09040
   A38        2.09586  -0.00077   0.00000  -0.00353  -0.00353   2.09234
   A39        2.09506   0.00196   0.00000   0.00538   0.00539   2.10044
   A40        2.09138  -0.00163   0.00000  -0.00310  -0.00312   2.08826
   A41        2.09531   0.00147   0.00000   0.00368   0.00369   2.09901
   A42        2.09649   0.00016   0.00000  -0.00058  -0.00057   2.09592
   A43        2.11786   0.00161   0.00000   0.00415   0.00414   2.12200
   A44        2.09317  -0.00375   0.00000  -0.01168  -0.01168   2.08149
   A45        2.07215   0.00214   0.00000   0.00754   0.00754   2.07969
   A46        2.07919   0.02161   0.00000   0.05616   0.05616   2.13535
   A47        2.11026  -0.02107   0.00000  -0.06155  -0.06156   2.04870
   A48        2.09373  -0.00054   0.00000   0.00541   0.00540   2.09913
    D1        0.00343   0.00004   0.00000   0.00029   0.00029   0.00373
    D2       -3.13677   0.00001   0.00000   0.00012   0.00012  -3.13665
    D3       -3.14098   0.00003   0.00000   0.00024   0.00024  -3.14074
    D4        0.00201   0.00000   0.00000   0.00007   0.00007   0.00207
    D5       -0.00318   0.00002   0.00000   0.00010   0.00010  -0.00308
    D6        3.13743  -0.00001   0.00000  -0.00007  -0.00008   3.13735
    D7        3.14123   0.00002   0.00000   0.00015   0.00015   3.14138
    D8       -0.00135  -0.00001   0.00000  -0.00002  -0.00002  -0.00137
    D9        0.00622  -0.00022   0.00000  -0.00169  -0.00168   0.00453
   D10       -3.13618  -0.00020   0.00000  -0.00150  -0.00149  -3.13767
   D11       -3.13677  -0.00019   0.00000  -0.00151  -0.00151  -3.13827
   D12        0.00403  -0.00017   0.00000  -0.00132  -0.00132   0.00271
   D13       -0.01569   0.00029   0.00000   0.00250   0.00250  -0.01318
   D14       -3.12994  -0.00003   0.00000  -0.00016  -0.00015  -3.13009
   D15        3.12671   0.00027   0.00000   0.00231   0.00231   3.12902
   D16        0.01246  -0.00005   0.00000  -0.00035  -0.00034   0.01211
   D17        0.01592  -0.00024   0.00000  -0.00211  -0.00211   0.01381
   D18       -3.12969   0.00004   0.00000   0.00011   0.00010  -3.12959
   D19        3.12928   0.00000   0.00000   0.00043   0.00044   3.12972
   D20       -0.01634   0.00028   0.00000   0.00264   0.00265  -0.01369
   D21       -1.06215   0.00585   0.00000   0.02872   0.02870  -1.03345
   D22        3.05834  -0.00364   0.00000  -0.01036  -0.01032   3.04802
   D23        1.00462   0.00059   0.00000   0.00656   0.00653   1.01115
   D24        2.10800   0.00549   0.00000   0.02589   0.02588   2.13388
   D25       -0.05469  -0.00400   0.00000  -0.01318  -0.01314  -0.06783
   D26       -2.10842   0.00023   0.00000   0.00374   0.00371  -2.10470
   D27       -0.00671   0.00011   0.00000   0.00088   0.00088  -0.00583
   D28        3.13587   0.00013   0.00000   0.00105   0.00105   3.13691
   D29        3.13885  -0.00017   0.00000  -0.00130  -0.00130   3.13755
   D30       -0.00176  -0.00014   0.00000  -0.00113  -0.00113  -0.00289
   D31       -1.15062   0.00063   0.00000   0.00282   0.00287  -1.14775
   D32        1.99543   0.00021   0.00000  -0.00072  -0.00067   1.99477
   D33        1.06170   0.00204   0.00000   0.01926   0.01933   1.08103
   D34       -2.07543   0.00163   0.00000   0.01573   0.01580  -2.05964
   D35        3.10666   0.00012   0.00000   0.00327   0.00315   3.10981
   D36       -0.03047  -0.00029   0.00000  -0.00026  -0.00039  -0.03086
   D37       -2.03978  -0.00048   0.00000   0.00383   0.00389  -2.03589
   D38        1.10441  -0.00026   0.00000   0.00561   0.00568   1.11009
   D39        2.04018  -0.00044   0.00000  -0.00825  -0.00838   2.03180
   D40       -1.09882  -0.00023   0.00000  -0.00646  -0.00659  -1.10541
   D41       -0.01608   0.00137   0.00000   0.00849   0.00855  -0.00753
   D42        3.12811   0.00159   0.00000   0.01027   0.01034   3.13845
   D43        3.13835   0.00004   0.00000   0.00038   0.00042   3.13877
   D44       -0.00791   0.00050   0.00000   0.00397   0.00396  -0.00395
   D45       -0.00773   0.00048   0.00000   0.00399   0.00399  -0.00374
   D46        3.12919   0.00093   0.00000   0.00758   0.00753   3.13672
   D47       -3.13829  -0.00008   0.00000  -0.00051  -0.00049  -3.13878
   D48        0.00033   0.00013   0.00000   0.00123   0.00124   0.00156
   D49        0.00748  -0.00045   0.00000  -0.00380  -0.00380   0.00369
   D50       -3.13708  -0.00024   0.00000  -0.00206  -0.00207  -3.13916
   D51        3.14051   0.00064   0.00000   0.00505   0.00504  -3.13763
   D52        0.00171  -0.00001   0.00000   0.00003   0.00002   0.00173
   D53       -0.00366   0.00044   0.00000   0.00332   0.00332  -0.00034
   D54        3.14072  -0.00021   0.00000  -0.00171  -0.00170   3.13902
   D55        0.00310  -0.00022   0.00000  -0.00182  -0.00181   0.00129
   D56       -3.14013  -0.00004   0.00000  -0.00034  -0.00035  -3.14048
   D57       -3.13412  -0.00061   0.00000  -0.00508  -0.00511  -3.13923
   D58        0.00583  -0.00043   0.00000  -0.00360  -0.00364   0.00219
   D59        0.00205  -0.00007   0.00000  -0.00067  -0.00069   0.00136
   D60       -3.14086   0.00004   0.00000   0.00034   0.00033  -3.14053
   D61       -3.13793  -0.00025   0.00000  -0.00210  -0.00212  -3.14006
   D62        0.00234  -0.00013   0.00000  -0.00109  -0.00110   0.00124
   D63       -0.00237   0.00012   0.00000   0.00094   0.00093  -0.00144
   D64        3.13921   0.00009   0.00000   0.00077   0.00077   3.13999
   D65        3.14054  -0.00000   0.00000  -0.00007  -0.00008   3.14045
   D66       -0.00106  -0.00003   0.00000  -0.00024  -0.00024  -0.00131
   D67       -0.00249   0.00015   0.00000   0.00134   0.00135  -0.00114
   D68       -3.14114  -0.00005   0.00000  -0.00034  -0.00034  -3.14148
   D69        3.13911   0.00018   0.00000   0.00151   0.00152   3.14062
   D70        0.00046  -0.00002   0.00000  -0.00017  -0.00018   0.00028
         Item               Value     Threshold  Converged?
 Maximum Force            0.059119     0.000450     NO 
 RMS     Force            0.015854     0.000300     NO 
 Maximum Displacement     0.146505     0.001800     NO 
 RMS     Displacement     0.039201     0.001200     NO 
 Predicted change in Energy=-3.876053D-02
 GradGradGradGradGradGradGradGradGradGradGradGradGradGradGradGradGradGrad

                          Input orientation:                          
 ---------------------------------------------------------------------
 Center     Atomic      Atomic             Coordinates (Angstroms)
 Number     Number       Type             X           Y           Z
 ---------------------------------------------------------------------
      1          6           0        2.945310    3.680627   -1.200121
      2          6           0        1.956141    3.531901   -0.226502
      3          6           0        1.277657    2.319272   -0.100549
      4          6           0        1.577893    1.236557   -0.937974
      5          6           0        2.565120    1.401196   -1.918279
      6          6           0        3.246859    2.613397   -2.046682
      7          6           0        0.802013   -0.051718   -0.769721
      8          6           0        0.950137   -0.628094    0.623511
      9          7           0        1.118145   -1.050780   -1.770792
     10          6           0        2.163597   -1.112232    1.140027
     11          6           0        2.231926   -1.628640    2.436529
     12          6           0        1.092465   -1.672190    3.237885
     13          6           0       -0.121093   -1.199362    2.741625
     14          6           0       -0.183527   -0.684766    1.446568
     15          6           0        0.236143   -1.527481   -2.666767
     16          8           0        0.541603   -2.383935   -3.504527
     17         17           0        3.615585   -1.099058    0.218242
     18          1           0        3.463847    4.602087   -1.297762
     19          1           0        1.717463    4.340449    0.418704
     20          1           0        0.523757    2.219474    0.642530
     21          1           0        2.806620    0.602344   -2.574532
     22          1           0        3.995269    2.720589   -2.791952
     23          1           0       -0.250381    0.212158   -0.910056
     24          1           0        2.043516   -1.422027   -1.809596
     25          1           0        3.154791   -1.991097    2.817381
     26          1           0        1.152824   -2.065180    4.222264
     27          1           0       -0.994032   -1.230139    3.344621
     28          1           0       -1.112226   -0.326502    1.076355
     29          1           0       -0.757521   -1.138652   -2.632329
 ---------------------------------------------------------------------
                    Distance matrix (angstroms):
                    1          2          3          4          5
     1  C    0.000000
     2  C    1.395890   0.000000
     3  C    2.417315   1.395232   0.000000
     4  C    2.812833   2.432666   1.401318   0.000000
     5  C    2.419938   2.787986   2.409267   1.400972   0.000000
     6  C    1.395198   2.413018   2.784187   2.431125   1.396670
     7  C    4.325433   3.803869   2.509108   1.513259   2.557087
     8  C    5.086396   4.363499   3.052622   2.511819   3.631375
     9  N    5.103960   4.907955   3.764625   2.477269   2.850907
    10  C    5.390627   4.845452   3.754882   3.190290   3.978916
    11  C    6.474755   5.813688   4.788883   4.474861   5.315568
    12  C    7.195942   6.311139   5.206842   5.112166   6.180650
    13  C    6.982441   5.958988   4.734474   4.728605   5.974391
    14  C    5.987591   5.015738   3.681423   3.532722   4.819595
    15  C    6.051035   5.874574   4.740014   3.525468   3.815955
    16  O    6.918598   6.909665   5.852264   4.557308   4.575808
    17  Cl   5.030547   4.939365   4.153614   3.308190   3.452457
    18  H    1.061840   2.136838   3.379940   3.874670   3.382079
    19  H    2.136251   1.061607   2.132653   3.390310   3.849574
    20  H    3.375537   2.128240   1.063246   2.139000   3.375572
    21  H    3.374028   3.849527   3.377301   2.142503   1.061675
    22  H    2.134950   3.376063   3.845792   3.388701   2.132939
    23  H    4.725130   4.044339   2.725827   2.095891   3.218287
    24  H    5.217448   5.201463   4.183862   2.836300   2.873059
    25  H    6.953607   6.419150   5.533284   5.196830   5.855069
    26  H    8.101208   7.194732   6.158387   6.140864   7.191426
    27  H    7.764581   6.643302   5.443169   5.571356   6.876744
    28  H    6.140279   5.098979   3.754566   3.706402   5.047341
    29  H    6.244008   5.913208   4.744376   3.737194   4.242717
                    6          7          8          9         10
     6  C    0.000000
     7  C    3.835458   0.000000
     8  C    4.786661   1.515007   0.000000
     9  N    4.246614   1.449209   2.437124   0.000000
    10  C    5.020845   2.574051   1.404871   3.093479   0.000000
    11  C    6.254930   3.848554   2.435387   4.390441   1.397234
    12  C    7.136828   4.332573   2.818748   5.047143   2.421133
    13  C    6.986281   3.807724   2.441371   4.681847   2.791508
    14  C    5.903238   2.506786   1.402080   3.489946   2.405346
    15  C    5.157110   2.469183   3.484912   1.344598   4.287096
    16  O    5.866605   3.603639   4.504506   2.261757   5.081337
    17  Cl   4.364419   3.160566   2.736907   3.193085   1.719921
    18  H    2.136084   5.387216   6.112677   6.138483   6.347197
    19  H    3.376372   4.641286   5.031615   5.849651   5.518249
    20  H    3.847379   2.688901   2.879375   4.107551   3.746577
    21  H    2.125269   2.775535   3.897177   2.495950   4.141401
    22  H    1.061619   4.687429   5.670264   4.852199   5.788436
    23  H    4.391874   1.094010   2.121107   2.051522   3.432804
    24  H    4.217688   2.121418   2.783130   0.997818   2.968277
    25  H    6.698429   4.707871   3.395782   5.107196   2.137378
    26  H    8.097763   5.394165   3.880377   6.078399   3.380822
    27  H    7.862829   4.641364   3.398043   5.537230   3.852890
    28  H    6.115389   2.673539   2.132925   3.688547   3.369339
    29  H    5.518688   2.661369   3.711774   2.065936   4.771196
                   11         12         13         14         15
    11  C    0.000000
    12  C    1.393714   0.000000
    13  C    2.411237   1.393758   0.000000
    14  C    2.775848   2.410804   1.394948   0.000000
    15  C    5.480603   5.968177   5.430100   4.219693   0.000000
    16  O    6.222845   6.802216   6.391932   5.284537   1.236391
    17  Cl   2.667539   3.976538   4.510021   4.014184   4.464017
    18  H    7.367803   8.097043   7.926239   6.984662   7.061434
    19  H    6.321892   6.670100   6.282178   5.470197   6.793161
    20  H    4.576489   4.712148   4.063308   3.095373   5.007378
    21  H    5.515278   6.472714   6.330812   5.173672   3.339463
    22  H    7.025822   8.005105   7.932902   6.857393   5.673870
    23  H    4.555218   4.749675   3.917126   2.522423   2.519739
    24  H    4.255321   5.142386   5.044673   4.013213   2.003112
    25  H    1.062122   2.128782   3.371053   3.837967   6.229712
    26  H    2.131638   1.061644   2.136539   3.375777   6.970522
    27  H    3.374943   2.135479   1.061402   2.134703   6.143169
    28  H    3.837836   3.368048   2.125407   1.062023   4.155889
    29  H    5.905100   6.177906   5.411849   4.144018   1.067587
                   16         17         18         19         20
    16  O    0.000000
    17  Cl   4.995927   0.000000
    18  H    7.887574   5.901216   0.000000
    19  H    7.873482   5.764658   2.462635   0.000000
    20  H    6.195948   4.555444   4.252730   2.444089   0.000000
    21  H    3.861743   3.368795   4.249710   4.911125   4.263339
    22  H    6.204171   4.878025   2.460700   4.256836   4.908990
    23  H    3.754760   4.235332   5.763444   4.762436   2.653135
    24  H    2.460448   2.586085   6.210416   6.186902   4.645763
    25  H    6.851977   2.786322   7.778174   6.921563   5.420445
    26  H    7.757480   4.799040   8.959017   7.471143   5.618584
    27  H    7.113386   5.571355   8.685579   6.851616   4.637327
    28  H    5.287028   4.866764   7.132172   5.497279   3.057227
    29  H    1.999795   5.220285   7.249628   6.742025   4.862447
                   21         22         23         24         25
    21  H    0.000000
    22  H    2.438672   0.000000
    23  H    3.502568   5.278192   0.000000
    24  H    2.294675   4.683549   2.956636   0.000000
    25  H    5.993320   7.373669   5.508476   4.792461   0.000000
    26  H    7.486466   8.954458   5.787570   6.131094   2.446847
    27  H    7.269067   8.840753   4.553627   5.985772   4.250855
    28  H    5.435907   7.094721   2.231313   4.414475   4.899947
    29  H    3.967054   6.124397   2.246799   2.933087   6.762558
                   26         27         28         29
    26  H    0.000000
    27  H    2.465064   0.000000
    28  H    4.248553   2.444496   0.000000
    29  H    7.175885   5.982328   3.813102   0.000000
 Symmetry turned off by external request.
 Stoichiometry    C14H12ClNO
 Framework group  C1[X(C14H12ClNO)]
 Deg. of freedom    81
 Full point group                 C1      NOp   1
 Rotational constants (GHZ):           0.4994560           0.3619006           0.2870404
 Standard basis: 6-311+G(d) (5D, 7F)
   418 basis functions,   689 primitive gaussians,   435 cartesian basis functions
    64 alpha electrons       64 beta electrons
       nuclear repulsion energy      1256.8053589860 Hartrees.
 NAtoms=   29 NActive=   29 NUniq=   29 SFac= 1.00D+00 NAtFMM=   60 NAOKFM=F Big=F
 Integral buffers will be    131072 words long.
 Raffenetti 2 integral format.
 Two-electron integral symmetry is turned off.
 ------------------------------------------------------------------------------
 Polarizable Continuum Model (PCM)
 =================================
 Model                : PCM.
 Atomic radii         : UFF (Universal Force Field).
 Polarization charges : Total charges.
 Charge compensation  : None.
 Solution method      : On-the-fly selection.
 Cavity type          : Scaled VdW (van der Waals Surface) (Alpha=1.100).
 Cavity algorithm     : GePol (No added spheres)
                        Default sphere list used, NSphG=   29.
                        Lebedev-Laikov grids with approx.  5.0 points / Ang**2.
                        Smoothing algorithm: York/Karplus (Gamma=1.0000).
                        Polarization charges: spherical gaussians, with
                                              point-specific exponents (IZeta= 3).
                        Self-potential: point-specific (ISelfS= 7).
                        Self-field    : sphere-specific E.n sum rule (ISelfD= 2).
 1st derivatives      : Analytical E(r).r(x)/FMM algorithm (CHGder, D1EAlg=3).
                        Cavity 1st derivative terms included.
 Solvent              : DiMethylSulfoxide, Eps=  46.826000 Eps(inf)=   2.007889
 ------------------------------------------------------------------------------
 One-electron integrals computed using PRISM.
 NBasis=   418 RedAO= T EigKep=  1.04D-06  NBF=   418
 NBsUse=   417 1.00D-06 EigRej=  7.96D-07 NBFU=   417
 Initial guess from the checkpoint file:  "BHFA_oCl_conf4.chk"
 B after Tr=    -0.006258    0.008712   -0.007989
         Rot=    1.000000   -0.000240   -0.000337    0.000064 Ang=  -0.05 deg.
 ExpMin= 4.38D-02 ExpMax= 1.06D+05 ExpMxC= 3.62D+03 IAcc=3 IRadAn=         5 AccDes= 0.00D+00
 Harris functional with IExCor= 1009 and IRadAn=       5 diagonalized for initial guess.
 HarFok:  IExCor= 1009 AccDes= 0.00D+00 IRadAn=         5 IDoV= 1 UseB2=F ITyADJ=14
 ICtDFT=  3500011 ScaDFX=  1.000000  1.000000  1.000000  1.000000
 FoFCou: FMM=F IPFlag=           0 FMFlag=      100000 FMFlg1=           0
         NFxFlg=           0 DoJE=T BraDBF=F KetDBF=T FulRan=T
         wScrn=  0.000000 ICntrl=       500 IOpCl=  0 I1Cent=   200000004 NGrid=           0
         NMat0=    1 NMatS0=      1 NMatT0=    0 NMatD0=    1 NMtDS0=    0 NMtDT0=    0
 Symmetry not used in FoFCou.
 Requested convergence on RMS density matrix=1.00D-08 within 128 cycles.
 Requested convergence on MAX density matrix=1.00D-06.
 Requested convergence on             energy=1.00D-06.
 No special actions if energy rises.
 Inv3:  Mode=1 IEnd=    15255075.
 Iteration    1 A*A^-1 deviation from unit magnitude is 5.77D-15 for   2224.
 Iteration    1 A*A^-1 deviation from orthogonality  is 1.73D-15 for   1772    763.
 Iteration    1 A^-1*A deviation from unit magnitude is 5.55D-15 for   2224.
 Iteration    1 A^-1*A deviation from orthogonality  is 2.37D-15 for   1030    250.
 Error on total polarization charges =  0.01743
 SCF Done:  E(RM062X) =  -1130.78795355     A.U. after   14 cycles
            NFock= 14  Conv=0.98D-08     -V/T= 2.0030
 D1PCM: PCM CHGder 1st derivatives, ID1Alg=3 FixD1E=F DoIter=F DoCFld=F I1PDM=0.
 Calling FoFJK, ICntrl=      2127 FMM=F ISym2X=0 I1Cent= 0 IOpClX= 0 NMat=1 NMatS=1 NMatT=0.
 -------------------------------------------------------------------
 Center     Atomic                   Forces (Hartrees/Bohr)
 Number     Number              X              Y              Z
 -------------------------------------------------------------------
      1        6          -0.008572062   -0.016763083    0.001085544
      2        6           0.003998702   -0.016416776   -0.012390192
      3        6           0.014281538    0.001262882   -0.012488311
      4        6           0.009504069    0.012877830   -0.005020637
      5        6          -0.006354877    0.013434278    0.013323729
      6        6          -0.014945111   -0.001233767    0.015073428
      7        6           0.000140604   -0.001228121   -0.000311591
      8        6          -0.002836025   -0.001864189    0.008084459
      9        7          -0.018771592    0.008200889   -0.002152983
     10        6          -0.018122423   -0.000716683    0.014949200
     11        6          -0.016007911    0.005922435   -0.006163960
     12        6          -0.002543843    0.008200076   -0.019399125
     13        6           0.016555624    0.000730234   -0.011362683
     14        6           0.019554022   -0.007762237    0.008998969
     15        6           0.030342389   -0.028372892   -0.019449085
     16        8          -0.006964300    0.012850522    0.011688265
     17       17           0.010869290    0.001191739   -0.008597858
     18        1           0.008006007    0.014231032   -0.001477507
     19        1          -0.004054765    0.012481523    0.010064565
     20        1          -0.011816368   -0.002193563    0.011843878
     21        1           0.003363823   -0.012302712   -0.010197016
     22        1           0.011634259    0.001373725   -0.011686683
     23        1          -0.000240561   -0.003556462    0.000453267
     24        1           0.012030150   -0.006204113   -0.000926556
     25        1           0.014648798   -0.004989011    0.003888288
     26        1           0.001642164   -0.006131671    0.014779019
     27        1          -0.013638091   -0.000305229    0.008938139
     28        1          -0.014088129    0.005936108   -0.007044514
     29        1          -0.017615382    0.011347235    0.005497951
 -------------------------------------------------------------------
 Cartesian Forces:  Max     0.030342389 RMS     0.011138629

 GradGradGradGradGradGradGradGradGradGradGradGradGradGradGradGradGradGrad
 Berny optimization.
 Using GEDIIS/GDIIS optimizer.
 FormGI is forming the generalized inverse of G from B-inverse, IUseBI=4.
 Internal  Forces:  Max     0.020705566 RMS     0.005381470
 Search for a local minimum.
 Step number   2 out of a maximum of  158
 All quantities printed in internal units (Hartrees-Bohrs-Radians)
 Mixed Optimization -- RFO/linear search
 Update second derivatives using D2CorX and points    1    2
 DE= -3.76D-02 DEPred=-3.88D-02 R= 9.69D-01
 TightC=F SS=  1.41D+00  RLast= 3.05D-01 DXNew= 5.0454D-01 9.1494D-01
 Trust test= 9.69D-01 RLast= 3.05D-01 DXMaxT set to 5.05D-01
 ITU=  1  0
 Use linear search instead of GDIIS.
     Eigenvalues ---    0.00829   0.00886   0.01301   0.01433   0.01499
     Eigenvalues ---    0.01730   0.01857   0.01885   0.01924   0.01958
     Eigenvalues ---    0.01966   0.01972   0.01985   0.02003   0.02006
     Eigenvalues ---    0.02030   0.02032   0.02038   0.02044   0.02047
     Eigenvalues ---    0.02051   0.02058   0.02401   0.02402   0.04870
     Eigenvalues ---    0.06619   0.06854   0.15888   0.16000   0.16000
     Eigenvalues ---    0.16000   0.16000   0.16000   0.16000   0.16000
     Eigenvalues ---    0.16000   0.16000   0.16021   0.18983   0.19411
     Eigenvalues ---    0.21952   0.21999   0.22000   0.22000   0.22117
     Eigenvalues ---    0.22492   0.23462   0.24437   0.24969   0.24998
     Eigenvalues ---    0.25055   0.32934   0.33311   0.34232   0.35787
     Eigenvalues ---    0.39928   0.40344   0.40364   0.40502   0.41112
     Eigenvalues ---    0.43149   0.43723   0.43987   0.44051   0.44179
     Eigenvalues ---    0.44215   0.44263   0.44274   0.44300   0.44320
     Eigenvalues ---    0.44337   0.44345   0.44402   0.44566   0.44755
     Eigenvalues ---    0.45006   0.45173   0.46710   0.53548   0.55801
     Eigenvalues ---    0.83210
 RFO step:  Lambda=-2.50173868D-03 EMin= 8.28662126D-03
 Quartic linear search produced a step of  0.59220.
 Iteration  1 RMS(Cart)=  0.09658227 RMS(Int)=  0.00266160
 Iteration  2 RMS(Cart)=  0.00489191 RMS(Int)=  0.00013419
 Iteration  3 RMS(Cart)=  0.00001013 RMS(Int)=  0.00013406
 Iteration  4 RMS(Cart)=  0.00000000 RMS(Int)=  0.00013406
 Variable       Old X    -DE/DX   Delta X   Delta X   Delta X     New X
                                 (Linear)    (Quad)   (Total)
    R1        2.63785  -0.00271  -0.00806   0.00167  -0.00639   2.63146
    R2        2.63654  -0.00366  -0.00948   0.00022  -0.00927   2.62727
    R3        2.00659   0.01640   0.04643  -0.00445   0.04198   2.04857
    R4        2.63661  -0.00432  -0.01142   0.00024  -0.01118   2.62542
    R5        2.00615   0.01654   0.04644  -0.00400   0.04244   2.04859
    R6        2.64811  -0.00445  -0.01227   0.00031  -0.01195   2.63616
    R7        2.00924   0.01686   0.04722  -0.00370   0.04352   2.05276
    R8        2.64745  -0.00657  -0.01527  -0.00354  -0.01880   2.62865
    R9        2.85964   0.00855   0.02504   0.00589   0.03093   2.89057
   R10        2.63932  -0.00315  -0.00940   0.00159  -0.00780   2.63152
   R11        2.00628   0.01632   0.04612  -0.00425   0.04186   2.04814
   R12        2.00617   0.01654   0.04644  -0.00397   0.04246   2.04863
   R13        2.86295   0.00602   0.02206  -0.00158   0.02049   2.88343
   R14        2.73861   0.00498   0.02204  -0.01087   0.01117   2.74978
   R15        2.06738  -0.00068  -0.00118  -0.00153  -0.00271   2.06467
   R16        2.65482  -0.00641  -0.01914   0.00156  -0.01755   2.63727
   R17        2.64955  -0.00543  -0.01410  -0.00100  -0.01509   2.63446
   R18        2.54092  -0.00079  -0.00199   0.00042  -0.00157   2.53935
   R19        1.88560   0.01350   0.03190  -0.00295   0.02896   1.91456
   R20        2.64039  -0.00605  -0.01361  -0.00334  -0.01693   2.62346
   R21        3.25018   0.01379   0.02634   0.02381   0.05016   3.30034
   R22        2.63374  -0.00360  -0.01009   0.00135  -0.00874   2.62499
   R23        2.00712   0.01582   0.04493  -0.00415   0.04079   2.04791
   R24        2.63382  -0.00321  -0.00926   0.00176  -0.00753   2.62629
   R25        2.00622   0.01607   0.04561  -0.00441   0.04120   2.04742
   R26        2.63607  -0.00384  -0.00964  -0.00031  -0.00997   2.62610
   R27        2.00576   0.01630   0.04645  -0.00489   0.04156   2.04732
   R28        2.00693   0.01678   0.04650  -0.00315   0.04335   2.05028
   R29        2.33644  -0.01854  -0.01382  -0.01686  -0.03069   2.30575
   R30        2.01745   0.02071   0.05193   0.00370   0.05563   2.07308
    A1        2.08848  -0.00074  -0.00241  -0.00056  -0.00299   2.08549
    A2        2.09746   0.00034   0.00117   0.00005   0.00122   2.09868
    A3        2.09724   0.00040   0.00124   0.00051   0.00177   2.09901
    A4        2.09459   0.00004   0.00091  -0.00013   0.00076   2.09535
    A5        2.09680   0.00029   0.00104   0.00085   0.00190   2.09870
    A6        2.09180  -0.00033  -0.00195  -0.00072  -0.00266   2.08914
    A7        2.10992  -0.00062  -0.00181  -0.00201  -0.00382   2.10610
    A8        2.08228   0.00085   0.00251   0.00391   0.00642   2.08870
    A9        2.09098  -0.00023  -0.00070  -0.00190  -0.00260   2.08838
   A10        2.06956   0.00172   0.00414   0.00436   0.00848   2.07804
[truncated: 1,439,639 more chars]
