# Supplementary material for: Rotational Barriers in N-Benzhydrylformamides: An NMR and DFT Study
Source: Molecules. 2023 Jan 5;28(2):535. doi: 10.3390/molecules28020535 (PMC9863877; doi:10.3390/molecules28020535)
Supplement: Supplementary file 1 [file molecules-28-00535-s001.zip › Supplementary_Materials/Quantum_chemistry_output_files/Gaussian_output_files/Conformations/BHFA_oCl/BHFA_oCl_conf5.log]

 Entering Gaussian System, Link 0=g16
 Initial command:
 /usr/local/gaussian/g16/l1.exe "/home/gauss/GAUSS_SCRDIR/Gau-9408.inp" -scrdir="/home/gauss/GAUSS_SCRDIR/"
 Entering Link 1 = /usr/local/gaussian/g16/l1.exe PID=      9410.
  
 Copyright (c) 1988,1990,1992,1993,1995,1998,2003,2009,2016,
            Gaussian, Inc.  All Rights Reserved.
  
 This is part of the Gaussian(R) 16 program.  It is based on
 the Gaussian(R) 09 system (copyright 2009, Gaussian, Inc.),
 the Gaussian(R) 03 system (copyright 2003, Gaussian, Inc.),
 the Gaussian(R) 98 system (copyright 1998, Gaussian, Inc.),
 the Gaussian(R) 94 system (copyright 1995, Gaussian, Inc.),
 the Gaussian 92(TM) system (copyright 1992, Gaussian, Inc.),
 the Gaussian 90(TM) system (copyright 1990, Gaussian, Inc.),
 the Gaussian 88(TM) system (copyright 1988, Gaussian, Inc.),
 the Gaussian 86(TM) system (copyright 1986, Carnegie Mellon
 University), and the Gaussian 82(TM) system (copyright 1983,
 Carnegie Mellon University). Gaussian is a federally registered
 trademark of Gaussian, Inc.
  
 This software contains proprietary and confidential information,
 including trade secrets, belonging to Gaussian, Inc.
  
 This software is provided under written license and may be
 used, copied, transmitted, or stored only in accord with that
 written license.
  
 The following legend is applicable only to US Government
 contracts under FAR:
  
                    RESTRICTED RIGHTS LEGEND
  
 Use, reproduction and disclosure by the US Government is
 subject to restrictions as set forth in subparagraphs (a)
 and (c) of the Commercial Computer Software - Restricted
 Rights clause in FAR 52.227-19.
  
 Gaussian, Inc.
 340 Quinnipiac St., Bldg. 40, Wallingford CT 06492
  
  
 ---------------------------------------------------------------
 Warning -- This program may not be used in any manner that
 competes with the business of Gaussian, Inc. or will provide
 assistance to any competitor of Gaussian, Inc.  The licensee
 of this program is prohibited from giving any competitor of
 Gaussian, Inc. access to this program.  By using this program,
 the user acknowledges that Gaussian, Inc. is engaged in the
 business of creating and licensing software in the field of
 computational chemistry and represents and warrants to the
 licensee that it is not a competitor of Gaussian, Inc. and that
 it will not use this program in any manner prohibited above.
 ---------------------------------------------------------------
  

 Cite this work as:
 Gaussian 16, Revision A.03,
 M. J. Frisch, G. W. Trucks, H. B. Schlegel, G. E. Scuseria, 
 M. A. Robb, J. R. Cheeseman, G. Scalmani, V. Barone, 
 G. A. Petersson, H. Nakatsuji, X. Li, M. Caricato, A. V. Marenich, 
 J. Bloino, B. G. Janesko, R. Gomperts, B. Mennucci, H. P. Hratchian, 
 J. V. Ortiz, A. F. Izmaylov, J. L. Sonnenberg, D. Williams-Young, 
 F. Ding, F. Lipparini, F. Egidi, J. Goings, B. Peng, A. Petrone, 
 T. Henderson, D. Ranasinghe, V. G. Zakrzewski, J. Gao, N. Rega, 
 G. Zheng, W. Liang, M. Hada, M. Ehara, K. Toyota, R. Fukuda, 
 J. Hasegawa, M. Ishida, T. Nakajima, Y. Honda, O. Kitao, H. Nakai, 
 T. Vreven, K. Throssell, J. A. Montgomery, Jr., J. E. Peralta, 
 F. Ogliaro, M. J. Bearpark, J. J. Heyd, E. N. Brothers, K. N. Kudin, 
 V. N. Staroverov, T. A. Keith, R. Kobayashi, J. Normand, 
 K. Raghavachari, A. P. Rendell, J. C. Burant, S. S. Iyengar, 
 J. Tomasi, M. Cossi, J. M. Millam, M. Klene, C. Adamo, R. Cammi, 
 J. W. Ochterski, R. L. Martin, K. Morokuma, O. Farkas, 
 J. B. Foresman, and D. J. Fox, Gaussian, Inc., Wallingford CT, 2016.
 
 ******************************************
 Gaussian 16:  ES64L-G16RevA.03 25-Dec-2016
                14-Dec-2022 
 ******************************************
 %chk=BHFA_oCl_conf5.chk
 %nprocshared=4
 Will use up to    4 processors via shared memory.
 %mem=2GB
 ----------------------------------------------------------------------
 # opt freq M062X/6-311+G* nosymm Integral(Grid=SuperFine) scrf=(IEFPCM
 , solvent=dimethylsulfoxide) pop=(nboread,mk,dipole)
 ----------------------------------------------------------------------
 1/18=20,19=15,26=6,38=1/1,3;
 2/9=110,12=2,15=1,17=6,18=5,40=1/2;
 3/5=4,6=6,7=11,11=2,25=1,30=1,70=2201,71=1,72=21,74=-55,75=-7/1,2,3;
 4//1;
 5/5=2,38=5,53=21/2;
 6/7=2,8=2,9=2,10=2,15=24,20=1,28=1,40=2/1,2,7;
 7/30=1/1,2,3,16;
 1/18=20,19=15,26=6/3(2);
 2/9=110,15=1/2;
 99//99;
 2/9=110,15=1/2;
 3/5=4,6=6,7=11,11=2,25=1,30=1,70=2205,71=1,72=21,74=-55,75=-7/1,2,3;
 4/5=5,16=3,69=1/1;
 5/5=2,38=5,53=21/2;
 7/30=1/1,2,3,16;
 1/18=20,19=15,26=6/3(-5);
 2/9=110,15=1/2;
 6/7=2,8=2,9=2,10=2,15=24,19=2,20=1,28=1,40=2/1,2,7;
 99/9=1/99;
 --------------
 BHFA_oCl_conf5
 --------------
 Symbolic Z-matrix:
 Charge =  0 Multiplicity = 1
 C                     3.3681    3.2197   -1.4307 
 C                     3.8918    1.9566   -1.1128 
 C                     3.0256    0.8733   -0.8825 
 C                     1.6258    1.04     -0.9621 
 C                     1.1144    2.3149   -1.2899 
 C                     1.9784    3.3985   -1.5204 
 C                     0.6919   -0.0972   -0.7259 
 C                     0.6889   -0.4996    0.7147 
 N                     0.9704   -1.213    -1.5745 
 C                    -0.2593   -0.0016    1.6504 
 C                    -0.2138   -0.4178    2.9964 
 C                     0.7671   -1.3213    3.4308 
 C                     1.714    -1.8138    2.5224 
 C                     1.6735   -1.4033    1.1807 
 C                     0.8653   -1.1702   -2.918 
 O                     1.1104   -2.2      -3.5809 
 Cl                   -1.4683    1.1168    1.2404 
 H                     3.9958    4.0058   -1.5976 
 H                     4.9025    1.8237   -1.0507 
 H                     3.4202   -0.0405   -0.6611 
 H                     0.106     2.4567   -1.3586 
 H                     1.5957    4.3155   -1.7534 
 H                    -0.3183    0.2157   -0.9964 
 H                     1.219    -2.0573   -1.1694 
 H                    -0.8916   -0.065     3.6739 
 H                     0.7943   -1.6176    4.4067 
 H                     2.4317   -2.4678    2.8353 
 H                     2.3713   -1.773     0.5358 
 H                     0.5893   -0.3103   -3.3945 
 

 GradGradGradGradGradGradGradGradGradGradGradGradGradGradGradGradGradGrad
 Berny optimization.
 Initialization pass.
                           ----------------------------
                           !    Initial Parameters    !
                           ! (Angstroms and Degrees)  !
 --------------------------                            --------------------------
 ! Name  Definition              Value          Derivative Info.                !
 --------------------------------------------------------------------------------
 ! R1    R(1,2)                  1.4038         estimate D2E/DX2                !
 ! R2    R(1,6)                  1.404          estimate D2E/DX2                !
 ! R3    R(1,18)                 1.0197         estimate D2E/DX2                !
 ! R4    R(2,3)                  1.406          estimate D2E/DX2                !
 ! R5    R(2,19)                 1.0213         estimate D2E/DX2                !
 ! R6    R(3,4)                  1.4119         estimate D2E/DX2                !
 ! R7    R(3,20)                 1.0197         estimate D2E/DX2                !
 ! R8    R(4,5)                  1.4122         estimate D2E/DX2                !
 ! R9    R(4,7)                  1.4904         estimate D2E/DX2                !
 ! R10   R(5,6)                  1.4049         estimate D2E/DX2                !
 ! R11   R(5,21)                 1.0206         estimate D2E/DX2                !
 ! R12   R(6,22)                 1.0206         estimate D2E/DX2                !
 ! R13   R(7,8)                  1.4957         estimate D2E/DX2                !
 ! R14   R(7,9)                  1.4292         estimate D2E/DX2                !
 ! R15   R(7,23)                 1.0916         estimate D2E/DX2                !
 ! R16   R(8,10)                 1.4222         estimate D2E/DX2                !
 ! R17   R(8,14)                 1.4154         estimate D2E/DX2                !
 ! R18   R(9,15)                 1.3483         estimate D2E/DX2                !
 ! R19   R(9,24)                 0.9689         estimate D2E/DX2                !
 ! R20   R(10,11)                1.4096         estimate D2E/DX2                !
 ! R21   R(10,17)                1.6972         estimate D2E/DX2                !
 ! R22   R(11,12)                1.4026         estimate D2E/DX2                !
 ! R23   R(11,25)                1.0212         estimate D2E/DX2                !
 ! R24   R(12,13)                1.4016         estimate D2E/DX2                !
 ! R25   R(12,26)                1.0203         estimate D2E/DX2                !
 ! R26   R(13,14)                1.4037         estimate D2E/DX2                !
 ! R27   R(13,27)                1.0202         estimate D2E/DX2                !
 ! R28   R(14,28)                1.0196         estimate D2E/DX2                !
 ! R29   R(15,16)                1.249          estimate D2E/DX2                !
 ! R30   R(15,29)                1.0211         estimate D2E/DX2                !
 ! A1    A(2,1,6)              119.8872         estimate D2E/DX2                !
 ! A2    A(2,1,18)             120.0694         estimate D2E/DX2                !
 ! A3    A(6,1,18)             120.0434         estimate D2E/DX2                !
 ! A4    A(1,2,3)              120.0334         estimate D2E/DX2                !
 ! A5    A(1,2,19)             120.0024         estimate D2E/DX2                !
 ! A6    A(3,2,19)             119.9641         estimate D2E/DX2                !
 ! A7    A(2,3,4)              120.7019         estimate D2E/DX2                !
 ! A8    A(2,3,20)             119.1846         estimate D2E/DX2                !
 ! A9    A(4,3,20)             120.1126         estimate D2E/DX2                !
 ! A10   A(3,4,5)              118.5995         estimate D2E/DX2                !
 ! A11   A(3,4,7)              121.4811         estimate D2E/DX2                !
 ! A12   A(5,4,7)              119.9148         estimate D2E/DX2                !
 ! A13   A(4,5,6)              120.7754         estimate D2E/DX2                !
 ! A14   A(4,5,21)             119.9228         estimate D2E/DX2                !
 ! A15   A(6,5,21)             119.3016         estimate D2E/DX2                !
 ! A16   A(1,6,5)              120.0001         estimate D2E/DX2                !
 ! A17   A(1,6,22)             120.0102         estimate D2E/DX2                !
 ! A18   A(5,6,22)             119.9897         estimate D2E/DX2                !
 ! A19   A(4,7,8)              111.0497         estimate D2E/DX2                !
 ! A20   A(4,7,9)              112.3026         estimate D2E/DX2                !
 ! A21   A(4,7,23)             108.7784         estimate D2E/DX2                !
 ! A22   A(8,7,9)              111.2363         estimate D2E/DX2                !
 ! A23   A(8,7,23)             108.296          estimate D2E/DX2                !
 ! A24   A(9,7,23)             104.8911         estimate D2E/DX2                !
 ! A25   A(7,8,10)             122.7384         estimate D2E/DX2                !
 ! A26   A(7,8,14)             119.1752         estimate D2E/DX2                !
 ! A27   A(10,8,14)            118.0837         estimate D2E/DX2                !
 ! A28   A(7,9,15)             123.4815         estimate D2E/DX2                !
 ! A29   A(7,9,24)             118.8199         estimate D2E/DX2                !
 ! A30   A(15,9,24)            117.664          estimate D2E/DX2                !
 ! A31   A(8,10,11)            120.2205         estimate D2E/DX2                !
 ! A32   A(8,10,17)            123.1433         estimate D2E/DX2                !
 ! A33   A(11,10,17)           116.6297         estimate D2E/DX2                !
 ! A34   A(10,11,12)           120.565          estimate D2E/DX2                !
 ! A35   A(10,11,25)           120.6677         estimate D2E/DX2                !
 ! A36   A(12,11,25)           118.767          estimate D2E/DX2                !
 ! A37   A(11,12,13)           119.8753         estimate D2E/DX2                !
 ! A38   A(11,12,26)           120.1312         estimate D2E/DX2                !
 ! A39   A(13,12,26)           119.9932         estimate D2E/DX2                !
 ! A40   A(12,13,14)           119.819          estimate D2E/DX2                !
 ! A41   A(12,13,27)           120.1178         estimate D2E/DX2                !
 ! A42   A(14,13,27)           120.0632         estimate D2E/DX2                !
 ! A43   A(8,14,13)            121.433          estimate D2E/DX2                !
 ! A44   A(8,14,28)            119.9589         estimate D2E/DX2                !
 ! A45   A(13,14,28)           118.6077         estimate D2E/DX2                !
 ! A46   A(9,15,16)            119.1693         estimate D2E/DX2                !
 ! A47   A(9,15,29)            120.8504         estimate D2E/DX2                !
 ! A48   A(16,15,29)           119.9803         estimate D2E/DX2                !
 ! D1    D(6,1,2,3)             -0.1073         estimate D2E/DX2                !
 ! D2    D(6,1,2,19)           179.7596         estimate D2E/DX2                !
 ! D3    D(18,1,2,3)           179.9845         estimate D2E/DX2                !
 ! D4    D(18,1,2,19)           -0.1486         estimate D2E/DX2                !
 ! D5    D(2,1,6,5)              0.1098         estimate D2E/DX2                !
 ! D6    D(2,1,6,22)          -179.8662         estimate D2E/DX2                !
 ! D7    D(18,1,6,5)          -179.982          estimate D2E/DX2                !
 ! D8    D(18,1,6,22)            0.042          estimate D2E/DX2                !
 ! D9    D(1,2,3,4)             -0.2385         estimate D2E/DX2                !
 ! D10   D(1,2,3,20)           179.431          estimate D2E/DX2                !
 ! D11   D(19,2,3,4)           179.8946         estimate D2E/DX2                !
 ! D12   D(19,2,3,20)           -0.436          estimate D2E/DX2                !
 ! D13   D(2,3,4,5)              0.5698         estimate D2E/DX2                !
 ! D14   D(2,3,4,7)            179.7873         estimate D2E/DX2                !
 ! D15   D(20,3,4,5)          -179.0966         estimate D2E/DX2                !
 ! D16   D(20,3,4,7)             0.1209         estimate D2E/DX2                !
 ! D17   D(3,4,5,6)             -0.5676         estimate D2E/DX2                !
 ! D18   D(3,4,5,21)           179.6218         estimate D2E/DX2                !
 ! D19   D(7,4,5,6)           -179.7977         estimate D2E/DX2                !
 ! D20   D(7,4,5,21)             0.3917         estimate D2E/DX2                !
 ! D21   D(3,4,7,8)             70.044          estimate D2E/DX2                !
 ! D22   D(3,4,7,9)            -55.2209         estimate D2E/DX2                !
 ! D23   D(3,4,7,23)          -170.869          estimate D2E/DX2                !
 ! D24   D(5,4,7,8)           -110.7486         estimate D2E/DX2                !
 ! D25   D(5,4,7,9)            123.9865         estimate D2E/DX2                !
 ! D26   D(5,4,7,23)             8.3384         estimate D2E/DX2                !
 ! D27   D(4,5,6,1)              0.2335         estimate D2E/DX2                !
 ! D28   D(4,5,6,22)          -179.7905         estimate D2E/DX2                !
 ! D29   D(21,5,6,1)          -179.9548         estimate D2E/DX2                !
 ! D30   D(21,5,6,22)            0.0212         estimate D2E/DX2                !
 ! D31   D(4,7,8,10)            94.429          estimate D2E/DX2                !
 ! D32   D(4,7,8,14)           -84.9568         estimate D2E/DX2                !
 ! D33   D(9,7,8,10)          -139.7104         estimate D2E/DX2                !
 ! D34   D(9,7,8,14)            40.9038         estimate D2E/DX2                !
 ! D35   D(23,7,8,10)          -24.947          estimate D2E/DX2                !
 ! D36   D(23,7,8,14)          155.6671         estimate D2E/DX2                !
 ! D37   D(4,7,9,15)           -63.6378         estimate D2E/DX2                !
 ! D38   D(4,7,9,24)           118.5543         estimate D2E/DX2                !
 ! D39   D(8,7,9,15)           171.1995         estimate D2E/DX2                !
 ! D40   D(8,7,9,24)            -6.6084         estimate D2E/DX2                !
 ! D41   D(23,7,9,15)           54.3381         estimate D2E/DX2                !
 ! D42   D(23,7,9,24)         -123.4698         estimate D2E/DX2                !
 ! D43   D(7,8,10,11)          179.9476         estimate D2E/DX2                !
 ! D44   D(7,8,10,17)           -1.0127         estimate D2E/DX2                !
 ! D45   D(14,8,10,11)          -0.6602         estimate D2E/DX2                !
 ! D46   D(14,8,10,17)         178.3795         estimate D2E/DX2                !
 ! D47   D(7,8,14,13)         -179.9358         estimate D2E/DX2                !
 ! D48   D(7,8,14,28)           -0.1604         estimate D2E/DX2                !
 ! D49   D(10,8,14,13)           0.6497         estimate D2E/DX2                !
 ! D50   D(10,8,14,28)        -179.5748         estimate D2E/DX2                !
 ! D51   D(7,9,15,16)         -178.9867         estimate D2E/DX2                !
 ! D52   D(7,9,15,29)            1.0113         estimate D2E/DX2                !
 ! D53   D(24,9,15,16)          -1.1552         estimate D2E/DX2                !
 ! D54   D(24,9,15,29)         178.8428         estimate D2E/DX2                !
 ! D55   D(8,10,11,12)           0.2605         estimate D2E/DX2                !
 ! D56   D(8,10,11,25)        -179.9628         estimate D2E/DX2                !
 ! D57   D(17,10,11,12)       -178.84           estimate D2E/DX2                !
 ! D58   D(17,10,11,25)          0.9367         estimate D2E/DX2                !
 ! D59   D(10,11,12,13)          0.175          estimate D2E/DX2                !
 ! D60   D(10,11,12,26)        179.9577         estimate D2E/DX2                !
 ! D61   D(25,11,12,13)       -179.6059         estimate D2E/DX2                !
 ! D62   D(25,11,12,26)          0.1769         estimate D2E/DX2                !
 ! D63   D(11,12,13,14)         -0.1923         estimate D2E/DX2                !
 ! D64   D(11,12,13,27)        179.7194         estimate D2E/DX2                !
 ! D65   D(26,12,13,14)       -179.9754         estimate D2E/DX2                !
 ! D66   D(26,12,13,27)         -0.0637         estimate D2E/DX2                !
 ! D67   D(12,13,14,8)          -0.2293         estimate D2E/DX2                !
 ! D68   D(12,13,14,28)        179.9923         estimate D2E/DX2                !
 ! D69   D(27,13,14,8)         179.859          estimate D2E/DX2                !
 ! D70   D(27,13,14,28)          0.0805         estimate D2E/DX2                !
 --------------------------------------------------------------------------------
 Trust Radius=3.00D-01 FncErr=5.00D-06 GrdErr=5.00D-06 EigMax=2.50D+02 EigMin=1.00D-04
 Number of steps in this run=    158 maximum allowed number of steps=    174.
 GradGradGradGradGradGradGradGradGradGradGradGradGradGradGradGradGradGrad

                          Input orientation:                          
 ---------------------------------------------------------------------
 Center     Atomic      Atomic             Coordinates (Angstroms)
 Number     Number       Type             X           Y           Z
 ---------------------------------------------------------------------
      1          6           0        3.368100    3.219700   -1.430700
      2          6           0        3.891800    1.956600   -1.112800
      3          6           0        3.025600    0.873300   -0.882500
      4          6           0        1.625800    1.040000   -0.962100
      5          6           0        1.114400    2.314900   -1.289900
      6          6           0        1.978400    3.398500   -1.520400
      7          6           0        0.691900   -0.097200   -0.725900
      8          6           0        0.688900   -0.499600    0.714700
      9          7           0        0.970400   -1.213000   -1.574500
     10          6           0       -0.259300   -0.001600    1.650400
     11          6           0       -0.213800   -0.417800    2.996400
     12          6           0        0.767100   -1.321300    3.430800
     13          6           0        1.714000   -1.813800    2.522400
     14          6           0        1.673500   -1.403300    1.180700
     15          6           0        0.865300   -1.170200   -2.918000
     16          8           0        1.110400   -2.200000   -3.580900
     17         17           0       -1.468300    1.116800    1.240400
     18          1           0        3.995800    4.005800   -1.597600
     19          1           0        4.902500    1.823700   -1.050700
     20          1           0        3.420200   -0.040500   -0.661100
     21          1           0        0.106000    2.456700   -1.358600
     22          1           0        1.595700    4.315500   -1.753400
     23          1           0       -0.318300    0.215700   -0.996400
     24          1           0        1.219000   -2.057300   -1.169400
     25          1           0       -0.891600   -0.065000    3.673900
     26          1           0        0.794300   -1.617600    4.406700
     27          1           0        2.431700   -2.467800    2.835300
     28          1           0        2.371300   -1.773000    0.535800
     29          1           0        0.589300   -0.310300   -3.394500
 ---------------------------------------------------------------------
                    Distance matrix (angstroms):
                    1          2          3          4          5
     1  C    0.000000
     2  C    1.403832   0.000000
     3  C    2.433808   1.406015   0.000000
     4  C    2.829538   2.449004   1.411937   0.000000
     5  C    2.432622   2.806010   2.428347   1.412216   0.000000
     6  C    1.404023   2.430291   2.807166   2.449193   1.404925
     7  C    4.319793   3.821930   2.532301   1.490364   2.512932
     8  C    5.061032   4.430716   3.145802   2.461668   3.481506
     9  N    5.041674   4.335217   3.009212   2.424993   3.542289
    10  C    5.746998   5.357374   4.239292   3.385807   3.987303
    11  C    6.757265   6.275289   5.215987   4.602068   5.253963
    12  C    7.142833   6.415035   5.340566   5.060699   5.968884
    13  C    6.610535   5.672161   4.531462   4.504852   5.651488
    14  C    5.573438   4.633565   3.356766   3.250166   4.499052
    15  C    5.267570   4.711192   3.603616   3.047768   3.854696
    16  O    6.252497   5.577188   4.516030   4.197779   5.062906
    17  Cl   5.911660   5.913839   4.976056   3.798731   3.808963
    18  H    1.019714   2.108333   3.356369   3.849251   3.355039
    19  H    2.108933   1.021290   2.110522   3.370282   3.827296
    20  H    3.350209   2.101154   1.019685   2.116117   3.355594
    21  H    3.350920   3.826591   3.355278   2.115193   1.020636
    22  H    2.108629   3.353633   3.827770   3.369861   2.109237
    23  H    4.775163   4.557326   3.409850   2.111912   2.558400
    24  H    5.703827   4.822702   3.454639   3.130771   4.375111
    25  H    7.415608   7.062597   6.081582   5.389882   5.858948
    26  H    8.006195   7.268720   6.257709   6.047995   6.929522
    27  H    7.171001   6.106939   5.033657   5.232053   6.451881
    28  H    5.457819   4.351979   3.072879   3.272987   4.650151
    29  H    4.902973   4.609935   3.694132   2.968874   3.405400
                    6          7          8          9         10
     6  C    0.000000
     7  C    3.808705   0.000000
     8  C    4.674790   1.495748   0.000000
     9  N    4.720691   1.429228   2.414253   0.000000
    10  C    5.159647   2.561391   1.422189   3.657818   0.000000
    11  C    6.306455   3.844294   2.455140   4.788298   1.409613
    12  C    6.946808   4.333847   2.838751   5.010598   2.442320
    13  C    6.601682   3.813510   2.458807   4.206957   2.817511
    14  C    5.517806   2.510888   1.415368   2.849858   2.433330
    15  C    4.905639   2.446773   3.698288   1.348284   4.847745
    16  O    6.028456   3.570425   4.639095   2.240404   5.837426
    17  Cl   4.970705   3.163320   2.746383   4.393050   1.697233
    18  H    2.108240   5.339497   6.048219   6.032367   6.686900
    19  H    3.354247   4.639451   5.125308   4.995731   6.105067
    20  H    3.826736   2.729658   3.092507   2.865410   4.345488
    21  H    2.102153   2.695551   3.657602   3.776307   3.902661
    22  H    1.020606   4.620014   5.486255   5.566625   5.802089
    23  H    3.959750   1.091595   2.110443   2.009012   2.656360
    24  H    5.519569   2.077623   2.501453   0.968891   3.789795
    25  H    6.871207   4.676190   3.382857   5.686005   2.120937
    26  H    7.854544   5.354034   3.859002   5.997455   3.364330
    27  H    7.320593   4.618311   3.377589   4.812095   3.837657
    28  H    5.579134   2.687113   2.117551   2.594125   3.361584
    29  H    4.381443   2.679060   4.114764   2.067004   5.125079
                   11         12         13         14         15
    11  C    0.000000
    12  C    1.402562   0.000000
    13  C    2.426913   1.401559   0.000000
    14  C    2.798192   2.427187   1.403677   0.000000
    15  C    6.058935   6.351357   5.543687   4.184121   0.000000
    16  O    6.941946   7.074878   6.145222   4.860519   1.248999
    17  Cl   2.648075   3.967266   4.512092   4.028073   5.288511
    18  H    7.641584   8.005455   7.486572   6.509254   6.191483
    19  H    6.897816   6.861224   6.013733   5.081251   5.361831
    20  H    5.169683   5.042126   4.023728   2.881044   3.591286
    21  H    5.227910   6.135853   5.990409   4.879006   4.020282
    22  H    6.945432   7.702988   7.474274   6.428038   5.655323
    23  H    4.044094   4.810464   4.542143   3.365738   2.648429
    24  H    4.700507   4.680572   3.732788   2.481382   1.992399
    25  H    1.021218   2.094916   3.342664   3.819271   6.910956
    26  H    2.108253   1.020252   2.105927   3.350521   7.338695
    27  H    3.350690   2.107125   1.020155   2.108490   6.102281
    28  H    3.817573   3.340436   2.092914   1.019558   3.815775
    29  H    6.442059   6.902062   6.207670   4.827276   1.021105
                   16         17         18         19         20
    16  O    0.000000
    17  Cl   6.394982   0.000000
    18  H    7.125375   6.801246   0.000000
    19  H    6.080468   6.807051   2.425441   0.000000
    20  H    4.303934   5.371450   4.192957   2.413347   0.000000
    21  H    5.256643   3.320927   4.193731   4.847876   4.207902
    22  H    6.784321   5.346271   2.425009   4.199736   4.847335
    23  H    3.815289   2.671658   5.773886   5.463091   3.762240
    24  H    2.418158   4.806623   6.682451   5.352048   3.028388
    25  H    7.822938   2.766072   8.261162   7.711072   6.114282
    26  H    8.015040   4.756234   8.827449   7.648730   5.921587
    27  H    6.556308   5.532004   8.000282   6.294666   4.369637
    28  H    4.326594   4.856947   6.370630   4.675490   2.352513
    29  H    1.969075   5.268077   5.784618   5.352667   3.944396
                   21         22         23         24         25
    21  H    0.000000
    22  H    2.414583   0.000000
    23  H    2.309394   4.587462   0.000000
    24  H    4.653038   6.410580   2.749500   0.000000
    25  H    5.716663   7.404798   4.713721   5.646366   0.000000
    26  H    7.093121   8.590154   5.813119   5.609510   2.406205
    27  H    6.873746   8.232146   5.426380   4.204376   4.185812
    28  H    5.158556   6.550712   3.679200   2.077578   4.838538
    29  H    3.469115   5.010397   2.617498   2.898207   7.226030
                   26         27         28         29
    26  H    0.000000
    27  H    2.423472   0.000000
    28  H    4.182696   2.402935   0.000000
    29  H    7.912634   6.845411   4.556564   0.000000
 Symmetry turned off by external request.
 Stoichiometry    C14H12ClNO
 Framework group  C1[X(C14H12ClNO)]
 Deg. of freedom    81
 Full point group                 C1      NOp   1
 Rotational constants (GHZ):           0.5014855           0.3265498           0.2802304
 Standard basis: 6-311+G(d) (5D, 7F)
   418 basis functions,   689 primitive gaussians,   435 cartesian basis functions
    64 alpha electrons       64 beta electrons
       nuclear repulsion energy      1243.4225261643 Hartrees.
 NAtoms=   29 NActive=   29 NUniq=   29 SFac= 1.00D+00 NAtFMM=   60 NAOKFM=F Big=F
 Integral buffers will be    131072 words long.
 Raffenetti 2 integral format.
 Two-electron integral symmetry is turned off.
 ------------------------------------------------------------------------------
 Polarizable Continuum Model (PCM)
 =================================
 Model                : PCM.
 Atomic radii         : UFF (Universal Force Field).
 Polarization charges : Total charges.
 Charge compensation  : None.
 Solution method      : On-the-fly selection.
 Cavity type          : Scaled VdW (van der Waals Surface) (Alpha=1.100).
 Cavity algorithm     : GePol (No added spheres)
                        Default sphere list used, NSphG=   29.
                        Lebedev-Laikov grids with approx.  5.0 points / Ang**2.
                        Smoothing algorithm: York/Karplus (Gamma=1.0000).
                        Polarization charges: spherical gaussians, with
                                              point-specific exponents (IZeta= 3).
                        Self-potential: point-specific (ISelfS= 7).
                        Self-field    : sphere-specific E.n sum rule (ISelfD= 2).
 1st derivatives      : Analytical E(r).r(x)/FMM algorithm (CHGder, D1EAlg=3).
                        Cavity 1st derivative terms included.
 Solvent              : DiMethylSulfoxide, Eps=  46.826000 Eps(inf)=   2.007889
 ------------------------------------------------------------------------------
 One-electron integrals computed using PRISM.
 NBasis=   418 RedAO= T EigKep=  1.27D-06  NBF=   418
 NBsUse=   416 1.00D-06 EigRej=  9.39D-07 NBFU=   416
 ExpMin= 4.38D-02 ExpMax= 1.06D+05 ExpMxC= 3.62D+03 IAcc=3 IRadAn=         7 AccDes= 0.00D+00
 Harris functional with IExCor= 1009 and IRadAn=       7 diagonalized for initial guess.
 HarFok:  IExCor= 1009 AccDes= 0.00D+00 IRadAn=         7 IDoV= 1 UseB2=F ITyADJ=14
 ICtDFT=  3500011 ScaDFX=  1.000000  1.000000  1.000000  1.000000
 FoFCou: FMM=F IPFlag=           0 FMFlag=      100000 FMFlg1=           0
         NFxFlg=           0 DoJE=T BraDBF=F KetDBF=T FulRan=T
         wScrn=  0.000000 ICntrl=       500 IOpCl=  0 I1Cent=   200000004 NGrid=           0
         NMat0=    1 NMatS0=      1 NMatT0=    0 NMatD0=    1 NMtDS0=    0 NMtDT0=    0
 Symmetry not used in FoFCou.
 Requested convergence on RMS density matrix=1.00D-08 within 128 cycles.
 Requested convergence on MAX density matrix=1.00D-06.
 Requested convergence on             energy=1.00D-06.
 No special actions if energy rises.
 Inv3:  Mode=1 IEnd=    15842412.
 Iteration    1 A*A^-1 deviation from unit magnitude is 6.55D-15 for   2293.
 Iteration    1 A*A^-1 deviation from orthogonality  is 2.20D-15 for   2293   2254.
 Iteration    1 A^-1*A deviation from unit magnitude is 6.77D-15 for   2293.
 Iteration    1 A^-1*A deviation from orthogonality  is 1.89D-15 for   2287   1704.
 Error on total polarization charges =  0.01724
 SCF Done:  E(RM062X) =  -1130.74777417     A.U. after   17 cycles
            NFock= 17  Conv=0.38D-08     -V/T= 2.0024

 **********************************************************************

            Population analysis using the SCF density.

 **********************************************************************

 Alpha  occ. eigenvalues -- -102.69142 -19.60516 -14.78456 -10.65338 -10.62384
 Alpha  occ. eigenvalues --  -10.60548 -10.58637 -10.56624 -10.56217 -10.56113
 Alpha  occ. eigenvalues --  -10.55589 -10.55478 -10.55031 -10.54968 -10.54845
 Alpha  occ. eigenvalues --  -10.54749 -10.54599  -9.83515  -7.56016  -7.55357
 Alpha  occ. eigenvalues --   -7.55340  -1.16641  -1.07023  -1.01678  -0.96951
 Alpha  occ. eigenvalues --   -0.95347  -0.90345  -0.86272  -0.85643  -0.84277
 Alpha  occ. eigenvalues --   -0.79501  -0.75299  -0.71973  -0.70988  -0.69688
 Alpha  occ. eigenvalues --   -0.68475  -0.62448  -0.62094  -0.60676  -0.58186
 Alpha  occ. eigenvalues --   -0.57641  -0.56071  -0.54118  -0.53201  -0.51848
 Alpha  occ. eigenvalues --   -0.51412  -0.50630  -0.50524  -0.48991  -0.48393
 Alpha  occ. eigenvalues --   -0.46649  -0.45218  -0.43987  -0.43359  -0.42376
 Alpha  occ. eigenvalues --   -0.41663  -0.41439  -0.38979  -0.35703  -0.34006
 Alpha  occ. eigenvalues --   -0.32268  -0.31582  -0.30921  -0.30119
 Alpha virt. eigenvalues --   -0.01430  -0.00674   0.00745   0.00813   0.01458
 Alpha virt. eigenvalues --    0.01719   0.01966   0.02204   0.02755   0.03539
 Alpha virt. eigenvalues --    0.03986   0.04174   0.04681   0.05137   0.05723
 Alpha virt. eigenvalues --    0.06137   0.06580   0.07295   0.07451   0.08140
 Alpha virt. eigenvalues --    0.08342   0.09247   0.09608   0.10163   0.10604
 Alpha virt. eigenvalues --    0.10882   0.11410   0.11895   0.12428   0.12841
 Alpha virt. eigenvalues --    0.13299   0.13834   0.14235   0.14638   0.14995
 Alpha virt. eigenvalues --    0.15499   0.15797   0.16279   0.16477   0.16973
 Alpha virt. eigenvalues --    0.17731   0.17920   0.18039   0.18737   0.19406
 Alpha virt. eigenvalues --    0.19546   0.19850   0.20055   0.20363   0.20847
 Alpha virt. eigenvalues --    0.21359   0.21635   0.21886   0.22071   0.22415
 Alpha virt. eigenvalues --    0.22545   0.23164   0.23198   0.23555   0.23881
 Alpha virt. eigenvalues --    0.24220   0.24906   0.25127   0.25364   0.25652
 Alpha virt. eigenvalues --    0.26027   0.26564   0.26700   0.27242   0.27318
 Alpha virt. eigenvalues --    0.27996   0.28266   0.28430   0.28737   0.29207
 Alpha virt. eigenvalues --    0.29712   0.30134   0.30401   0.30608   0.30947
 Alpha virt. eigenvalues --    0.32220   0.32761   0.33526   0.33739   0.34327
 Alpha virt. eigenvalues --    0.35051   0.35655   0.35898   0.36236   0.36625
 Alpha virt. eigenvalues --    0.37515   0.38820   0.39423   0.40496   0.41319
 Alpha virt. eigenvalues --    0.42004   0.44398   0.45792   0.46613   0.48493
 Alpha virt. eigenvalues --    0.48980   0.50003   0.51810   0.52378   0.55474
 Alpha virt. eigenvalues --    0.56022   0.56719   0.57091   0.57481   0.58390
 Alpha virt. eigenvalues --    0.59208   0.59827   0.59908   0.60188   0.60644
 Alpha virt. eigenvalues --    0.61432   0.61766   0.62912   0.64099   0.64105
 Alpha virt. eigenvalues --    0.64593   0.64811   0.66442   0.67609   0.69139
 Alpha virt. eigenvalues --    0.69844   0.70126   0.70504   0.71648   0.72257
 Alpha virt. eigenvalues --    0.72825   0.73177   0.73874   0.74871   0.75119
 Alpha virt. eigenvalues --    0.75580   0.75722   0.76162   0.77266   0.78206
 Alpha virt. eigenvalues --    0.78452   0.78554   0.79173   0.80331   0.81431
 Alpha virt. eigenvalues --    0.82975   0.83913   0.84810   0.85070   0.85659
 Alpha virt. eigenvalues --    0.86661   0.86753   0.87279   0.88921   0.89113
 Alpha virt. eigenvalues --    0.89833   0.90232   0.91182   0.92187   0.93201
 Alpha virt. eigenvalues --    0.93860   0.94332   0.95731   0.96387   0.97338
 Alpha virt. eigenvalues --    0.98295   0.99073   1.00687   1.02599   1.03708
 Alpha virt. eigenvalues --    1.04253   1.05788   1.07137   1.08605   1.09020
 Alpha virt. eigenvalues --    1.10647   1.11734   1.14046   1.14621   1.15514
 Alpha virt. eigenvalues --    1.17729   1.19404   1.20410   1.22079   1.23365
 Alpha virt. eigenvalues --    1.23670   1.24305   1.25546   1.26572   1.27437
 Alpha virt. eigenvalues --    1.28502   1.30910   1.31526   1.34209   1.35918
 Alpha virt. eigenvalues --    1.36998   1.38806   1.39431   1.39937   1.43311
 Alpha virt. eigenvalues --    1.46948   1.48872   1.50515   1.53775   1.55164
 Alpha virt. eigenvalues --    1.56528   1.57944   1.58751   1.59858   1.61413
 Alpha virt. eigenvalues --    1.62808   1.63947   1.64910   1.67763   1.71145
 Alpha virt. eigenvalues --    1.75260   1.75843   1.77232   1.79894   1.80942
 Alpha virt. eigenvalues --    1.81573   1.82767   1.84071   1.85333   1.85784
 Alpha virt. eigenvalues --    1.88553   1.89361   1.91504   1.92256   1.92775
 Alpha virt. eigenvalues --    1.93611   1.95267   1.96325   1.97696   1.98080
 Alpha virt. eigenvalues --    2.00709   2.02596   2.03244   2.03613   2.05087
 Alpha virt. eigenvalues --    2.05564   2.13316   2.18615   2.21543   2.25288
 Alpha virt. eigenvalues --    2.26809   2.28631   2.29247   2.29958   2.30559
 Alpha virt. eigenvalues --    2.31966   2.32448   2.34149   2.35635   2.35839
 Alpha virt. eigenvalues --    2.37450   2.39820   2.46420   2.47460   2.50255
 Alpha virt. eigenvalues --    2.50320   2.51965   2.52712   2.55740   2.56899
 Alpha virt. eigenvalues --    2.61551   2.62876   2.66414   2.67728   2.72346
 Alpha virt. eigenvalues --    2.75151   2.76196   2.79352   2.81624   2.83530
 Alpha virt. eigenvalues --    2.84692   2.86363   2.87451   2.89646   2.90832
 Alpha virt. eigenvalues --    2.91685   2.96290   2.96727   2.97606   2.99206
 Alpha virt. eigenvalues --    2.99904   3.01828   3.04766   3.12189   3.13520
 Alpha virt. eigenvalues --    3.15805   3.20900   3.23107   3.24937   3.29032
 Alpha virt. eigenvalues --    3.31963   3.34904   3.36178   3.38031   3.38665
 Alpha virt. eigenvalues --    3.39910   3.40792   3.41633   3.44107   3.44782
 Alpha virt. eigenvalues --    3.45354   3.50091   3.54774   3.59082   3.65936
 Alpha virt. eigenvalues --    3.67374   3.71221   3.72001   3.72397   3.75117
 Alpha virt. eigenvalues --    3.79372   3.98027   3.98780   4.01014   4.07862
 Alpha virt. eigenvalues --    4.09894   4.11923   4.22176   4.31748   4.62725
 Alpha virt. eigenvalues --    4.77814   4.79074   4.98176   5.17823   5.25884
 Alpha virt. eigenvalues --    5.81657  10.00911  23.42851  23.48176  23.85343
 Alpha virt. eigenvalues --   23.88092  23.90795  23.92264  23.93907  23.95574
 Alpha virt. eigenvalues --   24.04080  24.06535  24.08255  24.09163  24.15476
 Alpha virt. eigenvalues --   24.17654  26.00361  26.41418  26.85499  35.61767
 Alpha virt. eigenvalues --   50.07199 216.11914
          Condensed to atoms (all electrons):
               1          2          3          4          5          6
     1  C    7.623237  -1.737474   2.414975  -2.730653   2.441910  -1.616259
     2  C   -1.737474  11.637311  -5.345901   2.013362  -2.785695   2.237855
     3  C    2.414975  -5.345901  20.832344  -7.460907  -3.087732  -3.115883
     4  C   -2.730653   2.013362  -7.460907  20.462855  -3.675937   2.502945
     5  C    2.441910  -2.785695  -3.087732  -3.675937  19.012754  -3.027657
     6  C   -1.616259   2.237855  -3.115883   2.502945  -3.027657   9.475370
     7  C   -0.427544  -0.038293   1.701707  -4.169516  -2.818201   0.137256
     8  C   -0.140557   0.444678  -0.155687  -3.615984  -0.341362  -0.504917
     9  N    0.061981  -0.226985   0.122612   0.516936   0.313476  -0.042538
    10  C   -0.046475   0.661033  -1.391121   1.646363   0.714108   0.158918
    11  C    0.099244  -0.346234  -0.767073  -0.518299   1.335672   0.172051
    12  C    0.000922   0.082079   0.318275  -0.249367  -0.189575   0.009697
    13  C    0.074293  -0.487360  -0.132742   0.228117   0.537067  -0.094240
    14  C   -0.035463   0.101249   2.097724  -0.635074  -1.913480   0.113788
    15  C    0.012501   0.071366   0.200055  -0.072167  -0.084107  -0.045343
    16  O    0.001832  -0.001401   0.024017  -0.064975   0.003874  -0.001318
    17  Cl  -0.085866   0.109819   0.056744   0.507391  -0.561285  -0.080438
    18  H    0.229627   0.106869  -0.086148   0.060477  -0.097632   0.115737
    19  H    0.078963   0.254721   0.037611  -0.015868   0.005236  -0.029035
    20  H   -0.041415  -0.011432   0.126448   0.182948  -0.003323   0.004065
    21  H   -0.017914   0.013082  -0.026689   0.056606   0.157135   0.119040
    22  H    0.089577  -0.045513   0.028746  -0.006760   0.045234   0.219325
    23  H    0.002612  -0.017399  -0.111575   0.022929   0.127421   0.037663
    24  H    0.001236   0.007836   0.057962  -0.116036  -0.012467  -0.001676
    25  H   -0.000157   0.000462   0.001021   0.004603  -0.004021   0.000091
    26  H    0.000009  -0.000094  -0.000683  -0.000336   0.000388  -0.000004
    27  H    0.000039   0.000353   0.006691  -0.003445  -0.001320  -0.000041
    28  H   -0.001060  -0.010945  -0.019808   0.048587   0.009245  -0.000115
    29  H   -0.003524   0.023423   0.052844  -0.026182  -0.070719  -0.012062
               7          8          9         10         11         12
     1  C   -0.427544  -0.140557   0.061981  -0.046475   0.099244   0.000922
     2  C   -0.038293   0.444678  -0.226985   0.661033  -0.346234   0.082079
     3  C    1.701707  -0.155687   0.122612  -1.391121  -0.767073   0.318275
     4  C   -4.169516  -3.615984   0.516936   1.646363  -0.518299  -0.249367
     5  C   -2.818201  -0.341362   0.313476   0.714108   1.335672  -0.189575
     6  C    0.137256  -0.504917  -0.042538   0.158918   0.172051   0.009697
     7  C   18.362354   3.309010  -0.818320  -8.094953   1.684267  -1.050773
     8  C    3.309010  22.354739  -0.939088 -13.956693   7.252237  -2.719223
     9  N   -0.818320  -0.939088   7.740816   0.071982   0.070780  -0.018322
    10  C   -8.094953 -13.956693   0.071982  44.572363 -24.011223   2.702979
    11  C    1.684267   7.252237   0.070780 -24.011223  25.481545  -1.422256
    12  C   -1.050773  -2.719223  -0.018322   2.702979  -1.422256   7.814460
    13  C    1.028636   1.529744   0.083939  -5.282370   3.243106  -1.027518
    14  C   -2.110777  -5.739234   0.281579   5.730063  -3.586780   1.803934
    15  C    0.104411  -0.037326   0.027784  -0.100607   0.006081  -0.007106
    16  O    0.044472   0.022069  -0.067872  -0.010454   0.001103  -0.001275
    17  Cl  -0.660185  -1.134954  -0.032184   2.467202  -2.363934   0.191716
    18  H    0.005137   0.000736  -0.000057  -0.000220  -0.000039   0.000018
    19  H   -0.003196   0.003044   0.000337  -0.000264  -0.000444   0.000101
    20  H    0.055987   0.015717   0.000953  -0.007869   0.005089  -0.001464
    21  H    0.035103  -0.003065   0.000752  -0.009395   0.000760   0.000482
    22  H    0.001421  -0.000831   0.000257  -0.000267   0.000310  -0.000041
    23  H    0.466175  -0.185346  -0.049441  -0.019676   0.104885  -0.006066
    24  H    0.054956   0.100147   0.240239  -0.002817  -0.010054   0.005022
    25  H    0.012788   0.042237   0.000405   0.023085   0.236614   0.036956
    26  H    0.008184   0.079710  -0.000098  -0.147176   0.157552   0.216444
    27  H   -0.003031  -0.003322   0.000525   0.047916  -0.046715   0.064099
    28  H    0.134989   0.041913   0.034311  -0.161155   0.048843  -0.048251
    29  H    0.150792   0.025644  -0.204398  -0.017528  -0.001055  -0.000462
              13         14         15         16         17         18
     1  C    0.074293  -0.035463   0.012501   0.001832  -0.085866   0.229627
     2  C   -0.487360   0.101249   0.071366  -0.001401   0.109819   0.106869
     3  C   -0.132742   2.097724   0.200055   0.024017   0.056744  -0.086148
     4  C    0.228117  -0.635074  -0.072167  -0.064975   0.507391   0.060477
     5  C    0.537067  -1.913480  -0.084107   0.003874  -0.561285  -0.097632
     6  C   -0.094240   0.113788  -0.045343  -0.001318  -0.080438   0.115737
     7  C    1.028636  -2.110777   0.104411   0.044472  -0.660185   0.005137
     8  C    1.529744  -5.739234  -0.037326   0.022069  -1.134954   0.000736
     9  N    0.083939   0.281579   0.027784  -0.067872  -0.032184  -0.000057
    10  C   -5.282370   5.730063  -0.100607  -0.010454   2.467202  -0.000220
    11  C    3.243106  -3.586780   0.006081   0.001103  -2.363934  -0.000039
    12  C   -1.027518   1.803934  -0.007106  -0.001275   0.191716   0.000018
    13  C   10.989540  -4.426022   0.024119  -0.004992  -0.268998  -0.000125
    14  C   -4.426022  14.227716  -0.111834  -0.028467   0.503504   0.000457
    15  C    0.024119  -0.111834   5.058970   0.430623  -0.017836  -0.000218
    16  O   -0.004992  -0.028467   0.430623   8.142104  -0.000311  -0.000000
    17  Cl  -0.268998   0.503504  -0.017836  -0.000311  18.021418   0.000035
    18  H   -0.000125   0.000457  -0.000218  -0.000000   0.000035   0.391584
    19  H   -0.000092   0.000252   0.000036   0.000003   0.000082  -0.004288
    20  H    0.020552  -0.013523   0.004515   0.000432  -0.000803  -0.000282
    21  H   -0.000782   0.005812   0.003513  -0.000011  -0.005433  -0.000235
    22  H    0.000172   0.000032  -0.000002   0.000000  -0.000318  -0.004333
    23  H   -0.005703  -0.046494   0.010127   0.001732  -0.040356  -0.000006
    24  H   -0.011211   0.009212  -0.033874   0.013783   0.001574   0.000001
    25  H   -0.030163   0.008786   0.000094   0.000000  -0.009690   0.000000
    26  H    0.092850  -0.072581  -0.000008  -0.000000  -0.001553  -0.000000
    27  H    0.256881   0.013984  -0.000061  -0.000001   0.001336   0.000000
    28  H    0.041463   0.211600   0.006791   0.000424  -0.002868  -0.000000
    29  H   -0.004075  -0.029017   0.423318  -0.032726  -0.000098  -0.000001
              19         20         21         22         23         24
     1  C    0.078963  -0.041415  -0.017914   0.089577   0.002612   0.001236
     2  C    0.254721  -0.011432   0.013082  -0.045513  -0.017399   0.007836
     3  C    0.037611   0.126448  -0.026689   0.028746  -0.111575   0.057962
     4  C   -0.015868   0.182948   0.056606  -0.006760   0.022929  -0.116036
     5  C    0.005236  -0.003323   0.157135   0.045234   0.127421  -0.012467
     6  C   -0.029035   0.004065   0.119040   0.219325   0.037663  -0.001676
     7  C   -0.003196   0.055987   0.035103   0.001421   0.466175   0.054956
     8  C    0.003044   0.015717  -0.003065  -0.000831  -0.185346   0.100147
     9  N    0.000337   0.000953   0.000752   0.000257  -0.049441   0.240239
    10  C   -0.000264  -0.007869  -0.009395  -0.000267  -0.019676  -0.002817
    11  C   -0.000444   0.005089   0.000760   0.000310   0.104885  -0.010054
    12  C    0.000101  -0.001464   0.000482  -0.000041  -0.006066   0.005022
    13  C   -0.000092   0.020552  -0.000782   0.000172  -0.005703  -0.011211
    14  C    0.000252  -0.013523   0.005812   0.000032  -0.046494   0.009212
    15  C    0.000036   0.004515   0.003513  -0.000002   0.010127  -0.033874
    16  O    0.000003   0.000432  -0.000011   0.000000   0.001732   0.013783
    17  Cl   0.000082  -0.000803  -0.005433  -0.000318  -0.040356   0.001574
    18  H   -0.004288  -0.000282  -0.000235  -0.004333  -0.000006   0.000001
    19  H    0.390520  -0.003750   0.000076  -0.000201   0.000019   0.000002
    20  H   -0.003750   0.404184  -0.000211   0.000098  -0.000015  -0.002630
    21  H    0.000076  -0.000211   0.390696  -0.003338   0.003684  -0.000022
    22  H   -0.000201   0.000098  -0.003338   0.391006   0.000014  -0.000002
    23  H    0.000019  -0.000015   0.003684   0.000014   0.394245  -0.001716
    24  H    0.000002  -0.002630  -0.000022  -0.000002  -0.001716   0.299715
    25  H   -0.000000   0.000000  -0.000001  -0.000000  -0.000042  -0.000005
    26  H    0.000000   0.000002  -0.000000   0.000000  -0.000001   0.000007
    27  H   -0.000000  -0.000025  -0.000000  -0.000000   0.000015  -0.000030
    28  H    0.000005  -0.000586  -0.000002   0.000000   0.000662  -0.004683
    29  H    0.000001  -0.000078  -0.000087   0.000001   0.000236   0.004197
              25         26         27         28         29
     1  C   -0.000157   0.000009   0.000039  -0.001060  -0.003524
     2  C    0.000462  -0.000094   0.000353  -0.010945   0.023423
     3  C    0.001021  -0.000683   0.006691  -0.019808   0.052844
     4  C    0.004603  -0.000336  -0.003445   0.048587  -0.026182
     5  C   -0.004021   0.000388  -0.001320   0.009245  -0.070719
     6  C    0.000091  -0.000004  -0.000041  -0.000115  -0.012062
     7  C    0.012788   0.008184  -0.003031   0.134989   0.150792
     8  C    0.042237   0.079710  -0.003322   0.041913   0.025644
     9  N    0.000405  -0.000098   0.000525   0.034311  -0.204398
    10  C    0.023085  -0.147176   0.047916  -0.161155  -0.017528
    11  C    0.236614   0.157552  -0.046715   0.048843  -0.001055
    12  C    0.036956   0.216444   0.064099  -0.048251  -0.000462
    13  C   -0.030163   0.092850   0.256881   0.041463  -0.004075
    14  C    0.008786  -0.072581   0.013984   0.211600  -0.029017
    15  C    0.000094  -0.000008  -0.000061   0.006791   0.423318
    16  O    0.000000  -0.000000  -0.000001   0.000424  -0.032726
    17  Cl  -0.009690  -0.001553   0.001336  -0.002868  -0.000098
    18  H    0.000000  -0.000000   0.000000  -0.000000  -0.000001
    19  H   -0.000000   0.000000  -0.000000   0.000005   0.000001
    20  H    0.000000   0.000002  -0.000025  -0.000586  -0.000078
    21  H   -0.000001  -0.000000  -0.000000  -0.000002  -0.000087
    22  H   -0.000000   0.000000  -0.000000   0.000000   0.000001
    23  H   -0.000042  -0.000001   0.000015   0.000662   0.000236
    24  H   -0.000005   0.000007  -0.000030  -0.004683   0.004197
    25  H    0.375111  -0.004563  -0.000183   0.000084   0.000000
    26  H   -0.004563   0.383336  -0.004384  -0.000280   0.000000
    27  H   -0.000183  -0.004384   0.382876  -0.002019  -0.000000
    28  H    0.000084  -0.000280  -0.002019   0.389229   0.000165
    29  H    0.000000   0.000000  -0.000000   0.000165   0.457713
 Mulliken charges:
               1
     1  C   -0.248598
     2  C   -0.710773
     3  C   -0.377829
     4  C    1.107389
     5  C   -0.029006
     6  C   -0.732274
     7  C   -1.102855
     8  C    0.255963
     9  N   -0.170360
    10  C    0.464255
    11  C   -0.826032
    12  C   -0.505483
    13  C   -0.374088
    14  C   -0.360948
    15  C    0.126185
    16  O   -0.472664
    17  Cl   0.406290
    18  H    0.282907
    19  H    0.286128
    20  H    0.266415
    21  H    0.280441
    22  H    0.285414
    23  H    0.311416
    24  H    0.401338
    25  H    0.306488
    26  H    0.293279
    27  H    0.289863
    28  H    0.283462
    29  H    0.263679
 Sum of Mulliken charges =  -0.00000
 Mulliken charges with hydrogens summed into heavy atoms:
               1
     1  C    0.034309
     2  C   -0.424645
     3  C   -0.111415
     4  C    1.107389
     5  C    0.251435
     6  C   -0.446860
     7  C   -0.791439
     8  C    0.255963
     9  N    0.230977
    10  C    0.464255
    11  C   -0.519544
    12  C   -0.212204
    13  C   -0.084226
    14  C   -0.077486
    15  C    0.389864
    16  O   -0.472664
    17  Cl   0.406290
 Electronic spatial extent (au):  <R**2>=           4959.3702
 Charge=              0.0000 electrons
 Dipole moment (field-independent basis, Debye):
    X=              0.8069    Y=              2.5229    Z=              4.9872  Tot=              5.6470
 Quadrupole moment (field-independent basis, Debye-Ang):
   XX=            -97.9508   YY=           -107.5500   ZZ=           -117.5787
   XY=              0.7840   XZ=              7.5069   YZ=            -23.9962
 Traceless Quadrupole moment (field-independent basis, Debye-Ang):
   XX=              9.7423   YY=              0.1431   ZZ=             -9.8855
   XY=              0.7840   XZ=              7.5069   YZ=            -23.9962
 Octapole moment (field-independent basis, Debye-Ang**2):
  XXX=           -299.0388  YYY=            -35.3798  ZZZ=            155.4165  XYY=           -100.6988
  XXY=            -19.2615  XXZ=              9.3380  XZZ=           -151.7803  YZZ=             17.3204
  YYZ=             34.6319  XYZ=            -36.3263
 Hexadecapole moment (field-independent basis, Debye-Ang**3):
 XXXX=          -1983.3114 YYYY=          -1869.3394 ZZZZ=          -2724.5948 XXXY=           -222.7504
 XXXZ=            357.6720 YYYX=           -211.6046 YYYZ=             44.5877 ZZZX=            539.9839
 ZZZY=            -75.3573 XXYY=           -611.4381 XXZZ=           -857.8104 YYZZ=           -897.7320
 XXYZ=              2.2013 YYXZ=            160.8598 ZZXY=            -60.8767
 N-N= 1.243422526164D+03 E-N=-5.139979514070D+03  KE= 1.127994198933D+03
 Merz-Kollman atomic radii used.

 **********************************************************************

            Electrostatic Properties Using The SCF Density

 **********************************************************************

       Atomic Center    1 is at   3.368100  3.219700 -1.430700
       Atomic Center    2 is at   3.891800  1.956600 -1.112800
       Atomic Center    3 is at   3.025600  0.873300 -0.882500
       Atomic Center    4 is at   1.625800  1.040000 -0.962100
       Atomic Center    5 is at   1.114400  2.314900 -1.289900
       Atomic Center    6 is at   1.978400  3.398500 -1.520400
       Atomic Center    7 is at   0.691900 -0.097200 -0.725900
       Atomic Center    8 is at   0.688900 -0.499600  0.714700
       Atomic Center    9 is at   0.970400 -1.213000 -1.574500
       Atomic Center   10 is at  -0.259300 -0.001600  1.650400
       Atomic Center   11 is at  -0.213800 -0.417800  2.996400
       Atomic Center   12 is at   0.767100 -1.321300  3.430800
       Atomic Center   13 is at   1.714000 -1.813800  2.522400
       Atomic Center   14 is at   1.673500 -1.403300  1.180700
       Atomic Center   15 is at   0.865300 -1.170200 -2.918000
       Atomic Center   16 is at   1.110400 -2.200000 -3.580900
       Atomic Center   17 is at  -1.468300  1.116800  1.240400
       Atomic Center   18 is at   3.995800  4.005800 -1.597600
       Atomic Center   19 is at   4.902500  1.823700 -1.050700
       Atomic Center   20 is at   3.420200 -0.040500 -0.661100
       Atomic Center   21 is at   0.106000  2.456700 -1.358600
       Atomic Center   22 is at   1.595700  4.315500 -1.753400
       Atomic Center   23 is at  -0.318300  0.215700 -0.996400
       Atomic Center   24 is at   1.219000 -2.057300 -1.169400
       Atomic Center   25 is at  -0.891600 -0.065000  3.673900
       Atomic Center   26 is at   0.794300 -1.617600  4.406700
       Atomic Center   27 is at   2.431700 -2.467800  2.835300
       Atomic Center   28 is at   2.371300 -1.773000  0.535800
       Atomic Center   29 is at   0.589300 -0.310300 -3.394500
    1312 points will be used for fitting atomic charges
 Fitting point charges to electrostatic potential
 The dipole moment will be constrained to the correct value
 Charges from ESP fit, RMS=   0.00180 RRMS=   0.08934:
 ESP charges:
               1
     1  C   -0.196774
     2  C   -0.136439
     3  C   -0.274841
     4  C    0.283635
     5  C   -0.289991
     6  C   -0.133698
     7  C   -0.531550
     8  C    0.406977
     9  N   -0.268553
    10  C   -0.126555
    11  C   -0.078851
    12  C   -0.220536
    13  C   -0.126371
    14  C   -0.332900
    15  C    0.512463
    16  O   -0.686331
    17  Cl  -0.066003
    18  H    0.173816
    19  H    0.170805
    20  H    0.184713
    21  H    0.193928
    22  H    0.171396
    23  H    0.219454
    24  H    0.298309
    25  H    0.158856
    26  H    0.192362
    27  H    0.175726
    28  H    0.224563
    29  H    0.102389
 Sum of ESP charges =   0.00000
 ESP charges with hydrogens summed into heavy atoms:
               1
     1  C   -0.022957
     2  C    0.034366
     3  C   -0.090128
     4  C    0.283635
     5  C   -0.096063
     6  C    0.037699
     7  C   -0.312096
     8  C    0.406977
     9  N    0.029756
    10  C   -0.126555
    11  C    0.080005
    12  C   -0.028175
    13  C    0.049355
    14  C   -0.108336
    15  C    0.614852
    16  O   -0.686331
    17  Cl  -0.066003
 Charge=   0.00000 Dipole=     0.8069     2.5229     4.9872 Tot=     5.6470
 -----------------------------------------------------------------

              Electrostatic Properties (Atomic Units)

 -----------------------------------------------------------------
    Center     Electric         -------- Electric Field --------
               Potential          X             Y             Z
 -----------------------------------------------------------------
    1 Atom    -14.766124
    2 Atom    -14.763791
    3 Atom    -14.762125
    4 Atom    -14.744785
    5 Atom    -14.761476
    6 Atom    -14.764153
    7 Atom    -14.693880
    8 Atom    -14.719988
    9 Atom    -18.351515
   10 Atom    -14.683654
   11 Atom    -14.746144
   12 Atom    -14.747361
   13 Atom    -14.746717
   14 Atom    -14.740812
   15 Atom    -14.672006
   16 Atom    -22.421557
   17 Atom    -64.383943
   18 Atom     -1.094807
   19 Atom     -1.093145
   20 Atom     -1.089157
   21 Atom     -1.089741
   22 Atom     -1.092890
   23 Atom     -1.080451
   24 Atom     -0.993980
   25 Atom     -1.076490
   26 Atom     -1.076203
   27 Atom     -1.075977
   28 Atom     -1.065460
   29 Atom     -1.067902
 -----------------------------------------------------------------
 ******************************Gaussian NBO Version 3.1******************************
             N A T U R A L   A T O M I C   O R B I T A L   A N D
          N A T U R A L   B O N D   O R B I T A L   A N A L Y S I S
 ******************************Gaussian NBO Version 3.1******************************

       /RESON  / : Allow strongly delocalized NBO set
       /BNDIDX / : Print bond indices based on the NAO density matrix

 Analyzing the SCF density

 Job title: BHFA_oCl_conf5                                                  

 Storage needed:    527142 in NPA,    701021 in NBO ( 268430961 available)
 GSVD:  LWork=       66154 too small for GESVD, short by      148907 words or      148907 for optimal perf.


 NATURAL POPULATIONS:  Natural atomic orbital occupancies 
                                                          
   NAO  Atom  No  lang   Type(AO)    Occupancy      Energy
 ----------------------------------------------------------
     1    C    1  S      Cor( 1S)     1.99929     -10.39314
     2    C    1  S      Val( 2S)     0.95046      -0.17522
     3    C    1  S      Ryd( 3S)     0.00108       0.76700
     4    C    1  S      Ryd( 4S)     0.00014       0.91734
     5    C    1  S      Ryd( 5S)     0.00000      22.98688
     6    C    1  px     Val( 2p)     1.10410      -0.05689
     7    C    1  px     Ryd( 4p)     0.00465       0.93883
     8    C    1  px     Ryd( 3p)     0.00053       0.35234
     9    C    1  px     Ryd( 5p)     0.00012       3.10688
    10    C    1  py     Val( 2p)     1.12552      -0.05798
    11    C    1  py     Ryd( 4p)     0.00498       0.97322
    12    C    1  py     Ryd( 3p)     0.00044       0.32623
    13    C    1  py     Ryd( 5p)     0.00009       3.10467
    14    C    1  pz     Val( 2p)     1.00034      -0.11601
    15    C    1  pz     Ryd( 4p)     0.00183       0.59004
    16    C    1  pz     Ryd( 3p)     0.00024       0.34336
    17    C    1  pz     Ryd( 5p)     0.00002       2.70999
    18    C    1  dxy    Ryd( 3d)     0.00094       2.31579
    19    C    1  dxz    Ryd( 3d)     0.00044       1.66650
    20    C    1  dyz    Ryd( 3d)     0.00040       1.69066
    21    C    1  dx2y2  Ryd( 3d)     0.00047       2.44895
    22    C    1  dz2    Ryd( 3d)     0.00042       1.96294

    23    C    2  S      Cor( 1S)     1.99929     -10.39575
    24    C    2  S      Val( 2S)     0.94861      -0.17602
    25    C    2  S      Ryd( 4S)     0.00107       0.83574
    26    C    2  S      Ryd( 3S)     0.00014       0.77891
    27    C    2  S      Ryd( 5S)     0.00000      23.03450
    28    C    2  px     Val( 2p)     1.17323      -0.05210
    29    C    2  px     Ryd( 4p)     0.00627       1.08543
    30    C    2  px     Ryd( 3p)     0.00035       0.28297
    31    C    2  px     Ryd( 5p)     0.00006       3.13670
    32    C    2  py     Val( 2p)     1.05571      -0.06347
    33    C    2  py     Ryd( 4p)     0.00377       0.84740
    34    C    2  py     Ryd( 3p)     0.00041       0.38286
    35    C    2  py     Ryd( 5p)     0.00014       3.08947
    36    C    2  pz     Val( 2p)     0.99302      -0.11646
    37    C    2  pz     Ryd( 4p)     0.00154       0.59333
    38    C    2  pz     Ryd( 3p)     0.00026       0.30982
    39    C    2  pz     Ryd( 5p)     0.00002       2.75899
    40    C    2  dxy    Ryd( 3d)     0.00048       2.44000
    41    C    2  dxz    Ryd( 3d)     0.00037       1.56511
    42    C    2  dyz    Ryd( 3d)     0.00049       1.79728
    43    C    2  dx2y2  Ryd( 3d)     0.00094       2.31318
    44    C    2  dz2    Ryd( 3d)     0.00044       1.96332

    45    C    3  S      Cor( 1S)     1.99916     -10.39331
    46    C    3  S      Val( 2S)     0.93566      -0.16791
    47    C    3  S      Ryd( 4S)     0.00103       0.91934
    48    C    3  S      Ryd( 3S)     0.00012       0.65497
    49    C    3  S      Ryd( 5S)     0.00001      23.25892
    50    C    3  px     Val( 2p)     1.08471      -0.06346
    51    C    3  px     Ryd( 4p)     0.00369       0.88241
    52    C    3  px     Ryd( 3p)     0.00039       0.44202
    53    C    3  px     Ryd( 5p)     0.00014       3.24122
    54    C    3  py     Val( 2p)     1.15671      -0.06425
    55    C    3  py     Ryd( 4p)     0.00557       1.11522
    56    C    3  py     Ryd( 3p)     0.00029       0.43453
    57    C    3  py     Ryd( 5p)     0.00006       3.17021
    58    C    3  pz     Val( 2p)     1.00160      -0.11895
    59    C    3  pz     Ryd( 4p)     0.00154       0.63819
    60    C    3  pz     Ryd( 3p)     0.00036       0.50679
    61    C    3  pz     Ryd( 5p)     0.00002       2.77016
    62    C    3  dxy    Ryd( 3d)     0.00070       2.41910
    63    C    3  dxz    Ryd( 3d)     0.00047       1.72725
    64    C    3  dyz    Ryd( 3d)     0.00043       1.65527
    65    C    3  dx2y2  Ryd( 3d)     0.00069       2.38655
    66    C    3  dz2    Ryd( 3d)     0.00040       1.97505

    67    C    4  S      Cor( 1S)     1.99910     -10.41625
    68    C    4  S      Val( 2S)     0.88467      -0.15970
    69    C    4  S      Ryd( 4S)     0.00119       0.91281
    70    C    4  S      Ryd( 3S)     0.00020       0.85651
    71    C    4  S      Ryd( 5S)     0.00001      23.30200
    72    C    4  px     Val( 2p)     1.06582      -0.07466
    73    C    4  px     Ryd( 4p)     0.00432       1.08885
    74    C    4  px     Ryd( 3p)     0.00016       0.75680
    75    C    4  px     Ryd( 5p)     0.00015       3.44755
    76    C    4  py     Val( 2p)     1.05296      -0.07669
    77    C    4  py     Ryd( 4p)     0.00573       1.12116
    78    C    4  py     Ryd( 3p)     0.00025       0.77898
    79    C    4  py     Ryd( 5p)     0.00012       3.44287
    80    C    4  pz     Val( 2p)     1.02269      -0.12116
    81    C    4  pz     Ryd( 4p)     0.00287       0.66171
    82    C    4  pz     Ryd( 3p)     0.00015       0.45103
    83    C    4  pz     Ryd( 5p)     0.00006       2.93192
    84    C    4  dxy    Ryd( 3d)     0.00055       2.45330
    85    C    4  dxz    Ryd( 3d)     0.00049       1.77727
    86    C    4  dyz    Ryd( 3d)     0.00058       1.86229
    87    C    4  dx2y2  Ryd( 3d)     0.00061       2.55273
    88    C    4  dz2    Ryd( 3d)     0.00041       2.03888

    89    C    5  S      Cor( 1S)     1.99917     -10.39266
    90    C    5  S      Val( 2S)     0.93782      -0.16950
    91    C    5  S      Ryd( 4S)     0.00096       0.92715
    92    C    5  S      Ryd( 3S)     0.00018       0.57911
    93    C    5  S      Ryd( 5S)     0.00001      23.23635
    94    C    5  px     Val( 2p)     1.17850      -0.05844
    95    C    5  px     Ryd( 4p)     0.00647       1.10699
    96    C    5  px     Ryd( 3p)     0.00025       0.42231
    97    C    5  px     Ryd( 5p)     0.00006       3.15763
    98    C    5  py     Val( 2p)     1.06234      -0.06800
    99    C    5  py     Ryd( 4p)     0.00340       0.85652
   100    C    5  py     Ryd( 3p)     0.00040       0.40941
   101    C    5  py     Ryd( 5p)     0.00013       3.18919
   102    C    5  pz     Val( 2p)     0.99948      -0.11821
   103    C    5  pz     Ryd( 4p)     0.00153       0.60953
   104    C    5  pz     Ryd( 3p)     0.00031       0.44662
   105    C    5  pz     Ryd( 5p)     0.00002       2.79182
   106    C    5  dxy    Ryd( 3d)     0.00048       2.44217
   107    C    5  dxz    Ryd( 3d)     0.00033       1.58654
   108    C    5  dyz    Ryd( 3d)     0.00048       1.81668
   109    C    5  dx2y2  Ryd( 3d)     0.00093       2.31972
   110    C    5  dz2    Ryd( 3d)     0.00046       1.96781

   111    C    6  S      Cor( 1S)     1.99929     -10.39444
   112    C    6  S      Val( 2S)     0.94843      -0.17508
   113    C    6  S      Ryd( 3S)     0.00107       0.81781
   114    C    6  S      Ryd( 4S)     0.00015       0.87929
   115    C    6  S      Ryd( 5S)     0.00000      22.93990
   116    C    6  px     Val( 2p)     1.07600      -0.06001
   117    C    6  px     Ryd( 4p)     0.00425       0.89504
   118    C    6  px     Ryd( 3p)     0.00040       0.37570
   119    C    6  px     Ryd( 5p)     0.00014       3.10437
   120    C    6  py     Val( 2p)     1.14828      -0.05551
   121    C    6  py     Ryd( 4p)     0.00571       1.02667
   122    C    6  py     Ryd( 3p)     0.00038       0.29125
   123    C    6  py     Ryd( 5p)     0.00007       3.11726
   124    C    6  pz     Val( 2p)     0.99972      -0.11569
   125    C    6  pz     Ryd( 4p)     0.00173       0.60039
   126    C    6  pz     Ryd( 3p)     0.00025       0.32171
   127    C    6  pz     Ryd( 5p)     0.00001       2.74901
   128    C    6  dxy    Ryd( 3d)     0.00071       2.38937
   129    C    6  dxz    Ryd( 3d)     0.00047       1.71565
   130    C    6  dyz    Ryd( 3d)     0.00043       1.64135
   131    C    6  dx2y2  Ryd( 3d)     0.00068       2.38307
   132    C    6  dz2    Ryd( 3d)     0.00040       1.95119

   133    C    7  S      Cor( 1S)     1.99906     -10.45171
   134    C    7  S      Val( 2S)     0.89666      -0.19049
   135    C    7  S      Ryd( 4S)     0.00233       1.16354
   136    C    7  S      Ryd( 3S)     0.00012       0.82359
   137    C    7  S      Ryd( 5S)     0.00002      23.42712
   138    C    7  px     Val( 2p)     1.17573      -0.14256
   139    C    7  px     Ryd( 4p)     0.00688       0.84877
   140    C    7  px     Ryd( 3p)     0.00171       0.46702
   141    C    7  px     Ryd( 5p)     0.00016       2.44161
   142    C    7  py     Val( 2p)     0.96295      -0.10406
   143    C    7  py     Ryd( 4p)     0.00610       0.76591
   144    C    7  py     Ryd( 3p)     0.00174       0.49106
   145    C    7  py     Ryd( 5p)     0.00022       2.50031
   146    C    7  pz     Val( 2p)     1.01169      -0.11364
   147    C    7  pz     Ryd( 4p)     0.00498       0.75721
   148    C    7  pz     Ryd( 3p)     0.00148       0.38756
   149    C    7  pz     Ryd( 5p)     0.00023       2.55051
   150    C    7  dxy    Ryd( 3d)     0.00117       2.11604
   151    C    7  dxz    Ryd( 3d)     0.00092       1.81368
   152    C    7  dyz    Ryd( 3d)     0.00116       2.16813
   153    C    7  dx2y2  Ryd( 3d)     0.00107       2.01600
   154    C    7  dz2    Ryd( 3d)     0.00069       2.24927

   155    C    8  S      Cor( 1S)     1.99897     -10.43413
   156    C    8  S      Val( 2S)     0.87398      -0.16936
   157    C    8  S      Ryd( 4S)     0.00125       0.96825
   158    C    8  S      Ryd( 3S)     0.00020       0.77638
   159    C    8  S      Ryd( 5S)     0.00001      23.31725
   160    C    8  px     Val( 2p)     1.06076      -0.11738
   161    C    8  px     Ryd( 4p)     0.00384       0.79927
   162    C    8  px     Ryd( 3p)     0.00021       0.65953
   163    C    8  px     Ryd( 5p)     0.00011       3.27165
   164    C    8  py     Val( 2p)     1.04632      -0.12245
   165    C    8  py     Ryd( 4p)     0.00463       0.78135
   166    C    8  py     Ryd( 3p)     0.00016       0.49022
   167    C    8  py     Ryd( 5p)     0.00008       3.15201
   168    C    8  pz     Val( 2p)     1.04680      -0.09476
   169    C    8  pz     Ryd( 4p)     0.00553       1.14987
   170    C    8  pz     Ryd( 3p)     0.00017       0.62698
   171    C    8  pz     Ryd( 5p)     0.00012       3.48279
   172    C    8  dxy    Ryd( 3d)     0.00045       2.13887
   173    C    8  dxz    Ryd( 3d)     0.00060       2.22597
   174    C    8  dyz    Ryd( 3d)     0.00057       2.08498
   175    C    8  dx2y2  Ryd( 3d)     0.00053       1.75527
   176    C    8  dz2    Ryd( 3d)     0.00051       2.33389

   177    N    9  S      Cor( 1S)     1.99939     -14.60620
   178    N    9  S      Val( 2S)     1.24280      -0.58734
   179    N    9  S      Ryd( 4S)     0.00157       1.24963
   180    N    9  S      Ryd( 3S)     0.00016       1.08343
   181    N    9  S      Ryd( 5S)     0.00000      35.33299
   182    N    9  px     Val( 2p)     1.67554      -0.31974
   183    N    9  px     Ryd( 3p)     0.00596       0.64279
   184    N    9  px     Ryd( 4p)     0.00026       0.75521
   185    N    9  px     Ryd( 5p)     0.00001       3.96886
   186    N    9  py     Val( 2p)     1.38256      -0.27923
   187    N    9  py     Ryd( 4p)     0.00427       1.05927
   188    N    9  py     Ryd( 3p)     0.00028       0.81641
   189    N    9  py     Ryd( 5p)     0.00003       4.20585
   190    N    9  pz     Val( 2p)     1.30453      -0.28696
   191    N    9  pz     Ryd( 4p)     0.00214       1.05222
   192    N    9  pz     Ryd( 3p)     0.00023       0.95772
   193    N    9  pz     Ryd( 5p)     0.00011       4.47373
   194    N    9  dxy    Ryd( 3d)     0.00037       2.28892
   195    N    9  dxz    Ryd( 3d)     0.00034       2.31893
   196    N    9  dyz    Ryd( 3d)     0.00051       2.76528
   197    N    9  dx2y2  Ryd( 3d)     0.00070       2.43963
   198    N    9  dz2    Ryd( 3d)     0.00088       2.92077

   199    C   10  S      Cor( 1S)     1.99867     -10.48984
   200    C   10  S      Val( 2S)     0.92376      -0.24570
   201    C   10  S      Ryd( 4S)     0.00067       0.92762
   202    C   10  S      Ryd( 3S)     0.00016       0.69933
   203    C   10  S      Ryd( 5S)     0.00001      23.21664
   204    C   10  px     Val( 2p)     1.01160      -0.17101
   205    C   10  px     Ryd( 4p)     0.00533       0.80988
   206    C   10  px     Ryd( 3p)     0.00039       0.40176
   207    C   10  px     Ryd( 5p)     0.00024       3.04811
   208    C   10  py     Val( 2p)     1.02098      -0.17733
   209    C   10  py     Ryd( 4p)     0.00430       0.76544
   210    C   10  py     Ryd( 3p)     0.00035       0.42022
   211    C   10  py     Ryd( 5p)     0.00017       2.94169
   212    C   10  pz     Val( 2p)     1.09181      -0.12575
   213    C   10  pz     Ryd( 4p)     0.00629       0.84046
   214    C   10  pz     Ryd( 3p)     0.00018       0.46382
   215    C   10  pz     Ryd( 5p)     0.00024       3.34905
   216    C   10  dxy    Ryd( 3d)     0.00164       1.95630
   217    C   10  dxz    Ryd( 3d)     0.00094       2.04291
   218    C   10  dyz    Ryd( 3d)     0.00093       1.95415
   219    C   10  dx2y2  Ryd( 3d)     0.00151       1.60183
   220    C   10  dz2    Ryd( 3d)     0.00093       2.21892

   221    C   11  S      Cor( 1S)     1.99913     -10.40418
   222    C   11  S      Val( 2S)     0.94247      -0.18264
   223    C   11  S      Ryd( 3S)     0.00160       0.87752
   224    C   11  S      Ryd( 4S)     0.00038       0.99934
   225    C   11  S      Ryd( 5S)     0.00000      22.79370
   226    C   11  px     Val( 2p)     1.09645      -0.09741
   227    C   11  px     Ryd( 4p)     0.00459       0.85764
   228    C   11  px     Ryd( 3p)     0.00041       0.35442
   229    C   11  px     Ryd( 5p)     0.00006       2.95935
   230    C   11  py     Val( 2p)     1.03887      -0.10944
   231    C   11  py     Ryd( 4p)     0.00322       0.72762
   232    C   11  py     Ryd( 3p)     0.00043       0.36500
   233    C   11  py     Ryd( 5p)     0.00006       2.86261
   234    C   11  pz     Val( 2p)     1.10264      -0.08229
   235    C   11  pz     Ryd( 4p)     0.00446       0.93698
   236    C   11  pz     Ryd( 3p)     0.00042       0.34057
   237    C   11  pz     Ryd( 5p)     0.00010       3.10768
   238    C   11  dxy    Ryd( 3d)     0.00048       2.09314
   239    C   11  dxz    Ryd( 3d)     0.00076       2.05308
   240    C   11  dyz    Ryd( 3d)     0.00053       1.94708
   241    C   11  dx2y2  Ryd( 3d)     0.00047       1.63840
   242    C   11  dz2    Ryd( 3d)     0.00047       2.26644

   243    C   12  S      Cor( 1S)     1.99928     -10.40265
   244    C   12  S      Val( 2S)     0.94903      -0.18251
   245    C   12  S      Ryd( 3S)     0.00100       0.79433
   246    C   12  S      Ryd( 4S)     0.00014       0.87037
   247    C   12  S      Ryd( 5S)     0.00000      22.98200
   248    C   12  px     Val( 2p)     1.02680      -0.08791
   249    C   12  px     Ryd( 4p)     0.00289       0.77033
   250    C   12  px     Ryd( 3p)     0.00044       0.37898
   251    C   12  px     Ryd( 5p)     0.00010       2.90031
   252    C   12  py     Val( 2p)     1.01986      -0.09995
   253    C   12  py     Ryd( 4p)     0.00248       0.72637
   254    C   12  py     Ryd( 3p)     0.00035       0.35131
   255    C   12  py     Ryd( 5p)     0.00006       2.82537
   256    C   12  pz     Val( 2p)     1.16708      -0.06473
   257    C   12  pz     Ryd( 4p)     0.00573       1.06966
   258    C   12  pz     Ryd( 3p)     0.00038       0.29051
   259    C   12  pz     Ryd( 5p)     0.00006       3.10973
   260    C   12  dxy    Ryd( 3d)     0.00040       2.15313
   261    C   12  dxz    Ryd( 3d)     0.00042       2.13543
   262    C   12  dyz    Ryd( 3d)     0.00052       1.90260
   263    C   12  dx2y2  Ryd( 3d)     0.00050       1.74185
   264    C   12  dz2    Ryd( 3d)     0.00086       2.11855

   265    C   13  S      Cor( 1S)     1.99929     -10.40151
   266    C   13  S      Val( 2S)     0.94627      -0.18062
   267    C   13  S      Ryd( 4S)     0.00099       0.89715
   268    C   13  S      Ryd( 3S)     0.00015       0.74673
   269    C   13  S      Ryd( 5S)     0.00000      22.99968
   270    C   13  px     Val( 2p)     1.09237      -0.08572
   271    C   13  px     Ryd( 4p)     0.00418       0.88510
   272    C   13  px     Ryd( 3p)     0.00029       0.30603
   273    C   13  px     Ryd( 5p)     0.00005       2.96566
   274    C   13  py     Val( 2p)     1.06429      -0.09817
   275    C   13  py     Ryd( 4p)     0.00331       0.79910
   276    C   13  py     Ryd( 3p)     0.00025       0.28826
   277    C   13  py     Ryd( 5p)     0.00003       2.88658
   278    C   13  pz     Val( 2p)     1.06034      -0.06682
   279    C   13  pz     Ryd( 4p)     0.00397       0.87512
   280    C   13  pz     Ryd( 3p)     0.00045       0.35448
   281    C   13  pz     Ryd( 5p)     0.00014       3.07134
   282    C   13  dxy    Ryd( 3d)     0.00067       2.01171
   283    C   13  dxz    Ryd( 3d)     0.00057       2.15598
   284    C   13  dyz    Ryd( 3d)     0.00053       2.01615
   285    C   13  dx2y2  Ryd( 3d)     0.00037       1.59306
   286    C   13  dz2    Ryd( 3d)     0.00058       2.29451

   287    C   14  S      Cor( 1S)     1.99916     -10.40592
   288    C   14  S      Val( 2S)     0.93348      -0.17970
   289    C   14  S      Ryd( 4S)     0.00102       0.92304
   290    C   14  S      Ryd( 3S)     0.00013       0.63802
   291    C   14  S      Ryd( 5S)     0.00001      23.23877
   292    C   14  px     Val( 2p)     1.08417      -0.09105
   293    C   14  px     Ryd( 4p)     0.00378       0.85246
   294    C   14  px     Ryd( 3p)     0.00027       0.40827
   295    C   14  px     Ryd( 5p)     0.00006       3.01433
   296    C   14  py     Val( 2p)     1.04234      -0.10863
   297    C   14  py     Ryd( 4p)     0.00239       0.73042
   298    C   14  py     Ryd( 3p)     0.00033       0.45771
   299    C   14  py     Ryd( 5p)     0.00006       2.90035
   300    C   14  pz     Val( 2p)     1.12075      -0.08453
   301    C   14  pz     Ryd( 4p)     0.00382       1.09074
   302    C   14  pz     Ryd( 3p)     0.00027       0.54016
   303    C   14  pz     Ryd( 5p)     0.00012       3.16708
   304    C   14  dxy    Ryd( 3d)     0.00041       2.08413
   305    C   14  dxz    Ryd( 3d)     0.00081       2.06426
   306    C   14  dyz    Ryd( 3d)     0.00056       1.97720
   307    C   14  dx2y2  Ryd( 3d)     0.00051       1.66090
   308    C   14  dz2    Ryd( 3d)     0.00044       2.32038

   309    C   15  S      Cor( 1S)     1.99948     -10.52224
   310    C   15  S      Val( 2S)     0.86195      -0.17811
   311    C   15  S      Ryd( 3S)     0.00850       0.68443
   312    C   15  S      Ryd( 4S)     0.00016       0.70112
   313    C   15  S      Ryd( 5S)     0.00004      22.95004
   314    C   15  px     Val( 2p)     0.75281      -0.11731
   315    C   15  px     Ryd( 4p)     0.00195       0.87258
   316    C   15  px     Ryd( 3p)     0.00042       0.39116
   317    C   15  px     Ryd( 5p)     0.00008       2.41356
   318    C   15  py     Val( 2p)     0.94325      -0.05883
   319    C   15  py     Ryd( 4p)     0.00745       1.30586
   320    C   15  py     Ryd( 3p)     0.00047       0.47915
   321    C   15  py     Ryd( 5p)     0.00020       2.35340
   322    C   15  pz     Val( 2p)     0.83231      -0.01597
   323    C   15  pz     Ryd( 4p)     0.00605       1.12753
   324    C   15  pz     Ryd( 3p)     0.00047       0.37808
   325    C   15  pz     Ryd( 5p)     0.00013       2.50526
   326    C   15  dxy    Ryd( 3d)     0.00237       1.66133
   327    C   15  dxz    Ryd( 3d)     0.00318       1.68540
   328    C   15  dyz    Ryd( 3d)     0.00224       2.35698
   329    C   15  dx2y2  Ryd( 3d)     0.00172       1.88898
   330    C   15  dz2    Ryd( 3d)     0.00287       2.40967

   331    O   16  S      Cor( 1S)     1.99981     -19.36669
   332    O   16  S      Val( 2S)     1.72631      -0.98450
   333    O   16  S      Ryd( 3S)     0.00397       0.76680
   334    O   16  S      Ryd( 4S)     0.00018       1.57194
   335    O   16  S      Ryd( 5S)     0.00000      49.82635
   336    O   16  px     Val( 2p)     1.54345      -0.29947
   337    O   16  px     Ryd( 3p)     0.00082       0.66351
   338    O   16  px     Ryd( 4p)     0.00003       0.91123
   339    O   16  px     Ryd( 5p)     0.00002       5.05599
   340    O   16  py     Val( 2p)     1.61919      -0.33153
   341    O   16  py     Ryd( 3p)     0.00141       0.76243
   342    O   16  py     Ryd( 4p)     0.00012       0.80712
   343    O   16  py     Ryd( 5p)     0.00005       5.32844
   344    O   16  pz     Val( 2p)     1.80168      -0.34073
   345    O   16  pz     Ryd( 3p)     0.00247       0.77472
   346    O   16  pz     Ryd( 4p)     0.00006       0.91643
   347    O   16  pz     Ryd( 5p)     0.00003       5.19274
   348    O   16  dxy    Ryd( 3d)     0.00110       3.13874
   349    O   16  dxz    Ryd( 3d)     0.00049       3.01969
   350    O   16  dyz    Ryd( 3d)     0.00120       3.50680
   351    O   16  dx2y2  Ryd( 3d)     0.00089       3.26645
   352    O   16  dz2    Ryd( 3d)     0.00077       3.12682

   353   Cl   17  S      Cor( 1S)     2.00000    -101.24932
   354   Cl   17  S      Cor( 2S)     1.99968     -10.92767
   355   Cl   17  S      Val( 3S)     1.80769      -1.09848
   356   Cl   17  S      Ryd( 4S)     0.00172       1.11471
   357   Cl   17  S      Ryd( 5S)     0.00010       1.21367
   358   Cl   17  S      Ryd( 6S)     0.00000      17.73020
   359   Cl   17  S      Ryd( 7S)     0.00000     207.62570
   360   Cl   17  px     Cor( 2p)     1.99995      -7.54996
   361   Cl   17  px     Val( 3p)     1.58141      -0.34944
   362   Cl   17  px     Ryd( 5p)     0.00314       0.44590
   363   Cl   17  px     Ryd( 4p)     0.00014       0.38089
   364   Cl   17  px     Ryd( 6p)     0.00002       4.21933
   365   Cl   17  px     Ryd( 7p)     0.00000      24.37518
   366   Cl   17  py     Cor( 2p)     1.99995      -7.54962
   367   Cl   17  py     Val( 3p)     1.62760      -0.35572
   368   Cl   17  py     Ryd( 4p)     0.00326       0.44195
   369   Cl   17  py     Ryd( 5p)     0.00014       0.44295
   370   Cl   17  py     Ryd( 6p)     0.00002       4.06537
   371   Cl   17  py     Ryd( 7p)     0.00000      24.36518
   372   Cl   17  pz     Cor( 2p)     1.99999      -7.54781
   373   Cl   17  pz     Val( 3p)     1.92380      -0.39452
   374   Cl   17  pz     Ryd( 4p)     0.00258       0.47409
   375   Cl   17  pz     Ryd( 5p)     0.00017       0.53661
   376   Cl   17  pz     Ryd( 6p)     0.00001       3.96701
   377   Cl   17  pz     Ryd( 7p)     0.00000      24.39610
   378   Cl   17  dxy    Ryd( 3d)     0.00424       1.25743
   379   Cl   17  dxz    Ryd( 3d)     0.00131       1.08991
   380   Cl   17  dyz    Ryd( 3d)     0.00101       1.07912
   381   Cl   17  dx2y2  Ryd( 3d)     0.00268       1.02092
   382   Cl   17  dz2    Ryd( 3d)     0.00148       1.09629

   383    H   18  S      Val( 1S)     0.79465       0.10998
   384    H   18  S      Ryd( 2S)     0.00039       0.87060
   385    H   18  S      Ryd( 3S)     0.00021       1.87368

   386    H   19  S      Val( 1S)     0.79292       0.10754
   387    H   19  S      Ryd( 2S)     0.00047       0.81434
   388    H   19  S      Ryd( 3S)     0.00022       1.94611

   389    H   20  S      Val( 1S)     0.79419       0.10472
   390    H   20  S      Ryd( 2S)     0.00086       1.39949
   391    H   20  S      Ryd( 3S)     0.00015       1.43010

   392    H   21  S      Val( 1S)     0.79235       0.10738
   393    H   21  S      Ryd( 3S)     0.00067       1.51848
   394    H   21  S      Ryd( 2S)     0.00021       1.30442

   395    H   22  S      Val( 1S)     0.79318       0.10823
   396    H   22  S      Ryd( 2S)     0.00047       0.80721
   397    H   22  S      Ryd( 3S)     0.00022       1.94563

   398    H   23  S      Val( 1S)     0.76625       0.04268
   399    H   23  S      Ryd( 2S)     0.00188       0.59010
   400    H   23  S      Ryd( 3S)     0.00027       2.40976

   401    H   24  S      Val( 1S)     0.59151       0.14157
   402    H   24  S      Ryd( 2S)     0.00265       0.59876
   403    H   24  S      Ryd( 3S)     0.00038       2.22203

   404    H   25  S      Val( 1S)     0.78057       0.09955
   405    H   25  S      Ryd( 2S)     0.00065       1.15961
   406    H   25  S      Ryd( 3S)     0.00022       1.59331

   407    H   26  S      Val( 1S)     0.78780       0.10526
   408    H   26  S      Ryd( 2S)     0.00042       0.85560
   409    H   26  S      Ryd( 3S)     0.00022       1.87818

   410    H   27  S      Val( 1S)     0.78854       0.10511
   411    H   27  S      Ryd( 2S)     0.00046       0.90339
   412    H   27  S      Ryd( 3S)     0.00021       1.86687

   413    H   28  S      Val( 1S)     0.79241       0.09233
   414    H   28  S      Ryd( 2S)     0.00090       1.39628
   415    H   28  S      Ryd( 3S)     0.00016       1.44315

   416    H   29  S      Val( 1S)     0.84857       0.02797
   417    H   29  S      Ryd( 2S)     0.00118       0.56658
   418    H   29  S      Ryd( 3S)     0.00023       2.16305

 WARNING:  1 low occupancy (<1.9990e) core orbital  found on  C    8
           1 low occupancy (<1.9990e) core orbital  found on  C   10

 WARNING:  Population inversion found on atom  C    1
           Population inversion found on atom  C    2
           Population inversion found on atom  C    3
           Population inversion found on atom  C    4
           Population inversion found on atom  C    5
           Population inversion found on atom  C    6
           Population inversion found on atom  C    7
           Population inversion found on atom  C    8
           Population inversion found on atom  N    9
           Population inversion found on atom  C   10
           Population inversion found on atom  C   11
           Population inversion found on atom  C   12
           Population inversion found on atom  C   13
           Population inversion found on atom  C   14
           Population inversion found on atom  C   15
           Population inversion found on atom Cl   17
           Population inversion found on atom  H   21


 Summary of Natural Population Analysis:                  
                                                          
                                       Natural Population 
                Natural  -----------------------------------------------
    Atom  No    Charge         Core      Valence    Rydberg      Total
 -----------------------------------------------------------------------
      C    1   -0.19650      1.99929     4.18042    0.01679     6.19650
      C    2   -0.18660      1.99929     4.17057    0.01674     6.18660
      C    3   -0.19375      1.99916     4.17867    0.01592     6.19375
      C    4   -0.04310      1.99910     4.02614    0.01786     6.04310
      C    5   -0.19372      1.99917     4.17814    0.01641     6.19372
      C    6   -0.18856      1.99929     4.17242    0.01685     6.18856
      C    7   -0.07706      1.99906     4.04704    0.03097     6.07706
      C    8   -0.04578      1.99897     4.02785    0.01896     6.04578
      N    9   -0.62265      1.99939     5.60543    0.01783     7.62265
      C   10   -0.07109      1.99867     4.04815    0.02426     6.07109
      C   11   -0.19798      1.99913     4.18043    0.01841     6.19798
      C   12   -0.17838      1.99928     4.16277    0.01633     6.17838
      C   13   -0.17908      1.99929     4.16326    0.01653     6.17908
      C   14   -0.19488      1.99916     4.18073    0.01498     6.19488
      C   15    0.57193      1.99948     3.39032    0.03827     5.42807
      O   16   -0.70405      1.99981     6.69063    0.01361     8.70405
     Cl   17    0.03790      9.99956     6.94051    0.02202    16.96210
      H   18    0.20475      0.00000     0.79465    0.00060     0.79525
      H   19    0.20639      0.00000     0.79292    0.00069     0.79361
      H   20    0.20480      0.00000     0.79419    0.00101     0.79520
      H   21    0.20677      0.00000     0.79235    0.00088     0.79323
      H   22    0.20613      0.00000     0.79318    0.00069     0.79387
      H   23    0.23160      0.00000     0.76625    0.00215     0.76840
      H   24    0.40545      0.00000     0.59151    0.00303     0.59455
      H   25    0.21856      0.00000     0.78057    0.00086     0.78144
      H   26    0.21156      0.00000     0.78780    0.00065     0.78844
      H   27    0.21079      0.00000     0.78854    0.00067     0.78921
      H   28    0.20652      0.00000     0.79241    0.00106     0.79348
      H   29    0.15002      0.00000     0.84857    0.00142     0.84998
 =======================================================================
   * Total *   -0.00000     41.98712    85.66642    0.34646   128.00000

                                 Natural Population      
 --------------------------------------------------------
   Core                      41.98712 ( 99.9693% of  42)
   Valence                   85.66642 ( 99.6121% of  86)
   Natural Minimal Basis    127.65354 ( 99.7293% of 128)
   Natural Rydberg Basis      0.34646 (  0.2707% of 128)
 --------------------------------------------------------

    Atom  No          Natural Electron Configuration
 ----------------------------------------------------------------------------
      C    1      [core]2S( 0.95)2p( 3.23)4p( 0.01)
      C    2      [core]2S( 0.95)2p( 3.22)4p( 0.01)
      C    3      [core]2S( 0.94)2p( 3.24)4p( 0.01)
      C    4      [core]2S( 0.88)2p( 3.14)4p( 0.01)
      C    5      [core]2S( 0.94)2p( 3.24)4p( 0.01)
      C    6      [core]2S( 0.95)2p( 3.22)4p( 0.01)
      C    7      [core]2S( 0.90)2p( 3.15)4p( 0.02)
      C    8      [core]2S( 0.87)2p( 3.15)4p( 0.01)
      N    9      [core]2S( 1.24)2p( 4.36)3p( 0.01)4p( 0.01)
      C   10      [core]2S( 0.92)2p( 3.12)3d( 0.01)4p( 0.02)
      C   11      [core]2S( 0.94)2p( 3.24)4p( 0.01)
      C   12      [core]2S( 0.95)2p( 3.21)4p( 0.01)
      C   13      [core]2S( 0.95)2p( 3.22)4p( 0.01)
      C   14      [core]2S( 0.93)2p( 3.25)4p( 0.01)
      C   15      [core]2S( 0.86)2p( 2.53)3S( 0.01)3d( 0.01)4p( 0.02)
      O   16      [core]2S( 1.73)2p( 4.96)
     Cl   17      [core]3S( 1.81)3p( 5.13)3d( 0.01)4p( 0.01)
      H   18            1S( 0.79)
      H   19            1S( 0.79)
      H   20            1S( 0.79)
      H   21            1S( 0.79)
      H   22            1S( 0.79)
      H   23            1S( 0.77)
      H   24            1S( 0.59)
      H   25            1S( 0.78)
      H   26            1S( 0.79)
      H   27            1S( 0.79)
      H   28            1S( 0.79)
      H   29            1S( 0.85)


 Wiberg bond index matrix in the NAO basis:                                    

     Atom    1       2       3       4       5       6       7       8       9
     ---- ------  ------  ------  ------  ------  ------  ------  ------  ------
   1.  C  0.0000  1.4264  0.0111  0.1081  0.0112  1.4430  0.0014  0.0029  0.0033
   2.  C  1.4264  0.0000  1.4461  0.0127  0.1096  0.0114  0.0082  0.0009  0.0012
   3.  C  0.0111  1.4461  0.0000  1.3903  0.0127  0.1142  0.0107  0.0067  0.0054
   4.  C  0.1081  0.0127  1.3903  0.0000  1.4113  0.0127  0.9801  0.0183  0.0184
   5.  C  0.0112  0.1096  0.0127  1.4113  0.0000  1.4265  0.0110  0.0087  0.0113
   6.  C  1.4430  0.0114  0.1142  0.0127  1.4265  0.0000  0.0075  0.0003  0.0005
   7.  C  0.0014  0.0082  0.0107  0.9801  0.0110  0.0075  0.0000  0.9883  0.9572
   8.  C  0.0029  0.0009  0.0067  0.0183  0.0087  0.0003  0.9883  0.0000  0.0078
   9.  N  0.0033  0.0012  0.0054  0.0184  0.0113  0.0005  0.9572  0.0078  0.0000
  10.  C  0.0010  0.0002  0.0021  0.0074  0.0015  0.0003  0.0107  1.3618  0.0064
  11.  C  0.0001  0.0002  0.0003  0.0002  0.0002  0.0001  0.0078  0.0141  0.0005
  12.  C  0.0008  0.0001  0.0009  0.0033  0.0012  0.0001  0.0013  0.1051  0.0013
  13.  C  0.0001  0.0001  0.0004  0.0007  0.0003  0.0002  0.0082  0.0125  0.0010
  14.  C  0.0009  0.0003  0.0014  0.0081  0.0025  0.0003  0.0101  1.3951  0.0048
  15.  C  0.0002  0.0002  0.0007  0.0051  0.0009  0.0002  0.0100  0.0068  1.2349
  16.  O  0.0004  0.0002  0.0008  0.0042  0.0008  0.0002  0.0133  0.0009  0.1634
  17. Cl  0.0003  0.0003  0.0004  0.0010  0.0017  0.0006  0.0073  0.0550  0.0010
  18.  H  0.9300  0.0036  0.0076  0.0003  0.0076  0.0037  0.0004  0.0000  0.0000
  19.  H  0.0037  0.9297  0.0036  0.0069  0.0003  0.0076  0.0003  0.0000  0.0000
  20.  H  0.0074  0.0039  0.9273  0.0038  0.0089  0.0004  0.0019  0.0001  0.0006
  21.  H  0.0075  0.0004  0.0088  0.0039  0.9273  0.0037  0.0019  0.0001  0.0003
  22.  H  0.0037  0.0075  0.0004  0.0070  0.0037  0.9297  0.0003  0.0001  0.0001
  23.  H  0.0003  0.0003  0.0094  0.0023  0.0027  0.0006  0.8894  0.0026  0.0095
  24.  H  0.0000  0.0001  0.0002  0.0034  0.0002  0.0001  0.0050  0.0027  0.8018
  25.  H  0.0000  0.0000  0.0000  0.0000  0.0000  0.0000  0.0003  0.0067  0.0001
  26.  H  0.0000  0.0000  0.0000  0.0000  0.0000  0.0000  0.0004  0.0003  0.0000
  27.  H  0.0000  0.0000  0.0000  0.0000  0.0000  0.0000  0.0003  0.0069  0.0001
  28.  H  0.0000  0.0001  0.0002  0.0001  0.0001  0.0000  0.0022  0.0037  0.0007
  29.  H  0.0000  0.0001  0.0002  0.0005  0.0003  0.0001  0.0002  0.0003  0.0030

     Atom   10      11      12      13      14      15      16      17      18
     ---- ------  ------  ------  ------  ------  ------  ------  ------  ------
   1.  C  0.0010  0.0001  0.0008  0.0001  0.0009  0.0002  0.0004  0.0003  0.9300
   2.  C  0.0002  0.0002  0.0001  0.0001  0.0003  0.0002  0.0002  0.0003  0.0036
   3.  C  0.0021  0.0003  0.0009  0.0004  0.0014  0.0007  0.0008  0.0004  0.0076
   4.  C  0.0074  0.0002  0.0033  0.0007  0.0081  0.0051  0.0042  0.0010  0.0003
   5.  C  0.0015  0.0002  0.0012  0.0003  0.0025  0.0009  0.0008  0.0017  0.0076
   6.  C  0.0003  0.0001  0.0001  0.0002  0.0003  0.0002  0.0002  0.0006  0.0037
   7.  C  0.0107  0.0078  0.0013  0.0082  0.0101  0.0100  0.0133  0.0073  0.0004
   8.  C  1.3618  0.0141  0.1051  0.0125  1.3951  0.0068  0.0009  0.0550  0.0000
   9.  N  0.0064  0.0005  0.0013  0.0010  0.0048  1.2349  0.1634  0.0010  0.0000
  10.  C  0.0000  1.3909  0.0140  0.1024  0.0149  0.0004  0.0006  1.0790  0.0000
  11.  C  1.3909  0.0000  1.4362  0.0110  0.1086  0.0002  0.0001  0.0529  0.0000
  12.  C  0.0140  1.4362  0.0000  1.4266  0.0114  0.0002  0.0002  0.0141  0.0000
  13.  C  0.1024  0.0110  1.4266  0.0000  1.4363  0.0002  0.0001  0.0171  0.0000
  14.  C  0.0149  0.1086  0.0114  1.4363  0.0000  0.0007  0.0007  0.0133  0.0000
  15.  C  0.0004  0.0002  0.0002  0.0002  0.0007  0.0000  1.6200  0.0002  0.0000
  16.  O  0.0006  0.0001  0.0002  0.0001  0.0007  1.6200  0.0000  0.0002  0.0000
  17. Cl  1.0790  0.0529  0.0141  0.0171  0.0133  0.0002  0.0002  0.0000  0.0000
  18.  H  0.0000  0.0000  0.0000  0.0000  0.0000  0.0000  0.0000  0.0000  0.0000
  19.  H  0.0000  0.0000  0.0000  0.0000  0.0000  0.0000  0.0000  0.0000  0.0026
  20.  H  0.0001  0.0000  0.0001  0.0001  0.0007  0.0001  0.0001  0.0000  0.0002
  21.  H  0.0001  0.0000  0.0000  0.0000  0.0001  0.0000  0.0001  0.0003  0.0002
  22.  H  0.0000  0.0000  0.0000  0.0000  0.0000  0.0000  0.0000  0.0000  0.0026
  23.  H  0.0036  0.0007  0.0010  0.0002  0.0094  0.0043  0.0041  0.0034  0.0000
  24.  H  0.0007  0.0001  0.0001  0.0001  0.0010  0.0045  0.0050  0.0001  0.0000
  25.  H  0.0032  0.9240  0.0044  0.0074  0.0005  0.0000  0.0000  0.0036  0.0000
  26.  H  0.0064  0.0039  0.9275  0.0038  0.0076  0.0000  0.0000  0.0008  0.0000
  27.  H  0.0003  0.0075  0.0038  0.9277  0.0037  0.0000  0.0000  0.0006  0.0000
  28.  H  0.0073  0.0004  0.0074  0.0043  0.9268  0.0001  0.0001  0.0011  0.0000
  29.  H  0.0000  0.0000  0.0000  0.0001  0.0001  0.9257  0.0389  0.0000  0.0000

     Atom   19      20      21      22      23      24      25      26      27
     ---- ------  ------  ------  ------  ------  ------  ------  ------  ------
   1.  C  0.0037  0.0074  0.0075  0.0037  0.0003  0.0000  0.0000  0.0000  0.0000
   2.  C  0.9297  0.0039  0.0004  0.0075  0.0003  0.0001  0.0000  0.0000  0.0000
   3.  C  0.0036  0.9273  0.0088  0.0004  0.0094  0.0002  0.0000  0.0000  0.0000
   4.  C  0.0069  0.0038  0.0039  0.0070  0.0023  0.0034  0.0000  0.0000  0.0000
   5.  C  0.0003  0.0089  0.9273  0.0037  0.0027  0.0002  0.0000  0.0000  0.0000
   6.  C  0.0076  0.0004  0.0037  0.9297  0.0006  0.0001  0.0000  0.0000  0.0000
   7.  C  0.0003  0.0019  0.0019  0.0003  0.8894  0.0050  0.0003  0.0004  0.0003
   8.  C  0.0000  0.0001  0.0001  0.0001  0.0026  0.0027  0.0067  0.0003  0.0069
   9.  N  0.0000  0.0006  0.0003  0.0001  0.0095  0.8018  0.0001  0.0000  0.0001
  10.  C  0.0000  0.0001  0.0001  0.0000  0.0036  0.0007  0.0032  0.0064  0.0003
  11.  C  0.0000  0.0000  0.0000  0.0000  0.0007  0.0001  0.9240  0.0039  0.0075
  12.  C  0.0000  0.0001  0.0000  0.0000  0.0010  0.0001  0.0044  0.9275  0.0038
  13.  C  0.0000  0.0001  0.0000  0.0000  0.0002  0.0001  0.0074  0.0038  0.9277
  14.  C  0.0000  0.0007  0.0001  0.0000  0.0094  0.0010  0.0005  0.0076  0.0037
  15.  C  0.0000  0.0001  0.0000  0.0000  0.0043  0.0045  0.0000  0.0000  0.0000
  16.  O  0.0000  0.0001  0.0001  0.0000  0.0041  0.0050  0.0000  0.0000  0.0000
  17. Cl  0.0000  0.0000  0.0003  0.0000  0.0034  0.0001  0.0036  0.0008  0.0006
  18.  H  0.0026  0.0002  0.0002  0.0026  0.0000  0.0000  0.0000  0.0000  0.0000
  19.  H  0.0000  0.0026  0.0004  0.0002  0.0004  0.0000  0.0000  0.0000  0.0000
  20.  H  0.0026  0.0000  0.0002  0.0004  0.0004  0.0000  0.0000  0.0000  0.0000
  21.  H  0.0004  0.0002  0.0000  0.0026  0.0004  0.0001  0.0000  0.0000  0.0000
  22.  H  0.0002  0.0004  0.0026  0.0000  0.0000  0.0000  0.0000  0.0000  0.0000
  23.  H  0.0004  0.0004  0.0004  0.0000  0.0000  0.0033  0.0000  0.0000  0.0003
  24.  H  0.0000  0.0000  0.0001  0.0000  0.0033  0.0000  0.0000  0.0000  0.0000
  25.  H  0.0000  0.0000  0.0000  0.0000  0.0000  0.0000  0.0000  0.0027  0.0002
  26.  H  0.0000  0.0000  0.0000  0.0000  0.0000  0.0000  0.0027  0.0000  0.0026
  27.  H  0.0000  0.0000  0.0000  0.0000  0.0003  0.0000  0.0002  0.0026  0.0000
  28.  H  0.0000  0.0002  0.0000  0.0000  0.0005  0.0005  0.0003  0.0002  0.0025
  29.  H  0.0000  0.0000  0.0000  0.0000  0.0003  0.0100  0.0000  0.0000  0.0000

     Atom   28      29
     ---- ------  ------
   1.  C  0.0000  0.0000
   2.  C  0.0001  0.0001
   3.  C  0.0002  0.0002
   4.  C  0.0001  0.0005
   5.  C  0.0001  0.0003
   6.  C  0.0000  0.0001
   7.  C  0.0022  0.0002
   8.  C  0.0037  0.0003
   9.  N  0.0007  0.0030
  10.  C  0.0073  0.0000
  11.  C  0.0004  0.0000
  12.  C  0.0074  0.0000
  13.  C  0.0043  0.0001
  14.  C  0.9268  0.0001
  15.  C  0.0001  0.9257
  16.  O  0.0001  0.0389
  17. Cl  0.0011  0.0000
  18.  H  0.0000  0.0000
  19.  H  0.0000  0.0000
  20.  H  0.0002  0.0000
  21.  H  0.0000  0.0000
  22.  H  0.0000  0.0000
  23.  H  0.0005  0.0003
  24.  H  0.0005  0.0100
  25.  H  0.0003  0.0000
  26.  H  0.0002  0.0000
  27.  H  0.0025  0.0000
  28.  H  0.0000  0.0000
  29.  H  0.0000  0.0000


 Wiberg bond index, Totals by atom:                                            

     Atom    1
     ---- ------
   1.  C  3.9641
   2.  C  3.9638
   3.  C  3.9619
   4.  C  4.0101
   5.  C  3.9625
   6.  C  3.9640
   7.  C  3.9356
   8.  C  4.0085
   9.  N  3.2347
  10.  C  4.0154
  11.  C  3.9601
  12.  C  3.9612
  13.  C  3.9609
  14.  C  3.9594
  15.  C  3.8158
  16.  O  1.8543
  17. Cl  1.2544
  18.  H  0.9590
  19.  H  0.9585
  20.  H  0.9597
  21.  H  0.9586
  22.  H  0.9586
  23.  H  0.9497
  24.  H  0.8392
  25.  H  0.9536
  26.  H  0.9563
  27.  H  0.9566
  28.  H  0.9590
  29.  H  0.9799


 Atom-atom overlap-weighted NAO bond order:                                    

     Atom    1       2       3       4       5       6       7       8       9
     ---- ------  ------  ------  ------  ------  ------  ------  ------  ------
   1.  C  0.0000  1.1443  0.0157 -0.0453  0.0145  1.1494  0.0004 -0.0003 -0.0005
   2.  C  1.1443  0.0000  1.1451  0.0245 -0.0406  0.0156  0.0093 -0.0000 -0.0009
   3.  C  0.0157  1.1451  0.0000  1.1237  0.0121 -0.0402  0.0145 -0.0110 -0.0034
   4.  C -0.0453  0.0245  1.1237  0.0000  1.1314  0.0233  0.8648  0.0348  0.0004
   5.  C  0.0145 -0.0406  0.0121  1.1314  0.0000  1.1389  0.0242 -0.0007  0.0028
   6.  C  1.1494  0.0156 -0.0402  0.0233  1.1389  0.0000  0.0112 -0.0011 -0.0015
   7.  C  0.0004  0.0093  0.0145  0.8648  0.0242  0.0112  0.0000  0.8621  0.8093
   8.  C -0.0003 -0.0000 -0.0110  0.0348 -0.0007 -0.0011  0.8621  0.0000  0.0104
   9.  N -0.0005 -0.0009 -0.0034  0.0004  0.0028 -0.0015  0.8093  0.0104  0.0000
  10.  C  0.0000 -0.0001  0.0009 -0.0071 -0.0012 -0.0001  0.0173  1.1302  0.0030
  11.  C -0.0000 -0.0000 -0.0001 -0.0006  0.0005 -0.0000  0.0095  0.0258 -0.0013
  12.  C -0.0000  0.0000  0.0001 -0.0002 -0.0001 -0.0000  0.0008 -0.0400 -0.0004
  13.  C -0.0000 -0.0001  0.0006 -0.0009  0.0000 -0.0000  0.0103  0.0222 -0.0003
  14.  C -0.0001  0.0009 -0.0029 -0.0093  0.0016 -0.0001  0.0166  1.1257 -0.0058
  15.  C  0.0001  0.0001  0.0004 -0.0100  0.0028  0.0001  0.0089  0.0090  1.0271
  16.  O  0.0000  0.0000 -0.0004  0.0001  0.0002  0.0000  0.0052 -0.0006 -0.0339
  17. Cl -0.0001 -0.0000  0.0002  0.0012  0.0030 -0.0001 -0.0013 -0.0283 -0.0010
  18.  H  0.8056  0.0177  0.0023  0.0005  0.0020  0.0178 -0.0002  0.0000  0.0000
  19.  H  0.0181  0.8071  0.0162  0.0013 -0.0006  0.0028 -0.0006  0.0000  0.0000
  20.  H  0.0028  0.0181  0.8005  0.0160  0.0030  0.0016 -0.0025  0.0002 -0.0024
  21.  H  0.0029  0.0016  0.0027  0.0162  0.7996  0.0171 -0.0042  0.0004  0.0004
  22.  H  0.0183  0.0027 -0.0005  0.0014  0.0165  0.8072 -0.0006  0.0000  0.0000
  23.  H -0.0002 -0.0007  0.0063  0.0030  0.0006  0.0007  0.7529  0.0097 -0.0139
  24.  H  0.0000  0.0001  0.0004  0.0073 -0.0003  0.0001  0.0045 -0.0088  0.7104
  25.  H -0.0000 -0.0000  0.0000  0.0000  0.0000  0.0000 -0.0007  0.0017  0.0000
  26.  H  0.0000 -0.0000 -0.0000  0.0000  0.0000 -0.0000 -0.0003  0.0002  0.0000
  27.  H  0.0000 -0.0000  0.0000  0.0000  0.0000 -0.0000 -0.0009  0.0010 -0.0000
  28.  H -0.0000  0.0003 -0.0015  0.0013 -0.0000  0.0000 -0.0026  0.0145 -0.0017
  29.  H  0.0000 -0.0002  0.0002  0.0033  0.0026  0.0002  0.0021  0.0008 -0.0078

     Atom   10      11      12      13      14      15      16      17      18
     ---- ------  ------  ------  ------  ------  ------  ------  ------  ------
   1.  C  0.0000 -0.0000 -0.0000 -0.0000 -0.0001  0.0001  0.0000 -0.0001  0.8056
   2.  C -0.0001 -0.0000  0.0000 -0.0001  0.0009  0.0001  0.0000 -0.0000  0.0177
   3.  C  0.0009 -0.0001  0.0001  0.0006 -0.0029  0.0004 -0.0004  0.0002  0.0023
   4.  C -0.0071 -0.0006 -0.0002 -0.0009 -0.0093 -0.0100  0.0001  0.0012  0.0005
   5.  C -0.0012  0.0005 -0.0001  0.0000  0.0016  0.0028  0.0002  0.0030  0.0020
   6.  C -0.0001 -0.0000 -0.0000 -0.0000 -0.0001  0.0001  0.0000 -0.0001  0.0178
   7.  C  0.0173  0.0095  0.0008  0.0103  0.0166  0.0089  0.0052 -0.0013 -0.0002
   8.  C  1.1302  0.0258 -0.0400  0.0222  1.1257  0.0090 -0.0006 -0.0283  0.0000
   9.  N  0.0030 -0.0013 -0.0004 -0.0003 -0.0058  1.0271 -0.0339 -0.0010  0.0000
  10.  C  0.0000  1.1450  0.0320 -0.0358  0.0273  0.0001 -0.0000  0.8640  0.0000
  11.  C  1.1450  0.0000  1.1445  0.0172 -0.0394 -0.0001 -0.0000 -0.0235 -0.0000
  12.  C  0.0320  1.1445  0.0000  1.1419  0.0151  0.0000  0.0000  0.0069  0.0000
  13.  C -0.0358  0.0172  1.1419  0.0000  1.1404  0.0001 -0.0001  0.0011 -0.0000
  14.  C  0.0273 -0.0394  0.0151  1.1404  0.0000  0.0011 -0.0003  0.0071 -0.0000
  15.  C  0.0001 -0.0001  0.0000  0.0001  0.0011  0.0000  1.2238 -0.0002  0.0000
  16.  O -0.0000 -0.0000  0.0000 -0.0001 -0.0003  1.2238  0.0000 -0.0000 -0.0000
  17. Cl  0.8640 -0.0235  0.0069  0.0011  0.0071 -0.0002 -0.0000  0.0000 -0.0000
  18.  H  0.0000 -0.0000  0.0000 -0.0000 -0.0000  0.0000 -0.0000 -0.0000  0.0000
  19.  H  0.0000 -0.0000 -0.0000  0.0000  0.0000 -0.0000  0.0000 -0.0000 -0.0034
  20.  H -0.0000  0.0000 -0.0001  0.0001 -0.0006 -0.0002  0.0001 -0.0000  0.0000
  21.  H  0.0002 -0.0000  0.0000 -0.0000 -0.0000 -0.0002  0.0000 -0.0014  0.0000
  22.  H -0.0000 -0.0000  0.0000 -0.0000  0.0000  0.0000  0.0000 -0.0001 -0.0034
  23.  H -0.0054  0.0010 -0.0002 -0.0005  0.0050 -0.0029  0.0005  0.0076  0.0000
  24.  H  0.0011 -0.0004 -0.0001 -0.0004  0.0069  0.0083  0.0077 -0.0003  0.0000
  25.  H  0.0159  0.8034  0.0199  0.0031 -0.0001  0.0000 -0.0000 -0.0047 -0.0000
  26.  H  0.0000  0.0177  0.8044  0.0180  0.0019  0.0000  0.0000 -0.0003 -0.0000
  27.  H -0.0007  0.0023  0.0181  0.8061  0.0167 -0.0000  0.0000 -0.0000 -0.0000
  28.  H  0.0009  0.0014  0.0030  0.0187  0.8005 -0.0001 -0.0000 -0.0002  0.0000
  29.  H -0.0001  0.0000  0.0000 -0.0000  0.0001  0.8057 -0.0180 -0.0001  0.0000

     Atom   19      20      21      22      23      24      25      26      27
     ---- ------  ------  ------  ------  ------  ------  ------  ------  ------
   1.  C  0.0181  0.0028  0.0029  0.0183 -0.0002  0.0000 -0.0000  0.0000  0.0000
   2.  C  0.8071  0.0181  0.0016  0.0027 -0.0007  0.0001 -0.0000 -0.0000 -0.0000
   3.  C  0.0162  0.8005  0.0027 -0.0005  0.0063  0.0004  0.0000 -0.0000  0.0000
   4.  C  0.0013  0.0160  0.0162  0.0014  0.0030  0.0073  0.0000  0.0000  0.0000
   5.  C -0.0006  0.0030  0.7996  0.0165  0.0006 -0.0003  0.0000  0.0000  0.0000
   6.  C  0.0028  0.0016  0.0171  0.8072  0.0007  0.0001  0.0000 -0.0000 -0.0000
   7.  C -0.0006 -0.0025 -0.0042 -0.0006  0.7529  0.0045 -0.0007 -0.0003 -0.0009
   8.  C  0.0000  0.0002  0.0004  0.0000  0.0097 -0.0088  0.0017  0.0002  0.0010
   9.  N  0.0000 -0.0024  0.0004  0.0000 -0.0139  0.7104  0.0000  0.0000 -0.0000
  10.  C  0.0000 -0.0000  0.0002 -0.0000 -0.0054  0.0011  0.0159  0.0000 -0.0007
  11.  C -0.0000  0.0000 -0.0000 -0.0000  0.0010 -0.0004  0.8034  0.0177  0.0023
  12.  C -0.0000 -0.0001  0.0000  0.0000 -0.0002 -0.0001  0.0199  0.8044  0.0181
  13.  C  0.0000  0.0001 -0.0000 -0.0000 -0.0005 -0.0004  0.0031  0.0180  0.8061
  14.  C  0.0000 -0.0006 -0.0000  0.0000  0.0050  0.0069 -0.0001  0.0019  0.0167
  15.  C -0.0000 -0.0002 -0.0002  0.0000 -0.0029  0.0083  0.0000  0.0000 -0.0000
  16.  O  0.0000  0.0001  0.0000  0.0000  0.0005  0.0077 -0.0000  0.0000  0.0000
  17. Cl -0.0000 -0.0000 -0.0014 -0.0001  0.0076 -0.0003 -0.0047 -0.0003 -0.0000
  18.  H -0.0034  0.0000  0.0000 -0.0034  0.0000  0.0000 -0.0000 -0.0000 -0.0000
  19.  H  0.0000 -0.0036 -0.0000  0.0000  0.0000  0.0000  0.0000 -0.0000 -0.0000
  20.  H -0.0036  0.0000  0.0000 -0.0000  0.0001 -0.0003  0.0000  0.0000 -0.0000
  21.  H -0.0000  0.0000  0.0000 -0.0034  0.0017  0.0000 -0.0000 -0.0000 -0.0000
  22.  H  0.0000 -0.0000 -0.0034  0.0000  0.0000  0.0000 -0.0000  0.0000 -0.0000
  23.  H  0.0000  0.0001  0.0017  0.0000  0.0000  0.0035  0.0000  0.0000  0.0000
  24.  H  0.0000 -0.0003  0.0000  0.0000  0.0035  0.0000 -0.0000  0.0000  0.0000
  25.  H  0.0000  0.0000 -0.0000 -0.0000  0.0000 -0.0000  0.0000 -0.0035  0.0000
  26.  H -0.0000  0.0000 -0.0000  0.0000  0.0000  0.0000 -0.0035  0.0000 -0.0034
  27.  H -0.0000 -0.0000 -0.0000 -0.0000  0.0000  0.0000  0.0000 -0.0034  0.0000
  28.  H  0.0000 -0.0013  0.0000  0.0000 -0.0000  0.0026 -0.0000  0.0000 -0.0037
  29.  H  0.0000 -0.0000  0.0000  0.0000  0.0029  0.0058  0.0000  0.0000  0.0000

     Atom   28      29
     ---- ------  ------
   1.  C -0.0000  0.0000
   2.  C  0.0003 -0.0002
   3.  C -0.0015  0.0002
   4.  C  0.0013  0.0033
   5.  C -0.0000  0.0026
   6.  C  0.0000  0.0002
   7.  C -0.0026  0.0021
   8.  C  0.0145  0.0008
   9.  N -0.0017 -0.0078
  10.  C  0.0009 -0.0001
  11.  C  0.0014  0.0000
  12.  C  0.0030  0.0000
  13.  C  0.0187 -0.0000
  14.  C  0.8005  0.0001
  15.  C -0.0001  0.8057
  16.  O -0.0000 -0.0180
  17. Cl -0.0002 -0.0001
  18.  H  0.0000  0.0000
  19.  H  0.0000  0.0000
  20.  H -0.0013 -0.0000
  21.  H  0.0000  0.0000
  22.  H  0.0000  0.0000
  23.  H -0.0000  0.0029
  24.  H  0.0026  0.0058
  25.  H -0.0000  0.0000
  26.  H  0.0000  0.0000
  27.  H -0.0037  0.0000
  28.  H  0.0000 -0.0000
  29.  H -0.0000  0.0000


 Atom-atom overlap-weighted NAO bond order, Totals by atom:                    

     Atom    1
     ---- ------
   1.  C  3.1256
   2.  C  3.1448
   3.  C  3.0819
   4.  C  3.1809
   5.  C  3.1127
   6.  C  3.1427
   7.  C  3.4103
   8.  C  3.1580
   9.  N  2.4888
  10.  C  3.1875
  11.  C  3.1028
  12.  C  3.1458
  13.  C  3.1418
  14.  C  3.1084
  15.  C  3.0741
  16.  O  1.1843
  17. Cl  0.8294
  18.  H  0.8392
  19.  H  0.8374
  20.  H  0.8315
  21.  H  0.8337
  22.  H  0.8383
  23.  H  0.7717
  24.  H  0.7482
  25.  H  0.8351
  26.  H  0.8348
  27.  H  0.8355
  28.  H  0.8320
  29.  H  0.7976


 MO bond order:                                                                

     Atom    1       2       3       4       5       6       7       8       9
     ---- ------  ------  ------  ------  ------  ------  ------  ------  ------
   1.  C  0.0000  1.3031  0.1929 -0.4414  0.0881  0.8993  0.0063 -0.0001 -0.1469
   2.  C  1.3031  0.0000  0.4406  0.0314 -0.5432  0.2151 -0.1040 -0.0509 -0.0000
   3.  C  0.1929  0.4406  0.0000  0.6688 -0.1488 -0.5671  0.0964  0.0511  0.0732
   4.  C -0.4414  0.0314  0.6688  0.0000  1.0995 -0.0841 -0.5816  0.1337  0.0000
   5.  C  0.0881 -0.5432 -0.1488  1.0995  0.0000  0.3802  0.1505 -0.0121  0.2142
   6.  C  0.8993  0.2151 -0.5671 -0.0841  0.3802  0.0000 -0.0565 -0.0102 -0.0186
   7.  C  0.0063 -0.1040  0.0964 -0.5816  0.1505 -0.0565  0.0000  0.2035 -0.5646
   8.  C -0.0001 -0.0509  0.0511  0.1337 -0.0121 -0.0102  0.2035  0.0000  0.0759
   9.  N -0.1469 -0.0000  0.0732  0.0000  0.2142 -0.0186 -0.5646  0.0759  0.0000
  10.  C  0.0741  0.0051 -0.0998  0.0745 -0.0735  0.0321  0.0800  1.7319  0.1144
  11.  C -0.0107  0.0269  0.0127  0.0041  0.0019 -0.0247 -0.0476 -0.1519  0.0158
  12.  C -0.0682 -0.0119  0.0861 -0.0371  0.0829 -0.0347  0.0230 -0.8940 -0.0821
  13.  C -0.0146 -0.0159  0.0339 -0.0534  0.0102  0.0117 -0.0403 -0.0724 -0.0363
  14.  C  0.0566  0.0274 -0.0175  0.0557 -0.1095  0.0122  0.0068  1.8273  0.1245
  15.  C -0.0089 -0.0021 -0.0509  0.0665  0.0006  0.0218 -0.0339 -0.1225  0.6441
  16.  O -0.0063 -0.0376  0.0512 -0.0217  0.0046  0.0068 -0.1342  0.0463 -0.5688
  17. Cl -0.0456 -0.0000  0.0358 -0.0286  0.1043 -0.0141  0.0778 -0.4371 -0.0672
  18.  H  1.5324  0.0066  0.1250  0.0371  0.1206  0.0733  0.0304  0.0053  0.0036
  19.  H -0.0237  1.2962  0.0975  0.1010  0.0173  0.1039 -0.0046  0.0030  0.0014
  20.  H  0.0128 -0.0756  0.2040  0.0681  0.0287  0.0142 -0.0354 -0.0113  0.0039
  21.  H -0.0288  0.0079 -0.0153  0.0459 -0.2620 -0.0295 -0.0298  0.0035  0.0268
  22.  H -0.0596  0.0493  0.0071  0.0679  0.0889  0.7280  0.0030  0.0010  0.0199
  23.  H -0.0227  0.0398 -0.0313 -0.0006 -0.0016 -0.0113 -0.3475  0.0370  0.1516
  24.  H  0.0137 -0.0042 -0.0135 -0.0706 -0.0098  0.0057 -0.0613 -0.0049  0.2745
  25.  H -0.0033  0.0005  0.0008 -0.0028 -0.0001 -0.0032  0.0022  0.0599  0.0134
  26.  H  0.0009  0.0002 -0.0032  0.0012 -0.0010 -0.0010  0.0252  0.0227  0.0038
  27.  H -0.0047 -0.0034  0.0041 -0.0019  0.0029  0.0014 -0.0040  0.0622 -0.0029
  28.  H -0.0069 -0.0081 -0.0028 -0.0040  0.0090 -0.0000 -0.0250  0.0326  0.0136
  29.  H  0.0052  0.0164  0.0051 -0.0337 -0.0370 -0.0045  0.0030  0.0081 -0.0864

     Atom   10      11      12      13      14      15      16      17      18
     ---- ------  ------  ------  ------  ------  ------  ------  ------  ------
   1.  C  0.0741 -0.0107 -0.0682 -0.0146  0.0566 -0.0089 -0.0063 -0.0456  1.5324
   2.  C  0.0051  0.0269 -0.0119 -0.0159  0.0274 -0.0021 -0.0376 -0.0000  0.0066
   3.  C -0.0998  0.0127  0.0861  0.0339 -0.0175 -0.0509  0.0512  0.0358  0.1250
   4.  C  0.0745  0.0041 -0.0371 -0.0534  0.0557  0.0665 -0.0217 -0.0286  0.0371
   5.  C -0.0735  0.0019  0.0829  0.0102 -0.1095  0.0006  0.0046  0.1043  0.1206
   6.  C  0.0321 -0.0247 -0.0347  0.0117  0.0122  0.0218  0.0068 -0.0141  0.0733
   7.  C  0.0800 -0.0476  0.0230 -0.0403  0.0068 -0.0339 -0.1342  0.0778  0.0304
   8.  C  1.7319 -0.1519 -0.8940 -0.0724  1.8273 -0.1225  0.0463 -0.4371  0.0053
   9.  N  0.1144  0.0158 -0.0821 -0.0363  0.1245  0.6441 -0.5688 -0.0672  0.0036
  10.  C  0.0000  1.7279  0.0745 -0.9328 -0.2485 -0.0038  0.0542  0.6830 -0.0013
  11.  C  1.7279  0.0000  2.0600  0.1375 -0.9852  0.0232 -0.0172 -0.4581 -0.0025
  12.  C  0.0745  2.0600  0.0000  2.0197  0.1239  0.0330 -0.0388 -0.0525  0.0014
  13.  C -0.9328  0.1375  2.0197  0.0000  1.7827 -0.0056  0.0002  0.3922  0.0023
  14.  C -0.2485 -0.9852  0.1239  1.7827  0.0000 -0.0591  0.0438 -0.0171 -0.0031
  15.  C -0.0038  0.0232  0.0330 -0.0056 -0.0591  0.0000  0.6025  0.0069  0.0028
  16.  O  0.0542 -0.0172 -0.0388  0.0002  0.0438  0.6025  0.0000 -0.0150  0.0001
  17. Cl  0.6830 -0.4581 -0.0525  0.3922 -0.0171  0.0069 -0.0150  0.0000  0.0010
  18.  H -0.0013 -0.0025  0.0014  0.0023 -0.0031  0.0028  0.0001  0.0010  0.0000
  19.  H  0.0047 -0.0010 -0.0066 -0.0026  0.0026  0.0068 -0.0050 -0.0013 -0.0559
  20.  H  0.0066  0.0069 -0.0090 -0.0116  0.0237  0.0037  0.0065 -0.0028 -0.0099
  21.  H  0.0028 -0.0032 -0.0049 -0.0007  0.0093  0.0096 -0.0035 -0.0054 -0.0105
  22.  H  0.0070 -0.0010 -0.0073 -0.0002  0.0091  0.0129 -0.0044 -0.0057 -0.0559
  23.  H  0.0734 -0.0104 -0.0550  0.0074  0.0934  0.0611 -0.0299 -0.0737  0.0026
  24.  H  0.0205  0.0219  0.0081  0.0013 -0.0669  0.0935 -0.0331  0.0018  0.0033
  25.  H  0.0502  0.8005 -0.0213  0.0617  0.0069 -0.0071  0.0089 -0.0316  0.0000
  26.  H  0.0825  0.0339  1.1105  0.0372  0.0840  0.0050 -0.0009 -0.0113 -0.0002
  27.  H  0.0115  0.0647 -0.0177  0.8099  0.0568  0.0016 -0.0008  0.0172 -0.0001
  28.  H  0.0244  0.0172  0.0143 -0.0155  0.2177 -0.0189  0.0106  0.0057  0.0010
  29.  H  0.0110 -0.0112 -0.0029  0.0119  0.0033  0.7174  0.1415 -0.0020  0.0041

     Atom   19      20      21      22      23      24      25      26      27
     ---- ------  ------  ------  ------  ------  ------  ------  ------  ------
   1.  C -0.0237  0.0128 -0.0288 -0.0596 -0.0227  0.0137 -0.0033  0.0009 -0.0047
   2.  C  1.2962 -0.0756  0.0079  0.0493  0.0398 -0.0042  0.0005  0.0002 -0.0034
   3.  C  0.0975  0.2040 -0.0153  0.0071 -0.0313 -0.0135  0.0008 -0.0032  0.0041
   4.  C  0.1010  0.0681  0.0459  0.0679 -0.0006 -0.0706 -0.0028  0.0012 -0.0019
   5.  C  0.0173  0.0287 -0.2620  0.0889 -0.0016 -0.0098 -0.0001 -0.0010  0.0029
   6.  C  0.1039  0.0142 -0.0295  0.7280 -0.0113  0.0057 -0.0032 -0.0010  0.0014
   7.  C -0.0046 -0.0354 -0.0298  0.0030 -0.3475 -0.0613  0.0022  0.0252 -0.0040
   8.  C  0.0030 -0.0113  0.0035  0.0010  0.0370 -0.0049  0.0599  0.0227  0.0622
   9.  N  0.0014  0.0039  0.0268  0.0199  0.1516  0.2745  0.0134  0.0038 -0.0029
  10.  C  0.0047  0.0066  0.0028  0.0070  0.0734  0.0205  0.0502  0.0825  0.0115
  11.  C -0.0010  0.0069 -0.0032 -0.0010 -0.0104  0.0219  0.8005  0.0339  0.0647
  12.  C -0.0066 -0.0090 -0.0049 -0.0073 -0.0550  0.0081 -0.0213  1.1105 -0.0177
  13.  C -0.0026 -0.0116 -0.0007 -0.0002  0.0074  0.0013  0.0617  0.0372  0.8099
  14.  C  0.0026  0.0237  0.0093  0.0091  0.0934 -0.0669  0.0069  0.0840  0.0568
  15.  C  0.0068  0.0037  0.0096  0.0129  0.0611  0.0935 -0.0071  0.0050  0.0016
  16.  O -0.0050  0.0065 -0.0035 -0.0044 -0.0299 -0.0331  0.0089 -0.0009 -0.0008
  17. Cl -0.0013 -0.0028 -0.0054 -0.0057 -0.0737  0.0018 -0.0316 -0.0113  0.0172
  18.  H -0.0559 -0.0099 -0.0105 -0.0559  0.0026  0.0033  0.0000 -0.0002 -0.0001
  19.  H  0.0000 -0.0550  0.0101 -0.0099  0.0221  0.0008 -0.0003 -0.0003 -0.0001
  20.  H -0.0550  0.0000 -0.0132  0.0099  0.0220 -0.0037 -0.0005  0.0005 -0.0008
  21.  H  0.0101 -0.0132  0.0000 -0.0545  0.0156 -0.0007 -0.0015 -0.0004 -0.0005
  22.  H -0.0099  0.0099 -0.0545  0.0000 -0.0038  0.0003 -0.0005 -0.0001 -0.0001
  23.  H  0.0221  0.0220  0.0156 -0.0038  0.0000  0.0697  0.0008  0.0067  0.0191
  24.  H  0.0008 -0.0037 -0.0007  0.0003  0.0697  0.0000  0.0088  0.0002  0.0033
  25.  H -0.0003 -0.0005 -0.0015 -0.0005  0.0008  0.0088  0.0000 -0.0562 -0.0089
  26.  H -0.0003  0.0005 -0.0004 -0.0001  0.0067  0.0002 -0.0562  0.0000 -0.0560
  27.  H -0.0001 -0.0008 -0.0005 -0.0001  0.0191  0.0033 -0.0089 -0.0560  0.0000
  28.  H  0.0009  0.0064  0.0003 -0.0015  0.0226  0.0233  0.0084 -0.0106 -0.0548
  29.  H  0.0045  0.0004  0.0032  0.0025  0.0250  0.1327  0.0019  0.0047  0.0045

     Atom   28      29
     ---- ------  ------
   1.  C -0.0069  0.0052
   2.  C -0.0081  0.0164
   3.  C -0.0028  0.0051
   4.  C -0.0040 -0.0337
   5.  C  0.0090 -0.0370
   6.  C -0.0000 -0.0045
   7.  C -0.0250  0.0030
   8.  C  0.0326  0.0081
   9.  N  0.0136 -0.0864
  10.  C  0.0244  0.0110
  11.  C  0.0172 -0.0112
  12.  C  0.0143 -0.0029
  13.  C -0.0155  0.0119
  14.  C  0.2177  0.0033
  15.  C -0.0189  0.7174
  16.  O  0.0106  0.1415
  17. Cl  0.0057 -0.0020
  18.  H  0.0010  0.0041
  19.  H  0.0009  0.0045
  20.  H  0.0064  0.0004
  21.  H  0.0003  0.0032
  22.  H -0.0015  0.0025
  23.  H  0.0226  0.0250
  24.  H  0.0233  0.1327
  25.  H  0.0084  0.0019
  26.  H -0.0106  0.0047
  27.  H -0.0548  0.0045
  28.  H  0.0000 -0.0069
  29.  H -0.0069  0.0000


 MO atomic valencies:                                                          

     Atom    1
     ---- ------
   1.  C  3.2930
   2.  C  2.6095
   3.  C  1.2361
   4.  C  1.0939
   5.  C  1.2057
   6.  C  1.6463
   7.  C -1.3622
   8.  C  2.5378
   9.  N  0.2009
  10.  C  3.5866
  11.  C  3.2305
  12.  C  4.2937
  13.  C  4.1180
  14.  C  3.0608
  15.  C  2.0001
  16.  O  0.0599
  17. Cl  0.0566
  18.  H  1.8135
  19.  H  1.5065
  20.  H  0.1895
  21.  H -0.3294
  22.  H  0.8024
  23.  H  0.0822
  24.  H  0.4145
  25.  H  0.8877
  26.  H  1.2781
  27.  H  0.9025
  28.  H  0.2529
  29.  H  0.9218


 NATURAL BOND ORBITAL ANALYSIS:

                       Occupancies       Lewis Structure    Low   High
           Occ.    -------------------  -----------------   occ   occ
  Cycle   Thresh.   Lewis   Non-Lewis     CR  BD  3C  LP    (L)   (NL)   Dev
 =============================================================================
   1(1)    1.90   120.95012   7.04988     21  31   0  12     7      7    0.45
   2(2)    1.90   120.95012   7.04988     21  31   0  12     7      7    0.45
   3(1)    1.80   120.95012   7.04988     21  31   0  12     7      7    0.45
   4(2)    1.80   120.95012   7.04988     21  31   0  12     7      7    0.45
   5(1)    1.70   120.95281   7.04719     21  31   0  12     6      7    0.45
   6(2)    1.70   120.95281   7.04719     21  31   0  12     6      7    0.45
   7(1)    1.60   124.81793   3.18207     21  37   0   6     0      7    0.44
   8(2)    1.60   124.83342   3.16658     21  37   0   6     0      7    0.43
   9(3)    1.60   124.81793   3.18207     21  37   0   6     0      7    0.44
  10(4)    1.60   124.83342   3.16658     21  37   0   6     0      7    0.43
  11(1)    1.50   124.36592   3.63408     21  36   0   7     0      7    0.62
  12(2)    1.50   124.36592   3.63408     21  36   0   7     0      7    0.62
  13(1)    1.60   124.83342   3.16658     21  37   0   6     0      7    0.43
 -----------------------------------------------------------------------------

 Structure accepted: RESONANCE keyword permits strongly delocalized structure

 WARNING:  1 low occupancy (<1.9990e) core orbital  found on  C    8
           1 low occupancy (<1.9990e) core orbital  found on  C   10

 --------------------------------------------------------
   Core                     41.98710 ( 99.969% of  42)
   Valence Lewis            82.84632 ( 96.333% of  86)
  ==================       ============================
   Total Lewis             124.83342 ( 97.526% of 128)
  -----------------------------------------------------
   Valence non-Lewis         2.92721 (  2.287% of 128)
   Rydberg non-Lewis         0.23937 (  0.187% of 128)
  ==================       ============================
   Total non-Lewis           3.16658 (  2.474% of 128)
 --------------------------------------------------------


       (Occupancy)   Bond orbital/ Coefficients/ Hybrids
 ---------------------------------------------------------------------------------
     1. (1.98166) BD ( 1) C   1 - C   2  
                ( 49.92%)   0.7065* C   1 s( 34.67%)p 1.88( 65.30%)d 0.00(  0.03%)
                                            0.0000  0.5887 -0.0111  0.0003  0.0000
                                            0.3154 -0.0417 -0.0011 -0.0001 -0.7198
                                            0.0021  0.0143  0.0000  0.1829 -0.0018
                                           -0.0033  0.0000 -0.0078  0.0022 -0.0073
                                           -0.0101 -0.0102
                ( 50.08%)   0.7077* C   2 s( 34.74%)p 1.88( 65.23%)d 0.00(  0.03%)
                                            0.0000  0.5893 -0.0133 -0.0021 -0.0005
                                           -0.2858 -0.0295  0.0094 -0.0006  0.7318
                                           -0.0301 -0.0095  0.0003 -0.1818  0.0063
                                            0.0024 -0.0001 -0.0101  0.0028 -0.0067
                                           -0.0076 -0.0101
     2. (1.98153) BD ( 1) C   1 - C   6  
                ( 49.93%)   0.7066* C   1 s( 34.67%)p 1.88( 65.30%)d 0.00(  0.03%)
                                            0.0000  0.5887 -0.0113 -0.0001 -0.0001
                                           -0.7964  0.0122  0.0143 -0.0000  0.1183
                                           -0.0388  0.0026 -0.0000 -0.0533  0.0098
                                           -0.0001  0.0000 -0.0016  0.0015 -0.0016
                                            0.0135 -0.0113
                ( 50.07%)   0.7076* C   6 s( 34.69%)p 1.88( 65.28%)d 0.00(  0.03%)
                                            0.0000  0.5889 -0.0131 -0.0019 -0.0005
                                            0.8005 -0.0227 -0.0120  0.0004 -0.0864
                                           -0.0353  0.0062 -0.0003  0.0498  0.0077
                                           -0.0021  0.0001 -0.0050  0.0023 -0.0019
                                            0.0125 -0.0111
     3. (1.66355) BD ( 2) C   1 - C   6  
                ( 50.15%)   0.7082* C   1 s(  0.00%)p 1.00( 99.96%)d 0.00(  0.04%)
                                           -0.0000 -0.0010  0.0001  0.0004  0.0000
                                           -0.0313 -0.0009 -0.0004 -0.0001  0.2324
                                            0.0063  0.0029 -0.0000  0.9715  0.0257
                                            0.0124 -0.0006 -0.0040 -0.0175 -0.0075
                                            0.0025  0.0022
                ( 49.85%)   0.7060* C   6 s(  0.00%)p 1.00( 99.96%)d 0.00(  0.04%)
                                           -0.0000 -0.0020  0.0000  0.0000  0.0001
                                           -0.0336 -0.0010 -0.0008  0.0000  0.2342
                                            0.0058  0.0029 -0.0005  0.9710  0.0244
                                            0.0123 -0.0014  0.0040  0.0144 -0.0110
                                            0.0024  0.0057
     4. (1.98159) BD ( 1) C   1 - H  18  
                ( 60.25%)   0.7762* C   1 s( 30.58%)p 2.27( 69.36%)d 0.00(  0.07%)
                                           -0.0003  0.5527  0.0179 -0.0003  0.0001
                                            0.5128  0.0027  0.0051  0.0011  0.6418
                                            0.0032  0.0064  0.0014 -0.1364 -0.0008
                                           -0.0015 -0.0003  0.0221 -0.0049 -0.0050
                                           -0.0051 -0.0102
                ( 39.75%)   0.6305* H  18 s(100.00%)
                                            1.0000  0.0005  0.0012
     5. (1.97920) BD ( 1) C   2 - C   3  
                ( 49.50%)   0.7035* C   2 s( 34.65%)p 1.88( 65.32%)d 0.00(  0.03%)
                                            0.0000  0.5886 -0.0095  0.0013  0.0004
                                           -0.4860 -0.0220  0.0114 -0.0012 -0.6305
                                            0.0341  0.0080 -0.0001  0.1325 -0.0087
                                           -0.0018 -0.0000  0.0130 -0.0024 -0.0044
                                           -0.0007 -0.0108
                ( 50.50%)   0.7106* C   3 s( 34.76%)p 1.88( 65.21%)d 0.00(  0.03%)
                                           -0.0001  0.5894  0.0146 -0.0020 -0.0002
                                            0.5052 -0.0379 -0.0003  0.0010  0.6145
                                            0.0137 -0.0091 -0.0001 -0.1322 -0.0049
                                            0.0019  0.0002  0.0119 -0.0023 -0.0053
                                           -0.0046 -0.0104
     6. (1.66630) BD ( 2) C   2 - C   3  
                ( 49.90%)   0.7064* C   2 s(  0.00%)p 1.00( 99.96%)d 0.00(  0.04%)
                                            0.0000  0.0014 -0.0006 -0.0016 -0.0001
                                           -0.0299 -0.0006  0.0003 -0.0000  0.2288
                                            0.0053  0.0028 -0.0001  0.9725  0.0220
                                            0.0106 -0.0006 -0.0040 -0.0185 -0.0070
                                            0.0022  0.0019
                ( 50.10%)   0.7078* C   3 s(  0.00%)p 1.00( 99.96%)d 0.00(  0.04%)
                                           -0.0000  0.0013 -0.0000 -0.0010 -0.0002
                                           -0.0256 -0.0009  0.0002  0.0003  0.2291
                                            0.0028  0.0052 -0.0005  0.9726  0.0185
                                            0.0141 -0.0017  0.0003  0.0032  0.0170
                                           -0.0044 -0.0071
     7. (1.98160) BD ( 1) C   2 - H  19  
                ( 60.33%)   0.7767* C   2 s( 30.51%)p 2.28( 69.42%)d 0.00(  0.07%)
                                           -0.0003  0.5521  0.0181  0.0007  0.0002
                                            0.8243  0.0045  0.0081  0.0014 -0.1097
                                           -0.0010 -0.0006 -0.0001  0.0504  0.0003
                                            0.0002  0.0001 -0.0063  0.0027  0.0005
                                            0.0223 -0.0112
                ( 39.67%)   0.6299* H  19 s(100.00%)
                                            1.0000  0.0006  0.0012
     8. (1.97376) BD ( 1) C   3 - C   4  
                ( 49.30%)   0.7022* C   3 s( 35.01%)p 1.86( 64.96%)d 0.00(  0.03%)
                                            0.0001  0.5916  0.0063  0.0042  0.0004
                                           -0.8004  0.0079  0.0112 -0.0006  0.0815
                                            0.0211 -0.0013  0.0016 -0.0410 -0.0041
                                            0.0002 -0.0005 -0.0040  0.0018 -0.0019
                                            0.0119 -0.0107
                ( 50.70%)   0.7120* C   4 s( 33.93%)p 1.95( 66.04%)d 0.00(  0.03%)
                                           -0.0000  0.5825  0.0064  0.0011  0.0002
                                            0.8025 -0.0126 -0.0011  0.0037 -0.1147
                                            0.0096  0.0013 -0.0020  0.0541 -0.0017
                                           -0.0006  0.0008 -0.0026  0.0019 -0.0009
                                            0.0143 -0.0106
     9. (1.97971) BD ( 1) C   3 - H  20  
                ( 60.26%)   0.7763* C   3 s( 30.14%)p 2.32( 69.79%)d 0.00(  0.07%)
                                            0.0003 -0.5487  0.0165  0.0022  0.0000
                                           -0.3196  0.0094 -0.0047 -0.0024  0.7495
                                            0.0058  0.0022  0.0011 -0.1842 -0.0019
                                            0.0002 -0.0001  0.0155 -0.0037  0.0087
                                            0.0157  0.0099
                ( 39.74%)   0.6304* H  20 s(100.00%)
                                           -1.0000 -0.0016 -0.0007
    10. (1.97457) BD ( 1) C   4 - C   5  
                ( 50.84%)   0.7131* C   4 s( 34.18%)p 1.92( 65.78%)d 0.00(  0.03%)
                                           -0.0000  0.5846  0.0058  0.0016  0.0003
                                           -0.3078  0.0182  0.0009 -0.0022  0.7282
                                           -0.0072  0.0001  0.0023 -0.1799  0.0024
                                            0.0006 -0.0005 -0.0090  0.0021 -0.0070
                                           -0.0099 -0.0090
                ( 49.16%)   0.7011* C   5 s( 35.13%)p 1.85( 64.85%)d 0.00(  0.03%)
                                            0.0001  0.5926  0.0061  0.0048  0.0004
                                            0.2804  0.0224 -0.0048  0.0022 -0.7293
                                            0.0155  0.0094 -0.0001  0.1927 -0.0028
                                           -0.0025  0.0001 -0.0087  0.0025 -0.0067
                                           -0.0072 -0.0094
    11. (1.66773) BD ( 2) C   4 - C   5  
                ( 51.05%)   0.7145* C   4 s(  0.00%)p 1.00( 99.97%)d 0.00(  0.03%)
                                            0.0001 -0.0011  0.0001 -0.0002  0.0001
                                           -0.0323 -0.0018 -0.0019  0.0002  0.2276
                                           -0.0005  0.0012 -0.0015  0.9729  0.0123
                                            0.0052 -0.0055 -0.0005  0.0006  0.0159
                                           -0.0038 -0.0071
                ( 48.95%)   0.6997* C   5 s(  0.00%)p 1.00( 99.96%)d 0.00(  0.04%)
                                           -0.0000 -0.0058 -0.0001 -0.0020  0.0001
                                           -0.0364 -0.0025  0.0009 -0.0001  0.2376
                                            0.0011  0.0020 -0.0003  0.9703  0.0124
                                            0.0064 -0.0015  0.0040  0.0148 -0.0106
                                            0.0023  0.0056
    12. (1.96226) BD ( 1) C   4 - C   7  
                ( 48.79%)   0.6985* C   4 s( 31.86%)p 2.14( 68.12%)d 0.00(  0.03%)
                                            0.0002  0.5643 -0.0097 -0.0038 -0.0005
                                           -0.5091 -0.0046  0.0009 -0.0022 -0.6356
                                           -0.0180  0.0024 -0.0023  0.1323  0.0119
                                           -0.0011  0.0008  0.0129 -0.0017 -0.0033
                                           -0.0028 -0.0084
                ( 51.21%)   0.7156* C   7 s( 29.06%)p 2.44( 70.91%)d 0.00(  0.03%)
                                            0.0002  0.5390  0.0057  0.0004  0.0001
                                            0.5366  0.0077 -0.0030  0.0048  0.6298
                                           -0.0086 -0.0035  0.0017 -0.1559  0.0092
                                            0.0003  0.0021  0.0144 -0.0037 -0.0027
                                            0.0005 -0.0065
    13. (1.97925) BD ( 1) C   5 - C   6  
                ( 50.40%)   0.7099* C   5 s( 34.60%)p 1.89( 65.37%)d 0.00(  0.03%)
                                           -0.0001  0.5881  0.0142 -0.0022 -0.0002
                                            0.4869  0.0228 -0.0097 -0.0000  0.6302
                                           -0.0340 -0.0034  0.0007 -0.1326  0.0087
                                            0.0005 -0.0002  0.0131 -0.0026 -0.0043
                                           -0.0008 -0.0109
                ( 49.60%)   0.7043* C   6 s( 34.70%)p 1.88( 65.27%)d 0.00(  0.03%)
                                            0.0000  0.5890 -0.0093  0.0012  0.0004
                                           -0.5072  0.0398  0.0051  0.0002 -0.6133
                                           -0.0114  0.0131 -0.0008  0.1316  0.0044
                                           -0.0026  0.0002  0.0123 -0.0025 -0.0054
                                           -0.0046 -0.0108
    14. (1.98037) BD ( 1) C   5 - H  21  
                ( 60.36%)   0.7769* C   5 s( 30.17%)p 2.31( 69.76%)d 0.00(  0.07%)
                                            0.0004 -0.5491  0.0161  0.0024  0.0001
                                            0.8255  0.0038  0.0041  0.0014 -0.1137
                                            0.0088 -0.0025 -0.0014  0.0556 -0.0018
                                            0.0019  0.0006  0.0059 -0.0032 -0.0001
                                           -0.0221  0.0117
                ( 39.64%)   0.6296* H  21 s(100.00%)
                                           -1.0000 -0.0017 -0.0007
    15. (1.98145) BD ( 1) C   6 - H  22  
                ( 60.31%)   0.7766* C   6 s( 30.52%)p 2.27( 69.42%)d 0.00(  0.07%)
                                           -0.0003  0.5521  0.0177  0.0004  0.0001
                                           -0.3133 -0.0022 -0.0025 -0.0005  0.7482
                                            0.0039  0.0076  0.0014 -0.1901 -0.0011
                                           -0.0020 -0.0004 -0.0160  0.0040 -0.0087
                                           -0.0155 -0.0092
                ( 39.69%)   0.6300* H  22 s(100.00%)
                                            1.0000  0.0006  0.0012
    16. (1.96352) BD ( 1) C   7 - C   8  
                ( 50.74%)   0.7123* C   7 s( 28.05%)p 2.56( 71.92%)d 0.00(  0.03%)
                                            0.0001  0.5296  0.0079 -0.0017  0.0000
                                           -0.0054  0.0186 -0.0037  0.0021 -0.2483
                                            0.0087 -0.0003  0.0026  0.8105  0.0117
                                           -0.0014  0.0031 -0.0006  0.0030 -0.0103
                                           -0.0023  0.0129
                ( 49.26%)   0.7019* C   8 s( 31.73%)p 2.15( 68.24%)d 0.00(  0.03%)
                                            0.0002  0.5632 -0.0124 -0.0035 -0.0005
                                           -0.0053  0.0109 -0.0002  0.0002  0.2200
                                            0.0109 -0.0011  0.0018 -0.7958 -0.0177
                                            0.0028 -0.0021 -0.0021 -0.0010 -0.0061
                                           -0.0002  0.0152
    17. (1.98214) BD ( 1) C   7 - N   9  
                ( 38.86%)   0.6234* C   7 s( 21.93%)p 3.56( 77.98%)d 0.00(  0.09%)
                                           -0.0001  0.4675  0.0265  0.0018 -0.0003
                                            0.1899  0.0129 -0.0022 -0.0012 -0.6897
                                            0.0303 -0.0035  0.0001 -0.5164  0.0179
                                            0.0032 -0.0011 -0.0105 -0.0072  0.0237
                                           -0.0149 -0.0002
                ( 61.14%)   0.7819* N   9 s( 35.30%)p 1.83( 64.67%)d 0.00(  0.03%)
                                           -0.0001  0.5942  0.0002 -0.0038  0.0002
                                           -0.1572  0.0024 -0.0003 -0.0001  0.6250
                                            0.0028 -0.0071  0.0010  0.4809 -0.0053
                                           -0.0039  0.0007 -0.0065 -0.0013  0.0097
                                           -0.0117  0.0021
    18. (1.96801) BD ( 1) C   7 - H  23  
                ( 61.91%)   0.7868* C   7 s( 21.01%)p 3.76( 78.91%)d 0.00(  0.08%)
                                            0.0003 -0.4575  0.0270 -0.0003 -0.0002
                                            0.8206  0.0185  0.0005 -0.0011 -0.2525
                                           -0.0190 -0.0015  0.0022  0.2264  0.0048
                                            0.0038  0.0001  0.0120 -0.0125  0.0033
                                           -0.0197  0.0101
                ( 38.09%)   0.6172* H  23 s(100.00%)
                                           -1.0000  0.0028 -0.0011
    19. (1.97574) BD ( 1) C   8 - C  10  
                ( 49.92%)   0.7065* C   8 s( 34.33%)p 1.91( 65.65%)d 0.00(  0.03%)
                                           -0.0000  0.5858  0.0114  0.0028  0.0001
                                           -0.5547  0.0125 -0.0002 -0.0023  0.3085
                                           -0.0097 -0.0006  0.0013  0.5032  0.0083
                                           -0.0001  0.0018 -0.0086 -0.0123  0.0058
                                            0.0040  0.0031
                ( 50.08%)   0.7077* C  10 s( 38.58%)p 1.59( 61.40%)d 0.00(  0.02%)
                                            0.0001  0.6211  0.0025  0.0046  0.0002
                                            0.4944  0.0091 -0.0059  0.0075 -0.2344
                                           -0.0074  0.0028 -0.0044 -0.5606  0.0035
                                            0.0047 -0.0055 -0.0088 -0.0107  0.0026
                                            0.0044  0.0043
    20. (1.67799) BD ( 2) C   8 - C  10  
                ( 47.85%)   0.6918* C   8 s(  0.00%)p 1.00( 99.97%)d 0.00(  0.03%)
                                            0.0001 -0.0011 -0.0020 -0.0001 -0.0001
                                            0.6108 -0.0038  0.0043 -0.0040  0.7641
                                           -0.0006  0.0062 -0.0050  0.2065 -0.0050
                                            0.0008 -0.0020 -0.0049  0.0090  0.0127
                                           -0.0052  0.0053
                ( 52.15%)   0.7221* C  10 s(  0.01%)p 1.00( 99.98%)d 0.00(  0.01%)
                                           -0.0000 -0.0072  0.0002 -0.0008  0.0001
                                            0.6136 -0.0011  0.0080  0.0004  0.7594
                                           -0.0010  0.0089 -0.0001  0.2156 -0.0019
                                            0.0039 -0.0001  0.0036 -0.0031 -0.0065
                                            0.0069 -0.0025
    21. (1.96767) BD ( 1) C   8 - C  14  
                ( 51.27%)   0.7161* C   8 s( 33.93%)p 1.95( 66.04%)d 0.00(  0.03%)
                                            0.0002 -0.5824 -0.0041  0.0003 -0.0002
                                           -0.5643  0.0103  0.0019 -0.0040  0.5216
                                           -0.0080 -0.0009  0.0023 -0.2641 -0.0021
                                            0.0013  0.0002  0.0149 -0.0065  0.0072
                                           -0.0017  0.0030
                ( 48.73%)   0.6980* C  14 s( 34.57%)p 1.89( 65.40%)d 0.00(  0.03%)
                                           -0.0002 -0.5880 -0.0038 -0.0030 -0.0005
                                            0.5616  0.0048 -0.0072  0.0011 -0.5136
                                            0.0023  0.0079 -0.0001  0.2726 -0.0197
                                           -0.0060 -0.0020  0.0146 -0.0043  0.0050
                                           -0.0027  0.0031
    22. (1.99095) BD ( 1) N   9 - C  15  
                ( 63.02%)   0.7938* N   9 s( 35.32%)p 1.83( 64.64%)d 0.00(  0.05%)
                                            0.0000 -0.5942 -0.0087 -0.0047  0.0000
                                            0.0636  0.0037 -0.0001  0.0002 -0.0347
                                           -0.0189  0.0052 -0.0003  0.8002 -0.0214
                                           -0.0005  0.0020  0.0027 -0.0034  0.0019
                                            0.0036 -0.0211
                ( 36.98%)   0.6081* C  15 s( 32.51%)p 2.07( 67.41%)d 0.00(  0.08%)
                                           -0.0001 -0.5698  0.0191 -0.0054  0.0014
                                           -0.0700  0.0023  0.0003  0.0006  0.0347
                                           -0.0058  0.0041 -0.0020 -0.8168  0.0279
                                            0.0074  0.0030 -0.0013 -0.0043  0.0025
                                           -0.0026 -0.0273
    23. (1.98568) BD ( 1) N   9 - H  24  
                ( 70.82%)   0.8415* N   9 s( 29.23%)p 2.42( 70.71%)d 0.00(  0.06%)
                                            0.0002 -0.5407  0.0039  0.0021  0.0001
                                           -0.2097  0.0067 -0.0002  0.0003  0.7334
                                           -0.0173 -0.0002 -0.0022 -0.3533  0.0055
                                            0.0044 -0.0003  0.0105 -0.0045  0.0124
                                            0.0172  0.0030
                ( 29.18%)   0.5402* H  24 s(100.00%)
                                           -1.0000  0.0073 -0.0019
    24. (1.97908) BD ( 1) C  10 - C  11  
                ( 51.38%)   0.7168* C  10 s( 37.36%)p 1.68( 62.61%)d 0.00(  0.03%)
                                           -0.0001  0.6112  0.0057  0.0001 -0.0004
                                           -0.0024  0.0173 -0.0033  0.0022 -0.2088
                                           -0.0115  0.0033 -0.0041  0.7628 -0.0088
                                           -0.0020  0.0083 -0.0044 -0.0007 -0.0075
                                           -0.0002  0.0146
                ( 48.62%)   0.6973* C  11 s( 34.34%)p 1.91( 65.63%)d 0.00(  0.03%)
                                            0.0000  0.5858 -0.0138  0.0031  0.0004
                                           -0.0382  0.0298 -0.0017  0.0011  0.2500
                                           -0.0249 -0.0025 -0.0009 -0.7685  0.0056
                                            0.0141  0.0009 -0.0021 -0.0015 -0.0075
                                           -0.0004  0.0154
    25. (1.98962) BD ( 1) C  10 -Cl  17  
                ( 46.41%)   0.6813* C  10 s( 23.89%)p 3.18( 75.92%)d 0.01(  0.19%)
                                           -0.0001  0.4886 -0.0093 -0.0061  0.0002
                                           -0.6148  0.0123  0.0064  0.0116  0.5691
                                           -0.0084 -0.0062 -0.0101 -0.2382 -0.0054
                                            0.0047  0.0025 -0.0365  0.0125 -0.0127
                                            0.0030 -0.0168
                ( 53.59%)   0.7320*Cl  17 s( 20.21%)p 3.92( 79.25%)d 0.03(  0.53%)
                                            0.0000  0.0001  0.4482  0.0352  0.0006
                                            0.0000 -0.0000  0.0001  0.6368 -0.0343
                                           -0.0046  0.0015 -0.0002 -0.0001 -0.5872
                                            0.0328  0.0038 -0.0006  0.0002  0.0000
                                            0.1991 -0.0139 -0.0026 -0.0010 -0.0001
                                           -0.0598  0.0205 -0.0189  0.0046 -0.0311
    26. (1.97498) BD ( 1) C  11 - C  12  
                ( 50.61%)   0.7114* C  11 s( 34.92%)p 1.86( 65.04%)d 0.00(  0.03%)
                                           -0.0002  0.5908 -0.0125 -0.0077 -0.0003
                                            0.5592  0.0052 -0.0104  0.0008 -0.5214
                                            0.0074  0.0081 -0.0005  0.2528 -0.0417
                                            0.0008 -0.0005 -0.0166  0.0030 -0.0048
                                            0.0024 -0.0048
                ( 49.39%)   0.7028* C  12 s( 34.44%)p 1.90( 65.53%)d 0.00(  0.03%)
                                            0.0001  0.5867 -0.0108 -0.0003 -0.0001
                                           -0.5718  0.0257  0.0093  0.0002  0.5185
                                           -0.0116 -0.0094 -0.0001 -0.2397 -0.0314
                                            0.0079 -0.0001 -0.0145  0.0063 -0.0079
                                            0.0012 -0.0024
    27. (1.66047) BD ( 2) C  11 - C  12  
                ( 50.33%)   0.7094* C  11 s(  0.00%)p 1.00( 99.96%)d 0.00(  0.04%)
                                           -0.0000  0.0002 -0.0003  0.0004  0.0000
                                            0.6107  0.0146  0.0079 -0.0003  0.7607
                                            0.0181  0.0105 -0.0003  0.2173  0.0050
                                            0.0024 -0.0002  0.0054 -0.0000 -0.0066
                                            0.0182 -0.0021
                ( 49.67%)   0.7048* C  12 s(  0.00%)p 1.00( 99.96%)d 0.00(  0.04%)
                                            0.0000  0.0010 -0.0002  0.0001  0.0000
                                            0.6051  0.0152  0.0091 -0.0001  0.7656
                                            0.0191  0.0112  0.0002  0.2153  0.0053
                                            0.0033 -0.0001  0.0004 -0.0113 -0.0097
                                           -0.0133 -0.0059
    28. (1.98020) BD ( 1) C  11 - H  25  
                ( 60.91%)   0.7805* C  11 s( 30.65%)p 2.26( 69.29%)d 0.00(  0.06%)
                                            0.0003 -0.5533 -0.0181 -0.0050  0.0000
                                            0.5579  0.0062  0.0039  0.0009 -0.2924
                                           -0.0060 -0.0012 -0.0005 -0.5440  0.0044
                                           -0.0060 -0.0008  0.0097  0.0194 -0.0105
                                           -0.0071 -0.0038
                ( 39.09%)   0.6252* H  25 s(100.00%)
                                           -1.0000 -0.0012 -0.0011
    29. (1.98139) BD ( 1) C  12 - C  13  
                ( 49.98%)   0.7070* C  12 s( 34.64%)p 1.89( 65.33%)d 0.00(  0.03%)
                                            0.0000  0.5884 -0.0118  0.0000 -0.0001
                                            0.5516 -0.0274 -0.0079 -0.0002 -0.2931
                                            0.0267  0.0028  0.0002 -0.5110 -0.0174
                                            0.0121 -0.0003 -0.0084 -0.0131  0.0048
                                            0.0050  0.0055
                ( 50.02%)   0.7072* C  13 s( 34.60%)p 1.89( 65.37%)d 0.00(  0.03%)
                                            0.0000  0.5881 -0.0120 -0.0028 -0.0004
                                           -0.5385 -0.0055  0.0108 -0.0005  0.2739
                                            0.0157 -0.0070  0.0004  0.5354 -0.0398
                                           -0.0053 -0.0000 -0.0106 -0.0121  0.0051
                                            0.0054  0.0021
    30. (1.98090) BD ( 1) C  12 - H  26  
                ( 60.56%)   0.7782* C  12 s( 30.83%)p 2.24( 69.11%)d 0.00(  0.07%)
                                           -0.0003  0.5549  0.0177  0.0000  0.0002
                                            0.0185 -0.0010  0.0003 -0.0002 -0.2391
                                           -0.0005 -0.0027 -0.0003  0.7959  0.0046
                                            0.0085  0.0017  0.0012  0.0016 -0.0121
                                           -0.0023  0.0223
                ( 39.44%)   0.6280* H  26 s(100.00%)
                                            1.0000  0.0006  0.0012
    31. (1.97918) BD ( 1) C  13 - C  14  
                ( 49.29%)   0.7021* C  13 s( 34.58%)p 1.89( 65.39%)d 0.00(  0.03%)
                                            0.0001  0.5880 -0.0110  0.0016  0.0002
                                           -0.0116 -0.0310  0.0034 -0.0005  0.2290
                                            0.0182 -0.0054  0.0006 -0.7742  0.0215
                                            0.0120 -0.0004 -0.0041  0.0017 -0.0097
                                           -0.0006  0.0143
                ( 50.71%)   0.7121* C  14 s( 35.05%)p 1.85( 64.92%)d 0.00(  0.03%)
                                           -0.0000  0.5918  0.0162 -0.0006 -0.0001
                                            0.0299 -0.0319  0.0013  0.0002 -0.2373
                                            0.0265 -0.0001 -0.0004  0.7682 -0.0022
                                           -0.0083  0.0005 -0.0033 -0.0021 -0.0075
                                            0.0001  0.0152
    32. (1.66283) BD ( 2) C  13 - C  14  
                ( 49.22%)   0.7016* C  13 s(  0.00%)p 1.00( 99.95%)d 0.00(  0.04%)
                                           -0.0000 -0.0012 -0.0007 -0.0017 -0.0001
                                            0.6040  0.0122  0.0070 -0.0002  0.7663
                                            0.0146  0.0086 -0.0004  0.2168  0.0040
                                            0.0032 -0.0001 -0.0002 -0.0110 -0.0091
                                           -0.0146 -0.0054
                ( 50.78%)   0.7126* C  14 s(  0.00%)p 1.00( 99.97%)d 0.00(  0.03%)
                                           -0.0000  0.0014  0.0020 -0.0006 -0.0001
                                            0.6017  0.0087  0.0069 -0.0012  0.7693
                                            0.0116  0.0107 -0.0015  0.2130  0.0037
                                            0.0030 -0.0008 -0.0051  0.0089  0.0127
                                           -0.0046  0.0062
    33. (1.98123) BD ( 1) C  13 - H  27  
                ( 60.54%)   0.7781* C  13 s( 30.73%)p 2.25( 69.21%)d 0.00(  0.07%)
                                           -0.0003  0.5540  0.0182  0.0011  0.0003
                                            0.5860  0.0041  0.0058  0.0009 -0.5329
                                           -0.0035 -0.0054 -0.0009  0.2540  0.0013
                                            0.0032  0.0007 -0.0191  0.0102 -0.0082
                                            0.0016 -0.0108
                ( 39.46%)   0.6282* H  27 s(100.00%)
                                            1.0000  0.0007  0.0012
    34. (1.97897) BD ( 1) C  14 - H  28  
                ( 60.32%)   0.7766* C  14 s( 30.27%)p 2.30( 69.66%)d 0.00(  0.07%)
                                           -0.0004  0.5500 -0.0158 -0.0020 -0.0002
                                            0.5662 -0.0072  0.0056  0.0023 -0.2951
                                            0.0071 -0.0037 -0.0016 -0.5372 -0.0134
                                            0.0005 -0.0008 -0.0101 -0.0195  0.0117
                                            0.0073  0.0035
                ( 39.68%)   0.6299* H  28 s(100.00%)
                                            1.0000  0.0015  0.0008
    35. (1.99738) BD ( 1) C  15 - O  16  
                ( 27.00%)   0.5196* C  15 s(  0.05%)p99.99( 99.36%)d12.42(  0.59%)
                                           -0.0000  0.0216 -0.0022  0.0014  0.0001
                                            0.9608  0.0485  0.0234  0.0091  0.2441
                                            0.0166  0.0087  0.0024 -0.0870 -0.0019
                                           -0.0006 -0.0008 -0.0572 -0.0402 -0.0056
                                            0.0306  0.0050
                ( 73.00%)   0.8544* O  16 s(  0.06%)p99.99( 99.83%)d 1.85(  0.11%)
                                            0.0000  0.0243 -0.0021  0.0004 -0.0000
                                            0.9516  0.0008  0.0006 -0.0033  0.2993
                                           -0.0007 -0.0002 -0.0009 -0.0556 -0.0007
                                           -0.0007  0.0003  0.0242  0.0169  0.0037
                                           -0.0144 -0.0023
    36. (1.99406) BD ( 2) C  15 - O  16  
                ( 36.13%)   0.6011* C  15 s( 32.05%)p 2.12( 67.79%)d 0.00(  0.16%)
                                           -0.0001  0.5627 -0.0625 -0.0021 -0.0017
                                            0.1229 -0.0098 -0.0026 -0.0007 -0.6874
                                            0.0373  0.0044  0.0032 -0.4321  0.0454
                                           -0.0054  0.0029 -0.0101 -0.0050  0.0278
                                           -0.0252 -0.0047
                ( 63.87%)   0.7992* O  16 s( 36.88%)p 1.71( 63.01%)d 0.00(  0.11%)
                                            0.0000  0.6057 -0.0434 -0.0013 -0.0000
                                           -0.1952  0.0049 -0.0000 -0.0000  0.6481
                                           -0.0204  0.0002  0.0004  0.4140 -0.0133
                                           -0.0022 -0.0001 -0.0096 -0.0070  0.0257
                                           -0.0169 -0.0031
    37. (1.98828) BD ( 1) C  15 - H  29  
                ( 58.42%)   0.7643* C  15 s( 35.75%)p 1.79( 64.16%)d 0.00(  0.09%)
                                           -0.0002  0.5962  0.0455 -0.0021  0.0016
                                           -0.2186 -0.0049  0.0022  0.0001  0.6770
                                            0.0208 -0.0128  0.0026 -0.3670  0.0078
                                           -0.0009  0.0042 -0.0109  0.0062 -0.0215
                                           -0.0144 -0.0101
                ( 41.58%)   0.6448* H  29 s(100.00%)
                                            1.0000 -0.0039  0.0012
    38. (1.99929) CR ( 1) C   1           s(100.00%)p 0.00(  0.00%)
                                            1.0000  0.0002  0.0000 -0.0000  0.0000
                                            0.0002  0.0000  0.0000  0.0000  0.0002
                                            0.0000  0.0000  0.0000 -0.0000 -0.0000
                                           -0.0000 -0.0000  0.0000 -0.0000 -0.0000
                                           -0.0000 -0.0000
    39. (1.99929) CR ( 1) C   2           s(100.00%)p 0.00(  0.00%)
                                            1.0000  0.0001  0.0000  0.0000  0.0000
                                            0.0003  0.0000  0.0000  0.0000 -0.0000
                                           -0.0000 -0.0000 -0.0000  0.0000  0.0000
                                           -0.0000  0.0000 -0.0000  0.0000  0.0000
                                            0.0000 -0.0000
    40. (1.99916) CR ( 1) C   3           s(100.00%)p 0.00(  0.00%)
                                            1.0000  0.0002 -0.0000 -0.0000 -0.0000
                                            0.0002 -0.0000  0.0000  0.0000 -0.0002
                                           -0.0000 -0.0000 -0.0000  0.0001  0.0000
                                            0.0000  0.0000 -0.0000  0.0000 -0.0000
                                           -0.0000 -0.0000
    41. (1.99910) CR ( 1) C   4           s(100.00%)p 0.00(  0.00%)
                                            1.0000 -0.0001  0.0000  0.0000  0.0000
                                            0.0001  0.0000  0.0000  0.0000  0.0001
                                            0.0000 -0.0000  0.0000 -0.0001 -0.0000
                                           -0.0000  0.0000 -0.0000  0.0000 -0.0000
                                            0.0000  0.0000
    42. (1.99917) CR ( 1) C   5           s(100.00%)p 0.00(  0.00%)
                                            1.0000  0.0002 -0.0000 -0.0000 -0.0000
                                           -0.0003 -0.0000 -0.0000 -0.0000  0.0002
                                           -0.0000 -0.0000  0.0000 -0.0000  0.0000
                                           -0.0000 -0.0000 -0.0000  0.0000  0.0000
                                            0.0000 -0.0000
    43. (1.99929) CR ( 1) C   6           s(100.00%)p 0.00(  0.00%)
                                            1.0000  0.0001  0.0000  0.0000  0.0000
                                           -0.0001 -0.0000 -0.0000 -0.0000  0.0003
                                            0.0000  0.0000  0.0000 -0.0001 -0.0000
                                           -0.0000 -0.0000 -0.0000  0.0000 -0.0000
                                           -0.0000 -0.0000
    44. (1.99906) CR ( 1) C   7           s(100.00%)p 0.00(  0.00%)
                                            1.0000 -0.0000 -0.0000  0.0000 -0.0000
                                           -0.0003 -0.0000  0.0000 -0.0000 -0.0001
                                            0.0000  0.0000 -0.0000 -0.0002 -0.0000
                                           -0.0000 -0.0000 -0.0000  0.0000  0.0000
                                            0.0000 -0.0000
    45. (1.99897) CR ( 1) C   8           s(100.00%)p 0.00(  0.00%)
                                            1.0000  0.0000  0.0000  0.0000  0.0000
                                            0.0001 -0.0000 -0.0000  0.0000 -0.0003
                                           -0.0000 -0.0000 -0.0000  0.0002  0.0000
                                           -0.0000  0.0000 -0.0000  0.0000 -0.0000
                                            0.0000 -0.0000
    46. (1.99939) CR ( 1) N   9           s(100.00%)p 0.00(  0.00%)
                                            1.0000  0.0001 -0.0000 -0.0000 -0.0000
                                           -0.0000 -0.0000 -0.0000 -0.0000 -0.0001
                                            0.0000 -0.0000  0.0000  0.0001 -0.0000
                                           -0.0000  0.0000 -0.0000  0.0000 -0.0000
                                           -0.0000 -0.0000
    47. (1.99868) CR ( 1) C  10           s(100.00%)
                                            1.0000  0.0000 -0.0000 -0.0000 -0.0000
                                           -0.0001  0.0000  0.0000  0.0000  0.0001
                                           -0.0000 -0.0000 -0.0000  0.0001 -0.0000
                                           -0.0000  0.0000 -0.0000  0.0000 -0.0000
                                           -0.0000 -0.0000
    48. (1.99913) CR ( 1) C  11           s(100.00%)p 0.00(  0.00%)
                                            1.0000  0.0003  0.0000 -0.0000 -0.0000
                                           -0.0001 -0.0000 -0.0000 -0.0000 -0.0000
                                            0.0000  0.0000  0.0000  0.0002 -0.0000
                                            0.0000  0.0000 -0.0000 -0.0000  0.0000
                                            0.0000 -0.0000
    49. (1.99928) CR ( 1) C  12           s(100.00%)p 0.00(  0.00%)
                                            1.0000  0.0001  0.0000  0.0000  0.0000
                                            0.0000 -0.0000 -0.0000 -0.0000 -0.0001
                                           -0.0000 -0.0000 -0.0000  0.0003  0.0000
                                            0.0000  0.0000  0.0000  0.0000 -0.0000
                                           -0.0000  0.0000
    50. (1.99929) CR ( 1) C  13           s(100.00%)p 0.00(  0.00%)
                                            1.0000  0.0001  0.0000  0.0000  0.0000
                                            0.0002  0.0000  0.0000  0.0000 -0.0002
                                           -0.0000 -0.0000 -0.0000  0.0001  0.0000
                                            0.0000  0.0000 -0.0000  0.0000 -0.0000
                                           -0.0000 -0.0000
    51. (1.99916) CR ( 1) C  14           s(100.00%)p 0.00(  0.00%)
                                            1.0000  0.0001 -0.0000 -0.0000 -0.0000
                                            0.0003 -0.0000  0.0000  0.0000 -0.0002
                                            0.0000  0.0000 -0.0000 -0.0001 -0.0000
                                           -0.0000 -0.0000 -0.0000 -0.0000  0.0000
                                            0.0000  0.0000
    52. (1.99947) CR ( 1) C  15           s(100.00%)p 0.00(  0.00%)
                                            1.0000  0.0001  0.0000 -0.0000  0.0000
                                           -0.0000 -0.0000  0.0000  0.0000  0.0001
                                            0.0000 -0.0000  0.0000 -0.0002  0.0000
                                            0.0000  0.0000 -0.0000 -0.0000 -0.0000
                                           -0.0000 -0.0000
    53. (1.99981) CR ( 1) O  16           s(100.00%)p 0.00(  0.00%)
                                            1.0000  0.0002  0.0000 -0.0000  0.0000
                                            0.0000 -0.0000 -0.0000  0.0000 -0.0001
                                            0.0000  0.0000 -0.0000 -0.0002  0.0000
                                            0.0000 -0.0000  0.0000  0.0000 -0.0000
                                            0.0000 -0.0000
    54. (2.00000) CR ( 1)Cl  17           s(100.00%)
                                            1.0000 -0.0000  0.0000 -0.0000 -0.0000
                                            0.0000  0.0000 -0.0000 -0.0000  0.0000
                                            0.0000 -0.0000 -0.0000  0.0000  0.0000
                                           -0.0000 -0.0000  0.0000  0.0000 -0.0000
                                            0.0000  0.0000  0.0000  0.0000  0.0000
                                            0.0000 -0.0000  0.0000 -0.0000  0.0000
    55. (1.99967) CR ( 2)Cl  17           s(100.00%)p 0.00(  0.00%)
                                           -0.0000  1.0000  0.0002 -0.0000 -0.0000
                                           -0.0000  0.0000 -0.0000 -0.0002  0.0000
                                           -0.0000 -0.0000 -0.0000  0.0000  0.0002
                                           -0.0000 -0.0000  0.0000  0.0000 -0.0000
                                           -0.0000  0.0000  0.0000  0.0000 -0.0000
                                            0.0000 -0.0000  0.0000 -0.0000  0.0000
    56. (1.99995) CR ( 3)Cl  17           s(  0.00%)p 1.00(100.00%)
                                           -0.0000 -0.0000  0.0001 -0.0000 -0.0000
                                           -0.0000  0.0000  1.0000 -0.0001  0.0000
                                           -0.0000 -0.0000 -0.0000  0.0000  0.0001
                                           -0.0000 -0.0000  0.0000  0.0000 -0.0000
                                           -0.0000  0.0000  0.0000  0.0000 -0.0000
                                            0.0000 -0.0000  0.0000 -0.0000  0.0000
    57. (1.99995) CR ( 4)Cl  17           s(  0.00%)p 1.00(100.00%)
                                            0.0000  0.0000 -0.0001  0.0000  0.0000
                                            0.0000 -0.0000  0.0000  0.0001 -0.0000
                                           -0.0000  0.0000  0.0000  1.0000 -0.0001
                                            0.0000  0.0000 -0.0000 -0.0000  0.0000
                                            0.0000 -0.0000 -0.0000 -0.0000  0.0000
                                           -0.0000  0.0000 -0.0000 -0.0000 -0.0000
    58. (1.99999) CR ( 5)Cl  17           s(  0.00%)p 1.00(100.00%)
                                           -0.0000 -0.0000  0.0000 -0.0000 -0.0000
                                            0.0000  0.0000 -0.0000 -0.0001  0.0000
                                           -0.0000 -0.0000 -0.0000  0.0000  0.0000
                                           -0.0000  0.0000  0.0000  0.0000  1.0000
                                            0.0000  0.0000  0.0000  0.0000  0.0000
                                            0.0000 -0.0000  0.0000 -0.0000  0.0000
    59. (1.70154) LP ( 1) N   9           s(  0.04%)p99.99( 99.95%)d 0.33(  0.01%)
                                            0.0001  0.0184 -0.0039  0.0007  0.0000
                                            0.9625  0.0280  0.0071  0.0000  0.2640
                                            0.0076 -0.0016  0.0001 -0.0513  0.0012
                                           -0.0009  0.0005  0.0017 -0.0097 -0.0035
                                           -0.0029  0.0015
    60. (1.98850) LP ( 1) O  16           s( 63.26%)p 0.58( 36.73%)d 0.00(  0.01%)
                                           -0.0003  0.7951  0.0212  0.0006  0.0000
                                            0.1201 -0.0017 -0.0007  0.0011 -0.5045
                                            0.0068  0.0018 -0.0043 -0.3135  0.0048
                                            0.0006 -0.0029  0.0029  0.0013 -0.0062
                                            0.0055  0.0000
    61. (1.90624) LP ( 2) O  16           s(  0.00%)p 1.00( 99.93%)d 0.00(  0.06%)
                                            0.0001 -0.0008  0.0010  0.0055 -0.0001
                                            0.2016  0.0027  0.0006  0.0000 -0.4826
                                           -0.0069 -0.0031 -0.0005  0.8518  0.0122
                                            0.0003 -0.0014  0.0064 -0.0015  0.0113
                                            0.0086  0.0195
    62. (1.99148) LP ( 1)Cl  17           s( 79.86%)p 0.25( 20.12%)d 0.00(  0.02%)
                                           -0.0000 -0.0003  0.8936 -0.0095 -0.0001
                                           -0.0000  0.0000 -0.0001 -0.3207  0.0125
                                           -0.0022 -0.0004 -0.0004  0.0001  0.2954
                                           -0.0118  0.0014  0.0002  0.0004 -0.0001
                                           -0.1038  0.0050  0.0008  0.0002 -0.0002
                                            0.0109 -0.0041  0.0035 -0.0008  0.0063
    63. (1.96319) LP ( 2)Cl  17           s(  0.00%)p 1.00( 99.98%)d 0.00(  0.02%)
                                           -0.0000 -0.0000  0.0029  0.0010  0.0005
                                            0.0002  0.0000  0.0000 -0.3336 -0.0053
                                           -0.0025  0.0001 -0.0002  0.0000 -0.0403
                                           -0.0005  0.0028  0.0002 -0.0001 -0.0001
                                            0.9416  0.0126  0.0001 -0.0003  0.0004
                                            0.0027  0.0093 -0.0098 -0.0040  0.0053
    64. (1.92057) LP ( 3)Cl  17           s(  0.00%)p 1.00( 99.96%)d 0.00(  0.04%)
                                           -0.0000 -0.0000  0.0010 -0.0006  0.0004
                                           -0.0001 -0.0000  0.0000  0.6127  0.0114
                                            0.0013 -0.0002 -0.0004  0.0001  0.7496
                                            0.0136  0.0002 -0.0003 -0.0003  0.0000
                                            0.2491  0.0045  0.0010  0.0002 -0.0002
                                            0.0027  0.0061 -0.0001  0.0188  0.0017
    65. (0.00545) RY*( 1) C   1           s(  1.33%)p70.03( 93.23%)d 4.08(  5.43%)
                                            0.0000 -0.0241  0.1104  0.0161  0.0166
                                            0.0153 -0.5867  0.0670 -0.0338  0.0186
                                           -0.7403  0.0802 -0.0413 -0.0039  0.1588
                                           -0.0211  0.0092 -0.2188  0.0524  0.0153
                                            0.0537  0.0246
    66. (0.00193) RY*( 2) C   1           s(  0.01%)p 1.00( 98.12%)d 0.02(  1.87%)
                                           -0.0000 -0.0001  0.0079  0.0027  0.0009
                                           -0.0325 -0.7468  0.1308  0.1870  0.0245
                                            0.5604 -0.0922 -0.1401 -0.0070 -0.1587
                                            0.0295  0.0389  0.0303 -0.0033  0.0303
                                            0.1296 -0.0081
    67. (0.00089) RY*( 3) C   1           s(  0.08%)p99.99( 92.03%)d97.91(  7.89%)
                                            0.0000  0.0002  0.0041  0.0279  0.0032
                                            0.0007 -0.0298 -0.0158 -0.0050 -0.0049
                                            0.2167  0.0415  0.0244 -0.0213  0.9032
                                            0.2015  0.1143  0.0409  0.2087  0.1662
                                           -0.0512 -0.0584
    68. (0.00055) RY*( 4) C   1           s(  0.06%)p 5.58(  0.35%)d99.99( 99.59%)
                                           -0.0000  0.0003  0.0143  0.0203  0.0016
                                            0.0001 -0.0023 -0.0065 -0.0048 -0.0027
                                            0.0119 -0.0189  0.0080 -0.0100  0.0509
                                            0.0089  0.0068 -0.2014 -0.7501  0.5428
                                           -0.1167 -0.2908
    69. (0.00043) RY*( 5) C   1           s( 11.57%)p 7.28( 84.26%)d 0.36(  4.18%)
                                           -0.0000  0.0022  0.3392  0.0222 -0.0120
                                           -0.0212 -0.0573 -0.6967  0.2524  0.0062
                                            0.0927  0.4942 -0.1165 -0.0020 -0.0292
                                           -0.1455  0.0352 -0.0889  0.0146 -0.0529
                                           -0.1750 -0.0149
    70. (0.00041) RY*( 6) C   1           s( 80.03%)p 0.22( 17.28%)d 0.03(  2.69%)
                                           -0.0000  0.0044  0.8926  0.0413 -0.0427
                                           -0.0070  0.1096  0.2643  0.0406 -0.0213
                                            0.0618 -0.1761  0.2217  0.0050 -0.0140
                                            0.0456 -0.0499 -0.0784  0.0411 -0.0238
                                            0.1082 -0.0823
    71. (0.00017) RY*( 7) C   1           s( 77.72%)p 0.04(  3.22%)d 0.25( 19.06%)
                                            0.0000 -0.0057 -0.1520  0.8683 -0.0132
                                            0.0050  0.0300  0.0350  0.0951  0.0070
                                            0.0320  0.0443  0.1269 -0.0013 -0.0270
                                           -0.0174 -0.0292 -0.2388  0.0847 -0.1487
                                            0.0748 -0.3142
    72. (0.00006) RY*( 8) C   1           s(  5.23%)p13.34( 69.78%)d 4.78( 24.99%)
    73. (0.00007) RY*( 9) C   1           s(  0.04%)p99.99( 20.68%)d99.99( 79.28%)
    74. (0.00002) RY*(10) C   1           s( 13.35%)p 0.89( 11.85%)d 5.60( 74.81%)
    75. (0.00001) RY*(11) C   1           s(  0.01%)p99.99( 99.58%)d31.89(  0.41%)
    76. (0.00000) RY*(12) C   1           s(  0.07%)p99.99( 99.40%)d 7.15(  0.53%)
    77. (0.00001) RY*(13) C   1           s(  0.91%)p96.96( 88.47%)d11.63( 10.62%)
    78. (0.00000) RY*(14) C   1           s(  2.18%)p40.01( 87.36%)d 4.79( 10.45%)
    79. (0.00000) RY*(15) C   1           s(  0.42%)p22.34(  9.37%)d99.99( 90.21%)
    80. (0.00000) RY*(16) C   1           s( 98.59%)p 0.01(  1.11%)d 0.00(  0.30%)
    81. (0.00000) RY*(17) C   1           s(  8.48%)p 2.83( 23.98%)d 7.97( 67.54%)
    82. (0.00571) RY*( 1) C   2           s(  0.39%)p99.99( 94.73%)d12.50(  4.88%)
                                            0.0000 -0.0260  0.0525 -0.0197  0.0094
                                            0.0275 -0.9536  0.0782 -0.0556 -0.0007
                                            0.1492  0.0347 -0.0067  0.0011 -0.0666
                                           -0.0058 -0.0006  0.0583 -0.0220 -0.0339
                                           -0.2065  0.0338
    83. (0.00199) RY*( 2) C   2           s(  0.14%)p99.99( 97.82%)d14.26(  2.03%)
                                           -0.0000  0.0021 -0.0241  0.0286  0.0048
                                            0.0047  0.1463 -0.0211 -0.0241  0.0385
                                            0.9150 -0.1695 -0.2145 -0.0091 -0.1961
                                            0.0328  0.0527 -0.1362  0.0332 -0.0103
                                           -0.0240 -0.0003
    84. (0.00090) RY*( 3) C   2           s(  0.16%)p99.99( 78.06%)d99.99( 21.78%)
                                           -0.0000  0.0003  0.0384 -0.0110 -0.0014
                                           -0.0013  0.0331  0.0037  0.0091  0.0046
                                           -0.1745 -0.0302 -0.0192  0.0125 -0.8181
                                           -0.2751 -0.0515 -0.0571 -0.3171 -0.3083
                                            0.0842  0.1086
    85. (0.00057) RY*( 4) C   2           s(  1.25%)p11.48( 14.35%)d67.48( 84.40%)
                                           -0.0000  0.0009  0.0999  0.0501  0.0007
                                           -0.0027  0.0182 -0.0139  0.0148  0.0037
                                           -0.0853 -0.0309 -0.0295  0.0152 -0.3509
                                           -0.0114 -0.1008 -0.0269  0.0269  0.8141
                                           -0.2276 -0.3577
    86. (0.00045) RY*( 5) C   2           s( 86.48%)p 0.11(  9.72%)d 0.04(  3.80%)
                                           -0.0000  0.0036  0.9292 -0.0209 -0.0323
                                           -0.0198  0.0904  0.1004  0.1787  0.0101
                                            0.0506  0.1790 -0.0854 -0.0045  0.0550
                                           -0.0010  0.0394  0.0986  0.0025 -0.1249
                                           -0.1022 -0.0473
    87. (0.00026) RY*( 6) C   2           s( 13.00%)p 6.13( 79.68%)d 0.56(  7.32%)
                                           -0.0000 -0.0020 -0.2107  0.2925  0.0080
                                            0.0075  0.0487  0.1236 -0.0864  0.0175
                                            0.0763  0.7763 -0.3570 -0.0036 -0.0099
                                           -0.1736  0.0714  0.2459 -0.0424  0.0097
                                            0.0262 -0.1006
    88. (0.00014) RY*( 7) C   2           s( 70.01%)p 0.17( 11.86%)d 0.26( 18.12%)
                                            0.0000 -0.0021 -0.0239  0.8358 -0.0320
                                            0.0053  0.0061 -0.0806  0.1806 -0.0057
                                           -0.0512 -0.2566  0.1014  0.0032  0.0239
                                            0.0086  0.0026  0.0202  0.0195 -0.2298
                                           -0.2799 -0.2220
    89. (0.00008) RY*( 8) C   2           s(  4.19%)p11.09( 46.51%)d11.75( 49.30%)
    90. (0.00006) RY*( 9) C   2           s(  2.69%)p17.71( 47.69%)d18.42( 49.61%)
    91. (0.00002) RY*(10) C   2           s(  0.20%)p99.99( 94.06%)d28.69(  5.74%)
    92. (0.00003) RY*(11) C   2           s( 14.35%)p 0.88( 12.57%)d 5.09( 73.09%)
    93. (0.00000) RY*(12) C   2           s(  0.31%)p99.99( 98.47%)d 3.98(  1.22%)
    94. (0.00001) RY*(13) C   2           s(  2.57%)p29.53( 75.88%)d 8.39( 21.55%)
    95. (0.00000) RY*(14) C   2           s(  0.13%)p99.99( 15.39%)d99.99( 84.48%)
    96. (0.00000) RY*(15) C   2           s( 97.82%)p 0.01(  1.09%)d 0.01(  1.09%)
    97. (0.00001) RY*(16) C   2           s(  2.00%)p45.59( 90.98%)d 3.52(  7.03%)
    98. (0.00001) RY*(17) C   2           s(  4.40%)p 7.09( 31.21%)d14.63( 64.39%)
    99. (0.00584) RY*( 1) C   3           s(  0.38%)p99.99( 94.65%)d13.05(  4.97%)
                                            0.0000 -0.0213  0.0540  0.0200  0.0061
                                            0.0072 -0.2404  0.0683 -0.0103 -0.0235
                                            0.9183 -0.0047  0.0320  0.0067 -0.1970
                                            0.0087 -0.0003  0.1522 -0.0318  0.0397
                                            0.1544  0.0103
   100. (0.00214) RY*( 2) C   3           s(  1.43%)p66.89( 95.97%)d 1.81(  2.60%)
                                            0.0000  0.0169  0.1180  0.0057 -0.0102
                                            0.0266  0.9218 -0.1397 -0.0917  0.0070
                                            0.2635  0.0449 -0.0635 -0.0025  0.0647
                                            0.0318  0.0231  0.1038  0.0277 -0.0596
                                           -0.0996 -0.0313
   101. (0.00126) RY*( 3) C   3           s(  0.07%)p99.99( 81.66%)d99.99( 18.27%)
                                            0.0000  0.0011 -0.0086  0.0244  0.0002
                                            0.0025  0.1348  0.0247 -0.0320  0.0051
                                           -0.1389 -0.1360 -0.0369  0.0210 -0.8207
                                           -0.2826 -0.0621 -0.0864 -0.4177 -0.0050
                                           -0.0028 -0.0274
   102. (0.00053) RY*( 4) C   3           s(  3.33%)p 8.98( 29.91%)d20.05( 66.76%)
                                            0.0000 -0.0007  0.1794 -0.0326  0.0073
                                           -0.0017 -0.0093 -0.0637  0.0072 -0.0068
                                           -0.0954 -0.0300  0.0285 -0.0056 -0.4318
                                            0.3063 -0.0609  0.1420  0.6513  0.4250
                                           -0.1591 -0.1317
   103. (0.00049) RY*( 5) C   3           s( 84.40%)p 0.12( 10.39%)d 0.06(  5.21%)
                                            0.0000 -0.0053  0.9012 -0.1779  0.0127
                                           -0.0049 -0.0998 -0.1330  0.1573 -0.0184
                                           -0.0285 -0.1102  0.1780  0.0068  0.0660
                                           -0.0425 -0.0169 -0.0752 -0.1344 -0.1397
                                           -0.0865  0.0380
   104. (0.00028) RY*( 6) C   3           s( 20.16%)p 3.59( 72.31%)d 0.37(  7.53%)
                                            0.0000 -0.0043  0.2953  0.3353 -0.0443
                                            0.0139  0.0636  0.7106 -0.1890 -0.0009
                                           -0.0758  0.3625 -0.1372  0.0005 -0.0567
                                            0.1310  0.0431 -0.1159  0.0558 -0.1141
                                            0.1968 -0.0836
   105. (0.00018) RY*( 7) C   3           s(  0.34%)p99.99( 84.86%)d43.85( 14.81%)
                                            0.0000 -0.0047  0.0556 -0.0032 -0.0157
                                           -0.0061 -0.0341  0.3030 -0.4841 -0.0075
                                           -0.0383 -0.6973 -0.1202  0.0019  0.1282
                                            0.0397  0.0325  0.3209 -0.0609  0.0252
                                           -0.1871  0.0756
   106. (0.00014) RY*( 8) C   3           s(  1.15%)p64.20( 73.59%)d22.05( 25.27%)
                                            0.0000  0.0063 -0.0194 -0.0602  0.0861
                                           -0.0076 -0.0896 -0.2038 -0.3273 -0.0048
                                           -0.0503  0.3111  0.0976 -0.0045 -0.1207
                                            0.6699  0.0833  0.1366 -0.3823 -0.0678
                                           -0.1739  0.2303
   107. (0.00011) RY*( 9) C   3           s(  3.12%)p25.07( 78.26%)d 5.96( 18.62%)
                                            0.0000  0.0082  0.1011  0.1086  0.0956
                                           -0.0033 -0.0946 -0.1308 -0.4522 -0.0061
                                           -0.0438  0.4241  0.1473  0.0015  0.0805
                                           -0.5533 -0.1895  0.3179  0.0353  0.2196
                                           -0.1654  0.0910
   108. (0.00006) RY*(10) C   3           s( 61.51%)p 0.41( 25.04%)d 0.22( 13.45%)
   109. (0.00007) RY*(11) C   3           s(  2.66%)p 5.66( 15.02%)d31.00( 82.32%)
   110. (0.00004) RY*(12) C   3           s( 13.94%)p 0.75( 10.39%)d 5.43( 75.67%)
   111. (0.00001) RY*(13) C   3           s(  6.58%)p13.42( 88.26%)d 0.78(  5.16%)
   112. (0.00002) RY*(14) C   3           s(  3.95%)p 5.30( 20.93%)d19.02( 75.12%)
   113. (0.00002) RY*(15) C   3           s(  4.40%)p 5.60( 24.66%)d16.12( 70.94%)
   114. (0.00000) RY*(16) C   3           s( 92.30%)p 0.07(  6.60%)d 0.01(  1.10%)
   115. (0.00000) RY*(17) C   3           s(  0.38%)p99.99( 87.59%)d31.95( 12.04%)
   116. (0.00690) RY*( 1) C   4           s(  2.10%)p44.86( 94.34%)d 1.69(  3.56%)
                                            0.0000 -0.0092  0.1067 -0.0978 -0.0015
                                            0.0114 -0.4936  0.0003 -0.0182  0.0151
                                           -0.8035 -0.0003 -0.0288 -0.0077  0.2288
                                           -0.0061  0.0099  0.1810 -0.0359  0.0085
                                           -0.0127 -0.0363
   117. (0.00326) RY*( 2) C   4           s(  4.40%)p20.76( 91.29%)d 0.98(  4.31%)
                                           -0.0000  0.0065  0.2090  0.0159  0.0025
                                           -0.0202 -0.7975  0.0125  0.0575  0.0078
                                            0.4427 -0.0297 -0.0187  0.0007 -0.2749
                                            0.0111 -0.0109  0.0180 -0.0533 -0.0884
                                           -0.1743  0.0415
   118. (0.00261) RY*( 3) C   4           s(  6.50%)p13.74( 89.39%)d 0.63(  4.11%)
                                           -0.0000  0.0032  0.2541  0.0189 -0.0094
                                           -0.0004  0.1976  0.0115  0.0182 -0.0056
                                           -0.3322 -0.0182  0.0445  0.0156 -0.8593
                                           -0.0274 -0.0472  0.0324 -0.0878 -0.1516
                                            0.0472  0.0843
   119. (0.00083) RY*( 4) C   4           s( 75.64%)p 0.30( 22.66%)d 0.02(  1.70%)
                                           -0.0000 -0.0005  0.8697 -0.0091 -0.0020
                                           -0.0045  0.1824 -0.0474  0.0298 -0.0108
                                            0.0920 -0.2799  0.1466 -0.0016  0.2750
                                            0.0621 -0.0473  0.0804 -0.0084  0.0782
                                            0.0370  0.0547
   120. (0.00067) RY*( 5) C   4           s(  0.05%)p44.38(  2.36%)d99.99( 97.59%)
                                           -0.0000  0.0007 -0.0146  0.0178 -0.0016
                                            0.0004  0.0028 -0.0132 -0.0200 -0.0039
                                           -0.0235 -0.0703  0.0158 -0.0117 -0.1048
                                            0.0728  0.0286 -0.1744 -0.5882  0.6714
                                           -0.1777 -0.3422
   121. (0.00036) RY*( 6) C   4           s(  2.72%)p10.53( 28.67%)d25.19( 68.61%)
                                           -0.0000  0.0000 -0.0234  0.1603 -0.0315
                                           -0.0072 -0.0732  0.3179  0.2239 -0.0004
                                           -0.0388 -0.2135 -0.0497 -0.0070 -0.1595
                                            0.2292  0.0499  0.0273  0.6487  0.4485
                                            0.1539 -0.1992
   122. (0.00028) RY*( 7) C   4           s(  5.32%)p 7.36( 39.16%)d10.44( 55.52%)
                                           -0.0000 -0.0010  0.0192  0.2296 -0.0093
                                           -0.0129 -0.0779  0.3903  0.4144  0.0069
                                            0.0334  0.0788 -0.0056  0.0030  0.0854
                                           -0.2143  0.0259 -0.0471 -0.3609 -0.0918
                                            0.6436  0.0128
   123. (0.00023) RY*( 8) C   4           s( 22.30%)p 3.38( 75.45%)d 0.10(  2.25%)
                                           -0.0000  0.0001  0.1375  0.4482  0.0563
                                            0.0013 -0.0069  0.0638 -0.0770 -0.0041
                                           -0.0311  0.7161  0.3293 -0.0035  0.0418
                                            0.3181 -0.1389  0.0262  0.0413  0.0847
                                           -0.0944  0.0637
   124. (0.00014) RY*( 9) C   4           s( 15.38%)p 3.82( 58.77%)d 1.68( 25.86%)
                                           -0.0000 -0.0013 -0.0747  0.3835 -0.0332
                                            0.0087 -0.0047  0.4903 -0.2702 -0.0078
                                           -0.1012 -0.3887  0.2853  0.0058  0.0714
                                           -0.1445 -0.0737 -0.3058 -0.0342 -0.2309
                                           -0.3325 -0.0045
   125. (0.00010) RY*(10) C   4           s(  8.53%)p 7.80( 66.53%)d 2.93( 24.94%)
   126. (0.00007) RY*(11) C   4           s(  2.75%)p15.88( 43.72%)d19.44( 53.52%)
   127. (0.00008) RY*(12) C   4           s(  4.27%)p13.65( 58.29%)d 8.77( 37.44%)
   128. (0.00007) RY*(13) C   4           s(  7.38%)p 6.26( 46.18%)d 6.30( 46.44%)
   129. (0.00004) RY*(14) C   4           s( 43.57%)p 0.67( 29.15%)d 0.63( 27.27%)
   130. (0.00003) RY*(15) C   4           s(  5.75%)p 9.99( 57.38%)d 6.42( 36.88%)
   131. (0.00001) RY*(16) C   4           s(  1.65%)p57.64( 95.14%)d 1.94(  3.21%)
   132. (0.00001) RY*(17) C   4           s( 91.71%)p 0.02(  1.62%)d 0.07(  6.66%)
   133. (0.00605) RY*( 1) C   5           s(  0.18%)p99.99( 95.11%)d25.59(  4.70%)
                                            0.0000 -0.0218  0.0292  0.0224  0.0021
                                           -0.0254  0.9710 -0.0184  0.0273  0.0058
                                            0.0559  0.0574 -0.0069 -0.0001  0.0095
                                            0.0023  0.0030  0.0630 -0.0219 -0.0278
                                           -0.2031  0.0232
   134. (0.00213) RY*( 2) C   5           s(  0.18%)p99.99( 97.51%)d13.15(  2.32%)
                                            0.0000  0.0165  0.0260  0.0253 -0.0133
                                            0.0050 -0.0399 -0.0093 -0.0608  0.0301
                                            0.9413 -0.1463 -0.1129 -0.0052 -0.2103
                                            0.0600  0.0256  0.1254 -0.0288  0.0320
                                            0.0509 -0.0547
   135. (0.00130) RY*( 3) C   5           s(  0.15%)p99.99( 81.73%)d99.99( 18.12%)
                                           -0.0000 -0.0004  0.0347  0.0176 -0.0048
                                           -0.0010 -0.0330 -0.0131 -0.0037 -0.0014
                                            0.1741  0.1309  0.0041 -0.0055  0.8396
                                            0.2472  0.0502 -0.0457 -0.1051  0.3631
                                           -0.0941 -0.1652
   136. (0.00058) RY*( 4) C   5           s(  8.17%)p 3.41( 27.90%)d 7.82( 63.93%)
                                           -0.0000 -0.0019  0.2640 -0.1096  0.0009
                                           -0.0054 -0.0047 -0.0662  0.0322 -0.0034
                                            0.1152 -0.0659  0.0101 -0.0087  0.4056
                                           -0.2981  0.0487  0.0202 -0.2355 -0.6804
                                            0.2008  0.2832
   137. (0.00049) RY*( 5) C   5           s( 71.72%)p 0.26( 18.32%)d 0.14(  9.97%)
                                           -0.0000 -0.0034  0.8180 -0.2187  0.0140
                                           -0.0171  0.0248  0.0060  0.1004 -0.0110
                                           -0.1041 -0.3837  0.0719  0.0049 -0.0677
                                            0.0385 -0.0518  0.0950  0.0829  0.2613
                                            0.0567 -0.1108
   138. (0.00027) RY*( 6) C   5           s( 36.39%)p 1.67( 60.82%)d 0.08(  2.79%)
                                            0.0000 -0.0068  0.4467  0.4028 -0.0458
                                           -0.0100 -0.0807 -0.3121 -0.0423  0.0093
                                            0.0299  0.6530 -0.2210 -0.0016 -0.1165
                                           -0.1094  0.0244 -0.0409  0.0780 -0.0412
                                           -0.0863 -0.1049
   139. (0.00016) RY*( 7) C   5           s(  0.28%)p99.99( 79.49%)d70.97( 20.23%)
                                           -0.0000  0.0076  0.0328  0.0291  0.0295
                                           -0.0057 -0.0475  0.5735  0.0880 -0.0065
                                           -0.1041  0.0352 -0.6387  0.0010  0.0404
                                           -0.1041  0.1531  0.4260 -0.0831  0.0242
                                           -0.1133  0.0221
   140. (0.00011) RY*( 8) C   5           s(  2.31%)p20.24( 46.75%)d22.06( 50.94%)
                                            0.0000  0.0001  0.1228  0.0390 -0.0806
                                            0.0013  0.0134  0.5746 -0.2347  0.0149
                                            0.0968  0.0099  0.1165 -0.0017  0.0159
                                           -0.2376 -0.0457 -0.5752  0.1228 -0.1488
                                           -0.1841 -0.3278
   141. (0.00011) RY*( 9) C   5           s( 36.75%)p 1.44( 52.78%)d 0.29( 10.47%)
                                            0.0000  0.0060  0.1357  0.5867  0.0693
                                           -0.0043 -0.0073  0.2743  0.1892  0.0012
                                           -0.0341 -0.1175  0.1970 -0.0027 -0.0643
                                            0.5901  0.1027 -0.0700 -0.1558 -0.1966
                                            0.0497  0.1856
   142. (0.00008) RY*(10) C   5           s(  7.23%)p 4.84( 34.97%)d 8.00( 57.80%)
   143. (0.00006) RY*(11) C   5           s( 37.12%)p 1.29( 47.90%)d 0.40( 14.98%)
   144. (0.00004) RY*(12) C   5           s(  0.28%)p99.99( 36.81%)d99.99( 62.91%)
   145. (0.00002) RY*(13) C   5           s(  1.21%)p10.89( 13.13%)d71.06( 85.67%)
   146. (0.00002) RY*(14) C   5           s(  3.57%)p17.24( 61.61%)d 9.75( 34.82%)
   147. (0.00000) RY*(15) C   5           s(  0.10%)p99.99( 91.76%)d82.46(  8.14%)
   148. (0.00001) RY*(16) C   5           s(  1.72%)p29.91( 51.33%)d27.36( 46.95%)
   149. (0.00000) RY*(17) C   5           s( 92.73%)p 0.02(  2.15%)d 0.06(  5.12%)
   150. (0.00576) RY*( 1) C   6           s(  0.51%)p99.99( 94.62%)d 9.62(  4.87%)
                                            0.0000 -0.0259  0.0580 -0.0305  0.0098
                                           -0.0078  0.3785  0.0169  0.0103  0.0251
                                           -0.8609  0.0915 -0.0523 -0.0063  0.2204
                                           -0.0270  0.0140  0.1494 -0.0350  0.0481
                                            0.1505  0.0150
   151. (0.00197) RY*( 2) C   6           s(  0.07%)p99.99( 98.05%)d25.79(  1.88%)
                                           -0.0000 -0.0015  0.0213 -0.0159 -0.0047
                                           -0.0378 -0.8773  0.1458  0.2133 -0.0148
                                           -0.3625  0.0508  0.0771  0.0024  0.0472
                                           -0.0072 -0.0114  0.1022 -0.0261 -0.0156
                                           -0.0858  0.0075
   152. (0.00087) RY*( 3) C   6           s(  0.07%)p99.99( 87.05%)d99.99( 12.88%)
                                           -0.0000  0.0001  0.0257  0.0036  0.0005
                                            0.0001  0.0394  0.0183  0.0015  0.0047
                                           -0.2004 -0.0534 -0.0110  0.0223 -0.8707
                                           -0.2457 -0.0807 -0.0095 -0.1038 -0.3100
                                            0.0823  0.1229
   153. (0.00056) RY*( 4) C   6           s(  0.04%)p99.99(  5.03%)d99.99( 94.93%)
                                            0.0000 -0.0002 -0.0016  0.0189  0.0012
                                           -0.0002  0.0084 -0.0273  0.0078 -0.0011
                                           -0.0493  0.0000 -0.0163 -0.0052 -0.1976
                                           -0.0156 -0.0862  0.2165  0.9062  0.2640
                                           -0.0899 -0.0595
   154. (0.00046) RY*( 5) C   6           s( 89.52%)p 0.09(  7.67%)d 0.03(  2.81%)
                                           -0.0000  0.0040  0.9456  0.0143 -0.0276
                                            0.0143 -0.0032  0.1241 -0.1309 -0.0168
                                            0.0983  0.1186  0.1372  0.0038 -0.0030
                                            0.0022 -0.0336  0.1239 -0.0175  0.0005
                                            0.0748 -0.0827
   155. (0.00027) RY*( 6) C   6           s(  4.32%)p20.56( 88.82%)d 1.59(  6.86%)
                                           -0.0000  0.0016  0.1878 -0.0885 -0.0084
                                           -0.0167 -0.0621 -0.7963  0.3290 -0.0104
                                           -0.0642 -0.3265  0.1627  0.0016  0.0116
                                            0.0606 -0.0235 -0.1757  0.0273  0.0433
                                            0.1802  0.0518
   156. (0.00017) RY*( 7) C   6           s( 81.90%)p 0.04(  3.41%)d 0.18( 14.69%)
                                            0.0000 -0.0038 -0.0836  0.9010 -0.0108
                                           -0.0028 -0.0242 -0.1254 -0.0119  0.0066
                                            0.0073 -0.0053  0.1267 -0.0018  0.0124
                                           -0.0206 -0.0301  0.2181 -0.0517 -0.0661
                                            0.1769 -0.2470
   157. (0.00008) RY*( 8) C   6           s(  3.17%)p11.94( 37.84%)d18.62( 58.99%)
   158. (0.00005) RY*( 9) C   6           s(  5.78%)p 8.88( 51.34%)d 7.42( 42.88%)
   159. (0.00002) RY*(10) C   6           s(  0.84%)p99.99( 92.36%)d 8.12(  6.80%)
   160. (0.00003) RY*(11) C   6           s( 10.32%)p 1.74( 17.93%)d 6.95( 71.75%)
   161. (0.00000) RY*(12) C   6           s(  0.15%)p99.99( 98.87%)d 6.54(  0.98%)
   162. (0.00001) RY*(13) C   6           s(  6.62%)p11.97( 79.27%)d 2.13( 14.10%)
   163. (0.00000) RY*(14) C   6           s( 92.04%)p 0.08(  7.75%)d 0.00(  0.22%)
   164. (0.00000) RY*(15) C   6           s(  0.31%)p36.32( 11.38%)d99.99( 88.31%)
   165. (0.00001) RY*(16) C   6           s(  3.52%)p22.09( 77.82%)d 5.30( 18.66%)
   166. (0.00001) RY*(17) C   6           s(  0.92%)p44.45( 40.86%)d63.34( 58.22%)
   167. (0.01090) RY*( 1) C   7           s(  2.97%)p31.94( 94.79%)d 0.76(  2.24%)
                                            0.0000  0.0009  0.1722  0.0037 -0.0010
                                           -0.0369  0.7122 -0.0098  0.0219  0.0037
                                           -0.6188 -0.0439  0.0326 -0.0151  0.2200
                                            0.0621  0.0211  0.0617 -0.0414  0.0389
                                           -0.1023  0.0700
   168. (0.00451) RY*( 2) C   7           s(  0.15%)p99.99( 97.84%)d13.58(  2.01%)
                                            0.0000 -0.0150  0.0307  0.0177 -0.0013
                                           -0.0046 -0.2294 -0.0079 -0.0203  0.0092
                                            0.0609  0.1559 -0.0012  0.0014  0.9414
                                           -0.1040  0.0124  0.0032  0.0582  0.0149
                                            0.0470  0.1195
   169. (0.00315) RY*( 3) C   7           s(  4.50%)p14.82( 66.69%)d 6.40( 28.81%)
                                            0.0000 -0.0069  0.2095 -0.0327 -0.0022
                                           -0.0148 -0.1117 -0.5636  0.0699  0.0035
                                            0.0800 -0.5315  0.0053  0.0022  0.0729
                                            0.1919 -0.0235  0.4251  0.2275  0.0449
                                           -0.2150 -0.0860
   170. (0.00156) RY*( 4) C   7           s(  6.75%)p12.82( 86.56%)d 0.99(  6.69%)
                                            0.0000  0.0067  0.2512 -0.0654 -0.0096
                                           -0.0042 -0.2094  0.1731  0.0702 -0.0081
                                           -0.2374 -0.4106  0.0616 -0.0062 -0.0585
                                           -0.7442 -0.0264  0.0090 -0.0783 -0.2251
                                            0.0290  0.0957
   171. (0.00133) RY*( 5) C   7           s(  1.53%)p59.81( 91.54%)d 4.53(  6.93%)
                                            0.0000 -0.0167  0.0986 -0.0725  0.0069
                                           -0.0049  0.4261 -0.5038  0.0025  0.0166
                                            0.4563  0.2675 -0.0761 -0.0030 -0.0241
                                           -0.4350 -0.0657  0.0233 -0.2227 -0.0656
                                            0.0886  0.0837
   172. (0.00103) RY*( 6) C   7           s(  0.73%)p73.42( 53.60%)d62.56( 45.67%)
                                            0.0000 -0.0117  0.0713 -0.0451  0.0064
                                           -0.0061  0.2102  0.2810  0.0639  0.0068
                                            0.3500 -0.3857 -0.0165 -0.0050  0.1614
                                            0.3264  0.0675 -0.0124 -0.4130 -0.5214
                                            0.1155 -0.0294
   173. (0.00087) RY*( 7) C   7           s(  0.83%)p75.54( 62.75%)d43.84( 36.42%)
                                           -0.0000 -0.0142  0.0545  0.0648  0.0305
                                           -0.0021  0.3145  0.4446  0.0178  0.0226
                                            0.4043 -0.2869 -0.1695  0.0105  0.0511
                                           -0.1322 -0.1883  0.0315  0.3246  0.5035
                                           -0.0181  0.0632
   174. (0.00062) RY*( 8) C   7           s( 45.62%)p 0.81( 36.82%)d 0.39( 17.56%)
                                           -0.0000 -0.0036  0.6619  0.1295  0.0354
                                           -0.0199 -0.0470  0.2479  0.2788  0.0108
                                            0.1187  0.4281  0.1095 -0.0001 -0.0798
                                            0.0527  0.0886  0.2673  0.1402 -0.1461
                                           -0.2042 -0.1466
   175. (0.00035) RY*( 9) C   7           s( 15.06%)p 0.66(  9.91%)d 4.98( 75.03%)
                                           -0.0000  0.0012  0.3876  0.0105  0.0165
                                           -0.0075 -0.1483 -0.0584 -0.0056  0.0056
                                           -0.0700 -0.0369 -0.0381  0.0031 -0.0916
                                            0.1921  0.1431  0.0900 -0.2728  0.3747
                                            0.5950  0.4162
   176. (0.00026) RY*(10) C   7           s( 14.24%)p 5.40( 76.91%)d 0.62(  8.85%)
                                            0.0000 -0.0046 -0.1892  0.3248 -0.0328
                                           -0.0003  0.1030  0.0418 -0.1588 -0.0021
                                            0.1208 -0.0780  0.5027  0.0018  0.0178
                                           -0.1603  0.6573  0.2042 -0.0567  0.1565
                                            0.0244 -0.1361
   177. (0.00020) RY*(11) C   7           s( 13.58%)p 0.72(  9.80%)d 5.64( 76.63%)
                                           -0.0000 -0.0061  0.3453 -0.1233  0.0355
                                           -0.0062 -0.0528 -0.0903 -0.1489  0.0162
                                           -0.0079 -0.1036 -0.1390  0.0190  0.0814
                                           -0.0119  0.1652 -0.4858 -0.2309  0.2981
                                           -0.0745 -0.6186
   178. (0.00015) RY*(12) C   7           s(  4.84%)p 4.49( 21.72%)d15.17( 73.44%)
                                            0.0000 -0.0058  0.1979 -0.0892  0.0355
                                            0.0064  0.0689 -0.1130 -0.1263  0.0135
                                            0.0980 -0.0713  0.0106 -0.0093 -0.0554
                                            0.0758  0.3997 -0.5221  0.4894 -0.2286
                                           -0.0804  0.4045
   179. (0.00014) RY*(13) C   7           s(  1.31%)p62.04( 80.99%)d13.57( 17.71%)
                                           -0.0000 -0.0057  0.0396  0.1069 -0.0042
                                           -0.0004  0.0020 -0.1093  0.3848  0.0114
                                            0.0657 -0.0839  0.6972  0.0042  0.0244
                                            0.0800 -0.3811 -0.3818 -0.0760  0.1351
                                           -0.0343  0.0781
   180. (0.00008) RY*(14) C   7           s( 45.82%)p 1.04( 47.68%)d 0.14(  6.50%)
   181. (0.00004) RY*(15) C   7           s(  1.34%)p 6.41(  8.60%)d67.15( 90.06%)
   182. (0.00003) RY*(16) C   7           s( 58.89%)p 0.66( 38.78%)d 0.04(  2.34%)
   183. (0.00001) RY*(17) C   7           s( 81.81%)p 0.19( 15.32%)d 0.04(  2.88%)
   184. (0.00600) RY*( 1) C   8           s(  0.49%)p99.99( 96.41%)d 6.32(  3.10%)
                                           -0.0000  0.0063 -0.0407  0.0567 -0.0015
                                            0.0120  0.0841  0.0325 -0.0153  0.0022
                                           -0.5114  0.0071  0.0051 -0.0223  0.8326
                                            0.0042  0.0158 -0.0259 -0.0550  0.0527
                                            0.0066 -0.1565
   185. (0.00420) RY*( 2) C   8           s(  0.15%)p99.99( 96.74%)d20.08(  3.11%)
                                           -0.0000  0.0007  0.0270  0.0268  0.0102
                                           -0.0084 -0.3632  0.0306  0.0147  0.0080
                                            0.7636 -0.0165 -0.0046 -0.0037  0.5004
                                           -0.0069  0.0196  0.0081 -0.0430  0.1508
                                            0.0644  0.0479
   186. (0.00368) RY*( 3) C   8           s(  4.88%)p18.43( 89.91%)d 1.07(  5.21%)
                                           -0.0000  0.0082  0.2186  0.0297  0.0051
                                           -0.0071 -0.8772 -0.0247  0.0113  0.0069
                                           -0.3363 -0.0064 -0.0369 -0.0096 -0.1094
                                           -0.0374  0.0296  0.0933 -0.1504 -0.0967
                                           -0.1070 -0.0048
   187. (0.00093) RY*( 4) C   8           s( 81.68%)p 0.09(  7.31%)d 0.13( 11.01%)
                                           -0.0000 -0.0019  0.8981 -0.1001 -0.0131
                                            0.0072  0.1978  0.0006 -0.0090  0.0068
                                            0.0614 -0.0234 -0.0366 -0.0126  0.0677
                                           -0.1028  0.1133  0.0985  0.1046 -0.2275
                                            0.1543 -0.1177
   188. (0.00065) RY*( 5) C   8           s(  6.15%)p 1.07(  6.60%)d14.18( 87.25%)
                                           -0.0000 -0.0010  0.2418 -0.0552 -0.0035
                                           -0.0065  0.0560  0.1737 -0.0215 -0.0097
                                            0.0117  0.1536 -0.0271 -0.0063  0.0104
                                            0.0746  0.0439 -0.2696  0.1199  0.3498
                                           -0.8080  0.1011
   189. (0.00035) RY*( 6) C   8           s(  1.37%)p29.82( 40.92%)d42.05( 57.71%)
                                           -0.0000  0.0014  0.0231  0.1127 -0.0223
                                           -0.0123 -0.1526  0.5176  0.1984 -0.0021
                                           -0.0984 -0.0109 -0.1331 -0.0052 -0.0655
                                            0.2160  0.0043 -0.2038  0.5817  0.2427
                                            0.3673 -0.0580
   190. (0.00023) RY*( 7) C   8           s(  0.26%)p99.99( 75.80%)d93.22( 23.94%)
                                           -0.0000  0.0026 -0.0169 -0.0081  0.0470
                                           -0.0061 -0.0855 -0.3804 -0.3897 -0.0045
                                           -0.0560  0.5485  0.2273 -0.0032 -0.0007
                                           -0.1977  0.2437  0.0112  0.3856  0.2287
                                            0.1729  0.0914
   191. (0.00017) RY*( 8) C   8           s( 79.16%)p 0.20( 16.10%)d 0.06(  4.74%)
                                            0.0000  0.0013  0.0590  0.8877  0.0101
                                            0.0056  0.0892 -0.0116 -0.0721 -0.0024
                                            0.0205 -0.0778 -0.0748 -0.0016 -0.0436
                                            0.0945  0.3532  0.1719 -0.0667  0.0174
                                           -0.0705  0.0902
   192. (0.00018) RY*( 9) C   8           s(  7.18%)p 5.45( 39.15%)d 7.48( 53.67%)
                                            0.0000 -0.0077  0.2512  0.0741 -0.0562
                                            0.0084  0.0364 -0.1448 -0.0274 -0.0071
                                           -0.0586  0.1979  0.1195 -0.0070 -0.0656
                                            0.4863 -0.2657 -0.2647 -0.4672  0.3701
                                            0.3020  0.1421
   193. (0.00015) RY*(10) C   8           s(  0.86%)p54.69( 47.20%)d60.18( 51.94%)
                                            0.0000  0.0021  0.0667  0.0033  0.0645
                                            0.0056  0.0843  0.2218  0.2534 -0.0103
                                           -0.0994  0.1175 -0.1455  0.0005 -0.0043
                                           -0.5303 -0.1589  0.3531 -0.1724  0.3790
                                            0.1122  0.4568
   194. (0.00010) RY*(11) C   8           s(  0.18%)p99.99( 41.35%)d99.99( 58.46%)
                                            0.0000 -0.0001 -0.0097  0.0345  0.0232
                                           -0.0037  0.0051  0.0113  0.0826 -0.0002
                                            0.0045  0.3534 -0.0614  0.0099  0.1449
                                            0.4001 -0.3110  0.2893  0.2347 -0.4605
                                           -0.1160  0.4694
   195. (0.00008) RY*(12) C   8           s(  5.74%)p 9.00( 51.61%)d 7.43( 42.65%)
   196. (0.00005) RY*(13) C   8           s( 15.07%)p 3.85( 58.07%)d 1.78( 26.86%)
   197. (0.00005) RY*(14) C   8           s(  1.33%)p68.23( 90.96%)d 5.78(  7.71%)
   198. (0.00003) RY*(15) C   8           s(  5.88%)p 6.77( 39.79%)d 9.24( 54.32%)
   199. (0.00000) RY*(16) C   8           s( 89.43%)p 0.04(  3.50%)d 0.08(  7.07%)
   200. (0.00001) RY*(17) C   8           s(  0.18%)p99.99( 98.69%)d 6.11(  1.13%)
   201. (0.00503) RY*( 1) N   9           s(  0.64%)p99.99( 96.76%)d 4.07(  2.60%)
                                            0.0000  0.0041  0.0778  0.0177 -0.0004
                                            0.0273 -0.9112 -0.0451 -0.0036  0.0098
                                           -0.3564  0.0542 -0.0092 -0.0012  0.0580
                                            0.0321 -0.0107  0.1163  0.0506  0.0133
                                           -0.0959 -0.0227
   202. (0.00344) RY*( 2) N   9           s(  7.00%)p12.79( 89.49%)d 0.50(  3.51%)
                                           -0.0000 -0.0235  0.2566  0.0595  0.0048
                                            0.0019 -0.2966  0.0084  0.0048  0.0062
                                            0.8363 -0.1316 -0.0272  0.0165  0.2762
                                           -0.1129 -0.0016  0.0462 -0.0404  0.1559
                                            0.0199  0.0817
   203. (0.00174) RY*( 3) N   9           s( 58.28%)p 0.68( 39.79%)d 0.03(  1.94%)
                                            0.0000  0.0017  0.7612 -0.0575 -0.0025
                                            0.0031  0.0476  0.0656 -0.0262 -0.0053
                                           -0.0946 -0.1949  0.0770 -0.0070 -0.5556
                                           -0.0738 -0.1533  0.0000 -0.0738  0.1158
                                           -0.0118  0.0195
   204. (0.00108) RY*( 4) N   9           s( 19.73%)p 3.31( 65.34%)d 0.76( 14.92%)
                                            0.0000  0.0017  0.4366 -0.0817  0.0024
                                           -0.0007  0.1958  0.0453 -0.0094 -0.0056
                                           -0.2695 -0.0382  0.0424  0.0092  0.7246
                                            0.0007 -0.1092 -0.0681 -0.0204  0.0365
                                           -0.1199 -0.3584
   205. (0.00032) RY*( 5) N   9           s(  1.14%)p43.03( 49.26%)d43.32( 49.59%)
                                           -0.0000  0.0027  0.0020  0.1068 -0.0054
                                           -0.0055 -0.1196  0.6454 -0.0525  0.0013
                                           -0.0167  0.2221  0.0053  0.0008  0.0146
                                           -0.0888  0.0351 -0.3908 -0.5009 -0.1649
                                            0.2550  0.0047
   206. (0.00017) RY*( 6) N   9           s(  4.61%)p18.25( 84.20%)d 2.43( 11.19%)
                                           -0.0000 -0.0015  0.2100 -0.0281 -0.0350
                                           -0.0003 -0.0092  0.1525  0.0516  0.0052
                                            0.1100  0.0154  0.0190  0.0046 -0.0183
                                            0.7891  0.4245 -0.0572  0.2026 -0.2593
                                           -0.0169  0.0066
   207. (0.00017) RY*( 7) N   9           s( 21.64%)p 0.43(  9.22%)d 3.19( 69.14%)
                                           -0.0000  0.0022 -0.1067  0.4527  0.0097
                                           -0.0009 -0.0471  0.0136  0.0265  0.0072
                                            0.1434  0.0071 -0.0760 -0.0179 -0.2491
                                            0.0133 -0.0093 -0.1967  0.1135  0.1032
                                           -0.2123 -0.7643
   208. (0.00007) RY*( 8) N   9           s( 52.04%)p 0.42( 22.03%)d 0.50( 25.93%)
   209. (0.00005) RY*( 9) N   9           s(  5.41%)p12.05( 65.20%)d 5.43( 29.39%)
   210. (0.00005) RY*(10) N   9           s(  8.40%)p 9.07( 76.18%)d 1.84( 15.42%)
   211. (0.00003) RY*(11) N   9           s( 14.78%)p 2.89( 42.70%)d 2.88( 42.52%)
   212. (0.00002) RY*(12) N   9           s(  5.08%)p 2.16( 10.96%)d16.52( 83.96%)
   213. (0.00002) RY*(13) N   9           s(  1.46%)p13.51( 19.70%)d54.10( 78.85%)
   214. (0.00000) RY*(14) N   9           s(  0.15%)p99.99( 93.69%)d42.25(  6.16%)
   215. (0.00001) RY*(15) N   9           s(  0.30%)p99.99( 43.76%)d99.99( 55.94%)
   216. (0.00000) RY*(16) N   9           s(  0.41%)p99.99( 91.47%)d19.63(  8.12%)
   217. (0.00000) RY*(17) N   9           s( 99.04%)p 0.00(  0.29%)d 0.01(  0.67%)
   218. (0.00800) RY*( 1) C  10           s(  0.17%)p99.99( 96.12%)d22.00(  3.71%)
                                            0.0000 -0.0158  0.0268 -0.0253  0.0088
                                           -0.0047  0.5286 -0.0255  0.0197  0.0054
                                           -0.5953  0.0068 -0.0150 -0.0008  0.5704
                                            0.0230 -0.0107  0.0824 -0.1271  0.0896
                                            0.0074  0.0782
   219. (0.00646) RY*( 2) C  10           s(  0.29%)p99.99( 94.73%)d17.02(  4.98%)
                                            0.0000  0.0196  0.0403 -0.0245 -0.0179
                                           -0.0058 -0.5596 -0.0414  0.0309  0.0028
                                            0.2430  0.0433 -0.0026  0.0129  0.7493
                                           -0.0442 -0.0827 -0.0843 -0.1086  0.1266
                                            0.0501 -0.1112
   220. (0.00280) RY*( 3) C  10           s(  0.10%)p99.99( 43.48%)d99.99( 56.42%)
                                           -0.0000  0.0000  0.0318  0.0011 -0.0028
                                           -0.0048 -0.3985  0.0059  0.0404 -0.0050
                                           -0.4986  0.0656  0.0411 -0.0018 -0.1393
                                            0.0106  0.0121  0.1257  0.1613 -0.0538
                                            0.7205  0.0194
   221. (0.00089) RY*( 4) C  10           s(  0.02%)p99.99( 13.33%)d99.99( 86.65%)
                                            0.0000 -0.0003 -0.0005  0.0130  0.0012
                                           -0.0025 -0.1047 -0.2195  0.0094 -0.0023
                                           -0.1180 -0.2409 -0.0192  0.0003 -0.0286
                                           -0.0251 -0.0165  0.1962 -0.5273 -0.6589
                                           -0.0767 -0.3317
   222. (0.00074) RY*( 5) C  10           s( 45.29%)p 0.09(  4.01%)d 1.12( 50.70%)
                                            0.0000 -0.0123  0.6706 -0.0547  0.0098
                                            0.0071  0.1004 -0.0049  0.0329 -0.0073
                                           -0.0693  0.0060 -0.0175  0.0075 -0.1353
                                           -0.0494 -0.0537 -0.4181 -0.1261  0.2266
                                            0.0840 -0.5077
   223. (0.00056) RY*( 6) C  10           s( 13.52%)p 1.27( 17.22%)d 5.12( 69.26%)
                                           -0.0000 -0.0048  0.3477 -0.1140  0.0356
                                            0.0128 -0.0434  0.1649 -0.0864 -0.0071
                                           -0.0780 -0.0701  0.0239 -0.0078  0.1795
                                           -0.2649  0.1465 -0.1393  0.5647 -0.5482
                                           -0.1948  0.1257
   224. (0.00035) RY*( 7) C  10           s( 34.27%)p 0.80( 27.51%)d 1.12( 38.22%)
                                           -0.0000  0.0087  0.5833 -0.0351 -0.0342
                                           -0.0218  0.0402 -0.3784  0.1265  0.0201
                                            0.2145  0.2166 -0.0546 -0.0115 -0.0102
                                            0.1215 -0.0504  0.4526 -0.0766 -0.0151
                                            0.0473  0.4111
   225. (0.00018) RY*( 8) C  10           s(  6.18%)p 8.79( 54.30%)d 6.40( 39.52%)
                                            0.0000  0.0108  0.1882  0.1488  0.0641
                                           -0.0040 -0.3832  0.2340  0.0617  0.0104
                                           -0.3637 -0.3688 -0.2286 -0.0021 -0.1275
                                           -0.0229 -0.0106  0.2512 -0.0538  0.3125
                                           -0.4664  0.1185
   226. (0.00016) RY*( 9) C  10           s(  2.95%)p22.72( 66.99%)d10.19( 30.06%)
                                            0.0000  0.0087  0.1079  0.0826  0.1046
                                           -0.0039  0.2274  0.6194  0.2169 -0.0052
                                            0.3256 -0.2099 -0.0757 -0.0011  0.1134
                                           -0.0151  0.1362  0.4091 -0.0190 -0.0270
                                            0.3086 -0.1921
   227. (0.00016) RY*(10) C  10           s( 25.86%)p 2.44( 63.10%)d 0.43( 11.04%)
                                            0.0000 -0.0052  0.0046  0.5085  0.0003
                                            0.0027  0.0685 -0.0476  0.2465 -0.0038
                                            0.0121 -0.1192  0.0276  0.0099  0.0446
                                            0.2523 -0.6945 -0.0641  0.2834 -0.1458
                                           -0.0036 -0.0687
   228. (0.00010) RY*(11) C  10           s( 15.63%)p 3.80( 59.36%)d 1.60( 25.01%)
   229. (0.00008) RY*(12) C  10           s(  2.50%)p34.49( 86.38%)d 4.44( 11.11%)
   230. (0.00005) RY*(13) C  10           s( 55.38%)p 0.39( 21.73%)d 0.41( 22.89%)
   231. (0.00002) RY*(14) C  10           s(  1.63%)p45.52( 74.13%)d14.89( 24.24%)
   232. (0.00002) RY*(15) C  10           s(  0.93%)p85.53( 79.70%)d20.79( 19.37%)
   233. (0.00000) RY*(16) C  10           s( 95.36%)p 0.01(  0.72%)d 0.04(  3.92%)
   234. (0.00000) RY*(17) C  10           s(  0.07%)p99.99( 97.28%)d36.08(  2.64%)
   235. (0.00578) RY*( 1) C  11           s(  0.94%)p99.99( 95.85%)d 3.42(  3.21%)
                                            0.0000  0.0246  0.0835  0.0424 -0.0029
                                            0.0148 -0.7531 -0.0105 -0.0074 -0.0032
                                            0.4966  0.0243 -0.0090 -0.0294  0.3658
                                           -0.0840  0.0446 -0.0258 -0.1370  0.1028
                                            0.0444 -0.0104
   236. (0.00264) RY*( 2) C  11           s(  2.08%)p45.82( 95.30%)d 1.26(  2.62%)
                                           -0.0000 -0.0137  0.1431 -0.0050  0.0100
                                           -0.0143 -0.1830  0.0433  0.0860  0.0194
                                            0.3807 -0.0835 -0.0853 -0.0263 -0.8529
                                            0.1395  0.0547  0.0981  0.0305 -0.0547
                                           -0.0389  0.1054
   237. (0.00113) RY*( 3) C  11           s( 81.27%)p 0.18( 15.00%)d 0.05(  3.73%)
                                            0.0000  0.0085  0.8639 -0.2575 -0.0009
                                            0.0201  0.0431  0.2467 -0.0911 -0.0118
                                           -0.1477 -0.1987  0.0745 -0.0059  0.1040
                                           -0.0261 -0.0108  0.0980 -0.1019  0.0166
                                           -0.0052  0.1304
   238. (0.00092) RY*( 4) C  11           s(  0.39%)p99.99( 80.78%)d48.61( 18.83%)
                                            0.0000  0.0007  0.0610  0.0116  0.0037
                                           -0.0114  0.5505 -0.0394  0.0170 -0.0172
                                            0.6746 -0.0873  0.0231 -0.0051  0.1902
                                           -0.0549  0.0036 -0.0246  0.2392  0.2601
                                            0.1939  0.1588
   239. (0.00047) RY*( 5) C  11           s(  0.01%)p 1.00( 18.29%)d 4.47( 81.70%)
                                            0.0000  0.0000  0.0055  0.0081 -0.0019
                                            0.0010  0.2342  0.0860  0.0670 -0.0000
                                            0.2968  0.0559  0.1108  0.0010  0.0940
                                            0.0614  0.0097 -0.0619 -0.4125 -0.2727
                                           -0.7303 -0.1876
   240. (0.00031) RY*( 6) C  11           s( 61.75%)p 0.37( 23.00%)d 0.25( 15.25%)
                                            0.0000 -0.0017  0.2342  0.7498 -0.0218
                                            0.0073 -0.0303 -0.1324 -0.1999 -0.0069
                                           -0.0134 -0.0822  0.1820  0.0053  0.0730
                                            0.3361 -0.1146 -0.0985  0.2309 -0.2833
                                           -0.0218  0.0936
   241. (0.00027) RY*( 7) C  11           s(  0.54%)p99.99( 74.80%)d45.48( 24.66%)
                                            0.0000  0.0000  0.0068  0.0722 -0.0126
                                           -0.0010 -0.0402  0.5617  0.0150 -0.0040
                                           -0.0451  0.6180  0.0300  0.0008 -0.0006
                                            0.2048  0.0620 -0.1460  0.2250  0.3087
                                           -0.1789  0.2174
   242. (0.00018) RY*( 8) C  11           s( 14.21%)p 4.42( 62.82%)d 1.62( 22.97%)
                                           -0.0000 -0.0029  0.3768  0.0003  0.0071
                                           -0.0042  0.0394 -0.5318  0.0309  0.0084
                                            0.0066  0.5524 -0.0123 -0.0191 -0.1123
                                           -0.1550 -0.0223 -0.0849  0.1109  0.1389
                                           -0.0243 -0.4363
   243. (0.00011) RY*( 9) C  11           s(  8.47%)p 8.88( 75.27%)d 1.92( 16.26%)
                                            0.0000  0.0014  0.0855  0.2767 -0.0291
                                            0.0021  0.0602 -0.0392  0.1436 -0.0029
                                           -0.0591  0.1074 -0.3004  0.0052  0.0280
                                           -0.4713  0.6315  0.0299 -0.0221 -0.2299
                                           -0.0452  0.3260
   244. (0.00007) RY*(10) C  11           s( 13.78%)p 3.67( 50.60%)d 2.59( 35.63%)
   245. (0.00003) RY*(11) C  11           s(  6.42%)p 2.76( 17.76%)d11.80( 75.82%)
   246. (0.00003) RY*(12) C  11           s(  5.09%)p10.48( 53.35%)d 8.17( 41.57%)
   247. (0.00001) RY*(13) C  11           s(  0.45%)p78.55( 35.42%)d99.99( 64.13%)
   248. (0.00000) RY*(14) C  11           s(  0.41%)p72.43( 29.84%)d99.99( 69.75%)
   249. (0.00000) RY*(15) C  11           s( 96.82%)p 0.03(  2.56%)d 0.01(  0.62%)
   250. (0.00000) RY*(16) C  11           s(  3.41%)p25.36( 86.38%)d 3.00( 10.21%)
   251. (0.00000) RY*(17) C  11           s(  4.06%)p20.48( 83.06%)d 3.18( 12.89%)
   252. (0.00538) RY*( 1) C  12           s(  0.41%)p99.99( 94.47%)d12.39(  5.12%)
                                            0.0000 -0.0260  0.0546 -0.0183  0.0118
                                            0.0020 -0.0130  0.0161 -0.0082 -0.0088
                                            0.2707 -0.0425  0.0215  0.0255 -0.9253
                                            0.0941 -0.0535 -0.0827 -0.0282  0.0910
                                            0.0363 -0.1843
   253. (0.00199) RY*( 2) C  12           s(  0.50%)p99.99( 97.86%)d 3.24(  1.64%)
                                            0.0000 -0.0009  0.0708  0.0063  0.0014
                                           -0.0327 -0.7589  0.0851  0.1858  0.0244
                                            0.5482 -0.0640 -0.1322  0.0061  0.1822
                                           -0.0217 -0.0582 -0.0428  0.0904 -0.0553
                                           -0.0118 -0.0563
   254. (0.00065) RY*( 3) C  12           s(  0.23%)p99.99( 51.53%)d99.99( 48.24%)
                                           -0.0000 -0.0002  0.0354 -0.0324 -0.0036
                                            0.0135 -0.4125 -0.1189 -0.0526  0.0172
                                           -0.5309 -0.1301 -0.0860  0.0040 -0.1459
                                           -0.0148 -0.0062  0.1997 -0.0899 -0.3257
                                            0.5592 -0.1252
   255. (0.00055) RY*( 4) C  12           s(  0.54%)p70.13( 37.56%)d99.99( 61.90%)
                                           -0.0000 -0.0000  0.0709 -0.0180 -0.0014
                                            0.0027 -0.3629  0.0017 -0.0278  0.0026
                                           -0.4738 -0.0302 -0.0434 -0.0011 -0.1254
                                            0.0121 -0.0027 -0.1618 -0.1927  0.0182
                                           -0.7439 -0.0438
   256. (0.00039) RY*( 5) C  12           s( 65.60%)p 0.44( 29.00%)d 0.08(  5.41%)
                                           -0.0000  0.0028  0.8023  0.1060 -0.0309
                                            0.0108  0.1081  0.3813 -0.1273 -0.0036
                                           -0.0347 -0.2734  0.0516 -0.0198  0.0700
                                           -0.0600  0.1705 -0.1857  0.0710 -0.0360
                                            0.0703 -0.0911
   257. (0.00036) RY*( 6) C  12           s( 24.90%)p 2.81( 69.89%)d 0.21(  5.21%)
                                           -0.0000  0.0029  0.4974 -0.0270 -0.0292
                                           -0.0132  0.0087 -0.6378  0.1847  0.0118
                                            0.0348  0.4584 -0.1544 -0.0066  0.0382
                                            0.1350  0.0524 -0.0651 -0.1643  0.1319
                                            0.0591  0.0019
   258. (0.00017) RY*( 7) C  12           s( 79.35%)p 0.03(  2.57%)d 0.23( 18.08%)
                                            0.0000 -0.0030 -0.1755  0.8733  0.0067
                                           -0.0032 -0.0476 -0.0473 -0.0402  0.0001
                                           -0.0108  0.0590  0.0066  0.0100  0.0084
                                           -0.0827  0.0946 -0.3450 -0.2088  0.0393
                                            0.1205 -0.0459
   259. (0.00008) RY*( 8) C  12           s(  4.58%)p16.73( 76.56%)d 4.12( 18.86%)
   260. (0.00006) RY*( 9) C  12           s(  1.25%)p25.45( 31.88%)d53.38( 66.87%)
   261. (0.00002) RY*(10) C  12           s(  8.66%)p 0.94(  8.13%)d 9.61( 83.21%)
   262. (0.00000) RY*(11) C  12           s( 97.78%)p 0.02(  2.17%)d 0.00(  0.05%)
   263. (0.00001) RY*(12) C  12           s(  4.04%)p23.07( 93.28%)d 0.66(  2.67%)
   264. (0.00000) RY*(13) C  12           s( 10.85%)p 1.28( 13.85%)d 6.94( 75.30%)
   265. (0.00001) RY*(14) C  12           s(  0.18%)p99.99( 96.35%)d19.30(  3.47%)
   266. (0.00000) RY*(15) C  12           s(  1.08%)p11.99( 13.01%)d79.18( 85.91%)
   267. (0.00000) RY*(16) C  12           s(  0.14%)p99.99( 95.15%)d34.48(  4.71%)
   268. (0.00000) RY*(17) C  12           s(  0.01%)p 1.00( 86.81%)d 0.15( 13.19%)
   269. (0.00550) RY*( 1) C  13           s(  0.38%)p99.99( 94.52%)d13.59(  5.10%)
                                            0.0000 -0.0260  0.0490 -0.0220  0.0141
                                            0.0195 -0.6939  0.0231 -0.0352 -0.0179
                                            0.6175 -0.0442  0.0329  0.0113 -0.2680
                                            0.0645 -0.0285  0.1182 -0.1197  0.0565
                                            0.0003  0.1397
   270. (0.00208) RY*( 2) C  13           s(  0.42%)p99.99( 97.46%)d 5.00(  2.11%)
                                           -0.0000 -0.0017  0.0522 -0.0384 -0.0043
                                            0.0146  0.3466 -0.0613 -0.0859 -0.0019
                                           -0.0149  0.0059  0.0126 -0.0373 -0.8835
                                            0.1457  0.1989  0.0510  0.0624 -0.0879
                                           -0.0341  0.0759
   271. (0.00091) RY*( 3) C  13           s(  0.14%)p99.99( 74.14%)d99.99( 25.72%)
                                           -0.0000 -0.0001  0.0369 -0.0043  0.0053
                                            0.0042 -0.5048 -0.0952 -0.0317  0.0077
                                           -0.6539 -0.1273 -0.0475  0.0027 -0.1717
                                            0.0148 -0.0252  0.0720 -0.2967 -0.3499
                                           -0.1164 -0.1674
   272. (0.00052) RY*( 4) C  13           s(  1.37%)p13.47( 18.41%)d58.71( 80.23%)
                                           -0.0000  0.0000  0.1167 -0.0069 -0.0005
                                           -0.0110  0.2429  0.0160  0.0943 -0.0087
                                            0.3042  0.0089  0.0752 -0.0019  0.1163
                                            0.0585  0.0215  0.2525 -0.3743 -0.6240
                                            0.3792 -0.2555
   273. (0.00039) RY*( 5) C  13           s( 67.29%)p 0.37( 24.96%)d 0.12(  7.75%)
                                           -0.0000  0.0019  0.8187  0.0102 -0.0501
                                           -0.0171  0.0253 -0.0567  0.1739  0.0137
                                           -0.0636 -0.0509 -0.1468  0.0060  0.1183
                                            0.4124 -0.0518 -0.0533  0.0101  0.0352
                                           -0.0411  0.2677
   274. (0.00028) RY*( 6) C  13           s( 32.56%)p 1.92( 62.65%)d 0.15(  4.79%)
                                           -0.0000  0.0006  0.4120 -0.3939 -0.0257
                                           -0.0005 -0.0040  0.3264 -0.0897  0.0053
                                           -0.0069 -0.0837 -0.0416 -0.0177 -0.0403
                                           -0.6300  0.3229 -0.0325 -0.1122  0.1321
                                            0.0268 -0.1270
   275. (0.00013) RY*( 7) C  13           s( 65.81%)p 0.27( 18.07%)d 0.24( 16.12%)
                                            0.0000 -0.0046  0.0333  0.8093 -0.0453
                                            0.0051  0.0243  0.1320  0.0879 -0.0017
                                            0.0007 -0.0372 -0.1481 -0.0046 -0.0560
                                           -0.2957  0.2024 -0.1669 -0.2645  0.0002
                                            0.0578  0.2450
   276. (0.00008) RY*( 8) C  13           s(  4.72%)p 7.51( 35.46%)d12.68( 59.82%)
   277. (0.00004) RY*( 9) C  13           s(  0.98%)p40.35( 39.68%)d60.34( 59.34%)
   278. (0.00005) RY*(10) C  13           s( 15.05%)p 2.58( 38.82%)d 3.07( 46.13%)
   279. (0.00002) RY*(11) C  13           s(  1.80%)p46.45( 83.82%)d 7.97( 14.38%)
   280. (0.00001) RY*(12) C  13           s(  0.43%)p99.99( 82.90%)d39.08( 16.68%)
   281. (0.00001) RY*(13) C  13           s(  2.79%)p10.03( 27.94%)d24.86( 69.27%)
   282. (0.00000) RY*(14) C  13           s(  3.26%)p29.34( 95.65%)d 0.33(  1.09%)
   283. (0.00000) RY*(15) C  13           s( 98.16%)p 0.02(  1.55%)d 0.00(  0.29%)
   284. (0.00000) RY*(16) C  13           s(  0.02%)p99.99( 12.36%)d99.99( 87.63%)
   285. (0.00000) RY*(17) C  13           s(  4.92%)p18.62( 91.71%)d 0.68(  3.37%)
   286. (0.00540) RY*( 1) C  14           s(  0.19%)p99.99( 94.95%)d25.17(  4.86%)
                                            0.0000 -0.0224  0.0360 -0.0081  0.0084
                                            0.0134 -0.6248  0.0406 -0.0270 -0.0053
                                            0.2982 -0.0493  0.0139 -0.0208  0.6805
                                            0.0195  0.0329  0.0162  0.1686 -0.1310
                                           -0.0503  0.0138
   287. (0.00191) RY*( 2) C  14           s(  0.85%)p99.99( 96.19%)d 3.46(  2.96%)
                                            0.0000  0.0190  0.0896  0.0050 -0.0113
                                            0.0165  0.4164 -0.0542 -0.0387 -0.0159
                                           -0.5834  0.0332  0.0636  0.0137  0.6472
                                           -0.0558 -0.1259  0.0521 -0.0394 -0.0148
                                            0.0020  0.1584
   288. (0.00085) RY*( 3) C  14           s(  0.40%)p99.99( 62.04%)d93.05( 37.56%)
                                           -0.0000 -0.0018  0.0626 -0.0099  0.0043
                                            0.0087 -0.4728 -0.1430 -0.0046  0.0137
                                           -0.5510 -0.1690 -0.0468  0.0025 -0.1853
                                           -0.0859  0.0007 -0.0814 -0.2793 -0.1310
                                           -0.5048 -0.1375
   289. (0.00064) RY*( 4) C  14           s(  5.92%)p 6.65( 39.32%)d 9.26( 54.77%)
                                            0.0000  0.0001  0.2353 -0.0612 -0.0052
                                            0.0029  0.3587 -0.0369  0.0050  0.0021
                                            0.4469 -0.1005  0.0434 -0.0082  0.1184
                                           -0.1914 -0.0255  0.0816 -0.4278 -0.4253
                                           -0.3827 -0.1752
   290. (0.00049) RY*( 5) C  14           s( 78.50%)p 0.15( 12.05%)d 0.12(  9.46%)
                                            0.0000 -0.0062  0.8718 -0.1579  0.0004
                                            0.0025 -0.1004 -0.0442  0.0215  0.0008
                                           -0.0214  0.0489 -0.0938 -0.0214 -0.0931
                                           -0.2440  0.1663  0.0192  0.0501  0.1707
                                            0.1897  0.1630
   291. (0.00027) RY*( 6) C  14           s( 16.96%)p 4.76( 80.74%)d 0.14(  2.30%)
                                            0.0000 -0.0068  0.3031  0.2757 -0.0401
                                            0.0076  0.0465  0.4094 -0.1477 -0.0065
                                           -0.0129 -0.5472  0.1387  0.0017 -0.0636
                                            0.4592 -0.2864 -0.1091  0.0751 -0.0435
                                           -0.0247  0.0543
   292. (0.00015) RY*( 7) C  14           s( 37.25%)p 0.85( 31.73%)d 0.83( 31.02%)
                                            0.0000  0.0050  0.2005  0.5752  0.0370
                                            0.0068  0.0326 -0.2505  0.0076 -0.0068
                                           -0.0161  0.2809 -0.0023  0.0060  0.1073
                                            0.3120  0.2555 -0.1448 -0.1013  0.0769
                                            0.0857 -0.5154
   293. (0.00012) RY*( 8) C  14           s(  6.42%)p10.29( 66.01%)d 4.30( 27.58%)
                                           -0.0000  0.0014  0.0276  0.2280  0.1068
                                           -0.0086 -0.1558  0.4102 -0.1720  0.0040
                                           -0.0108  0.3652  0.4158 -0.0041 -0.0428
                                           -0.2493 -0.2598  0.4026 -0.2184  0.2420
                                           -0.0474 -0.0722
   294. (0.00010) RY*( 9) C  14           s(  4.87%)p15.67( 76.30%)d 3.87( 18.83%)
   295. (0.00007) RY*(10) C  14           s(  3.11%)p12.71( 39.58%)d18.40( 57.30%)
   296. (0.00004) RY*(11) C  14           s(  0.78%)p34.14( 26.74%)d92.56( 72.48%)
   297. (0.00004) RY*(12) C  14           s( 44.92%)p 0.89( 40.13%)d 0.33( 14.95%)
   298. (0.00004) RY*(13) C  14           s(  0.54%)p44.74( 24.13%)d99.99( 75.33%)
   299. (0.00002) RY*(14) C  14           s(  4.57%)p17.82( 81.41%)d 3.07( 14.02%)
   300. (0.00001) RY*(15) C  14           s(  1.30%)p21.50( 27.87%)d54.65( 70.84%)
   301. (0.00000) RY*(16) C  14           s(  1.72%)p54.69( 93.81%)d 2.61(  4.48%)
   302. (0.00000) RY*(17) C  14           s( 91.81%)p 0.08(  7.07%)d 0.01(  1.11%)
   303. (0.00931) RY*( 1) C  15           s(  9.57%)p 8.90( 85.15%)d 0.55(  5.28%)
                                            0.0000  0.0434  0.3029  0.0186 -0.0413
                                            0.0044  0.1721  0.0011 -0.0096 -0.0410
                                           -0.7049  0.0733  0.0452 -0.0435 -0.5581
                                            0.0060  0.0495  0.0431 -0.0657  0.1123
                                            0.1002  0.1547
   304. (0.00707) RY*( 2) C  15           s( 26.90%)p 0.71( 18.98%)d 2.01( 54.12%)
                                           -0.0000  0.0116  0.5173 -0.0345 -0.0076
                                            0.0424  0.0143 -0.0515 -0.0358 -0.0383
                                           -0.2234 -0.0673  0.0959  0.0283  0.2808
                                            0.1978 -0.0040 -0.0213  0.3147 -0.2135
                                           -0.3080 -0.5489
   305. (0.00644) RY*( 3) C  15           s(  1.70%)p 5.78(  9.84%)d51.93( 88.46%)
                                           -0.0000  0.0023  0.1297  0.0145 -0.0007
                                           -0.0670  0.1858  0.1722  0.0165 -0.0328
                                            0.0079  0.0606  0.0407  0.0186  0.0963
                                            0.1157 -0.0000 -0.4835 -0.7285 -0.3103
                                            0.0829 -0.1302
   306. (0.00231) RY*( 4) C  15           s( 17.92%)p 3.81( 68.25%)d 0.77( 13.82%)
                                           -0.0000 -0.0053  0.3963  0.1488 -0.0017
                                            0.0119 -0.1752  0.0898 -0.0417 -0.0522
                                            0.5137 -0.2379  0.1564 -0.0185 -0.5383
                                           -0.0454  0.0448  0.0471  0.0870 -0.3382
                                            0.1153  0.0277
   307. (0.00097) RY*( 5) C  15           s( 34.58%)p 0.97( 33.40%)d 0.93( 32.02%)
                                           -0.0000  0.0028  0.5861 -0.0284 -0.0383
                                           -0.0047  0.2073  0.0113  0.0115 -0.0288
                                            0.0986  0.0240  0.0043  0.0069  0.4617
                                           -0.2442 -0.0823  0.1063 -0.0019  0.1160
                                            0.1926  0.5083
   308. (0.00019) RY*( 6) C  15           s(  8.98%)p 8.05( 72.27%)d 2.09( 18.75%)
                                            0.0000 -0.0005  0.0059  0.2605  0.1481
                                           -0.0300  0.6335  0.3393  0.1852 -0.0010
                                            0.2300  0.0340 -0.0420  0.0097 -0.0771
                                            0.0224  0.3297  0.1272  0.0663  0.3239
                                           -0.0552 -0.2428
   309. (0.00010) RY*( 7) C  15           s( 26.26%)p 2.34( 61.49%)d 0.47( 12.25%)
   310. (0.00008) RY*( 8) C  15           s( 34.22%)p 1.61( 55.10%)d 0.31( 10.68%)
   311. (0.00005) RY*( 9) C  15           s( 28.95%)p 2.00( 57.80%)d 0.46( 13.25%)
   312. (0.00003) RY*(10) C  15           s( 10.54%)p 3.78( 39.91%)d 4.70( 49.55%)
   313. (0.00004) RY*(11) C  15           s(  1.50%)p58.86( 88.53%)d 6.62(  9.96%)
   314. (0.00001) RY*(12) C  15           s( 10.16%)p 8.09( 82.23%)d 0.75(  7.61%)
   315. (0.00001) RY*(13) C  15           s(  0.32%)p72.70( 23.62%)d99.99( 76.06%)
   316. (0.00001) RY*(14) C  15           s(  2.86%)p31.97( 91.55%)d 1.95(  5.59%)
   317. (0.00000) RY*(15) C  15           s( 82.14%)p 0.17( 14.24%)d 0.04(  3.62%)
   318. (0.00001) RY*(16) C  15           s(  2.60%)p 5.98( 15.52%)d31.54( 81.89%)
   319. (0.00001) RY*(17) C  15           s(  0.42%)p99.99( 83.38%)d38.22( 16.19%)
   320. (0.00269) RY*( 1) O  16           s(  2.72%)p35.34( 96.09%)d 0.44(  1.19%)
                                            0.0000  0.0013  0.1170  0.1162 -0.0009
                                           -0.0038  0.1944  0.0214  0.0140  0.0114
                                           -0.4559 -0.0925 -0.0457 -0.0069  0.8353
                                           -0.0761  0.0160 -0.0317  0.0089 -0.0516
                                           -0.0455 -0.0782
   321. (0.00079) RY*( 2) O  16           s( 41.93%)p 1.33( 55.97%)d 0.05(  2.10%)
                                            0.0000  0.0058  0.6207 -0.1842 -0.0034
                                           -0.0081 -0.6707  0.1336 -0.0419  0.0226
                                           -0.2678 -0.1109 -0.0317  0.0144 -0.0642
                                           -0.0103 -0.0152  0.0500  0.1273 -0.0103
                                            0.0131  0.0450
   322. (0.00073) RY*( 3) O  16           s( 47.96%)p 1.04( 49.89%)d 0.04(  2.15%)
                                            0.0000  0.0068  0.6794 -0.1339 -0.0020
                                           -0.0035  0.6402 -0.0297  0.0452  0.0273
                                            0.1410 -0.1947 -0.0057  0.0156 -0.1645
                                           -0.0068 -0.0157 -0.0158 -0.0881 -0.0662
                                            0.0508  0.0806
   323. (0.00011) RY*( 4) O  16           s( 20.90%)p 3.65( 76.38%)d 0.13(  2.72%)
                                            0.0000  0.0107  0.2152  0.4032  0.0023
                                           -0.0075 -0.2340 -0.0510  0.0155  0.0294
                                            0.7413 -0.0115 -0.0660  0.0196  0.3437
                                           -0.1809  0.0129  0.0438  0.0339 -0.1187
                                            0.0741 -0.0672
   324. (0.00004) RY*( 5) O  16           s( 16.11%)p 4.99( 80.41%)d 0.22(  3.48%)
   325. (0.00005) RY*( 6) O  16           s( 30.47%)p 2.08( 63.29%)d 0.20(  6.24%)
   326. (0.00001) RY*( 7) O  16           s(  0.86%)p99.99( 99.09%)d 0.06(  0.05%)
   327. (0.00002) RY*( 8) O  16           s( 30.16%)p 2.18( 65.69%)d 0.14(  4.15%)
   328. (0.00001) RY*( 9) O  16           s(  1.85%)p52.94( 97.92%)d 0.13(  0.23%)
   329. (0.00000) RY*(10) O  16           s(  0.09%)p99.99( 99.86%)d 0.56(  0.05%)
   330. (0.00000) RY*(11) O  16           s( 99.92%)p 0.00(  0.08%)d 0.00(  0.00%)
   331. (0.00000) RY*(12) O  16           s(  0.04%)p99.99( 99.93%)d 0.85(  0.03%)
   332. (0.00000) RY*(13) O  16           s(  0.73%)p 1.58(  1.16%)d99.99( 98.10%)
   333. (0.00000) RY*(14) O  16           s(  0.43%)p 7.17(  3.10%)d99.99( 96.46%)
   334. (0.00001) RY*(15) O  16           s(  1.03%)p 4.51(  4.62%)d92.01( 94.35%)
   335. (0.00000) RY*(16) O  16           s(  2.92%)p 0.95(  2.77%)d32.33( 94.31%)
   336. (0.00000) RY*(17) O  16           s(  1.69%)p 2.50(  4.22%)d55.71( 94.09%)
   337. (0.00443) RY*( 1)Cl  17           s(  0.01%)p99.99( 51.28%)d99.99( 48.70%)
                                            0.0000 -0.0000 -0.0002 -0.0008  0.0110
                                           -0.0009 -0.0000 -0.0000 -0.0001  0.4372
                                           -0.0357  0.0289  0.0030  0.0000  0.0012
                                            0.5338 -0.0577  0.0338  0.0036 -0.0000
                                            0.0005  0.1723 -0.0199  0.0063  0.0010
                                           -0.0837 -0.2274 -0.0303 -0.6478 -0.0878
   338. (0.00294) RY*( 2)Cl  17           s(  0.47%)p99.99( 68.40%)d66.82( 31.14%)
                                            0.0000 -0.0000 -0.0016  0.0655 -0.0187
                                           -0.0046  0.0003 -0.0000 -0.0070  0.2292
                                           -0.0402 -0.0052  0.0031 -0.0000  0.0058
                                            0.0616  0.0193 -0.0036 -0.0005 -0.0000
                                            0.0004 -0.7885  0.0559  0.0250 -0.0072
                                            0.0794  0.3258 -0.3569 -0.1446  0.2250
   339. (0.00077) RY*( 3)Cl  17           s(  5.99%)p12.07( 72.31%)d 3.62( 21.70%)
                                            0.0000 -0.0000 -0.0162  0.1715  0.1738
                                           -0.0039  0.0012 -0.0000 -0.0591 -0.6255
                                           -0.0464  0.0019  0.0227 -0.0000  0.0551
                                            0.5500 -0.0467 -0.0045 -0.0201 -0.0000
                                           -0.0203 -0.1245  0.0319  0.0238  0.0092
                                           -0.3873  0.1059 -0.1287  0.0514 -0.1912
   340. (0.00031) RY*( 4)Cl  17           s( 42.67%)p 0.86( 36.84%)d 0.48( 20.50%)
                                            0.0000 -0.0000 -0.0067  0.6528  0.0217
                                           -0.0033  0.0020 -0.0000 -0.0192  0.1432
                                            0.1500  0.1142 -0.0147 -0.0000  0.0183
                                           -0.1312  0.0390 -0.0870  0.0172 -0.0000
                                           -0.0057  0.0155 -0.5325  0.0310 -0.0067
                                            0.0597  0.2049  0.0190 -0.0289 -0.3978
   341. (0.00017) RY*( 5)Cl  17           s( 40.57%)p 1.23( 50.04%)d 0.23(  9.38%)
                                            0.0000 -0.0000 -0.0035  0.4798 -0.4189
                                           -0.0074  0.0016 -0.0000 -0.0031 -0.0956
                                           -0.3017 -0.0333  0.0066 -0.0000  0.0137
                                           -0.2120 -0.4344 -0.0392 -0.0033 -0.0000
                                           -0.0062  0.1747  0.3596  0.0615 -0.0065
                                           -0.1238  0.0442 -0.0984 -0.1792  0.1863
   342. (0.00013) RY*( 6)Cl  17           s(  7.89%)p 9.53( 75.20%)d 2.14( 16.91%)
                                            0.0000  0.0000 -0.0008  0.2529 -0.1222
                                           -0.0034  0.0009 -0.0000 -0.0075  0.0494
                                            0.5805  0.0164  0.0016 -0.0000  0.0018
                                            0.1117  0.4528  0.0138 -0.0121 -0.0000
                                           -0.0053  0.1259  0.4186  0.0562 -0.0104
                                           -0.1088  0.2447  0.2117 -0.0392  0.2259
   343. (0.00009) RY*( 7)Cl  17           s( 29.22%)p 1.30( 37.94%)d 1.12( 32.85%)
   344. (0.00005) RY*( 8)Cl  17           s( 13.59%)p 1.83( 24.87%)d 4.53( 61.54%)
   345. (0.00005) RY*( 9)Cl  17           s( 15.46%)p 2.33( 36.07%)d 3.14( 48.47%)
   346. (0.00003) RY*(10)Cl  17           s(  0.72%)p76.42( 55.20%)d61.01( 44.07%)
   347. (0.00003) RY*(11)Cl  17           s( 17.10%)p 4.09( 69.88%)d 0.76( 13.02%)
   348. (0.00000) RY*(12)Cl  17           s(  0.00%)p 1.00( 99.85%)d 0.00(  0.14%)
   349. (0.00000) RY*(13)Cl  17           s(  6.59%)p12.44( 81.99%)d 1.73( 11.42%)
   350. (0.00000) RY*(14)Cl  17           s(  0.02%)p99.99( 99.85%)d 8.25(  0.14%)
   351. (0.00000) RY*(15)Cl  17           s(  1.10%)p85.11( 93.87%)d 4.55(  5.02%)
   352. (0.00000) RY*(16)Cl  17           s(  0.08%)p99.99( 99.84%)d 1.04(  0.08%)
   353. (0.00000) RY*(17)Cl  17           s( 97.92%)p 0.01(  1.28%)d 0.01(  0.80%)
   354. (0.00001) RY*(18)Cl  17           s(  7.55%)p 3.61( 27.27%)d 8.64( 65.19%)
   355. (0.00000) RY*(19)Cl  17           s(100.00%)p 0.00(  0.00%)d 0.00(  0.00%)
   356. (0.00000) RY*(20)Cl  17           s( 10.57%)p 7.77( 82.20%)d 0.68(  7.22%)
   357. (0.00001) RY*(21)Cl  17           s(  2.40%)p15.21( 36.49%)d25.47( 61.11%)
   358. (0.00039) RY*( 1) H  18           s(100.00%)
                                           -0.0005  1.0000  0.0029
   359. (0.00022) RY*( 2) H  18           s(100.00%)
                                           -0.0012 -0.0029  1.0000
   360. (0.00047) RY*( 1) H  19           s(100.00%)
                                           -0.0006  1.0000  0.0023
   361. (0.00022) RY*( 2) H  19           s(100.00%)
                                           -0.0012 -0.0023  1.0000
   362. (0.00086) RY*( 1) H  20           s(100.00%)
                                           -0.0016  1.0000  0.0013
   363. (0.00015) RY*( 2) H  20           s(100.00%)
                                           -0.0007 -0.0013  1.0000
   364. (0.00067) RY*( 1) H  21           s(100.00%)
                                           -0.0017  1.0000  0.0019
   365. (0.00021) RY*( 2) H  21           s(100.00%)
                                           -0.0007 -0.0019  1.0000
   366. (0.00047) RY*( 1) H  22           s(100.00%)
                                           -0.0006  1.0000  0.0022
   367. (0.00022) RY*( 2) H  22           s(100.00%)
                                           -0.0012 -0.0022  1.0000
   368. (0.00189) RY*( 1) H  23           s(100.00%)
                                            0.0028  1.0000 -0.0014
   369. (0.00027) RY*( 2) H  23           s(100.00%)
                                           -0.0011  0.0014  1.0000
   370. (0.00268) RY*( 1) H  24           s(100.00%)
                                            0.0073  1.0000 -0.0035
   371. (0.00038) RY*( 2) H  24           s(100.00%)
                                           -0.0019  0.0036  1.0000
   372. (0.00065) RY*( 1) H  25           s(100.00%)
                                           -0.0012  1.0000  0.0024
   373. (0.00022) RY*( 2) H  25           s(100.00%)
                                           -0.0011 -0.0024  1.0000
   374. (0.00042) RY*( 1) H  26           s(100.00%)
                                           -0.0006  1.0000  0.0028
   375. (0.00023) RY*( 2) H  26           s(100.00%)
                                           -0.0012 -0.0028  1.0000
   376. (0.00046) RY*( 1) H  27           s(100.00%)
                                           -0.0007  1.0000  0.0026
   377. (0.00021) RY*( 2) H  27           s(100.00%)
                                           -0.0012 -0.0026  1.0000
   378. (0.00090) RY*( 1) H  28           s(100.00%)
                                           -0.0015  1.0000  0.0013
   379. (0.00016) RY*( 2) H  28           s(100.00%)
                                           -0.0008 -0.0013  1.0000
   380. (0.00120) RY*( 1) H  29           s(100.00%)
                                            0.0039  1.0000 -0.0042
   381. (0.00023) RY*( 2) H  29           s(100.00%)
                                           -0.0012  0.0042  1.0000
   382. (0.01538) BD*( 1) C   1 - C   2  
                ( 50.08%)   0.7077* C   1 s( 34.67%)p 1.88( 65.30%)d 0.00(  0.03%)
                                            0.0000  0.5887 -0.0111  0.0003  0.0000
                                            0.3154 -0.0417 -0.0011 -0.0001 -0.7198
                                            0.0021  0.0143  0.0000  0.1829 -0.0018
                                           -0.0033  0.0000 -0.0078  0.0022 -0.0073
                                           -0.0101 -0.0102
                ( 49.92%)  -0.7065* C   2 s( 34.74%)p 1.88( 65.23%)d 0.00(  0.03%)
                                            0.0000  0.5893 -0.0133 -0.0021 -0.0005
                                           -0.2858 -0.0295  0.0094 -0.0006  0.7318
                                           -0.0301 -0.0095  0.0003 -0.1818  0.0063
                                            0.0024 -0.0001 -0.0101  0.0028 -0.0067
                                           -0.0076 -0.0101
   383. (0.01551) BD*( 1) C   1 - C   6  
                ( 50.07%)   0.7076* C   1 s( 34.67%)p 1.88( 65.30%)d 0.00(  0.03%)
                                            0.0000  0.5887 -0.0113 -0.0001 -0.0001
                                           -0.7964  0.0122  0.0143 -0.0000  0.1183
                                           -0.0388  0.0026 -0.0000 -0.0533  0.0098
                                           -0.0001  0.0000 -0.0016  0.0015 -0.0016
                                            0.0135 -0.0113
                ( 49.93%)  -0.7066* C   6 s( 34.69%)p 1.88( 65.28%)d 0.00(  0.03%)
                                            0.0000  0.5889 -0.0131 -0.0019 -0.0005
                                            0.8005 -0.0227 -0.0120  0.0004 -0.0864
                                           -0.0353  0.0062 -0.0003  0.0498  0.0077
                                           -0.0021  0.0001 -0.0050  0.0023 -0.0019
                                            0.0125 -0.0111
   384. (0.32167) BD*( 2) C   1 - C   6  
                ( 49.85%)   0.7060* C   1 s(  0.00%)p 1.00( 99.96%)d 0.00(  0.04%)
                                            0.0000  0.0010 -0.0001 -0.0004 -0.0000
                                            0.0313  0.0009  0.0004  0.0001 -0.2324
                                           -0.0063 -0.0029  0.0000 -0.9715 -0.0257
                                           -0.0124  0.0006  0.0040  0.0175  0.0075
                                           -0.0025 -0.0022
                ( 50.15%)  -0.7082* C   6 s(  0.00%)p 1.00( 99.96%)d 0.00(  0.04%)
                                            0.0000  0.0020 -0.0000 -0.0000 -0.0001
                                            0.0336  0.0010  0.0008 -0.0000 -0.2342
                                           -0.0058 -0.0029  0.0005 -0.9710 -0.0244
                                           -0.0123  0.0014 -0.0040 -0.0144  0.0110
                                           -0.0024 -0.0057
   385. (0.01150) BD*( 1) C   1 - H  18  
                ( 39.75%)   0.6305* C   1 s( 30.58%)p 2.27( 69.36%)d 0.00(  0.07%)
                                            0.0003 -0.5527 -0.0179  0.0003 -0.0001
                                           -0.5128 -0.0027 -0.0051 -0.0011 -0.6418
                                           -0.0032 -0.0064 -0.0014  0.1364  0.0008
                                            0.0015  0.0003 -0.0221  0.0049  0.0050
                                            0.0051  0.0102
                ( 60.25%)  -0.7762* H  18 s(100.00%)
                                           -1.0000 -0.0005 -0.0012
   386. (0.01501) BD*( 1) C   2 - C   3  
                ( 50.50%)   0.7106* C   2 s( 34.65%)p 1.88( 65.32%)d 0.00(  0.03%)
                                            0.0000  0.5886 -0.0095  0.0013  0.0004
                                           -0.4860 -0.0220  0.0114 -0.0012 -0.6305
                                            0.0341  0.0080 -0.0001  0.1325 -0.0087
                                           -0.0018 -0.0000  0.0130 -0.0024 -0.0044
                                           -0.0007 -0.0108
                ( 49.50%)  -0.7035* C   3 s( 34.76%)p 1.88( 65.21%)d 0.00(  0.03%)
                                           -0.0001  0.5894  0.0146 -0.0020 -0.0002
                                            0.5052 -0.0379 -0.0003  0.0010  0.6145
                                            0.0137 -0.0091 -0.0001 -0.1322 -0.0049
                                            0.0019  0.0002  0.0119 -0.0023 -0.0053
                                           -0.0046 -0.0104
   387. (0.31597) BD*( 2) C   2 - C   3  
                ( 50.10%)   0.7078* C   2 s(  0.00%)p 1.00( 99.96%)d 0.00(  0.04%)
                                            0.0000  0.0014 -0.0006 -0.0016 -0.0001
                                           -0.0299 -0.0006  0.0003 -0.0000  0.2288
                                            0.0053  0.0028 -0.0001  0.9725  0.0220
                                            0.0106 -0.0006 -0.0040 -0.0185 -0.0070
                                            0.0022  0.0019
                ( 49.90%)  -0.7064* C   3 s(  0.00%)p 1.00( 99.96%)d 0.00(  0.04%)
                                           -0.0000  0.0013 -0.0000 -0.0010 -0.0002
                                           -0.0256 -0.0009  0.0002  0.0003  0.2291
                                            0.0028  0.0052 -0.0005  0.9726  0.0185
                                            0.0141 -0.0017  0.0003  0.0032  0.0170
                                           -0.0044 -0.0071
   388. (0.01124) BD*( 1) C   2 - H  19  
                ( 39.67%)   0.6299* C   2 s( 30.51%)p 2.28( 69.42%)d 0.00(  0.07%)
                                            0.0003 -0.5521 -0.0181 -0.0007 -0.0002
                                           -0.8243 -0.0045 -0.0081 -0.0014  0.1097
                                            0.0010  0.0006  0.0001 -0.0504 -0.0003
                                           -0.0002 -0.0001  0.0063 -0.0027 -0.0005
                                           -0.0223  0.0112
                ( 60.33%)  -0.7767* H  19 s(100.00%)
                                           -1.0000 -0.0006 -0.0012
   389. (0.02542) BD*( 1) C   3 - C   4  
                ( 50.70%)   0.7120* C   3 s( 35.01%)p 1.86( 64.96%)d 0.00(  0.03%)
                                            0.0001  0.5916  0.0063  0.0042  0.0004
                                           -0.8004  0.0079  0.0112 -0.0006  0.0815
                                            0.0211 -0.0013  0.0016 -0.0410 -0.0041
                                            0.0002 -0.0005 -0.0040  0.0018 -0.0019
                                            0.0119 -0.0107
                ( 49.30%)  -0.7022* C   4 s( 33.93%)p 1.95( 66.04%)d 0.00(  0.03%)
                                           -0.0000  0.5825  0.0064  0.0011  0.0002
                                            0.8025 -0.0126 -0.0011  0.0037 -0.1147
                                            0.0096  0.0013 -0.0020  0.0541 -0.0017
                                           -0.0006  0.0008 -0.0026  0.0019 -0.0009
                                            0.0143 -0.0106
   390. (0.01236) BD*( 1) C   3 - H  20  
                ( 39.74%)   0.6304* C   3 s( 30.14%)p 2.32( 69.79%)d 0.00(  0.07%)
                                           -0.0003  0.5487 -0.0165 -0.0022 -0.0000
                                            0.3196 -0.0094  0.0047  0.0024 -0.7495
                                           -0.0058 -0.0022 -0.0011  0.1842  0.0019
                                           -0.0002  0.0001 -0.0155  0.0037 -0.0087
                                           -0.0157 -0.0099
                ( 60.26%)  -0.7763* H  20 s(100.00%)
                                            1.0000  0.0016  0.0007
   391. (0.02257) BD*( 1) C   4 - C   5  
                ( 49.16%)   0.7011* C   4 s( 34.18%)p 1.92( 65.78%)d 0.00(  0.03%)
                                            0.0000 -0.5846 -0.0058 -0.0016 -0.0003
                                            0.3078 -0.0182 -0.0009  0.0022 -0.7282
                                            0.0072 -0.0001 -0.0023  0.1799 -0.0024
                                           -0.0006  0.0005  0.0090 -0.0021  0.0070
                                            0.0099  0.0090
                ( 50.84%)  -0.7131* C   5 s( 35.13%)p 1.85( 64.85%)d 0.00(  0.03%)
                                           -0.0001 -0.5926 -0.0061 -0.0048 -0.0004
                                           -0.2804 -0.0224  0.0048 -0.0022  0.7293
                                           -0.0155 -0.0094  0.0001 -0.1927  0.0028
                                            0.0025 -0.0001  0.0087 -0.0025  0.0067
                                            0.0072  0.0094
   392. (0.35155) BD*( 2) C   4 - C   5  
                ( 48.95%)   0.6997* C   4 s(  0.00%)p 1.00( 99.97%)d 0.00(  0.03%)
                                           -0.0001  0.0011 -0.0001  0.0002 -0.0001
                                            0.0323  0.0018  0.0019 -0.0002 -0.2276
                                            0.0005 -0.0012  0.0015 -0.9729 -0.0123
                                           -0.0052  0.0055  0.0005 -0.0006 -0.0159
                                            0.0038  0.0071
                ( 51.05%)  -0.7145* C   5 s(  0.00%)p 1.00( 99.96%)d 0.00(  0.04%)
                                            0.0000  0.0058  0.0001  0.0020 -0.0001
                                            0.0364  0.0025 -0.0009  0.0001 -0.2376
                                           -0.0011 -0.0020  0.0003 -0.9703 -0.0124
                                           -0.0064  0.0015 -0.0040 -0.0148  0.0106
                                           -0.0023 -0.0056
   393. (0.03770) BD*( 1) C   4 - C   7  
                ( 51.21%)   0.7156* C   4 s( 31.86%)p 2.14( 68.12%)d 0.00(  0.03%)
                                            0.0002  0.5643 -0.0097 -0.0038 -0.0005
                                           -0.5091 -0.0046  0.0009 -0.0022 -0.6356
                                           -0.0180  0.0024 -0.0023  0.1323  0.0119
                                           -0.0011  0.0008  0.0129 -0.0017 -0.0033
                                           -0.0028 -0.0084
                ( 48.79%)  -0.6985* C   7 s( 29.06%)p 2.44( 70.91%)d 0.00(  0.03%)
                                            0.0002  0.5390  0.0057  0.0004  0.0001
                                            0.5366  0.0077 -0.0030  0.0048  0.6298
                                           -0.0086 -0.0035  0.0017 -0.1559  0.0092
                                            0.0003  0.0021  0.0144 -0.0037 -0.0027
                                            0.0005 -0.0065
   394. (0.01494) BD*( 1) C   5 - C   6  
                ( 49.60%)   0.7043* C   5 s( 34.60%)p 1.89( 65.37%)d 0.00(  0.03%)
                                            0.0001 -0.5881 -0.0142  0.0022  0.0002
                                           -0.4869 -0.0228  0.0097  0.0000 -0.6302
                                            0.0340  0.0034 -0.0007  0.1326 -0.0087
                                           -0.0005  0.0002 -0.0131  0.0026  0.0043
                                            0.0008  0.0109
                ( 50.40%)  -0.7099* C   6 s( 34.70%)p 1.88( 65.27%)d 0.00(  0.03%)
                                           -0.0000 -0.5890  0.0093 -0.0012 -0.0004
                                            0.5072 -0.0398 -0.0051 -0.0002  0.6133
                                            0.0114 -0.0131  0.0008 -0.1316 -0.0044
                                            0.0026 -0.0002 -0.0123  0.0025  0.0054
                                            0.0046  0.0108
   395. (0.01220) BD*( 1) C   5 - H  21  
                ( 39.64%)   0.6296* C   5 s( 30.17%)p 2.31( 69.76%)d 0.00(  0.07%)
                                           -0.0004  0.5491 -0.0161 -0.0024 -0.0001
                                           -0.8255 -0.0038 -0.0041 -0.0014  0.1137
                                           -0.0088  0.0025  0.0014 -0.0556  0.0018
                                           -0.0019 -0.0006 -0.0059  0.0032  0.0001
                                            0.0221 -0.0117
                ( 60.36%)  -0.7769* H  21 s(100.00%)
                                            1.0000  0.0017  0.0007
   396. (0.01118) BD*( 1) C   6 - H  22  
                ( 39.69%)   0.6300* C   6 s( 30.52%)p 2.27( 69.42%)d 0.00(  0.07%)
                                            0.0003 -0.5521 -0.0177 -0.0004 -0.0001
                                            0.3133  0.0022  0.0025  0.0005 -0.7482
                                           -0.0039 -0.0076 -0.0014  0.1901  0.0011
                                            0.0020  0.0004  0.0160 -0.0040  0.0087
                                            0.0155  0.0092
                ( 60.31%)  -0.7766* H  22 s(100.00%)
                                           -1.0000 -0.0006 -0.0012
   397. (0.02891) BD*( 1) C   7 - C   8  
                ( 49.26%)   0.7019* C   7 s( 28.05%)p 2.56( 71.92%)d 0.00(  0.03%)
                                           -0.0001 -0.5296 -0.0079  0.0017 -0.0000
                                            0.0054 -0.0186  0.0037 -0.0021  0.2483
                                           -0.0087  0.0003 -0.0026 -0.8105 -0.0117
                                            0.0014 -0.0031  0.0006 -0.0030  0.0103
                                            0.0023 -0.0129
                ( 50.74%)  -0.7123* C   8 s( 31.73%)p 2.15( 68.24%)d 0.00(  0.03%)
                                           -0.0002 -0.5632  0.0124  0.0035  0.0005
                                            0.0053 -0.0109  0.0002 -0.0002 -0.2200
                                           -0.0109  0.0011 -0.0018  0.7958  0.0177
                                           -0.0028  0.0021  0.0021  0.0010  0.0061
                                            0.0002 -0.0152
   398. (0.03285) BD*( 1) C   7 - N   9  
                ( 61.14%)   0.7819* C   7 s( 21.93%)p 3.56( 77.98%)d 0.00(  0.09%)
                                           -0.0001  0.4675  0.0265  0.0018 -0.0003
                                            0.1899  0.0129 -0.0022 -0.0012 -0.6897
                                            0.0303 -0.0035  0.0001 -0.5164  0.0179
                                            0.0032 -0.0011 -0.0105 -0.0072  0.0237
                                           -0.0149 -0.0002
                ( 38.86%)  -0.6234* N   9 s( 35.30%)p 1.83( 64.67%)d 0.00(  0.03%)
                                           -0.0001  0.5942  0.0002 -0.0038  0.0002
                                           -0.1572  0.0024 -0.0003 -0.0001  0.6250
                                            0.0028 -0.0071  0.0010  0.4809 -0.0053
                                           -0.0039  0.0007 -0.0065 -0.0013  0.0097
                                           -0.0117  0.0021
   399. (0.02684) BD*( 1) C   7 - H  23  
                ( 38.09%)   0.6172* C   7 s( 21.01%)p 3.76( 78.91%)d 0.00(  0.08%)
                                           -0.0003  0.4575 -0.0270  0.0003  0.0002
                                           -0.8206 -0.0185 -0.0005  0.0011  0.2525
                                            0.0190  0.0015 -0.0022 -0.2264 -0.0048
                                           -0.0038 -0.0001 -0.0120  0.0125 -0.0033
                                            0.0197 -0.0101
                ( 61.91%)  -0.7868* H  23 s(100.00%)
                                            1.0000 -0.0028  0.0011
   400. (0.03722) BD*( 1) C   8 - C  10  
                ( 50.08%)   0.7077* C   8 s( 34.33%)p 1.91( 65.65%)d 0.00(  0.03%)
                                           -0.0000  0.5858  0.0114  0.0028  0.0001
                                           -0.5547  0.0125 -0.0002 -0.0023  0.3085
                                           -0.0097 -0.0006  0.0013  0.5032  0.0083
                                           -0.0001  0.0018 -0.0086 -0.0123  0.0058
                                            0.0040  0.0031
                ( 49.92%)  -0.7065* C  10 s( 38.58%)p 1.59( 61.40%)d 0.00(  0.02%)
                                            0.0001  0.6211  0.0025  0.0046  0.0002
                                            0.4944  0.0091 -0.0059  0.0075 -0.2344
                                           -0.0074  0.0028 -0.0044 -0.5606  0.0035
                                            0.0047 -0.0055 -0.0088 -0.0107  0.0026
                                            0.0044  0.0043
   401. (0.42097) BD*( 2) C   8 - C  10  
                ( 52.15%)   0.7221* C   8 s(  0.00%)p 1.00( 99.97%)d 0.00(  0.03%)
                                            0.0001 -0.0011 -0.0020 -0.0001 -0.0001
                                            0.6108 -0.0038  0.0043 -0.0040  0.7641
                                           -0.0006  0.0062 -0.0050  0.2065 -0.0050
                                            0.0008 -0.0020 -0.0049  0.0090  0.0127
                                           -0.0052  0.0053
                ( 47.85%)  -0.6918* C  10 s(  0.01%)p 1.00( 99.98%)d 0.00(  0.01%)
                                           -0.0000 -0.0072  0.0002 -0.0008  0.0001
                                            0.6136 -0.0011  0.0080  0.0004  0.7594
                                           -0.0010  0.0089 -0.0001  0.2156 -0.0019
                                            0.0039 -0.0001  0.0036 -0.0031 -0.0065
                                            0.0069 -0.0025
   402. (0.02405) BD*( 1) C   8 - C  14  
                ( 48.73%)   0.6980* C   8 s( 33.93%)p 1.95( 66.04%)d 0.00(  0.03%)
                                           -0.0002  0.5824  0.0041 -0.0003  0.0002
                                            0.5643 -0.0103 -0.0019  0.0040 -0.5216
                                            0.0080  0.0009 -0.0023  0.2641  0.0021
                                           -0.0013 -0.0002 -0.0149  0.0065 -0.0072
                                            0.0017 -0.0030
                ( 51.27%)  -0.7161* C  14 s( 34.57%)p 1.89( 65.40%)d 0.00(  0.03%)
                                            0.0002  0.5880  0.0038  0.0030  0.0005
                                           -0.5616 -0.0048  0.0072 -0.0011  0.5136
                                           -0.0023 -0.0079  0.0001 -0.2726  0.0197
                                            0.0060  0.0020 -0.0146  0.0043 -0.0050
                                            0.0027 -0.0031
   403. (0.05154) BD*( 1) N   9 - C  15  
                ( 36.98%)   0.6081* N   9 s( 35.32%)p 1.83( 64.64%)d 0.00(  0.05%)
                                           -0.0000  0.5942  0.0087  0.0047 -0.0000
                                           -0.0636 -0.0037  0.0001 -0.0002  0.0347
                                            0.0189 -0.0052  0.0003 -0.8002  0.0214
                                            0.0005 -0.0020 -0.0027  0.0034 -0.0019
                                           -0.0036  0.0211
                ( 63.02%)  -0.7938* C  15 s( 32.51%)p 2.07( 67.41%)d 0.00(  0.08%)
                                            0.0001  0.5698 -0.0191  0.0054 -0.0014
                                            0.0700 -0.0023 -0.0003 -0.0006 -0.0347
                                            0.0058 -0.0041  0.0020  0.8168 -0.0279
                                           -0.0074 -0.0030  0.0013  0.0043 -0.0025
                                            0.0026  0.0273
   404. (0.01703) BD*( 1) N   9 - H  24  
                ( 29.18%)   0.5402* N   9 s( 29.23%)p 2.42( 70.71%)d 0.00(  0.06%)
                                           -0.0002  0.5407 -0.0039 -0.0021 -0.0001
                                            0.2097 -0.0067  0.0002 -0.0003 -0.7334
                                            0.0173  0.0002  0.0022  0.3533 -0.0055
                                           -0.0044  0.0003 -0.0105  0.0045 -0.0124
                                           -0.0172 -0.0030
                ( 70.82%)  -0.8415* H  24 s(100.00%)
                                            1.0000 -0.0073  0.0019
   405. (0.02699) BD*( 1) C  10 - C  11  
                ( 48.62%)   0.6973* C  10 s( 37.36%)p 1.68( 62.61%)d 0.00(  0.03%)
                                            0.0001 -0.6112 -0.0057 -0.0001  0.0004
                                            0.0024 -0.0173  0.0033 -0.0022  0.2088
                                            0.0115 -0.0033  0.0041 -0.7628  0.0088
                                            0.0020 -0.0083  0.0044  0.0007  0.0075
                                            0.0002 -0.0146
                ( 51.38%)  -0.7168* C  11 s( 34.34%)p 1.91( 65.63%)d 0.00(  0.03%)
                                           -0.0000 -0.5858  0.0138 -0.0031 -0.0004
                                            0.0382 -0.0298  0.0017 -0.0011 -0.2500
                                            0.0249  0.0025  0.0009  0.7685 -0.0056
                                           -0.0141 -0.0009  0.0021  0.0015  0.0075
                                            0.0004 -0.0154
   406. (0.02606) BD*( 1) C  10 -Cl  17  
                ( 53.59%)   0.7320* C  10 s( 23.89%)p 3.18( 75.92%)d 0.01(  0.19%)
                                           -0.0001  0.4886 -0.0093 -0.0061  0.0002
                                           -0.6148  0.0123  0.0064  0.0116  0.5691
                                           -0.0084 -0.0062 -0.0101 -0.2382 -0.0054
                                            0.0047  0.0025 -0.0365  0.0125 -0.0127
                                            0.0030 -0.0168
                ( 46.41%)  -0.6813*Cl  17 s( 20.21%)p 3.92( 79.25%)d 0.03(  0.53%)
                                            0.0000  0.0001  0.4482  0.0352  0.0006
                                            0.0000 -0.0000  0.0001  0.6368 -0.0343
                                           -0.0046  0.0015 -0.0002 -0.0001 -0.5872
                                            0.0328  0.0038 -0.0006  0.0002  0.0000
                                            0.1991 -0.0139 -0.0026 -0.0010 -0.0001
                                           -0.0598  0.0205 -0.0189  0.0046 -0.0311
   407. (0.01651) BD*( 1) C  11 - C  12  
                ( 49.39%)   0.7028* C  11 s( 34.92%)p 1.86( 65.04%)d 0.00(  0.03%)
                                            0.0002 -0.5908  0.0125  0.0077  0.0003
                                           -0.5592 -0.0052  0.0104 -0.0008  0.5214
                                           -0.0074 -0.0081  0.0005 -0.2528  0.0417
                                           -0.0008  0.0005  0.0166 -0.0030  0.0048
                                           -0.0024  0.0048
                ( 50.61%)  -0.7114* C  12 s( 34.44%)p 1.90( 65.53%)d 0.00(  0.03%)
                                           -0.0001 -0.5867  0.0108  0.0003  0.0001
                                            0.5718 -0.0257 -0.0093 -0.0002 -0.5185
                                            0.0116  0.0094  0.0001  0.2397  0.0314
                                           -0.0079  0.0001  0.0145 -0.0063  0.0079
                                           -0.0012  0.0024
   408. (0.31603) BD*( 2) C  11 - C  12  
                ( 49.67%)   0.7048* C  11 s(  0.00%)p 1.00( 99.96%)d 0.00(  0.04%)
                                            0.0000 -0.0002  0.0003 -0.0004 -0.0000
                                           -0.6107 -0.0146 -0.0079  0.0003 -0.7607
                                           -0.0181 -0.0105  0.0003 -0.2173 -0.0050
                                           -0.0024  0.0002 -0.0054  0.0000  0.0066
                                           -0.0182  0.0021
                ( 50.33%)  -0.7094* C  12 s(  0.00%)p 1.00( 99.96%)d 0.00(  0.04%)
                                           -0.0000 -0.0010  0.0002 -0.0001 -0.0000
                                           -0.6051 -0.0152 -0.0091  0.0001 -0.7656
                                           -0.0191 -0.0112 -0.0002 -0.2153 -0.0053
                                           -0.0033  0.0001 -0.0004  0.0113  0.0097
                                            0.0133  0.0059
   409. (0.01081) BD*( 1) C  11 - H  25  
                ( 39.09%)   0.6252* C  11 s( 30.65%)p 2.26( 69.29%)d 0.00(  0.06%)
                                           -0.0003  0.5533  0.0181  0.0050 -0.0000
                                           -0.5579 -0.0062 -0.0039 -0.0009  0.2924
                                            0.0060  0.0012  0.0005  0.5440 -0.0044
                                            0.0060  0.0008 -0.0097 -0.0194  0.0105
                                            0.0071  0.0038
                ( 60.91%)  -0.7805* H  25 s(100.00%)
                                            1.0000  0.0012  0.0011
   410. (0.01489) BD*( 1) C  12 - C  13  
                ( 50.02%)   0.7072* C  12 s( 34.64%)p 1.89( 65.33%)d 0.00(  0.03%)
                                            0.0000  0.5884 -0.0118  0.0000 -0.0001
                                            0.5516 -0.0274 -0.0079 -0.0002 -0.2931
                                            0.0267  0.0028  0.0002 -0.5110 -0.0174
                                            0.0121 -0.0003 -0.0084 -0.0131  0.0048
                                            0.0050  0.0055
                ( 49.98%)  -0.7070* C  13 s( 34.60%)p 1.89( 65.37%)d 0.00(  0.03%)
                                            0.0000  0.5881 -0.0120 -0.0028 -0.0004
                                           -0.5385 -0.0055  0.0108 -0.0005  0.2739
                                            0.0157 -0.0070  0.0004  0.5354 -0.0398
                                           -0.0053 -0.0000 -0.0106 -0.0121  0.0051
                                            0.0054  0.0021
   411. (0.01081) BD*( 1) C  12 - H  26  
                ( 39.44%)   0.6280* C  12 s( 30.83%)p 2.24( 69.11%)d 0.00(  0.07%)
                                            0.0003 -0.5549 -0.0177 -0.0000 -0.0002
                                           -0.0185  0.0010 -0.0003  0.0002  0.2391
                                            0.0005  0.0027  0.0003 -0.7959 -0.0046
                                           -0.0085 -0.0017 -0.0012 -0.0016  0.0121
                                            0.0023 -0.0223
                ( 60.56%)  -0.7782* H  26 s(100.00%)
                                           -1.0000 -0.0006 -0.0012
   412. (0.01543) BD*( 1) C  13 - C  14  
                ( 50.71%)   0.7121* C  13 s( 34.58%)p 1.89( 65.39%)d 0.00(  0.03%)
                                            0.0001  0.5880 -0.0110  0.0016  0.0002
                                           -0.0116 -0.0310  0.0034 -0.0005  0.2290
                                            0.0182 -0.0054  0.0006 -0.7742  0.0215
                                            0.0120 -0.0004 -0.0041  0.0017 -0.0097
                                           -0.0006  0.0143
                ( 49.29%)  -0.7021* C  14 s( 35.05%)p 1.85( 64.92%)d 0.00(  0.03%)
                                           -0.0000  0.5918  0.0162 -0.0006 -0.0001
                                            0.0299 -0.0319  0.0013  0.0002 -0.2373
                                            0.0265 -0.0001 -0.0004  0.7682 -0.0022
                                           -0.0083  0.0005 -0.0033 -0.0021 -0.0075
                                            0.0001  0.0152
   413. (0.32619) BD*( 2) C  13 - C  14  
                ( 50.78%)   0.7126* C  13 s(  0.00%)p 1.00( 99.95%)d 0.00(  0.04%)
                                           -0.0000 -0.0012 -0.0007 -0.0017 -0.0001
                                            0.6040  0.0122  0.0070 -0.0002  0.7663
                                            0.0146  0.0086 -0.0004  0.2168  0.0040
                                            0.0032 -0.0001 -0.0002 -0.0110 -0.0091
                                           -0.0146 -0.0054
                ( 49.22%)  -0.7016* C  14 s(  0.00%)p 1.00( 99.97%)d 0.00(  0.03%)
                                           -0.0000  0.0014  0.0020 -0.0006 -0.0001
                                            0.6017  0.0087  0.0069 -0.0012  0.7693
                                            0.0116  0.0107 -0.0015  0.2130  0.0037
                                            0.0030 -0.0008 -0.0051  0.0089  0.0127
                                           -0.0046  0.0062
   414. (0.01110) BD*( 1) C  13 - H  27  
                ( 39.46%)   0.6282* C  13 s( 30.73%)p 2.25( 69.21%)d 0.00(  0.07%)
                                            0.0003 -0.5540 -0.0182 -0.0011 -0.0003
                                           -0.5860 -0.0041 -0.0058 -0.0009  0.5329
                                            0.0035  0.0054  0.0009 -0.2540 -0.0013
                                           -0.0032 -0.0007  0.0191 -0.0102  0.0082
                                           -0.0016  0.0108
                ( 60.54%)  -0.7781* H  27 s(100.00%)
                                           -1.0000 -0.0007 -0.0012
   415. (0.01175) BD*( 1) C  14 - H  28  
                ( 39.68%)   0.6299* C  14 s( 30.27%)p 2.30( 69.66%)d 0.00(  0.07%)
                                            0.0004 -0.5500  0.0158  0.0020  0.0002
                                           -0.5662  0.0072 -0.0056 -0.0023  0.2951
                                           -0.0071  0.0037  0.0016  0.5372  0.0134
                                           -0.0005  0.0008  0.0101  0.0195 -0.0117
                                           -0.0073 -0.0035
                ( 60.32%)  -0.7766* H  28 s(100.00%)
                                           -1.0000 -0.0015 -0.0008
   416. (0.26411) BD*( 1) C  15 - O  16  
                ( 73.00%)   0.8544* C  15 s(  0.05%)p99.99( 99.36%)d12.42(  0.59%)
                                           -0.0000  0.0216 -0.0022  0.0014  0.0001
                                            0.9608  0.0485  0.0234  0.0091  0.2441
                                            0.0166  0.0087  0.0024 -0.0870 -0.0019
                                           -0.0006 -0.0008 -0.0572 -0.0402 -0.0056
                                            0.0306  0.0050
                ( 27.00%)  -0.5196* O  16 s(  0.06%)p99.99( 99.83%)d 1.85(  0.11%)
                                            0.0000  0.0243 -0.0021  0.0004 -0.0000
                                            0.9516  0.0008  0.0006 -0.0033  0.2993
                                           -0.0007 -0.0002 -0.0009 -0.0556 -0.0007
                                           -0.0007  0.0003  0.0242  0.0169  0.0037
                                           -0.0144 -0.0023
   417. (0.00550) BD*( 2) C  15 - O  16  
                ( 63.87%)   0.7992* C  15 s( 32.05%)p 2.12( 67.79%)d 0.00(  0.16%)
                                           -0.0001  0.5627 -0.0625 -0.0021 -0.0017
                                            0.1229 -0.0098 -0.0026 -0.0007 -0.6874
                                            0.0373  0.0044  0.0032 -0.4321  0.0454
                                           -0.0054  0.0029 -0.0101 -0.0050  0.0278
                                           -0.0252 -0.0047
                ( 36.13%)  -0.6011* O  16 s( 36.88%)p 1.71( 63.01%)d 0.00(  0.11%)
                                            0.0000  0.6057 -0.0434 -0.0013 -0.0000
                                           -0.1952  0.0049 -0.0000 -0.0000  0.6481
                                           -0.0204  0.0002  0.0004  0.4140 -0.0133
                                           -0.0022 -0.0001 -0.0096 -0.0070  0.0257
                                           -0.0169 -0.0031
   418. (0.03742) BD*( 1) C  15 - H  29  
                ( 41.58%)   0.6448* C  15 s( 35.75%)p 1.79( 64.16%)d 0.00(  0.09%)
                                            0.0002 -0.5962 -0.0455  0.0021 -0.0016
                                            0.2186  0.0049 -0.0022 -0.0001 -0.6770
                                           -0.0208  0.0128 -0.0026  0.3670 -0.0078
                                            0.0009 -0.0042  0.0109 -0.0062  0.0215
                                            0.0144  0.0101
                ( 58.42%)  -0.7643* H  29 s(100.00%)
                                           -1.0000  0.0039 -0.0012


 NHO Directionality and "Bond Bending" (deviations from line of nuclear centers)

         [Thresholds for printing:  angular deviation  >  1.0 degree]
                                    hybrid p-character > 25.0%
                                    orbital occupancy  >  0.10e

                                Line of Centers        Hybrid 1              Hybrid 2
                                ---------------  -------------------   ------------------
                NBO               Theta   Phi    Theta   Phi    Dev    Theta   Phi    Dev
 ========================================================================================
     1. BD (   1) C   1 - C   2    76.9  292.5    76.7  291.2   1.3    102.9  113.9   1.3
     2. BD (   1) C   1 - C   6    93.7  172.7    93.2  173.9   1.3     85.9  351.4   1.3
     3. BD (   2) C   1 - C   6    93.7  172.7   166.4  277.7  89.9    166.3  278.3  89.9
     5. BD (   1) C   2 - C   3    80.6  231.4    81.0  229.8   1.6     99.9   52.9   1.6
     6. BD (   2) C   2 - C   3    80.6  231.4   166.6  277.3  90.0     13.3   96.3  89.9
    10. BD (   1) C   4 - C   5   103.4  111.9     --     --    --      76.2  293.1   1.2
    11. BD (   2) C   4 - C   5   103.4  111.9   166.9  279.0  89.4    166.2  279.0  89.9
    12. BD (   1) C   4 - C   7    80.9  230.6    80.2  231.8   1.3     99.9   48.6   2.1
    13. BD (   1) C   5 - C   6    99.4   51.4    99.0   49.9   1.6     80.1  233.0   1.6
    16. BD (   1) C   7 - C   8    15.6  269.6    16.1  272.8   1.0      --     --    --
    17. BD (   1) C   7 - N   9   126.4  284.0   125.6  286.7   2.3      --     --    --
    19. BD (   1) C   8 - C  10    48.9  152.3    50.4  151.2   1.8    134.9  334.3   4.0
    20. BD (   2) C   8 - C  10    48.9  152.3   101.6  231.5  89.7    102.4  231.0  90.1
    21. BD (   1) C   8 - C  14    70.8  317.5     --     --    --     108.0  138.1   1.3
    22. BD (   1) N   9 - C  15   175.2  157.8   173.9  144.1   1.8      --     --    --
    24. BD (   1) C  10 - C  11    17.3  276.2    16.2  273.5   1.3    163.5   92.4   1.4
    25. BD (   1) C  10 -Cl  17   104.0  137.2   106.5  137.0   2.5     77.4  317.4   1.4
    26. BD (   1) C  11 - C  12    72.0  317.4    74.3  317.6   2.3    109.8  137.2   1.8
    27. BD (   2) C  11 - C  12    72.0  317.4    77.5   51.3  89.8     77.6   51.7  89.8
    28. BD (   1) C  11 - H  25    48.4  152.5    49.7  152.2   1.2      --     --    --
    29. BD (   1) C  12 - C  13   130.4  332.5   131.7  333.0   1.4     50.9  152.1   1.4
    31. BD (   1) C  13 - C  14   162.9   95.6   161.7   99.3   1.7     15.6  269.9   2.2
    32. BD (   2) C  13 - C  14   162.9   95.6   102.6  231.7  89.9     77.7   52.1  90.2
    34. BD (   1) C  14 - H  28   129.2  332.1   130.8  332.6   1.6      --     --    --
    35. BD (   1) C  15 - O  16   122.1  283.4    94.8   14.6  88.5     93.3   17.4  88.3
    36. BD (   2) C  15 - O  16   122.1  283.4   120.8  279.7   3.4     58.8  106.9   3.1
    37. BD (   1) C  15 - H  29   117.8  107.8   116.2  107.8   1.6      --     --    --
    59. LP (   1) N   9             --     --     92.8   15.2   --       --     --    --
    60. LP (   1) O  16             --     --    121.2  283.4   --       --     --    --
    61. LP (   2) O  16             --     --     31.8  292.6   --       --     --    --
    63. LP (   2)Cl  17             --     --     19.8  186.3   --       --     --    --
    64. LP (   3)Cl  17             --     --     75.5   50.7   --       --     --    --
   384. BD*(   2) C   1 - C   6    93.7  172.7   166.4  277.7  89.9    166.3  278.3  89.9
   387. BD*(   2) C   2 - C   3    80.6  231.4   166.6  277.3  90.0     13.3   96.3  89.9
   392. BD*(   2) C   4 - C   5   103.4  111.9   166.9  279.0  89.4    166.2  279.0  89.9
   401. BD*(   2) C   8 - C  10    48.9  152.3   101.6  231.5  89.7    102.4  231.0  90.1
   408. BD*(   2) C  11 - C  12    72.0  317.4    77.5   51.3  89.8     77.6   51.7  89.8
   413. BD*(   2) C  13 - C  14   162.9   95.6   102.6  231.7  89.9     77.7   52.1  90.2
   416. BD*(   1) C  15 - O  16   122.1  283.4    94.8   14.6  88.5     93.3   17.4  88.3


 Second Order Perturbation Theory Analysis of Fock Matrix in NBO Basis

     Threshold for printing:   0.50 kcal/mol
                                                                              E(2)  E(j)-E(i) F(i,j)
         Donor NBO (i)                     Acceptor NBO (j)                 kcal/mol   a.u.    a.u. 
 ===================================================================================================

 within unit  1
   1. BD (   1) C   1 - C   2        / 99. RY*(   1) C   3                    0.86    1.88    0.036
   1. BD (   1) C   1 - C   2        /100. RY*(   2) C   3                    1.57    1.91    0.049
   1. BD (   1) C   1 - C   2        /150. RY*(   1) C   6                    1.03    1.87    0.039
   1. BD (   1) C   1 - C   2        /151. RY*(   2) C   6                    1.44    2.18    0.050
   1. BD (   1) C   1 - C   2        /383. BD*(   1) C   1 - C   6            2.52    1.39    0.053
   1. BD (   1) C   1 - C   2        /385. BD*(   1) C   1 - H  18            1.34    1.39    0.038
   1. BD (   1) C   1 - C   2        /386. BD*(   1) C   2 - C   3            2.59    1.38    0.053
   1. BD (   1) C   1 - C   2        /388. BD*(   1) C   2 - H  19            1.33    1.38    0.038
   1. BD (   1) C   1 - C   2        /390. BD*(   1) C   3 - H  20            2.47    1.38    0.052
   1. BD (   1) C   1 - C   2        /396. BD*(   1) C   6 - H  22            2.36    1.38    0.051
   2. BD (   1) C   1 - C   6        / 82. RY*(   1) C   2                    1.02    1.86    0.039
   2. BD (   1) C   1 - C   6        / 83. RY*(   2) C   2                    1.46    2.17    0.051
   2. BD (   1) C   1 - C   6        /133. RY*(   1) C   5                    0.69    1.86    0.032
   2. BD (   1) C   1 - C   6        /134. RY*(   2) C   5                    1.83    1.91    0.053
   2. BD (   1) C   1 - C   6        /382. BD*(   1) C   1 - C   2            2.52    1.39    0.053
   2. BD (   1) C   1 - C   6        /385. BD*(   1) C   1 - H  18            1.34    1.39    0.039
   2. BD (   1) C   1 - C   6        /388. BD*(   1) C   2 - H  19            2.38    1.38    0.051
   2. BD (   1) C   1 - C   6        /394. BD*(   1) C   5 - C   6            2.58    1.38    0.053
   2. BD (   1) C   1 - C   6        /395. BD*(   1) C   5 - H  21            2.48    1.38    0.052
   2. BD (   1) C   1 - C   6        /396. BD*(   1) C   6 - H  22            1.35    1.38    0.039
   3. BD (   2) C   1 - C   6        / 85. RY*(   4) C   2                    0.79    1.81    0.037
   3. BD (   2) C   1 - C   6        /136. RY*(   4) C   5                    0.96    1.63    0.039
   3. BD (   2) C   1 - C   6        /387. BD*(   2) C   2 - C   3           28.31    0.35    0.089
   3. BD (   2) C   1 - C   6        /392. BD*(   2) C   4 - C   5           28.57    0.35    0.089
   4. BD (   1) C   1 - H  18        / 82. RY*(   1) C   2                    1.35    1.71    0.043
   4. BD (   1) C   1 - H  18        /150. RY*(   1) C   6                    1.34    1.72    0.043
   4. BD (   1) C   1 - H  18        /382. BD*(   1) C   1 - C   2            0.95    1.24    0.031
   4. BD (   1) C   1 - H  18        /383. BD*(   1) C   1 - C   6            0.95    1.24    0.031
   4. BD (   1) C   1 - H  18        /386. BD*(   1) C   2 - C   3            3.86    1.23    0.062
   4. BD (   1) C   1 - H  18        /388. BD*(   1) C   2 - H  19            0.56    1.23    0.024
   4. BD (   1) C   1 - H  18        /394. BD*(   1) C   5 - C   6            3.80    1.24    0.061
   4. BD (   1) C   1 - H  18        /396. BD*(   1) C   6 - H  22            0.56    1.23    0.024
   5. BD (   1) C   2 - C   3        / 65. RY*(   1) C   1                    0.95    1.88    0.038
   5. BD (   1) C   2 - C   3        / 66. RY*(   2) C   1                    1.41    2.18    0.050
   5. BD (   1) C   2 - C   3        /116. RY*(   1) C   4                    1.30    2.00    0.046
   5. BD (   1) C   2 - C   3        /117. RY*(   2) C   4                    1.00    2.00    0.040
   5. BD (   1) C   2 - C   3        /382. BD*(   1) C   1 - C   2            2.51    1.39    0.053
   5. BD (   1) C   2 - C   3        /385. BD*(   1) C   1 - H  18            2.31    1.38    0.051
   5. BD (   1) C   2 - C   3        /388. BD*(   1) C   2 - H  19            1.30    1.38    0.038
   5. BD (   1) C   2 - C   3        /389. BD*(   1) C   3 - C   4            3.63    1.38    0.063
   5. BD (   1) C   2 - C   3        /390. BD*(   1) C   3 - H  20            1.54    1.38    0.041
   5. BD (   1) C   2 - C   3        /393. BD*(   1) C   4 - C   7            3.99    1.25    0.063
   6. BD (   2) C   2 - C   3        / 67. RY*(   3) C   1                    1.44    0.77    0.033
   6. BD (   2) C   2 - C   3        /118. RY*(   3) C   4                    0.58    1.02    0.024
   6. BD (   2) C   2 - C   3        /384. BD*(   2) C   1 - C   6           28.06    0.35    0.089
   6. BD (   2) C   2 - C   3        /392. BD*(   2) C   4 - C   5           29.15    0.35    0.091
   7. BD (   1) C   2 - H  19        / 65. RY*(   1) C   1                    1.24    1.73    0.041
   7. BD (   1) C   2 - H  19        / 99. RY*(   1) C   3                    1.17    1.73    0.040
   7. BD (   1) C   2 - H  19        /382. BD*(   1) C   1 - C   2            0.94    1.24    0.030
   7. BD (   1) C   2 - H  19        /383. BD*(   1) C   1 - C   6            3.71    1.24    0.061
   7. BD (   1) C   2 - H  19        /385. BD*(   1) C   1 - H  18            0.57    1.24    0.024
   7. BD (   1) C   2 - H  19        /386. BD*(   1) C   2 - C   3            0.95    1.23    0.031
   7. BD (   1) C   2 - H  19        /389. BD*(   1) C   3 - C   4            3.99    1.23    0.063
   7. BD (   1) C   2 - H  19        /390. BD*(   1) C   3 - H  20            0.55    1.23    0.023
   8. BD (   1) C   3 - C   4        / 82. RY*(   1) C   2                    1.19    1.86    0.042
   8. BD (   1) C   3 - C   4        / 83. RY*(   2) C   2                    1.51    2.17    0.051
   8. BD (   1) C   3 - C   4        /117. RY*(   2) C   4                    0.52    2.01    0.029
   8. BD (   1) C   3 - C   4        /133. RY*(   1) C   5                    0.87    1.86    0.036
   8. BD (   1) C   3 - C   4        /167. RY*(   1) C   7                    2.11    1.76    0.055
   8. BD (   1) C   3 - C   4        /386. BD*(   1) C   2 - C   3            3.19    1.38    0.059
   8. BD (   1) C   3 - C   4        /388. BD*(   1) C   2 - H  19            1.97    1.38    0.047
   8. BD (   1) C   3 - C   4        /390. BD*(   1) C   3 - H  20            1.60    1.38    0.042
   8. BD (   1) C   3 - C   4        /391. BD*(   1) C   4 - C   5            3.32    1.38    0.060
   8. BD (   1) C   3 - C   4        /393. BD*(   1) C   4 - C   7            2.05    1.26    0.045
   8. BD (   1) C   3 - C   4        /395. BD*(   1) C   5 - H  21            2.39    1.38    0.052
   8. BD (   1) C   3 - C   4        /399. BD*(   1) C   7 - H  23            1.24    1.22    0.035
   9. BD (   1) C   3 - H  20        / 82. RY*(   1) C   2                    1.13    1.72    0.039
   9. BD (   1) C   3 - H  20        /116. RY*(   1) C   4                    1.72    1.86    0.051
   9. BD (   1) C   3 - H  20        /382. BD*(   1) C   1 - C   2            3.57    1.24    0.059
   9. BD (   1) C   3 - H  20        /386. BD*(   1) C   2 - C   3            1.08    1.24    0.033
   9. BD (   1) C   3 - H  20        /388. BD*(   1) C   2 - H  19            0.55    1.23    0.023
   9. BD (   1) C   3 - H  20        /389. BD*(   1) C   3 - C   4            1.33    1.23    0.036
   9. BD (   1) C   3 - H  20        /391. BD*(   1) C   4 - C   5            4.84    1.23    0.069
  10. BD (   1) C   4 - C   5        / 99. RY*(   1) C   3                    0.87    1.88    0.036
  10. BD (   1) C   4 - C   5        /150. RY*(   1) C   6                    1.16    1.87    0.042
  10. BD (   1) C   4 - C   5        /151. RY*(   2) C   6                    1.55    2.18    0.052
  10. BD (   1) C   4 - C   5        /167. RY*(   1) C   7                    1.84    1.76    0.051
  10. BD (   1) C   4 - C   5        /389. BD*(   1) C   3 - C   4            3.38    1.38    0.061
  10. BD (   1) C   4 - C   5        /390. BD*(   1) C   3 - H  20            2.50    1.38    0.053
  10. BD (   1) C   4 - C   5        /393. BD*(   1) C   4 - C   7            2.01    1.26    0.045
  10. BD (   1) C   4 - C   5        /394. BD*(   1) C   5 - C   6            3.04    1.38    0.058
  10. BD (   1) C   4 - C   5        /395. BD*(   1) C   5 - H  21            1.65    1.38    0.043
  10. BD (   1) C   4 - C   5        /396. BD*(   1) C   6 - H  22            1.97    1.38    0.047
  10. BD (   1) C   4 - C   5        /398. BD*(   1) C   7 - N   9            0.92    1.20    0.030
  10. BD (   1) C   4 - C   5        /399. BD*(   1) C   7 - H  23            0.51    1.22    0.022
  11. BD (   2) C   4 - C   5        /101. RY*(   3) C   3                    2.09    1.00    0.045
  11. BD (   2) C   4 - C   5        /152. RY*(   3) C   6                    1.93    0.84    0.039
  11. BD (   2) C   4 - C   5        /384. BD*(   2) C   1 - C   6           27.57    0.35    0.088
  11. BD (   2) C   4 - C   5        /387. BD*(   2) C   2 - C   3           27.11    0.35    0.088
  11. BD (   2) C   4 - C   5        /397. BD*(   1) C   7 - C   8            3.27    0.77    0.049
  11. BD (   2) C   4 - C   5        /398. BD*(   1) C   7 - N   9            4.41    0.72    0.055
  11. BD (   2) C   4 - C   5        /401. BD*(   2) C   8 - C  10            0.87    0.32    0.015
  12. BD (   1) C   4 - C   7        / 99. RY*(   1) C   3                    1.51    1.84    0.047
  12. BD (   1) C   4 - C   7        /133. RY*(   1) C   5                    1.95    1.82    0.054
  12. BD (   1) C   4 - C   7        /186. RY*(   3) C   8                    1.43    1.51    0.042
  12. BD (   1) C   4 - C   7        /201. RY*(   1) N   9                    1.31    1.38    0.038
  12. BD (   1) C   4 - C   7        /386. BD*(   1) C   2 - C   3            2.21    1.34    0.049
  12. BD (   1) C   4 - C   7        /389. BD*(   1) C   3 - C   4            2.04    1.34    0.047
  12. BD (   1) C   4 - C   7        /391. BD*(   1) C   4 - C   5            2.06    1.34    0.047
  12. BD (   1) C   4 - C   7        /394. BD*(   1) C   5 - C   6            2.17    1.35    0.048
  12. BD (   1) C   4 - C   7        /397. BD*(   1) C   7 - C   8            2.92    1.20    0.053
  12. BD (   1) C   4 - C   7        /398. BD*(   1) C   7 - N   9            0.93    1.16    0.029
  12. BD (   1) C   4 - C   7        /399. BD*(   1) C   7 - H  23            0.93    1.18    0.030
  12. BD (   1) C   4 - C   7        /400. BD*(   1) C   8 - C  10            0.78    1.30    0.028
  12. BD (   1) C   4 - C   7        /401. BD*(   2) C   8 - C  10            2.83    0.75    0.046
  12. BD (   1) C   4 - C   7        /402. BD*(   1) C   8 - C  14            0.52    1.32    0.023
  12. BD (   1) C   4 - C   7        /404. BD*(   1) N   9 - H  24            1.53    1.27    0.040
  13. BD (   1) C   5 - C   6        / 65. RY*(   1) C   1                    0.96    1.88    0.038
  13. BD (   1) C   5 - C   6        / 66. RY*(   2) C   1                    1.42    2.18    0.050
  13. BD (   1) C   5 - C   6        /116. RY*(   1) C   4                    0.89    2.00    0.038
  13. BD (   1) C   5 - C   6        /117. RY*(   2) C   4                    1.22    2.00    0.044
  13. BD (   1) C   5 - C   6        /383. BD*(   1) C   1 - C   6            2.54    1.39    0.053
  13. BD (   1) C   5 - C   6        /385. BD*(   1) C   1 - H  18            2.30    1.39    0.051
  13. BD (   1) C   5 - C   6        /391. BD*(   1) C   4 - C   5            3.45    1.38    0.062
  13. BD (   1) C   5 - C   6        /393. BD*(   1) C   4 - C   7            3.84    1.25    0.062
  13. BD (   1) C   5 - C   6        /395. BD*(   1) C   5 - H  21            1.42    1.38    0.040
  13. BD (   1) C   5 - C   6        /396. BD*(   1) C   6 - H  22            1.32    1.38    0.038
  14. BD (   1) C   5 - H  21        /116. RY*(   1) C   4                    1.87    1.85    0.053
  14. BD (   1) C   5 - H  21        /150. RY*(   1) C   6                    1.12    1.72    0.039
  14. BD (   1) C   5 - H  21        /383. BD*(   1) C   1 - C   6            3.61    1.24    0.060
  14. BD (   1) C   5 - H  21        /389. BD*(   1) C   3 - C   4            4.88    1.23    0.069
  14. BD (   1) C   5 - H  21        /391. BD*(   1) C   4 - C   5            1.33    1.23    0.036
  14. BD (   1) C   5 - H  21        /394. BD*(   1) C   5 - C   6            1.06    1.24    0.032
  14. BD (   1) C   5 - H  21        /396. BD*(   1) C   6 - H  22            0.55    1.23    0.023
  15. BD (   1) C   6 - H  22        / 65. RY*(   1) C   1                    1.24    1.73    0.041
  15. BD (   1) C   6 - H  22        /133. RY*(   1) C   5                    1.21    1.71    0.041
  15. BD (   1) C   6 - H  22        /382. BD*(   1) C   1 - C   2            3.70    1.24    0.060
  15. BD (   1) C   6 - H  22        /383. BD*(   1) C   1 - C   6            0.94    1.24    0.031
  15. BD (   1) C   6 - H  22        /385. BD*(   1) C   1 - H  18            0.57    1.24    0.024
  15. BD (   1) C   6 - H  22        /391. BD*(   1) C   4 - C   5            4.03    1.23    0.063
  15. BD (   1) C   6 - H  22        /394. BD*(   1) C   5 - C   6            0.97    1.24    0.031
  15. BD (   1) C   6 - H  22        /395. BD*(   1) C   5 - H  21            0.56    1.23    0.023
  16. BD (   1) C   7 - C   8        /117. RY*(   2) C   4                    0.69    1.97    0.033
  16. BD (   1) C   7 - C   8        /118. RY*(   3) C   4                    1.09    1.45    0.036
  16. BD (   1) C   7 - C   8        /218. RY*(   1) C  10                    2.12    1.74    0.055
  16. BD (   1) C   7 - C   8        /286. RY*(   1) C  14                    1.52    1.84    0.048
  16. BD (   1) C   7 - C   8        /391. BD*(   1) C   4 - C   5            1.42    1.34    0.039
  16. BD (   1) C   7 - C   8        /392. BD*(   2) C   4 - C   5            2.22    0.79    0.041
  16. BD (   1) C   7 - C   8        /393. BD*(   1) C   4 - C   7            2.88    1.22    0.053
  16. BD (   1) C   7 - C   8        /398. BD*(   1) C   7 - N   9            0.72    1.16    0.026
  16. BD (   1) C   7 - C   8        /399. BD*(   1) C   7 - H  23            1.01    1.18    0.031
  16. BD (   1) C   7 - C   8        /400. BD*(   1) C   8 - C  10            2.44    1.30    0.050
  16. BD (   1) C   7 - C   8        /402. BD*(   1) C   8 - C  14            2.16    1.32    0.048
  16. BD (   1) C   7 - C   8        /403. BD*(   1) N   9 - C  15            3.24    1.27    0.057
  16. BD (   1) C   7 - C   8        /405. BD*(   1) C  10 - C  11            2.30    1.31    0.049
  16. BD (   1) C   7 - C   8        /412. BD*(   1) C  13 - C  14            2.40    1.34    0.051
  17. BD (   1) C   7 - N   9        /185. RY*(   2) C   8                    0.58    1.82    0.029
  17. BD (   1) C   7 - N   9        /306. RY*(   4) C  15                    1.60    1.95    0.050
  17. BD (   1) C   7 - N   9        /307. RY*(   5) C  15                    0.61    2.73    0.036
  17. BD (   1) C   7 - N   9        /391. BD*(   1) C   4 - C   5            1.45    1.47    0.041
  17. BD (   1) C   7 - N   9        /392. BD*(   2) C   4 - C   5            1.11    0.92    0.031
  17. BD (   1) C   7 - N   9        /393. BD*(   1) C   4 - C   7            1.04    1.35    0.034
  17. BD (   1) C   7 - N   9        /397. BD*(   1) C   7 - C   8            0.90    1.34    0.031
  17. BD (   1) C   7 - N   9        /400. BD*(   1) C   8 - C  10            1.84    1.44    0.046
  17. BD (   1) C   7 - N   9        /401. BD*(   2) C   8 - C  10            0.78    0.89    0.026
  17. BD (   1) C   7 - N   9        /403. BD*(   1) N   9 - C  15            0.89    1.40    0.032
  17. BD (   1) C   7 - N   9        /404. BD*(   1) N   9 - H  24            0.69    1.41    0.028
  17. BD (   1) C   7 - N   9        /417. BD*(   2) C  15 - O  16            1.67    1.49    0.045
  18. BD (   1) C   7 - H  23        /201. RY*(   1) N   9                    0.82    1.23    0.029
  18. BD (   1) C   7 - H  23        /389. BD*(   1) C   3 - C   4            5.38    1.19    0.072
  18. BD (   1) C   7 - H  23        /393. BD*(   1) C   4 - C   7            0.71    1.07    0.025
  18. BD (   1) C   7 - H  23        /397. BD*(   1) C   7 - C   8            0.91    1.05    0.028
  18. BD (   1) C   7 - H  23        /401. BD*(   2) C   8 - C  10            0.85    0.60    0.022
  18. BD (   1) C   7 - H  23        /402. BD*(   1) C   8 - C  14            4.48    1.17    0.065
  18. BD (   1) C   7 - H  23        /404. BD*(   1) N   9 - H  24            2.09    1.12    0.043
  19. BD (   1) C   8 - C  10        /167. RY*(   1) C   7                    1.51    1.80    0.047
  19. BD (   1) C   8 - C  10        /235. RY*(   1) C  11                    1.65    1.84    0.049
  19. BD (   1) C   8 - C  10        /236. RY*(   2) C  11                    0.78    1.98    0.035
  19. BD (   1) C   8 - C  10        /286. RY*(   1) C  14                    0.61    1.91    0.031
  19. BD (   1) C   8 - C  10        /397. BD*(   1) C   7 - C   8            2.95    1.27    0.055
  19. BD (   1) C   8 - C  10        /398. BD*(   1) C   7 - N   9            0.90    1.23    0.030
  19. BD (   1) C   8 - C  10        /402. BD*(   1) C   8 - C  14            3.64    1.39    0.064
  19. BD (   1) C   8 - C  10        /405. BD*(   1) C  10 - C  11            3.80    1.39    0.065
  19. BD (   1) C   8 - C  10        /409. BD*(   1) C  11 - H  25            1.79    1.40    0.045
  19. BD (   1) C   8 - C  10        /415. BD*(   1) C  14 - H  28            1.92    1.40    0.047
  20. BD (   2) C   8 - C  10        /238. RY*(   4) C  11                    2.19    1.10    0.048
  20. BD (   2) C   8 - C  10        /288. RY*(   3) C  14                    1.62    1.28    0.044
  20. BD (   2) C   8 - C  10        /337. RY*(   1)Cl  17                    2.65    1.00    0.050
  20. BD (   2) C   8 - C  10        /392. BD*(   2) C   4 - C   5            1.09    0.38    0.018
  20. BD (   2) C   8 - C  10        /393. BD*(   1) C   4 - C   7            2.79    0.81    0.046
  20. BD (   2) C   8 - C  10        /398. BD*(   1) C   7 - N   9            2.20    0.75    0.039
  20. BD (   2) C   8 - C  10        /399. BD*(   1) C   7 - H  23            0.54    0.77    0.020
  20. BD (   2) C   8 - C  10        /408. BD*(   2) C  11 - C  12           26.34    0.37    0.088
  20. BD (   2) C   8 - C  10        /413. BD*(   2) C  13 - C  14           24.90    0.37    0.086
  21. BD (   1) C   8 - C  14        /167. RY*(   1) C   7                    0.95    1.77    0.037
  21. BD (   1) C   8 - C  14        /218. RY*(   1) C  10                    0.64    1.79    0.030
  21. BD (   1) C   8 - C  14        /269. RY*(   1) C  13                    1.22    1.88    0.043
  21. BD (   1) C   8 - C  14        /270. RY*(   2) C  13                    1.62    2.19    0.054
  21. BD (   1) C   8 - C  14        /397. BD*(   1) C   7 - C   8            2.03    1.25    0.045
  21. BD (   1) C   8 - C  14        /399. BD*(   1) C   7 - H  23            1.15    1.23    0.034
  21. BD (   1) C   8 - C  14        /400. BD*(   1) C   8 - C  10            4.23    1.35    0.067
  21. BD (   1) C   8 - C  14        /406. BD*(   1) C  10 -Cl  17            5.55    1.01    0.067
  21. BD (   1) C   8 - C  14        /412. BD*(   1) C  13 - C  14            3.17    1.39    0.059
  21. BD (   1) C   8 - C  14        /414. BD*(   1) C  13 - H  27            1.86    1.39    0.046
  21. BD (   1) C   8 - C  14        /415. BD*(   1) C  14 - H  28            1.36    1.38    0.039
  22. BD (   1) N   9 - C  15        /167. RY*(   1) C   7                    1.48    1.93    0.048
  22. BD (   1) N   9 - C  15        /168. RY*(   2) C   7                    0.91    1.75    0.036
  22. BD (   1) N   9 - C  15        /185. RY*(   2) C   8                    0.59    1.89    0.030
  22. BD (   1) N   9 - C  15        /320. RY*(   1) O  16                    0.54    1.69    0.027
  22. BD (   1) N   9 - C  15        /397. BD*(   1) C   7 - C   8            1.24    1.41    0.038
  22. BD (   1) N   9 - C  15        /398. BD*(   1) C   7 - N   9            1.76    1.36    0.044
  22. BD (   1) N   9 - C  15        /404. BD*(   1) N   9 - H  24            0.68    1.48    0.028
  23. BD (   1) N   9 - H  24        /168. RY*(   2) C   7                    1.29    1.59    0.041
  23. BD (   1) N   9 - H  24        /303. RY*(   1) C  15                    0.85    2.12    0.038
  23. BD (   1) N   9 - H  24        /307. RY*(   5) C  15                    0.60    2.64    0.036
  23. BD (   1) N   9 - H  24        /393. BD*(   1) C   4 - C   7            0.85    1.27    0.029
  23. BD (   1) N   9 - H  24        /403. BD*(   1) N   9 - C  15            0.58    1.32    0.025
  23. BD (   1) N   9 - H  24        /417. BD*(   2) C  15 - O  16            1.11    1.40    0.035
  23. BD (   1) N   9 - H  24        /418. BD*(   1) C  15 - H  29            2.38    1.31    0.050
  24. BD (   1) C  10 - C  11        /184. RY*(   1) C   8                    1.40    2.04    0.048
  24. BD (   1) C  10 - C  11        /252. RY*(   1) C  12                    1.03    1.90    0.040
  24. BD (   1) C  10 - C  11        /253. RY*(   2) C  12                    1.57    2.24    0.053
  24. BD (   1) C  10 - C  11        /338. RY*(   2)Cl  17                    0.74    1.46    0.029
  24. BD (   1) C  10 - C  11        /397. BD*(   1) C   7 - C   8            3.95    1.27    0.063
  24. BD (   1) C  10 - C  11        /400. BD*(   1) C   8 - C  10            4.63    1.37    0.071
  24. BD (   1) C  10 - C  11        /407. BD*(   1) C  11 - C  12            2.83    1.41    0.056
  24. BD (   1) C  10 - C  11        /409. BD*(   1) C  11 - H  25            1.62    1.40    0.043
  24. BD (   1) C  10 - C  11        /411. BD*(   1) C  12 - H  26            1.74    1.41    0.044
  25. BD (   1) C  10 -Cl  17        /184. RY*(   1) C   8                    0.98    2.10    0.040
  25. BD (   1) C  10 -Cl  17        /218. RY*(   1) C  10                    0.65    1.86    0.031
  25. BD (   1) C  10 -Cl  17        /235. RY*(   1) C  11                    0.86    1.89    0.036
  25. BD (   1) C  10 -Cl  17        /400. BD*(   1) C   8 - C  10            0.66    1.43    0.028
  25. BD (   1) C  10 -Cl  17        /402. BD*(   1) C   8 - C  14            2.58    1.44    0.055
  25. BD (   1) C  10 -Cl  17        /407. BD*(   1) C  11 - C  12            2.28    1.47    0.052
  26. BD (   1) C  11 - C  12        /219. RY*(   2) C  10                    1.59    1.70    0.047
  26. BD (   1) C  11 - C  12        /269. RY*(   1) C  13                    1.02    1.88    0.039
  26. BD (   1) C  11 - C  12        /270. RY*(   2) C  13                    1.53    2.18    0.052
  26. BD (   1) C  11 - C  12        /405. BD*(   1) C  10 - C  11            3.31    1.36    0.060
  26. BD (   1) C  11 - C  12        /406. BD*(   1) C  10 -Cl  17            4.88    1.01    0.063
  26. BD (   1) C  11 - C  12        /409. BD*(   1) C  11 - H  25            1.49    1.37    0.041
  26. BD (   1) C  11 - C  12        /410. BD*(   1) C  12 - C  13            2.43    1.39    0.052
  26. BD (   1) C  11 - C  12        /411. BD*(   1) C  12 - H  26            1.31    1.39    0.038
  26. BD (   1) C  11 - C  12        /414. BD*(   1) C  13 - H  27            2.31    1.39    0.051
  27. BD (   2) C  11 - C  12        /220. RY*(   3) C  10                    0.50    1.46    0.026
  27. BD (   2) C  11 - C  12        /238. RY*(   4) C  11                    0.55    1.08    0.024
  27. BD (   2) C  11 - C  12        /272. RY*(   4) C  13                    0.86    1.77    0.038
  27. BD (   2) C  11 - C  12        /401. BD*(   2) C   8 - C  10           28.31    0.33    0.088
  27. BD (   2) C  11 - C  12        /413. BD*(   2) C  13 - C  14           28.26    0.35    0.089
  28. BD (   1) C  11 - H  25        /218. RY*(   1) C  10                    1.24    1.64    0.040
  28. BD (   1) C  11 - H  25        /252. RY*(   1) C  12                    1.18    1.73    0.040
  28. BD (   1) C  11 - H  25        /400. BD*(   1) C   8 - C  10            4.49    1.20    0.066
  28. BD (   1) C  11 - H  25        /405. BD*(   1) C  10 - C  11            1.31    1.21    0.036
  28. BD (   1) C  11 - H  25        /407. BD*(   1) C  11 - C  12            1.19    1.24    0.034
  28. BD (   1) C  11 - H  25        /410. BD*(   1) C  12 - C  13            3.59    1.24    0.060
  28. BD (   1) C  11 - H  25        /411. BD*(   1) C  12 - H  26            0.57    1.24    0.024
  29. BD (   1) C  12 - C  13        /236. RY*(   2) C  11                    2.13    1.95    0.058
  29. BD (   1) C  12 - C  13        /286. RY*(   1) C  14                    1.00    1.89    0.039
  29. BD (   1) C  12 - C  13        /287. RY*(   2) C  14                    1.35    2.01    0.047
  29. BD (   1) C  12 - C  13        /407. BD*(   1) C  11 - C  12            2.42    1.39    0.052
  29. BD (   1) C  12 - C  13        /409. BD*(   1) C  11 - H  25            2.27    1.37    0.050
  29. BD (   1) C  12 - C  13        /411. BD*(   1) C  12 - H  26            1.38    1.39    0.039
  29. BD (   1) C  12 - C  13        /412. BD*(   1) C  13 - C  14            2.64    1.39    0.054
  29. BD (   1) C  12 - C  13        /414. BD*(   1) C  13 - H  27            1.37    1.39    0.039
  29. BD (   1) C  12 - C  13        /415. BD*(   1) C  14 - H  28            2.52    1.38    0.053
  30. BD (   1) C  12 - H  26        /235. RY*(   1) C  11                    1.15    1.66    0.039
  30. BD (   1) C  12 - H  26        /269. RY*(   1) C  13                    1.27    1.73    0.042
  30. BD (   1) C  12 - H  26        /405. BD*(   1) C  10 - C  11            3.79    1.21    0.061
  30. BD (   1) C  12 - H  26        /407. BD*(   1) C  11 - C  12            1.01    1.24    0.032
  30. BD (   1) C  12 - H  26        /409. BD*(   1) C  11 - H  25            0.59    1.22    0.024
  30. BD (   1) C  12 - H  26        /410. BD*(   1) C  12 - C  13            1.00    1.24    0.031
  30. BD (   1) C  12 - H  26        /412. BD*(   1) C  13 - C  14            3.81    1.24    0.061
  30. BD (   1) C  12 - H  26        /414. BD*(   1) C  13 - H  27            0.56    1.24    0.024
  31. BD (   1) C  13 - C  14        /184. RY*(   1) C   8                    0.67    2.02    0.033
  31. BD (   1) C  13 - C  14        /185. RY*(   2) C   8                    1.58    1.74    0.047
  31. BD (   1) C  13 - C  14        /252. RY*(   1) C  12                    0.99    1.88    0.039
  31. BD (   1) C  13 - C  14        /253. RY*(   2) C  12                    1.37    2.21    0.049
  31. BD (   1) C  13 - C  14        /397. BD*(   1) C   7 - C   8            3.57    1.25    0.060
  31. BD (   1) C  13 - C  14        /402. BD*(   1) C   8 - C  14            3.61    1.37    0.063
  31. BD (   1) C  13 - C  14        /410. BD*(   1) C  12 - C  13            2.53    1.39    0.053
  31. BD (   1) C  13 - C  14        /411. BD*(   1) C  12 - H  26            2.32    1.39    0.051
  31. BD (   1) C  13 - C  14        /414. BD*(   1) C  13 - H  27            1.38    1.39    0.039
  31. BD (   1) C  13 - C  14        /415. BD*(   1) C  14 - H  28            1.69    1.38    0.043
  32. BD (   2) C  13 - C  14        /254. RY*(   3) C  12                    1.40    1.31    0.042
  32. BD (   2) C  13 - C  14        /401. BD*(   2) C   8 - C  10           31.68    0.33    0.093
  32. BD (   2) C  13 - C  14        /408. BD*(   2) C  11 - C  12           27.84    0.35    0.089
  33. BD (   1) C  13 - H  27        /252. RY*(   1) C  12                    1.24    1.73    0.041
  33. BD (   1) C  13 - H  27        /286. RY*(   1) C  14                    1.14    1.74    0.040
  33. BD (   1) C  13 - H  27        /402. BD*(   1) C   8 - C  14            4.10    1.21    0.063
  33. BD (   1) C  13 - H  27        /407. BD*(   1) C  11 - C  12            3.66    1.24    0.060
  33. BD (   1) C  13 - H  27        /410. BD*(   1) C  12 - C  13            0.99    1.24    0.031
  33. BD (   1) C  13 - H  27        /411. BD*(   1) C  12 - H  26            0.57    1.24    0.024
  33. BD (   1) C  13 - H  27        /412. BD*(   1) C  13 - C  14            1.04    1.24    0.032
  33. BD (   1) C  13 - H  27        /415. BD*(   1) C  14 - H  28            0.56    1.23    0.023
  34. BD (   1) C  14 - H  28        /184. RY*(   1) C   8                    1.75    1.88    0.051
  34. BD (   1) C  14 - H  28        /269. RY*(   1) C  13                    1.22    1.74    0.041
  34. BD (   1) C  14 - H  28        /400. BD*(   1) C   8 - C  10            4.70    1.21    0.067
  34. BD (   1) C  14 - H  28        /402. BD*(   1) C   8 - C  14            1.22    1.22    0.034
  34. BD (   1) C  14 - H  28        /410. BD*(   1) C  12 - C  13            3.48    1.25    0.059
  34. BD (   1) C  14 - H  28        /412. BD*(   1) C  13 - C  14            1.22    1.25    0.035
  34. BD (   1) C  14 - H  28        /414. BD*(   1) C  13 - H  27            0.53    1.24    0.023
  35. BD (   1) C  15 - O  16        /201. RY*(   1) N   9                    0.56    1.10    0.022
  35. BD (   1) C  15 - O  16        /416. BD*(   1) C  15 - O  16            1.17    0.47    0.023
  36. BD (   2) C  15 - O  16        /202. RY*(   2) N   9                    1.28    2.21    0.047
  36. BD (   2) C  15 - O  16        /303. RY*(   1) C  15                    0.82    2.44    0.040
  36. BD (   2) C  15 - O  16        /398. BD*(   1) C   7 - N   9            2.48    1.53    0.055
  36. BD (   2) C  15 - O  16        /403. BD*(   1) N   9 - C  15            0.59    1.64    0.028
  37. BD (   1) C  15 - H  29        /202. RY*(   2) N   9                    1.24    1.78    0.042
  37. BD (   1) C  15 - H  29        /320. RY*(   1) O  16                    0.99    1.44    0.034
  37. BD (   1) C  15 - H  29        /404. BD*(   1) N   9 - H  24            3.71    1.22    0.060
  38. CR (   1) C   1                / 83. RY*(   2) C   2                    1.28   11.79    0.110
  38. CR (   1) C   1                /151. RY*(   2) C   6                    1.29   11.80    0.110
  38. CR (   1) C   1                /359. RY*(   2) H  18                    0.58   12.26    0.075
  38. CR (   1) C   1                /386. BD*(   1) C   2 - C   3            0.67   11.01    0.077
  38. CR (   1) C   1                /394. BD*(   1) C   5 - C   6            0.66   11.01    0.076
  39. CR (   1) C   2                / 66. RY*(   2) C   1                    1.31   11.80    0.111
  39. CR (   1) C   2                /100. RY*(   2) C   3                    0.95   11.53    0.094
  39. CR (   1) C   2                /361. RY*(   2) H  19                    0.62   12.34    0.078
  39. CR (   1) C   2                /383. BD*(   1) C   1 - C   6            0.64   11.01    0.075
  39. CR (   1) C   2                /389. BD*(   1) C   3 - C   4            0.77   11.00    0.083
  40. CR (   1) C   3                / 83. RY*(   2) C   2                    1.33   11.79    0.112
  40. CR (   1) C   3                /117. RY*(   2) C   4                    2.05   11.63    0.138
  40. CR (   1) C   3                /362. RY*(   1) H  20                    0.66   11.79    0.079
  40. CR (   1) C   3                /382. BD*(   1) C   1 - C   2            0.64   11.01    0.075
  40. CR (   1) C   3                /391. BD*(   1) C   4 - C   5            0.78   11.00    0.083
  40. CR (   1) C   3                /393. BD*(   1) C   4 - C   7            0.82   10.88    0.085
  41. CR (   1) C   4                /100. RY*(   2) C   3                    1.33   11.55    0.110
  41. CR (   1) C   4                /134. RY*(   2) C   5                    1.32   11.56    0.110
  41. CR (   1) C   4                /386. BD*(   1) C   2 - C   3            0.61   11.03    0.074
  41. CR (   1) C   4                /394. BD*(   1) C   5 - C   6            0.62   11.03    0.074
  42. CR (   1) C   5                /116. RY*(   1) C   4                    0.74   11.62    0.083
  42. CR (   1) C   5                /117. RY*(   2) C   4                    1.09   11.63    0.101
  42. CR (   1) C   5                /151. RY*(   2) C   6                    1.32   11.80    0.111
  42. CR (   1) C   5                /364. RY*(   1) H  21                    0.69   11.91    0.081
  42. CR (   1) C   5                /383. BD*(   1) C   1 - C   6            0.65   11.01    0.076
  42. CR (   1) C   5                /389. BD*(   1) C   3 - C   4            0.82   11.00    0.086
  42. CR (   1) C   5                /393. BD*(   1) C   4 - C   7            0.80   10.88    0.084
  43. CR (   1) C   6                / 66. RY*(   2) C   1                    1.32   11.80    0.112
  43. CR (   1) C   6                /134. RY*(   2) C   5                    1.08   11.53    0.100
  43. CR (   1) C   6                /367. RY*(   2) H  22                    0.62   12.34    0.078
  43. CR (   1) C   6                /382. BD*(   1) C   1 - C   2            0.64   11.01    0.075
  43. CR (   1) C   6                /391. BD*(   1) C   4 - C   5            0.76   11.00    0.082
  44. CR (   1) C   7                /116. RY*(   1) C   4                    1.05   11.68    0.099
  44. CR (   1) C   7                /184. RY*(   1) C   8                    1.03   11.69    0.098
  44. CR (   1) C   7                /369. RY*(   2) H  23                    0.50   12.86    0.072
  44. CR (   1) C   7                /389. BD*(   1) C   3 - C   4            0.68   11.06    0.078
  44. CR (   1) C   7                /391. BD*(   1) C   4 - C   5            0.55   11.06    0.070
  44. CR (   1) C   7                /400. BD*(   1) C   8 - C  10            0.53   11.02    0.069
  44. CR (   1) C   7                /402. BD*(   1) C   8 - C  14            0.59   11.04    0.072
  44. CR (   1) C   7                /403. BD*(   1) N   9 - C  15            0.69   10.99    0.079
  45. CR (   1) C   8                /168. RY*(   2) C   7                    0.96   11.24    0.093
  45. CR (   1) C   8                /219. RY*(   2) C  10                    2.26   11.35    0.143
  45. CR (   1) C   8                /287. RY*(   2) C  14                    1.20   11.66    0.106
  45. CR (   1) C   8                /405. BD*(   1) C  10 - C  11            0.72   11.01    0.080
  45. CR (   1) C   8                /406. BD*(   1) C  10 -Cl  17            1.13   10.66    0.098
  45. CR (   1) C   8                /412. BD*(   1) C  13 - C  14            0.63   11.04    0.075
  46. CR (   1) N   9                /168. RY*(   2) C   7                    0.72   15.41    0.094
  46. CR (   1) N   9                /304. RY*(   2) C  15                    0.66   16.11    0.092
  46. CR (   1) N   9                /307. RY*(   5) C  15                    1.00   16.46    0.115
  46. CR (   1) N   9                /371. RY*(   2) H  24                    0.90   16.82    0.110
  47. CR (   1) C  10                /185. RY*(   2) C   8                    1.51   11.45    0.118
  47. CR (   1) C  10                /236. RY*(   2) C  11                    1.68   11.66    0.125
  47. CR (   1) C  10                /397. BD*(   1) C   7 - C   8            0.99   10.96    0.094
  47. CR (   1) C  10                /400. BD*(   1) C   8 - C  10            0.82   11.06    0.086
  47. CR (   1) C  10                /402. BD*(   1) C   8 - C  14            0.67   11.07    0.078
  47. CR (   1) C  10                /405. BD*(   1) C  10 - C  11            0.71   11.07    0.080
  47. CR (   1) C  10                /406. BD*(   1) C  10 -Cl  17            2.08   10.71    0.134
  47. CR (   1) C  10                /407. BD*(   1) C  11 - C  12            0.60   11.10    0.073
  48. CR (   1) C  11                /218. RY*(   1) C  10                    1.13   11.41    0.101
  48. CR (   1) C  11                /219. RY*(   2) C  10                    1.19   11.32    0.104
  48. CR (   1) C  11                /253. RY*(   2) C  12                    1.36   11.84    0.113
  48. CR (   1) C  11                /372. RY*(   1) H  25                    0.55   11.57    0.071
  48. CR (   1) C  11                /400. BD*(   1) C   8 - C  10            0.99   10.97    0.094
  48. CR (   1) C  11                /406. BD*(   1) C  10 -Cl  17            0.81   10.63    0.083
  48. CR (   1) C  11                /410. BD*(   1) C  12 - C  13            0.64   11.01    0.075
  49. CR (   1) C  12                /236. RY*(   2) C  11                    0.80   11.57    0.086
  49. CR (   1) C  12                /237. RY*(   3) C  11                    0.57   11.32    0.072
  49. CR (   1) C  12                /270. RY*(   2) C  13                    1.23   11.81    0.108
  49. CR (   1) C  12                /375. RY*(   2) H  26                    0.59   12.28    0.076
  49. CR (   1) C  12                /405. BD*(   1) C  10 - C  11            0.70   10.98    0.079
  49. CR (   1) C  12                /412. BD*(   1) C  13 - C  14            0.66   11.01    0.077
  50. CR (   1) C  13                /253. RY*(   2) C  12                    1.24   11.83    0.108
  50. CR (   1) C  13                /287. RY*(   2) C  14                    1.06   11.63    0.099
  50. CR (   1) C  13                /377. RY*(   2) H  27                    0.58   12.26    0.075
  50. CR (   1) C  13                /402. BD*(   1) C   8 - C  14            0.78   10.99    0.083
  50. CR (   1) C  13                /407. BD*(   1) C  11 - C  12            0.62   11.01    0.074
  51. CR (   1) C  14                /184. RY*(   1) C   8                    0.95   11.64    0.094
  51. CR (   1) C  14                /185. RY*(   2) C   8                    0.80   11.36    0.085
  51. CR (   1) C  14                /186. RY*(   3) C   8                    0.62   11.18    0.074
  51. CR (   1) C  14                /270. RY*(   2) C  13                    1.38   11.81    0.114
  51. CR (   1) C  14                /378. RY*(   1) H  28                    0.67   11.80    0.080
  51. CR (   1) C  14                /397. BD*(   1) C   7 - C   8            0.70   10.87    0.079
  51. CR (   1) C  14                /400. BD*(   1) C   8 - C  10            0.82   10.97    0.085
  51. CR (   1) C  14                /410. BD*(   1) C  12 - C  13            0.63   11.02    0.075
  52. CR (   1) C  15                /381. RY*(   2) H  29                    0.53   12.68    0.073
  52. CR (   1) C  15                /398. BD*(   1) C   7 - N   9            1.31   10.95    0.108
  53. CR (   1) O  16                /303. RY*(   1) C  15                    4.30   20.70    0.267
  55. CR (   2)Cl  17                /218. RY*(   1) C  10                    2.42   11.93    0.152
  55. CR (   2)Cl  17                /400. BD*(   1) C   8 - C  10            0.96   11.50    0.094
  55. CR (   2)Cl  17                /405. BD*(   1) C  10 - C  11            0.65   11.51    0.077
  59. LP (   1) N   9                /169. RY*(   3) C   7                    1.13    1.13    0.035
  59. LP (   1) N   9                /305. RY*(   3) C  15                    2.58    1.88    0.067
  59. LP (   1) N   9                /392. BD*(   2) C   4 - C   5            1.21    0.38    0.019
  59. LP (   1) N   9                /393. BD*(   1) C   4 - C   7            6.62    0.81    0.070
  59. LP (   1) N   9                /399. BD*(   1) C   7 - H  23            6.25    0.77    0.067
  59. LP (   1) N   9                /416. BD*(   1) C  15 - O  16           83.97    0.35    0.155
  60. LP (   1) O  16                /303. RY*(   1) C  15                   11.29    2.16    0.139
  60. LP (   1) O  16                /304. RY*(   2) C  15                    0.91    2.33    0.041
  60. LP (   1) O  16                /316. RY*(  14) C  15                    0.52    3.33    0.037
  60. LP (   1) O  16                /418. BD*(   1) C  15 - H  29            0.58    1.35    0.025
  61. LP (   2) O  16                /304. RY*(   2) C  15                    2.72    1.85    0.065
  61. LP (   2) O  16                /307. RY*(   5) C  15                    0.50    2.20    0.030
  61. LP (   2) O  16                /319. RY*(  17) C  15                    0.79    1.25    0.029
  61. LP (   2) O  16                /398. BD*(   1) C   7 - N   9            0.93    0.77    0.024
  61. LP (   2) O  16                /403. BD*(   1) N   9 - C  15           22.98    0.88    0.128
  61. LP (   2) O  16                /418. BD*(   1) C  15 - H  29           17.29    0.88    0.111
  62. LP (   1)Cl  17                /218. RY*(   1) C  10                    3.76    2.03    0.078
  62. LP (   1)Cl  17                /219. RY*(   2) C  10                    0.76    1.94    0.034
  62. LP (   1)Cl  17                /400. BD*(   1) C   8 - C  10            2.34    1.60    0.055
  62. LP (   1)Cl  17                /405. BD*(   1) C  10 - C  11            1.54    1.61    0.045
  63. LP (   2)Cl  17                /219. RY*(   2) C  10                    1.26    1.31    0.037
  63. LP (   2)Cl  17                /400. BD*(   1) C   8 - C  10            6.42    0.97    0.070
  63. LP (   2)Cl  17                /405. BD*(   1) C  10 - C  11            5.52    0.98    0.066
  63. LP (   2)Cl  17                /407. BD*(   1) C  11 - C  12            0.77    1.01    0.025
  64. LP (   3)Cl  17                /220. RY*(   3) C  10                    1.13    1.55    0.038
  64. LP (   3)Cl  17                /401. BD*(   2) C   8 - C  10           18.37    0.42    0.086
 384. BD*(   2) C   1 - C   6        / 67. RY*(   3) C   1                    3.26    0.42    0.082
 384. BD*(   2) C   1 - C   6        / 75. RY*(  11) C   1                    0.60    0.38    0.033
 384. BD*(   2) C   1 - C   6        /152. RY*(   3) C   6                    1.77    0.49    0.065
 384. BD*(   2) C   1 - C   6        /153. RY*(   4) C   6                    0.51    1.59    0.063
 387. BD*(   2) C   2 - C   3        / 84. RY*(   3) C   2                    2.63    0.60    0.089
 387. BD*(   2) C   2 - C   3        /101. RY*(   3) C   3                    0.72    0.65    0.048
 387. BD*(   2) C   2 - C   3        /102. RY*(   4) C   3                    1.10    1.32    0.086
 392. BD*(   2) C   4 - C   5        /101. RY*(   3) C   3                    0.74    0.65    0.047
 392. BD*(   2) C   4 - C   5        /118. RY*(   3) C   4                    0.62    0.67    0.043
 392. BD*(   2) C   4 - C   5        /120. RY*(   5) C   4                    0.52    1.67    0.063
 392. BD*(   2) C   4 - C   5        /135. RY*(   3) C   5                    3.32    0.62    0.097
 392. BD*(   2) C   4 - C   5        /152. RY*(   3) C   6                    0.68    0.49    0.039
 392. BD*(   2) C   4 - C   5        /397. BD*(   1) C   7 - C   8            1.17    0.41    0.045
 392. BD*(   2) C   4 - C   5        /398. BD*(   1) C   7 - N   9            1.63    0.37    0.050
 401. BD*(   2) C   8 - C  10        /186. RY*(   3) C   8                    1.06    0.75    0.055
 401. BD*(   2) C   8 - C  10        /220. RY*(   3) C  10                    1.61    1.13    0.083
 401. BD*(   2) C   8 - C  10        /238. RY*(   4) C  11                    0.92    0.76    0.051
 401. BD*(   2) C   8 - C  10        /288. RY*(   3) C  14                    0.80    0.93    0.053
 401. BD*(   2) C   8 - C  10        /337. RY*(   1)Cl  17                    1.31    0.65    0.056
 401. BD*(   2) C   8 - C  10        /392. BD*(   2) C   4 - C   5            6.44    0.03    0.021
 401. BD*(   2) C   8 - C  10        /393. BD*(   1) C   4 - C   7            1.74    0.46    0.053
 401. BD*(   2) C   8 - C  10        /398. BD*(   1) C   7 - N   9            1.15    0.40    0.040
 401. BD*(   2) C   8 - C  10        /399. BD*(   1) C   7 - H  23            0.52    0.42    0.028
 401. BD*(   2) C   8 - C  10        /408. BD*(   2) C  11 - C  12          151.65    0.03    0.091
 401. BD*(   2) C   8 - C  10        /413. BD*(   2) C  13 - C  14          179.03    0.02    0.096
 408. BD*(   2) C  11 - C  12        /238. RY*(   4) C  11                    0.84    0.73    0.056
 408. BD*(   2) C  11 - C  12        /239. RY*(   5) C  11                    0.91    1.39    0.080
 408. BD*(   2) C  11 - C  12        /255. RY*(   4) C  12                    1.43    1.17    0.092
 413. BD*(   2) C  13 - C  14        /271. RY*(   3) C  13                    2.70    0.71    0.097
 413. BD*(   2) C  13 - C  14        /289. RY*(   4) C  14                    1.35    1.18    0.088
 416. BD*(   1) C  15 - O  16        /305. RY*(   3) C  15                    1.51    1.52    0.116
 416. BD*(   1) C  15 - O  16        /308. RY*(   6) C  15                    0.71    1.49    0.080
 416. BD*(   1) C  15 - O  16        /321. RY*(   2) O  16                    1.13    0.63    0.066
 416. BD*(   1) C  15 - O  16        /322. RY*(   3) O  16                    0.96    0.65    0.061
 416. BD*(   1) C  15 - O  16        /392. BD*(   2) C   4 - C   5            0.91    0.02    0.007


 Natural Bond Orbitals (Summary):

                                                            Principal Delocalizations
           NBO                        Occupancy    Energy   (geminal,vicinal,remote)
 ====================================================================================
 Molecular unit  1  (C14H12NOCl)
     1. BD (   1) C   1 - C   2          1.98166    -0.77175  386(g),383(g),390(v),396(v)
                                                    100(v),151(v),385(g),388(g)
                                                    150(v),99(v)
     2. BD (   1) C   1 - C   6          1.98153    -0.77086  394(g),382(g),395(v),388(v)
                                                    134(v),83(v),396(g),385(g)
                                                    82(v),133(v)
     3. BD (   2) C   1 - C   6          1.66355    -0.29641  392(v),387(v),136(v),85(v)
     4. BD (   1) C   1 - H  18          1.98159    -0.62259  386(v),394(v),82(v),150(v)
                                                    382(g),383(g),388(v),396(v)
     5. BD (   1) C   2 - C   3          1.97920    -0.76967  393(v),389(g),382(g),385(v)
                                                    390(g),66(v),116(v),388(g)
                                                    117(v),65(v)
     6. BD (   2) C   2 - C   3          1.66630    -0.29748  392(v),384(v),67(v),118(v)
     7. BD (   1) C   2 - H  19          1.98160    -0.62264  389(v),383(v),65(v),99(v)
                                                    386(g),382(g),385(v),390(v)
     8. BD (   1) C   3 - C   4          1.97376    -0.77248  391(g),386(g),395(v),167(v)
                                                    393(g),388(v),390(g),83(v)
                                                    399(v),82(v),133(v),117(g)
     9. BD (   1) C   3 - H  20          1.97971    -0.62514  391(v),382(v),116(v),389(g)
                                                    82(v),386(g),388(v)
    10. BD (   1) C   4 - C   5          1.97457    -0.77187  389(g),394(g),390(v),393(g)
                                                    396(v),167(v),395(g),151(v)
                                                    150(v),398(v),99(v)
    11. BD (   2) C   4 - C   5          1.66773    -0.29983  384(v),387(v),398(v),397(v)
                                                    101(v),152(v),401(r)
    12. BD (   1) C   4 - C   7          1.96226    -0.73279  401(v),397(g),386(v),394(v)
                                                    391(g),389(g),133(v),404(v)
                                                    99(v),186(v),201(v),399(g)
                                                    398(g),400(v),402(v)
    13. BD (   1) C   5 - C   6          1.97925    -0.77042  393(v),391(g),383(g),385(v)
                                                    66(v),395(g),396(g),117(v)
                                                    65(v),116(v)
    14. BD (   1) C   5 - H  21          1.98037    -0.62305  389(v),383(v),116(v),391(g)
                                                    150(v),394(g),396(v)
    15. BD (   1) C   6 - H  22          1.98145    -0.62260  391(v),382(v),65(v),133(v)
                                                    394(g),383(g),385(v),395(v)
    16. BD (   1) C   7 - C   8          1.96352    -0.73546  403(v),393(g),392(v),400(g)
                                                    412(v),405(v),402(g),218(v)
                                                    286(v),391(v),118(v),399(g)
                                                    398(g),117(v)
    17. BD (   1) C   7 - N   9          1.98214    -0.86887  400(v),417(v),306(v),391(v)
                                                    392(v),393(g),401(v),397(g)
                                                    403(g),404(g),307(v),185(v)
    18. BD (   1) C   7 - H  23          1.96801    -0.58281  389(v),402(v),404(v),401(v)
                                                    397(g),201(v),393(g)
    19. BD (   1) C   8 - C  10          1.97574    -0.80727  405(g),402(g),397(g),415(v)
                                                    409(v),235(v),167(v),398(v)
                                                    236(v),286(v)
    20. BD (   2) C   8 - C  10          1.67799    -0.32608  408(v),413(v),393(v),337(v)
                                                    238(v),398(v),288(v),392(r)
                                                    399(v)
    21. BD (   1) C   8 - C  14          1.96767    -0.78178  406(v),400(g),412(g),397(g)
                                                    414(v),270(v),415(g),269(v)
                                                    399(v),167(v),218(v)
    22. BD (   1) N   9 - C  15          1.99095    -0.93900  398(g),167(v),397(v),168(v)
                                                    404(g),185(r),320(v)
    23. BD (   1) N   9 - H  24          1.98568    -0.78148  418(v),168(v),417(v),393(v)
                                                    303(v),307(v),403(g)
    24. BD (   1) C  10 - C  11          1.97908    -0.80463  400(g),397(v),407(g),411(v)
                                                    409(g),253(v),184(v),252(v)
                                                    338(v)
    25. BD (   1) C  10 -Cl  17          1.98962    -0.85831  402(v),407(v),184(v),235(v)
                                                    400(g),218(g)
    26. BD (   1) C  11 - C  12          1.97498    -0.78095  406(v),405(g),410(g),414(v)
                                                    219(v),270(v),409(g),411(g)
                                                    269(v)
    27. BD (   2) C  11 - C  12          1.66047    -0.30590  401(v),413(v),272(v),238(g)
    28. BD (   1) C  11 - H  25          1.98020    -0.63289  400(v),410(v),405(g),218(v)
                                                    252(v),407(g),411(v)
    29. BD (   1) C  12 - C  13          1.98139    -0.78003  412(g),415(v),407(g),409(v)
                                                    236(v),411(g),414(g),287(v)
                                                    286(v)
    30. BD (   1) C  12 - H  26          1.98090    -0.62988  412(v),405(v),269(v),235(v)
                                                    407(g),410(g),409(v),414(v)
    31. BD (   1) C  13 - C  14          1.97918    -0.78096  402(g),397(v),410(g),411(v)
                                                    415(g),185(v),253(v),414(g)
                                                    252(v),184(v)
    32. BD (   2) C  13 - C  14          1.66283    -0.30643  401(v),408(v),254(v)
    33. BD (   1) C  13 - H  27          1.98123    -0.62861  402(v),407(v),252(v),286(v)
                                                    412(g),410(g),411(v),415(v)
    34. BD (   1) C  14 - H  28          1.97897    -0.63907  400(v),410(v),184(v),269(v)
                                                    402(g),412(g),414(v)
    35. BD (   1) C  15 - O  16          1.99738    -0.44454  416(g),201(v)
    36. BD (   2) C  15 - O  16          1.99406    -1.10975  398(v),202(v),303(g),403(g)
    37. BD (   1) C  15 - H  29          1.98828    -0.68063  404(v),202(v),320(v)
    38. CR (   1) C   1                  1.99929   -10.39339  151(v),83(v),386(v),394(v)
                                                    359(v)
    39. CR (   1) C   2                  1.99929   -10.39598  66(v),100(v),389(v),383(v)
                                                    361(v)
    40. CR (   1) C   3                  1.99916   -10.39357  117(v),83(v),393(v),391(v)
                                                    362(v),382(v)
    41. CR (   1) C   4                  1.99910   -10.41608  100(v),134(v),394(v),386(v)
    42. CR (   1) C   5                  1.99917   -10.39296  151(v),117(v),389(v),393(v)
                                                    116(v),364(v),383(v)
    43. CR (   1) C   6                  1.99929   -10.39467  66(v),134(v),391(v),382(v)
                                                    367(v)
    44. CR (   1) C   7                  1.99906   -10.45167  116(v),184(v),403(v),389(v)
                                                    402(v),391(v),400(v),369(v)
    45. CR (   1) C   8                  1.99897   -10.43420  219(v),287(v),406(v),168(v)
                                                    405(v),412(v)
    46. CR (   1) N   9                  1.99939   -14.60648  307(v),371(v),168(v),304(v)
    47. CR (   1) C  10                  1.99868   -10.48987  406(g),236(v),185(v),397(v)
                                                    400(g),405(g),402(v),407(v)
    48. CR (   1) C  11                  1.99913   -10.40462  253(v),219(v),218(v),400(v)
                                                    406(v),410(v),372(v)
    49. CR (   1) C  12                  1.99928   -10.40284  270(v),236(v),405(v),412(v)
                                                    375(v),237(v)
    50. CR (   1) C  13                  1.99929   -10.40171  253(v),287(v),402(v),407(v)
                                                    377(v)
    51. CR (   1) C  14                  1.99916   -10.40611  270(v),184(v),400(v),185(v)
                                                    397(v),378(v),410(v),186(v)
    52. CR (   1) C  15                  1.99947   -10.52233  398(v),381(v)
    53. CR (   1) O  16                  1.99981   -19.36756  303(v)
    54. CR (   1)Cl  17                  2.00000  -101.24933   
    55. CR (   2)Cl  17                  1.99967   -10.92851  218(v),400(v),405(v)
    56. CR (   3)Cl  17                  1.99995    -7.54991   
    57. CR (   4)Cl  17                  1.99995    -7.54957   
    58. CR (   5)Cl  17                  1.99999    -7.54783   
    59. LP (   1) N   9                  1.70154    -0.32396  416(v),393(v),399(v),305(v)
                                                    169(v),392(r)
    60. LP (   1) O  16                  1.98850    -0.82211  303(v),304(v),418(v),316(v)
    61. LP (   2) O  16                  1.90624    -0.34487  403(v),418(v),304(v),398(r)
                                                    319(v),307(v)
    62. LP (   1)Cl  17                  1.99148    -1.02877  218(v),400(v),405(v),219(v)
    63. LP (   2)Cl  17                  1.96319    -0.40011  400(v),405(v),219(v),407(r)
    64. LP (   3)Cl  17                  1.92057    -0.39640  401(v),220(v)
    65. RY*(   1) C   1                  0.00545     1.10767   
    66. RY*(   2) C   1                  0.00193     1.40629   
    67. RY*(   3) C   1                  0.00089     0.47259   
    68. RY*(   4) C   1                  0.00055     1.69242   
    69. RY*(   5) C   1                  0.00043     0.91406   
    70. RY*(   6) C   1                  0.00041     1.10639   
    71. RY*(   7) C   1                  0.00017     1.33549   
    72. RY*(   8) C   1                  0.00006     1.44964   
    73. RY*(   9) C   1                  0.00007     2.82112   
    74. RY*(  10) C   1                  0.00002     1.99371   
    75. RY*(  11) C   1                  0.00001     0.43001   
    76. RY*(  12) C   1                  0.00000     2.75084   
    77. RY*(  13) C   1                  0.00001     1.97768   
    78. RY*(  14) C   1                  0.00000     2.20340   
    79. RY*(  15) C   1                  0.00000     1.47445   
    80. RY*(  16) C   1                  0.00000    22.60869   
    81. RY*(  17) C   1                  0.00000     1.44466   
    82. RY*(   1) C   2                  0.00571     1.09076   
    83. RY*(   2) C   2                  0.00199     1.39921   
    84. RY*(   3) C   2                  0.00090     0.65455   
    85. RY*(   4) C   2                  0.00057     1.51071   
    86. RY*(   5) C   2                  0.00045     1.17687   
    87. RY*(   6) C   2                  0.00026     1.09556   
    88. RY*(   7) C   2                  0.00014     1.37075   
    89. RY*(   8) C   2                  0.00008     1.92471   
    90. RY*(   9) C   2                  0.00006     2.37328   
    91. RY*(  10) C   2                  0.00002     0.60837   
    92. RY*(  11) C   2                  0.00003     1.95435   
    93. RY*(  12) C   2                  0.00000     2.71291   
    94. RY*(  13) C   2                  0.00001     1.61447   
    95. RY*(  14) C   2                  0.00000     1.38208   
    96. RY*(  15) C   2                  0.00000    22.48061   
    97. RY*(  16) C   2                  0.00001     2.41142   
    98. RY*(  17) C   2                  0.00001     1.44248   
    99. RY*(   1) C   3                  0.00584     1.10330   
   100. RY*(   2) C   3                  0.00214     1.13483   
   101. RY*(   3) C   3                  0.00126     0.70180   
   102. RY*(   4) C   3                  0.00053     1.37710   
   103. RY*(   5) C   3                  0.00049     1.17855   
   104. RY*(   6) C   3                  0.00028     0.93645   
   105. RY*(   7) C   3                  0.00018     1.56288   
   106. RY*(   8) C   3                  0.00014     1.43822   
   107. RY*(   9) C   3                  0.00011     1.82751   
   108. RY*(  10) C   3                  0.00006     1.21524   
   109. RY*(  11) C   3                  0.00007     2.72589   
   110. RY*(  12) C   3                  0.00004     1.75102   
   111. RY*(  13) C   3                  0.00001     2.90524   
   112. RY*(  14) C   3                  0.00002     1.90865   
   113. RY*(  15) C   3                  0.00002     2.21814   
   114. RY*(  16) C   3                  0.00000    21.55087   
   115. RY*(  17) C   3                  0.00000     2.65046   
   116. RY*(   1) C   4                  0.00690     1.23055   
   117. RY*(   2) C   4                  0.00326     1.23385   
   118. RY*(   3) C   4                  0.00261     0.71811   
   119. RY*(   4) C   4                  0.00083     0.96956   
   120. RY*(   5) C   4                  0.00067     1.72520   
   121. RY*(   6) C   4                  0.00036     1.66376   
   122. RY*(   7) C   4                  0.00028     1.92499   
   123. RY*(   8) C   4                  0.00023     1.15982   
   124. RY*(   9) C   4                  0.00014     1.45699   
   125. RY*(  10) C   4                  0.00010     1.53277   
   126. RY*(  11) C   4                  0.00007     2.09716   
   127. RY*(  12) C   4                  0.00008     3.49815   
   128. RY*(  13) C   4                  0.00007     2.67729   
   129. RY*(  14) C   4                  0.00004     1.47701   
   130. RY*(  15) C   4                  0.00003     3.12172   
   131. RY*(  16) C   4                  0.00001     2.92275   
   132. RY*(  17) C   4                  0.00001    21.02007   
   133. RY*(   1) C   5                  0.00605     1.09179   
   134. RY*(   2) C   5                  0.00213     1.13896   
   135. RY*(   3) C   5                  0.00130     0.67590   
   136. RY*(   4) C   5                  0.00058     1.33048   
   137. RY*(   5) C   5                  0.00049     1.02636   
   138. RY*(   6) C   5                  0.00027     0.79904   
   139. RY*(   7) C   5                  0.00016     2.36815   
   140. RY*(   8) C   5                  0.00011     1.84622   
   141. RY*(   9) C   5                  0.00011     1.05413   
   142. RY*(  10) C   5                  0.00008     2.84230   
   143. RY*(  11) C   5                  0.00006     1.22714   
   144. RY*(  12) C   5                  0.00004     2.29167   
   145. RY*(  13) C   5                  0.00002     1.64808   
   146. RY*(  14) C   5                  0.00002     2.00470   
   147. RY*(  15) C   5                  0.00000     2.66312   
   148. RY*(  16) C   5                  0.00001     2.50465   
   149. RY*(  17) C   5                  0.00000    21.34088   
   150. RY*(   1) C   6                  0.00576     1.09453   
   151. RY*(   2) C   6                  0.00197     1.40572   
   152. RY*(   3) C   6                  0.00087     0.53931   
   153. RY*(   4) C   6                  0.00056     1.63911   
   154. RY*(   5) C   6                  0.00046     1.11196   
   155. RY*(   6) C   6                  0.00027     1.05244   
   156. RY*(   7) C   6                  0.00017     1.23914   
   157. RY*(   8) C   6                  0.00008     2.14974   
   158. RY*(   9) C   6                  0.00005     2.42492   
   159. RY*(  10) C   6                  0.00002     0.82497   
   160. RY*(  11) C   6                  0.00003     1.90205   
   161. RY*(  12) C   6                  0.00000     2.78812   
   162. RY*(  13) C   6                  0.00001     3.32010   
   163. RY*(  14) C   6                  0.00000    21.24176   
   164. RY*(  15) C   6                  0.00000     1.49070   
   165. RY*(  16) C   6                  0.00001     1.65125   
   166. RY*(  17) C   6                  0.00001     1.31141   
   167. RY*(   1) C   7                  0.01090     0.99072   
   168. RY*(   2) C   7                  0.00451     0.80849   
   169. RY*(   3) C   7                  0.00315     0.80999   
   170. RY*(   4) C   7                  0.00156     0.67533   
   171. RY*(   5) C   7                  0.00133     0.64468   
   172. RY*(   6) C   7                  0.00103     1.26765   
   173. RY*(   7) C   7                  0.00087     1.30117   
   174. RY*(   8) C   7                  0.00062     1.20535   
   175. RY*(   9) C   7                  0.00035     1.77636   
   176. RY*(  10) C   7                  0.00026     2.03177   
   177. RY*(  11) C   7                  0.00020     2.09476   
   178. RY*(  12) C   7                  0.00015     2.02485   
   179. RY*(  13) C   7                  0.00014     2.57395   
   180. RY*(  14) C   7                  0.00008     2.00178   
   181. RY*(  15) C   7                  0.00004     2.27461   
   182. RY*(  16) C   7                  0.00003     6.54162   
   183. RY*(  17) C   7                  0.00001    17.94845   
   184. RY*(   1) C   8                  0.00600     1.23854   
   185. RY*(   2) C   8                  0.00420     0.95530   
   186. RY*(   3) C   8                  0.00368     0.77376   
   187. RY*(   4) C   8                  0.00093     1.11690   
   188. RY*(   5) C   8                  0.00065     1.60706   
   189. RY*(   6) C   8                  0.00035     1.51827   
   190. RY*(   7) C   8                  0.00023     1.84387   
   191. RY*(   8) C   8                  0.00017     1.20546   
   192. RY*(   9) C   8                  0.00018     1.89973   
   193. RY*(  10) C   8                  0.00015     2.13138   
   194. RY*(  11) C   8                  0.00010     1.77933   
   195. RY*(  12) C   8                  0.00008     2.23881   
   196. RY*(  13) C   8                  0.00005     2.99256   
   197. RY*(  14) C   8                  0.00005     2.41712   
   198. RY*(  15) C   8                  0.00003     3.02768   
   199. RY*(  16) C   8                  0.00000    20.38941   
   200. RY*(  17) C   8                  0.00001     2.87205   
   201. RY*(   1) N   9                  0.00503     0.65182   
   202. RY*(   2) N   9                  0.00344     1.09696   
   203. RY*(   3) N   9                  0.00174     1.06619   
   204. RY*(   4) N   9                  0.00108     1.65369   
   205. RY*(   5) N   9                  0.00032     1.65549   
   206. RY*(   6) N   9                  0.00017     2.12139   
   207. RY*(   7) N   9                  0.00017     2.28640   
   208. RY*(   8) N   9                  0.00007     1.58520   
   209. RY*(   9) N   9                  0.00005     2.89241   
   210. RY*(  10) N   9                  0.00005     1.15832   
   211. RY*(  11) N   9                  0.00003     1.56665   
   212. RY*(  12) N   9                  0.00002     2.74964   
   213. RY*(  13) N   9                  0.00002     2.20302   
   214. RY*(  14) N   9                  0.00000     3.82391   
   215. RY*(  15) N   9                  0.00001     2.96438   
   216. RY*(  16) N   9                  0.00000     3.90759   
   217. RY*(  17) N   9                  0.00000    34.94053   
   218. RY*(   1) C  10                  0.00800     1.00409   
   219. RY*(   2) C  10                  0.00646     0.91488   
   220. RY*(   3) C  10                  0.00280     1.15307   
   221. RY*(   4) C  10                  0.00089     1.44969   
   222. RY*(   5) C  10                  0.00074     1.58235   
   223. RY*(   6) C  10                  0.00056     1.81388   
   224. RY*(   7) C  10                  0.00035     1.26270   
   225. RY*(   8) C  10                  0.00018     1.34510   
   226. RY*(   9) C  10                  0.00016     1.42916   
   227. RY*(  10) C  10                  0.00016     2.56749   
   228. RY*(  11) C  10                  0.00010     1.43577   
   229. RY*(  12) C  10                  0.00008     0.93739   
   230. RY*(  13) C  10                  0.00005     1.62804   
   231. RY*(  14) C  10                  0.00002     2.86748   
   232. RY*(  15) C  10                  0.00002     1.33808   
   233. RY*(  16) C  10                  0.00000    22.10690   
   234. RY*(  17) C  10                  0.00000     2.81180   
   235. RY*(   1) C  11                  0.00578     1.02794   
   236. RY*(   2) C  11                  0.00264     1.17101   
   237. RY*(   3) C  11                  0.00113     0.91253   
   238. RY*(   4) C  11                  0.00092     0.77619   
   239. RY*(   5) C  11                  0.00047     1.43905   
   240. RY*(   6) C  11                  0.00031     1.63196   
   241. RY*(   7) C  11                  0.00027     0.65775   
   242. RY*(   8) C  11                  0.00018     1.00956   
   243. RY*(   9) C  11                  0.00011     2.60638   
   244. RY*(  10) C  11                  0.00007     2.23421   
   245. RY*(  11) C  11                  0.00003     2.08195   
   246. RY*(  12) C  11                  0.00003     1.58676   
   247. RY*(  13) C  11                  0.00001     2.06188   
   248. RY*(  14) C  11                  0.00000     1.29045   
   249. RY*(  15) C  11                  0.00000    22.06505   
   250. RY*(  16) C  11                  0.00000     2.35546   
   251. RY*(  17) C  11                  0.00000     2.25998   
   252. RY*(   1) C  12                  0.00538     1.09869   
   253. RY*(   2) C  12                  0.00199     1.43227   
   254. RY*(   3) C  12                  0.00065     1.00585   
   255. RY*(   4) C  12                  0.00055     1.21732   
   256. RY*(   5) C  12                  0.00039     1.08386   
   257. RY*(   6) C  12                  0.00036     0.98828   
   258. RY*(   7) C  12                  0.00017     1.15791   
   259. RY*(   8) C  12                  0.00008     1.71199   
   260. RY*(   9) C  12                  0.00006     2.65293   
   261. RY*(  10) C  12                  0.00002     2.08502   
   262. RY*(  11) C  12                  0.00000    22.40990   
   263. RY*(  12) C  12                  0.00001     2.27480   
   264. RY*(  13) C  12                  0.00000     1.72358   
   265. RY*(  14) C  12                  0.00001     0.54013   
   266. RY*(  15) C  12                  0.00000     1.45774   
   267. RY*(  16) C  12                  0.00000     2.44342   
   268. RY*(  17) C  12                  0.00000     1.82482   
   269. RY*(   1) C  13                  0.00550     1.10011   
   270. RY*(   2) C  13                  0.00208     1.40329   
   271. RY*(   3) C  13                  0.00091     0.75284   
   272. RY*(   4) C  13                  0.00052     1.46121   
   273. RY*(   5) C  13                  0.00039     1.36416   
   274. RY*(   6) C  13                  0.00028     1.07549   
   275. RY*(   7) C  13                  0.00013     1.46989   
   276. RY*(   8) C  13                  0.00008     2.16430   
   277. RY*(   9) C  13                  0.00004     1.65424   
   278. RY*(  10) C  13                  0.00005     1.77605   
   279. RY*(  11) C  13                  0.00002     0.99251   
   280. RY*(  12) C  13                  0.00001     1.58248   
   281. RY*(  13) C  13                  0.00001     1.58789   
   282. RY*(  14) C  13                  0.00000     2.67968   
   283. RY*(  15) C  13                  0.00000    22.30573   
   284. RY*(  16) C  13                  0.00000     1.39643   
   285. RY*(  17) C  13                  0.00000     2.36802   
   286. RY*(   1) C  14                  0.00540     1.10764   
   287. RY*(   2) C  14                  0.00191     1.22730   
   288. RY*(   3) C  14                  0.00085     0.95396   
   289. RY*(   4) C  14                  0.00064     1.22202   
   290. RY*(   5) C  14                  0.00049     1.09262   
   291. RY*(   6) C  14                  0.00027     1.18680   
   292. RY*(   7) C  14                  0.00015     1.48680   
   293. RY*(   8) C  14                  0.00012     1.99520   
   294. RY*(   9) C  14                  0.00010     2.53259   
   295. RY*(  10) C  14                  0.00007     1.49498   
   296. RY*(  11) C  14                  0.00004     1.91175   
   297. RY*(  12) C  14                  0.00004     1.04376   
   298. RY*(  13) C  14                  0.00004     1.79471   
   299. RY*(  14) C  14                  0.00002     3.26312   
   300. RY*(  15) C  14                  0.00001     1.87125   
   301. RY*(  16) C  14                  0.00000     2.65160   
   302. RY*(  17) C  14                  0.00000    21.22138   
   303. RY*(   1) C  15                  0.00931     1.33359   
   304. RY*(   2) C  15                  0.00707     1.50766   
   305. RY*(   3) C  15                  0.00644     1.55142   
   306. RY*(   4) C  15                  0.00231     1.08317   
   307. RY*(   5) C  15                  0.00097     1.85784   
   308. RY*(   6) C  15                  0.00019     1.52126   
   309. RY*(   7) C  15                  0.00010     1.65484   
   310. RY*(   8) C  15                  0.00008     1.50261   
   311. RY*(   9) C  15                  0.00005     1.27347   
   312. RY*(  10) C  15                  0.00003     3.45936   
   313. RY*(  11) C  15                  0.00004     1.00698   
   314. RY*(  12) C  15                  0.00001     3.08113   
   315. RY*(  13) C  15                  0.00001     1.47840   
   316. RY*(  14) C  15                  0.00001     2.50422   
   317. RY*(  15) C  15                  0.00000    18.66015   
   318. RY*(  16) C  15                  0.00001     1.73369   
   319. RY*(  17) C  15                  0.00001     0.90892   
   320. RY*(   1) O  16                  0.00269     0.75464   
   321. RY*(   2) O  16                  0.00079     0.65988   
   322. RY*(   3) O  16                  0.00073     0.67698   
   323. RY*(   4) O  16                  0.00011     1.30201   
   324. RY*(   5) O  16                  0.00004     1.61272   
   325. RY*(   6) O  16                  0.00005     1.24993   
   326. RY*(   7) O  16                  0.00001     0.83464   
   327. RY*(   8) O  16                  0.00002     1.40493   
   328. RY*(   9) O  16                  0.00001     4.83408   
   329. RY*(  10) O  16                  0.00000     5.04575   
   330. RY*(  11) O  16                  0.00000    49.69812   
   331. RY*(  12) O  16                  0.00000     5.14132   
   332. RY*(  13) O  16                  0.00000     3.08018   
   333. RY*(  14) O  16                  0.00000     2.93670   
   334. RY*(  15) O  16                  0.00001     3.34765   
   335. RY*(  16) O  16                  0.00000     3.08600   
   336. RY*(  17) O  16                  0.00000     2.96445   
   337. RY*(   1)Cl  17                  0.00443     0.67007   
   338. RY*(   2)Cl  17                  0.00294     0.65296   
   339. RY*(   3)Cl  17                  0.00077     0.65918   
   340. RY*(   4)Cl  17                  0.00031     0.92968   
   341. RY*(   5)Cl  17                  0.00017     0.50295   
   342. RY*(   6)Cl  17                  0.00013     0.46084   
   343. RY*(   7)Cl  17                  0.00009     1.11556   
   344. RY*(   8)Cl  17                  0.00005     0.87481   
   345. RY*(   9)Cl  17                  0.00005     1.98665   
   346. RY*(  10)Cl  17                  0.00003     0.79675   
   347. RY*(  11)Cl  17                  0.00003     1.71366   
   348. RY*(  12)Cl  17                  0.00000    24.45380   
   349. RY*(  13)Cl  17                  0.00000     3.00101   
   350. RY*(  14)Cl  17                  0.00000    24.54087   
   351. RY*(  15)Cl  17                  0.00000     3.84603   
   352. RY*(  16)Cl  17                  0.00000    24.25272   
   353. RY*(  17)Cl  17                  0.00000    17.67622   
   354. RY*(  18)Cl  17                  0.00001     1.32926   
   355. RY*(  19)Cl  17                  0.00000   207.60780   
   356. RY*(  20)Cl  17                  0.00000     3.29681   
   357. RY*(  21)Cl  17                  0.00001     0.95047   
   358. RY*(   1) H  18                  0.00039     0.87387   
   359. RY*(   2) H  18                  0.00022     1.86959   
   360. RY*(   1) H  19                  0.00047     0.81659   
   361. RY*(   2) H  19                  0.00022     1.94296   
   362. RY*(   1) H  20                  0.00086     1.40034   
   363. RY*(   2) H  20                  0.00015     1.42798   
   364. RY*(   1) H  21                  0.00067     1.52018   
   365. RY*(   2) H  21                  0.00021     1.30144   
   366. RY*(   1) H  22                  0.00047     0.80941   
   367. RY*(   2) H  22                  0.00022     1.94254   
   368. RY*(   1) H  23                  0.00189     0.59000   
   369. RY*(   2) H  23                  0.00027     2.40828   
   370. RY*(   1) H  24                  0.00268     0.59744   
   371. RY*(   2) H  24                  0.00038     2.21819   
   372. RY*(   1) H  25                  0.00065     1.16254   
   373. RY*(   2) H  25                  0.00022     1.58927   
   374. RY*(   1) H  26                  0.00042     0.85869   
   375. RY*(   2) H  26                  0.00023     1.87422   
   376. RY*(   1) H  27                  0.00046     0.90630   
   377. RY*(   2) H  27                  0.00021     1.86305   
   378. RY*(   1) H  28                  0.00090     1.39722   
   379. RY*(   2) H  28                  0.00016     1.44097   
   380. RY*(   1) H  29                  0.00120     0.56874   
   381. RY*(   2) H  29                  0.00023     2.15859   
   382. BD*(   1) C   1 - C   2          0.01538     0.61582   
   383. BD*(   1) C   1 - C   6          0.01551     0.61568   
   384. BD*(   2) C   1 - C   6          0.32167     0.05310  392(v),387(v),67(g),152(g)
                                                    75(g),153(g)
   385. BD*(   1) C   1 - H  18          0.01150     0.61513   
   386. BD*(   1) C   2 - C   3          0.01501     0.61196   
   387. BD*(   2) C   2 - C   3          0.31597     0.05261  392(v),384(v),84(g),102(g)
                                                    413(r),101(g)
   388. BD*(   1) C   2 - H  19          0.01124     0.60927   
   389. BD*(   1) C   3 - C   4          0.02542     0.60602   
   390. BD*(   1) C   3 - H  20          0.01236     0.60885   
   391. BD*(   1) C   4 - C   5          0.02257     0.60610   
   392. BD*(   2) C   4 - C   5          0.35155     0.05263  387(v),384(v),135(g),401(r)
                                                    398(v),397(v),101(v),152(v)
                                                    118(g),416(r),120(g)
   393. BD*(   1) C   4 - C   7          0.03770     0.48376   
   394. BD*(   1) C   5 - C   6          0.01494     0.61287   
   395. BD*(   1) C   5 - H  21          0.01220     0.60870   
   396. BD*(   1) C   6 - H  22          0.01118     0.61103   
   397. BD*(   1) C   7 - C   8          0.02891     0.46694   
   398. BD*(   1) C   7 - N   9          0.03285     0.42372   
   399. BD*(   1) C   7 - H  23          0.02684     0.44441   
   400. BD*(   1) C   8 - C  10          0.03722     0.56743   
   401. BD*(   2) C   8 - C  10          0.42097     0.01987  413(v),408(v),392(r),220(g)
                                                    393(v),337(v),398(v),186(g)
                                                    238(v),288(v)
   402. BD*(   1) C   8 - C  14          0.02405     0.58414   
   403. BD*(   1) N   9 - C  15          0.05154     0.53442   
   404. BD*(   1) N   9 - H  24          0.01703     0.53688   
   405. BD*(   1) C  10 - C  11          0.02699     0.57888   
   406. BD*(   1) C  10 -Cl  17          0.02606     0.22468   
   407. BD*(   1) C  11 - C  12          0.01651     0.60695   
   408. BD*(   2) C  11 - C  12          0.31603     0.04495  413(v),401(v),255(g),239(g)
                                                    238(g)
   409. BD*(   1) C  11 - H  25          0.01081     0.59296   
   410. BD*(   1) C  12 - C  13          0.01489     0.61030   
   411. BD*(   1) C  12 - H  26          0.01081     0.60644   
   412. BD*(   1) C  13 - C  14          0.01543     0.60647   
   413. BD*(   2) C  13 - C  14          0.32619     0.04409  408(v),401(v),271(g),289(g)
                                                    387(r)
   414. BD*(   1) C  13 - H  27          0.01110     0.60557   
   415. BD*(   1) C  14 - H  28          0.01175     0.59688   
   416. BD*(   1) C  15 - O  16          0.26411     0.02880  305(g),321(g),322(g),308(g)
   417. BD*(   2) C  15 - O  16          0.00550     0.61939   
   418. BD*(   1) C  15 - H  29          0.03742     0.53042   
       -------------------------------
              Total Lewis  124.83342  ( 97.5261%)
        Valence non-Lewis    2.92721  (  2.2869%)
        Rydberg non-Lewis    0.23937  (  0.1870%)
       -------------------------------
            Total unit  1  128.00000  (100.0000%)
           Charge unit  1    0.00000
 D1PCM: PCM CHGder 1st derivatives, ID1Alg=3 FixD1E=F DoIter=F DoCFld=F I1PDM=0.
 Calling FoFJK, ICntrl=      2127 FMM=F ISym2X=0 I1Cent= 0 IOpClX= 0 NMat=1 NMatS=1 NMatT=0.
 -------------------------------------------------------------------
 Center     Atomic                   Forces (Hartrees/Bohr)
 Number     Number              X              Y              Z
 -------------------------------------------------------------------
      1        6          -0.040576748   -0.047170548    0.010202594
      2        6          -0.064871844    0.005115835   -0.003399042
      3        6          -0.024853599    0.058319989   -0.013840900
      4        6           0.019892802    0.032382159   -0.008252276
      5        6           0.062967259   -0.011698383    0.006448075
      6        6           0.026147696   -0.057352287    0.015091100
      7        6          -0.022946658    0.009955946    0.000381694
      8        6          -0.002590606   -0.009974138    0.025531434
      9        7          -0.005598235    0.030792312   -0.028820921
     10        6           0.031600914   -0.027381371    0.013100514
     11        6           0.044462124   -0.023870600   -0.039593489
     12        6          -0.001471894    0.019089914   -0.063089751
     13        6          -0.043908782    0.041319402   -0.021545140
     14        6          -0.048345717    0.024756767    0.045410307
     15        6           0.030100635   -0.100592925    0.014806983
     16        8          -0.007544361    0.028204191    0.007629206
     17       17          -0.014864143    0.015223616   -0.011099737
     18        1           0.032997204    0.041255916   -0.008869136
     19        1           0.051265244   -0.007440569    0.003233150
     20        1           0.020860362   -0.048702730    0.011478323
     21        1          -0.053149007    0.006178479   -0.003624332
     22        1          -0.020205855    0.047006910   -0.012203969
     23        1          -0.001326810    0.006936234    0.004189373
     24        1           0.010148754   -0.039611780    0.012260065
     25        1          -0.036009379    0.019806988    0.031478360
     26        1           0.000183752   -0.014537270    0.050540797
     27        1           0.037335604   -0.033853961    0.015364530
     28        1           0.037130804   -0.019064420   -0.034086738
     29        1          -0.016829514    0.054906324   -0.018721073
 -------------------------------------------------------------------
 Cartesian Forces:  Max     0.100592925 RMS     0.031897058

 GradGradGradGradGradGradGradGradGradGradGradGradGradGradGradGradGradGrad
 Berny optimization.
 FormGI is forming the generalized inverse of G from B-inverse, IUseBI=4.
 Internal  Forces:  Max     0.059522585 RMS     0.015867746
 Search for a local minimum.
 Step number   1 out of a maximum of  158
 All quantities printed in internal units (Hartrees-Bohrs-Radians)
 Mixed Optimization -- RFO/linear search
 Second derivative matrix not updated -- first step.
 ITU=  0
     Eigenvalues ---    0.00822   0.00893   0.01305   0.01430   0.01511
     Eigenvalues ---    0.01730   0.01852   0.01881   0.01940   0.01960
     Eigenvalues ---    0.01968   0.01977   0.01983   0.02003   0.02005
     Eigenvalues ---    0.02023   0.02029   0.02032   0.02037   0.02050
     Eigenvalues ---    0.02053   0.02062   0.02376   0.02376   0.05063
     Eigenvalues ---    0.06458   0.06923   0.15993   0.16000   0.16000
     Eigenvalues ---    0.16000   0.16000   0.16000   0.16000   0.16000
     Eigenvalues ---    0.16000   0.16000   0.16000   0.18829   0.19028
     Eigenvalues ---    0.22000   0.22000   0.22000   0.22000   0.22002
     Eigenvalues ---    0.22486   0.23471   0.24472   0.24996   0.24998
     Eigenvalues ---    0.24999   0.32827   0.33410   0.34629   0.36225
     Eigenvalues ---    0.39949   0.40355   0.40540   0.40567   0.41100
     Eigenvalues ---    0.43138   0.43904   0.44133   0.44144   0.44162
     Eigenvalues ---    0.44237   0.44241   0.44298   0.44313   0.44352
     Eigenvalues ---    0.44384   0.44388   0.44409   0.44415   0.44567
     Eigenvalues ---    0.44723   0.44936   0.45212   0.53604   0.55388
     Eigenvalues ---    0.83608
 RFO step:  Lambda=-7.41588878D-02 EMin= 8.22188733D-03
 Linear search not attempted -- first point.
 Maximum step size (   0.300) exceeded in Quadratic search.
    -- Step size scaled by   0.771
 Iteration  1 RMS(Cart)=  0.03610830 RMS(Int)=  0.00069634
 Iteration  2 RMS(Cart)=  0.00084930 RMS(Int)=  0.00002350
 Iteration  3 RMS(Cart)=  0.00000103 RMS(Int)=  0.00002348
 Iteration  4 RMS(Cart)=  0.00000000 RMS(Int)=  0.00002348
 Variable       Old X    -DE/DX   Delta X   Delta X   Delta X     New X
                                 (Linear)    (Quad)   (Total)
    R1        2.65286  -0.00892   0.00000  -0.01299  -0.01299   2.63987
    R2        2.65322  -0.01173   0.00000  -0.01708  -0.01708   2.63614
    R3        1.92698   0.05357   0.00000   0.07972   0.07972   2.00670
    R4        2.65698  -0.01399   0.00000  -0.02077  -0.02077   2.63621
    R5        1.92996   0.05190   0.00000   0.07761   0.07761   2.00757
    R6        2.66817  -0.01346   0.00000  -0.02050  -0.02049   2.64768
    R7        1.92693   0.05421   0.00000   0.08067   0.08067   2.00759
    R8        2.66870  -0.01534   0.00000  -0.02331  -0.02330   2.64540
    R9        2.81638   0.02081   0.00000   0.03929   0.03929   2.85567
   R10        2.65492  -0.01039   0.00000  -0.01528  -0.01528   2.63964
   R11        1.92872   0.05361   0.00000   0.08001   0.08001   2.00874
   R12        1.92867   0.05260   0.00000   0.07849   0.07849   2.00716
   R13        2.82655   0.01385   0.00000   0.02653   0.02653   2.85308
   R14        2.70085   0.03016   0.00000   0.04793   0.04793   2.74878
   R15        2.06282   0.00218   0.00000   0.00399   0.00399   2.06681
   R16        2.68755  -0.02253   0.00000  -0.03550  -0.03548   2.65207
   R17        2.67466  -0.01422   0.00000  -0.02189  -0.02189   2.65277
   R18        2.54789  -0.00470   0.00000  -0.00578  -0.00578   2.54211
   R19        1.83094   0.04225   0.00000   0.05337   0.05337   1.88431
   R20        2.66378  -0.01499   0.00000  -0.02264  -0.02263   2.64116
   R21        3.20731   0.02330   0.00000   0.04116   0.04116   3.24846
   R22        2.65046  -0.01275   0.00000  -0.01846  -0.01846   2.63199
   R23        1.92982   0.05163   0.00000   0.07719   0.07719   2.00701
   R24        2.64856  -0.00977   0.00000  -0.01385  -0.01387   2.63469
   R25        1.92800   0.05257   0.00000   0.07837   0.07837   2.00636
   R26        2.65257  -0.01297   0.00000  -0.01888  -0.01889   2.63367
   R27        1.92781   0.05268   0.00000   0.07851   0.07851   2.00632
   R28        1.92669   0.05389   0.00000   0.08015   0.08015   2.00684
   R29        2.36027  -0.02878   0.00000  -0.02438  -0.02438   2.33589
   R30        1.92961   0.05952   0.00000   0.08896   0.08896   2.01857
    A1        2.09243  -0.00111   0.00000  -0.00221  -0.00222   2.09020
    A2        2.09561   0.00053   0.00000   0.00103   0.00103   2.09664
    A3        2.09515   0.00058   0.00000   0.00118   0.00119   2.09634
    A4        2.09498   0.00062   0.00000   0.00189   0.00189   2.09687
    A5        2.09444   0.00036   0.00000   0.00126   0.00126   2.09570
    A6        2.09377  -0.00098   0.00000  -0.00315  -0.00315   2.09062
    A7        2.10665  -0.00110   0.00000  -0.00321  -0.00320   2.10344
    A8        2.08016   0.00068   0.00000   0.00204   0.00203   2.08220
    A9        2.09636   0.00041   0.00000   0.00116   0.00116   2.09752
   A10        2.06995   0.00260   0.00000   0.00573   0.00574   2.07569
   A11        2.12024  -0.00142   0.00000  -0.00314  -0.00314   2.11710
   A12        2.09291  -0.00118   0.00000  -0.00255  -0.00256   2.09035
   A13        2.10793  -0.00080   0.00000  -0.00216  -0.00216   2.10577
   A14        2.09305  -0.00080   0.00000  -0.00287  -0.00287   2.09017
   A15        2.08220   0.00160   0.00000   0.00503   0.00503   2.08724
   A16        2.09440  -0.00022   0.00000  -0.00003  -0.00004   2.09436
   A17        2.09457   0.00062   0.00000   0.00170   0.00170   2.09627
   A18        2.09422  -0.00040   0.00000  -0.00167  -0.00166   2.09255
   A19        1.93818   0.00139   0.00000   0.00093   0.00090   1.93908
   A20        1.96005   0.00124   0.00000   0.00460   0.00460   1.96465
   A21        1.89854  -0.00364   0.00000  -0.01630  -0.01640   1.88214
   A22        1.94144  -0.00291   0.00000  -0.00720  -0.00718   1.93426
   A23        1.89012  -0.00127   0.00000  -0.00784  -0.00788   1.88224
   A24        1.83069   0.00522   0.00000   0.02621   0.02625   1.85695
   A25        2.14219  -0.00905   0.00000  -0.02106  -0.02108   2.12111
   A26        2.08000   0.00950   0.00000   0.02305   0.02303   2.10303
   A27        2.06095  -0.00046   0.00000  -0.00205  -0.00204   2.05891
   A28        2.15516  -0.00026   0.00000  -0.00068  -0.00068   2.15448
   A29        2.07380   0.00562   0.00000   0.01841   0.01841   2.09221
   A30        2.05362  -0.00537   0.00000  -0.01777  -0.01777   2.03585
   A31        2.09824   0.00456   0.00000   0.00998   0.01000   2.10825
   A32        2.14926  -0.01148   0.00000  -0.02685  -0.02686   2.12239
   A33        2.03557   0.00691   0.00000   0.01689   0.01687   2.05245
   A34        2.10426  -0.00219   0.00000  -0.00555  -0.00554   2.09872
   A35        2.10605  -0.00259   0.00000  -0.00936  -0.00936   2.09669
   A36        2.07287   0.00478   0.00000   0.01491   0.01490   2.08778
   A37        2.09222  -0.00100   0.00000  -0.00131  -0.00133   2.09089
   A38        2.09668  -0.00089   0.00000  -0.00391  -0.00390   2.09279
   A39        2.09428   0.00188   0.00000   0.00522   0.00523   2.09950
   A40        2.09124  -0.00104   0.00000  -0.00149  -0.00152   2.08972
   A41        2.09645   0.00133   0.00000   0.00341   0.00342   2.09987
   A42        2.09550  -0.00029   0.00000  -0.00192  -0.00191   2.09359
   A43        2.11941   0.00012   0.00000   0.00041   0.00040   2.11980
   A44        2.09368  -0.00021   0.00000  -0.00068  -0.00068   2.09300
   A45        2.07010   0.00009   0.00000   0.00028   0.00028   2.07038
   A46        2.07990   0.02086   0.00000   0.05466   0.05466   2.13455
   A47        2.10924  -0.02033   0.00000  -0.05994  -0.05994   2.04930
   A48        2.09405  -0.00052   0.00000   0.00528   0.00528   2.09933
    D1       -0.00187  -0.00008   0.00000  -0.00068  -0.00068  -0.00255
    D2        3.13740  -0.00007   0.00000  -0.00056  -0.00056   3.13684
    D3        3.14132   0.00004   0.00000   0.00031   0.00030  -3.14156
    D4       -0.00259   0.00005   0.00000   0.00042   0.00042  -0.00217
    D5        0.00192  -0.00001   0.00000  -0.00008  -0.00008   0.00183
    D6       -3.13926   0.00015   0.00000   0.00127   0.00127  -3.13799
    D7       -3.14128  -0.00013   0.00000  -0.00107  -0.00107   3.14084
    D8        0.00073   0.00003   0.00000   0.00029   0.00029   0.00102
    D9       -0.00416   0.00018   0.00000   0.00144   0.00144  -0.00272
   D10        3.13166  -0.00002   0.00000  -0.00021  -0.00021   3.13145
   D11        3.13975   0.00016   0.00000   0.00132   0.00132   3.14107
   D12       -0.00761  -0.00004   0.00000  -0.00033  -0.00033  -0.00794
   D13        0.00994  -0.00015   0.00000  -0.00136  -0.00136   0.00858
   D14        3.13788   0.00020   0.00000   0.00177   0.00178   3.13966
   D15       -3.12582   0.00005   0.00000   0.00030   0.00030  -3.12553
   D16        0.00211   0.00040   0.00000   0.00343   0.00343   0.00555
   D17       -0.00991   0.00006   0.00000   0.00059   0.00059  -0.00932
   D18        3.13499  -0.00005   0.00000  -0.00030  -0.00029   3.13470
   D19       -3.13806  -0.00029   0.00000  -0.00249  -0.00249  -3.14055
   D20        0.00684  -0.00040   0.00000  -0.00337  -0.00337   0.00347
   D21        1.22250   0.00076   0.00000   0.00823   0.00820   1.23070
   D22       -0.96379   0.00259   0.00000   0.01353   0.01350  -0.95029
   D23       -2.98223  -0.00226   0.00000  -0.01111  -0.01104  -2.99327
   D24       -1.93293   0.00115   0.00000   0.01146   0.01143  -1.92150
   D25        2.16397   0.00297   0.00000   0.01676   0.01672   2.18070
   D26        0.14553  -0.00187   0.00000  -0.00788  -0.00782   0.13771
   D27        0.00408   0.00001   0.00000   0.00010   0.00010   0.00417
   D28       -3.13794  -0.00015   0.00000  -0.00125  -0.00125  -3.13919
   D29       -3.14080   0.00012   0.00000   0.00096   0.00096  -3.13984
   D30        0.00037  -0.00005   0.00000  -0.00039  -0.00039  -0.00002
   D31        1.64810  -0.00226   0.00000  -0.01409  -0.01409   1.63401
   D32       -1.48278  -0.00142   0.00000  -0.00675  -0.00675  -1.48952
   D33       -2.43841  -0.00177   0.00000  -0.01279  -0.01280  -2.45121
   D34        0.71391  -0.00094   0.00000  -0.00546  -0.00546   0.70845
   D35       -0.43541   0.00218   0.00000   0.01027   0.01026  -0.42515
   D36        2.71690   0.00301   0.00000   0.01760   0.01761   2.73451
   D37       -1.11069   0.00073   0.00000   0.00364   0.00359  -1.10710
   D38        2.06916   0.00099   0.00000   0.00534   0.00530   2.07446
   D39        2.98800   0.00020   0.00000   0.00448   0.00446   2.99246
   D40       -0.11534   0.00045   0.00000   0.00618   0.00618  -0.10916
   D41        0.94838   0.00017   0.00000   0.00236   0.00241   0.95079
   D42       -2.15496   0.00042   0.00000   0.00406   0.00413  -2.15083
   D43        3.14068   0.00056   0.00000   0.00531   0.00522  -3.13729
   D44       -0.01767   0.00078   0.00000   0.00651   0.00642  -0.01125
   D45       -0.01152  -0.00021   0.00000  -0.00180  -0.00180  -0.01332
   D46        3.11331   0.00001   0.00000  -0.00061  -0.00059   3.11272
   D47       -3.14047  -0.00070   0.00000  -0.00580  -0.00590   3.13682
   D48       -0.00280  -0.00034   0.00000  -0.00284  -0.00291  -0.00571
   D49        0.01134   0.00015   0.00000   0.00132   0.00132   0.01266
   D50       -3.13417   0.00051   0.00000   0.00428   0.00430  -3.12987
   D51       -3.12391   0.00012   0.00000   0.00129   0.00128  -3.12263
   D52        0.01765  -0.00000   0.00000   0.00036   0.00035   0.01800
   D53       -0.02016   0.00009   0.00000   0.00034   0.00035  -0.01981
   D54        3.12140  -0.00003   0.00000  -0.00059  -0.00058   3.12082
   D55        0.00455   0.00008   0.00000   0.00084   0.00082   0.00537
   D56       -3.14094   0.00016   0.00000   0.00138   0.00139  -3.13956
   D57       -3.12135   0.00005   0.00000   0.00012   0.00008  -3.12127
   D58        0.01635   0.00013   0.00000   0.00067   0.00064   0.01699
   D59        0.00305   0.00010   0.00000   0.00066   0.00066   0.00372
   D60        3.14086   0.00005   0.00000   0.00033   0.00034   3.14120
   D61       -3.13471   0.00004   0.00000   0.00017   0.00016  -3.13456
   D62        0.00309  -0.00000   0.00000  -0.00015  -0.00016   0.00292
   D63       -0.00336  -0.00012   0.00000  -0.00109  -0.00108  -0.00444
   D64        3.13670  -0.00013   0.00000  -0.00109  -0.00110   3.13560
   D65       -3.14116  -0.00007   0.00000  -0.00075  -0.00074   3.14128
   D66       -0.00111  -0.00008   0.00000  -0.00075  -0.00075  -0.00187
   D67       -0.00400   0.00001   0.00000   0.00009   0.00008  -0.00392
   D68        3.14146  -0.00035   0.00000  -0.00283  -0.00287   3.13859
   D69        3.13913   0.00001   0.00000   0.00008   0.00009   3.13922
   D70        0.00141  -0.00034   0.00000  -0.00284  -0.00286  -0.00145
         Item               Value     Threshold  Converged?
 Maximum Force            0.059523     0.000450     NO 
 RMS     Force            0.015868     0.000300     NO 
 Maximum Displacement     0.143636     0.001800     NO 
 RMS     Displacement     0.036323     0.001200     NO 
 Predicted change in Energy=-3.854414D-02
 GradGradGradGradGradGradGradGradGradGradGradGradGradGradGradGradGradGrad

                          Input orientation:                          
 ---------------------------------------------------------------------
 Center     Atomic      Atomic             Coordinates (Angstroms)
 Number     Number       Type             X           Y           Z
 ---------------------------------------------------------------------
      1          6           0        3.352942    3.224154   -1.425149
      2          6           0        3.879253    1.963718   -1.132249
      3          6           0        3.025881    0.883678   -0.905615
      4          6           0        1.636022    1.050265   -0.965603
      5          6           0        1.118050    2.315431   -1.266828
      6          6           0        1.970577    3.398518   -1.493277
      7          6           0        0.695413   -0.107847   -0.725570
      8          6           0        0.703105   -0.522453    0.726151
      9          7           0        0.976917   -1.243864   -1.589314
     10          6           0       -0.230860   -0.011161    1.640403
     11          6           0       -0.206439   -0.401748    2.982133
     12          6           0        0.754455   -1.303589    3.432949
     13          6           0        1.697494   -1.814229    2.542012
     14          6           0        1.668355   -1.422292    1.204896
     15          6           0        0.869528   -1.200708   -2.929554
     16          8           0        1.095221   -2.185068   -3.642323
     17         17           0       -1.426646    1.128363    1.164391
     18          1           0        4.002725    4.046134   -1.597658
     19          1           0        4.931294    1.824326   -1.083386
     20          1           0        3.440656   -0.071011   -0.693092
     21          1           0        0.065752    2.455263   -1.321951
     22          1           0        1.564516    4.353715   -1.718794
     23          1           0       -0.316355    0.225318   -0.973614
     24          1           0        1.233106   -2.120544   -1.189217
     25          1           0       -0.919466   -0.009599    3.664622
     26          1           0        0.768264   -1.596324    4.453423
     27          1           0        2.436965   -2.497960    2.878016
     28          1           0        2.396668   -1.819984    0.542182
     29          1           0        0.576708   -0.272602   -3.369881
 ---------------------------------------------------------------------
                    Distance matrix (angstroms):
                    1          2          3          4          5
     1  C    0.000000
     2  C    1.396958   0.000000
     3  C    2.419651   1.395025   0.000000
     4  C    2.807987   2.427808   1.401091   0.000000
     5  C    2.417765   2.786765   2.412512   1.399885   0.000000
     6  C    1.394983   2.414961   2.789880   2.429951   1.396839
     7  C    4.319039   3.820158   2.539020   1.511154   2.518702
     8  C    5.068214   4.441015   3.167831   2.491146   3.492525
     9  N    5.063164   4.349833   3.031853   2.467076   3.576660
    10  C    5.719135   5.336738   4.229575   3.376853   3.960376
    11  C    6.726105   6.262304   5.216780   4.592126   5.214499
    12  C    7.131178   6.425005   5.363455   5.066068   5.942845
    13  C    6.623003   5.703784   4.574871   4.529069   5.647752
    14  C    5.598609   4.670694   3.408024   3.290235   4.514734
    15  C    5.292446   4.722536   3.618129   3.084072   3.897391
    16  O    6.266805   5.591398   4.542491   4.233754   5.089007
    17  Cl   5.826021   5.841656   4.916279   3.731342   3.714220
    18  H    1.061899   2.137360   3.381461   3.869885   3.380257
    19  H    2.137174   1.062360   2.132375   3.387013   3.849113
    20  H    3.376642   2.127287   1.062373   2.142014   3.379169
    21  H    3.377494   3.849727   3.377215   2.136996   1.062978
    22  H    2.135557   3.378480   3.852013   3.388981   2.134996
    23  H    4.760319   4.544263   3.407140   2.119523   2.551874
    24  H    5.754578   4.866882   3.509961   3.204118   4.438146
    25  H    7.390291   7.066234   6.103341   5.393776   5.820347
    26  H    8.029643   7.317915   6.321909   6.092887   6.938692
    27  H    7.217952   6.170007   5.108636   5.291957   6.487527
    28  H    5.498015   4.395245   3.130784   3.330213   4.691379
    29  H    4.869985   4.573284   3.661699   2.941544   3.378431
                    6          7          8          9         10
     6  C    0.000000
     7  C    3.809201   0.000000
     8  C    4.680423   1.509785   0.000000
     9  N    4.748504   1.454590   2.440652   0.000000
    10  C    5.127591   2.542667   1.403413   3.661878   0.000000
    11  C    6.261847   3.827111   2.435425   4.796626   1.397639
    12  C    6.917837   4.327420   2.817724   5.027542   2.419594
    13  C    6.597792   3.820078   2.440255   4.232304   2.789714
    14  C    5.532783   2.530036   1.403786   2.884014   2.405821
    15  C    4.942477   2.466213   3.721815   1.345228   4.848750
    16  O    6.046576   3.603074   4.690587   2.261572   5.864431
    17  Cl   4.874211   3.098920   2.730035   4.357461   1.719013
    18  H    2.135398   5.380931   6.095865   6.094232   6.698502
    19  H    3.378156   4.669477   5.163272   5.030592   6.118486
    20  H    3.852150   2.745683   3.116446   2.872074   4.350726
    21  H    2.132473   2.705859   3.669841   3.819063   3.866105
    22  H    1.062142   4.652673   5.522391   5.629825   5.793075
    23  H    3.945796   1.093709   2.118410   2.051861   2.626084
    24  H    5.576411   2.134252   2.550182   0.997135   3.820922
    25  H    6.824335   4.678811   3.395640   5.720448   2.138141
    26  H    7.858578   5.389141   3.879433   6.056602   3.379952
    27  H    7.354874   4.661703   3.396973   4.864312   3.851383
    28  H    5.617598   2.726330   2.141398   2.625049   3.373697
    29  H    4.352199   2.652097   4.105591   2.067350   5.081679
                   11         12         13         14         15
    11  C    0.000000
    12  C    1.392792   0.000000
    13  C    2.411176   1.394219   0.000000
    14  C    2.777577   2.411125   1.393679   0.000000
    15  C    6.061690   6.364375   5.567762   4.216741   0.000000
    16  O    6.982690   7.138109   6.224649   4.940227   1.236099
    17  Cl   2.671017   3.977178   4.507432   4.010800   5.239979
    18  H    7.646909   8.029807   7.536234   6.573224   6.254616
    19  H    6.919549   6.901240   6.069601   5.140382   5.390465
    20  H    5.188253   5.075346   4.067348   2.927349   3.590081
    21  H    5.173175   6.100193   5.985094   4.897829   4.073888
    22  H    6.917328   7.694266   7.497712   6.474643   5.727178
    23  H    4.006648   4.785602   4.535964   3.376330   2.695472
    24  H    4.735685   4.718150   3.772473   2.531556   2.001764
    25  H    1.062064   2.128401   3.371265   3.839632   6.935589
    26  H    2.131139   1.061721   2.136456   3.375408   7.394262
    27  H    3.375283   2.136660   1.061699   2.132406   6.153665
    28  H    3.839391   3.364530   2.118537   1.061974   3.842995
    29  H    6.401413   6.882807   6.211542   4.841701   1.068182
                   16         17         18         19         20
    16  O    0.000000
    17  Cl   6.359492   0.000000
    18  H    7.173710   6.754286   0.000000
    19  H    6.110553   6.779401   2.462346   0.000000
    20  H    4.320679   5.345968   4.252652   2.442669   0.000000
    21  H    5.289291   3.189014   4.255190   4.912077   4.262336
    22  H    6.831975   5.259534   2.460517   4.258726   4.914282
    23  H    3.863226   2.572801   5.800217   5.486957   3.779105
    24  H    2.457825   4.813435   6.772410   5.408308   3.052868
    25  H    7.885625   2.793447   8.268527   7.754886   6.164748
    26  H    8.123707   4.802008   8.883392   7.725795   5.996239
    27  H    6.664308   5.569042   8.081364   6.371541   4.432865
    28  H    4.397400   4.868021   6.447455   4.727345   2.382167
    29  H    2.000152   5.151287   5.790496   5.346736   3.925307
                   21         22         23         24         25
    21  H    0.000000
    22  H    2.451101   0.000000
    23  H    2.289104   4.597459   0.000000
    24  H    4.724229   6.504330   2.819642   0.000000
    25  H    5.649081   7.361375   4.683179   5.713966   0.000000
    26  H    7.089698   8.610066   5.826449   5.685972   2.447107
    27  H    6.913523   8.296824   5.461874   4.258416   4.251626
    28  H    5.214010   6.627144   3.720402   2.107595   4.901416
    29  H    3.449107   5.010455   2.605299   2.932754   7.196662
                   26         27         28         29
    26  H    0.000000
    27  H    2.465648   0.000000
    28  H    4.242585   2.432570   0.000000
    29  H    7.936814   6.888323   4.583763   0.000000
 Symmetry turned off by external request.
 Stoichiometry    C14H12ClNO
 Framework group  C1[X(C14H12ClNO)]
 Deg. of freedom    81
 Full point group                 C1      NOp   1
 Rotational constants (GHZ):           0.4992791           0.3285713           0.2804932
 Standard basis: 6-311+G(d) (5D, 7F)
   418 basis functions,   689 primitive gaussians,   435 cartesian basis functions
    64 alpha electrons       64 beta electrons
       nuclear repulsion energy      1242.6546161431 Hartrees.
 NAtoms=   29 NActive=   29 NUniq=   29 SFac= 1.00D+00 NAtFMM=   60 NAOKFM=F Big=F
 Integral buffers will be    131072 words long.
 Raffenetti 2 integral format.
 Two-electron integral symmetry is turned off.
 ------------------------------------------------------------------------------
 Polarizable Continuum Model (PCM)
 =================================
 Model                : PCM.
 Atomic radii         : UFF (Universal Force Field).
 Polarization charges : Total charges.
 Charge compensation  : None.
 Solution method      : On-the-fly selection.
 Cavity type          : Scaled VdW (van der Waals Surface) (Alpha=1.100).
 Cavity algorithm     : GePol (No added spheres)
                        Default sphere list used, NSphG=   29.
                        Lebedev-Laikov grids with approx.  5.0 points / Ang**2.
                        Smoothing algorithm: York/Karplus (Gamma=1.0000).
                        Polarization charges: spherical gaussians, with
                                              point-specific exponents (IZeta= 3).
                        Self-potential: point-specific (ISelfS= 7).
                        Self-field    : sphere-specific E.n sum rule (ISelfD= 2).
 1st derivatives      : Analytical E(r).r(x)/FMM algorithm (CHGder, D1EAlg=3).
                        Cavity 1st derivative terms included.
 Solvent              : DiMethylSulfoxide, Eps=  46.826000 Eps(inf)=   2.007889
 ------------------------------------------------------------------------------
 One-electron integrals computed using PRISM.
 NBasis=   418 RedAO= T EigKep=  1.20D-06  NBF=   418
 NBsUse=   416 1.00D-06 EigRej=  9.42D-07 NBFU=   416
 Initial guess from the checkpoint file:  "BHFA_oCl_conf5.chk"
 B after Tr=     0.008325    0.001167   -0.027585
         Rot=    0.999999    0.000254    0.001130    0.000375 Ang=   0.14 deg.
 ExpMin= 4.38D-02 ExpMax= 1.06D+05 ExpMxC= 3.62D+03 IAcc=3 IRadAn=         5 AccDes= 0.00D+00
 Harris functional with IExCor= 1009 and IRadAn=       5 diagonalized for initial guess.
 HarFok:  IExCor= 1009 AccDes= 0.00D+00 IRadAn=         5 IDoV= 1 UseB2=F ITyADJ=14
 ICtDFT=  3500011 ScaDFX=  1.000000  1.000000  1.000000  1.000000
 FoFCou: FMM=F IPFlag=           0 FMFlag=      100000 FMFlg1=           0
         NFxFlg=           0 DoJE=T BraDBF=F KetDBF=T FulRan=T
         wScrn=  0.000000 ICntrl=       500 IOpCl=  0 I1Cent=   200000004 NGrid=           0
         NMat0=    1 NMatS0=      1 NMatT0=    0 NMatD0=    1 NMtDS0=    0 NMtDT0=    0
 Symmetry not used in FoFCou.
 Requested convergence on RMS density matrix=1.00D-08 within 128 cycles.
 Requested convergence on MAX density matrix=1.00D-06.
 Requested convergence on             energy=1.00D-06.
 No special actions if energy rises.
 Inv3:  Mode=1 IEnd=    15608883.
 Iteration    1 A*A^-1 deviation from unit magnitude is 6.11D-15 for   2273.
 Iteration    1 A*A^-1 deviation from orthogonality  is 2.58D-15 for   2269   2215.
 Iteration    1 A^-1*A deviation from unit magnitude is 6.33D-15 for   2273.
 Iteration    1 A^-1*A deviation from orthogonality  is 2.12D-15 for   2035   1523.
 Error on total polarization charges =  0.01746
 SCF Done:  E(RM062X) =  -1130.78504034     A.U. after   15 cycles
            NFock= 15  Conv=0.38D-08     -V/T= 2.0029
 D1PCM: PCM CHGder 1st derivatives, ID1Alg=3 FixD1E=F DoIter=F DoCFld=F I1PDM=0.
 Calling FoFJK, ICntrl=      2127 FMM=F ISym2X=0 I1Cent= 0 IOpClX= 0 NMat=1 NMatS=1 NMatT=0.
 -------------------------------------------------------------------
 Center     Atomic                   Forces (Hartrees/Bohr)
 Number     Number              X              Y              Z
 -------------------------------------------------------------------
      1        6          -0.012783044   -0.014128279    0.003164996
      2        6          -0.020028116    0.001168613   -0.000714737
      3        6          -0.007529987    0.017889130   -0.003685748
      4        6           0.007279219    0.011517434   -0.004402458
      5        6           0.018800359   -0.003992462    0.002447760
      6        6           0.008916856   -0.017496139    0.004545862
      7        6          -0.011348848    0.003132428   -0.002107580
      8        6          -0.000397347   -0.004958607    0.005954594
      9        7           0.000033789    0.011538816   -0.007448825
     10        6           0.014976025   -0.012932034    0.008320274
     11        6           0.013025811   -0.007241730   -0.010594538
     12        6           0.000214415    0.005510080   -0.020081094
     13        6          -0.013194760    0.012971834   -0.007086138
     14        6          -0.015602105    0.007951112    0.014341978
     15        6           0.012181952   -0.042861358   -0.003747233
     16        8          -0.003874076    0.015606599    0.008063184
     17       17          -0.008976092    0.008808810   -0.004549537
     18        1           0.010042063    0.012572280   -0.002730121
     19        1           0.015776782   -0.002277128    0.000709485
     20        1           0.006234505   -0.015242041    0.003096835
     21        1          -0.016328485    0.001613059   -0.001041906
     22        1          -0.006407414    0.014340891   -0.003574726
     23        1           0.001426960    0.001702098    0.001467971
     24        1           0.002435656   -0.012279025    0.004061275
     25        1          -0.011458063    0.006796280    0.008598811
     26        1          -0.000438165   -0.004044331    0.015465620
     27        1           0.011235778   -0.010344643    0.004685017
     28        1           0.011697555   -0.005927745   -0.010404438
     29        1          -0.005911224    0.020606062   -0.002754583
 -------------------------------------------------------------------
 Cartesian Forces:  Max     0.042861358 RMS     0.010828939

 GradGradGradGradGradGradGradGradGradGradGradGradGradGradGradGradGradGrad
 Berny optimization.
 Using GEDIIS/GDIIS optimizer.
 FormGI is forming the generalized inverse of G from B-inverse, IUseBI=4.
 Internal  Forces:  Max     0.020656941 RMS     0.005259927
 Search for a local minimum.
 Step number   2 out of a maximum of  158
 All quantities printed in internal units (Hartrees-Bohrs-Radians)
 Mixed Optimization -- RFO/linear search
 Update second derivatives using D2CorX and points    1    2
 DE= -3.73D-02 DEPred=-3.85D-02 R= 9.67D-01
 TightC=F SS=  1.41D+00  RLast= 3.03D-01 DXNew= 5.0454D-01 9.0999D-01
 Trust test= 9.67D-01 RLast= 3.03D-01 DXMaxT set to 5.05D-01
 ITU=  1  0
 Use linear search instead of GDIIS.
     Eigenvalues ---    0.00822   0.00894   0.01305   0.01430   0.01513
     Eigenvalues ---    0.01720   0.01852   0.01883   0.01940   0.01960
     Eigenvalues ---    0.01968   0.01977   0.01983   0.02003   0.02006
     Eigenvalues ---    0.02023   0.02029   0.02032   0.02037   0.02050
     Eigenvalues ---    0.02053   0.02062   0.02376   0.02376   0.05074
     Eigenvalues ---    0.06580   0.06841   0.15878   0.15999   0.16000
     Eigenvalues ---    0.16000   0.16000   0.16000   0.16000   0.16000
     Eigenvalues ---    0.16000   0.16000   0.16030   0.18780   0.19050
     Eigenvalues ---    0.21919   0.22000   0.22000   0.22000   0.22071
     Eigenvalues ---    0.22486   0.23469   0.24439   0.24995   0.24998
     Eigenvalues ---    0.25195   0.32799   0.33398   0.34612   0.35676
     Eigenvalues ---    0.39951   0.40307   0.40495   0.40515   0.41202
     Eigenvalues ---    0.43054   0.43890   0.43994   0.44137   0.44171
     Eigenvalues ---    0.44239   0.44267   0.44305   0.44341   0.44358
     Eigenvalues ---    0.44386   0.44402   0.44413   0.44561   0.44718
     Eigenvalues ---    0.44927   0.45206   0.46835   0.53636   0.55383
     Eigenvalues ---    0.83073
 RFO step:  Lambda=-2.12474878D-03 EMin= 8.22113455D-03
 Quartic linear search produced a step of  0.56230.
 Iteration  1 RMS(Cart)=  0.06035605 RMS(Int)=  0.00112874
 Iteration  2 RMS(Cart)=  0.00210629 RMS(Int)=  0.00009473
 Iteration  3 RMS(Cart)=  0.00000259 RMS(Int)=  0.00009470
 Iteration  4 RMS(Cart)=  0.00000000 RMS(Int)=  0.00009470
 Variable       Old X    -DE/DX   Delta X   Delta X   Delta X     New X
                                 (Linear)    (Quad)   (Total)
    R1        2.63987  -0.00243  -0.00730   0.00152  -0.00580   2.63407
    R2        2.63614  -0.00382  -0.00961  -0.00016  -0.00979   2.62635
    R3        2.00670   0.01632   0.04483  -0.00282   0.04201   2.04870
    R4        2.63621  -0.00457  -0.01168  -0.00033  -0.01201   2.62420
    R5        2.00757   0.01595   0.04364  -0.00222   0.04142   2.04899
    R6        2.64768  -0.00441  -0.01152  -0.00046  -0.01197   2.63571
    R7        2.00759   0.01675   0.04536  -0.00203   0.04333   2.05092
    R8        2.64540  -0.00541  -0.01310  -0.00187  -0.01496   2.63044
    R9        2.85567   0.00739   0.02209   0.00422   0.02631   2.88198
   R10        2.63964  -0.00291  -0.00859   0.00144  -0.00715   2.63249
   R11        2.00874   0.01643   0.04499  -0.00247   0.04252   2.05126
   R12        2.00716   0.01611   0.04414  -0.00248   0.04166   2.04882
   R13        2.85308   0.00541   0.01492   0.00525   0.02017   2.87325
   R14        2.74878   0.00780   0.02695  -0.00671   0.02024   2.76901
   R15        2.06681  -0.00114   0.00225  -0.00814  -0.00589   2.06092
   R16        2.65207  -0.00498  -0.01995   0.00821  -0.01168   2.64039
   R17        2.65277  -0.00485  -0.01231  -0.00112  -0.01337   2.63940
   R18        2.54211  -0.00196  -0.00325  -0.00122  -0.00446   2.53765
   R19        1.88431   0.01305   0.03001  -0.00189   0.02812   1.91244
   R20        2.64116  -0.00541  -0.01272  -0.00209  -0.01481   2.62635
   R21        3.24846   0.01334   0.02314   0.02584   0.04899   3.29745
   R22        2.63199  -0.00428  -0.01038  -0.00070  -0.01114   2.62086
   R23        2.00701   0.01573   0.04340  -0.00271   0.04070   2.04771
   R24        2.63469  -0.00289  -0.00780   0.00070  -0.00716   2.62753
   R25        2.00636   0.01597   0.04407  -0.00291   0.04115   2.04752
   R26        2.63367  -0.00427  -0.01062  -0.00051  -0.01114   2.62253
   R27        2.00632   0.01597   0.04415  -0.00305   0.04109   2.04741
   R28        2.00684   0.01673   0.04507  -0.00173   0.04334   2.05018
   R29        2.33589  -0.01778  -0.01371  -0.01528  -0.02898   2.30691
   R30        2.01857   0.02066   0.05002   0.00576   0.05578   2.07435
    A1        2.09020  -0.00032  -0.00125   0.00051  -0.00077   2.08943
    A2        2.09664   0.00009   0.00058  -0.00084  -0.00025   2.09639
    A3        2.09634   0.00022   0.00067   0.00032   0.00099   2.09733
    A4        2.09687   0.00007   0.00106  -0.00057   0.00049   2.09736
    A5        2.09570   0.00014   0.00071   0.00015   0.00086   2.09656
    A6        2.09062  -0.00021  -0.00177   0.00042  -0.00135   2.08927
    A7        2.10344  -0.00053  -0.00180  -0.00157  -0.00335   2.10009
    A8        2.08220   0.00060   0.00114   0.00365   0.00476   2.08696
    A9        2.09752  -0.00007   0.00065  -0.00213  -0.00150   2.09602
   A10        2.07569   0.00143   0.00323   0.00391   0.00710   2.08278
   A11        2.11710  -0.00110  -0.00177  -0.00402  -0.00590   2.11120
   A12        2.09035  -0.00033  -0.00144   0.00032  -0.00124   2.08911
   A13        2.10577  -0.00064  -0.00121  -0.00283  -0.00401   2.10176
   A14        2.09017  -0.00018  -0.00162  -0.00014  -0.00178   2.08840
   A15        2.08724   0.00082   0.00283   0.00298   0.00578   2.09302
   A16        2.09436  -0.00002  -0.00002   0.00059   0.00056   2.09492
   A17        2.09627   0.00029   0.00096   0.00099   0.00193   2.09821
   A18        2.09255  -0.00027  -0.00094  -0.00159  -0.00253   2.09002
   A19        1.93908   0.00087   0.00051  -0.00541  -0.00518   1.93390
   A20        1.96465  -0.00031   0.00259  -0.01304  -0.01066   1.95399
   A21        1.88214  -0.00129  -0.00922  -0.00139  -0.01060   1.87154
   A22        1.93426  -0.00167  -0.00404  -0.01234  -0.01655   1.91771
   A23        1.88224   0.00009  -0.00443   0.01245   0.00804   1.89028
   A24        1.85695   0.00239   0.01476   0.02255   0.03742   1.89437
   A25        2.12111  -0.00073  -0.01185   0.01200  -0.00036   2.12075
   A26        2.10303   0.00222   0.01295  -0.00435   0.00805   2.11108
   A27        2.05891  -0.00150  -0.00115  -0.00843  -0.00982   2.04909
   A28        2.15448  -0.00175  -0.00038  -0.01189  -0.01230   2.14218
   A29        2.09221   0.00212   0.01035   0.00283   0.01315   2.10536
   A30        2.03585  -0.00037  -0.00999   0.00864  -0.00138   2.03448
   A31        2.10825   0.00264   0.00563   0.00827   0.01402   2.12226
   A32        2.12239  -0.00280  -0.01510   0.00388  -0.01128   2.11111
   A33        2.05245   0.00015   0.00949  -0.01215  -0.00272   2.04972
   A34        2.09872  -0.00138  -0.00311  -0.00495  -0.00807   2.09065
   A35        2.09669  -0.00133  -0.00526  -0.00697  -0.01223   2.08446
   A36        2.08778   0.00271   0.00838   0.01192   0.02030   2.10808
   A37        2.09089  -0.00020  -0.00075   0.00046  -0.00036   2.09053
   A38        2.09279  -0.00065  -0.00219  -0.00366  -0.00582   2.08697
   A39        2.09950   0.00085   0.00294   0.00318   0.00616   2.10566
   A40        2.08972   0.00006  -0.00085   0.00218   0.00130   2.09102
   A41        2.09987   0.00036   0.00193   0.00042   0.00236   2.10223
   A42        2.09359  -0.00041  -0.00107  -0.00260  -0.00366   2.08993
   A43        2.11980   0.00038   0.00022   0.00226   0.00255   2.12236
   A44        2.09300  -0.00025  -0.00038  -0.00130  -0.00177   2.09123
   A45        2.07038  -0.00013   0.00016  -0.00095  -0.00087   2.06951
   A46        2.13455   0.00847   0.03073   0.01610   0.04683   2.18139
   A47        2.04930  -0.01064  -0.03370  -0.04283  -0.07653   1.97277
   A48        2.09933   0.00217   0.00297   0.02673   0.02970   2.12903
[truncated: 1,634,932 more chars]
