# Supplementary material for: Rotational Barriers in N-Benzhydrylformamides: An NMR and DFT Study
Source: Molecules. 2023 Jan 5;28(2):535. doi: 10.3390/molecules28020535 (PMC9863877; doi:10.3390/molecules28020535)
Supplement: Supplementary file 1 [file molecules-28-00535-s001.zip › Supplementary_Materials/Quantum_chemistry_output_files/Gaussian_output_files/Conformations/BHFA_oCl/BHFA_oCl_conf6.log]

 Entering Gaussian System, Link 0=g16
 Initial command:
 /usr/local/gaussian/g16/l1.exe "/home/gauss/GAUSS_SCRDIR/Gau-21963.inp" -scrdir="/home/gauss/GAUSS_SCRDIR/"
 Entering Link 1 = /usr/local/gaussian/g16/l1.exe PID=     21965.
  
 Copyright (c) 1988,1990,1992,1993,1995,1998,2003,2009,2016,
            Gaussian, Inc.  All Rights Reserved.
  
 This is part of the Gaussian(R) 16 program.  It is based on
 the Gaussian(R) 09 system (copyright 2009, Gaussian, Inc.),
 the Gaussian(R) 03 system (copyright 2003, Gaussian, Inc.),
 the Gaussian(R) 98 system (copyright 1998, Gaussian, Inc.),
 the Gaussian(R) 94 system (copyright 1995, Gaussian, Inc.),
 the Gaussian 92(TM) system (copyright 1992, Gaussian, Inc.),
 the Gaussian 90(TM) system (copyright 1990, Gaussian, Inc.),
 the Gaussian 88(TM) system (copyright 1988, Gaussian, Inc.),
 the Gaussian 86(TM) system (copyright 1986, Carnegie Mellon
 University), and the Gaussian 82(TM) system (copyright 1983,
 Carnegie Mellon University). Gaussian is a federally registered
 trademark of Gaussian, Inc.
  
 This software contains proprietary and confidential information,
 including trade secrets, belonging to Gaussian, Inc.
  
 This software is provided under written license and may be
 used, copied, transmitted, or stored only in accord with that
 written license.
  
 The following legend is applicable only to US Government
 contracts under FAR:
  
                    RESTRICTED RIGHTS LEGEND
  
 Use, reproduction and disclosure by the US Government is
 subject to restrictions as set forth in subparagraphs (a)
 and (c) of the Commercial Computer Software - Restricted
 Rights clause in FAR 52.227-19.
  
 Gaussian, Inc.
 340 Quinnipiac St., Bldg. 40, Wallingford CT 06492
  
  
 ---------------------------------------------------------------
 Warning -- This program may not be used in any manner that
 competes with the business of Gaussian, Inc. or will provide
 assistance to any competitor of Gaussian, Inc.  The licensee
 of this program is prohibited from giving any competitor of
 Gaussian, Inc. access to this program.  By using this program,
 the user acknowledges that Gaussian, Inc. is engaged in the
 business of creating and licensing software in the field of
 computational chemistry and represents and warrants to the
 licensee that it is not a competitor of Gaussian, Inc. and that
 it will not use this program in any manner prohibited above.
 ---------------------------------------------------------------
  

 Cite this work as:
 Gaussian 16, Revision A.03,
 M. J. Frisch, G. W. Trucks, H. B. Schlegel, G. E. Scuseria, 
 M. A. Robb, J. R. Cheeseman, G. Scalmani, V. Barone, 
 G. A. Petersson, H. Nakatsuji, X. Li, M. Caricato, A. V. Marenich, 
 J. Bloino, B. G. Janesko, R. Gomperts, B. Mennucci, H. P. Hratchian, 
 J. V. Ortiz, A. F. Izmaylov, J. L. Sonnenberg, D. Williams-Young, 
 F. Ding, F. Lipparini, F. Egidi, J. Goings, B. Peng, A. Petrone, 
 T. Henderson, D. Ranasinghe, V. G. Zakrzewski, J. Gao, N. Rega, 
 G. Zheng, W. Liang, M. Hada, M. Ehara, K. Toyota, R. Fukuda, 
 J. Hasegawa, M. Ishida, T. Nakajima, Y. Honda, O. Kitao, H. Nakai, 
 T. Vreven, K. Throssell, J. A. Montgomery, Jr., J. E. Peralta, 
 F. Ogliaro, M. J. Bearpark, J. J. Heyd, E. N. Brothers, K. N. Kudin, 
 V. N. Staroverov, T. A. Keith, R. Kobayashi, J. Normand, 
 K. Raghavachari, A. P. Rendell, J. C. Burant, S. S. Iyengar, 
 J. Tomasi, M. Cossi, J. M. Millam, M. Klene, C. Adamo, R. Cammi, 
 J. W. Ochterski, R. L. Martin, K. Morokuma, O. Farkas, 
 J. B. Foresman, and D. J. Fox, Gaussian, Inc., Wallingford CT, 2016.
 
 ******************************************
 Gaussian 16:  ES64L-G16RevA.03 25-Dec-2016
                14-Dec-2022 
 ******************************************
 %chk=BHFA_oCl_conf6.chk
 %nprocshared=4
 Will use up to    4 processors via shared memory.
 %mem=2GB
 ----------------------------------------------------------------------
 # opt freq M062X/6-311+G* nosymm Integral(Grid=SuperFine) scrf=(IEFPCM
 , solvent=dimethylsulfoxide) pop=(nboread,mk,dipole)
 ----------------------------------------------------------------------
 1/18=20,19=15,26=6,38=1/1,3;
 2/9=110,12=2,15=1,17=6,18=5,40=1/2;
 3/5=4,6=6,7=11,11=2,25=1,30=1,70=2201,71=1,72=21,74=-55,75=-7/1,2,3;
 4//1;
 5/5=2,38=5,53=21/2;
 6/7=2,8=2,9=2,10=2,15=24,20=1,28=1,40=2/1,2,7;
 7/30=1/1,2,3,16;
 1/18=20,19=15,26=6/3(2);
 2/9=110,15=1/2;
 99//99;
 2/9=110,15=1/2;
 3/5=4,6=6,7=11,11=2,25=1,30=1,70=2205,71=1,72=21,74=-55,75=-7/1,2,3;
 4/5=5,16=3,69=1/1;
 5/5=2,38=5,53=21/2;
 7/30=1/1,2,3,16;
 1/18=20,19=15,26=6/3(-5);
 2/9=110,15=1/2;
 6/7=2,8=2,9=2,10=2,15=24,19=2,20=1,28=1,40=2/1,2,7;
 99/9=1/99;
 --------------
 BHFA_oCl_conf6
 --------------
 Symbolic Z-matrix:
 Charge =  0 Multiplicity = 1
 C                     3.5466    3.2767   -1.3131 
 C                     4.0328    1.9595   -1.3231 
 C                     3.1453    0.8812   -1.1641 
 C                     1.7588    1.1032   -0.9952 
 C                     1.2869    2.4347   -0.9893 
 C                     2.1726    3.5144   -1.1461 
 C                     0.7962   -0.0171   -0.8191 
 C                     0.6963   -0.4336    0.6136 
 N                     1.1498   -1.1401   -1.6298 
 C                    -0.4516   -0.1922    1.4193 
 C                    -0.4755   -0.618     2.7629 
 C                     0.6273   -1.2816    3.3214 
 C                     1.764    -1.5261    2.5401 
 C                     1.7934   -1.1074    1.2008 
 C                     0.364    -1.6384   -2.6044 
 O                     0.7596   -2.6273   -3.2577 
 Cl                   -1.8366    0.6116    0.8572 
 H                     4.1901    4.0598   -1.4276 
 H                     5.0305    1.7841   -1.4448 
 H                     3.513    -0.0699   -1.1746 
 H                     0.2914    2.6201   -0.8662 
 H                     1.8179    4.471    -1.1377 
 H                    -0.1736    0.3429   -1.1666 
 H                     2.0013   -1.5747   -1.471 
 H                    -1.2943   -0.4481    3.3491 
 H                     0.6015   -1.5858    4.2952 
 H                     2.5678   -2.0096    2.9424 
 H                     2.6278   -1.3012    0.6476 
 H                    -0.5434   -1.2202   -2.8112 
 

 GradGradGradGradGradGradGradGradGradGradGradGradGradGradGradGradGradGrad
 Berny optimization.
 Initialization pass.
                           ----------------------------
                           !    Initial Parameters    !
                           ! (Angstroms and Degrees)  !
 --------------------------                            --------------------------
 ! Name  Definition              Value          Derivative Info.                !
 --------------------------------------------------------------------------------
 ! R1    R(1,2)                  1.4041         estimate D2E/DX2                !
 ! R2    R(1,6)                  1.4044         estimate D2E/DX2                !
 ! R3    R(1,18)                 1.02           estimate D2E/DX2                !
 ! R4    R(2,3)                  1.4056         estimate D2E/DX2                !
 ! R5    R(2,19)                 1.0203         estimate D2E/DX2                !
 ! R6    R(3,4)                  1.4143         estimate D2E/DX2                !
 ! R7    R(3,20)                 1.0198         estimate D2E/DX2                !
 ! R8    R(4,5)                  1.4127         estimate D2E/DX2                !
 ! R9    R(4,7)                  1.4875         estimate D2E/DX2                !
 ! R10   R(5,6)                  1.4053         estimate D2E/DX2                !
 ! R11   R(5,21)                 1.0201         estimate D2E/DX2                !
 ! R12   R(6,22)                 1.0203         estimate D2E/DX2                !
 ! R13   R(7,8)                  1.4954         estimate D2E/DX2                !
 ! R14   R(7,9)                  1.4295         estimate D2E/DX2                !
 ! R15   R(7,23)                 1.0913         estimate D2E/DX2                !
 ! R16   R(8,10)                 1.4231         estimate D2E/DX2                !
 ! R17   R(8,14)                 1.4151         estimate D2E/DX2                !
 ! R18   R(9,15)                 1.3475         estimate D2E/DX2                !
 ! R19   R(9,24)                 0.9691         estimate D2E/DX2                !
 ! R20   R(10,11)                1.4097         estimate D2E/DX2                !
 ! R21   R(10,17)                1.6971         estimate D2E/DX2                !
 ! R22   R(11,12)                1.403          estimate D2E/DX2                !
 ! R23   R(11,25)                1.0212         estimate D2E/DX2                !
 ! R24   R(12,13)                1.4008         estimate D2E/DX2                !
 ! R25   R(12,26)                1.0205         estimate D2E/DX2                !
 ! R26   R(13,14)                1.4035         estimate D2E/DX2                !
 ! R27   R(13,27)                1.0206         estimate D2E/DX2                !
 ! R28   R(14,28)                1.0197         estimate D2E/DX2                !
 ! R29   R(15,16)                1.2495         estimate D2E/DX2                !
 ! R30   R(15,29)                1.0203         estimate D2E/DX2                !
 ! A1    A(2,1,6)              119.8948         estimate D2E/DX2                !
 ! A2    A(2,1,18)             120.0636         estimate D2E/DX2                !
 ! A3    A(6,1,18)             120.0416         estimate D2E/DX2                !
 ! A4    A(1,2,3)              120.0151         estimate D2E/DX2                !
 ! A5    A(1,2,19)             120.0482         estimate D2E/DX2                !
 ! A6    A(3,2,19)             119.9367         estimate D2E/DX2                !
 ! A7    A(2,3,4)              120.8035         estimate D2E/DX2                !
 ! A8    A(2,3,20)             119.1218         estimate D2E/DX2                !
 ! A9    A(4,3,20)             120.0744         estimate D2E/DX2                !
 ! A10   A(3,4,5)              118.4205         estimate D2E/DX2                !
 ! A11   A(3,4,7)              122.0276         estimate D2E/DX2                !
 ! A12   A(5,4,7)              119.5513         estimate D2E/DX2                !
 ! A13   A(4,5,6)              120.8751         estimate D2E/DX2                !
 ! A14   A(4,5,21)             119.8557         estimate D2E/DX2                !
 ! A15   A(6,5,21)             119.2688         estimate D2E/DX2                !
 ! A16   A(1,6,5)              119.9908         estimate D2E/DX2                !
 ! A17   A(1,6,22)             119.987          estimate D2E/DX2                !
 ! A18   A(5,6,22)             120.0221         estimate D2E/DX2                !
 ! A19   A(4,7,8)              111.4956         estimate D2E/DX2                !
 ! A20   A(4,7,9)              111.3739         estimate D2E/DX2                !
 ! A21   A(4,7,23)             106.7944         estimate D2E/DX2                !
 ! A22   A(8,7,9)              109.9428         estimate D2E/DX2                !
 ! A23   A(8,7,23)             109.7312         estimate D2E/DX2                !
 ! A24   A(9,7,23)             107.3614         estimate D2E/DX2                !
 ! A25   A(7,8,10)             123.3048         estimate D2E/DX2                !
 ! A26   A(7,8,14)             118.5812         estimate D2E/DX2                !
 ! A27   A(10,8,14)            118.1134         estimate D2E/DX2                !
 ! A28   A(7,9,15)             123.8119         estimate D2E/DX2                !
 ! A29   A(7,9,24)             118.4718         estimate D2E/DX2                !
 ! A30   A(15,9,24)            117.7158         estimate D2E/DX2                !
 ! A31   A(8,10,11)            120.1376         estimate D2E/DX2                !
 ! A32   A(8,10,17)            123.443          estimate D2E/DX2                !
 ! A33   A(11,10,17)           116.4175         estimate D2E/DX2                !
 ! A34   A(10,11,12)           120.5945         estimate D2E/DX2                !
 ! A35   A(10,11,25)           120.6938         estimate D2E/DX2                !
 ! A36   A(12,11,25)           118.7116         estimate D2E/DX2                !
 ! A37   A(11,12,13)           119.891          estimate D2E/DX2                !
 ! A38   A(11,12,26)           120.0633         estimate D2E/DX2                !
 ! A39   A(13,12,26)           120.0457         estimate D2E/DX2                !
 ! A40   A(12,13,14)           119.8116         estimate D2E/DX2                !
 ! A41   A(12,13,27)           120.1255         estimate D2E/DX2                !
 ! A42   A(14,13,27)           120.0628         estimate D2E/DX2                !
 ! A43   A(8,14,13)            121.4515         estimate D2E/DX2                !
 ! A44   A(8,14,28)            119.9853         estimate D2E/DX2                !
 ! A45   A(13,14,28)           118.5629         estimate D2E/DX2                !
 ! A46   A(9,15,16)            119.0924         estimate D2E/DX2                !
 ! A47   A(9,15,29)            120.9081         estimate D2E/DX2                !
 ! A48   A(16,15,29)           119.9995         estimate D2E/DX2                !
 ! D1    D(6,1,2,3)             -0.0973         estimate D2E/DX2                !
 ! D2    D(6,1,2,19)           179.9648         estimate D2E/DX2                !
 ! D3    D(18,1,2,3)           179.9462         estimate D2E/DX2                !
 ! D4    D(18,1,2,19)            0.0083         estimate D2E/DX2                !
 ! D5    D(2,1,6,5)              0.0029         estimate D2E/DX2                !
 ! D6    D(2,1,6,22)           179.9401         estimate D2E/DX2                !
 ! D7    D(18,1,6,5)           179.9594         estimate D2E/DX2                !
 ! D8    D(18,1,6,22)           -0.1034         estimate D2E/DX2                !
 ! D9    D(1,2,3,4)              0.1144         estimate D2E/DX2                !
 ! D10   D(1,2,3,20)           179.9289         estimate D2E/DX2                !
 ! D11   D(19,2,3,4)          -179.9476         estimate D2E/DX2                !
 ! D12   D(19,2,3,20)           -0.1332         estimate D2E/DX2                !
 ! D13   D(2,3,4,5)             -0.0358         estimate D2E/DX2                !
 ! D14   D(2,3,4,7)           -179.7434         estimate D2E/DX2                !
 ! D15   D(20,3,4,5)          -179.8485         estimate D2E/DX2                !
 ! D16   D(20,3,4,7)             0.4439         estimate D2E/DX2                !
 ! D17   D(3,4,5,6)             -0.0596         estimate D2E/DX2                !
 ! D18   D(3,4,5,21)          -179.8139         estimate D2E/DX2                !
 ! D19   D(7,4,5,6)            179.6555         estimate D2E/DX2                !
 ! D20   D(7,4,5,21)            -0.0989         estimate D2E/DX2                !
 ! D21   D(3,4,7,8)             85.7737         estimate D2E/DX2                !
 ! D22   D(3,4,7,9)            -37.4414         estimate D2E/DX2                !
 ! D23   D(3,4,7,23)          -154.367          estimate D2E/DX2                !
 ! D24   D(5,4,7,8)            -93.9307         estimate D2E/DX2                !
 ! D25   D(5,4,7,9)            142.8542         estimate D2E/DX2                !
 ! D26   D(5,4,7,23)            25.9286         estimate D2E/DX2                !
 ! D27   D(4,5,6,1)              0.0764         estimate D2E/DX2                !
 ! D28   D(4,5,6,22)          -179.8608         estimate D2E/DX2                !
 ! D29   D(21,5,6,1)           179.8322         estimate D2E/DX2                !
 ! D30   D(21,5,6,22)           -0.105          estimate D2E/DX2                !
 ! D31   D(4,7,8,10)           109.5377         estimate D2E/DX2                !
 ! D32   D(4,7,8,14)           -70.7578         estimate D2E/DX2                !
 ! D33   D(9,7,8,10)          -126.4356         estimate D2E/DX2                !
 ! D34   D(9,7,8,14)            53.2688         estimate D2E/DX2                !
 ! D35   D(23,7,8,10)           -8.5718         estimate D2E/DX2                !
 ! D36   D(23,7,8,14)          171.1326         estimate D2E/DX2                !
 ! D37   D(4,7,9,15)          -118.3551         estimate D2E/DX2                !
 ! D38   D(4,7,9,24)            61.9299         estimate D2E/DX2                !
 ! D39   D(8,7,9,15)           117.5476         estimate D2E/DX2                !
 ! D40   D(8,7,9,24)           -62.1674         estimate D2E/DX2                !
 ! D41   D(23,7,9,15)           -1.775          estimate D2E/DX2                !
 ! D42   D(23,7,9,24)          178.51           estimate D2E/DX2                !
 ! D43   D(7,8,10,11)          179.8017         estimate D2E/DX2                !
 ! D44   D(7,8,10,17)           -0.7088         estimate D2E/DX2                !
 ! D45   D(14,8,10,11)           0.0959         estimate D2E/DX2                !
 ! D46   D(14,8,10,17)         179.5855         estimate D2E/DX2                !
 ! D47   D(7,8,14,13)         -179.9553         estimate D2E/DX2                !
 ! D48   D(7,8,14,28)           -0.1599         estimate D2E/DX2                !
 ! D49   D(10,8,14,13)          -0.2353         estimate D2E/DX2                !
 ! D50   D(10,8,14,28)         179.56           estimate D2E/DX2                !
 ! D51   D(7,9,15,16)         -179.8036         estimate D2E/DX2                !
 ! D52   D(7,9,15,29)            0.1186         estimate D2E/DX2                !
 ! D53   D(24,9,15,16)          -0.0866         estimate D2E/DX2                !
 ! D54   D(24,9,15,29)         179.8355         estimate D2E/DX2                !
 ! D55   D(8,10,11,12)           0.0416         estimate D2E/DX2                !
 ! D56   D(8,10,11,25)         179.9175         estimate D2E/DX2                !
 ! D57   D(17,10,11,12)       -179.4828         estimate D2E/DX2                !
 ! D58   D(17,10,11,25)          0.3931         estimate D2E/DX2                !
 ! D59   D(10,11,12,13)         -0.0453         estimate D2E/DX2                !
 ! D60   D(10,11,12,26)        179.9602         estimate D2E/DX2                !
 ! D61   D(25,11,12,13)       -179.9236         estimate D2E/DX2                !
 ! D62   D(25,11,12,26)          0.0818         estimate D2E/DX2                !
 ! D63   D(11,12,13,14)         -0.0912         estimate D2E/DX2                !
 ! D64   D(11,12,13,27)       -179.9221         estimate D2E/DX2                !
 ! D65   D(26,12,13,14)        179.9033         estimate D2E/DX2                !
 ! D66   D(26,12,13,27)          0.0725         estimate D2E/DX2                !
 ! D67   D(12,13,14,8)           0.2355         estimate D2E/DX2                !
 ! D68   D(12,13,14,28)       -179.5627         estimate D2E/DX2                !
 ! D69   D(27,13,14,8)        -179.9336         estimate D2E/DX2                !
 ! D70   D(27,13,14,28)          0.2683         estimate D2E/DX2                !
 --------------------------------------------------------------------------------
 Trust Radius=3.00D-01 FncErr=5.00D-06 GrdErr=5.00D-06 EigMax=2.50D+02 EigMin=1.00D-04
 Number of steps in this run=    158 maximum allowed number of steps=    174.
 GradGradGradGradGradGradGradGradGradGradGradGradGradGradGradGradGradGrad

                          Input orientation:                          
 ---------------------------------------------------------------------
 Center     Atomic      Atomic             Coordinates (Angstroms)
 Number     Number       Type             X           Y           Z
 ---------------------------------------------------------------------
      1          6           0        3.546600    3.276700   -1.313100
      2          6           0        4.032800    1.959500   -1.323100
      3          6           0        3.145300    0.881200   -1.164100
      4          6           0        1.758800    1.103200   -0.995200
      5          6           0        1.286900    2.434700   -0.989300
      6          6           0        2.172600    3.514400   -1.146100
      7          6           0        0.796200   -0.017100   -0.819100
      8          6           0        0.696300   -0.433600    0.613600
      9          7           0        1.149800   -1.140100   -1.629800
     10          6           0       -0.451600   -0.192200    1.419300
     11          6           0       -0.475500   -0.618000    2.762900
     12          6           0        0.627300   -1.281600    3.321400
     13          6           0        1.764000   -1.526100    2.540100
     14          6           0        1.793400   -1.107400    1.200800
     15          6           0        0.364000   -1.638400   -2.604400
     16          8           0        0.759600   -2.627300   -3.257700
     17         17           0       -1.836600    0.611600    0.857200
     18          1           0        4.190100    4.059800   -1.427600
     19          1           0        5.030500    1.784100   -1.444800
     20          1           0        3.513000   -0.069900   -1.174600
     21          1           0        0.291400    2.620100   -0.866200
     22          1           0        1.817900    4.471000   -1.137700
     23          1           0       -0.173600    0.342900   -1.166600
     24          1           0        2.001300   -1.574700   -1.471000
     25          1           0       -1.294300   -0.448100    3.349100
     26          1           0        0.601500   -1.585800    4.295200
     27          1           0        2.567800   -2.009600    2.942400
     28          1           0        2.627800   -1.301200    0.647600
     29          1           0       -0.543400   -1.220200   -2.811200
 ---------------------------------------------------------------------
                    Distance matrix (angstroms):
                    1          2          3          4          5
     1  C    0.000000
     2  C    1.404103   0.000000
     3  C    2.433447   1.405585   0.000000
     4  C    2.832206   2.451906   1.414282   0.000000
     5  C    2.433116   2.806636   2.428491   1.412663   0.000000
     6  C    1.404374   2.430923   2.807171   2.451099   1.405277
     7  C    4.319474   3.825774   2.538551   1.487509   2.506208
     8  C    5.059912   4.539820   3.299472   2.465542   3.338449
     9  N    5.035183   4.244205   2.878289   2.409563   3.634313
    10  C    5.956919   5.679825   4.556735   3.520474   3.965393
    11  C    6.925298   6.607849   5.547893   4.698717   5.148207
    12  C    7.125939   6.608596   5.580120   5.059703   5.729580
    13  C    6.410281   5.676370   4.628626   4.405859   5.326558
    14  C    5.349181   4.559699   3.372672   3.116146   4.195182
    15  C    5.996216   5.295914   4.019761   3.471507   4.477771
    16  O    6.812199   5.957789   4.731205   4.475929   5.572031
    17  Cl   6.386846   6.404717   5.383091   4.074305   4.060728
    18  H    1.020024   2.108773   3.356268   3.852230   3.355835
    19  H    2.108829   1.020285   2.109028   3.371911   3.826918
    20  H    3.349633   2.100169   1.019757   2.117915   3.356021
    21  H    3.350697   3.826647   3.355184   2.114448   1.020072
    22  H    2.108440   3.353772   3.827447   3.371331   2.109621
    23  H    4.740098   4.509067   3.362272   2.083652   2.557366
    24  H    5.094013   4.079147   2.726604   2.730630   4.100938
    25  H    7.684046   7.483581   6.468853   5.531807   5.813333
    26  H    7.985646   7.477183   6.508530   6.046354   6.675338
    27  H    6.856551   6.007867   5.055054   5.084162   6.070484
    28  H    5.064159   4.060769   2.883216   3.038929   4.293530
    29  H    6.260552   5.767715   4.553606   3.741145   4.475222
                    6          7          8          9         10
     6  C    0.000000
     7  C    3.804326   0.000000
     8  C    4.567572   1.495353   0.000000
     9  N    4.790037   1.429474   2.395339   0.000000
    10  C    5.215993   2.568677   1.423060   3.572115   0.000000
    11  C    6.274508   3.848250   2.454915   4.712749   1.409659
    12  C    6.734102   4.332577   2.838317   4.980704   2.443113
    13  C    6.257928   3.807616   2.458646   4.232529   2.818575
    14  C    5.197381   2.502630   1.415076   2.903031   2.434206
    15  C    5.652346   2.450042   3.452172   1.347453   4.352799
    16  O    6.646496   3.572290   4.450089   2.239214   5.410272
    17  Cl   5.339770   3.183847   2.750885   4.262887   1.697138
    18  H    2.108793   5.339470   6.046799   6.026879   6.908670
    19  H    3.354214   4.643826   5.285877   4.862613   6.493247
    20  H    3.826838   2.740469   3.356149   2.633866   4.739338
    21  H    2.101673   2.685492   3.417431   3.931799   3.699269
    22  H    1.020278   4.613937   5.327301   5.672122   5.782241
    23  H    3.945059   1.091269   2.128095   2.040890   2.655277
    24  H    5.102337   2.074454   2.711216   0.969096   4.035079
    25  H    6.922978   4.682931   3.383143   5.589448   2.121263
    26  H    7.621558   5.353017   3.858851   5.966985   3.364809
    27  H    6.883792   4.610586   3.377810   4.865364   3.839213
    28  H    5.158931   2.674861   2.117682   2.719740   3.362753
    29  H    5.706632   2.685226   3.726238   2.066168   4.354577
                   11         12         13         14         15
    11  C    0.000000
    12  C    1.403016   0.000000
    13  C    2.426859   1.400820   0.000000
    14  C    2.797781   2.426330   1.403531   0.000000
    15  C    5.527557   5.942368   5.332775   4.099353   0.000000
    16  O    6.466095   6.716619   5.986313   4.822557   1.249489
    17  Cl   2.645033   3.965765   4.512896   4.031119   4.678442
    18  H    7.823677   7.986057   7.268486   6.273166   6.963719
    19  H    7.334225   7.176583   6.124286   5.083187   5.902067
    20  H    5.631381   5.478092   4.356434   3.110620   3.797462
    21  H    4.923799   5.733418   5.564387   4.519154   4.600156
    22  H    6.809720   7.375195   7.035220   6.048779   6.449016
    23  H    4.056531   4.839689   4.581166   3.402505   2.506358
    24  H    4.997572   4.994085   4.018407   2.720314   1.992336
    25  H    1.021239   2.094764   3.342120   3.818869   6.293722
    26  H    2.108200   1.020534   2.106026   3.350344   6.903887
    27  H    3.351186   2.106933   1.020643   2.108751   5.980093
    28  H    3.817293   3.339400   2.092436   1.019712   3.976682
    29  H    5.606946   6.243644   5.835587   4.644298   1.020310
                   16         17         18         19         20
    16  O    0.000000
    17  Cl   5.844923   0.000000
    18  H    7.735302   7.309686   0.000000
    19  H    6.402159   7.336963   2.425980   0.000000
    20  H    4.296605   5.762888   4.192481   2.411043   0.000000
    21  H    5.785645   3.395963   4.193777   4.846931   4.208315
    22  H    7.483332   5.677144   2.424966   4.199350   4.847112
    23  H    3.750420   2.633161   5.738061   5.407135   3.709648
    24  H    2.417040   4.992985   6.044859   4.523083   2.153489
    25  H    7.253773   2.761633   8.556674   8.244228   6.611886
    26  H    7.626009   4.753182   8.803482   7.994990   6.379145
    27  H    6.487864   5.533307   7.652867   6.301157   4.648175
    28  H    4.527701   4.861440   5.957143   4.435108   2.370673
    29  H    1.969036   4.299420   7.224872   6.477749   4.522834
                   21         22         23         24         25
    21  H    0.000000
    22  H    2.414487   0.000000
    23  H    2.343524   4.583461   0.000000
    24  H    4.570108   6.057657   2.915483   0.000000
    25  H    5.449500   7.349470   4.719449   5.946728   0.000000
    26  H    6.665269   8.226838   5.843965   5.933686   2.404896
    27  H    6.412609   7.694657   5.471144   4.470812   4.185631
    28  H    4.809049   6.096026   3.720515   2.226156   4.838259
    29  H    4.384954   6.384833   2.298857   2.897810   6.253742
                   26         27         28         29
    26  H    0.000000
    27  H    2.424048   0.000000
    28  H    4.182329   2.402402   0.000000
    29  H    7.207314   6.588371   4.693226   0.000000
 Symmetry turned off by external request.
 Stoichiometry    C14H12ClNO
 Framework group  C1[X(C14H12ClNO)]
 Deg. of freedom    81
 Full point group                 C1      NOp   1
 Rotational constants (GHZ):           0.4813128           0.3237369           0.2797029
 Standard basis: 6-311+G(d) (5D, 7F)
   418 basis functions,   689 primitive gaussians,   435 cartesian basis functions
    64 alpha electrons       64 beta electrons
       nuclear repulsion energy      1238.4231781822 Hartrees.
 NAtoms=   29 NActive=   29 NUniq=   29 SFac= 1.00D+00 NAtFMM=   60 NAOKFM=F Big=F
 Integral buffers will be    131072 words long.
 Raffenetti 2 integral format.
 Two-electron integral symmetry is turned off.
 ------------------------------------------------------------------------------
 Polarizable Continuum Model (PCM)
 =================================
 Model                : PCM.
 Atomic radii         : UFF (Universal Force Field).
 Polarization charges : Total charges.
 Charge compensation  : None.
 Solution method      : On-the-fly selection.
 Cavity type          : Scaled VdW (van der Waals Surface) (Alpha=1.100).
 Cavity algorithm     : GePol (No added spheres)
                        Default sphere list used, NSphG=   29.
                        Lebedev-Laikov grids with approx.  5.0 points / Ang**2.
                        Smoothing algorithm: York/Karplus (Gamma=1.0000).
                        Polarization charges: spherical gaussians, with
                                              point-specific exponents (IZeta= 3).
                        Self-potential: point-specific (ISelfS= 7).
                        Self-field    : sphere-specific E.n sum rule (ISelfD= 2).
 1st derivatives      : Analytical E(r).r(x)/FMM algorithm (CHGder, D1EAlg=3).
                        Cavity 1st derivative terms included.
 Solvent              : DiMethylSulfoxide, Eps=  46.826000 Eps(inf)=   2.007889
 ------------------------------------------------------------------------------
 One-electron integrals computed using PRISM.
 NBasis=   418 RedAO= T EigKep=  1.12D-06  NBF=   418
 NBsUse=   416 1.00D-06 EigRej=  8.77D-07 NBFU=   416
 ExpMin= 4.38D-02 ExpMax= 1.06D+05 ExpMxC= 3.62D+03 IAcc=3 IRadAn=         7 AccDes= 0.00D+00
 Harris functional with IExCor= 1009 and IRadAn=       7 diagonalized for initial guess.
 HarFok:  IExCor= 1009 AccDes= 0.00D+00 IRadAn=         7 IDoV= 1 UseB2=F ITyADJ=14
 ICtDFT=  3500011 ScaDFX=  1.000000  1.000000  1.000000  1.000000
 FoFCou: FMM=F IPFlag=           0 FMFlag=      100000 FMFlg1=           0
         NFxFlg=           0 DoJE=T BraDBF=F KetDBF=T FulRan=T
         wScrn=  0.000000 ICntrl=       500 IOpCl=  0 I1Cent=   200000004 NGrid=           0
         NMat0=    1 NMatS0=      1 NMatT0=    0 NMatD0=    1 NMtDS0=    0 NMtDT0=    0
 Symmetry not used in FoFCou.
 Requested convergence on RMS density matrix=1.00D-08 within 128 cycles.
 Requested convergence on MAX density matrix=1.00D-06.
 Requested convergence on             energy=1.00D-06.
 No special actions if energy rises.
 Inv3:  Mode=1 IEnd=    15939075.
 Iteration    1 A*A^-1 deviation from unit magnitude is 5.55D-15 for    570.
 Iteration    1 A*A^-1 deviation from orthogonality  is 2.58D-15 for   2277   2184.
 Iteration    1 A^-1*A deviation from unit magnitude is 6.22D-15 for    570.
 Iteration    1 A^-1*A deviation from orthogonality  is 2.19D-14 for   1048   1002.
 Error on total polarization charges =  0.01753
 SCF Done:  E(RM062X) =  -1130.74713380     A.U. after   16 cycles
            NFock= 16  Conv=0.71D-08     -V/T= 2.0024

 **********************************************************************

            Population analysis using the SCF density.

 **********************************************************************

 Alpha  occ. eigenvalues -- -102.69107 -19.60362 -14.78874 -10.65424 -10.62220
 Alpha  occ. eigenvalues --  -10.60756 -10.58191 -10.56840 -10.56067 -10.55961
 Alpha  occ. eigenvalues --  -10.55465 -10.55343 -10.55271 -10.55019 -10.54970
 Alpha  occ. eigenvalues --  -10.54858 -10.54641  -9.83484  -7.55984  -7.55325
 Alpha  occ. eigenvalues --   -7.55312  -1.16633  -1.07222  -1.01582  -0.97077
 Alpha  occ. eigenvalues --   -0.95239  -0.90435  -0.86098  -0.85812  -0.84169
 Alpha  occ. eigenvalues --   -0.79528  -0.75820  -0.71712  -0.70908  -0.69960
 Alpha  occ. eigenvalues --   -0.68546  -0.62483  -0.61919  -0.61434  -0.58137
 Alpha  occ. eigenvalues --   -0.56904  -0.56498  -0.54166  -0.52594  -0.52510
 Alpha  occ. eigenvalues --   -0.51536  -0.50790  -0.50625  -0.48679  -0.48050
 Alpha  occ. eigenvalues --   -0.47305  -0.45199  -0.44004  -0.43145  -0.42562
 Alpha  occ. eigenvalues --   -0.41905  -0.41271  -0.39032  -0.35519  -0.33778
 Alpha  occ. eigenvalues --   -0.32690  -0.31673  -0.30871  -0.29986
 Alpha virt. eigenvalues --   -0.01334  -0.00614   0.00552   0.00813   0.01584
 Alpha virt. eigenvalues --    0.01610   0.02071   0.02578   0.03094   0.03837
 Alpha virt. eigenvalues --    0.04084   0.04296   0.04678   0.05060   0.05622
 Alpha virt. eigenvalues --    0.05895   0.06309   0.07219   0.07586   0.08081
 Alpha virt. eigenvalues --    0.08269   0.09293   0.09662   0.10094   0.10623
 Alpha virt. eigenvalues --    0.10831   0.11209   0.11598   0.12450   0.12766
 Alpha virt. eigenvalues --    0.13274   0.13848   0.14180   0.14552   0.14679
 Alpha virt. eigenvalues --    0.15174   0.15300   0.15981   0.16450   0.16747
 Alpha virt. eigenvalues --    0.16967   0.17259   0.18358   0.18689   0.19394
 Alpha virt. eigenvalues --    0.19488   0.19680   0.20084   0.20198   0.20949
 Alpha virt. eigenvalues --    0.21091   0.21652   0.21787   0.21996   0.22236
 Alpha virt. eigenvalues --    0.22755   0.22917   0.23195   0.23576   0.24114
 Alpha virt. eigenvalues --    0.24641   0.24920   0.25142   0.25422   0.25802
 Alpha virt. eigenvalues --    0.26236   0.26634   0.26987   0.27276   0.27825
 Alpha virt. eigenvalues --    0.28072   0.28395   0.28773   0.29023   0.29566
 Alpha virt. eigenvalues --    0.29940   0.30281   0.31126   0.31199   0.31683
 Alpha virt. eigenvalues --    0.32313   0.32460   0.33515   0.34050   0.34225
 Alpha virt. eigenvalues --    0.34790   0.35391   0.35802   0.36802   0.37196
 Alpha virt. eigenvalues --    0.38665   0.39482   0.39698   0.40450   0.41090
 Alpha virt. eigenvalues --    0.41370   0.43774   0.45076   0.46515   0.48101
 Alpha virt. eigenvalues --    0.49822   0.50595   0.52241   0.53291   0.54360
 Alpha virt. eigenvalues --    0.55608   0.56364   0.56890   0.57785   0.58332
 Alpha virt. eigenvalues --    0.58868   0.59606   0.59821   0.60071   0.60960
 Alpha virt. eigenvalues --    0.61272   0.61873   0.62623   0.63584   0.64463
 Alpha virt. eigenvalues --    0.65075   0.65649   0.66162   0.67502   0.68089
 Alpha virt. eigenvalues --    0.68373   0.69619   0.69788   0.71666   0.72031
 Alpha virt. eigenvalues --    0.72714   0.72827   0.73899   0.74089   0.74887
 Alpha virt. eigenvalues --    0.75179   0.75929   0.76083   0.76867   0.77658
 Alpha virt. eigenvalues --    0.78129   0.79017   0.79452   0.80171   0.81810
 Alpha virt. eigenvalues --    0.82503   0.83214   0.85004   0.85157   0.86269
 Alpha virt. eigenvalues --    0.86721   0.86943   0.87627   0.88338   0.88938
 Alpha virt. eigenvalues --    0.89845   0.90776   0.91913   0.92276   0.93328
 Alpha virt. eigenvalues --    0.94415   0.95334   0.95605   0.96394   0.96609
 Alpha virt. eigenvalues --    0.98073   0.98914   1.02443   1.02883   1.03342
 Alpha virt. eigenvalues --    1.03920   1.05087   1.07394   1.07582   1.08574
 Alpha virt. eigenvalues --    1.10343   1.10760   1.14323   1.15110   1.15772
 Alpha virt. eigenvalues --    1.16374   1.18698   1.19271   1.20394   1.22252
 Alpha virt. eigenvalues --    1.23441   1.24723   1.25401   1.26390   1.27118
 Alpha virt. eigenvalues --    1.28527   1.29351   1.32572   1.33855   1.35980
 Alpha virt. eigenvalues --    1.37817   1.38274   1.39895   1.40865   1.42509
 Alpha virt. eigenvalues --    1.46824   1.49423   1.50698   1.54046   1.55288
 Alpha virt. eigenvalues --    1.56577   1.58037   1.58501   1.60362   1.60595
 Alpha virt. eigenvalues --    1.62485   1.63945   1.65399   1.66994   1.70997
 Alpha virt. eigenvalues --    1.75364   1.76700   1.77070   1.79229   1.80474
 Alpha virt. eigenvalues --    1.81717   1.82281   1.84119   1.86772   1.87128
 Alpha virt. eigenvalues --    1.87951   1.89202   1.91500   1.92290   1.92855
 Alpha virt. eigenvalues --    1.94107   1.95126   1.95762   1.96805   1.98314
 Alpha virt. eigenvalues --    2.00380   2.01654   2.02603   2.03055   2.03997
 Alpha virt. eigenvalues --    2.04691   2.14824   2.16819   2.20194   2.25291
 Alpha virt. eigenvalues --    2.26672   2.27528   2.29396   2.30459   2.30820
 Alpha virt. eigenvalues --    2.32291   2.32824   2.34541   2.34924   2.36123
 Alpha virt. eigenvalues --    2.36581   2.37487   2.45786   2.46971   2.49235
 Alpha virt. eigenvalues --    2.50928   2.51424   2.52138   2.54098   2.59782
 Alpha virt. eigenvalues --    2.62909   2.65529   2.66628   2.71331   2.71966
 Alpha virt. eigenvalues --    2.74414   2.74486   2.76541   2.82984   2.83580
 Alpha virt. eigenvalues --    2.84562   2.86595   2.86934   2.88217   2.90590
 Alpha virt. eigenvalues --    2.92760   2.96304   2.97587   2.98262   2.99304
 Alpha virt. eigenvalues --    2.99711   3.00695   3.04305   3.10955   3.12313
 Alpha virt. eigenvalues --    3.15171   3.20929   3.21967   3.24727   3.28398
 Alpha virt. eigenvalues --    3.31597   3.34884   3.36266   3.36906   3.38739
 Alpha virt. eigenvalues --    3.39291   3.40156   3.41492   3.43642   3.43958
 Alpha virt. eigenvalues --    3.45936   3.49628   3.57057   3.59548   3.65450
 Alpha virt. eigenvalues --    3.70048   3.70889   3.71649   3.72390   3.74957
 Alpha virt. eigenvalues --    3.77979   3.95844   3.98482   4.00833   4.06093
 Alpha virt. eigenvalues --    4.08963   4.11338   4.22063   4.35225   4.59777
 Alpha virt. eigenvalues --    4.78096   4.78798   4.98141   5.16728   5.26039
 Alpha virt. eigenvalues --    5.80803  10.00580  23.44970  23.47574  23.84021
 Alpha virt. eigenvalues --   23.87813  23.90470  23.94085  23.94391  23.95221
 Alpha virt. eigenvalues --   24.04078  24.06502  24.07653  24.09015  24.15742
 Alpha virt. eigenvalues --   24.17383  26.02484  26.37344  26.87432  35.61438
 Alpha virt. eigenvalues --   50.06470 216.11574
          Condensed to atoms (all electrons):
               1          2          3          4          5          6
     1  C    7.453524  -1.186633   2.821132  -1.909914   0.886983  -0.921239
     2  C   -1.186633  10.576243  -5.897744   0.546235  -0.644349   1.537825
     3  C    2.821132  -5.897744  24.446071  -3.979622  -4.661012  -2.383798
     4  C   -1.909914   0.546235  -3.979622  20.984183  -3.602057   1.331630
     5  C    0.886983  -0.644349  -4.661012  -3.602057  16.803924  -2.942146
     6  C   -0.921239   1.537825  -2.383798   1.331630  -2.942146   9.531007
     7  C   -1.244374   1.368027  -3.236143  -5.162735  -1.964991   0.727902
     8  C    0.341039  -0.193157   0.231229  -1.709660   2.386997  -0.501021
     9  N    0.022173   0.094239   0.453366   0.094422  -0.321749  -0.068308
    10  C   -0.076580   0.167253  -1.949654  -1.933561   1.606394  -0.079400
    11  C   -0.082348   0.197148  -0.227704   2.073557  -0.826706   0.146129
    12  C   -0.011793   0.028870  -0.018876  -0.510203  -0.051658   0.001569
    13  C    0.080437  -0.490990   0.428215   1.610747   0.017641  -0.048764
    14  C   -0.056099   0.004927   0.291267  -2.060424  -0.966093  -0.084284
    15  C   -0.002550   0.004574  -0.064038   0.067642  -0.009663   0.002769
    16  O   -0.000736  -0.003814  -0.016971   0.031196  -0.002572   0.002842
    17  Cl   0.028670  -0.072649  -0.011031  -0.771638   0.598427  -0.176993
    18  H    0.256206   0.071410  -0.056681   0.050800  -0.069886   0.073274
    19  H    0.065572   0.262067   0.022160  -0.003409   0.001732  -0.024280
    20  H   -0.051338   0.010678   0.028928   0.194870   0.021478   0.015881
    21  H   -0.028398   0.017392  -0.046914  -0.006752   0.160231   0.112792
    22  H    0.054406  -0.028569   0.021900   0.035187  -0.014865   0.266194
    23  H   -0.000384  -0.009148  -0.062379   0.079029   0.048510   0.029960
    24  H   -0.003244   0.002311  -0.080040   0.066669   0.021433   0.003992
    25  H    0.000008  -0.000033  -0.000858  -0.005552   0.002283   0.000113
    26  H   -0.000020   0.000180   0.000983   0.001841  -0.001253  -0.000027
    27  H    0.000211  -0.000718   0.004621  -0.007250   0.000248  -0.000247
    28  H   -0.006803   0.018889  -0.044506   0.084921  -0.003583   0.008225
    29  H   -0.000560  -0.003282  -0.048101   0.071823   0.023325   0.001106
               7          8          9         10         11         12
     1  C   -1.244374   0.341039   0.022173  -0.076580  -0.082348  -0.011793
     2  C    1.368027  -0.193157   0.094239   0.167253   0.197148   0.028870
     3  C   -3.236143   0.231229   0.453366  -1.949654  -0.227704  -0.018876
     4  C   -5.162735  -1.709660   0.094422  -1.933561   2.073557  -0.510203
     5  C   -1.964991   2.386997  -0.321749   1.606394  -0.826706  -0.051658
     6  C    0.727902  -0.501021  -0.068308  -0.079400   0.146129   0.001569
     7  C   26.636242  -9.221798  -0.768492   0.914992  -4.193881   0.811792
     8  C   -9.221798  23.253303  -0.608969  -2.186029   2.288276  -2.150577
     9  N   -0.768492  -0.608969   7.631150  -0.175152   0.334998  -0.017101
    10  C    0.914992  -2.186029  -0.175152  21.296559 -11.387722  -1.500952
    11  C   -4.193881   2.288276   0.334998 -11.387722  19.387330   0.463663
    12  C    0.811792  -2.150577  -0.017101  -1.500952   0.463663   8.052018
    13  C   -3.342820   3.109543   0.226086  -2.100390   2.805864  -1.997523
    14  C    4.803668  -9.306754   0.273264   1.566121  -2.226357   2.685142
    15  C   -0.186863   0.043871   0.096957   0.043190  -0.011883  -0.003322
    16  O   -0.032963   0.039649  -0.099744   0.010834   0.008029  -0.000404
    17  Cl   0.237296   0.374657  -0.119106   0.652006  -1.678937  -0.190828
    18  H    0.010456  -0.002654  -0.000084  -0.000047   0.000042   0.000006
    19  H    0.005703   0.000714   0.000229  -0.000040  -0.000308   0.000132
    20  H    0.086097  -0.013529   0.004643   0.012138   0.001685   0.000001
    21  H    0.081859   0.023005   0.004065   0.012637   0.015597   0.000992
    22  H   -0.003379   0.001745   0.000349  -0.000802  -0.000553   0.000030
    23  H    0.140366   0.137363  -0.061152   0.008902   0.084027  -0.007252
    24  H    0.054464   0.098432   0.211953   0.006438  -0.000004  -0.001812
    25  H    0.017578   0.011507  -0.000011   0.023990   0.218237   0.082648
    26  H   -0.000443   0.027728   0.000059  -0.052105   0.079881   0.275552
    27  H    0.013063  -0.010718  -0.000485   0.023135  -0.038531   0.068187
    28  H    0.014085   0.090495   0.015214  -0.036625   0.007563  -0.026458
    29  H   -0.061188   0.091188  -0.198906   0.027976   0.011628  -0.000568
              13         14         15         16         17         18
     1  C    0.080437  -0.056099  -0.002550  -0.000736   0.028670   0.256206
     2  C   -0.490990   0.004927   0.004574  -0.003814  -0.072649   0.071410
     3  C    0.428215   0.291267  -0.064038  -0.016971  -0.011031  -0.056681
     4  C    1.610747  -2.060424   0.067642   0.031196  -0.771638   0.050800
     5  C    0.017641  -0.966093  -0.009663  -0.002572   0.598427  -0.069886
     6  C   -0.048764  -0.084284   0.002769   0.002842  -0.176993   0.073274
     7  C   -3.342820   4.803668  -0.186863  -0.032963   0.237296   0.010456
     8  C    3.109543  -9.306754   0.043871   0.039649   0.374657  -0.002654
     9  N    0.226086   0.273264   0.096957  -0.099744  -0.119106  -0.000084
    10  C   -2.100390   1.566121   0.043190   0.010834   0.652006  -0.000047
    11  C    2.805864  -2.226357  -0.011883   0.008029  -1.678937   0.000042
    12  C   -1.997523   2.685142  -0.003322  -0.000404  -0.190828   0.000006
    13  C   14.253425  -7.542196  -0.001372  -0.012738   0.100328   0.000028
    14  C   -7.542196  18.012986  -0.059001  -0.031977  -0.158211   0.000693
    15  C   -0.001372  -0.059001   5.056318   0.422322   0.024196  -0.000018
    16  O   -0.012738  -0.031977   0.422322   8.172307  -0.000906  -0.000000
    17  Cl   0.100328  -0.158211   0.024196  -0.000906  17.876103  -0.000041
    18  H    0.000028   0.000693  -0.000018  -0.000000  -0.000041   0.391249
    19  H   -0.000472   0.002907   0.000184   0.000002   0.000027  -0.004210
    20  H    0.000763   0.012153   0.009226   0.000302  -0.000390  -0.000263
    21  H   -0.000213  -0.002942   0.002226  -0.000026  -0.015831  -0.000253
    22  H    0.000065   0.000443   0.000098   0.000000   0.000240  -0.004093
    23  H    0.001576  -0.102824   0.018428   0.003158  -0.009714  -0.000005
    24  H   -0.020634  -0.058111  -0.020463   0.022397   0.000295  -0.000002
    25  H   -0.042023   0.023680   0.000289  -0.000001  -0.009810   0.000000
    26  H    0.060324  -0.058540  -0.000050  -0.000000   0.000003   0.000000
    27  H    0.239183   0.038820  -0.000007  -0.000001   0.000792   0.000000
    28  H   -0.012739   0.214646   0.008230   0.000629   0.000104   0.000002
    29  H   -0.003851  -0.047412   0.426306  -0.029140  -0.003633  -0.000000
              19         20         21         22         23         24
     1  C    0.065572  -0.051338  -0.028398   0.054406  -0.000384  -0.003244
     2  C    0.262067   0.010678   0.017392  -0.028569  -0.009148   0.002311
     3  C    0.022160   0.028928  -0.046914   0.021900  -0.062379  -0.080040
     4  C   -0.003409   0.194870  -0.006752   0.035187   0.079029   0.066669
     5  C    0.001732   0.021478   0.160231  -0.014865   0.048510   0.021433
     6  C   -0.024280   0.015881   0.112792   0.266194   0.029960   0.003992
     7  C    0.005703   0.086097   0.081859  -0.003379   0.140366   0.054464
     8  C    0.000714  -0.013529   0.023005   0.001745   0.137363   0.098432
     9  N    0.000229   0.004643   0.004065   0.000349  -0.061152   0.211953
    10  C   -0.000040   0.012138   0.012637  -0.000802   0.008902   0.006438
    11  C   -0.000308   0.001685   0.015597  -0.000553   0.084027  -0.000004
    12  C    0.000132   0.000001   0.000992   0.000030  -0.007252  -0.001812
    13  C   -0.000472   0.000763  -0.000213   0.000065   0.001576  -0.020634
    14  C    0.002907   0.012153  -0.002942   0.000443  -0.102824  -0.058111
    15  C    0.000184   0.009226   0.002226   0.000098   0.018428  -0.020463
    16  O    0.000002   0.000302  -0.000026   0.000000   0.003158   0.022397
    17  Cl   0.000027  -0.000390  -0.015831   0.000240  -0.009714   0.000295
    18  H   -0.004210  -0.000263  -0.000253  -0.004093  -0.000005  -0.000002
    19  H    0.388888  -0.002945   0.000075  -0.000209   0.000019   0.000023
    20  H   -0.002945   0.409903  -0.000187   0.000090   0.000041   0.002590
    21  H    0.000075  -0.000187   0.397114  -0.003572   0.002499  -0.000023
    22  H   -0.000209   0.000090  -0.003572   0.389288  -0.000029   0.000001
    23  H    0.000019   0.000041   0.002499  -0.000029   0.385468   0.002941
    24  H    0.000023   0.002590  -0.000023   0.000001   0.002941   0.287263
    25  H    0.000000  -0.000000  -0.000004  -0.000000  -0.000021  -0.000001
    26  H   -0.000000   0.000000   0.000000  -0.000000  -0.000004   0.000000
    27  H    0.000000  -0.000017   0.000000   0.000000   0.000012   0.000030
    28  H   -0.000038  -0.001796  -0.000005   0.000001   0.000506  -0.000779
    29  H    0.000000  -0.000011   0.000002   0.000000   0.011363   0.003931
              25         26         27         28         29
     1  C    0.000008  -0.000020   0.000211  -0.006803  -0.000560
     2  C   -0.000033   0.000180  -0.000718   0.018889  -0.003282
     3  C   -0.000858   0.000983   0.004621  -0.044506  -0.048101
     4  C   -0.005552   0.001841  -0.007250   0.084921   0.071823
     5  C    0.002283  -0.001253   0.000248  -0.003583   0.023325
     6  C    0.000113  -0.000027  -0.000247   0.008225   0.001106
     7  C    0.017578  -0.000443   0.013063   0.014085  -0.061188
     8  C    0.011507   0.027728  -0.010718   0.090495   0.091188
     9  N   -0.000011   0.000059  -0.000485   0.015214  -0.198906
    10  C    0.023990  -0.052105   0.023135  -0.036625   0.027976
    11  C    0.218237   0.079881  -0.038531   0.007563   0.011628
    12  C    0.082648   0.275552   0.068187  -0.026458  -0.000568
    13  C   -0.042023   0.060324   0.239183  -0.012739  -0.003851
    14  C    0.023680  -0.058540   0.038820   0.214646  -0.047412
    15  C    0.000289  -0.000050  -0.000007   0.008230   0.426306
    16  O   -0.000001  -0.000000  -0.000001   0.000629  -0.029140
    17  Cl  -0.009810   0.000003   0.000792   0.000104  -0.003633
    18  H    0.000000   0.000000   0.000000   0.000002  -0.000000
    19  H    0.000000  -0.000000   0.000000  -0.000038   0.000000
    20  H   -0.000000   0.000000  -0.000017  -0.001796  -0.000011
    21  H   -0.000004   0.000000   0.000000  -0.000005   0.000002
    22  H   -0.000000  -0.000000   0.000000   0.000001   0.000000
    23  H   -0.000021  -0.000004   0.000012   0.000506   0.011363
    24  H   -0.000001   0.000000   0.000030  -0.000779   0.003931
    25  H    0.377243  -0.004552  -0.000198   0.000094  -0.000000
    26  H   -0.004552   0.383294  -0.004037  -0.000340  -0.000000
    27  H   -0.000198  -0.004037   0.385014  -0.003442  -0.000000
    28  H    0.000094  -0.000340  -0.003442   0.403855   0.000079
    29  H   -0.000000  -0.000000  -0.000000   0.000079   0.478152
 Mulliken charges:
               1
     1  C   -0.427346
     2  C   -0.377182
     3  C    0.036199
     4  C    0.338025
     5  C   -0.497025
     6  C   -0.562706
     7  C   -0.503519
     8  C   -0.645874
     9  N   -0.023908
    10  C    1.106493
    11  C   -1.448722
    12  C    0.018725
    13  C   -1.317499
    14  C    0.830508
    15  C    0.132404
    16  O   -0.481673
    17  Cl   0.326576
    18  H    0.284070
    19  H    0.285476
    20  H    0.259008
    21  H    0.274635
    22  H    0.286033
    23  H    0.298743
    24  H    0.399950
    25  H    0.305395
    26  H    0.291526
    27  H    0.292336
    28  H    0.269578
    29  H    0.249773
 Sum of Mulliken charges =  -0.00000
 Mulliken charges with hydrogens summed into heavy atoms:
               1
     1  C   -0.143276
     2  C   -0.091706
     3  C    0.295207
     4  C    0.338025
     5  C   -0.222390
     6  C   -0.276672
     7  C   -0.204776
     8  C   -0.645874
     9  N    0.376043
    10  C    1.106493
    11  C   -1.143328
    12  C    0.310251
    13  C   -1.025163
    14  C    1.100086
    15  C    0.382177
    16  O   -0.481673
    17  Cl   0.326576
 Electronic spatial extent (au):  <R**2>=           4953.4102
 Charge=             -0.0000 electrons
 Dipole moment (field-independent basis, Debye):
    X=              1.3518    Y=              3.5029    Z=              4.5323  Tot=              5.8855
 Quadrupole moment (field-independent basis, Debye-Ang):
   XX=            -92.4650   YY=           -113.6669   ZZ=           -116.6798
   XY=              1.1131   XZ=              4.4791   YZ=            -21.7296
 Traceless Quadrupole moment (field-independent basis, Debye-Ang):
   XX=             15.1389   YY=             -6.0630   ZZ=             -9.0759
   XY=              1.1131   XZ=              4.4791   YZ=            -21.7296
 Octapole moment (field-independent basis, Debye-Ang**2):
  XXX=           -267.3662  YYY=             19.7026  ZZZ=            148.1485  XYY=            -98.3668
  XXY=            -18.5907  XXZ=             -0.2429  XZZ=           -140.0184  YZZ=             10.6806
  YYZ=             54.0502  XYZ=            -27.6916
 Hexadecapole moment (field-independent basis, Debye-Ang**3):
 XXXX=          -2186.0976 YYYY=          -1980.4663 ZZZZ=          -2364.2043 XXXY=           -346.1995
 XXXZ=            296.0978 YYYX=           -276.2230 YYYZ=             -2.6199 ZZZX=            492.6101
 ZZZY=            -61.5668 XXYY=           -659.4635 XXZZ=           -798.6284 YYZZ=           -903.5820
 XXYZ=              4.8066 YYXZ=            150.2140 ZZXY=           -120.4953
 N-N= 1.238423178182D+03 E-N=-5.129923919247D+03  KE= 1.127994665856D+03
 Merz-Kollman atomic radii used.

 **********************************************************************

            Electrostatic Properties Using The SCF Density

 **********************************************************************

       Atomic Center    1 is at   3.546600  3.276700 -1.313100
       Atomic Center    2 is at   4.032800  1.959500 -1.323100
       Atomic Center    3 is at   3.145300  0.881200 -1.164100
       Atomic Center    4 is at   1.758800  1.103200 -0.995200
       Atomic Center    5 is at   1.286900  2.434700 -0.989300
       Atomic Center    6 is at   2.172600  3.514400 -1.146100
       Atomic Center    7 is at   0.796200 -0.017100 -0.819100
       Atomic Center    8 is at   0.696300 -0.433600  0.613600
       Atomic Center    9 is at   1.149800 -1.140100 -1.629800
       Atomic Center   10 is at  -0.451600 -0.192200  1.419300
       Atomic Center   11 is at  -0.475500 -0.618000  2.762900
       Atomic Center   12 is at   0.627300 -1.281600  3.321400
       Atomic Center   13 is at   1.764000 -1.526100  2.540100
       Atomic Center   14 is at   1.793400 -1.107400  1.200800
       Atomic Center   15 is at   0.364000 -1.638400 -2.604400
       Atomic Center   16 is at   0.759600 -2.627300 -3.257700
       Atomic Center   17 is at  -1.836600  0.611600  0.857200
       Atomic Center   18 is at   4.190100  4.059800 -1.427600
       Atomic Center   19 is at   5.030500  1.784100 -1.444800
       Atomic Center   20 is at   3.513000 -0.069900 -1.174600
       Atomic Center   21 is at   0.291400  2.620100 -0.866200
       Atomic Center   22 is at   1.817900  4.471000 -1.137700
       Atomic Center   23 is at  -0.173600  0.342900 -1.166600
       Atomic Center   24 is at   2.001300 -1.574700 -1.471000
       Atomic Center   25 is at  -1.294300 -0.448100  3.349100
       Atomic Center   26 is at   0.601500 -1.585800  4.295200
       Atomic Center   27 is at   2.567800 -2.009600  2.942400
       Atomic Center   28 is at   2.627800 -1.301200  0.647600
       Atomic Center   29 is at  -0.543400 -1.220200 -2.811200
    1357 points will be used for fitting atomic charges
 Fitting point charges to electrostatic potential
 The dipole moment will be constrained to the correct value
 Charges from ESP fit, RMS=   0.00202 RRMS=   0.09950:
 ESP charges:
               1
     1  C   -0.214386
     2  C   -0.092193
     3  C   -0.313161
     4  C    0.287793
     5  C   -0.266217
     6  C   -0.128795
     7  C   -0.429077
     8  C    0.467780
     9  N   -0.341047
    10  C   -0.207468
    11  C    0.008430
    12  C   -0.332521
    13  C    0.025380
    14  C   -0.496361
    15  C    0.520421
    16  O   -0.687011
    17  Cl  -0.057361
    18  H    0.173166
    19  H    0.155151
    20  H    0.197003
    21  H    0.166802
    22  H    0.171634
    23  H    0.215086
    24  H    0.332061
    25  H    0.142151
    26  H    0.212703
    27  H    0.142413
    28  H    0.254642
    29  H    0.092984
 Sum of ESP charges =  -0.00000
 ESP charges with hydrogens summed into heavy atoms:
               1
     1  C   -0.041221
     2  C    0.062958
     3  C   -0.116158
     4  C    0.287793
     5  C   -0.099415
     6  C    0.042839
     7  C   -0.213991
     8  C    0.467780
     9  N   -0.008986
    10  C   -0.207468
    11  C    0.150581
    12  C   -0.119818
    13  C    0.167792
    14  C   -0.241719
    15  C    0.613406
    16  O   -0.687011
    17  Cl  -0.057361
 Charge=  -0.00000 Dipole=     1.3518     3.5029     4.5323 Tot=     5.8855
 -----------------------------------------------------------------

              Electrostatic Properties (Atomic Units)

 -----------------------------------------------------------------
    Center     Electric         -------- Electric Field --------
               Potential          X             Y             Z
 -----------------------------------------------------------------
    1 Atom    -14.764095
    2 Atom    -14.759880
    3 Atom    -14.756227
    4 Atom    -14.741622
    5 Atom    -14.760743
    6 Atom    -14.762228
    7 Atom    -14.691505
    8 Atom    -14.726491
    9 Atom    -18.347903
   10 Atom    -14.685409
   11 Atom    -14.749238
   12 Atom    -14.751214
   13 Atom    -14.751492
   14 Atom    -14.745827
   15 Atom    -14.670371
   16 Atom    -22.423166
   17 Atom    -64.382048
   18 Atom     -1.092821
   19 Atom     -1.088932
   20 Atom     -1.078325
   21 Atom     -1.088813
   22 Atom     -1.091295
   23 Atom     -1.063700
   24 Atom     -0.988818
   25 Atom     -1.079086
   26 Atom     -1.079578
   27 Atom     -1.080115
   28 Atom     -1.069125
   29 Atom     -1.063358
 -----------------------------------------------------------------
 ******************************Gaussian NBO Version 3.1******************************
             N A T U R A L   A T O M I C   O R B I T A L   A N D
          N A T U R A L   B O N D   O R B I T A L   A N A L Y S I S
 ******************************Gaussian NBO Version 3.1******************************

       /RESON  / : Allow strongly delocalized NBO set
       /BNDIDX / : Print bond indices based on the NAO density matrix

 Analyzing the SCF density

 Job title: BHFA_oCl_conf6                                                  

 Storage needed:    527142 in NPA,    701021 in NBO ( 268430961 available)
 GSVD:  LWork=       65220 too small for GESVD, short by      151700 words or      151700 for optimal perf.


 NATURAL POPULATIONS:  Natural atomic orbital occupancies 
                                                          
   NAO  Atom  No  lang   Type(AO)    Occupancy      Energy
 ----------------------------------------------------------
     1    C    1  S      Cor( 1S)     1.99929     -10.39376
     2    C    1  S      Val( 2S)     0.95045      -0.17584
     3    C    1  S      Ryd( 3S)     0.00109       0.75588
     4    C    1  S      Ryd( 4S)     0.00014       0.93246
     5    C    1  S      Ryd( 5S)     0.00000      22.98138
     6    C    1  px     Val( 2p)     1.10517      -0.05834
     7    C    1  px     Ryd( 4p)     0.00462       0.93913
     8    C    1  px     Ryd( 3p)     0.00051       0.35223
     9    C    1  px     Ryd( 5p)     0.00012       3.09786
    10    C    1  py     Val( 2p)     1.12804      -0.05547
    11    C    1  py     Ryd( 4p)     0.00513       0.98811
    12    C    1  py     Ryd( 3p)     0.00046       0.33184
    13    C    1  py     Ryd( 5p)     0.00010       3.12470
    14    C    1  pz     Val( 2p)     0.99887      -0.11896
    15    C    1  pz     Ryd( 4p)     0.00172       0.57649
    16    C    1  pz     Ryd( 3p)     0.00024       0.34317
    17    C    1  pz     Ryd( 5p)     0.00001       2.69164
    18    C    1  dxy    Ryd( 3d)     0.00096       2.33844
    19    C    1  dxz    Ryd( 3d)     0.00042       1.65400
    20    C    1  dyz    Ryd( 3d)     0.00040       1.59886
    21    C    1  dx2y2  Ryd( 3d)     0.00047       2.48421
    22    C    1  dz2    Ryd( 3d)     0.00042       2.00392

    23    C    2  S      Cor( 1S)     1.99929     -10.39668
    24    C    2  S      Val( 2S)     0.94781      -0.17629
    25    C    2  S      Ryd( 4S)     0.00110       0.84113
    26    C    2  S      Ryd( 3S)     0.00012       0.79377
    27    C    2  S      Ryd( 5S)     0.00000      23.01975
    28    C    2  px     Val( 2p)     1.16910      -0.05401
    29    C    2  px     Ryd( 4p)     0.00624       1.07026
    30    C    2  px     Ryd( 3p)     0.00035       0.29187
    31    C    2  px     Ryd( 5p)     0.00005       3.12373
    32    C    2  py     Val( 2p)     1.06147      -0.06155
    33    C    2  py     Ryd( 4p)     0.00398       0.86386
    34    C    2  py     Ryd( 3p)     0.00043       0.37026
    35    C    2  py     Ryd( 5p)     0.00015       3.11370
    36    C    2  pz     Val( 2p)     0.98899      -0.11896
    37    C    2  pz     Ryd( 4p)     0.00148       0.58405
    38    C    2  pz     Ryd( 3p)     0.00025       0.29491
    39    C    2  pz     Ryd( 5p)     0.00001       2.74924
    40    C    2  dxy    Ryd( 3d)     0.00051       2.47269
    41    C    2  dxz    Ryd( 3d)     0.00038       1.54769
    42    C    2  dyz    Ryd( 3d)     0.00051       1.70872
    43    C    2  dx2y2  Ryd( 3d)     0.00090       2.34934
    44    C    2  dz2    Ryd( 3d)     0.00042       1.99508

    45    C    3  S      Cor( 1S)     1.99916     -10.39630
    46    C    3  S      Val( 2S)     0.93349      -0.16985
    47    C    3  S      Ryd( 4S)     0.00101       0.88982
    48    C    3  S      Ryd( 3S)     0.00013       0.61714
    49    C    3  S      Ryd( 5S)     0.00001      23.30230
    50    C    3  px     Val( 2p)     1.07908      -0.06764
    51    C    3  px     Ryd( 4p)     0.00350       0.86177
    52    C    3  px     Ryd( 3p)     0.00042       0.45596
    53    C    3  px     Ryd( 5p)     0.00014       3.22958
    54    C    3  py     Val( 2p)     1.16544      -0.06425
    55    C    3  py     Ryd( 4p)     0.00553       1.11906
    56    C    3  py     Ryd( 3p)     0.00022       0.37604
    57    C    3  py     Ryd( 5p)     0.00007       3.19050
    58    C    3  pz     Val( 2p)     1.01052      -0.12559
    59    C    3  pz     Ryd( 4p)     0.00128       0.61186
    60    C    3  pz     Ryd( 3p)     0.00035       0.45504
    61    C    3  pz     Ryd( 5p)     0.00002       2.75857
    62    C    3  dxy    Ryd( 3d)     0.00068       2.44240
    63    C    3  dxz    Ryd( 3d)     0.00050       1.72883
    64    C    3  dyz    Ryd( 3d)     0.00032       1.57782
    65    C    3  dx2y2  Ryd( 3d)     0.00074       2.38817
    66    C    3  dz2    Ryd( 3d)     0.00045       2.01164

    67    C    4  S      Cor( 1S)     1.99911     -10.41853
    68    C    4  S      Val( 2S)     0.88196      -0.15928
    69    C    4  S      Ryd( 4S)     0.00124       0.89462
    70    C    4  S      Ryd( 3S)     0.00021       0.77940
    71    C    4  S      Ryd( 5S)     0.00001      23.33991
    72    C    4  px     Val( 2p)     1.06426      -0.07684
    73    C    4  px     Ryd( 4p)     0.00409       1.06501
    74    C    4  px     Ryd( 3p)     0.00016       0.81207
    75    C    4  px     Ryd( 5p)     0.00015       3.33764
    76    C    4  py     Val( 2p)     1.05624      -0.07623
    77    C    4  py     Ryd( 4p)     0.00547       1.10980
    78    C    4  py     Ryd( 3p)     0.00021       0.78498
    79    C    4  py     Ryd( 5p)     0.00013       3.40102
    80    C    4  pz     Val( 2p)     1.01152      -0.12214
    81    C    4  pz     Ryd( 4p)     0.00335       0.64034
    82    C    4  pz     Ryd( 3p)     0.00017       0.58123
    83    C    4  pz     Ryd( 5p)     0.00005       2.75055
    84    C    4  dxy    Ryd( 3d)     0.00053       2.47818
    85    C    4  dxz    Ryd( 3d)     0.00051       1.76229
    86    C    4  dyz    Ryd( 3d)     0.00056       1.79423
    87    C    4  dx2y2  Ryd( 3d)     0.00063       2.57525
    88    C    4  dz2    Ryd( 3d)     0.00040       2.07749

    89    C    5  S      Cor( 1S)     1.99918     -10.39344
    90    C    5  S      Val( 2S)     0.93665      -0.16881
    91    C    5  S      Ryd( 4S)     0.00096       0.90418
    92    C    5  S      Ryd( 3S)     0.00016       0.57766
    93    C    5  S      Ryd( 5S)     0.00001      23.26174
    94    C    5  px     Val( 2p)     1.17516      -0.06120
    95    C    5  px     Ryd( 4p)     0.00604       1.09711
    96    C    5  px     Ryd( 3p)     0.00031       0.46726
    97    C    5  px     Ryd( 5p)     0.00006       3.12968
    98    C    5  py     Val( 2p)     1.06679      -0.06499
    99    C    5  py     Ryd( 4p)     0.00327       0.89389
   100    C    5  py     Ryd( 3p)     0.00039       0.42408
   101    C    5  py     Ryd( 5p)     0.00014       3.20610
   102    C    5  pz     Val( 2p)     1.00052      -0.12137
   103    C    5  pz     Ryd( 4p)     0.00135       0.60914
   104    C    5  pz     Ryd( 3p)     0.00035       0.43318
   105    C    5  pz     Ryd( 5p)     0.00002       2.78314
   106    C    5  dxy    Ryd( 3d)     0.00052       2.47772
   107    C    5  dxz    Ryd( 3d)     0.00034       1.56563
   108    C    5  dyz    Ryd( 3d)     0.00051       1.72145
   109    C    5  dx2y2  Ryd( 3d)     0.00091       2.35830
   110    C    5  dz2    Ryd( 3d)     0.00042       2.00635

   111    C    6  S      Cor( 1S)     1.99929     -10.39565
   112    C    6  S      Val( 2S)     0.94908      -0.17628
   113    C    6  S      Ryd( 3S)     0.00108       0.82855
   114    C    6  S      Ryd( 4S)     0.00016       0.85180
   115    C    6  S      Ryd( 5S)     0.00000      22.96499
   116    C    6  px     Val( 2p)     1.07167      -0.06133
   117    C    6  px     Ryd( 4p)     0.00415       0.88596
   118    C    6  px     Ryd( 3p)     0.00040       0.38135
   119    C    6  px     Ryd( 5p)     0.00014       3.09705
   120    C    6  py     Val( 2p)     1.16016      -0.05205
   121    C    6  py     Ryd( 4p)     0.00600       1.06174
   122    C    6  py     Ryd( 3p)     0.00038       0.28783
   123    C    6  py     Ryd( 5p)     0.00007       3.13607
   124    C    6  pz     Val( 2p)     0.98778      -0.11880
   125    C    6  pz     Ryd( 4p)     0.00143       0.57870
   126    C    6  pz     Ryd( 3p)     0.00023       0.31872
   127    C    6  pz     Ryd( 5p)     0.00001       2.72897
   128    C    6  dxy    Ryd( 3d)     0.00069       2.42419
   129    C    6  dxz    Ryd( 3d)     0.00046       1.70752
   130    C    6  dyz    Ryd( 3d)     0.00037       1.54774
   131    C    6  dx2y2  Ryd( 3d)     0.00074       2.39550
   132    C    6  dz2    Ryd( 3d)     0.00043       1.99978

   133    C    7  S      Cor( 1S)     1.99904     -10.45347
   134    C    7  S      Val( 2S)     0.89748      -0.19330
   135    C    7  S      Ryd( 4S)     0.00210       1.19326
   136    C    7  S      Ryd( 3S)     0.00014       0.88291
   137    C    7  S      Ryd( 5S)     0.00001      23.39551
   138    C    7  px     Val( 2p)     1.17820      -0.14911
   139    C    7  px     Ryd( 4p)     0.00995       0.92935
   140    C    7  px     Ryd( 3p)     0.00120       0.51299
   141    C    7  px     Ryd( 5p)     0.00016       2.33622
   142    C    7  py     Val( 2p)     0.95775      -0.10563
   143    C    7  py     Ryd( 4p)     0.00448       0.74077
   144    C    7  py     Ryd( 3p)     0.00190       0.46874
   145    C    7  py     Ryd( 5p)     0.00027       2.49779
   146    C    7  pz     Val( 2p)     1.01699      -0.11593
   147    C    7  pz     Ryd( 4p)     0.00393       0.68158
   148    C    7  pz     Ryd( 3p)     0.00205       0.34334
   149    C    7  pz     Ryd( 5p)     0.00023       2.60609
   150    C    7  dxy    Ryd( 3d)     0.00079       2.17963
   151    C    7  dxz    Ryd( 3d)     0.00085       1.91437
   152    C    7  dyz    Ryd( 3d)     0.00118       2.12711
   153    C    7  dx2y2  Ryd( 3d)     0.00105       1.98190
   154    C    7  dz2    Ryd( 3d)     0.00101       2.21420

   155    C    8  S      Cor( 1S)     1.99896     -10.42986
   156    C    8  S      Val( 2S)     0.87833      -0.16833
   157    C    8  S      Ryd( 4S)     0.00147       0.98931
   158    C    8  S      Ryd( 3S)     0.00021       0.70298
   159    C    8  S      Ryd( 5S)     0.00001      23.34305
   160    C    8  px     Val( 2p)     1.07228      -0.10726
   161    C    8  px     Ryd( 4p)     0.00433       0.91284
   162    C    8  px     Ryd( 3p)     0.00021       0.71116
   163    C    8  px     Ryd( 5p)     0.00015       3.41086
   164    C    8  py     Val( 2p)     1.03055      -0.12411
   165    C    8  py     Ryd( 4p)     0.00387       0.71478
   166    C    8  py     Ryd( 3p)     0.00020       0.52048
   167    C    8  py     Ryd( 5p)     0.00008       3.03217
   168    C    8  pz     Val( 2p)     1.04719      -0.09254
   169    C    8  pz     Ryd( 4p)     0.00550       1.13576
   170    C    8  pz     Ryd( 3p)     0.00021       0.66051
   171    C    8  pz     Ryd( 5p)     0.00013       3.47364
   172    C    8  dxy    Ryd( 3d)     0.00051       1.99089
   173    C    8  dxz    Ryd( 3d)     0.00064       2.37528
   174    C    8  dyz    Ryd( 3d)     0.00060       1.98235
   175    C    8  dx2y2  Ryd( 3d)     0.00046       1.93423
   176    C    8  dz2    Ryd( 3d)     0.00047       2.27664

   177    N    9  S      Cor( 1S)     1.99940     -14.61055
   178    N    9  S      Val( 2S)     1.24228      -0.59256
   179    N    9  S      Ryd( 4S)     0.00164       1.19751
   180    N    9  S      Ryd( 3S)     0.00019       1.05741
   181    N    9  S      Ryd( 5S)     0.00000      35.30325
   182    N    9  px     Val( 2p)     1.44079      -0.29563
   183    N    9  px     Ryd( 4p)     0.00300       0.96854
   184    N    9  px     Ryd( 3p)     0.00011       0.94716
   185    N    9  px     Ryd( 5p)     0.00007       4.05775
   186    N    9  py     Val( 2p)     1.44903      -0.29323
   187    N    9  py     Ryd( 3p)     0.00564       0.88218
   188    N    9  py     Ryd( 4p)     0.00027       0.96311
   189    N    9  py     Ryd( 5p)     0.00002       4.16487
   190    N    9  pz     Val( 2p)     1.46128      -0.30310
   191    N    9  pz     Ryd( 3p)     0.00471       0.84627
   192    N    9  pz     Ryd( 4p)     0.00025       0.93030
   193    N    9  pz     Ryd( 5p)     0.00005       4.22453
   194    N    9  dxy    Ryd( 3d)     0.00082       2.55270
   195    N    9  dxz    Ryd( 3d)     0.00059       2.58631
   196    N    9  dyz    Ryd( 3d)     0.00050       2.70793
   197    N    9  dx2y2  Ryd( 3d)     0.00041       2.43250
   198    N    9  dz2    Ryd( 3d)     0.00064       2.44561

   199    C   10  S      Cor( 1S)     1.99867     -10.48822
   200    C   10  S      Val( 2S)     0.92480      -0.24517
   201    C   10  S      Ryd( 4S)     0.00067       0.90996
   202    C   10  S      Ryd( 3S)     0.00019       0.65828
   203    C   10  S      Ryd( 5S)     0.00001      23.23114
   204    C   10  px     Val( 2p)     0.99814      -0.16786
   205    C   10  px     Ryd( 4p)     0.00666       0.88317
   206    C   10  px     Ryd( 3p)     0.00032       0.48770
   207    C   10  px     Ryd( 5p)     0.00031       3.07602
   208    C   10  py     Val( 2p)     1.04944      -0.17283
   209    C   10  py     Ryd( 4p)     0.00285       0.69444
   210    C   10  py     Ryd( 3p)     0.00042       0.43552
   211    C   10  py     Ryd( 5p)     0.00009       2.84478
   212    C   10  pz     Val( 2p)     1.08139      -0.13065
   213    C   10  pz     Ryd( 4p)     0.00619       0.83691
   214    C   10  pz     Ryd( 3p)     0.00021       0.56599
   215    C   10  pz     Ryd( 5p)     0.00023       3.25344
   216    C   10  dxy    Ryd( 3d)     0.00161       1.80582
   217    C   10  dxz    Ryd( 3d)     0.00117       2.12502
   218    C   10  dyz    Ryd( 3d)     0.00086       1.85669
   219    C   10  dx2y2  Ryd( 3d)     0.00137       1.80880
   220    C   10  dz2    Ryd( 3d)     0.00093       2.17675

   221    C   11  S      Cor( 1S)     1.99913     -10.40269
   222    C   11  S      Val( 2S)     0.94224      -0.18134
   223    C   11  S      Ryd( 3S)     0.00164       0.86728
   224    C   11  S      Ryd( 4S)     0.00037       0.98120
   225    C   11  S      Ryd( 5S)     0.00000      22.83080
   226    C   11  px     Val( 2p)     1.13873      -0.08377
   227    C   11  px     Ryd( 4p)     0.00577       0.96620
   228    C   11  px     Ryd( 3p)     0.00039       0.35900
   229    C   11  px     Ryd( 5p)     0.00007       3.05443
   230    C   11  py     Val( 2p)     1.01421      -0.11845
   231    C   11  py     Ryd( 4p)     0.00234       0.64585
   232    C   11  py     Ryd( 3p)     0.00043       0.34746
   233    C   11  py     Ryd( 5p)     0.00004       2.79764
   234    C   11  pz     Val( 2p)     1.08714      -0.08344
   235    C   11  pz     Ryd( 4p)     0.00426       0.90080
   236    C   11  pz     Ryd( 3p)     0.00043       0.34246
   237    C   11  pz     Ryd( 5p)     0.00011       3.09114
   238    C   11  dxy    Ryd( 3d)     0.00043       1.88577
   239    C   11  dxz    Ryd( 3d)     0.00080       2.20565
   240    C   11  dyz    Ryd( 3d)     0.00043       1.86798
   241    C   11  dx2y2  Ryd( 3d)     0.00057       1.82716
   242    C   11  dz2    Ryd( 3d)     0.00047       2.21411

   243    C   12  S      Cor( 1S)     1.99928     -10.40136
   244    C   12  S      Val( 2S)     0.94871      -0.18120
   245    C   12  S      Ryd( 3S)     0.00109       0.76779
   246    C   12  S      Ryd( 4S)     0.00014       0.81433
   247    C   12  S      Ryd( 5S)     0.00000      23.05735
   248    C   12  px     Val( 2p)     1.04240      -0.07373
   249    C   12  px     Ryd( 4p)     0.00353       0.83278
   250    C   12  px     Ryd( 3p)     0.00050       0.39493
   251    C   12  px     Ryd( 5p)     0.00013       2.98653
   252    C   12  py     Val( 2p)     1.00994      -0.11044
   253    C   12  py     Ryd( 4p)     0.00202       0.67159
   254    C   12  py     Ryd( 3p)     0.00030       0.33992
   255    C   12  py     Ryd( 5p)     0.00003       2.76060
   256    C   12  pz     Val( 2p)     1.16320      -0.06543
   257    C   12  pz     Ryd( 4p)     0.00560       1.05940
   258    C   12  pz     Ryd( 3p)     0.00037       0.28462
   259    C   12  pz     Ryd( 5p)     0.00005       3.09570
   260    C   12  dxy    Ryd( 3d)     0.00045       1.98113
   261    C   12  dxz    Ryd( 3d)     0.00044       2.31858
   262    C   12  dyz    Ryd( 3d)     0.00050       1.76672
   263    C   12  dx2y2  Ryd( 3d)     0.00047       1.94055
   264    C   12  dz2    Ryd( 3d)     0.00085       2.04924

   265    C   13  S      Cor( 1S)     1.99929     -10.40017
   266    C   13  S      Val( 2S)     0.94640      -0.17957
   267    C   13  S      Ryd( 4S)     0.00101       0.89713
   268    C   13  S      Ryd( 3S)     0.00015       0.71629
   269    C   13  S      Ryd( 5S)     0.00000      23.03401
   270    C   13  px     Val( 2p)     1.12484      -0.07166
   271    C   13  px     Ryd( 4p)     0.00501       0.97634
   272    C   13  px     Ryd( 3p)     0.00030       0.31410
   273    C   13  px     Ryd( 5p)     0.00007       3.04897
   274    C   13  py     Val( 2p)     1.02968      -0.10908
   275    C   13  py     Ryd( 4p)     0.00241       0.70229
   276    C   13  py     Ryd( 3p)     0.00022       0.29321
   277    C   13  py     Ryd( 5p)     0.00002       2.81935
   278    C   13  pz     Val( 2p)     1.06582      -0.06711
   279    C   13  pz     Ryd( 4p)     0.00403       0.87841
   280    C   13  pz     Ryd( 3p)     0.00042       0.35041
   281    C   13  pz     Ryd( 5p)     0.00013       3.06565
   282    C   13  dxy    Ryd( 3d)     0.00060       1.83875
   283    C   13  dxz    Ryd( 3d)     0.00067       2.25684
   284    C   13  dyz    Ryd( 3d)     0.00051       1.90320
   285    C   13  dx2y2  Ryd( 3d)     0.00042       1.82755
   286    C   13  dz2    Ryd( 3d)     0.00054       2.24945

   287    C   14  S      Cor( 1S)     1.99916     -10.40442
   288    C   14  S      Val( 2S)     0.93294      -0.17730
   289    C   14  S      Ryd( 4S)     0.00108       0.92707
   290    C   14  S      Ryd( 3S)     0.00013       0.66309
   291    C   14  S      Ryd( 5S)     0.00001      23.22833
   292    C   14  px     Val( 2p)     1.11820      -0.07397
   293    C   14  px     Ryd( 4p)     0.00492       0.95216
   294    C   14  px     Ryd( 3p)     0.00031       0.39962
   295    C   14  px     Ryd( 5p)     0.00006       3.10855
   296    C   14  py     Val( 2p)     1.01490      -0.11747
   297    C   14  py     Ryd( 4p)     0.00154       0.68061
   298    C   14  py     Ryd( 3p)     0.00032       0.50646
   299    C   14  py     Ryd( 5p)     0.00004       2.81079
   300    C   14  pz     Val( 2p)     1.10168      -0.08289
   301    C   14  pz     Ryd( 4p)     0.00358       1.02502
   302    C   14  pz     Ryd( 3p)     0.00030       0.53568
   303    C   14  pz     Ryd( 5p)     0.00013       3.13013
   304    C   14  dxy    Ryd( 3d)     0.00040       1.89628
   305    C   14  dxz    Ryd( 3d)     0.00086       2.19555
   306    C   14  dyz    Ryd( 3d)     0.00046       1.90488
   307    C   14  dx2y2  Ryd( 3d)     0.00058       1.83616
   308    C   14  dz2    Ryd( 3d)     0.00045       2.28416

   309    C   15  S      Cor( 1S)     1.99948     -10.52301
   310    C   15  S      Val( 2S)     0.86246      -0.17906
   311    C   15  S      Ryd( 3S)     0.00836       0.70588
   312    C   15  S      Ryd( 4S)     0.00018       0.72552
   313    C   15  S      Ryd( 5S)     0.00003      22.89921
   314    C   15  px     Val( 2p)     0.97090      -0.06793
   315    C   15  px     Ryd( 4p)     0.00297       1.20964
   316    C   15  px     Ryd( 3p)     0.00027       0.38330
   317    C   15  px     Ryd( 5p)     0.00020       2.36138
   318    C   15  py     Val( 2p)     0.79240      -0.06558
   319    C   15  py     Ryd( 4p)     0.00744       1.08491
   320    C   15  py     Ryd( 3p)     0.00042       0.41245
   321    C   15  py     Ryd( 5p)     0.00017       2.50336
   322    C   15  pz     Val( 2p)     0.76432      -0.06027
   323    C   15  pz     Ryd( 4p)     0.00517       0.99749
   324    C   15  pz     Ryd( 3p)     0.00042       0.38169
   325    C   15  pz     Ryd( 5p)     0.00010       2.52119
   326    C   15  dxy    Ryd( 3d)     0.00304       2.03922
   327    C   15  dxz    Ryd( 3d)     0.00141       2.06708
   328    C   15  dyz    Ryd( 3d)     0.00165       2.15062
   329    C   15  dx2y2  Ryd( 3d)     0.00212       1.91213
   330    C   15  dz2    Ryd( 3d)     0.00421       1.80878

   331    O   16  S      Cor( 1S)     1.99981     -19.36539
   332    O   16  S      Val( 2S)     1.72652      -0.98362
   333    O   16  S      Ryd( 3S)     0.00425       0.72471
   334    O   16  S      Ryd( 4S)     0.00018       1.59645
   335    O   16  S      Ryd( 5S)     0.00000      49.83747
   336    O   16  px     Val( 2p)     1.79408      -0.33260
   337    O   16  px     Ryd( 3p)     0.00205       0.74552
   338    O   16  px     Ryd( 4p)     0.00003       0.84434
   339    O   16  px     Ryd( 5p)     0.00002       5.13822
   340    O   16  py     Val( 2p)     1.53317      -0.31771
   341    O   16  py     Ryd( 3p)     0.00101       0.78342
   342    O   16  py     Ryd( 4p)     0.00006       0.79243
   343    O   16  py     Ryd( 5p)     0.00006       5.29137
   344    O   16  pz     Val( 2p)     1.64366      -0.31944
   345    O   16  pz     Ryd( 3p)     0.00153       0.77011
   346    O   16  pz     Ryd( 4p)     0.00004       0.83972
   347    O   16  pz     Ryd( 5p)     0.00003       5.18018
   348    O   16  dxy    Ryd( 3d)     0.00085       3.22796
   349    O   16  dxz    Ryd( 3d)     0.00056       3.08490
   350    O   16  dyz    Ryd( 3d)     0.00110       3.42562
   351    O   16  dx2y2  Ryd( 3d)     0.00108       3.23023
   352    O   16  dz2    Ryd( 3d)     0.00087       3.08783

   353   Cl   17  S      Cor( 1S)     2.00000    -101.24953
   354   Cl   17  S      Cor( 2S)     1.99968     -10.92612
   355   Cl   17  S      Val( 3S)     1.80749      -1.09883
   356   Cl   17  S      Ryd( 4S)     0.00171       1.08301
   357   Cl   17  S      Ryd( 5S)     0.00012       1.14253
   358   Cl   17  S      Ryd( 6S)     0.00000      17.84261
   359   Cl   17  S      Ryd( 7S)     0.00000     207.59934
   360   Cl   17  px     Cor( 2p)     1.99993      -7.55031
   361   Cl   17  px     Val( 3p)     1.47574      -0.33490
   362   Cl   17  px     Ryd( 5p)     0.00319       0.43657
   363   Cl   17  px     Ryd( 4p)     0.00012       0.38998
   364   Cl   17  px     Ryd( 6p)     0.00002       4.27062
   365   Cl   17  px     Ryd( 7p)     0.00000      24.47792
   366   Cl   17  py     Cor( 2p)     1.99997      -7.54836
   367   Cl   17  py     Val( 3p)     1.77300      -0.37555
   368   Cl   17  py     Ryd( 4p)     0.00307       0.45115
   369   Cl   17  py     Ryd( 5p)     0.00012       0.49042
   370   Cl   17  py     Ryd( 6p)     0.00002       3.71858
   371   Cl   17  py     Ryd( 7p)     0.00000      24.47213
   372   Cl   17  pz     Cor( 2p)     1.99998      -7.54770
   373   Cl   17  pz     Val( 3p)     1.88737      -0.38950
   374   Cl   17  pz     Ryd( 4p)     0.00270       0.47775
   375   Cl   17  pz     Ryd( 5p)     0.00018       0.55808
   376   Cl   17  pz     Ryd( 6p)     0.00001       3.83458
   377   Cl   17  pz     Ryd( 7p)     0.00000      24.48944
   378   Cl   17  dxy    Ryd( 3d)     0.00364       1.16833
   379   Cl   17  dxz    Ryd( 3d)     0.00221       1.15750
   380   Cl   17  dyz    Ryd( 3d)     0.00082       1.03009
   381   Cl   17  dx2y2  Ryd( 3d)     0.00272       1.09485
   382   Cl   17  dz2    Ryd( 3d)     0.00132       1.08985

   383    H   18  S      Val( 1S)     0.79419       0.10959
   384    H   18  S      Ryd( 2S)     0.00039       0.82840
   385    H   18  S      Ryd( 3S)     0.00021       1.91259

   386    H   19  S      Val( 1S)     0.79235       0.10762
   387    H   19  S      Ryd( 2S)     0.00047       0.81646
   388    H   19  S      Ryd( 3S)     0.00021       1.94697

   389    H   20  S      Val( 1S)     0.80225       0.09499
   390    H   20  S      Ryd( 2S)     0.00070       1.37147
   391    H   20  S      Ryd( 3S)     0.00016       1.46415

   392    H   21  S      Val( 1S)     0.79296       0.10537
   393    H   21  S      Ryd( 3S)     0.00064       1.45552
   394    H   21  S      Ryd( 2S)     0.00024       1.37098

   395    H   22  S      Val( 1S)     0.79300       0.10826
   396    H   22  S      Ryd( 2S)     0.00046       0.81535
   397    H   22  S      Ryd( 3S)     0.00022       1.93475

   398    H   23  S      Val( 1S)     0.75323       0.03539
   399    H   23  S      Ryd( 2S)     0.00247       0.57162
   400    H   23  S      Ryd( 3S)     0.00023       2.39998

   401    H   24  S      Val( 1S)     0.59629       0.13460
   402    H   24  S      Ryd( 2S)     0.00240       0.62126
   403    H   24  S      Ryd( 3S)     0.00035       2.23072

   404    H   25  S      Val( 1S)     0.78160       0.10014
   405    H   25  S      Ryd( 2S)     0.00064       1.14664
   406    H   25  S      Ryd( 3S)     0.00022       1.61067

   407    H   26  S      Val( 1S)     0.78832       0.10561
   408    H   26  S      Ryd( 2S)     0.00043       0.83841
   409    H   26  S      Ryd( 3S)     0.00022       1.89736

   410    H   27  S      Val( 1S)     0.78914       0.10530
   411    H   27  S      Ryd( 2S)     0.00046       0.86303
   412    H   27  S      Ryd( 3S)     0.00022       1.90406

   413    H   28  S      Val( 1S)     0.79598       0.09169
   414    H   28  S      Ryd( 2S)     0.00077       1.37102
   415    H   28  S      Ryd( 3S)     0.00016       1.45315

   416    H   29  S      Val( 1S)     0.84874       0.02723
   417    H   29  S      Ryd( 2S)     0.00075       1.16662
   418    H   29  S      Ryd( 3S)     0.00016       1.61135

 WARNING:  1 low occupancy (<1.9990e) core orbital  found on  C    8
           1 low occupancy (<1.9990e) core orbital  found on  C   10

 WARNING:  Population inversion found on atom  C    1
           Population inversion found on atom  C    2
           Population inversion found on atom  C    3
           Population inversion found on atom  C    4
           Population inversion found on atom  C    5
           Population inversion found on atom  C    6
           Population inversion found on atom  C    7
           Population inversion found on atom  C    8
           Population inversion found on atom  N    9
           Population inversion found on atom  C   10
           Population inversion found on atom  C   11
           Population inversion found on atom  C   12
           Population inversion found on atom  C   13
           Population inversion found on atom  C   14
           Population inversion found on atom  C   15
           Population inversion found on atom Cl   17
           Population inversion found on atom  H   21


 Summary of Natural Population Analysis:                  
                                                          
                                       Natural Population 
                Natural  -----------------------------------------------
    Atom  No    Charge         Core      Valence    Rydberg      Total
 -----------------------------------------------------------------------
      C    1   -0.19863      1.99929     4.18253    0.01681     6.19863
      C    2   -0.18354      1.99929     4.16737    0.01688     6.18354
      C    3   -0.20308      1.99916     4.18854    0.01538     6.20308
      C    4   -0.03098      1.99911     4.01399    0.01788     6.03098
      C    5   -0.19406      1.99918     4.17912    0.01576     6.19406
      C    6   -0.18474      1.99929     4.16869    0.01676     6.18474
      C    7   -0.08077      1.99904     4.05043    0.03130     6.08077
      C    8   -0.04636      1.99896     4.02836    0.01905     6.04636
      N    9   -0.61168      1.99940     5.59339    0.01889     7.61168
      C   10   -0.07654      1.99867     4.05377    0.02411     6.07654
      C   11   -0.19999      1.99913     4.18231    0.01855     6.19999
      C   12   -0.18001      1.99928     4.16426    0.01647     6.18001
      C   13   -0.18253      1.99929     4.16673    0.01651     6.18253
      C   14   -0.18204      1.99916     4.16772    0.01516     6.18204
      C   15    0.57227      1.99948     3.39008    0.03817     5.42773
      O   16   -0.71096      1.99981     6.69742    0.01372     8.71096
     Cl   17    0.03488      9.99957     6.94361    0.02194    16.96512
      H   18    0.20521      0.00000     0.79419    0.00060     0.79479
      H   19    0.20697      0.00000     0.79235    0.00068     0.79303
      H   20    0.19689      0.00000     0.80225    0.00086     0.80311
      H   21    0.20616      0.00000     0.79296    0.00088     0.79384
      H   22    0.20632      0.00000     0.79300    0.00068     0.79368
      H   23    0.24407      0.00000     0.75323    0.00270     0.75593
      H   24    0.40096      0.00000     0.59629    0.00275     0.59904
      H   25    0.21754      0.00000     0.78160    0.00086     0.78246
      H   26    0.21103      0.00000     0.78832    0.00065     0.78897
      H   27    0.21018      0.00000     0.78914    0.00068     0.78982
      H   28    0.20308      0.00000     0.79598    0.00093     0.79692
      H   29    0.15035      0.00000     0.84874    0.00091     0.84965
 =======================================================================
   * Total *   -0.00000     41.98711    85.66635    0.34654   128.00000

                                 Natural Population      
 --------------------------------------------------------
   Core                      41.98711 ( 99.9693% of  42)
   Valence                   85.66635 ( 99.6120% of  86)
   Natural Minimal Basis    127.65346 ( 99.7293% of 128)
   Natural Rydberg Basis      0.34654 (  0.2707% of 128)
 --------------------------------------------------------

    Atom  No          Natural Electron Configuration
 ----------------------------------------------------------------------------
      C    1      [core]2S( 0.95)2p( 3.23)4p( 0.01)
      C    2      [core]2S( 0.95)2p( 3.22)4p( 0.01)
      C    3      [core]2S( 0.93)2p( 3.26)4p( 0.01)
      C    4      [core]2S( 0.88)2p( 3.13)4p( 0.01)
      C    5      [core]2S( 0.94)2p( 3.24)4p( 0.01)
      C    6      [core]2S( 0.95)2p( 3.22)4p( 0.01)
      C    7      [core]2S( 0.90)2p( 3.15)3p( 0.01)4p( 0.02)
      C    8      [core]2S( 0.88)2p( 3.15)4p( 0.01)
      N    9      [core]2S( 1.24)2p( 4.35)3p( 0.01)
      C   10      [core]2S( 0.92)2p( 3.13)3d( 0.01)4p( 0.02)
      C   11      [core]2S( 0.94)2p( 3.24)4p( 0.01)
      C   12      [core]2S( 0.95)2p( 3.22)4p( 0.01)
      C   13      [core]2S( 0.95)2p( 3.22)4p( 0.01)
      C   14      [core]2S( 0.93)2p( 3.23)4p( 0.01)
      C   15      [core]2S( 0.86)2p( 2.53)3S( 0.01)3d( 0.01)4p( 0.02)
      O   16      [core]2S( 1.73)2p( 4.97)
     Cl   17      [core]3S( 1.81)3p( 5.14)3d( 0.01)4p( 0.01)
      H   18            1S( 0.79)
      H   19            1S( 0.79)
      H   20            1S( 0.80)
      H   21            1S( 0.79)
      H   22            1S( 0.79)
      H   23            1S( 0.75)
      H   24            1S( 0.60)
      H   25            1S( 0.78)
      H   26            1S( 0.79)
      H   27            1S( 0.79)
      H   28            1S( 0.80)
      H   29            1S( 0.85)


 Wiberg bond index matrix in the NAO basis:                                    

     Atom    1       2       3       4       5       6       7       8       9
     ---- ------  ------  ------  ------  ------  ------  ------  ------  ------
   1.  C  0.0000  1.4323  0.0112  0.1089  0.0111  1.4371  0.0012  0.0032  0.0017
   2.  C  1.4323  0.0000  1.4384  0.0130  0.1116  0.0114  0.0080  0.0007  0.0010
   3.  C  0.0112  1.4384  0.0000  1.3975  0.0124  0.1122  0.0096  0.0082  0.0045
   4.  C  0.1089  0.0130  1.3975  0.0000  1.4047  0.0125  0.9846  0.0169  0.0170
   5.  C  0.0111  0.1116  0.0124  1.4047  0.0000  1.4343  0.0107  0.0073  0.0094
   6.  C  1.4371  0.0114  0.1122  0.0125  1.4343  0.0000  0.0077  0.0003  0.0007
   7.  C  0.0012  0.0080  0.0096  0.9846  0.0107  0.0077  0.0000  0.9775  0.9607
   8.  C  0.0032  0.0007  0.0082  0.0169  0.0073  0.0003  0.9775  0.0000  0.0189
   9.  N  0.0017  0.0010  0.0045  0.0170  0.0094  0.0007  0.9607  0.0189  0.0000
  10.  C  0.0011  0.0003  0.0021  0.0074  0.0014  0.0002  0.0104  1.3681  0.0095
  11.  C  0.0002  0.0002  0.0004  0.0002  0.0002  0.0001  0.0074  0.0143  0.0005
  12.  C  0.0008  0.0001  0.0008  0.0024  0.0011  0.0001  0.0013  0.1056  0.0029
  13.  C  0.0001  0.0002  0.0004  0.0007  0.0002  0.0003  0.0081  0.0123  0.0009
  14.  C  0.0008  0.0005  0.0013  0.0061  0.0024  0.0003  0.0102  1.3893  0.0061
  15.  C  0.0003  0.0002  0.0007  0.0075  0.0007  0.0004  0.0111  0.0076  1.2447
  16.  O  0.0003  0.0003  0.0007  0.0037  0.0010  0.0003  0.0142  0.0039  0.1666
  17. Cl  0.0003  0.0001  0.0005  0.0006  0.0013  0.0002  0.0073  0.0552  0.0011
  18.  H  0.9299  0.0036  0.0076  0.0003  0.0076  0.0037  0.0004  0.0000  0.0000
  19.  H  0.0037  0.9294  0.0036  0.0069  0.0003  0.0076  0.0003  0.0000  0.0001
  20.  H  0.0075  0.0041  0.9309  0.0036  0.0089  0.0004  0.0019  0.0001  0.0004
  21.  H  0.0075  0.0004  0.0087  0.0038  0.9276  0.0038  0.0019  0.0001  0.0004
  22.  H  0.0037  0.0075  0.0004  0.0069  0.0036  0.9299  0.0003  0.0000  0.0002
  23.  H  0.0010  0.0002  0.0102  0.0034  0.0031  0.0006  0.8887  0.0024  0.0013
  24.  H  0.0001  0.0001  0.0003  0.0005  0.0004  0.0001  0.0058  0.0005  0.8043
  25.  H  0.0000  0.0000  0.0000  0.0001  0.0000  0.0000  0.0003  0.0067  0.0002
  26.  H  0.0000  0.0000  0.0000  0.0000  0.0000  0.0000  0.0004  0.0003  0.0000
  27.  H  0.0000  0.0000  0.0000  0.0000  0.0000  0.0000  0.0003  0.0069  0.0000
  28.  H  0.0001  0.0001  0.0006  0.0001  0.0001  0.0001  0.0021  0.0038  0.0002
  29.  H  0.0000  0.0000  0.0001  0.0001  0.0001  0.0000  0.0005  0.0001  0.0031

     Atom   10      11      12      13      14      15      16      17      18
     ---- ------  ------  ------  ------  ------  ------  ------  ------  ------
   1.  C  0.0011  0.0002  0.0008  0.0001  0.0008  0.0003  0.0003  0.0003  0.9299
   2.  C  0.0003  0.0002  0.0001  0.0002  0.0005  0.0002  0.0003  0.0001  0.0036
   3.  C  0.0021  0.0004  0.0008  0.0004  0.0013  0.0007  0.0007  0.0005  0.0076
   4.  C  0.0074  0.0002  0.0024  0.0007  0.0061  0.0075  0.0037  0.0006  0.0003
   5.  C  0.0014  0.0002  0.0011  0.0002  0.0024  0.0007  0.0010  0.0013  0.0076
   6.  C  0.0002  0.0001  0.0001  0.0003  0.0003  0.0004  0.0003  0.0002  0.0037
   7.  C  0.0104  0.0074  0.0013  0.0081  0.0102  0.0111  0.0142  0.0073  0.0004
   8.  C  1.3681  0.0143  0.1056  0.0123  1.3893  0.0076  0.0039  0.0552  0.0000
   9.  N  0.0095  0.0005  0.0029  0.0009  0.0061  1.2447  0.1666  0.0011  0.0000
  10.  C  0.0000  1.3854  0.0141  0.1006  0.0147  0.0008  0.0011  1.0766  0.0000
  11.  C  1.3854  0.0000  1.4408  0.0110  0.1102  0.0003  0.0002  0.0521  0.0000
  12.  C  0.0141  1.4408  0.0000  1.4214  0.0114  0.0004  0.0006  0.0140  0.0000
  13.  C  0.1006  0.0110  1.4214  0.0000  1.4442  0.0002  0.0002  0.0166  0.0000
  14.  C  0.0147  0.1102  0.0114  1.4442  0.0000  0.0010  0.0008  0.0133  0.0000
  15.  C  0.0008  0.0003  0.0004  0.0002  0.0010  0.0000  1.6087  0.0005  0.0000
  16.  O  0.0011  0.0002  0.0006  0.0002  0.0008  1.6087  0.0000  0.0003  0.0000
  17. Cl  1.0766  0.0521  0.0140  0.0166  0.0133  0.0005  0.0003  0.0000  0.0000
  18.  H  0.0000  0.0000  0.0000  0.0000  0.0000  0.0000  0.0000  0.0000  0.0000
  19.  H  0.0000  0.0000  0.0000  0.0000  0.0000  0.0000  0.0000  0.0000  0.0026
  20.  H  0.0001  0.0000  0.0000  0.0000  0.0002  0.0001  0.0001  0.0000  0.0002
  21.  H  0.0001  0.0001  0.0000  0.0000  0.0001  0.0001  0.0001  0.0005  0.0002
  22.  H  0.0000  0.0000  0.0000  0.0000  0.0000  0.0000  0.0000  0.0000  0.0026
  23.  H  0.0027  0.0008  0.0003  0.0003  0.0082  0.0017  0.0020  0.0047  0.0000
  24.  H  0.0002  0.0001  0.0000  0.0001  0.0003  0.0045  0.0046  0.0003  0.0000
  25.  H  0.0031  0.9244  0.0044  0.0074  0.0005  0.0000  0.0000  0.0036  0.0000
  26.  H  0.0064  0.0039  0.9277  0.0038  0.0076  0.0000  0.0000  0.0008  0.0000
  27.  H  0.0003  0.0075  0.0038  0.9280  0.0037  0.0000  0.0000  0.0006  0.0000
  28.  H  0.0075  0.0004  0.0074  0.0042  0.9282  0.0001  0.0000  0.0010  0.0000
  29.  H  0.0000  0.0000  0.0000  0.0000  0.0001  0.9254  0.0382  0.0001  0.0000

     Atom   19      20      21      22      23      24      25      26      27
     ---- ------  ------  ------  ------  ------  ------  ------  ------  ------
   1.  C  0.0037  0.0075  0.0075  0.0037  0.0010  0.0001  0.0000  0.0000  0.0000
   2.  C  0.9294  0.0041  0.0004  0.0075  0.0002  0.0001  0.0000  0.0000  0.0000
   3.  C  0.0036  0.9309  0.0087  0.0004  0.0102  0.0003  0.0000  0.0000  0.0000
   4.  C  0.0069  0.0036  0.0038  0.0069  0.0034  0.0005  0.0001  0.0000  0.0000
   5.  C  0.0003  0.0089  0.9276  0.0036  0.0031  0.0004  0.0000  0.0000  0.0000
   6.  C  0.0076  0.0004  0.0038  0.9299  0.0006  0.0001  0.0000  0.0000  0.0000
   7.  C  0.0003  0.0019  0.0019  0.0003  0.8887  0.0058  0.0003  0.0004  0.0003
   8.  C  0.0000  0.0001  0.0001  0.0000  0.0024  0.0005  0.0067  0.0003  0.0069
   9.  N  0.0001  0.0004  0.0004  0.0002  0.0013  0.8043  0.0002  0.0000  0.0000
  10.  C  0.0000  0.0001  0.0001  0.0000  0.0027  0.0002  0.0031  0.0064  0.0003
  11.  C  0.0000  0.0000  0.0001  0.0000  0.0008  0.0001  0.9244  0.0039  0.0075
  12.  C  0.0000  0.0000  0.0000  0.0000  0.0003  0.0000  0.0044  0.9277  0.0038
  13.  C  0.0000  0.0000  0.0000  0.0000  0.0003  0.0001  0.0074  0.0038  0.9280
  14.  C  0.0000  0.0002  0.0001  0.0000  0.0082  0.0003  0.0005  0.0076  0.0037
  15.  C  0.0000  0.0001  0.0001  0.0000  0.0017  0.0045  0.0000  0.0000  0.0000
  16.  O  0.0000  0.0001  0.0001  0.0000  0.0020  0.0046  0.0000  0.0000  0.0000
  17. Cl  0.0000  0.0000  0.0005  0.0000  0.0047  0.0003  0.0036  0.0008  0.0006
  18.  H  0.0026  0.0002  0.0002  0.0026  0.0000  0.0000  0.0000  0.0000  0.0000
  19.  H  0.0000  0.0026  0.0004  0.0002  0.0003  0.0000  0.0000  0.0000  0.0000
  20.  H  0.0026  0.0000  0.0002  0.0004  0.0002  0.0005  0.0000  0.0000  0.0000
  21.  H  0.0004  0.0002  0.0000  0.0026  0.0003  0.0000  0.0000  0.0000  0.0000
  22.  H  0.0002  0.0004  0.0026  0.0000  0.0000  0.0000  0.0000  0.0000  0.0000
  23.  H  0.0003  0.0002  0.0003  0.0000  0.0000  0.0099  0.0000  0.0000  0.0003
  24.  H  0.0000  0.0005  0.0000  0.0000  0.0099  0.0000  0.0000  0.0000  0.0000
  25.  H  0.0000  0.0000  0.0000  0.0000  0.0000  0.0000  0.0000  0.0027  0.0002
  26.  H  0.0000  0.0000  0.0000  0.0000  0.0000  0.0000  0.0027  0.0000  0.0026
  27.  H  0.0000  0.0000  0.0000  0.0000  0.0003  0.0000  0.0002  0.0026  0.0000
  28.  H  0.0000  0.0002  0.0000  0.0000  0.0005  0.0004  0.0003  0.0002  0.0025
  29.  H  0.0000  0.0000  0.0000  0.0000  0.0012  0.0096  0.0000  0.0000  0.0000

     Atom   28      29
     ---- ------  ------
   1.  C  0.0001  0.0000
   2.  C  0.0001  0.0000
   3.  C  0.0006  0.0001
   4.  C  0.0001  0.0001
   5.  C  0.0001  0.0001
   6.  C  0.0001  0.0000
   7.  C  0.0021  0.0005
   8.  C  0.0038  0.0001
   9.  N  0.0002  0.0031
  10.  C  0.0075  0.0000
  11.  C  0.0004  0.0000
  12.  C  0.0074  0.0000
  13.  C  0.0042  0.0000
  14.  C  0.9282  0.0001
  15.  C  0.0001  0.9254
  16.  O  0.0000  0.0382
  17. Cl  0.0010  0.0001
  18.  H  0.0000  0.0000
  19.  H  0.0000  0.0000
  20.  H  0.0002  0.0000
  21.  H  0.0000  0.0000
  22.  H  0.0000  0.0000
  23.  H  0.0005  0.0012
  24.  H  0.0004  0.0096
  25.  H  0.0003  0.0000
  26.  H  0.0002  0.0000
  27.  H  0.0025  0.0000
  28.  H  0.0000  0.0000
  29.  H  0.0000  0.0000


 Wiberg bond index, Totals by atom:                                            

     Atom    1
     ---- ------
   1.  C  3.9641
   2.  C  3.9636
   3.  C  3.9634
   4.  C  4.0097
   5.  C  3.9613
   6.  C  3.9639
   7.  C  3.9329
   8.  C  4.0103
   9.  N  3.2563
  10.  C  4.0143
  11.  C  3.9608
  12.  C  3.9615
  13.  C  3.9612
  14.  C  3.9617
  15.  C  3.8171
  16.  O  1.8480
  17. Cl  1.2513
  18.  H  0.9588
  19.  H  0.9582
  20.  H  0.9626
  21.  H  0.9589
  22.  H  0.9585
  23.  H  0.9445
  24.  H  0.8425
  25.  H  0.9540
  26.  H  0.9565
  27.  H  0.9569
  28.  H  0.9602
  29.  H  0.9789


 Atom-atom overlap-weighted NAO bond order:                                    

     Atom    1       2       3       4       5       6       7       8       9
     ---- ------  ------  ------  ------  ------  ------  ------  ------  ------
   1.  C  0.0000  1.1457  0.0144 -0.0451  0.0138  1.1475  0.0007 -0.0003 -0.0004
   2.  C  1.1457  0.0000  1.1419  0.0235 -0.0407  0.0165  0.0098 -0.0006 -0.0010
   3.  C  0.0144  1.1419  0.0000  1.1262  0.0120 -0.0426  0.0137 -0.0069 -0.0053
   4.  C -0.0451  0.0235  1.1262  0.0000  1.1281  0.0224  0.8665  0.0285  0.0038
   5.  C  0.0138 -0.0407  0.0120  1.1281  0.0000  1.1412  0.0228 -0.0045  0.0034
   6.  C  1.1475  0.0165 -0.0426  0.0224  1.1412  0.0000  0.0085 -0.0005 -0.0013
   7.  C  0.0007  0.0098  0.0137  0.8665  0.0228  0.0085  0.0000  0.8564  0.8174
   8.  C -0.0003 -0.0006 -0.0069  0.0285 -0.0045 -0.0005  0.8564  0.0000  0.0079
   9.  N -0.0004 -0.0010 -0.0053  0.0038  0.0034 -0.0013  0.8174  0.0079  0.0000
  10.  C  0.0000 -0.0001  0.0007 -0.0014 -0.0016  0.0004  0.0173  1.1325  0.0030
  11.  C -0.0000 -0.0000  0.0000 -0.0010  0.0003 -0.0001  0.0093  0.0256 -0.0017
  12.  C -0.0000  0.0000 -0.0000 -0.0005 -0.0000 -0.0000  0.0005 -0.0399 -0.0003
  13.  C  0.0000 -0.0002  0.0008 -0.0003  0.0000  0.0000  0.0093  0.0230 -0.0010
  14.  C  0.0001  0.0006 -0.0025 -0.0108  0.0015 -0.0001  0.0196  1.1215 -0.0058
  15.  C -0.0001 -0.0000  0.0011  0.0022  0.0010 -0.0001  0.0113  0.0020  1.0325
  16.  O  0.0000 -0.0000 -0.0003 -0.0005 -0.0000  0.0000  0.0057 -0.0004 -0.0348
  17. Cl -0.0001  0.0000  0.0002  0.0007  0.0011  0.0002 -0.0032 -0.0287  0.0004
  18.  H  0.8058  0.0176  0.0024  0.0003  0.0020  0.0175 -0.0002  0.0000  0.0000
  19.  H  0.0182  0.8074  0.0164  0.0011 -0.0005  0.0029 -0.0006 -0.0000 -0.0000
  20.  H  0.0028  0.0185  0.8025  0.0150  0.0027  0.0013 -0.0028  0.0007 -0.0011
  21.  H  0.0028  0.0014  0.0026  0.0162  0.7999  0.0172 -0.0030  0.0003  0.0002
  22.  H  0.0183  0.0026 -0.0004  0.0014  0.0161  0.8060 -0.0006  0.0000  0.0000
  23.  H -0.0002 -0.0002  0.0009  0.0179 -0.0030 -0.0001  0.7598  0.0140 -0.0024
  24.  H -0.0000 -0.0001  0.0029 -0.0024  0.0003 -0.0001  0.0017 -0.0028  0.7118
  25.  H  0.0000 -0.0000  0.0000  0.0000  0.0000 -0.0000 -0.0005  0.0020  0.0000
  26.  H  0.0000 -0.0000 -0.0000  0.0000  0.0000  0.0000 -0.0002  0.0004  0.0000
  27.  H  0.0000  0.0000 -0.0000  0.0001  0.0000 -0.0000 -0.0007  0.0012 -0.0000
  28.  H -0.0001  0.0001 -0.0007  0.0007  0.0000  0.0000 -0.0014  0.0152 -0.0011
  29.  H  0.0000 -0.0000  0.0004  0.0013  0.0003  0.0000 -0.0030  0.0011 -0.0061

     Atom   10      11      12      13      14      15      16      17      18
     ---- ------  ------  ------  ------  ------  ------  ------  ------  ------
   1.  C  0.0000 -0.0000 -0.0000  0.0000  0.0001 -0.0001  0.0000 -0.0001  0.8058
   2.  C -0.0001 -0.0000  0.0000 -0.0002  0.0006 -0.0000 -0.0000  0.0000  0.0176
   3.  C  0.0007  0.0000 -0.0000  0.0008 -0.0025  0.0011 -0.0003  0.0002  0.0024
   4.  C -0.0014 -0.0010 -0.0005 -0.0003 -0.0108  0.0022 -0.0005  0.0007  0.0003
   5.  C -0.0016  0.0003 -0.0000  0.0000  0.0015  0.0010 -0.0000  0.0011  0.0020
   6.  C  0.0004 -0.0001 -0.0000  0.0000 -0.0001 -0.0001  0.0000  0.0002  0.0175
   7.  C  0.0173  0.0093  0.0005  0.0093  0.0196  0.0113  0.0057 -0.0032 -0.0002
   8.  C  1.1325  0.0256 -0.0399  0.0230  1.1215  0.0020 -0.0004 -0.0287  0.0000
   9.  N  0.0030 -0.0017 -0.0003 -0.0010 -0.0058  1.0325 -0.0348  0.0004  0.0000
  10.  C  0.0000  1.1425  0.0315 -0.0351  0.0267  0.0022 -0.0000  0.8624  0.0000
  11.  C  1.1425  0.0000  1.1464  0.0168 -0.0391 -0.0002 -0.0000 -0.0238 -0.0000
  12.  C  0.0315  1.1464  0.0000  1.1411  0.0157 -0.0000  0.0000  0.0067  0.0000
  13.  C -0.0351  0.0168  1.1411  0.0000  1.1434 -0.0000  0.0000  0.0012 -0.0000
  14.  C  0.0267 -0.0391  0.0157  1.1434  0.0000  0.0012 -0.0001  0.0071 -0.0000
  15.  C  0.0022 -0.0002 -0.0000 -0.0000  0.0012  0.0000  1.2242  0.0006 -0.0000
  16.  O -0.0000 -0.0000  0.0000  0.0000 -0.0001  1.2242  0.0000  0.0000 -0.0000
  17. Cl  0.8624 -0.0238  0.0067  0.0012  0.0071  0.0006  0.0000  0.0000 -0.0000
  18.  H  0.0000 -0.0000  0.0000 -0.0000 -0.0000 -0.0000 -0.0000 -0.0000  0.0000
  19.  H  0.0000 -0.0000  0.0000  0.0000  0.0000 -0.0000  0.0000 -0.0000 -0.0034
  20.  H  0.0000  0.0000 -0.0001  0.0004 -0.0014 -0.0002 -0.0001 -0.0000  0.0000
  21.  H  0.0001 -0.0000  0.0000 -0.0000  0.0000 -0.0002  0.0000 -0.0014  0.0000
  22.  H  0.0000 -0.0000  0.0000 -0.0000  0.0000 -0.0000  0.0000 -0.0000 -0.0034
  23.  H -0.0006 -0.0002  0.0000 -0.0004  0.0020 -0.0083  0.0002  0.0048 -0.0000
  24.  H  0.0003 -0.0001 -0.0000  0.0000  0.0040  0.0082  0.0074 -0.0002  0.0000
  25.  H  0.0155  0.8036  0.0201  0.0032 -0.0002 -0.0000  0.0000 -0.0047  0.0000
  26.  H -0.0000  0.0178  0.8046  0.0181  0.0019 -0.0000  0.0000 -0.0003 -0.0000
  27.  H -0.0007  0.0024  0.0184  0.8064  0.0166 -0.0000  0.0000 -0.0000 -0.0000
  28.  H  0.0006  0.0015  0.0030  0.0192  0.8011 -0.0003 -0.0001 -0.0002  0.0000
  29.  H  0.0001 -0.0000  0.0000 -0.0000  0.0004  0.8078 -0.0117 -0.0005 -0.0000

     Atom   19      20      21      22      23      24      25      26      27
     ---- ------  ------  ------  ------  ------  ------  ------  ------  ------
   1.  C  0.0182  0.0028  0.0028  0.0183 -0.0002 -0.0000  0.0000  0.0000  0.0000
   2.  C  0.8074  0.0185  0.0014  0.0026 -0.0002 -0.0001 -0.0000 -0.0000  0.0000
   3.  C  0.0164  0.8025  0.0026 -0.0004  0.0009  0.0029  0.0000 -0.0000 -0.0000
   4.  C  0.0011  0.0150  0.0162  0.0014  0.0179 -0.0024  0.0000  0.0000  0.0001
   5.  C -0.0005  0.0027  0.7999  0.0161 -0.0030  0.0003  0.0000  0.0000  0.0000
   6.  C  0.0029  0.0013  0.0172  0.8060 -0.0001 -0.0001 -0.0000  0.0000 -0.0000
   7.  C -0.0006 -0.0028 -0.0030 -0.0006  0.7598  0.0017 -0.0005 -0.0002 -0.0007
   8.  C -0.0000  0.0007  0.0003  0.0000  0.0140 -0.0028  0.0020  0.0004  0.0012
   9.  N -0.0000 -0.0011  0.0002  0.0000 -0.0024  0.7118  0.0000  0.0000 -0.0000
  10.  C  0.0000  0.0000  0.0001  0.0000 -0.0006  0.0003  0.0155 -0.0000 -0.0007
  11.  C -0.0000  0.0000 -0.0000 -0.0000 -0.0002 -0.0001  0.8036  0.0178  0.0024
  12.  C  0.0000 -0.0001  0.0000  0.0000  0.0000 -0.0000  0.0201  0.8046  0.0184
  13.  C  0.0000  0.0004 -0.0000 -0.0000 -0.0004  0.0000  0.0032  0.0181  0.8064
  14.  C  0.0000 -0.0014  0.0000  0.0000  0.0020  0.0040 -0.0002  0.0019  0.0166
  15.  C -0.0000 -0.0002 -0.0002 -0.0000 -0.0083  0.0082 -0.0000 -0.0000 -0.0000
  16.  O  0.0000 -0.0001  0.0000  0.0000  0.0002  0.0074  0.0000  0.0000  0.0000
  17. Cl -0.0000 -0.0000 -0.0014 -0.0000  0.0048 -0.0002 -0.0047 -0.0003 -0.0000
  18.  H -0.0034  0.0000  0.0000 -0.0034 -0.0000  0.0000  0.0000 -0.0000 -0.0000
  19.  H  0.0000 -0.0037 -0.0000  0.0000 -0.0000 -0.0000  0.0000 -0.0000 -0.0000
  20.  H -0.0037  0.0000  0.0000 -0.0000 -0.0002  0.0017  0.0000  0.0000  0.0000
  21.  H -0.0000  0.0000  0.0000 -0.0034 -0.0018  0.0000 -0.0000 -0.0000 -0.0000
  22.  H  0.0000 -0.0000 -0.0034  0.0000  0.0000  0.0000 -0.0000  0.0000 -0.0000
  23.  H -0.0000 -0.0002 -0.0018  0.0000  0.0000  0.0018 -0.0000 -0.0000 -0.0000
  24.  H -0.0000  0.0017  0.0000  0.0000  0.0018  0.0000 -0.0000  0.0000 -0.0000
  25.  H  0.0000  0.0000 -0.0000 -0.0000 -0.0000 -0.0000  0.0000 -0.0035  0.0000
  26.  H -0.0000  0.0000 -0.0000  0.0000 -0.0000  0.0000 -0.0035  0.0000 -0.0034
  27.  H -0.0000  0.0000 -0.0000 -0.0000 -0.0000 -0.0000  0.0000 -0.0034  0.0000
  28.  H -0.0000 -0.0013  0.0000  0.0000 -0.0003  0.0012 -0.0000  0.0000 -0.0037
  29.  H -0.0000 -0.0000 -0.0000 -0.0000 -0.0029  0.0037 -0.0000 -0.0000 -0.0000

     Atom   28      29
     ---- ------  ------
   1.  C -0.0001  0.0000
   2.  C  0.0001 -0.0000
   3.  C -0.0007  0.0004
   4.  C  0.0007  0.0013
   5.  C  0.0000  0.0003
   6.  C  0.0000  0.0000
   7.  C -0.0014 -0.0030
   8.  C  0.0152  0.0011
   9.  N -0.0011 -0.0061
  10.  C  0.0006  0.0001
  11.  C  0.0015 -0.0000
  12.  C  0.0030  0.0000
  13.  C  0.0192 -0.0000
  14.  C  0.8011  0.0004
  15.  C -0.0003  0.8078
  16.  O -0.0001 -0.0117
  17. Cl -0.0002 -0.0005
  18.  H  0.0000 -0.0000
  19.  H -0.0000 -0.0000
  20.  H -0.0013 -0.0000
  21.  H  0.0000 -0.0000
  22.  H  0.0000 -0.0000
  23.  H -0.0003 -0.0029
  24.  H  0.0012  0.0037
  25.  H -0.0000 -0.0000
  26.  H  0.0000 -0.0000
  27.  H -0.0037 -0.0000
  28.  H  0.0000 -0.0000
  29.  H -0.0000  0.0000


 Atom-atom overlap-weighted NAO bond order, Totals by atom:                    

     Atom    1
     ---- ------
   1.  C  3.1239
   2.  C  3.1425
   3.  C  3.0802
   4.  C  3.1938
   5.  C  3.0964
   6.  C  3.1368
   7.  C  3.4141
   8.  C  3.1479
   9.  N  2.5182
  10.  C  3.1962
  11.  C  3.0999
  12.  C  3.1472
  13.  C  3.1460
  14.  C  3.1035
  15.  C  3.0848
  16.  O  1.1894
  17. Cl  0.8221
  18.  H  0.8387
  19.  H  0.8378
  20.  H  0.8349
  21.  H  0.8311
  22.  H  0.8365
  23.  H  0.7808
  24.  H  0.7393
  25.  H  0.8356
  26.  H  0.8353
  27.  H  0.8365
  28.  H  0.8334
  29.  H  0.7907


 MO bond order:                                                                

     Atom    1       2       3       4       5       6       7       8       9
     ---- ------  ------  ------  ------  ------  ------  ------  ------  ------
   1.  C  0.0000  1.1278  0.1600 -0.4152  0.1440  1.0292  0.0230  0.0155 -0.0755
   2.  C  1.1278  0.0000  0.2959 -0.0358 -0.5415  0.2629 -0.0958 -0.0446 -0.0155
   3.  C  0.1600  0.2959  0.0000  0.8566 -0.1410 -0.5286  0.0794  0.0045  0.0885
   4.  C -0.4152 -0.0358  0.8566  0.0000  0.9174 -0.0352 -0.7244  0.1418  0.0152
   5.  C  0.1440 -0.5415 -0.1410  0.9174  0.0000  0.1893  0.1014 -0.0035  0.1153
   6.  C  1.0292  0.2629 -0.5286 -0.0352  0.1893  0.0000 -0.0745 -0.0095  0.0178
   7.  C  0.0230 -0.0958  0.0794 -0.7244  0.1014 -0.0745  0.0000  0.2620 -0.6620
   8.  C  0.0155 -0.0446  0.0045  0.1418 -0.0035 -0.0095  0.2620  0.0000  0.0935
   9.  N -0.0755 -0.0155  0.0885  0.0152  0.1153  0.0178 -0.6620  0.0935  0.0000
  10.  C  0.0641  0.0168 -0.0970  0.0453 -0.0505  0.0121  0.1153  1.7460  0.1770
  11.  C -0.0250  0.0165  0.0209 -0.0114  0.0339 -0.0248 -0.0391 -0.1966 -0.0128
  12.  C -0.0644 -0.0311  0.0671 -0.0480  0.0821 -0.0093  0.0056 -0.8617 -0.0822
  13.  C  0.0052 -0.0209  0.0153 -0.0372 -0.0115  0.0282 -0.0439  0.0077 -0.0297
  14.  C  0.0700  0.0430 -0.0174  0.0923 -0.1109  0.0051  0.0176  1.5456  0.1607
  15.  C  0.0121  0.0013 -0.0467 -0.0517 -0.0069  0.0038  0.1547 -0.0523 -0.9859
  16.  O -0.0197 -0.0188  0.0482  0.0462  0.0370  0.0249 -0.2244  0.0466 -0.0839
  17. Cl -0.0458 -0.0186  0.0474 -0.0228  0.0717 -0.0154  0.0881 -0.4214 -0.0359
  18.  H  1.5878  0.0300  0.1326  0.0399  0.1232  0.0284  0.0295  0.0041  0.0013
  19.  H -0.0438  1.0959  0.1050  0.0867  0.0142  0.0891 -0.0046 -0.0007 -0.0031
  20.  H -0.0079 -0.0702 -0.0412  0.0549  0.0081  0.0107 -0.0427 -0.0051  0.0150
  21.  H -0.0153  0.0115  0.0019  0.0513 -0.0737 -0.0385 -0.0266  0.0027  0.0259
  22.  H -0.0498  0.0716  0.0117  0.0851  0.0895  0.9684 -0.0002  0.0029  0.0167
  23.  H -0.0391  0.0014  0.0469 -0.0497  0.0447 -0.0169 -0.3393 -0.0024  0.0340
  24.  H -0.0044 -0.0024 -0.0186  0.0050  0.0062  0.0135 -0.1280 -0.0078  0.9056
  25.  H -0.0043 -0.0000  0.0065 -0.0061  0.0033 -0.0019  0.0004  0.0352  0.0096
  26.  H  0.0003  0.0021 -0.0039  0.0026 -0.0011 -0.0001  0.0201  0.0218  0.0028
  27.  H -0.0052 -0.0031  0.0016  0.0024  0.0020  0.0021 -0.0027  0.0828 -0.0048
  28.  H -0.0070 -0.0133  0.0074 -0.0106  0.0058  0.0069 -0.0170  0.0470  0.0015
  29.  H  0.0046 -0.0027 -0.0076 -0.0063  0.0041  0.0032 -0.0127  0.0031 -0.0581

     Atom   10      11      12      13      14      15      16      17      18
     ---- ------  ------  ------  ------  ------  ------  ------  ------  ------
   1.  C  0.0641 -0.0250 -0.0644  0.0052  0.0700  0.0121 -0.0197 -0.0458  1.5878
   2.  C  0.0168  0.0165 -0.0311 -0.0209  0.0430  0.0013 -0.0188 -0.0186  0.0300
   3.  C -0.0970  0.0209  0.0671  0.0153 -0.0174 -0.0467  0.0482  0.0474  0.1326
   4.  C  0.0453 -0.0114 -0.0480 -0.0372  0.0923 -0.0517  0.0462 -0.0228  0.0399
   5.  C -0.0505  0.0339  0.0821 -0.0115 -0.1109 -0.0069  0.0370  0.0717  0.1232
   6.  C  0.0121 -0.0248 -0.0093  0.0282  0.0051  0.0038  0.0249 -0.0154  0.0284
   7.  C  0.1153 -0.0391  0.0056 -0.0439  0.0176  0.1547 -0.2244  0.0881  0.0295
   8.  C  1.7460 -0.1966 -0.8617  0.0077  1.5456 -0.0523  0.0466 -0.4214  0.0041
   9.  N  0.1770 -0.0128 -0.0822 -0.0297  0.1607 -0.9859 -0.0839 -0.0359  0.0013
  10.  C  0.0000  1.6708  0.0068 -0.8656 -0.2338 -0.0334  0.0921  0.3430 -0.0016
  11.  C  1.6708  0.0000  1.7781  0.1375 -0.9388  0.0234 -0.0177 -0.3811  0.0007
  12.  C  0.0068  1.7781  0.0000  1.9931  0.1708  0.0393 -0.0633 -0.0723  0.0019
  13.  C -0.8656  0.1375  1.9931  0.0000  1.7732 -0.0003  0.0068  0.3539  0.0007
  14.  C -0.2338 -0.9388  0.1708  1.7732  0.0000 -0.0557  0.0802 -0.0523 -0.0012
  15.  C -0.0334  0.0234  0.0393 -0.0003 -0.0557  0.0000  0.3767  0.0017 -0.0005
  16.  O  0.0921 -0.0177 -0.0633  0.0068  0.0802  0.3767  0.0000 -0.0181  0.0016
  17. Cl  0.3430 -0.3811 -0.0723  0.3539 -0.0523  0.0017 -0.0181  0.0000  0.0013
  18.  H -0.0016  0.0007  0.0019  0.0007 -0.0012 -0.0005  0.0016  0.0013  0.0000
  19.  H  0.0050  0.0011 -0.0053 -0.0041  0.0052 -0.0008  0.0011 -0.0016 -0.0561
  20.  H  0.0061  0.0014 -0.0106 -0.0057  0.0047  0.0048 -0.0011 -0.0056 -0.0098
  21.  H -0.0036 -0.0031 -0.0047 -0.0015  0.0036  0.0041  0.0024  0.0081 -0.0101
  22.  H  0.0025 -0.0012 -0.0045  0.0001  0.0040 -0.0007  0.0053 -0.0060 -0.0559
  23.  H  0.0001 -0.0034 -0.0238  0.0040  0.0149 -0.0873  0.0429  0.0086  0.0011
  24.  H  0.0209  0.0046  0.0063  0.0010 -0.0254  0.0838  0.0151  0.0003  0.0004
  25.  H  0.0385  0.4649 -0.0367  0.0319 -0.0002 -0.0037  0.0078 -0.0454  0.0001
  26.  H  0.0739  0.0630  1.0553  0.0041  0.0748  0.0000  0.0029 -0.0142 -0.0003
  27.  H  0.0180  0.0926  0.0099  1.1052  0.0506 -0.0006  0.0034  0.0233 -0.0003
  28.  H  0.0451  0.0213  0.0389 -0.0283  0.5398  0.0023 -0.0030 -0.0093  0.0005
  29.  H  0.0013  0.0005  0.0022  0.0060 -0.0069  0.1102  0.3141  0.0098  0.0010

     Atom   19      20      21      22      23      24      25      26      27
     ---- ------  ------  ------  ------  ------  ------  ------  ------  ------
   1.  C -0.0438 -0.0079 -0.0153 -0.0498 -0.0391 -0.0044 -0.0043  0.0003 -0.0052
   2.  C  1.0959 -0.0702  0.0115  0.0716  0.0014 -0.0024 -0.0000  0.0021 -0.0031
   3.  C  0.1050 -0.0412  0.0019  0.0117  0.0469 -0.0186  0.0065 -0.0039  0.0016
   4.  C  0.0867  0.0549  0.0513  0.0851 -0.0497  0.0050 -0.0061  0.0026  0.0024
   5.  C  0.0142  0.0081 -0.0737  0.0895  0.0447  0.0062  0.0033 -0.0011  0.0020
   6.  C  0.0891  0.0107 -0.0385  0.9684 -0.0169  0.0135 -0.0019 -0.0001  0.0021
   7.  C -0.0046 -0.0427 -0.0266 -0.0002 -0.3393 -0.1280  0.0004  0.0201 -0.0027
   8.  C -0.0007 -0.0051  0.0027  0.0029 -0.0024 -0.0078  0.0352  0.0218  0.0828
   9.  N -0.0031  0.0150  0.0259  0.0167  0.0340  0.9056  0.0096  0.0028 -0.0048
  10.  C  0.0050  0.0061 -0.0036  0.0025  0.0001  0.0209  0.0385  0.0739  0.0180
  11.  C  0.0011  0.0014 -0.0031 -0.0012 -0.0034  0.0046  0.4649  0.0630  0.0926
  12.  C -0.0053 -0.0106 -0.0047 -0.0045 -0.0238  0.0063 -0.0367  1.0553  0.0099
  13.  C -0.0041 -0.0057 -0.0015  0.0001  0.0040  0.0010  0.0319  0.0041  1.1052
  14.  C  0.0052  0.0047  0.0036  0.0040  0.0149 -0.0254 -0.0002  0.0748  0.0506
  15.  C -0.0008  0.0048  0.0041 -0.0007 -0.0873  0.0838 -0.0037  0.0000 -0.0006
  16.  O  0.0011 -0.0011  0.0024  0.0053  0.0429  0.0151  0.0078  0.0029  0.0034
  17. Cl -0.0016 -0.0056  0.0081 -0.0060  0.0086  0.0003 -0.0454 -0.0142  0.0233
  18.  H -0.0561 -0.0098 -0.0101 -0.0559  0.0011  0.0004  0.0001 -0.0003 -0.0003
  19.  H  0.0000 -0.0552  0.0101 -0.0098  0.0074  0.0002 -0.0004 -0.0001 -0.0001
  20.  H -0.0552  0.0000 -0.0141  0.0098  0.0092  0.0168 -0.0011  0.0012  0.0010
  21.  H  0.0101 -0.0141  0.0000 -0.0547 -0.0013  0.0003 -0.0022 -0.0009 -0.0005
  22.  H -0.0098  0.0098 -0.0547  0.0000 -0.0050  0.0066 -0.0003 -0.0001 -0.0001
  23.  H  0.0074  0.0092 -0.0013 -0.0050  0.0000  0.0966 -0.0074 -0.0011  0.0089
  24.  H  0.0002  0.0168  0.0003  0.0066  0.0966  0.0000  0.0049  0.0007  0.0013
  25.  H -0.0004 -0.0011 -0.0022 -0.0003 -0.0074  0.0049  0.0000 -0.0561 -0.0088
  26.  H -0.0001  0.0012 -0.0009 -0.0001 -0.0011  0.0007 -0.0561  0.0000 -0.0561
  27.  H -0.0001  0.0010 -0.0005 -0.0001  0.0089  0.0013 -0.0088 -0.0561  0.0000
  28.  H -0.0005  0.0052 -0.0000 -0.0009  0.0128  0.0142  0.0086 -0.0104 -0.0546
  29.  H -0.0000 -0.0056 -0.0018  0.0000  0.0060  0.1136 -0.0003  0.0006 -0.0000

     Atom   28      29
     ---- ------  ------
   1.  C -0.0070  0.0046
   2.  C -0.0133 -0.0027
   3.  C  0.0074 -0.0076
   4.  C -0.0106 -0.0063
   5.  C  0.0058  0.0041
   6.  C  0.0069  0.0032
   7.  C -0.0170 -0.0127
   8.  C  0.0470  0.0031
   9.  N  0.0015 -0.0581
  10.  C  0.0451  0.0013
  11.  C  0.0213  0.0005
  12.  C  0.0389  0.0022
  13.  C -0.0283  0.0060
  14.  C  0.5398 -0.0069
  15.  C  0.0023  0.1102
  16.  O -0.0030  0.3141
  17. Cl -0.0093  0.0098
  18.  H  0.0005  0.0010
  19.  H -0.0005 -0.0000
  20.  H  0.0052 -0.0056
  21.  H -0.0000 -0.0018
  22.  H -0.0009  0.0000
  23.  H  0.0128  0.0060
  24.  H  0.0142  0.1136
  25.  H  0.0086 -0.0003
  26.  H -0.0104  0.0006
  27.  H -0.0546 -0.0000
  28.  H  0.0000 -0.0050
  29.  H -0.0050  0.0000


 MO atomic valencies:                                                          

     Atom    1
     ---- ------
   1.  C  3.4211
   2.  C  2.0622
   3.  C  1.0953
   4.  C  0.9883
   5.  C  1.0526
   6.  C  1.9409
   7.  C -1.5408
   8.  C  2.4569
   9.  N -0.3689
  10.  C  3.2152
  11.  C  2.6764
  12.  C  3.9396
  13.  C  4.4252
  14.  C  3.2137
  15.  C -0.5082
  16.  O  0.7055
  17. Cl -0.2084
  18.  H  1.8504
  19.  H  1.2349
  20.  H -0.1270
  21.  H -0.1307
  22.  H  1.0850
  23.  H -0.2373
  24.  H  1.1312
  25.  H  0.4368
  26.  H  1.1816
  27.  H  1.2681
  28.  H  0.5971
  29.  H  0.4731


 NATURAL BOND ORBITAL ANALYSIS:

                       Occupancies       Lewis Structure    Low   High
           Occ.    -------------------  -----------------   occ   occ
  Cycle   Thresh.   Lewis   Non-Lewis     CR  BD  3C  LP    (L)   (NL)   Dev
 =============================================================================
   1(1)    1.90   120.93484   7.06516     21  31   0  12     7      7    0.44
   2(2)    1.90   120.93484   7.06516     21  31   0  12     7      7    0.44
   3(1)    1.80   120.93484   7.06516     21  31   0  12     7      7    0.44
   4(2)    1.80   120.93484   7.06516     21  31   0  12     7      7    0.44
   5(1)    1.70   120.53429   7.46571     21  32   0  11     6      8    0.44
   6(2)    1.70   120.53429   7.46571     21  32   0  11     6      8    0.44
   7(1)    1.60   124.77709   3.22291     21  37   0   6     0      7    0.44
   8(2)    1.60   124.81961   3.18039     21  37   0   6     0      7    0.43
   9(3)    1.60   124.80871   3.19129     21  37   0   6     0      7    0.44
  10(4)    1.60   124.17240   3.82760     21  36   0   7     1      7    0.44
  11(5)    1.60   124.81961   3.18039     21  37   0   6     0      7    0.43
  12(1)    1.50   124.36064   3.63936     21  36   0   7     0      7    0.61
  13(2)    1.50   124.36064   3.63936     21  36   0   7     0      7    0.61
  14(1)    1.60   124.81961   3.18039     21  37   0   6     0      7    0.43
 -----------------------------------------------------------------------------

 Structure accepted: RESONANCE keyword permits strongly delocalized structure

 WARNING:  1 low occupancy (<1.9990e) core orbital  found on  C    8
           1 low occupancy (<1.9990e) core orbital  found on  C   10

 --------------------------------------------------------
   Core                     41.98710 ( 99.969% of  42)
   Valence Lewis            82.83252 ( 96.317% of  86)
  ==================       ============================
   Total Lewis             124.81961 ( 97.515% of 128)
  -----------------------------------------------------
   Valence non-Lewis         2.94014 (  2.297% of 128)
   Rydberg non-Lewis         0.24024 (  0.188% of 128)
  ==================       ============================
   Total non-Lewis           3.18039 (  2.485% of 128)
 --------------------------------------------------------


       (Occupancy)   Bond orbital/ Coefficients/ Hybrids
 ---------------------------------------------------------------------------------
     1. (1.98151) BD ( 1) C   1 - C   2  
                ( 49.87%)   0.7062* C   1 s( 34.65%)p 1.88( 65.32%)d 0.00(  0.03%)
                                            0.0000  0.5886 -0.0110  0.0003 -0.0000
                                            0.2937 -0.0410 -0.0005  0.0000 -0.7516
                                            0.0038  0.0148  0.0000 -0.0081  0.0052
                                           -0.0005  0.0000 -0.0074 -0.0008 -0.0002
                                           -0.0115 -0.0116
                ( 50.13%)   0.7080* C   2 s( 34.74%)p 1.88( 65.23%)d 0.00(  0.03%)
                                            0.0000  0.5893 -0.0123 -0.0025 -0.0004
                                           -0.2642 -0.0304  0.0093 -0.0007  0.7619
                                           -0.0294 -0.0104  0.0005  0.0036  0.0051
                                           -0.0008  0.0001 -0.0099 -0.0010  0.0001
                                           -0.0090 -0.0115
     2. (1.98160) BD ( 1) C   1 - C   6  
                ( 49.94%)   0.7067* C   1 s( 34.67%)p 1.88( 65.30%)d 0.00(  0.03%)
                                            0.0000  0.5887 -0.0116 -0.0001 -0.0001
                                           -0.7866  0.0111  0.0143  0.0001  0.1519
                                           -0.0404  0.0018 -0.0001  0.0960  0.0003
                                           -0.0019  0.0000 -0.0027 -0.0040  0.0001
                                            0.0130 -0.0113
                ( 50.06%)   0.7076* C   6 s( 34.69%)p 1.88( 65.28%)d 0.00(  0.03%)
                                            0.0000  0.5888 -0.0131 -0.0019 -0.0004
                                            0.7918 -0.0234  0.0119  0.0003 -0.1207
                                           -0.0352 -0.0067 -0.0004 -0.0960  0.0044
                                           -0.0011  0.0000 -0.0061 -0.0038  0.0005
                                            0.0117 -0.0111
     3. (1.65876) BD ( 2) C   1 - C   6  
                ( 50.38%)   0.7098* C   1 s(  0.00%)p 1.00( 99.96%)d 0.00(  0.04%)
                                           -0.0000 -0.0002  0.0004  0.0007  0.0001
                                            0.1282  0.0032  0.0015 -0.0003  0.0393
                                            0.0010  0.0000  0.0000  0.9903  0.0261
                                            0.0128 -0.0005 -0.0018 -0.0174 -0.0075
                                           -0.0019  0.0044
                ( 49.62%)   0.7044* C   6 s(  0.00%)p 1.00( 99.96%)d 0.00(  0.04%)
                                           -0.0000 -0.0017 -0.0000  0.0002  0.0000
                                            0.1274  0.0030 -0.0010 -0.0003  0.0402
                                            0.0008 -0.0001 -0.0002  0.9904  0.0245
                                           -0.0127 -0.0015 -0.0010  0.0143 -0.0130
                                            0.0025 -0.0024
     4. (1.98159) BD ( 1) C   1 - H  18  
                ( 60.27%)   0.7763* C   1 s( 30.60%)p 2.27( 69.34%)d 0.00(  0.07%)
                                           -0.0003  0.5528  0.0180 -0.0003  0.0001
                                            0.5255  0.0025  0.0050  0.0011  0.6391
                                            0.0032  0.0063  0.0014 -0.0933 -0.0005
                                           -0.0009 -0.0002  0.0225 -0.0029 -0.0039
                                           -0.0044 -0.0107
                ( 39.73%)   0.6303* H  18 s(100.00%)
                                            1.0000  0.0005  0.0012
     5. (1.97930) BD ( 1) C   2 - C   3  
                ( 49.42%)   0.7030* C   2 s( 34.64%)p 1.89( 65.33%)d 0.00(  0.03%)
                                            0.0000  0.5884 -0.0109  0.0012  0.0002
                                           -0.4987 -0.0205  0.0114 -0.0011 -0.6281
                                            0.0362  0.0079 -0.0001  0.0901  0.0014
                                           -0.0015  0.0002  0.0131 -0.0029 -0.0024
                                           -0.0006 -0.0112
                ( 50.58%)   0.7112* C   3 s( 35.04%)p 1.85( 64.93%)d 0.00(  0.03%)
                                           -0.0001  0.5918  0.0146 -0.0010 -0.0001
                                            0.5159 -0.0369 -0.0018  0.0012  0.6108
                                            0.0161 -0.0089  0.0002 -0.0915  0.0036
                                            0.0000 -0.0001  0.0121 -0.0025 -0.0027
                                           -0.0044 -0.0113
     6. (1.66747) BD ( 2) C   2 - C   3  
                ( 49.18%)   0.7013* C   2 s(  0.00%)p 1.00( 99.96%)d 0.00(  0.04%)
                                           -0.0000 -0.0004 -0.0003 -0.0016 -0.0001
                                            0.1281  0.0028  0.0021  0.0000  0.0400
                                            0.0008  0.0010 -0.0001  0.9904  0.0211
                                            0.0110 -0.0007 -0.0016 -0.0186 -0.0070
                                           -0.0021  0.0047
                ( 50.82%)   0.7129* C   3 s(  0.00%)p 1.00( 99.97%)d 0.00(  0.03%)
                                           -0.0000 -0.0010 -0.0002 -0.0024 -0.0000
                                            0.1292  0.0012  0.0024 -0.0007  0.0402
                                           -0.0015  0.0021 -0.0005  0.9904  0.0179
                                            0.0143 -0.0023  0.0024  0.0031  0.0176
                                           -0.0001 -0.0017
     7. (1.98142) BD ( 1) C   2 - H  19  
                ( 60.35%)   0.7769* C   2 s( 30.53%)p 2.27( 69.40%)d 0.00(  0.07%)
                                           -0.0003  0.5523  0.0183  0.0011  0.0002
                                            0.8144  0.0048  0.0080  0.0014 -0.1440
                                           -0.0014 -0.0009 -0.0001 -0.0993 -0.0005
                                           -0.0010 -0.0001 -0.0082 -0.0050  0.0011
                                            0.0215 -0.0106
                ( 39.65%)   0.6297* H  19 s(100.00%)
                                            1.0000  0.0006  0.0012
     8. (1.97391) BD ( 1) C   3 - C   4  
                ( 49.26%)   0.7018* C   3 s( 34.86%)p 1.87( 65.11%)d 0.00(  0.03%)
                                            0.0001  0.5904  0.0057  0.0039  0.0002
                                           -0.7925  0.0089  0.0111 -0.0002  0.1120
                                            0.0202 -0.0010  0.0018  0.0995 -0.0008
                                           -0.0026 -0.0004 -0.0045 -0.0037  0.0001
                                            0.0110 -0.0109
                ( 50.74%)   0.7123* C   4 s( 33.87%)p 1.95( 66.09%)d 0.00(  0.03%)
                                           -0.0000  0.5820  0.0066  0.0012  0.0001
                                            0.7936 -0.0113 -0.0030  0.0027 -0.1494
                                            0.0099  0.0023 -0.0016 -0.0923  0.0021
                                           -0.0012 -0.0000 -0.0040 -0.0030  0.0001
                                            0.0135 -0.0105
     9. (1.98030) BD ( 1) C   3 - H  20  
                ( 59.87%)   0.7737* C   3 s( 30.00%)p 2.33( 69.94%)d 0.00(  0.07%)
                                            0.0003 -0.5474  0.0162  0.0027  0.0000
                                           -0.2962  0.0133 -0.0063 -0.0014  0.7819
                                            0.0063  0.0021  0.0021  0.0064 -0.0029
                                            0.0015  0.0003  0.0151 -0.0003 -0.0002
                                            0.0176  0.0121
                ( 40.13%)   0.6335* H  20 s(100.00%)
                                           -1.0000 -0.0014 -0.0008
    10. (1.97396) BD ( 1) C   4 - C   5  
                ( 50.91%)   0.7135* C   4 s( 34.11%)p 1.93( 65.86%)d 0.00(  0.03%)
                                           -0.0000  0.5840  0.0048  0.0010  0.0003
                                           -0.2836  0.0144  0.0014 -0.0023  0.7601
                                           -0.0064 -0.0010  0.0032  0.0110 -0.0004
                                           -0.0005  0.0004 -0.0086 -0.0010  0.0006
                                           -0.0116 -0.0108
                ( 49.09%)   0.7007* C   5 s( 35.02%)p 1.85( 64.95%)d 0.00(  0.03%)
                                            0.0001  0.5918  0.0070  0.0037  0.0003
                                            0.2595  0.0219 -0.0038  0.0020 -0.7625
                                            0.0142  0.0098 -0.0005  0.0036 -0.0021
                                            0.0001 -0.0001 -0.0088 -0.0009 -0.0005
                                           -0.0086 -0.0110
    11. (1.65874) BD ( 2) C   4 - C   5  
                ( 50.51%)   0.7107* C   4 s(  0.01%)p 1.00( 99.96%)d 0.00(  0.03%)
                                            0.0001 -0.0081 -0.0039 -0.0002 -0.0000
                                            0.1287 -0.0016 -0.0001 -0.0011  0.0399
                                           -0.0038 -0.0001 -0.0009  0.9906  0.0093
                                            0.0080 -0.0049  0.0023  0.0011  0.0177
                                            0.0001 -0.0014
                ( 49.49%)   0.7035* C   5 s(  0.01%)p 1.00( 99.96%)d 0.00(  0.04%)
                                           -0.0000 -0.0066  0.0002 -0.0027 -0.0000
                                            0.1259 -0.0008  0.0025 -0.0001  0.0423
                                           -0.0022  0.0020 -0.0000  0.9908  0.0120
                                            0.0064 -0.0018 -0.0008  0.0149 -0.0128
                                            0.0027 -0.0023
    12. (1.96468) BD ( 1) C   4 - C   7  
                ( 48.70%)   0.6978* C   4 s( 31.98%)p 2.13( 68.00%)d 0.00(  0.03%)
                                            0.0002  0.5654 -0.0088 -0.0034 -0.0005
                                           -0.5218 -0.0046  0.0010 -0.0018 -0.6306
                                           -0.0183  0.0037 -0.0020  0.0976  0.0145
                                           -0.0022  0.0005  0.0126 -0.0024 -0.0029
                                           -0.0025 -0.0089
                ( 51.30%)   0.7163* C   7 s( 28.68%)p 2.49( 71.29%)d 0.00(  0.03%)
                                            0.0002  0.5355  0.0069  0.0001  0.0002
                                            0.5612  0.0125 -0.0009  0.0042  0.6201
                                           -0.0091 -0.0036  0.0023 -0.1128  0.0215
                                           -0.0018  0.0019  0.0139 -0.0025 -0.0022
                                            0.0022 -0.0082
    13. (1.97948) BD ( 1) C   5 - C   6  
                ( 50.44%)   0.7102* C   5 s( 34.71%)p 1.88( 65.26%)d 0.00(  0.03%)
                                           -0.0001  0.5890  0.0136 -0.0015 -0.0001
                                            0.5001  0.0220 -0.0094  0.0004  0.6271
                                           -0.0351 -0.0039  0.0007 -0.0864 -0.0019
                                            0.0015  0.0001  0.0131 -0.0031 -0.0022
                                           -0.0007 -0.0112
                ( 49.56%)   0.7040* C   6 s( 34.64%)p 1.89( 65.33%)d 0.00(  0.03%)
                                            0.0000  0.5885 -0.0094  0.0012  0.0004
                                           -0.5191  0.0392 -0.0055  0.0002 -0.6110
                                           -0.0133 -0.0131 -0.0009  0.0926 -0.0040
                                            0.0008  0.0001  0.0126 -0.0026 -0.0025
                                           -0.0046 -0.0113
    14. (1.98033) BD ( 1) C   5 - H  21  
                ( 60.33%)   0.7767* C   5 s( 30.17%)p 2.31( 69.76%)d 0.00(  0.07%)
                                            0.0004 -0.5490  0.0164  0.0021  0.0001
                                            0.8156  0.0035  0.0037  0.0012 -0.1486
                                            0.0095 -0.0036 -0.0015 -0.1009 -0.0012
                                            0.0011  0.0001  0.0077  0.0050 -0.0009
                                           -0.0216  0.0113
                ( 39.67%)   0.6299* H  21 s(100.00%)
                                           -1.0000 -0.0015 -0.0009
    15. (1.98154) BD ( 1) C   6 - H  22  
                ( 60.32%)   0.7766* C   6 s( 30.58%)p 2.27( 69.36%)d 0.00(  0.07%)
                                           -0.0003  0.5527  0.0177  0.0005  0.0001
                                           -0.2910 -0.0020  0.0023 -0.0005  0.7802
                                            0.0041 -0.0079  0.0014  0.0067 -0.0001
                                            0.0002 -0.0000 -0.0154  0.0004  0.0005
                                           -0.0175 -0.0112
                ( 39.68%)   0.6299* H  22 s(100.00%)
                                            1.0000  0.0006  0.0012
    16. (1.96289) BD ( 1) C   7 - C   8  
                ( 50.41%)   0.7100* C   7 s( 27.84%)p 2.59( 72.13%)d 0.00(  0.03%)
                                            0.0001  0.5276  0.0055  0.0006  0.0001
                                           -0.0675  0.0186 -0.0030  0.0013 -0.2478
                                            0.0100  0.0013  0.0004  0.8092  0.0038
                                           -0.0072  0.0045 -0.0010  0.0011 -0.0101
                                           -0.0019  0.0136
                ( 49.59%)   0.7042* C   8 s( 31.86%)p 2.14( 68.12%)d 0.00(  0.02%)
                                            0.0002  0.5643 -0.0115 -0.0029 -0.0005
                                            0.0452  0.0107 -0.0018  0.0005  0.2371
                                            0.0119 -0.0020  0.0011 -0.7889 -0.0170
                                            0.0040 -0.0029 -0.0013 -0.0020 -0.0071
                                            0.0007  0.0134
    17. (1.98146) BD ( 1) C   7 - N   9  
                ( 38.77%)   0.6227* C   7 s( 21.77%)p 3.59( 78.14%)d 0.00(  0.09%)
                                           -0.0000  0.4659  0.0247  0.0011 -0.0003
                                            0.2224  0.0043  0.0021 -0.0017 -0.6947
                                            0.0200 -0.0041 -0.0001 -0.4983  0.0225
                                           -0.0029 -0.0009 -0.0128 -0.0074  0.0229
                                           -0.0139 -0.0021
                ( 61.23%)   0.7825* N   9 s( 35.25%)p 1.84( 64.72%)d 0.00(  0.03%)
                                           -0.0000  0.5937 -0.0023 -0.0042  0.0001
                                           -0.1991 -0.0015  0.0010 -0.0005  0.6293
                                            0.0005 -0.0045  0.0013  0.4600 -0.0007
                                           -0.0032  0.0009 -0.0082 -0.0003  0.0137
                                           -0.0046 -0.0019
    18. (1.96668) BD ( 1) C   7 - H  23  
                ( 62.38%)   0.7898* C   7 s( 21.74%)p 3.60( 78.18%)d 0.00(  0.08%)
                                            0.0002 -0.4656  0.0248  0.0011 -0.0001
                                            0.7927  0.0238  0.0004 -0.0034 -0.2640
                                           -0.0104 -0.0002  0.0018  0.2882  0.0026
                                            0.0007  0.0002  0.0124 -0.0153  0.0040
                                           -0.0167  0.0084
                ( 37.62%)   0.6134* H  23 s(100.00%)
                                           -1.0000 -0.0042 -0.0005
    19. (1.97624) BD ( 1) C   8 - C  10  
                ( 49.78%)   0.7055* C   8 s( 34.24%)p 1.92( 65.73%)d 0.00(  0.03%)
                                           -0.0000  0.5850  0.0118  0.0033  0.0002
                                           -0.6699  0.0135  0.0005 -0.0027  0.1590
                                           -0.0092 -0.0007  0.0010  0.4276  0.0104
                                            0.0008  0.0016 -0.0051 -0.0130  0.0019
                                            0.0094  0.0008
                ( 50.22%)   0.7087* C  10 s( 38.66%)p 1.59( 61.32%)d 0.00(  0.02%)
                                            0.0001  0.6217  0.0015  0.0046  0.0004
                                            0.6004  0.0105 -0.0053  0.0096 -0.0988
                                           -0.0059  0.0011 -0.0026 -0.4925  0.0045
                                            0.0030 -0.0049 -0.0057 -0.0105 -0.0008
                                            0.0093  0.0020
    20. (1.68255) BD ( 2) C   8 - C  10  
                ( 47.51%)   0.6893* C   8 s(  0.00%)p 1.00( 99.96%)d 0.00(  0.04%)
                                            0.0001 -0.0018 -0.0030 -0.0003 -0.0001
                                            0.3879 -0.0020  0.0029 -0.0025  0.8765
                                           -0.0031  0.0081 -0.0059  0.2844 -0.0046
                                            0.0004 -0.0024 -0.0090  0.0040  0.0140
                                           -0.0028  0.0080
                ( 52.49%)   0.7245* C  10 s(  0.00%)p 1.00( 99.99%)d 0.00(  0.01%)
                                           -0.0000 -0.0050 -0.0003 -0.0004  0.0001
                                            0.3857 -0.0002  0.0056 -0.0005  0.8763
                                            0.0001  0.0101 -0.0011  0.2880 -0.0017
                                            0.0041 -0.0008  0.0070  0.0000 -0.0061
                                            0.0046 -0.0033
    21. (1.96714) BD ( 1) C   8 - C  14  
                ( 51.18%)   0.7154* C   8 s( 33.88%)p 1.95( 66.08%)d 0.00(  0.03%)
                                           -0.0003  0.5821  0.0041 -0.0019  0.0001
                                            0.6308 -0.0113 -0.0016  0.0044 -0.3870
                                            0.0056  0.0004 -0.0017  0.3361  0.0005
                                           -0.0007 -0.0000 -0.0123  0.0092 -0.0076
                                            0.0067 -0.0017
                ( 48.82%)   0.6987* C  14 s( 34.62%)p 1.89( 65.35%)d 0.00(  0.03%)
                                            0.0002  0.5884  0.0045  0.0029  0.0005
                                           -0.6238 -0.0072  0.0089 -0.0008  0.3848
                                           -0.0027 -0.0061 -0.0002 -0.3402  0.0195
                                            0.0056  0.0013 -0.0117  0.0063 -0.0058
                                            0.0078 -0.0026
    22. (1.99107) BD ( 1) N   9 - C  15  
                ( 63.22%)   0.7951* N   9 s( 35.73%)p 1.80( 64.22%)d 0.00(  0.05%)
                                            0.0000  0.5976  0.0101  0.0055  0.0000
                                           -0.4716 -0.0026  0.0015 -0.0015 -0.2903
                                            0.0206 -0.0036 -0.0003 -0.5786  0.0176
                                           -0.0026 -0.0013  0.0046  0.0163  0.0116
                                            0.0045  0.0043
                ( 36.78%)   0.6065* C  15 s( 32.53%)p 2.07( 67.39%)d 0.00(  0.08%)
                                            0.0001  0.5700 -0.0201  0.0025 -0.0022
                                            0.4861 -0.0185 -0.0011  0.0031  0.2956
                                           -0.0094 -0.0066  0.0006  0.5910 -0.0205
                                           -0.0070  0.0026  0.0122  0.0203  0.0104
                                            0.0056  0.0085
    23. (1.98493) BD ( 1) N   9 - H  24  
                ( 70.59%)   0.8402* N   9 s( 28.91%)p 2.46( 71.03%)d 0.00(  0.06%)
                                           -0.0002  0.5377 -0.0035 -0.0028 -0.0001
                                            0.7413 -0.0166 -0.0012 -0.0012 -0.3752
                                            0.0112 -0.0002  0.0019  0.1399 -0.0005
                                           -0.0011  0.0010 -0.0178  0.0079  0.0013
                                            0.0114 -0.0110
                ( 29.41%)   0.5423* H  24 s(100.00%)
                                            1.0000 -0.0066  0.0020
    24. (1.97900) BD ( 1) C  10 - C  11  
                ( 51.35%)   0.7166* C  10 s( 37.29%)p 1.68( 62.68%)d 0.00(  0.03%)
                                           -0.0001  0.6106  0.0060  0.0007 -0.0005
                                           -0.0485  0.0203 -0.0036  0.0026 -0.2241
                                           -0.0067  0.0017 -0.0039  0.7574 -0.0069
                                           -0.0010  0.0086 -0.0029 -0.0022 -0.0088
                                            0.0019  0.0141
                ( 48.65%)   0.6975* C  11 s( 34.38%)p 1.91( 65.59%)d 0.00(  0.03%)
                                            0.0000  0.5861 -0.0137  0.0032  0.0004
                                           -0.0021  0.0336 -0.0031  0.0010  0.2504
                                           -0.0177 -0.0031 -0.0007 -0.7691  0.0096
                                            0.0138  0.0009 -0.0011 -0.0028 -0.0084
                                            0.0007  0.0150
    25. (1.98972) BD ( 1) C  10 -Cl  17  
                ( 46.34%)   0.6808* C  10 s( 23.88%)p 3.18( 75.92%)d 0.01(  0.20%)
                                           -0.0001  0.4886 -0.0084 -0.0072  0.0001
                                           -0.6979  0.0142  0.0087  0.0121  0.4139
                                           -0.0054 -0.0063 -0.0064 -0.3165 -0.0027
                                            0.0075  0.0033 -0.0302  0.0200 -0.0128
                                            0.0173 -0.0135
                ( 53.66%)   0.7325*Cl  17 s( 20.26%)p 3.91( 79.21%)d 0.03(  0.53%)
                                            0.0000  0.0001  0.4487  0.0352  0.0010
                                            0.0000 -0.0000  0.0001  0.7317 -0.0393
                                           -0.0051  0.0014 -0.0002 -0.0000 -0.4197
                                            0.0236  0.0031 -0.0004  0.0002  0.0000
                                            0.2793 -0.0187 -0.0037 -0.0007 -0.0001
                                           -0.0491  0.0328 -0.0187  0.0286 -0.0257
    26. (1.97488) BD ( 1) C  11 - C  12  
                ( 50.59%)   0.7113* C  11 s( 34.92%)p 1.86( 65.05%)d 0.00(  0.03%)
                                           -0.0002  0.5908 -0.0129 -0.0069 -0.0002
                                            0.6304  0.0083 -0.0120  0.0010 -0.3824
                                            0.0095  0.0055 -0.0003  0.3238 -0.0406
                                           -0.0006 -0.0003 -0.0132  0.0058 -0.0057
                                            0.0090 -0.0039
                ( 49.41%)   0.7029* C  12 s( 34.43%)p 1.90( 65.54%)d 0.00(  0.03%)
                                            0.0001  0.5867 -0.0110 -0.0003 -0.0001
                                           -0.6415  0.0315  0.0099  0.0002  0.3805
                                           -0.0048 -0.0072 -0.0000 -0.3115 -0.0278
                                            0.0094 -0.0001 -0.0118  0.0088 -0.0079
                                            0.0063 -0.0009
    27. (1.66622) BD ( 2) C  11 - C  12  
                ( 50.35%)   0.7096* C  11 s(  0.00%)p 1.00( 99.96%)d 0.00(  0.04%)
                                           -0.0000  0.0004  0.0001  0.0006  0.0001
                                            0.3854  0.0098  0.0052 -0.0002  0.8771
                                            0.0214  0.0121 -0.0004  0.2848  0.0069
                                            0.0034 -0.0003  0.0135  0.0040 -0.0049
                                            0.0132 -0.0016
                ( 49.65%)   0.7046* C  12 s(  0.00%)p 1.00( 99.96%)d 0.00(  0.04%)
                                            0.0000  0.0002 -0.0001  0.0003 -0.0000
                                            0.3829  0.0098  0.0059 -0.0000  0.8782
                                            0.0223  0.0133  0.0001  0.2843  0.0073
                                            0.0043  0.0000 -0.0040 -0.0088 -0.0119
                                           -0.0113 -0.0082
    28. (1.98031) BD ( 1) C  11 - H  25  
                ( 60.87%)   0.7802* C  11 s( 30.62%)p 2.26( 69.32%)d 0.00(  0.06%)
                                            0.0003 -0.5530 -0.0184 -0.0041  0.0001
                                            0.6726  0.0067  0.0047  0.0011 -0.1430
                                           -0.0047 -0.0002 -0.0003 -0.4692  0.0055
                                           -0.0052 -0.0006  0.0055  0.0204 -0.0046
                                           -0.0134  0.0004
                ( 39.13%)   0.6256* H  25 s(100.00%)
                                           -1.0000 -0.0011 -0.0012
    29. (1.98136) BD ( 1) C  12 - C  13  
                ( 49.98%)   0.7070* C  12 s( 34.68%)p 1.88( 65.29%)d 0.00(  0.03%)
                                            0.0000  0.5888 -0.0122  0.0002 -0.0001
                                            0.6623 -0.0308 -0.0096 -0.0002 -0.1476
                                            0.0201  0.0006  0.0002 -0.4365 -0.0207
                                            0.0113 -0.0004 -0.0052 -0.0137  0.0007
                                            0.0100  0.0026
                ( 50.02%)   0.7072* C  13 s( 34.65%)p 1.88( 65.31%)d 0.00(  0.03%)
                                            0.0000  0.5885 -0.0125 -0.0028 -0.0005
                                           -0.6466 -0.0038  0.0123 -0.0007  0.1346
                                            0.0147 -0.0044  0.0003  0.4636 -0.0402
                                           -0.0036 -0.0000 -0.0070 -0.0122  0.0010
                                            0.0112 -0.0005
    30. (1.98088) BD ( 1) C  12 - H  26  
                ( 60.53%)   0.7780* C  12 s( 30.80%)p 2.24( 69.14%)d 0.00(  0.07%)
                                           -0.0003  0.5547  0.0182 -0.0001  0.0002
                                           -0.0247 -0.0014 -0.0001 -0.0003 -0.2464
                                           -0.0009 -0.0027 -0.0004  0.7937  0.0045
                                            0.0082  0.0017  0.0015 -0.0008 -0.0122
                                           -0.0031  0.0222
                ( 39.47%)   0.6282* H  26 s(100.00%)
                                            1.0000  0.0005  0.0012
    31. (1.97942) BD ( 1) C  13 - C  14  
                ( 49.34%)   0.7024* C  13 s( 34.56%)p 1.89( 65.41%)d 0.00(  0.03%)
                                           -0.0001 -0.5877  0.0107 -0.0019 -0.0001
                                           -0.0294  0.0368 -0.0026  0.0008 -0.2339
                                           -0.0105  0.0047 -0.0005  0.7724 -0.0175
                                           -0.0117  0.0005  0.0029 -0.0009  0.0099
                                           -0.0009 -0.0144
                ( 50.66%)   0.7118* C  14 s( 35.04%)p 1.85( 64.93%)d 0.00(  0.03%)
                                            0.0000 -0.5918 -0.0159  0.0008  0.0002
                                            0.0105  0.0360 -0.0033 -0.0007  0.2448
                                           -0.0177 -0.0008  0.0003 -0.7665  0.0057
                                            0.0083 -0.0007  0.0017  0.0033  0.0085
                                           -0.0015 -0.0147
    32. (1.66500) BD ( 2) C  13 - C  14  
                ( 49.70%)   0.7050* C  13 s(  0.00%)p 1.00( 99.95%)d 0.00(  0.05%)
                                            0.0000  0.0017 -0.0010 -0.0015 -0.0002
                                            0.3863  0.0081  0.0041 -0.0001  0.8777
                                            0.0179  0.0091 -0.0005  0.2818  0.0059
                                            0.0030 -0.0001 -0.0050 -0.0091 -0.0115
                                           -0.0122 -0.0079
                ( 50.30%)   0.7092* C  14 s(  0.00%)p 1.00( 99.96%)d 0.00(  0.04%)
                                           -0.0000  0.0024  0.0002 -0.0004 -0.0001
                                            0.3883  0.0053  0.0041 -0.0008  0.8764
                                            0.0125  0.0130 -0.0017  0.2834  0.0039
                                            0.0052 -0.0002 -0.0085  0.0039  0.0141
                                           -0.0023  0.0081
    33. (1.98132) BD ( 1) C  13 - H  27  
                ( 60.51%)   0.7779* C  13 s( 30.70%)p 2.26( 69.23%)d 0.00(  0.07%)
                                           -0.0003  0.5538  0.0183  0.0009  0.0004
                                            0.6557  0.0045  0.0062  0.0010 -0.3944
                                           -0.0026 -0.0040 -0.0006  0.3266  0.0015
                                            0.0038  0.0006 -0.0160  0.0145 -0.0075
                                            0.0080 -0.0082
                ( 39.49%)   0.6284* H  27 s(100.00%)
                                            1.0000  0.0006  0.0013
    34. (1.97891) BD ( 1) C  14 - H  28  
                ( 60.13%)   0.7755* C  14 s( 30.23%)p 2.31( 69.70%)d 0.00(  0.07%)
                                           -0.0004  0.5496 -0.0160 -0.0018 -0.0002
                                            0.6773 -0.0062  0.0051  0.0024 -0.1516
                                            0.0068 -0.0035 -0.0013 -0.4637 -0.0144
                                            0.0011 -0.0010 -0.0065 -0.0205  0.0056
                                            0.0138 -0.0011
                ( 39.87%)   0.6314* H  28 s(100.00%)
                                            1.0000  0.0014  0.0008
    35. (1.99753) BD ( 1) C  15 - O  16  
                ( 26.68%)   0.5165* C  15 s(  0.02%)p99.99( 99.38%)d24.46(  0.60%)
                                            0.0000  0.0156 -0.0016  0.0003 -0.0001
                                           -0.4241 -0.0207 -0.0098  0.0027 -0.6264
                                           -0.0280 -0.0134  0.0040  0.6471  0.0331
                                            0.0152 -0.0044  0.0116  0.0332 -0.0147
                                           -0.0483 -0.0470
                ( 73.32%)   0.8563* O  16 s(  0.03%)p99.99( 99.86%)d 3.79(  0.11%)
                                            0.0000  0.0170 -0.0013 -0.0001 -0.0000
                                           -0.4410 -0.0005 -0.0006  0.0015 -0.5932
                                           -0.0017 -0.0012  0.0022  0.6725  0.0007
                                            0.0009 -0.0023 -0.0052 -0.0148  0.0075
                                            0.0203  0.0196
    36. (1.99399) BD ( 2) C  15 - O  16  
                ( 36.14%)   0.6012* C  15 s( 31.95%)p 2.13( 67.90%)d 0.00(  0.16%)
                                           -0.0001  0.5618 -0.0621 -0.0021 -0.0013
                                            0.2716 -0.0012 -0.0066  0.0005 -0.6329
                                            0.0456  0.0035 -0.0041 -0.4482  0.0393
                                           -0.0016 -0.0033 -0.0201 -0.0120  0.0279
                                           -0.0150 -0.0042
                ( 63.86%)   0.7991* O  16 s( 36.89%)p 1.71( 63.00%)d 0.00(  0.11%)
                                            0.0000  0.6058 -0.0442 -0.0016 -0.0000
                                           -0.2488  0.0083 -0.0010 -0.0003  0.6445
                                           -0.0200 -0.0018  0.0002  0.3899 -0.0131
                                           -0.0022  0.0001 -0.0136 -0.0100  0.0231
                                           -0.0164 -0.0032
    37. (1.98779) BD ( 1) C  15 - H  29  
                ( 58.40%)   0.7642* C  15 s( 35.87%)p 1.79( 64.04%)d 0.00(  0.09%)
                                            0.0002 -0.5972 -0.0458  0.0006 -0.0019
                                            0.7099  0.0131 -0.0018 -0.0032 -0.3334
                                           -0.0175  0.0071  0.0041  0.1568 -0.0074
                                            0.0060  0.0014  0.0184 -0.0046  0.0099
                                           -0.0153  0.0138
                ( 41.60%)   0.6450* H  29 s(100.00%)
                                           -1.0000 -0.0041  0.0004
    38. (1.99929) CR ( 1) C   1           s(100.00%)p 0.00(  0.00%)
                                            1.0000  0.0002  0.0000 -0.0000  0.0000
                                            0.0002  0.0000  0.0000  0.0000  0.0002
                                            0.0000  0.0000  0.0000 -0.0000 -0.0000
                                           -0.0000 -0.0000  0.0000 -0.0000 -0.0000
                                           -0.0000 -0.0000
    39. (1.99929) CR ( 1) C   2           s(100.00%)p 0.00(  0.00%)
                                            1.0000  0.0001  0.0000  0.0000  0.0000
                                            0.0003  0.0000  0.0000  0.0000 -0.0000
                                           -0.0000 -0.0000 -0.0000 -0.0000 -0.0000
                                           -0.0000 -0.0000 -0.0000 -0.0000  0.0000
                                            0.0000 -0.0000
    40. (1.99916) CR ( 1) C   3           s(100.00%)p 0.00(  0.00%)
                                            1.0000  0.0002 -0.0000 -0.0000 -0.0000
                                            0.0002 -0.0000  0.0000  0.0000 -0.0002
                                           -0.0000 -0.0000 -0.0000  0.0000  0.0000
                                           -0.0000 -0.0000 -0.0000  0.0000  0.0000
                                           -0.0000 -0.0000
    41. (1.99911) CR ( 1) C   4           s(100.00%)p 0.00(  0.00%)
                                            1.0000 -0.0001  0.0000  0.0000  0.0000
                                            0.0001  0.0000 -0.0000  0.0000  0.0001
                                            0.0000 -0.0000  0.0000 -0.0001 -0.0000
                                           -0.0000  0.0000 -0.0000  0.0000 -0.0000
                                            0.0000  0.0000
    42. (1.99918) CR ( 1) C   5           s(100.00%)p 0.00(  0.00%)
                                            1.0000  0.0002 -0.0000 -0.0000 -0.0000
                                           -0.0003 -0.0000 -0.0000 -0.0000  0.0002
                                           -0.0000 -0.0000  0.0000  0.0000  0.0000
                                           -0.0000 -0.0000 -0.0000 -0.0000  0.0000
                                            0.0000 -0.0000
    43. (1.99929) CR ( 1) C   6           s(100.00%)p 0.00(  0.00%)
                                            1.0000  0.0001  0.0000  0.0000  0.0000
                                           -0.0001 -0.0000  0.0000 -0.0000  0.0003
                                            0.0000 -0.0000  0.0000  0.0000  0.0000
                                           -0.0000 -0.0000 -0.0000  0.0000 -0.0000
                                           -0.0000 -0.0000
    44. (1.99904) CR ( 1) C   7           s(100.00%)p 0.00(  0.00%)
                                            1.0000 -0.0000 -0.0000 -0.0000 -0.0000
                                           -0.0003 -0.0000  0.0000 -0.0000 -0.0000
                                            0.0000  0.0000 -0.0000 -0.0002 -0.0000
                                            0.0000 -0.0000 -0.0000  0.0000  0.0000
                                            0.0000 -0.0000
    45. (1.99895) CR ( 1) C   8           s(100.00%)p 0.00(  0.00%)
                                            1.0000  0.0000  0.0000  0.0000  0.0000
                                            0.0001 -0.0000 -0.0000  0.0000 -0.0002
                                           -0.0000  0.0000 -0.0000  0.0002  0.0000
                                           -0.0000  0.0000 -0.0000  0.0000 -0.0000
                                            0.0000 -0.0000
    46. (1.99940) CR ( 1) N   9           s(100.00%)p 0.00(  0.00%)
                                            1.0000  0.0001 -0.0000 -0.0000 -0.0000
                                            0.0001 -0.0000 -0.0000 -0.0000 -0.0000
                                            0.0000 -0.0000  0.0000  0.0000 -0.0000
                                           -0.0000  0.0000 -0.0000  0.0000  0.0000
                                            0.0000 -0.0000
    47. (1.99867) CR ( 1) C  10           s(100.00%)
                                            1.0000  0.0000 -0.0000 -0.0000 -0.0000
                                           -0.0001  0.0000  0.0000  0.0000  0.0001
                                           -0.0000 -0.0000 -0.0000  0.0001 -0.0000
                                            0.0000  0.0000 -0.0000  0.0000 -0.0000
                                            0.0000 -0.0000
    48. (1.99913) CR ( 1) C  11           s(100.00%)p 0.00(  0.00%)
                                            1.0000  0.0003  0.0000 -0.0000 -0.0000
                                           -0.0001 -0.0000 -0.0000 -0.0000 -0.0000
                                            0.0000  0.0000  0.0000  0.0002 -0.0000
                                            0.0000  0.0000 -0.0000 -0.0000  0.0000
                                            0.0000 -0.0000
    49. (1.99928) CR ( 1) C  12           s(100.00%)p 0.00(  0.00%)
                                            1.0000  0.0001  0.0000 -0.0000  0.0000
                                            0.0000 -0.0000 -0.0000 -0.0000 -0.0001
                                           -0.0000 -0.0000 -0.0000  0.0003  0.0000
                                            0.0000  0.0000  0.0000 -0.0000 -0.0000
                                           -0.0000  0.0000
    50. (1.99929) CR ( 1) C  13           s(100.00%)p 0.00(  0.00%)
                                            1.0000  0.0001  0.0000  0.0000  0.0000
                                            0.0002  0.0000  0.0000  0.0000 -0.0002
                                           -0.0000 -0.0000 -0.0000  0.0001  0.0000
                                            0.0000  0.0000 -0.0000  0.0000 -0.0000
                                            0.0000 -0.0000
    51. (1.99916) CR ( 1) C  14           s(100.00%)p 0.00(  0.00%)
                                            1.0000  0.0001 -0.0000 -0.0000 -0.0000
                                            0.0004 -0.0000  0.0000  0.0000 -0.0001
                                            0.0000  0.0000 -0.0000 -0.0001 -0.0000
                                           -0.0000 -0.0000 -0.0000 -0.0000  0.0000
                                            0.0000  0.0000
    52. (1.99947) CR ( 1) C  15           s(100.00%)p 0.00(  0.00%)
                                            1.0000  0.0001  0.0000 -0.0000  0.0000
                                           -0.0002  0.0000  0.0000  0.0000 -0.0000
                                            0.0000 -0.0000 -0.0000 -0.0001  0.0000
                                           -0.0000 -0.0000 -0.0000 -0.0000 -0.0000
                                            0.0000 -0.0000
    53. (1.99981) CR ( 1) O  16           s(100.00%)p 0.00(  0.00%)
                                            1.0000  0.0002  0.0000 -0.0000  0.0000
                                           -0.0000 -0.0000 -0.0000  0.0000 -0.0002
                                            0.0000  0.0000 -0.0000 -0.0002  0.0000
                                            0.0000 -0.0000  0.0000  0.0000 -0.0000
                                            0.0000 -0.0000
    54. (2.00000) CR ( 1)Cl  17           s(100.00%)
                                            1.0000 -0.0000  0.0000 -0.0000 -0.0000
                                           -0.0000  0.0000 -0.0000 -0.0000  0.0000
                                            0.0000 -0.0000 -0.0000  0.0000  0.0000
                                           -0.0000 -0.0000  0.0000  0.0000 -0.0000
                                           -0.0000  0.0000  0.0000  0.0000 -0.0000
                                            0.0000 -0.0000  0.0000 -0.0000  0.0000
    55. (1.99968) CR ( 2)Cl  17           s(100.00%)p 0.00(  0.00%)
                                           -0.0000  1.0000  0.0002 -0.0000 -0.0000
                                           -0.0000  0.0000 -0.0000 -0.0002  0.0000
                                           -0.0000 -0.0000 -0.0000  0.0000  0.0001
                                           -0.0000 -0.0000  0.0000  0.0000 -0.0000
                                           -0.0001  0.0000  0.0000  0.0000 -0.0000
                                            0.0000 -0.0000  0.0000 -0.0000  0.0000
    56. (1.99993) CR ( 3)Cl  17           s(  0.00%)p 1.00(100.00%)
                                           -0.0000 -0.0000  0.0001 -0.0000 -0.0000
                                           -0.0000  0.0000  1.0000 -0.0001  0.0000
                                           -0.0000 -0.0000 -0.0000  0.0000  0.0000
                                           -0.0000 -0.0000  0.0000  0.0000 -0.0000
                                           -0.0001  0.0000  0.0000  0.0000 -0.0000
                                            0.0000 -0.0000  0.0000 -0.0000  0.0000
    57. (1.99997) CR ( 4)Cl  17           s(  0.00%)p 1.00(100.00%)
                                            0.0000  0.0000 -0.0001  0.0000  0.0000
                                            0.0000 -0.0000  0.0000  0.0001 -0.0000
                                            0.0000  0.0000  0.0000  1.0000 -0.0001
                                            0.0000  0.0000 -0.0000 -0.0000  0.0000
                                           -0.0000 -0.0000 -0.0000 -0.0000  0.0000
                                           -0.0000  0.0000 -0.0000  0.0000 -0.0000
    58. (1.99998) CR ( 5)Cl  17           s(  0.00%)p 1.00(100.00%)
                                           -0.0000 -0.0000  0.0000 -0.0000 -0.0000
                                            0.0000  0.0000 -0.0000 -0.0001  0.0000
                                           -0.0000 -0.0000 -0.0000  0.0000  0.0000
                                           -0.0000  0.0000  0.0000  0.0000  1.0000
                                            0.0000  0.0000  0.0000  0.0000  0.0000
                                            0.0000 -0.0000  0.0000 -0.0000  0.0000
    59. (1.68884) LP ( 1) N   9           s(  0.00%)p 1.00( 99.99%)d 0.00(  0.01%)
                                           -0.0000  0.0033 -0.0001  0.0001  0.0000
                                            0.4332  0.0120  0.0007 -0.0000  0.6150
                                            0.0165  0.0018 -0.0003 -0.6582 -0.0184
                                           -0.0023  0.0002 -0.0062  0.0021 -0.0030
                                           -0.0020  0.0089
    60. (1.98867) LP ( 1) O  16           s( 63.28%)p 0.58( 36.71%)d 0.00(  0.01%)
                                           -0.0003  0.7952  0.0215  0.0008  0.0000
                                            0.2036 -0.0027 -0.0013  0.0016 -0.4794
                                            0.0070  0.0017 -0.0043 -0.3094  0.0047
                                            0.0006 -0.0029  0.0042  0.0017 -0.0066
                                            0.0034  0.0010
    61. (1.90439) LP ( 2) O  16           s(  0.00%)p 1.00( 99.93%)d 0.00(  0.06%)
                                            0.0001 -0.0040  0.0011  0.0054 -0.0001
                                            0.8372  0.0112  0.0019 -0.0004 -0.0034
                                            0.0003 -0.0014 -0.0010  0.5460  0.0075
                                           -0.0001 -0.0012  0.0164  0.0067  0.0112
                                           -0.0067  0.0121
    62. (1.99137) LP ( 1)Cl  17           s( 79.82%)p 0.25( 20.17%)d 0.00(  0.02%)
                                           -0.0000 -0.0003  0.8933 -0.0096 -0.0002
                                           -0.0000  0.0000 -0.0002 -0.3707  0.0143
                                           -0.0026 -0.0005 -0.0005  0.0001  0.2129
                                           -0.0085  0.0009  0.0002  0.0003 -0.0001
                                           -0.1363  0.0068  0.0006  0.0002 -0.0002
                                            0.0090 -0.0064  0.0032 -0.0051  0.0053
    63. (1.96247) LP ( 2)Cl  17           s(  0.00%)p 1.00( 99.97%)d 0.00(  0.02%)
                                            0.0000  0.0000  0.0042 -0.0014 -0.0004
                                           -0.0001 -0.0000 -0.0000  0.4188  0.0067
                                            0.0026 -0.0003  0.0001 -0.0000  0.1372
                                            0.0017 -0.0016 -0.0001  0.0001  0.0000
                                           -0.8974 -0.0120 -0.0001  0.0000 -0.0003
                                           -0.0010 -0.0098  0.0071  0.0061 -0.0070
    64. (1.92288) LP ( 3)Cl  17           s(  0.00%)p 1.00( 99.96%)d 0.00(  0.04%)
                                            0.0000  0.0000  0.0016  0.0007 -0.0005
                                            0.0000  0.0000 -0.0000 -0.3814 -0.0072
                                           -0.0009  0.0002  0.0002 -0.0001 -0.8701
                                           -0.0158 -0.0006  0.0005  0.0004 -0.0000
                                           -0.3110 -0.0057 -0.0011 -0.0001  0.0002
                                           -0.0107 -0.0073 -0.0022 -0.0143 -0.0031
    65. (0.00547) RY*( 1) C   1           s(  1.28%)p72.74( 93.34%)d 4.19(  5.38%)
                                            0.0000 -0.0241  0.1094  0.0079  0.0151
                                            0.0157 -0.5995  0.0724 -0.0345  0.0181
                                           -0.7393  0.0802 -0.0412 -0.0029  0.1089
                                           -0.0191  0.0067 -0.2246  0.0091  0.0327
                                            0.0406  0.0236
    66. (0.00193) RY*( 2) C   1           s(  0.01%)p99.99( 98.10%)d99.99(  1.89%)
                                           -0.0000 -0.0001  0.0111  0.0014 -0.0002
                                           -0.0317 -0.7265  0.1289  0.1835  0.0262
                                            0.6034 -0.0962 -0.1499  0.0029  0.0704
                                           -0.0109 -0.0184  0.0233 -0.0186  0.0036
                                            0.1340  0.0022
    67. (0.00089) RY*( 3) C   1           s(  0.20%)p99.99( 90.84%)d45.76(  8.96%)
                                           -0.0000  0.0006  0.0161  0.0409  0.0050
                                           -0.0033  0.1151 -0.0100  0.0112 -0.0006
                                            0.0391  0.0001  0.0011 -0.0209  0.9131
                                            0.2152  0.1135  0.0247  0.2500  0.1469
                                            0.0224 -0.0664
    68. (0.00054) RY*( 4) C   1           s(  0.30%)p 5.48(  1.63%)d99.99( 98.07%)
                                           -0.0000  0.0005  0.0462  0.0290  0.0012
                                           -0.0009  0.0236  0.0429 -0.0151 -0.0023
                                            0.0017 -0.0611  0.0170 -0.0110  0.0971
                                            0.0015  0.0112  0.0509 -0.7273  0.6520
                                           -0.1076  0.1112
    69. (0.00043) RY*( 5) C   1           s( 26.83%)p 2.58( 69.28%)d 0.15(  3.89%)
                                           -0.0000  0.0026  0.5165  0.0335 -0.0188
                                           -0.0222 -0.0346 -0.6022  0.2482  0.0024
                                            0.1042  0.4970 -0.0727  0.0030 -0.0233
                                            0.0491 -0.0276 -0.0905 -0.0218  0.0242
                                           -0.1653 -0.0482
    70. (0.00041) RY*( 6) C   1           s( 64.19%)p 0.50( 31.92%)d 0.06(  3.89%)
                                           -0.0000  0.0036  0.7983  0.0561 -0.0373
                                           -0.0030  0.1178  0.3940 -0.0113 -0.0223
                                            0.0392 -0.2851  0.2534  0.0019 -0.0285
                                           -0.0389 -0.0121 -0.0769  0.0295 -0.0388
                                            0.1449 -0.0981
    71. (0.00017) RY*( 7) C   1           s( 77.48%)p 0.04(  3.20%)d 0.25( 19.32%)
                                            0.0000 -0.0059 -0.1740  0.8628 -0.0063
                                            0.0053  0.0148  0.0273  0.0957  0.0079
                                            0.0301  0.0438  0.1302 -0.0010 -0.0361
                                            0.0072 -0.0243 -0.2609 -0.0691 -0.0129
                                            0.0273 -0.3457
    72. (0.00007) RY*( 8) C   1           s(  0.14%)p99.99( 23.93%)d99.99( 75.93%)
    73. (0.00005) RY*( 9) C   1           s(  4.38%)p14.85( 65.04%)d 6.98( 30.58%)
    74. (0.00002) RY*(10) C   1           s( 13.06%)p 1.38( 18.06%)d 5.28( 68.88%)
    75. (0.00000) RY*(11) C   1           s(  1.02%)p94.15( 96.48%)d 2.44(  2.50%)
    76. (0.00000) RY*(12) C   1           s(  0.04%)p99.99( 99.58%)d 8.62(  0.38%)
    77. (0.00001) RY*(13) C   1           s(  0.58%)p99.99( 87.81%)d19.85( 11.60%)
    78. (0.00000) RY*(14) C   1           s(  2.99%)p28.50( 85.33%)d 3.90( 11.68%)
    79. (0.00000) RY*(15) C   1           s(  0.22%)p38.66(  8.41%)d99.99( 91.38%)
    80. (0.00000) RY*(16) C   1           s( 98.64%)p 0.01(  1.12%)d 0.00(  0.24%)
    81. (0.00000) RY*(17) C   1           s(  8.72%)p 2.99( 26.02%)d 7.49( 65.27%)
    82. (0.00579) RY*( 1) C   2           s(  0.40%)p99.99( 94.76%)d12.01(  4.84%)
                                            0.0000 -0.0258  0.0549 -0.0150  0.0112
                                            0.0275 -0.9404  0.0775 -0.0566 -0.0018
                                            0.1989  0.0346 -0.0051 -0.0034  0.1108
                                           -0.0151  0.0059  0.0721  0.0289 -0.0160
                                           -0.2039  0.0231
    83. (0.00203) RY*( 2) C   2           s(  0.43%)p99.99( 97.54%)d 4.68(  2.03%)
                                            0.0000  0.0019 -0.0431  0.0494  0.0057
                                            0.0063  0.1771 -0.0302 -0.0273  0.0392
                                            0.9271 -0.1817 -0.2143 -0.0024 -0.0462
                                            0.0028  0.0144 -0.1374  0.0099  0.0190
                                           -0.0302 -0.0032
    84. (0.00096) RY*( 3) C   2           s(  0.18%)p99.99( 74.90%)d99.99( 24.92%)
                                           -0.0000  0.0001  0.0337 -0.0257  0.0012
                                            0.0005 -0.0945 -0.0069 -0.0001  0.0015
                                           -0.0173  0.0030 -0.0059  0.0113 -0.8203
                                           -0.2540 -0.0472 -0.0565 -0.3117 -0.3744
                                           -0.0247  0.0897
    85. (0.00055) RY*( 4) C   2           s(  0.37%)p48.89( 18.02%)d99.99( 81.61%)
                                           -0.0000 -0.0005  0.0453 -0.0403  0.0020
                                           -0.0030  0.0593  0.0463  0.0218  0.0012
                                            0.0274  0.0561 -0.0053 -0.0156  0.3945
                                            0.0511  0.1079 -0.1022 -0.0026 -0.8949
                                            0.0431  0.0544
    86. (0.00046) RY*( 5) C   2           s( 88.31%)p 0.09(  8.26%)d 0.04(  3.43%)
                                           -0.0000  0.0040  0.9382 -0.0403 -0.0367
                                           -0.0202  0.0978  0.0961  0.1707  0.0099
                                            0.0489  0.1497 -0.0913  0.0029 -0.0141
                                            0.0105 -0.0254  0.0778  0.0186  0.0468
                                           -0.1298 -0.0941
    87. (0.00026) RY*( 6) C   2           s( 11.72%)p 6.92( 81.13%)d 0.61(  7.15%)
                                            0.0000 -0.0005 -0.1853  0.2878 -0.0099
                                            0.0078  0.0564  0.1120 -0.0692  0.0185
                                            0.0753  0.8032 -0.3695 -0.0013 -0.0239
                                           -0.0428  0.0242  0.2554 -0.0246 -0.0023
                                            0.0196 -0.0726
    88. (0.00012) RY*( 7) C   2           s( 57.89%)p 0.27( 15.74%)d 0.46( 26.37%)
                                            0.0000 -0.0078 -0.0491  0.7581 -0.0420
                                            0.0048  0.0077  0.0929  0.2538 -0.0078
                                           -0.0803 -0.2713  0.0590 -0.0000  0.0112
                                           -0.0110 -0.0193  0.0021 -0.0805 -0.0819
                                           -0.3088 -0.3939
    89. (0.00008) RY*( 8) C   2           s(  7.42%)p 5.15( 38.22%)d 7.33( 54.37%)
    90. (0.00006) RY*( 9) C   2           s(  8.31%)p 6.46( 53.63%)d 4.58( 38.06%)
    91. (0.00002) RY*(10) C   2           s(  0.00%)p 1.00( 92.47%)d 0.08(  7.53%)
    92. (0.00003) RY*(11) C   2           s( 13.80%)p 1.01( 13.95%)d 5.24( 72.25%)
    93. (0.00000) RY*(12) C   2           s(  0.04%)p99.99( 99.20%)d18.94(  0.76%)
    94. (0.00001) RY*(13) C   2           s(  4.82%)p15.37( 74.14%)d 4.36( 21.04%)
    95. (0.00000) RY*(14) C   2           s(  0.53%)p26.67( 14.21%)d99.99( 85.26%)
    96. (0.00000) RY*(15) C   2           s( 98.33%)p 0.01(  0.80%)d 0.01(  0.87%)
    97. (0.00001) RY*(16) C   2           s(  3.08%)p30.13( 92.72%)d 1.37(  4.20%)
    98. (0.00000) RY*(17) C   2           s(  4.44%)p 6.85( 30.40%)d14.67( 65.16%)
    99. (0.00561) RY*( 1) C   3           s(  0.17%)p99.99( 94.56%)d30.21(  5.26%)
                                            0.0000 -0.0219  0.0293  0.0193  0.0059
                                            0.0042 -0.2549  0.0664 -0.0026 -0.0242
                                            0.9346 -0.0094  0.0417  0.0019  0.0183
                                           -0.0061  0.0015  0.1464 -0.0217 -0.0168
                                            0.1727  0.0250
   100. (0.00186) RY*( 2) C   3           s(  0.81%)p99.99( 96.03%)d 3.88(  3.15%)
                                            0.0000  0.0179  0.0873 -0.0022 -0.0138
                                            0.0271  0.9200 -0.1365 -0.1237  0.0019
                                            0.2594 -0.0016 -0.0700 -0.0036 -0.0687
                                            0.0437  0.0221  0.1353  0.0533 -0.0251
                                           -0.0852 -0.0501
   101. (0.00114) RY*( 3) C   3           s(  0.14%)p99.99( 80.43%)d99.99( 19.43%)
                                            0.0000  0.0007  0.0309 -0.0202 -0.0030
                                            0.0036 -0.0419 -0.0631 -0.0272 -0.0011
                                            0.0065 -0.0798 -0.0247  0.0200 -0.8310
                                           -0.3107 -0.0571  0.0050 -0.4248  0.0402
                                           -0.0640  0.0900
   102. (0.00060) RY*( 4) C   3           s(  1.15%)p24.67( 28.29%)d61.53( 70.56%)
                                            0.0000  0.0001  0.1063  0.0128 -0.0037
                                           -0.0022 -0.0883 -0.0114  0.0355 -0.0035
                                           -0.0131  0.0009  0.0266 -0.0052 -0.4499
                                            0.2614 -0.0458  0.0682  0.6994  0.4175
                                            0.0734 -0.1794
   103. (0.00051) RY*( 5) C   3           s( 87.97%)p 0.11(  9.53%)d 0.03(  2.50%)
                                            0.0000 -0.0054  0.9178 -0.1929  0.0122
                                           -0.0058 -0.0771 -0.1112  0.0965 -0.0207
                                           -0.0286 -0.1926  0.1449  0.0022  0.0901
                                           -0.0112  0.0070  0.0095 -0.0292 -0.0773
                                           -0.1316  0.0287
   104. (0.00027) RY*( 6) C   3           s( 15.31%)p 5.32( 81.38%)d 0.22(  3.31%)
                                            0.0000 -0.0059  0.2720  0.2754 -0.0567
                                            0.0126  0.0690  0.8095 -0.3075 -0.0011
                                           -0.0622  0.1462 -0.1589 -0.0018 -0.0358
                                           -0.0801  0.0296 -0.0219 -0.0400  0.0026
                                            0.1251 -0.1239
   105. (0.00015) RY*( 7) C   3           s(  1.20%)p57.42( 68.64%)d25.23( 30.16%)
                                            0.0000  0.0007  0.1066 -0.0083 -0.0226
                                            0.0136  0.1315 -0.0005  0.5414  0.0046
                                            0.0521  0.5785  0.1309 -0.0011 -0.0731
                                            0.0644 -0.1083 -0.4024 -0.1384 -0.0277
                                            0.2681 -0.2188
   106. (0.00011) RY*( 8) C   3           s(  2.26%)p35.11( 79.30%)d 8.16( 18.44%)
                                            0.0000  0.0103  0.0867 -0.0366  0.1168
                                           -0.0042 -0.0875 -0.1778 -0.3970 -0.0053
                                           -0.0526  0.7102  0.2567 -0.0020  0.0376
                                           -0.1189 -0.0868  0.3319  0.0223  0.1007
                                           -0.1272  0.2178
   107. (0.00010) RY*( 9) C   3           s(  8.51%)p 8.49( 72.25%)d 2.26( 19.24%)
                                            0.0000  0.0060  0.0482  0.2785  0.0721
                                           -0.0003 -0.0354 -0.0459 -0.1664 -0.0007
                                            0.0120  0.0199  0.0880 -0.0036 -0.1598
                                            0.7961  0.1545 -0.1739 -0.2294 -0.1210
                                           -0.0568  0.3028
   108. (0.00007) RY*(10) C   3           s( 67.53%)p 0.41( 27.37%)d 0.08(  5.10%)
   109. (0.00007) RY*(11) C   3           s(  4.09%)p 4.60( 18.79%)d18.86( 77.12%)
   110. (0.00003) RY*(12) C   3           s(  8.01%)p 1.43( 11.44%)d10.06( 80.55%)
   111. (0.00002) RY*(13) C   3           s(  0.62%)p18.92( 11.73%)d99.99( 87.65%)
   112. (0.00002) RY*(14) C   3           s(  9.15%)p 9.19( 84.04%)d 0.75(  6.82%)
   113. (0.00001) RY*(15) C   3           s(  1.95%)p18.25( 35.55%)d32.08( 62.50%)
   114. (0.00000) RY*(16) C   3           s(  0.35%)p99.99( 93.14%)d18.54(  6.50%)
   115. (0.00000) RY*(17) C   3           s( 90.89%)p 0.08(  7.57%)d 0.02(  1.54%)
   116. (0.00666) RY*( 1) C   4           s(  0.96%)p99.99( 95.60%)d 3.61(  3.44%)
                                            0.0000 -0.0101  0.0773 -0.0588  0.0030
                                            0.0108 -0.5289 -0.0014 -0.0178  0.0167
                                           -0.7812  0.0203 -0.0316 -0.0083  0.2524
                                           -0.0086  0.0000  0.1810 -0.0046 -0.0129
                                            0.0023 -0.0383
   117. (0.00327) RY*( 2) C   4           s( 10.81%)p 7.73( 83.52%)d 0.52(  5.67%)
                                           -0.0000  0.0073  0.3272  0.0305 -0.0049
                                           -0.0051 -0.1873 -0.0399  0.0132 -0.0065
                                           -0.1183 -0.0545  0.0179  0.0132 -0.8831
                                           -0.0129 -0.0290  0.0576 -0.1099 -0.1819
                                           -0.0374  0.0826
   118. (0.00295) RY*( 3) C   4           s(  0.65%)p99.99( 95.40%)d 6.05(  3.95%)
                                           -0.0000  0.0030  0.0779  0.0212  0.0026
                                           -0.0166 -0.7772 -0.0161  0.0563  0.0080
                                            0.5721 -0.0308 -0.0480  0.0015  0.1246
                                            0.0096 -0.0030  0.0026  0.0013  0.0177
                                           -0.1979 -0.0049
   119. (0.00087) RY*( 4) C   4           s( 76.83%)p 0.25( 19.29%)d 0.05(  3.88%)
                                           -0.0000 -0.0007  0.8735 -0.0719 -0.0028
                                           -0.0051  0.1769  0.0238  0.0725 -0.0081
                                            0.0521 -0.2482  0.0710 -0.0013  0.2574
                                            0.1367  0.0376  0.0667  0.0841  0.1540
                                            0.0138  0.0584
   120. (0.00067) RY*( 5) C   4           s(  0.26%)p 2.99(  0.77%)d99.99( 98.98%)
                                           -0.0000 -0.0006  0.0478 -0.0150 -0.0070
                                           -0.0016 -0.0211  0.0137  0.0544  0.0020
                                            0.0298  0.0137 -0.0409  0.0107  0.0345
                                           -0.0013  0.0013 -0.0659  0.7243 -0.6419
                                            0.1797 -0.1285
   121. (0.00031) RY*( 6) C   4           s( 19.28%)p 1.95( 37.67%)d 2.23( 43.05%)
                                           -0.0000  0.0017 -0.0229  0.4384 -0.0045
                                           -0.0116 -0.1159  0.3103  0.3935  0.0019
                                           -0.0212  0.1861  0.0392 -0.0064 -0.1325
                                            0.2341  0.0547 -0.0432  0.2163  0.4163
                                            0.4485 -0.0865
   122. (0.00025) RY*( 7) C   4           s(  8.20%)p 3.64( 29.81%)d 7.56( 62.00%)
                                            0.0000 -0.0023  0.1696  0.2304  0.0109
                                           -0.0074  0.0111 -0.0707  0.2434  0.0074
                                            0.0805  0.3177  0.0205  0.0095  0.2101
                                           -0.2192 -0.1829  0.0523 -0.5007 -0.4468
                                            0.3806  0.1484
   123. (0.00021) RY*( 8) C   4           s( 36.71%)p 1.31( 47.98%)d 0.42( 15.31%)
                                           -0.0000 -0.0004  0.0608  0.6010  0.0467
                                            0.0070  0.0222 -0.0779 -0.2963 -0.0072
                                           -0.0544  0.1834  0.5833  0.0005  0.0665
                                            0.0491  0.0421 -0.0285  0.0892 -0.0788
                                           -0.3686  0.0474
   124. (0.00013) RY*( 9) C   4           s(  0.49%)p99.99( 74.70%)d50.25( 24.81%)
                                           -0.0000 -0.0035  0.0433  0.0540 -0.0118
                                           -0.0100 -0.0437 -0.8403 -0.1641  0.0032
                                            0.0449  0.0677 -0.0086 -0.0029 -0.0437
                                           -0.0571 -0.0112  0.0551  0.1129  0.2393
                                            0.3370 -0.2479
   125. (0.00014) RY*(10) C   4           s( 10.49%)p 8.04( 84.31%)d 0.50(  5.21%)
                                           -0.0000 -0.0018 -0.0738  0.3129 -0.0391
                                            0.0000 -0.0085 -0.0290  0.2659 -0.0038
                                           -0.0762 -0.6446  0.0528  0.0037  0.0212
                                           -0.5856 -0.0621 -0.1905  0.0106  0.0382
                                           -0.0279 -0.1158
   126. (0.00007) RY*(11) C   4           s(  3.30%)p 1.91(  6.30%)d27.39( 90.40%)
   127. (0.00007) RY*(12) C   4           s(  5.99%)p10.63( 63.68%)d 5.06( 30.33%)
   128. (0.00008) RY*(13) C   4           s(  7.92%)p 4.23( 33.52%)d 7.40( 58.57%)
   129. (0.00003) RY*(14) C   4           s( 17.33%)p 3.64( 63.16%)d 1.13( 19.51%)
   130. (0.00003) RY*(15) C   4           s( 12.94%)p 4.70( 60.82%)d 2.03( 26.23%)
   131. (0.00001) RY*(16) C   4           s(  0.31%)p99.99( 97.37%)d 7.42(  2.32%)
   132. (0.00000) RY*(17) C   4           s( 87.57%)p 0.07(  6.20%)d 0.07(  6.23%)
   133. (0.00575) RY*( 1) C   5           s(  0.10%)p99.99( 94.90%)d50.28(  5.00%)
                                           -0.0000  0.0229 -0.0173 -0.0125 -0.0038
                                            0.0246 -0.9590  0.0217 -0.0340 -0.0032
                                            0.0525 -0.0609  0.0101 -0.0053  0.1425
                                            0.0055  0.0056 -0.0742 -0.0296  0.0137
                                            0.2076 -0.0192
   134. (0.00193) RY*( 2) C   5           s(  0.16%)p99.99( 97.17%)d16.76(  2.67%)
                                            0.0000  0.0153  0.0194  0.0290 -0.0119
                                            0.0035  0.0529 -0.0360 -0.0597  0.0292
                                            0.9577 -0.1597 -0.1305  0.0020 -0.0585
                                            0.0006  0.0093  0.1518 -0.0222  0.0026
                                            0.0447 -0.0339
   135. (0.00121) RY*( 3) C   5           s(  0.27%)p99.99( 73.50%)d98.40( 26.24%)
                                            0.0000  0.0001 -0.0309  0.0414  0.0011
                                           -0.0009  0.1131  0.0739  0.0055  0.0011
                                            0.0316  0.0215 -0.0176 -0.0035  0.7827
                                            0.3168  0.0438  0.0731 -0.0848  0.4969
                                           -0.0521 -0.0142
   136. (0.00052) RY*( 4) C   5           s(  1.56%)p24.18( 37.68%)d38.99( 60.76%)
                                            0.0000 -0.0009  0.1090 -0.0608 -0.0019
                                           -0.0030  0.0680 -0.0438  0.0398  0.0019
                                            0.0522  0.1122 -0.0342 -0.0090  0.5264
                                           -0.2646  0.0710 -0.0609 -0.2868 -0.7108
                                           -0.0078  0.1283
   137. (0.00046) RY*( 5) C   5           s( 88.00%)p 0.09(  8.07%)d 0.04(  3.93%)
                                           -0.0000 -0.0032  0.9185 -0.1903  0.0128
                                           -0.0194  0.0104 -0.0006  0.1310 -0.0078
                                           -0.0553 -0.2272  0.0660  0.0036 -0.0008
                                           -0.0403 -0.0476  0.1068  0.0174  0.1160
                                            0.1186  0.0081
   138. (0.00028) RY*( 6) C   5           s( 22.66%)p 3.24( 73.39%)d 0.17(  3.95%)
                                            0.0000 -0.0082  0.2736  0.3860 -0.0512
                                           -0.0057 -0.0772 -0.5243 -0.0552  0.0098
                                            0.0672  0.6570 -0.1124  0.0022 -0.0302
                                            0.0102 -0.0118 -0.0689  0.0334  0.0883
                                           -0.0992 -0.1266
   139. (0.00020) RY*( 7) C   5           s(  1.71%)p54.80( 93.82%)d 2.61(  4.47%)
                                           -0.0000  0.0059  0.1177 -0.0544 -0.0166
                                           -0.0029 -0.0545  0.6716 -0.0446  0.0053
                                           -0.0037  0.3876 -0.5513 -0.0021 -0.0329
                                           -0.1637 -0.0047  0.1266  0.1041  0.0315
                                           -0.1042 -0.0773
   140. (0.00014) RY*( 8) C   5           s( 17.60%)p 2.91( 51.22%)d 1.77( 31.18%)
                                           -0.0000  0.0029  0.0317  0.4126  0.0692
                                           -0.0076 -0.0409 -0.0257  0.2078 -0.0115
                                           -0.1369 -0.1724 -0.3239 -0.0036 -0.0717
                                            0.5448  0.1053  0.4097  0.0311 -0.2994
                                            0.0987  0.2088
   141. (0.00009) RY*( 9) C   5           s( 19.62%)p 0.86( 16.87%)d 3.24( 63.51%)
   142. (0.00009) RY*(10) C   5           s( 16.25%)p 4.09( 66.55%)d 1.06( 17.20%)
   143. (0.00007) RY*(11) C   5           s( 29.08%)p 1.03( 29.89%)d 1.41( 41.02%)
   144. (0.00005) RY*(12) C   5           s(  1.17%)p51.04( 59.63%)d33.55( 39.20%)
   145. (0.00002) RY*(13) C   5           s(  4.86%)p 8.04( 39.07%)d11.54( 56.08%)
   146. (0.00001) RY*(14) C   5           s(  0.68%)p19.92( 13.60%)d99.99( 85.72%)
   147. (0.00000) RY*(15) C   5           s(  0.09%)p99.99( 94.81%)d59.84(  5.10%)
   148. (0.00001) RY*(16) C   5           s(  1.60%)p29.96( 47.86%)d31.64( 50.54%)
   149. (0.00000) RY*(17) C   5           s( 94.69%)p 0.02(  2.05%)d 0.03(  3.25%)
   150. (0.00572) RY*( 1) C   6           s(  0.47%)p99.99( 94.61%)d10.47(  4.92%)
                                            0.0000 -0.0257  0.0593 -0.0205  0.0099
                                           -0.0075  0.3484 -0.0072  0.0074  0.0260
                                           -0.9014 -0.0896 -0.0566 -0.0002 -0.0066
                                            0.0098  0.0027  0.1441 -0.0237 -0.0112
                                            0.1639  0.0302
   151. (0.00199) RY*( 2) C   6           s(  0.12%)p99.99( 98.00%)d15.81(  1.88%)
                                           -0.0000 -0.0013  0.0253 -0.0227 -0.0057
                                           -0.0377 -0.8818 -0.1490  0.2137 -0.0139
                                           -0.3338 -0.0437  0.0713  0.0056  0.1142
                                            0.0197 -0.0313  0.1093  0.0112 -0.0159
                                           -0.0803  0.0014
   152. (0.00080) RY*( 3) C   6           s(  0.21%)p99.99( 87.28%)d60.08( 12.51%)
                                            0.0000  0.0000 -0.0246  0.0384  0.0017
                                           -0.0039  0.0995 -0.0065  0.0135 -0.0003
                                            0.0243  0.0194 -0.0054 -0.0217  0.8890
                                           -0.2535  0.0812  0.0445  0.0794  0.3399
                                           -0.0045 -0.0353
   153. (0.00059) RY*( 4) C   6           s(  0.53%)p 8.93(  4.71%)d99.99( 94.76%)
                                            0.0000  0.0002 -0.0038  0.0724  0.0030
                                           -0.0020 -0.0262  0.0677 -0.0011 -0.0003
                                           -0.0144  0.0303 -0.0006 -0.0054 -0.1832
                                            0.0034 -0.0842  0.0734  0.9002  0.2601
                                            0.1239 -0.2211
   154. (0.00048) RY*( 5) C   6           s( 90.75%)p 0.07(  6.75%)d 0.03(  2.50%)
                                           -0.0000  0.0041  0.9522 -0.0109 -0.0271
                                            0.0136  0.0068 -0.1281 -0.1175 -0.0181
                                            0.0960 -0.0988  0.1294 -0.0015  0.0213
                                            0.0162  0.0157  0.1037 -0.0169  0.0071
                                            0.0850 -0.0818
   155. (0.00027) RY*( 6) C   6           s(  4.27%)p20.56( 87.72%)d 1.88(  8.02%)
                                           -0.0000  0.0019  0.1835 -0.0947 -0.0035
                                           -0.0171 -0.0694  0.7932  0.3300 -0.0104
                                           -0.0587  0.3205  0.1362  0.0032  0.0066
                                           -0.0846 -0.0442 -0.2120 -0.0581  0.0159
                                            0.1612  0.0749
   156. (0.00017) RY*( 7) C   6           s( 81.79%)p 0.05(  3.79%)d 0.18( 14.42%)
                                            0.0000 -0.0023 -0.0487  0.9029 -0.0178
                                           -0.0022 -0.0310  0.1056 -0.0145  0.0056
                                            0.0068  0.0615  0.1439  0.0011 -0.0031
                                            0.0298 -0.0109  0.1943 -0.1576 -0.0721
                                            0.1632 -0.2231
   157. (0.00008) RY*( 8) C   6           s(  2.92%)p13.60( 39.76%)d19.60( 57.32%)
   158. (0.00005) RY*( 9) C   6           s(  6.16%)p 9.11( 56.14%)d 6.12( 37.70%)
   159. (0.00003) RY*(10) C   6           s(  8.45%)p 1.70( 14.40%)d 9.13( 77.15%)
   160. (0.00001) RY*(11) C   6           s(  0.16%)p99.99( 99.54%)d 1.84(  0.30%)
   161. (0.00000) RY*(12) C   6           s(  0.00%)p 1.00( 99.27%)d 0.01(  0.73%)
   162. (0.00000) RY*(13) C   6           s(  3.03%)p24.92( 75.61%)d 7.04( 21.35%)
   163. (0.00001) RY*(14) C   6           s(  1.29%)p65.94( 85.22%)d10.44( 13.49%)
   164. (0.00000) RY*(15) C   6           s(  0.03%)p99.99(  9.50%)d99.99( 90.47%)
   165. (0.00000) RY*(16) C   6           s( 96.88%)p 0.02(  1.58%)d 0.02(  1.54%)
   166. (0.00001) RY*(17) C   6           s(  3.02%)p11.99( 36.20%)d20.13( 60.78%)
   167. (0.01105) RY*( 1) C   7           s(  3.68%)p25.68( 94.46%)d 0.51(  1.86%)
                                            0.0000 -0.0057  0.1915  0.0092 -0.0032
                                           -0.0381  0.8924 -0.0323  0.0148  0.0052
                                           -0.3496 -0.0301  0.0214 -0.0163  0.1434
                                            0.0132  0.0307  0.0627 -0.0547  0.0477
                                           -0.0896  0.0368
   168. (0.00398) RY*( 2) C   7           s(  2.25%)p41.52( 93.58%)d 1.85(  4.17%)
                                            0.0000 -0.0270  0.1477  0.0015  0.0006
                                           -0.0139  0.1116 -0.0858 -0.0087  0.0177
                                            0.6581  0.0771 -0.0092  0.0040  0.6792
                                           -0.1217  0.0034  0.1280  0.0463  0.0352
                                            0.0724  0.1292
   169. (0.00362) RY*( 3) C   7           s(  0.11%)p99.99( 73.27%)d99.99( 26.62%)
                                            0.0000  0.0036  0.0326 -0.0072 -0.0009
                                            0.0079  0.2083  0.2758 -0.0351  0.0097
                                            0.2705  0.4049 -0.0018 -0.0128 -0.4464
                                           -0.4175  0.0320 -0.1351 -0.2230  0.0461
                                            0.2861  0.3379
   170. (0.00200) RY*( 4) C   7           s(  2.93%)p30.38( 88.88%)d 2.80(  8.20%)
                                           -0.0000  0.0037 -0.1126  0.1286  0.0060
                                            0.0032  0.0118  0.2186 -0.0530  0.0014
                                           -0.0283  0.6456  0.0346  0.0070  0.1166
                                            0.6362 -0.0300 -0.0938  0.0854  0.2565
                                           -0.0070  0.0044
   171. (0.00177) RY*( 5) C   7           s(  0.43%)p99.99( 94.37%)d11.99(  5.20%)
                                           -0.0000 -0.0029  0.0643 -0.0134 -0.0041
                                           -0.0067 -0.2745  0.1639  0.0533 -0.0043
                                           -0.5321  0.3420  0.0190  0.0025  0.4456
                                           -0.4893 -0.0127 -0.1018  0.0573 -0.0554
                                           -0.1209  0.1436
   172. (0.00093) RY*( 6) C   7           s(  2.97%)p18.00( 53.51%)d14.63( 43.52%)
                                            0.0000  0.0036  0.1723 -0.0023 -0.0051
                                           -0.0048 -0.0468 -0.5582  0.0174 -0.0055
                                           -0.0085  0.4163  0.0917 -0.0112 -0.0573
                                            0.0887  0.1672  0.0733 -0.3739 -0.5245
                                           -0.0426 -0.1142
   173. (0.00089) RY*( 7) C   7           s(  9.43%)p 6.06( 57.18%)d 3.54( 33.39%)
                                            0.0000 -0.0015  0.3067 -0.0096  0.0134
                                           -0.0085 -0.0077  0.6881  0.1648 -0.0007
                                            0.0961 -0.1030  0.1291 -0.0042  0.0290
                                            0.1723  0.0632  0.0744 -0.0685 -0.5439
                                           -0.1043 -0.1301
   174. (0.00039) RY*( 8) C   7           s( 39.29%)p 0.51( 20.20%)d 1.03( 40.52%)
                                           -0.0000 -0.0014  0.5960 -0.1911  0.0346
                                           -0.0097 -0.0329 -0.0838  0.0890  0.0152
                                            0.1214  0.2266 -0.1219  0.0073 -0.2562
                                           -0.1367 -0.1425  0.0479  0.3902  0.2311
                                           -0.3007 -0.3268
   175. (0.00036) RY*( 9) C   7           s( 23.40%)p 2.08( 48.71%)d 1.19( 27.89%)
                                           -0.0000  0.0023  0.4087 -0.2576  0.0240
                                           -0.0097 -0.1540 -0.0178  0.0139  0.0083
                                           -0.1462 -0.1297 -0.5638  0.0015  0.0641
                                            0.2797 -0.1558 -0.0486 -0.2836  0.0544
                                            0.2193  0.3808
   176. (0.00025) RY*(10) C   7           s( 29.74%)p 1.68( 49.84%)d 0.69( 20.43%)
                                           -0.0000 -0.0044  0.4473  0.3068  0.0560
                                           -0.0073 -0.1522 -0.0863  0.1844  0.0083
                                           -0.0891 -0.1566  0.4436  0.0058 -0.0034
                                            0.0809  0.4447 -0.1448  0.0144  0.2852
                                            0.2928  0.1266
   177. (0.00018) RY*(11) C   7           s(  0.41%)p99.99( 94.52%)d12.27(  5.07%)
                                           -0.0000 -0.0014 -0.0381  0.0517  0.0000
                                           -0.0010 -0.0022  0.1226 -0.3282  0.0011
                                            0.0104  0.0213 -0.4829  0.0012  0.0177
                                           -0.0648  0.7643  0.0520  0.0145  0.0547
                                           -0.0984 -0.1873
   178. (0.00015) RY*(12) C   7           s(  0.09%)p96.19(  8.25%)d99.99( 91.66%)
                                           -0.0000 -0.0004  0.0137  0.0116  0.0231
                                           -0.0078 -0.0369  0.1289  0.0396 -0.0128
                                           -0.1047  0.0612 -0.0210  0.0126  0.1011
                                           -0.1188 -0.1519  0.3664 -0.3748  0.2494
                                            0.4696 -0.5993
   179. (0.00011) RY*(13) C   7           s( 22.12%)p 2.94( 65.08%)d 0.58( 12.80%)
                                            0.0000 -0.0055 -0.1308  0.4278  0.1452
                                            0.0104  0.0874 -0.0636  0.6692 -0.0033
                                            0.0589  0.0288 -0.4282  0.0007  0.0155
                                           -0.0539 -0.0180 -0.2939  0.0703 -0.0971
                                            0.0650 -0.1517
   180. (0.00005) RY*(14) C   7           s(  0.57%)p16.24(  9.19%)d99.99( 90.25%)
   181. (0.00003) RY*(15) C   7           s( 68.98%)p 0.42( 29.22%)d 0.03(  1.80%)
   182. (0.00003) RY*(16) C   7           s(  4.64%)p 2.45( 11.38%)d18.09( 83.97%)
   183. (0.00001) RY*(17) C   7           s( 88.92%)p 0.10(  8.63%)d 0.03(  2.45%)
   184. (0.00606) RY*( 1) C   8           s(  0.17%)p99.99( 96.65%)d18.80(  3.18%)
                                           -0.0000  0.0059  0.0254  0.0315 -0.0043
                                            0.0139  0.0149  0.0364 -0.0289  0.0045
                                           -0.4579  0.0100  0.0126 -0.0229  0.8675
                                           -0.0219  0.0207 -0.0127 -0.0415  0.0799
                                            0.0331 -0.1497
   185. (0.00426) RY*( 2) C   8           s(  5.98%)p15.13( 90.39%)d 0.61(  3.64%)
                                           -0.0000  0.0073  0.2423  0.0301  0.0088
                                           -0.0105 -0.9477 -0.0070  0.0044  0.0081
                                           -0.0134 -0.0135 -0.0186 -0.0097 -0.0045
                                           -0.0480  0.0486  0.0873 -0.1641 -0.0032
                                           -0.0426  0.0042
   186. (0.00326) RY*( 3) C   8           s(  1.53%)p61.64( 94.29%)d 2.73(  4.18%)
                                            0.0000  0.0018  0.1206 -0.0260 -0.0085
                                            0.0056  0.0562 -0.0145 -0.0277 -0.0030
                                           -0.8587 -0.0360 -0.0057 -0.0028 -0.4463
                                           -0.0295  0.0078  0.0127 -0.0213 -0.1744
                                           -0.0945 -0.0430
   187. (0.00106) RY*( 4) C   8           s( 85.98%)p 0.14( 12.01%)d 0.02(  2.02%)
                                           -0.0000 -0.0026  0.9225 -0.0926 -0.0111
                                            0.0082  0.2335  0.1078 -0.0409  0.0033
                                            0.1286  0.0165 -0.0152 -0.0109  0.0371
                                           -0.1017  0.1526  0.0702  0.1049  0.0320
                                           -0.0508  0.0253
   188. (0.00070) RY*( 5) C   8           s(  0.18%)p38.44(  6.92%)d99.99( 92.90%)
                                            0.0000 -0.0004 -0.0049  0.0421 -0.0023
                                            0.0063  0.0263 -0.1705 -0.0209  0.0139
                                            0.0365 -0.1704 -0.0130  0.0050  0.0256
                                           -0.0856 -0.0143  0.6508  0.0935 -0.4031
                                            0.5540 -0.1655
   189. (0.00036) RY*( 6) C   8           s(  6.62%)p 7.90( 52.29%)d 6.21( 41.09%)
                                           -0.0000 -0.0001 -0.0101  0.2541 -0.0393
                                           -0.0090 -0.1127  0.5526  0.2790  0.0000
                                           -0.0811 -0.1605 -0.1171 -0.0056 -0.0702
                                            0.2513  0.1128 -0.1169  0.5080  0.1719
                                            0.3280 -0.0447
   190. (0.00025) RY*( 7) C   8           s( 32.58%)p 1.77( 57.58%)d 0.30(  9.84%)
                                           -0.0000  0.0013  0.0376  0.5687  0.0312
                                            0.0006 -0.0119 -0.3628 -0.4315 -0.0054
                                           -0.0474  0.3648  0.1240 -0.0042 -0.0531
                                            0.1818  0.2668  0.0107  0.1964  0.2029
                                            0.1112  0.0790
   191. (0.00025) RY*( 8) C   8           s( 10.69%)p 2.41( 25.72%)d 5.95( 63.59%)
                                           -0.0000 -0.0036  0.0860  0.3148 -0.0203
                                            0.0017  0.0294 -0.0420  0.0365  0.0117
                                            0.1356 -0.1766 -0.0735  0.0011  0.0583
                                            0.4273  0.1102 -0.2322 -0.1147 -0.5781
                                           -0.2815 -0.3941
   192. (0.00019) RY*( 9) C   8           s(  3.98%)p11.28( 44.85%)d12.87( 51.17%)
                                            0.0000 -0.0058  0.1637  0.1056 -0.0422
                                            0.0124  0.0981  0.0939  0.2049 -0.0063
                                           -0.0422  0.2240  0.0267 -0.0017 -0.0546
                                            0.4877 -0.3072  0.0826 -0.5997  0.1765
                                            0.3263  0.0874
   193. (0.00014) RY*(10) C   8           s( 15.77%)p 3.58( 56.52%)d 1.76( 27.71%)
                                            0.0000 -0.0025  0.0044  0.3940 -0.0496
                                            0.0117  0.0970  0.0725 -0.1205 -0.0005
                                            0.0252 -0.5887  0.1193 -0.0022 -0.0793
                                           -0.3773  0.1608 -0.1430 -0.4185  0.2374
                                            0.1446 -0.0646
   194. (0.00010) RY*(11) C   8           s( 13.15%)p 2.91( 38.24%)d 3.70( 48.61%)
   195. (0.00008) RY*(12) C   8           s(  1.94%)p16.79( 32.61%)d33.69( 65.44%)
   196. (0.00004) RY*(13) C   8           s( 10.45%)p 4.95( 51.74%)d 3.62( 37.81%)
   197. (0.00005) RY*(14) C   8           s( 12.93%)p 4.90( 63.35%)d 1.83( 23.72%)
   198. (0.00003) RY*(15) C   8           s(  6.50%)p11.00( 71.45%)d 3.39( 22.05%)
   199. (0.00000) RY*(16) C   8           s( 90.77%)p 0.07(  6.53%)d 0.03(  2.70%)
   200. (0.00001) RY*(17) C   8           s(  0.81%)p99.99( 98.97%)d 0.28(  0.23%)
   201. (0.00578) RY*( 1) N   9           s(  0.03%)p99.99( 96.92%)d99.99(  3.05%)
                                           -0.0000 -0.0006  0.0156  0.0049  0.0001
                                            0.0123 -0.4467 -0.0122 -0.0021  0.0178
                                           -0.5818 -0.0141 -0.0009 -0.0180  0.6554
                                            0.0214  0.0043  0.0468  0.0622 -0.0170
                                           -0.0919 -0.1254
   202. (0.00383) RY*( 2) N   9           s(  3.88%)p24.21( 94.06%)d 0.53(  2.05%)
                                           -0.0000 -0.0234  0.1902  0.0456  0.0060
                                            0.0048 -0.3751  0.0657  0.0094  0.0111
                                            0.7772 -0.0694 -0.0127  0.0140  0.4309
                                           -0.0225 -0.0057  0.0467 -0.0401  0.0829
                                           -0.0837  0.0534
   203. (0.00195) RY*( 3) N   9           s( 61.97%)p 0.56( 34.88%)d 0.05(  3.15%)
                                            0.0000  0.0008  0.7866 -0.0300 -0.0018
                                            0.0010 -0.3207 -0.0165 -0.0982 -0.0022
                                           -0.1769 -0.1699  0.0076 -0.0007 -0.3918
                                           -0.1298 -0.0735  0.0367 -0.0756  0.0861
                                           -0.1163  0.0595
   204. (0.00099) RY*( 4) N   9           s( 21.10%)p 2.85( 60.12%)d 0.89( 18.78%)
                                            0.0000  0.0006  0.4190 -0.1882  0.0023
                                            0.0058  0.6237  0.0849 -0.1101 -0.0019
                                           -0.0088 -0.1046 -0.0046  0.0019  0.4156
                                           -0.0495 -0.0815 -0.3235 -0.2093 -0.0853
                                           -0.0053 -0.1790
   205. (0.00034) RY*( 5) N   9           s(  0.27%)p99.99( 50.99%)d99.99( 48.74%)
                                            0.0000  0.0001  0.0066  0.0518  0.0007
                                            0.0029  0.1027 -0.3548  0.0583  0.0021
                                            0.0871 -0.4219  0.0461 -0.0014 -0.0651
                                            0.4147 -0.0787  0.2512  0.1992 -0.0217
                                           -0.3011 -0.5417
   206. (0.00025) RY*( 6) N   9           s(  8.40%)p 9.04( 75.89%)d 1.87( 15.71%)
                                           -0.0000 -0.0003  0.2416 -0.1590 -0.0181
                                           -0.0091 -0.1347  0.2094  0.1672  0.0064
                                            0.0380  0.4476  0.0542 -0.0007 -0.0710
                                            0.6646  0.1317 -0.1661  0.1080 -0.1772
                                            0.2448 -0.1630
   207. (0.00016) RY*( 7) N   9           s(  7.01%)p 4.20( 29.46%)d 9.06( 63.53%)
                                            0.0000  0.0067  0.1910 -0.1829 -0.0104
                                            0.0184  0.2884 -0.2569 -0.0100 -0.0018
                                           -0.0380  0.2446  0.0089  0.0117  0.1873
                                            0.2088 -0.0701  0.5117  0.2217  0.1847
                                           -0.1054  0.5283
   208. (0.00009) RY*( 8) N   9           s( 20.05%)p 2.39( 47.94%)d 1.60( 32.01%)
   209. (0.00007) RY*( 9) N   9           s( 32.99%)p 1.07( 35.38%)d 0.96( 31.63%)
   210. (0.00004) RY*(10) N   9           s( 16.64%)p 0.71( 11.78%)d 4.30( 71.57%)
   211. (0.00005) RY*(11) N   9           s( 15.11%)p 2.84( 42.85%)d 2.78( 42.04%)
   212. (0.00001) RY*(12) N   9           s(  2.30%)p10.11( 23.22%)d32.43( 74.49%)
   213. (0.00002) RY*(13) N   9           s(  4.24%)p 5.01( 21.26%)d17.56( 74.50%)
   214. (0.00001) RY*(14) N   9           s(  1.62%)p60.39( 98.05%)d 0.20(  0.33%)
   215. (0.00001) RY*(15) N   9           s(  2.25%)p36.60( 82.21%)d 6.92( 15.54%)
   216. (0.00001) RY*(16) N   9           s(  3.31%)p28.52( 94.31%)d 0.72(  2.39%)
   217. (0.00000) RY*(17) N   9           s( 98.94%)p 0.01(  0.72%)d 0.00(  0.34%)
   218. (0.00787) RY*( 1) C  10           s(  0.09%)p99.99( 95.88%)d47.43(  4.03%)
                                            0.0000 -0.0158  0.0212  0.0106  0.0064
                                           -0.0059  0.5753 -0.0272  0.0272  0.0043
                                           -0.4626 -0.0042 -0.0066 -0.0006  0.6415
                                            0.0232 -0.0139  0.0775 -0.1646  0.0677
                                           -0.0094  0.0506
   219. (0.00643) RY*( 2) C  10           s(  0.22%)p99.99( 94.85%)d22.67(  4.94%)
                                            0.0000  0.0196  0.0367 -0.0097 -0.0187
                                           -0.0068 -0.6909 -0.0256  0.0427  0.0004
                                            0.0944  0.0357  0.0041  0.0121  0.6706
                                           -0.0620 -0.0680 -0.0648 -0.0969  0.0908
                                            0.0991 -0.1330
   220. (0.00271) RY*( 3) C  10           s(  0.03%)p99.99( 42.00%)d99.99( 57.97%)
                                            0.0000  0.0001  0.0152  0.0066 -0.0033
                                           -0.0030 -0.2492  0.0062  0.0257 -0.0051
                                           -0.5651  0.0684  0.0444 -0.0019 -0.1755
                                            0.0067  0.0170  0.4454  0.2478  0.0330
                                            0.5603  0.0699
   221. (0.00091) RY*( 4) C  10           s(  0.13%)p99.99( 15.72%)d99.99( 84.15%)
                                           -0.0000 -0.0000  0.0360 -0.0000 -0.0032
                                            0.0011  0.0590  0.1361 -0.0205  0.0027
                                            0.1122  0.3410 -0.0281 -0.0002  0.0297
                                            0.0644  0.0085 -0.2604  0.2815  0.7069
                                            0.0938  0.4312
   222. (0.00075) RY*( 5) C  10           s( 51.56%)p 0.07(  3.35%)d 0.87( 45.08%)
                                            0.0000 -0.0130  0.7137 -0.0770  0.0114
                                            0.0094  0.1314  0.0091  0.0412 -0.0064
                                           -0.0426  0.0039 -0.0119  0.0074 -0.0909
                                           -0.0617 -0.0166 -0.3352  0.0248  0.1002
                                            0.2802 -0.4993
   223. (0.00057) RY*( 6) C  10           s( 15.88%)p 0.74( 11.73%)d 4.56( 72.39%)
                                           -0.0000 -0.0028  0.3453 -0.1964  0.0309
                                            0.0118 -0.0462  0.1124 -0.1199 -0.0019
                                           -0.0460 -0.0276  0.0043 -0.0081  0.1946
                                           -0.1515  0.1558 -0.0709  0.5855 -0.4535
                                           -0.2273  0.3446
   224. (0.00031) RY*( 7) C  10           s( 30.62%)p 0.72( 22.00%)d 1.55( 47.38%)
                                           -0.0000  0.0113  0.5491  0.0619 -0.0276
                                           -0.0262 -0.0070 -0.2405  0.2231  0.0137
                                            0.2675  0.1156 -0.0346 -0.0141 -0.0094
                                            0.1413 -0.0706  0.5335 -0.2663  0.0369
                                           -0.1191  0.3205
   225. (0.00022) RY*( 8) C  10           s(  5.35%)p10.77( 57.65%)d 6.91( 36.99%)
                                           -0.0000  0.0063  0.1940  0.1248  0.0167
                                           -0.0033 -0.2946  0.1233  0.0309  0.0107
                                           -0.5174 -0.3770 -0.1465 -0.0010 -0.1916
                                            0.0570 -0.0467 -0.1726 -0.1877  0.2383
                                           -0.4760  0.1467
   226. (0.00015) RY*( 9) C  10           s( 30.87%)p 1.70( 52.33%)d 0.54( 16.80%)
                                            0.0000 -0.0057 -0.0347  0.5545  0.0012
                                            0.0015  0.0342 -0.1653  0.3243 -0.0033
                                           -0.0496  0.1240  0.0411  0.0077  0.0145
                                           -0.0103 -0.6080 -0.1102  0.3529 -0.1277
                                           -0.1009 -0.0697
   227. (0.00015) RY*(10) C  10           s(  7.06%)p 9.53( 67.35%)d 3.62( 25.59%)
                                           -0.0000  0.0101  0.0252  0.2311  0.1284
                                            0.0004  0.0661  0.7560  0.1706 -0.0058
                                            0.1641 -0.0644 -0.0782  0.0000  0.0751
                                           -0.1267  0.0976  0.3798  0.1249  0.1251
                                           -0.1203 -0.2567
   228. (0.00012) RY*(11) C  10           s( 12.03%)p 6.86( 82.58%)d 0.45(  5.39%)
                                           -0.0000  0.0046 -0.0090  0.3467 -0.0041
                                           -0.0071 -0.0309 -0.3057 -0.0296  0.0074
                                           -0.1116  0.3592 -0.1796 -0.0085 -0.0491
                                           -0.5767  0.4707  0.0353 -0.0240  0.0657
                                           -0.1845 -0.1172
   229. (0.00007) RY*(12) C  10           s(  4.14%)p19.11( 79.07%)d 4.06( 16.79%)
   230. (0.00006) RY*(13) C  10           s( 35.31%)p 0.88( 31.15%)d 0.95( 33.54%)
   231. (0.00004) RY*(14) C  10           s(  8.14%)p10.48( 85.29%)d 0.81(  6.58%)
   232. (0.00002) RY*(15) C  10           s(  3.70%)p16.59( 61.37%)d 9.44( 34.93%)
   233. (0.00000) RY*(16) C  10           s( 94.91%)p 0.01(  0.68%)d 0.05(  4.40%)
   234. (0.00000) RY*(17) C  10           s(  0.12%)p99.99( 97.09%)d23.01(  2.78%)
   235. (0.00581) RY*( 1) C  11           s(  0.93%)p99.99( 95.84%)d 3.46(  3.23%)
                                            0.0000  0.0246  0.0801  0.0480 -0.0026
                                            0.0185 -0.8851  0.0019 -0.0098  0.0010
                                            0.2996  0.0235 -0.0113 -0.0270  0.2708
                                           -0.0892  0.0450 -0.0072 -0.1447  0.0675
                                            0.0712 -0.0412
   236. (0.00265) RY*( 2) C  11           s(  2.40%)p39.59( 95.01%)d 1.08(  2.59%)
                                           -0.0000 -0.0133  0.1539  0.0045  0.0109
                                           -0.0144 -0.1658  0.0552  0.0950  0.0160
                                            0.3437 -0.0744 -0.0627 -0.0285 -0.8708
                                            0.1398  0.0620  0.0763  0.0125 -0.0366
                                           -0.0813  0.1094
   237. (0.00113) RY*( 3) C  11           s( 81.88%)p 0.18( 14.64%)d 0.04(  3.49%)
                                            0.0000  0.0089  0.8717 -0.2425  0.0009
                                            0.0236  0.0553  0.2739 -0.1101 -0.0067
                                           -0.1595 -0.1178  0.0585 -0.0035  0.1062
                                           -0.0204 -0.0334  0.0874 -0.1277 -0.0101
                                           -0.0359  0.0978
   238. (0.00097) RY*( 4) C  11           s(  1.08%)p75.02( 81.07%)d16.52( 17.85%)
                                            0.0000  0.0010  0.0967  0.0375  0.0072
                                           -0.0061  0.3566  0.0089  0.0081 -0.0205
                                            0.7821 -0.0467  0.0314 -0.0070  0.2568
                                           -0.0454  0.0026  0.0098  0.1561  0.2961
                                            0.1523  0.2078
   239. (0.00047) RY*( 5) C  11           s(  0.08%)p99.99( 16.76%)d99.99( 83.16%)
                                           -0.0000  0.0001 -0.0029  0.0276  0.0041
                                           -0.0007 -0.1383 -0.0666 -0.0427 -0.0007
                                           -0.3191 -0.1058 -0.1128 -0.0005 -0.1054
                                           -0.0639 -0.0360  0.3347  0.3859  0.3685
                                            0.5966  0.2810
   240. (0.00033) RY*( 6) C  11           s( 67.02%)p 0.28( 18.64%)d 0.21( 14.33%)
                                            0.0000 -0.0008  0.2465  0.7806 -0.0136
                                            0.0066 -0.0403 -0.1051 -0.1841 -0.0041
                                           -0.0461  0.0451  0.1385  0.0051  0.0506
                                            0.2883 -0.1755 -0.1326  0.2688 -0.1897
                                           -0.0664  0.1142
   241. (0.00027) RY*( 7) C  11           s(  0.29%)p99.99( 76.82%)d79.54( 22.89%)
                                            0.0000 -0.0002  0.0137  0.0518  0.0017
                                            0.0015  0.0378 -0.3594 -0.0413  0.0025
                                            0.0938 -0.7627 -0.0011  0.0015  0.0373
                                           -0.2037 -0.0506  0.2274 -0.0461 -0.3630
                                            0.0772 -0.1931
   242. (0.00018) RY*( 8) C  11           s( 10.87%)p 5.78( 62.87%)d 2.41( 26.25%)
                                           -0.0000 -0.0008  0.3285  0.0030  0.0281
                                           -0.0046  0.0472 -0.5685  0.0970  0.0087
                                            0.0142  0.3734 -0.0232 -0.0204 -0.1316
                                           -0.3602 -0.0784 -0.0609  0.1437  0.1756
                                            0.0057 -0.4553
   243. (0.00011) RY*( 9) C  11           s(  9.47%)p 7.80( 73.83%)d 1.76( 16.70%)
                                            0.0000  0.0034  0.0641  0.2999 -0.0257
                                            0.0013  0.0641  0.0500  0.1810 -0.0029
                                           -0.0559  0.1236 -0.2751  0.0063  0.0371
                                           -0.4989  0.5954  0.0825 -0.0251 -0.2245
                                           -0.0918  0.3174
   244. (0.00008) RY*(10) C  11           s(  9.74%)p 6.37( 62.03%)d 2.90( 28.23%)
   245. (0.00003) RY*(11) C  11           s(  7.37%)p 2.16( 15.89%)d10.41( 76.74%)
   246. (0.00003) RY*(12) C  11           s(  4.54%)p11.89( 54.01%)d 9.13( 41.45%)
   247. (0.00001) RY*(13) C  11           s(  0.47%)p69.38( 32.56%)d99.99( 66.97%)
   248. (0.00000) RY*(14) C  11           s( 96.27%)p 0.03(  3.08%)d 0.01(  0.65%)
   249. (0.00000) RY*(15) C  11           s(  0.89%)p31.00( 27.60%)d80.30( 71.51%)
   250. (0.00001) RY*(16) C  11           s(  6.11%)p12.03( 73.51%)d 3.33( 20.38%)
   251. (0.00000) RY*(17) C  11           s(  0.67%)p99.99( 95.93%)d 5.11(  3.41%)
   252. (0.00538) RY*( 1) C  12           s(  0.55%)p99.99( 94.32%)d 9.28(  5.13%)
                                            0.0000 -0.0257  0.0682 -0.0051  0.0140
                                            0.0010  0.0395  0.0153 -0.0069 -0.0085
                                            0.2806 -0.0405  0.0200  0.0253 -0.9209
                                            0.0940 -0.0539 -0.0671 -0.0020  0.0794
                                            0.0761 -0.1863
   253. (0.00200) RY*( 2) C  12           s(  0.63%)p99.99( 97.77%)d 2.56(  1.60%)
                                            0.0000 -0.0009  0.0784  0.0102  0.0021
                                           -0.0381 -0.8806  0.1041  0.2162  0.0163
                                            0.3543 -0.0443 -0.0846  0.0018  0.0834
                                           -0.0115 -0.0333 -0.0434  0.1075 -0.0367
                                           -0.0041 -0.0351
   254. (0.00068) RY*( 3) C  12           s(  0.07%)p99.99( 54.97%)d99.99( 44.96%)
                                            0.0000  0.0000 -0.0103  0.0248  0.0014
                                           -0.0092  0.2678  0.0647  0.0370 -0.0201
                                            0.6271  0.1674  0.0881 -0.0062  0.2004
                                            0.0476  0.0196 -0.4504 -0.0641  0.2904
                                           -0.3740  0.1356
   255. (0.00055) RY*( 4) C  12           s(  0.01%)p 1.00( 34.57%)d 1.89( 65.42%)
                                           -0.0000 -0.0001  0.0094  0.0013 -0.0008
                                            0.0018 -0.2197  0.0163 -0.0188  0.0023
                                           -0.5166 -0.0215 -0.0426  0.0005 -0.1663
                                           -0.0020 -0.0075 -0.4764 -0.2613 -0.0573
                                           -0.5899 -0.0872
   256. (0.00042) RY*( 5) C  12           s( 90.82%)p 0.05(  4.75%)d 0.05(  4.43%)
                                           -0.0000  0.0052  0.9499  0.0672 -0.0361
                                            0.0064  0.0775  0.0608 -0.0557  0.0039
                                           -0.0455 -0.0118 -0.0245 -0.0214  0.0835
                                           -0.0378  0.1516 -0.1428  0.0122 -0.0122
                                            0.1299 -0.0823
   257. (0.00036) RY*( 6) C  12           s(  0.72%)p99.99( 93.96%)d 7.36(  5.31%)
                                            0.0000  0.0018  0.0832 -0.0157 -0.0071
                                           -0.0190 -0.0659 -0.8535  0.2496  0.0083
                                            0.0133  0.3626 -0.1081  0.0011 -0.0149
                                            0.0209 -0.0041  0.0318 -0.2083  0.0841
                                            0.0407 -0.0057
   258. (0.00017) RY*( 7) C  12           s( 80.87%)p 0.03(  2.61%)d 0.20( 16.52%)
                                            0.0000 -0.0028 -0.1640  0.8842 -0.0005
                                           -0.0034 -0.0317 -0.0029 -0.0730 -0.0013
                                           -0.0091  0.0335 -0.0013  0.0088  0.0153
                                           -0.0921  0.0987 -0.2359 -0.1462 -0.0407
                                            0.2849 -0.0733
   259. (0.00008) RY*( 8) C  12           s(  4.45%)p17.89( 79.66%)d 3.57( 15.88%)
   260. (0.00006) RY*( 9) C  12           s(  0.87%)p32.94( 28.54%)d81.48( 70.59%)
   261. (0.00002) RY*(10) C  12           s(  7.91%)p 0.84(  6.68%)d10.80( 85.41%)
   262. (0.00000) RY*(11) C  12           s( 96.52%)p 0.03(  3.35%)d 0.00(  0.13%)
   263. (0.00001) RY*(12) C  12           s(  3.83%)p24.57( 94.00%)d 0.57(  2.17%)
   264. (0.00001) RY*(13) C  12           s( 11.23%)p 1.08( 12.16%)d 6.82( 76.61%)
   265. (0.00000) RY*(14) C  12           s(  0.48%)p99.99( 97.43%)d 4.32(  2.08%)
   266. (0.00000) RY*(15) C  12           s(  0.89%)p15.51( 13.74%)d96.37( 85.37%)
   267. (0.00000) RY*(16) C  12           s(  0.19%)p99.99( 98.34%)d 7.71(  1.47%)
   268. (0.00000) RY*(17) C  12           s(  0.06%)p99.99( 83.21%)d99.99( 16.73%)
   269. (0.00549) RY*( 1) C  13           s(  0.37%)p99.99( 94.49%)d13.86(  5.14%)
                                            0.0000 -0.0259  0.0464 -0.0267  0.0132
                                            0.0214 -0.7742  0.0230 -0.0353 -0.0135
                                            0.4556 -0.0319  0.0272  0.0136 -0.3581
                                            0.0646 -0.0349  0.1052 -0.1585  0.0391
                                           -0.0344  0.1119
   270. (0.00208) RY*( 2) C  13           s(  0.45%)p99.99( 97.44%)d 4.72(  2.11%)
                                           -0.0000 -0.0017  0.0563 -0.0358 -0.0036
                                            0.0189  0.4439 -0.0779 -0.1075  0.0029
                                            0.0705 -0.0099 -0.0140 -0.0352 -0.8342
                                            0.1511  0.1847  0.0327  0.0599 -0.0620
                                           -0.0617  0.0937
   271. (0.00086) RY*( 3) C  13           s(  0.04%)p99.99( 73.95%)d99.99( 26.01%)
                                            0.0000  0.0001  0.0070  0.0177  0.0015
                                           -0.0036  0.3242  0.0788  0.0232 -0.0085
                                            0.7332  0.1758  0.0558 -0.0030  0.2317
                                            0.0434  0.0183 -0.0580  0.1865  0.3828
                                            0.1393  0.2368
   272. (0.00054) RY*( 4) C  13           s(  0.68%)p26.90( 18.41%)d99.99( 80.90%)
                                           -0.0000  0.0003  0.0751  0.0346  0.0009
                                            0.0038 -0.1541  0.0023 -0.0346  0.0135
                                           -0.3652  0.0141 -0.1049  0.0041 -0.1100
                                            0.0203 -0.0432 -0.4752  0.1143  0.6274
                                           -0.2093  0.3643
   273. (0.00039) RY*( 5) C  13           s( 70.83%)p 0.33( 23.11%)d 0.09(  6.07%)
                                           -0.0000  0.0022  0.8393  0.0305 -0.0547
                                           -0.0213  0.0320 -0.0774  0.2258  0.0080
                                           -0.0300 -0.0551 -0.0825  0.0029  0.1321
                                            0.3789 -0.0281  0.0483 -0.1034 -0.1310
                                            0.0434  0.1691
   274. (0.00027) RY*( 6) C  13           s( 28.96%)p 2.28( 65.89%)d 0.18(  5.15%)
                                           -0.0000  0.0005  0.3997 -0.3599 -0.0176
                                            0.0007  0.0145  0.4168 -0.1106  0.0050
                                            0.0106  0.0055 -0.0508 -0.0182 -0.0503
                                           -0.6056  0.3169 -0.0287 -0.1085  0.1065
                                            0.0641 -0.1532
   275. (0.00014) RY*( 7) C  13           s( 66.82%)p 0.24( 15.89%)d 0.26( 17.29%)
                                            0.0000 -0.0056 -0.0093  0.8169 -0.0257
                                            0.0069  0.0419  0.1728  0.0949 -0.0015
                                            0.0244 -0.0752 -0.0738 -0.0038 -0.0553
                                           -0.2608  0.1884 -0.1193 -0.3084 -0.0934
                                            0.1605  0.1704
   276. (0.00007) RY*( 8) C  13           s(  3.11%)p 9.56( 29.71%)d21.61( 67.18%)
   277. (0.00005) RY*( 9) C  13           s(  6.05%)p10.54( 63.71%)d 5.00( 30.25%)
   278. (0.00002) RY*(10) C  13           s(  0.52%)p99.99( 89.15%)d19.85( 10.33%)
   279. (0.00003) RY*(11) C  13           s( 16.05%)p 0.62(  9.95%)d 4.61( 74.00%)
   280. (0.00001) RY*(12) C  13           s(  0.49%)p99.99( 80.90%)d37.60( 18.61%)
   281. (0.00000) RY*(13) C  13           s(  1.82%)p11.51( 20.96%)d42.41( 77.22%)
   282. (0.00000) RY*(14) C  13           s(  0.41%)p99.99( 98.07%)d 3.64(  1.51%)
   283. (0.00000) RY*(15) C  13           s( 98.82%)p 0.01(  0.69%)d 0.00(  0.49%)
   284. (0.00000) RY*(16) C  13           s(  0.57%)p47.05( 26.63%)d99.99( 72.80%)
   285. (0.00001) RY*(17) C  13           s(  4.10%)p22.22( 91.12%)d 1.16(  4.77%)
   286. (0.00561) RY*( 1) C  14           s(  0.31%)p99.99( 94.80%)d15.99(  4.89%)
                                            0.0000 -0.0225  0.0497 -0.0019  0.0086
                                            0.0180 -0.7451  0.0489 -0.0286 -0.0020
                                            0.1480 -0.0378  0.0063 -0.0188  0.6027
                                            0.0382  0.0317 -0.0019  0.1788 -0.0949
                                           -0.0754  0.0472
   287. (0.00185) RY*( 2) C  14           s(  2.39%)p39.41( 94.23%)d 1.41(  3.38%)
                                            0.0000  0.0186  0.1509 -0.0258 -0.0110
                                            0.0183  0.4935 -0.0423 -0.0472 -0.0124
                                           -0.4062  0.0275  0.0577  0.0128  0.7100
                                           -0.0611 -0.1309  0.0635 -0.0618 -0.0401
                                           -0.0093  0.1556
   288. (0.00092) RY*( 3) C  14           s(  0.50%)p99.99( 65.26%)d68.56( 34.24%)
                                            0.0000 -0.0002  0.0692  0.0129 -0.0059
                                           -0.0055  0.2874  0.0756  0.0210 -0.0144
                                            0.6861  0.2175  0.0389 -0.0066  0.1735
                                            0.0976  0.0662  0.2375  0.2504  0.2011
                                            0.3930  0.1685
   289. (0.00058) RY*( 4) C  14           s(  7.72%)p 4.33( 33.43%)d 7.63( 58.85%)
                                            0.0000 -0.0021  0.2754 -0.0360 -0.0023
                                            0.0039  0.1988 -0.0428  0.0198  0.0051
                                            0.4931 -0.1567  0.0037 -0.0051  0.1037
                                           -0.0920  0.0742 -0.0621 -0.3505 -0.4965
                                           -0.3498 -0.3048
   290. (0.00053) RY*( 5) C  14           s( 77.07%)p 0.21( 16.55%)d 0.08(  6.38%)
                                            0.0000 -0.0060  0.8679 -0.1315  0.0063
                                            0.0056 -0.1464 -0.0075  0.0098  0.0041
                                           -0.1334  0.0844 -0.0824 -0.0202 -0.1665
                                           -0.2186  0.1904  0.0553 -0.0394  0.1894
                                            0.0922  0.1216
   291. (0.00028) RY*( 6) C  14           s( 18.93%)p 4.23( 80.02%)d 0.06(  1.05%)
                                           -0.0000 -0.0073  0.2808  0.3311 -0.0282
                                            0.0071  0.0306  0.6083 -0.0925 -0.0048
                                           -0.0449 -0.2862  0.1449  0.0041 -0.0648
                                            0.4722 -0.2974 -0.0731  0.0255 -0.0318
                                            0.0477 -0.0348
   292. (0.00016) RY*( 7) C  14           s( 18.78%)p 3.25( 61.09%)d 1.07( 20.13%)
                                            0.0000  0.0036  0.1424  0.4088 -0.0195
                                            0.0093  0.0610 -0.5130  0.0699 -0.0057
                                           -0.0813 -0.0435 -0.2094  0.0074  0.0639
                                            0.4346  0.3061 -0.2952  0.1693 -0.0747
                                            0.2034 -0.1962
   293. (0.00010) RY*( 8) C  14           s(  0.37%)p99.99( 89.63%)d26.73( 10.00%)
   294. (0.00010) RY*( 9) C  14           s(  5.35%)p14.11( 75.43%)d 3.60( 19.23%)
                                            0.0000  0.0078  0.0840 -0.1403  0.1632
                                           -0.0045 -0.0622 -0.4144 -0.5378  0.0014
                                            0.0604  0.0704  0.2230 -0.0062 -0.0855
                                            0.4331 -0.1901  0.2732 -0.1506  0.1214
                                           -0.2481  0.1366
   295. (0.00007) RY*(10) C  14           s( 58.91%)p 0.55( 32.64%)d 0.14(  8.45%)
   296. (0.00008) RY*(11) C  14           s(  1.34%)p 5.56(  7.48%)d67.80( 91.18%)
   297. (0.00005) RY*(12) C  14           s(  3.46%)p 3.70( 12.81%)d24.19( 83.73%)
   298. (0.00003) RY*(13) C  14           s(  4.85%)p 4.25( 20.59%)d15.37( 74.56%)
   299. (0.00001) RY*(14) C  14           s(  1.46%)p22.76( 33.21%)d44.79( 65.33%)
   300. (0.00002) RY*(15) C  14           s(  6.34%)p12.58( 79.77%)d 2.19( 13.89%)
   301. (0.00000) RY*(16) C  14           s( 91.98%)p 0.07(  6.59%)d 0.02(  1.43%)
   302. (0.00000) RY*(17) C  14           s(  0.35%)p99.99( 96.52%)d 9.04(  3.14%)
   303. (0.00941) RY*( 1) C  15           s(  9.73%)p 8.76( 85.22%)d 0.52(  5.05%)
                                            0.0000  0.0420  0.3060 -0.0198 -0.0387
                                            0.0056  0.2240 -0.0287 -0.0067 -0.0461
                                           -0.7208  0.0416 -0.0477 -0.0399 -0.5205
                                            0.0237 -0.0480  0.1563  0.0350  0.0889
                                           -0.0802  0.1025
   304. (0.00686) RY*( 2) C  15           s(  0.54%)p15.25(  8.19%)d99.99( 91.28%)
                                           -0.0000  0.0011  0.0730  0.0065  0.0001
                                            0.0408 -0.0224 -0.0893  0.0252  0.0457
                                           -0.0821 -0.1217 -0.0001 -0.0489  0.1294
                                            0.1676 -0.0153  0.2896  0.1962 -0.0625
                                           -0.3314 -0.8226
   305. (0.00674) RY*( 3) C  15           s( 28.41%)p 0.60( 17.15%)d 1.92( 54.44%)
                                            0.0000  0.0113  0.5325 -0.0207 -0.0037
                                            0.0479  0.3010  0.0757  0.1204 -0.0253
                                           -0.0061  0.1173 -0.0841  0.0237  0.1589
                                            0.1046  0.0072 -0.5274 -0.2433 -0.3132
                                            0.2206 -0.2455
   306. (0.00241) RY*( 4) C  15           s( 17.81%)p 3.82( 68.12%)d 0.79( 14.07%)
                                           -0.0000 -0.0044  0.3962  0.1424 -0.0282
                                            0.0297 -0.6929  0.1191  0.1116 -0.0449
                                            0.1396 -0.1790 -0.1235 -0.0226 -0.3087
                                           -0.0836 -0.0439  0.0874  0.1514 -0.2486
                                            0.2196 -0.0090
   307. (0.00081) RY*( 5) C  15           s( 31.57%)p 1.08( 34.02%)d 1.09( 34.41%)
                                           -0.0000  0.0030  0.5551 -0.0680 -0.0546
                                            0.0219  0.2309 -0.1911  0.1287 -0.0153
                                            0.1809 -0.0839  0.0742 -0.0016  0.3752
                                           -0.1686  0.1362  0.3705  0.3115  0.1933
                                            0.0127  0.2689
   308. (0.00035) RY*( 6) C  15           s(  0.40%)p99.99( 95.45%)d10.50(  4.16%)
                                           -0.0000  0.0006  0.0000  0.0628  0.0046
                                            0.0159 -0.4401 -0.1580  0.0119  0.0251
                                           -0.5696 -0.0069  0.0951 -0.0246  0.6042
                                            0.1576 -0.1043 -0.1017 -0.0616 -0.0178
                                            0.0195  0.1636
   309. (0.00016) RY*( 7) C  15           s( 54.37%)p 0.69( 37.49%)d 0.15(  8.15%)
                                            0.0000  0.0100  0.0344  0.7333  0.0684
                                           -0.0004  0.1112 -0.4245 -0.2740 -0.0070
                                            0.1017  0.2102  0.1733  0.0015 -0.0718
                                            0.1302 -0.0218  0.1342 -0.0527 -0.2349
                                            0.0579  0.0466
   310. (0.00007) RY*( 8) C  15           s( 24.17%)p 2.89( 69.83%)d 0.25(  6.00%)
   311. (0.00005) RY*( 9) C  15           s( 13.66%)p 3.61( 49.26%)d 2.71( 37.08%)
   312. (0.00004) RY*(10) C  15           s( 18.09%)p 2.50( 45.14%)d 2.03( 36.78%)
   313. (0.00004) RY*(11) C  15           s(  4.85%)p17.84( 86.57%)d 1.77(  8.58%)
   314. (0.00003) RY*(12) C  15           s(  5.16%)p17.19( 88.63%)d 1.21(  6.22%)
   315. (0.00001) RY*(13) C  15           s(  2.38%)p37.36( 89.04%)d 3.60(  8.58%)
   316. (0.00000) RY*(14) C  15           s(  0.22%)p99.99( 25.72%)d99.99( 74.07%)
   317. (0.00001) RY*(15) C  15           s(  4.78%)p16.53( 79.05%)d 3.38( 16.17%)
   318. (0.00000) RY*(16) C  15           s(  0.24%)p57.60( 13.80%)d99.99( 85.96%)
   319. (0.00000) RY*(17) C  15           s( 83.25%)p 0.10(  8.66%)d 0.10(  8.08%)
   320. (0.00243) RY*( 1) O  16           s(  4.76%)p19.74( 94.01%)d 0.26(  1.22%)
                                           -0.0000  0.0021  0.2031  0.0799 -0.0020
                                           -0.0129  0.7878 -0.0114  0.0534  0.0089
                                            0.0396 -0.0533 -0.0319 -0.0002  0.5541
                                           -0.0616  0.0068 -0.0813 -0.0244 -0.0341
                                            0.0283 -0.0553
   321. (0.00090) RY*( 2) O  16           s(  6.74%)p13.52( 91.18%)d 0.31(  2.08%)
                                           -0.0000  0.0025  0.2524 -0.0608 -0.0010
                                           -0.0048 -0.4444  0.0495 -0.0274  0.0080
                                           -0.5962  0.0163 -0.0465  0.0078  0.5904
                                           -0.0556  0.0370  0.0777  0.0377  0.0096
                                           -0.0286 -0.1114
   322. (0.00086) RY*( 3) O  16           s( 86.59%)p 0.14( 12.19%)d 0.01(  1.22%)
                                           -0.0000  0.0091  0.9045 -0.2185 -0.0041
                                           -0.0137 -0.0083  0.0363  0.0124  0.0348
                                            0.1138 -0.1113 -0.0128  0.0222 -0.2997
                                           -0.0474 -0.0299  0.0468  0.0613 -0.0029
                                            0.0388  0.0687
   323. (0.00012) RY*( 4) O  16           s( 29.61%)p 2.32( 68.67%)d 0.06(  1.73%)
                                           -0.0000  0.0092  0.1467  0.5239  0.0011
                                           -0.0102 -0.3841  0.0260  0.0584  0.0248
                                            0.6402 -0.0248 -0.0673  0.0167  0.3406
                                           -0.0520 -0.0195  0.0033 -0.0328 -0.1188
                                            0.0367 -0.0265
   324. (0.00004) RY*( 5) O  16           s(  1.93%)p49.47( 95.27%)d 1.46(  2.81%)
   325. (0.00004) RY*( 6) O  16           s( 58.58%)p 0.49( 28.80%)d 0.22( 12.62%)
   326. (0.00002) RY*( 7) O  16           s(  8.76%)p 4.90( 42.96%)d 5.51( 48.27%)
   327. (0.00000) RY*( 8) O  16           s(  0.39%)p99.99( 95.13%)d11.46(  4.48%)
   328. (0.00000) RY*( 9) O  16           s(  0.99%)p82.39( 81.47%)d17.74( 17.54%)
   329. (0.00000) RY*(10) O  16           s( 99.71%)p 0.00(  0.17%)d 0.00(  0.12%)
   330. (0.00001) RY*(11) O  16           s(  0.40%)p99.99( 99.50%)d 0.24(  0.10%)
   331. (0.00000) RY*(12) O  16           s(  0.27%)p99.99( 94.20%)d20.47(  5.53%)
   332. (0.00000) RY*(13) O  16           s(  0.05%)p99.99( 18.93%)d99.99( 81.02%)
   333. (0.00000) RY*(14) O  16           s(  0.40%)p54.71( 22.06%)d99.99( 77.54%)
   334. (0.00000) RY*(15) O  16           s(  0.29%)p99.99( 29.58%)d99.99( 70.14%)
   335. (0.00000) RY*(16) O  16           s(  0.27%)p86.42( 23.66%)d99.99( 76.07%)
   336. (0.00000) RY*(17) O  16           s(  0.04%)p62.24(  2.73%)d99.99( 97.23%)
   337. (0.00442) RY*( 1)Cl  17           s(  0.03%)p99.99( 50.82%)d99.99( 49.15%)
                                           -0.0000  0.0000 -0.0000 -0.0113  0.0132
                                           -0.0004 -0.0000  0.0000  0.0004  0.2747
                                           -0.0237  0.0182  0.0019 -0.0000  0.0007
                                            0.6183 -0.0642  0.0422  0.0035 -0.0000
                                            0.0006  0.2075 -0.0225  0.0099  0.0011
                                           -0.3651 -0.2592 -0.1162 -0.5107 -0.1297
   338. (0.00295) RY*( 2)Cl  17           s(  0.50%)p99.99( 67.74%)d63.23( 31.76%)
                                            0.0000 -0.0000 -0.0018  0.0702 -0.0075
                                           -0.0056  0.0004  0.0000 -0.0088  0.2940
                                           -0.0479 -0.0068  0.0052  0.0000  0.0041
                                            0.1262  0.0074 -0.0049  0.0003  0.0000
                                           -0.0008 -0.7539  0.0580  0.0279 -0.0077
                                            0.0344  0.3371 -0.2766 -0.2049  0.2902
   339. (0.00077) RY*( 3)Cl  17           s(  6.58%)p10.97( 72.14%)d 3.24( 21.29%)
                                            0.0000 -0.0000 -0.0157  0.1379  0.2156
                                           -0.0014  0.0013  0.0000 -0.0663 -0.7257
                                           -0.0209  0.0013  0.0264  0.0000  0.0394
                                            0.3755 -0.0529 -0.0114 -0.0144  0.0000
                                           -0.0273 -0.2037  0.0297  0.0189  0.0105
                                           -0.3171  0.1858 -0.1247  0.1912 -0.1604
   340. (0.00030) RY*( 4)Cl  17           s( 31.43%)p 1.49( 46.91%)d 0.69( 21.66%)
                                            0.0000 -0.0000 -0.0064  0.5601  0.0229
                                            0.0004  0.0019  0.0000 -0.0224  0.1522
                                            0.1636  0.1304 -0.0195  0.0000  0.0136
                                           -0.0722  0.0759 -0.0638  0.0120  0.0000
                                           -0.0053 -0.0615 -0.6171  0.0341 -0.0057
                                            0.0113  0.1837  0.1368 -0.0632 -0.4001
   341. (0.00017) RY*( 5)Cl  17           s( 64.14%)p 0.38( 24.38%)d 0.18( 11.49%)
                                           -0.0000  0.0000 -0.0025  0.5709 -0.5614
                                           -0.0187  0.0025  0.0000 -0.0079 -0.1502
                                           -0.3117 -0.0219  0.0237  0.0000  0.0111
                                           -0.0787 -0.2900 -0.0532  0.0006  0.0000
                                           -0.0056  0.0607  0.1179  0.1089 -0.0156
                                           -0.0314 -0.2173 -0.1333 -0.0285  0.2193
   342. (0.00013) RY*( 6)Cl  17           s( 11.44%)p 6.05( 69.26%)d 1.69( 19.30%)
                                            0.0000 -0.0000 -0.0008  0.2446 -0.2332
                                           -0.0151  0.0012  0.0000 -0.0106  0.0156
                                            0.3134  0.0453  0.0110  0.0000 -0.0017
                                            0.2367  0.6800  0.0278 -0.0120  0.0000
                                           -0.0029 -0.0126  0.2666  0.0309 -0.0163
                                           -0.0986 -0.0380  0.3373  0.1261  0.2283
   343. (0.00006) RY*( 7)Cl  17           s( 35.58%)p 0.83( 29.71%)d 0.98( 34.71%)
   344. (0.00005) RY*( 8)Cl  17           s(  2.22%)p18.03( 40.03%)d26.01( 57.75%)
   345. (0.00003) RY*( 9)Cl  17           s(  3.51%)p24.69( 86.78%)d 2.76(  9.70%)
   346. (0.00001) RY*(10)Cl  17           s(  6.19%)p 5.87( 36.39%)d 9.27( 57.42%)
   347. (0.00002) RY*(11)Cl  17           s(  4.32%)p11.90( 51.37%)d10.26( 44.32%)
   348. (0.00001) RY*(12)Cl  17           s( 16.45%)p 2.16( 35.46%)d 2.92( 48.09%)
   349. (0.00001) RY*(13)Cl  17           s(  7.56%)p 9.97( 75.37%)d 2.26( 17.07%)
   350. (0.00000) RY*(14)Cl  17           s(  0.01%)p 1.00( 99.71%)d 0.00(  0.29%)
   351. (0.00000) RY*(15)Cl  17           s(  5.82%)p15.50( 90.21%)d 0.68(  3.97%)
   352. (0.00000) RY*(16)Cl  17           s(  0.05%)p99.99( 99.43%)d10.77(  0.52%)
   353. (0.00000) RY*(17)Cl  17           s( 96.64%)p 0.02(  1.90%)d 0.02(  1.46%)
   354. (0.00000) RY*(18)Cl  17           s(100.00%)p 0.00(  0.00%)d 0.00(  0.00%)
   355. (0.00001) RY*(19)Cl  17           s(  2.03%)p15.51( 31.44%)d32.83( 66.53%)
   356. (0.00000) RY*(20)Cl  17           s(  0.02%)p99.99( 99.84%)d 5.69(  0.13%)
   357. (0.00000) RY*(21)Cl  17           s(  5.40%)p17.01( 91.82%)d 0.52(  2.78%)
   358. (0.00039) RY*( 1) H  18           s(100.00%)
                                           -0.0005  1.0000  0.0026
   359. (0.00022) RY*( 2) H  18           s(100.00%)
                                           -0.0012 -0.0026  1.0000
   360. (0.00047) RY*( 1) H  19           s(100.00%)
                                           -0.0006  1.0000  0.0021
   361. (0.00022) RY*( 2) H  19           s(100.00%)
                                           -0.0012 -0.0021  1.0000
   362. (0.00070) RY*( 1) H  20           s(100.00%)
                                           -0.0014  1.0000  0.0016
   363. (0.00016) RY*( 2) H  20           s(100.00%)
                                           -0.0008 -0.0016  1.0000
   364. (0.00064) RY*( 1) H  21           s(100.00%)
                                           -0.0015  1.0000  0.0026
   365. (0.00025) RY*( 2) H  21           s(100.00%)
                                           -0.0009 -0.0026  1.0000
   366. (0.00046) RY*( 1) H  22           s(100.00%)
                                           -0.0006  1.0000  0.0023
   367. (0.00022) RY*( 2) H  22           s(100.00%)
                                           -0.0012 -0.0023  1.0000
   368. (0.00248) RY*( 1) H  23           s(100.00%)
                                           -0.0042  1.0000  0.0008
   369. (0.00023) RY*( 2) H  23           s(100.00%)
                                           -0.0005 -0.0008  1.0000
   370. (0.00243) RY*( 1) H  24           s(100.00%)
                                            0.0067  1.0000 -0.0039
   371. (0.00035) RY*( 2) H  24           s(100.00%)
                                           -0.0020  0.0039  1.0000
   372. (0.00064) RY*( 1) H  25           s(100.00%)
                                           -0.0011  1.0000  0.0024
   373. (0.00022) RY*( 2) H  25           s(100.00%)
                                           -0.0012 -0.0024  1.0000
   374. (0.00043) RY*( 1) H  26           s(100.00%)
                                           -0.0006  1.0000  0.0026
   375. (0.00023) RY*( 2) H  26           s(100.00%)
                                           -0.0012 -0.0026  1.0000
   376. (0.00046) RY*( 1) H  27           s(100.00%)
                                           -0.0006  1.0000  0.0024
   377. (0.00022) RY*( 2) H  27           s(100.00%)
                                           -0.0013 -0.0024  1.0000
   378. (0.00077) RY*( 1) H  28           s(100.00%)
                                           -0.0014  1.0000  0.0014
   379. (0.00016) RY*( 2) H  28           s(100.00%)
                                           -0.0008 -0.0014  1.0000
   380. (0.00077) RY*( 1) H  29           s(100.00%)
                                           -0.0041  1.0000 -0.0020
   381. (0.00016) RY*( 2) H  29           s(100.00%)
                                            0.0003  0.0020  1.0000
   382. (0.01528) BD*( 1) C   1 - C   2  
                ( 50.13%)   0.7080* C   1 s( 34.65%)p 1.88( 65.32%)d 0.00(  0.03%)
                                            0.0000  0.5886 -0.0110  0.0003 -0.0000
                                            0.2937 -0.0410 -0.0005  0.0000 -0.7516
                                            0.0038  0.0148  0.0000 -0.0081  0.0052
                                           -0.0005  0.0000 -0.0074 -0.0008 -0.0002
                                           -0.0115 -0.0116
                ( 49.87%)  -0.7062* C   2 s( 34.74%)p 1.88( 65.23%)d 0.00(  0.03%)
                                            0.0000  0.5893 -0.0123 -0.0025 -0.0004
                                           -0.2642 -0.0304  0.0093 -0.0007  0.7619
                                           -0.0294 -0.0104  0.0005  0.0036  0.0051
                                           -0.0008  0.0001 -0.0099 -0.0010  0.0001
                                           -0.0090 -0.0115
   383. (0.01538) BD*( 1) C   1 - C   6  
                ( 50.06%)   0.7076* C   1 s( 34.67%)p 1.88( 65.30%)d 0.00(  0.03%)
                                            0.0000  0.5887 -0.0116 -0.0001 -0.0001
                                           -0.7866  0.0111  0.0143  0.0001  0.1519
                                           -0.0404  0.0018 -0.0001  0.0960  0.0003
                                           -0.0019  0.0000 -0.0027 -0.0040  0.0001
                                            0.0130 -0.0113
                ( 49.94%)  -0.7067* C   6 s( 34.69%)p 1.88( 65.28%)d 0.00(  0.03%)
                                            0.0000  0.5888 -0.0131 -0.0019 -0.0004
                                            0.7918 -0.0234  0.0119  0.0003 -0.1207
                                           -0.0352 -0.0067 -0.0004 -0.0960  0.0044
                                           -0.0011  0.0000 -0.0061 -0.0038  0.0005
                                            0.0117 -0.0111
   384. (0.32589) BD*( 2) C   1 - C   6  
                ( 49.62%)   0.7044* C   1 s(  0.00%)p 1.00( 99.96%)d 0.00(  0.04%)
                                            0.0000  0.0002 -0.0004 -0.0007 -0.0001
                                           -0.1282 -0.0032 -0.0015  0.0003 -0.0393
                                           -0.0010 -0.0000 -0.0000 -0.9903 -0.0261
                                           -0.0128  0.0005  0.0018  0.0174  0.0075
                                            0.0019 -0.0044
                ( 50.38%)  -0.7098* C   6 s(  0.00%)p 1.00( 99.96%)d 0.00(  0.04%)
                                            0.0000  0.0017  0.0000 -0.0002 -0.0000
                                           -0.1274 -0.0030  0.0010  0.0003 -0.0402
                                           -0.0008  0.0001  0.0002 -0.9904 -0.0245
                                            0.0127  0.0015  0.0010 -0.0143  0.0130
                                           -0.0025  0.0024
   385. (0.01146) BD*( 1) C   1 - H  18  
                ( 39.73%)   0.6303* C   1 s( 30.60%)p 2.27( 69.34%)d 0.00(  0.07%)
                                            0.0003 -0.5528 -0.0180  0.0003 -0.0001
                                           -0.5255 -0.0025 -0.0050 -0.0011 -0.6391
                                           -0.0032 -0.0063 -0.0014  0.0933  0.0005
                                            0.0009  0.0002 -0.0225  0.0029  0.0039
                                            0.0044  0.0107
                ( 60.27%)  -0.7763* H  18 s(100.00%)
                                           -1.0000 -0.0005 -0.0012
   386. (0.01537) BD*( 1) C   2 - C   3  
                ( 50.58%)   0.7112* C   2 s( 34.64%)p 1.89( 65.33%)d 0.00(  0.03%)
                                            0.0000  0.5884 -0.0109  0.0012  0.0002
                                           -0.4987 -0.0205  0.0114 -0.0011 -0.6281
                                            0.0362  0.0079 -0.0001  0.0901  0.0014
                                           -0.0015  0.0002  0.0131 -0.0029 -0.0024
                                           -0.0006 -0.0112
                ( 49.42%)  -0.7030* C   3 s( 35.04%)p 1.85( 64.93%)d 0.00(  0.03%)
                                           -0.0001  0.5918  0.0146 -0.0010 -0.0001
                                            0.5159 -0.0369 -0.0018  0.0012  0.6108
                                            0.0161 -0.0089  0.0002 -0.0915  0.0036
                                            0.0000 -0.0001  0.0121 -0.0025 -0.0027
                                           -0.0044 -0.0113
   387. (0.32837) BD*( 2) C   2 - C   3  
                ( 50.82%)   0.7129* C   2 s(  0.00%)p 1.00( 99.96%)d 0.00(  0.04%)
                                           -0.0000 -0.0004 -0.0003 -0.0016 -0.0001
                                            0.1281  0.0028  0.0021  0.0000  0.0400
                                            0.0008  0.0010 -0.0001  0.9904  0.0211
                                            0.0110 -0.0007 -0.0016 -0.0186 -0.0070
                                           -0.0021  0.0047
                ( 49.18%)  -0.7013* C   3 s(  0.00%)p 1.00( 99.97%)d 0.00(  0.03%)
                                           -0.0000 -0.0010 -0.0002 -0.0024 -0.0000
                                            0.1292  0.0012  0.0024 -0.0007  0.0402
                                           -0.0015  0.0021 -0.0005  0.9904  0.0179
                                            0.0143 -0.0023  0.0024  0.0031  0.0176
                                           -0.0001 -0.0017
   388. (0.01114) BD*( 1) C   2 - H  19  
                ( 39.65%)   0.6297* C   2 s( 30.53%)p 2.27( 69.40%)d 0.00(  0.07%)
                                            0.0003 -0.5523 -0.0183 -0.0011 -0.0002
                                           -0.8144 -0.0048 -0.0080 -0.0014  0.1440
                                            0.0014  0.0009  0.0001  0.0993  0.0005
                                            0.0010  0.0001  0.0082  0.0050 -0.0011
                                           -0.0215  0.0106
                ( 60.35%)  -0.7769* H  19 s(100.00%)
                                           -1.0000 -0.0006 -0.0012
   389. (0.02513) BD*( 1) C   3 - C   4  
                ( 50.74%)   0.7123* C   3 s( 34.86%)p 1.87( 65.11%)d 0.00(  0.03%)
                                            0.0001  0.5904  0.0057  0.0039  0.0002
                                           -0.7925  0.0089  0.0111 -0.0002  0.1120
                                            0.0202 -0.0010  0.0018  0.0995 -0.0008
                                           -0.0026 -0.0004 -0.0045 -0.0037  0.0001
                                            0.0110 -0.0109
                ( 49.26%)  -0.7018* C   4 s( 33.87%)p 1.95( 66.09%)d 0.00(  0.03%)
                                           -0.0000  0.5820  0.0066  0.0012  0.0001
                                            0.7936 -0.0113 -0.0030  0.0027 -0.1494
                                            0.0099  0.0023 -0.0016 -0.0923  0.0021
                                           -0.0012 -0.0000 -0.0040 -0.0030  0.0001
                                            0.0135 -0.0105
   390. (0.01249) BD*( 1) C   3 - H  20  
                ( 40.13%)   0.6335* C   3 s( 30.00%)p 2.33( 69.94%)d 0.00(  0.07%)
                                           -0.0003  0.5474 -0.0162 -0.0027 -0.0000
                                            0.2962 -0.0133  0.0063  0.0014 -0.7819
                                           -0.0063 -0.0021 -0.0021 -0.0064  0.0029
                                           -0.0015 -0.0003 -0.0151  0.0003  0.0002
                                           -0.0176 -0.0121
                ( 59.87%)  -0.7737* H  20 s(100.00%)
                                            1.0000  0.0014  0.0008
   391. (0.02245) BD*( 1) C   4 - C   5  
                ( 49.09%)   0.7007* C   4 s( 34.11%)p 1.93( 65.86%)d 0.00(  0.03%)
                                            0.0000 -0.5840 -0.0048 -0.0010 -0.0003
                                            0.2836 -0.0144 -0.0014  0.0023 -0.7601
                                            0.0064  0.0010 -0.0032 -0.0110  0.0004
                                            0.0005 -0.0004  0.0086  0.0010 -0.0006
                                            0.0116  0.0108
                ( 50.91%)  -0.7135* C   5 s( 35.02%)p 1.85( 64.95%)d 0.00(  0.03%)
                                           -0.0001 -0.5918 -0.0070 -0.0037 -0.0003
                                           -0.2595 -0.0219  0.0038 -0.0020  0.7625
                                           -0.0142 -0.0098  0.0005 -0.0036  0.0021
                                           -0.0001  0.0001  0.0088  0.0009  0.0005
                                            0.0086  0.0110
   392. (0.35097) BD*( 2) C   4 - C   5  
                ( 49.49%)   0.7035* C   4 s(  0.01%)p 1.00( 99.96%)d 0.00(  0.03%)
                                           -0.0001  0.0081  0.0039  0.0002  0.0000
                                           -0.1287  0.0016  0.0001  0.0011 -0.0399
                                            0.0038  0.0001  0.0009 -0.9906 -0.0093
                                           -0.0080  0.0049 -0.0023 -0.0011 -0.0177
                                           -0.0001  0.0014
                ( 50.51%)  -0.7107* C   5 s(  0.01%)p 1.00( 99.96%)d 0.00(  0.04%)
                                            0.0000  0.0066 -0.0002  0.0027  0.0000
                                           -0.1259  0.0008 -0.0025  0.0001 -0.0423
                                            0.0022 -0.0020  0.0000 -0.9908 -0.0120
                                           -0.0064  0.0018  0.0008 -0.0149  0.0128
                                           -0.0027  0.0023
   393. (0.03514) BD*( 1) C   4 - C   7  
                ( 51.30%)   0.7163* C   4 s( 31.98%)p 2.13( 68.00%)d 0.00(  0.03%)
                                            0.0002  0.5654 -0.0088 -0.0034 -0.0005
                                           -0.5218 -0.0046  0.0010 -0.0018 -0.6306
                                           -0.0183  0.0037 -0.0020  0.0976  0.0145
                                           -0.0022  0.0005  0.0126 -0.0024 -0.0029
                                           -0.0025 -0.0089
                ( 48.70%)  -0.6978* C   7 s( 28.68%)p 2.49( 71.29%)d 0.00(  0.03%)
                                            0.0002  0.5355  0.0069  0.0001  0.0002
                                            0.5612  0.0125 -0.0009  0.0042  0.6201
                                           -0.0091 -0.0036  0.0023 -0.1128  0.0215
                                           -0.0018  0.0019  0.0139 -0.0025 -0.0022
                                            0.0022 -0.0082
   394. (0.01491) BD*( 1) C   5 - C   6  
                ( 49.56%)   0.7040* C   5 s( 34.71%)p 1.88( 65.26%)d 0.00(  0.03%)
                                            0.0001 -0.5890 -0.0136  0.0015  0.0001
                                           -0.5001 -0.0220  0.0094 -0.0004 -0.6271
                                            0.0351  0.0039 -0.0007  0.0864  0.0019
                                           -0.0015 -0.0001 -0.0131  0.0031  0.0022
                                            0.0007  0.0112
                ( 50.44%)  -0.7102* C   6 s( 34.64%)p 1.89( 65.33%)d 0.00(  0.03%)
                                           -0.0000 -0.5885  0.0094 -0.0012 -0.0004
                                            0.5191 -0.0392  0.0055 -0.0002  0.6110
                                            0.0133  0.0131  0.0009 -0.0926  0.0040
                                           -0.0008 -0.0001 -0.0126  0.0026  0.0025
                                            0.0046  0.0113
   395. (0.01215) BD*( 1) C   5 - H  21  
                ( 39.67%)   0.6299* C   5 s( 30.17%)p 2.31( 69.76%)d 0.00(  0.07%)
                                           -0.0004  0.5490 -0.0164 -0.0021 -0.0001
                                           -0.8156 -0.0035 -0.0037 -0.0012  0.1486
                                           -0.0095  0.0036  0.0015  0.1009  0.0012
                                           -0.0011 -0.0001 -0.0077 -0.0050  0.0009
                                            0.0216 -0.0113
                ( 60.33%)  -0.7767* H  21 s(100.00%)
                                            1.0000  0.0015  0.0009
   396. (0.01107) BD*( 1) C   6 - H  22  
                ( 39.68%)   0.6299* C   6 s( 30.58%)p 2.27( 69.36%)d 0.00(  0.07%)
                                            0.0003 -0.5527 -0.0177 -0.0005 -0.0001
                                            0.2910  0.0020 -0.0023  0.0005 -0.7802
                                           -0.0041  0.0079 -0.0014 -0.0067  0.0001
                                           -0.0002  0.0000  0.0154 -0.0004 -0.0005
                                            0.0175  0.0112
                ( 60.32%)  -0.7766* H  22 s(100.00%)
                                           -1.0000 -0.0006 -0.0012
   397. (0.03761) BD*( 1) C   7 - C   8  
                ( 49.59%)   0.7042* C   7 s( 27.84%)p 2.59( 72.13%)d 0.00(  0.03%)
                                           -0.0001 -0.5276 -0.0055 -0.0006 -0.0001
                                            0.0675 -0.0186  0.0030 -0.0013  0.2478
                                           -0.0100 -0.0013 -0.0004 -0.8092 -0.0038
                                            0.0072 -0.0045  0.0010 -0.0011  0.0101
                                            0.0019 -0.0136
                ( 50.41%)  -0.7100* C   8 s( 31.86%)p 2.14( 68.12%)d 0.00(  0.02%)
                                           -0.0002 -0.5643  0.0115  0.0029  0.0005
                                           -0.0452 -0.0107  0.0018 -0.0005 -0.2371
                                           -0.0119  0.0020 -0.0011  0.7889  0.0170
                                           -0.0040  0.0029  0.0013  0.0020  0.0071
                                           -0.0007 -0.0134
   398. (0.03201) BD*( 1) C   7 - N   9  
                ( 61.23%)   0.7825* C   7 s( 21.77%)p 3.59( 78.14%)d 0.00(  0.09%)
                                           -0.0000  0.4659  0.0247  0.0011 -0.0003
                                            0.2224  0.0043  0.0021 -0.0017 -0.6947
                                            0.0200 -0.0041 -0.0001 -0.4983  0.0225
                                           -0.0029 -0.0009 -0.0128 -0.0074  0.0229
                                           -0.0139 -0.0021
                ( 38.77%)  -0.6227* N   9 s( 35.25%)p 1.84( 64.72%)d 0.00(  0.03%)
                                           -0.0000  0.5937 -0.0023 -0.0042  0.0001
                                           -0.1991 -0.0015  0.0010 -0.0005  0.6293
                                            0.0005 -0.0045  0.0013  0.4600 -0.0007
                                           -0.0032  0.0009 -0.0082 -0.0003  0.0137
                                           -0.0046 -0.0019
   399. (0.02137) BD*( 1) C   7 - H  23  
                ( 37.62%)   0.6134* C   7 s( 21.74%)p 3.60( 78.18%)d 0.00(  0.08%)
                                           -0.0002  0.4656 -0.0248 -0.0011  0.0001
                                           -0.7927 -0.0238 -0.0004  0.0034  0.2640
                                            0.0104  0.0002 -0.0018 -0.2882 -0.0026
                                           -0.0007 -0.0002 -0.0124  0.0153 -0.0040
                                            0.0167 -0.0084
                ( 62.38%)  -0.7898* H  23 s(100.00%)
                                            1.0000  0.0042  0.0005
   400. (0.03810) BD*( 1) C   8 - C  10  
                ( 50.22%)   0.7087* C   8 s( 34.24%)p 1.92( 65.73%)d 0.00(  0.03%)
                                           -0.0000  0.5850  0.0118  0.0033  0.0002
                                           -0.6699  0.0135  0.0005 -0.0027  0.1590
                                           -0.0092 -0.0007  0.0010  0.4276  0.0104
                                            0.0008  0.0016 -0.0051 -0.0130  0.0019
                                            0.0094  0.0008
                ( 49.78%)  -0.7055* C  10 s( 38.66%)p 1.59( 61.32%)d 0.00(  0.02%)
                                            0.0001  0.6217  0.0015  0.0046  0.0004
                                            0.6004  0.0105 -0.0053  0.0096 -0.0988
                                           -0.0059  0.0011 -0.0026 -0.4925  0.0045
                                            0.0030 -0.0049 -0.0057 -0.0105 -0.0008
                                            0.0093  0.0020
   401. (0.41482) BD*( 2) C   8 - C  10  
                ( 52.49%)   0.7245* C   8 s(  0.00%)p 1.00( 99.96%)d 0.00(  0.04%)
                                            0.0001 -0.0018 -0.0030 -0.0003 -0.0001
                                            0.3879 -0.0020  0.0029 -0.0025  0.8765
                                           -0.0031  0.0081 -0.0059  0.2844 -0.0046
                                            0.0004 -0.0024 -0.0090  0.0040  0.0140
                                           -0.0028  0.0080
                ( 47.51%)  -0.6893* C  10 s(  0.00%)p 1.00( 99.99%)d 0.00(  0.01%)
                                           -0.0000 -0.0050 -0.0003 -0.0004  0.0001
                                            0.3857 -0.0002  0.0056 -0.0005  0.8763
                                            0.0001  0.0101 -0.0011  0.2880 -0.0017
                                            0.0041 -0.0008  0.0070  0.0000 -0.0061
                                            0.0046 -0.0033
   402. (0.02342) BD*( 1) C   8 - C  14  
                ( 48.82%)   0.6987* C   8 s( 33.88%)p 1.95( 66.08%)d 0.00(  0.03%)
                                            0.0003 -0.5821 -0.0041  0.0019 -0.0001
                                           -0.6308  0.0113  0.0016 -0.0044  0.3870
                                           -0.0056 -0.0004  0.0017 -0.3361 -0.0005
                                            0.0007  0.0000  0.0123 -0.0092  0.0076
                                           -0.0067  0.0017
                ( 51.18%)  -0.7154* C  14 s( 34.62%)p 1.89( 65.35%)d 0.00(  0.03%)
                                           -0.0002 -0.5884 -0.0045 -0.0029 -0.0005
                                            0.6238  0.0072 -0.0089  0.0008 -0.3848
                                            0.0027  0.0061  0.0002  0.3402 -0.0195
                                           -0.0056 -0.0013  0.0117 -0.0063  0.0058
                                           -0.0078  0.0026
   403. (0.05207) BD*( 1) N   9 - C  15  
                ( 36.78%)   0.6065* N   9 s( 35.73%)p 1.80( 64.22%)d 0.00(  0.05%)
                                           -0.0000 -0.5976 -0.0101 -0.0055 -0.0000
                                            0.4716  0.0026 -0.0015  0.0015  0.2903
                                           -0.0206  0.0036  0.0003  0.5786 -0.0176
                                            0.0026  0.0013 -0.0046 -0.0163 -0.0116
                                           -0.0045 -0.0043
                ( 63.22%)  -0.7951* C  15 s( 32.53%)p 2.07( 67.39%)d 0.00(  0.08%)
                                           -0.0001 -0.5700  0.0201 -0.0025  0.0022
                                           -0.4861  0.0185  0.0011 -0.0031 -0.2956
                                            0.0094  0.0066 -0.0006 -0.5910  0.0205
                                            0.0070 -0.0026 -0.0122 -0.0203 -0.0104
                                           -0.0056 -0.0085
   404. (0.01767) BD*( 1) N   9 - H  24  
                ( 29.41%)   0.5423* N   9 s( 28.91%)p 2.46( 71.03%)d 0.00(  0.06%)
                                            0.0002 -0.5377  0.0035  0.0028  0.0001
                                           -0.7413  0.0166  0.0012  0.0012  0.3752
                                           -0.0112  0.0002 -0.0019 -0.1399  0.0005
                                            0.0011 -0.0010  0.0178 -0.0079 -0.0013
                                           -0.0114  0.0110
                ( 70.59%)  -0.8402* H  24 s(100.00%)
                                           -1.0000  0.0066 -0.0020
   405. (0.02712) BD*( 1) C  10 - C  11  
                ( 48.65%)   0.6975* C  10 s( 37.29%)p 1.68( 62.68%)d 0.00(  0.03%)
                                            0.0001 -0.6106 -0.0060 -0.0007  0.0005
                                            0.0485 -0.0203  0.0036 -0.0026  0.2241
                                            0.0067 -0.0017  0.0039 -0.7574  0.0069
                                            0.0010 -0.0086  0.0029  0.0022  0.0088
                                           -0.0019 -0.0141
                ( 51.35%)  -0.7166* C  11 s( 34.38%)p 1.91( 65.59%)d 0.00(  0.03%)
                                           -0.0000 -0.5861  0.0137 -0.0032 -0.0004
                                            0.0021 -0.0336  0.0031 -0.0010 -0.2504
                                            0.0177  0.0031  0.0007  0.7691 -0.0096
                                           -0.0138 -0.0009  0.0011  0.0028  0.0084
                                           -0.0007 -0.0150
   406. (0.02646) BD*( 1) C  10 -Cl  17  
                ( 53.66%)   0.7325* C  10 s( 23.88%)p 3.18( 75.92%)d 0.01(  0.20%)
                                           -0.0001  0.4886 -0.0084 -0.0072  0.0001
                                           -0.6979  0.0142  0.0087  0.0121  0.4139
                                           -0.0054 -0.0063 -0.0064 -0.3165 -0.0027
                                            0.0075  0.0033 -0.0302  0.0200 -0.0128
                                            0.0173 -0.0135
                ( 46.34%)  -0.6808*Cl  17 s( 20.26%)p 3.91( 79.21%)d 0.03(  0.53%)
                                            0.0000  0.0001  0.4487  0.0352  0.0010
                                            0.0000 -0.0000  0.0001  0.7317 -0.0393
                                           -0.0051  0.0014 -0.0002 -0.0000 -0.4197
                                            0.0236  0.0031 -0.0004  0.0002  0.0000
                                            0.2793 -0.0187 -0.0037 -0.0007 -0.0001
                                           -0.0491  0.0328 -0.0187  0.0286 -0.0257
   407. (0.01661) BD*( 1) C  11 - C  12  
                ( 49.41%)   0.7029* C  11 s( 34.92%)p 1.86( 65.05%)d 0.00(  0.03%)
                                            0.0002 -0.5908  0.0129  0.0069  0.0002
                                           -0.6304 -0.0083  0.0120 -0.0010  0.3824
                                           -0.0095 -0.0055  0.0003 -0.3238  0.0406
                                            0.0006  0.0003  0.0132 -0.0058  0.0057
                                           -0.0090  0.0039
                ( 50.59%)  -0.7113* C  12 s( 34.43%)p 1.90( 65.54%)d 0.00(  0.03%)
                                           -0.0001 -0.5867  0.0110  0.0003  0.0001
                                            0.6415 -0.0315 -0.0099 -0.0002 -0.3805
                                            0.0048  0.0072  0.0000  0.3115  0.0278
                                           -0.0094  0.0001  0.0118 -0.0088  0.0079
                                           -0.0063  0.0009
   408. (0.31457) BD*( 2) C  11 - C  12  
                ( 49.65%)   0.7046* C  11 s(  0.00%)p 1.00( 99.96%)d 0.00(  0.04%)
                                            0.0000 -0.0004 -0.0001 -0.0006 -0.0001
                                           -0.3854 -0.0098 -0.0052  0.0002 -0.8771
                                           -0.0214 -0.0121  0.0004 -0.2848 -0.0069
                                           -0.0034  0.0003 -0.0135 -0.0040  0.0049
                                           -0.0132  0.0016
                ( 50.35%)  -0.7096* C  12 s(  0.00%)p 1.00( 99.96%)d 0.00(  0.04%)
                                           -0.0000 -0.0002  0.0001 -0.0003  0.0000
                                           -0.3829 -0.0098 -0.0059  0.0000 -0.8782
                                           -0.0223 -0.0133 -0.0001 -0.2843 -0.0073
                                           -0.0043 -0.0000  0.0040  0.0088  0.0119
                                            0.0113  0.0082
   409. (0.01090) BD*( 1) C  11 - H  25  
                ( 39.13%)   0.6256* C  11 s( 30.62%)p 2.26( 69.32%)d 0.00(  0.06%)
                                           -0.0003  0.5530  0.0184  0.0041 -0.0001
                                           -0.6726 -0.0067 -0.0047 -0.0011  0.1430
                                            0.0047  0.0002  0.0003  0.4692 -0.0055
                                            0.0052  0.0006 -0.0055 -0.0204  0.0046
                                            0.0134 -0.0004
                ( 60.87%)  -0.7802* H  25 s(100.00%)
                                            1.0000  0.0011  0.0012
   410. (0.01491) BD*( 1) C  12 - C  13  
                ( 50.02%)   0.7072* C  12 s( 34.68%)p 1.88( 65.29%)d 0.00(  0.03%)
                                            0.0000  0.5888 -0.0122  0.0002 -0.0001
                                            0.6623 -0.0308 -0.0096 -0.0002 -0.1476
                                            0.0201  0.0006  0.0002 -0.4365 -0.0207
                                            0.0113 -0.0004 -0.0052 -0.0137  0.0007
                                            0.0100  0.0026
                ( 49.98%)  -0.7070* C  13 s( 34.65%)p 1.88( 65.31%)d 0.00(  0.03%)
                                            0.0000  0.5885 -0.0125 -0.0028 -0.0005
                                           -0.6466 -0.0038  0.0123 -0.0007  0.1346
                                            0.0147 -0.0044  0.0003  0.4636 -0.0402
                                           -0.0036 -0.0000 -0.0070 -0.0122  0.0010
                                            0.0112 -0.0005
   411. (0.01084) BD*( 1) C  12 - H  26  
                ( 39.47%)   0.6282* C  12 s( 30.80%)p 2.24( 69.14%)d 0.00(  0.07%)
                                            0.0003 -0.5547 -0.0182  0.0001 -0.0002
                                            0.0247  0.0014  0.0001  0.0003  0.2464
                                            0.0009  0.0027  0.0004 -0.7937 -0.0045
                                           -0.0082 -0.0017 -0.0015  0.0008  0.0122
                                            0.0031 -0.0222
                ( 60.53%)  -0.7780* H  26 s(100.00%)
                                           -1.0000 -0.0005 -0.0012
   412. (0.01507) BD*( 1) C  13 - C  14  
                ( 50.66%)   0.7118* C  13 s( 34.56%)p 1.89( 65.41%)d 0.00(  0.03%)
                                           -0.0001 -0.5877  0.0107 -0.0019 -0.0001
                                           -0.0294  0.0368 -0.0026  0.0008 -0.2339
                                           -0.0105  0.0047 -0.0005  0.7724 -0.0175
                                           -0.0117  0.0005  0.0029 -0.0009  0.0099
                                           -0.0009 -0.0144
                ( 49.34%)  -0.7024* C  14 s( 35.04%)p 1.85( 64.93%)d 0.00(  0.03%)
                                            0.0000 -0.5918 -0.0159  0.0008  0.0002
                                            0.0105  0.0360 -0.0033 -0.0007  0.2448
                                           -0.0177 -0.0008  0.0003 -0.7665  0.0057
                                            0.0083 -0.0007  0.0017  0.0033  0.0085
                                           -0.0015 -0.0147
   413. (0.31753) BD*( 2) C  13 - C  14  
                ( 50.30%)   0.7092* C  13 s(  0.00%)p 1.00( 99.95%)d 0.00(  0.05%)
                                            0.0000  0.0017 -0.0010 -0.0015 -0.0002
                                            0.3863  0.0081  0.0041 -0.0001  0.8777
                                            0.0179  0.0091 -0.0005  0.2818  0.0059
                                            0.0030 -0.0001 -0.0050 -0.0091 -0.0115
                                           -0.0122 -0.0079
                ( 49.70%)  -0.7050* C  14 s(  0.00%)p 1.00( 99.96%)d 0.00(  0.04%)
                                           -0.0000  0.0024  0.0002 -0.0004 -0.0001
                                            0.3883  0.0053  0.0041 -0.0008  0.8764
                                            0.0125  0.0130 -0.0017  0.2834  0.0039
                                            0.0052 -0.0002 -0.0085  0.0039  0.0141
                                           -0.0023  0.0081
   414. (0.01118) BD*( 1) C  13 - H  27  
                ( 39.49%)   0.6284* C  13 s( 30.70%)p 2.26( 69.23%)d 0.00(  0.07%)
                                            0.0003 -0.5538 -0.0183 -0.0009 -0.0004
                                           -0.6557 -0.0045 -0.0062 -0.0010  0.3944
                                            0.0026  0.0040  0.0006 -0.3266 -0.0015
                                           -0.0038 -0.0006  0.0160 -0.0145  0.0075
                                           -0.0080  0.0082
                ( 60.51%)  -0.7779* H  27 s(100.00%)
                                           -1.0000 -0.0006 -0.0013
   415. (0.01175) BD*( 1) C  14 - H  28  
                ( 39.87%)   0.6314* C  14 s( 30.23%)p 2.31( 69.70%)d 0.00(  0.07%)
                                            0.0004 -0.5496  0.0160  0.0018  0.0002
                                           -0.6773  0.0062 -0.0051 -0.0024  0.1516
                                           -0.0068  0.0035  0.0013  0.4637  0.0144
                                           -0.0011  0.0010  0.0065  0.0205 -0.0056
                                           -0.0138  0.0011
                ( 60.13%)  -0.7755* H  28 s(100.00%)
                                           -1.0000 -0.0014 -0.0008
   416. (0.27609) BD*( 1) C  15 - O  16  
                ( 73.32%)   0.8563* C  15 s(  0.02%)p99.99( 99.38%)d24.46(  0.60%)
                                            0.0000  0.0156 -0.0016  0.0003 -0.0001
                                           -0.4241 -0.0207 -0.0098  0.0027 -0.6264
                                           -0.0280 -0.0134  0.0040  0.6471  0.0331
                                            0.0152 -0.0044  0.0116  0.0332 -0.0147
                                           -0.0483 -0.0470
                ( 26.68%)  -0.5165* O  16 s(  0.03%)p99.99( 99.86%)d 3.79(  0.11%)
                                            0.0000  0.0170 -0.0013 -0.0001 -0.0000
                                           -0.4410 -0.0005 -0.0006  0.0015 -0.5932
                                           -0.0017 -0.0012  0.0022  0.6725  0.0007
                                            0.0009 -0.0023 -0.0052 -0.0148  0.0075
                                            0.0203  0.0196
   417. (0.00566) BD*( 2) C  15 - O  16  
                ( 63.86%)   0.7991* C  15 s( 31.95%)p 2.13( 67.90%)d 0.00(  0.16%)
                                           -0.0001  0.5618 -0.0621 -0.0021 -0.0013
                                            0.2716 -0.0012 -0.0066  0.0005 -0.6329
                                            0.0456  0.0035 -0.0041 -0.4482  0.0393
                                           -0.0016 -0.0033 -0.0201 -0.0120  0.0279
                                           -0.0150 -0.0042
                ( 36.14%)  -0.6012* O  16 s( 36.89%)p 1.71( 63.00%)d 0.00(  0.11%)
                                            0.0000  0.6058 -0.0442 -0.0016 -0.0000
                                           -0.2488  0.0083 -0.0010 -0.0003  0.6445
                                           -0.0200 -0.0018  0.0002  0.3899 -0.0131
                                           -0.0022  0.0001 -0.0136 -0.0100  0.0231
                                           -0.0164 -0.0032
   418. (0.03724) BD*( 1) C  15 - H  29  
                ( 41.60%)   0.6450* C  15 s( 35.87%)p 1.79( 64.04%)d 0.00(  0.09%)
                                           -0.0002  0.5972  0.0458 -0.0006  0.0019
                                           -0.7099 -0.0131  0.0018  0.0032  0.3334
                                            0.0175 -0.0071 -0.0041 -0.1568  0.0074
                                           -0.0060 -0.0014 -0.0184  0.0046 -0.0099
                                            0.0153 -0.0138
                ( 58.40%)  -0.7642* H  29 s(100.00%)
                                            1.0000  0.0041 -0.0004


 NHO Directionality and "Bond Bending" (deviations from line of nuclear centers)

         [Thresholds for printing:  angular deviation  >  1.0 degree]
                                    hybrid p-character > 25.0%
                                    orbital occupancy  >  0.10e

                                Line of Centers        Hybrid 1              Hybrid 2
                                ---------------  -------------------   ------------------
                NBO               Theta   Phi    Theta   Phi    Dev    Theta   Phi    Dev
 ========================================================================================
     1. BD (   1) C   1 - C   2    90.4  290.3    90.3  289.0   1.3     89.4  111.6   1.3
     2. BD (   1) C   1 - C   6    83.2  170.2    83.0  171.5   1.4     96.6  348.2   2.0
     3. BD (   2) C   1 - C   6    83.2  170.2     7.7   16.9  90.0    172.3  197.5  90.0
     5. BD (   1) C   2 - C   3    83.5  230.5    83.4  228.9   1.6     96.4   52.3   1.7
     6. BD (   2) C   2 - C   3    83.5  230.5   172.2  197.4  90.0    172.3  197.0  89.9
     8. BD (   1) C   3 - C   4    83.1  170.9     --     --    --      96.6  349.9   1.0
     9. BD (   1) C   3 - H  20    90.6  291.1    90.4  290.1   1.0      --     --    --
    10. BD (   1) C   4 - C   5    89.8  109.5     --     --    --      89.9  290.7   1.3
    11. BD (   2) C   4 - C   5    89.8  109.5   172.6  195.6  89.7    172.4  198.3  89.9
    12. BD (   1) C   4 - C   7    83.2  229.3    82.5  230.8   1.7     96.2   46.6   2.8
    13. BD (   1) C   5 - C   6    96.4   50.6    96.3   48.9   1.7     83.6  232.8   2.1
    17. BD (   1) C   7 - N   9   124.6  287.5   123.8  288.5   1.1      --     --    --
    18. BD (   1) C   7 - H  23   108.6  159.6   108.8  161.5   1.7      --     --    --
    19. BD (   1) C   8 - C  10    55.5  168.1    56.9  167.2   1.6    128.1  350.2   4.0
    20. BD (   2) C   8 - C  10    55.5  168.1   106.2  246.2  89.7    106.7  246.2  90.0
    21. BD (   1) C   8 - C  14    65.5  328.4     --     --    --     113.3  148.9   1.3
    22. BD (   1) N   9 - C  15   136.3  212.4   135.9  210.0   1.7     44.0   30.8   1.1
    24. BD (   1) C  10 - C  11    17.6  266.8    17.2  262.9   1.2    162.8   82.7   1.3
    25. BD (   1) C  10 -Cl  17   109.3  149.9   111.8  149.2   2.5     72.1  330.3   1.5
    26. BD (   1) C  11 - C  12    66.5  329.0    68.8  329.6   2.3    115.1  148.4   1.7
    27. BD (   2) C  11 - C  12    66.5  329.0    73.5   66.3  89.9     73.5   66.4  89.9
    28. BD (   1) C  11 - H  25    55.0  168.3    56.2  167.8   1.3      --     --    --
    29. BD (   1) C  12 - C  13   123.9  347.9   125.1  348.5   1.3     57.4  167.2   1.4
    31. BD (   1) C  13 - C  14   162.6   86.0   162.1   91.3   1.7     17.0  259.3   2.0
    32. BD (   2) C  13 - C  14   162.6   86.0    73.6   66.2  90.0     73.5   66.2  89.9
    34. BD (   1) C  14 - H  28   122.9  346.9   124.5  347.6   1.8      --     --    --
    35. BD (   1) C  15 - O  16   121.5  291.8    49.3  235.8  88.9     47.7  233.4  88.8
    36. BD (   2) C  15 - O  16   121.5  291.8   122.7  294.2   2.4     60.7  111.2   2.3
    59. LP (   1) N   9             --     --    131.2   54.8   --       --     --    --
    60. LP (   1) O  16             --     --    120.8  293.0   --       --     --    --
    61. LP (   2) O  16             --     --     57.0  359.6   --       --     --    --
    63. LP (   2)Cl  17             --     --    153.7   17.8   --       --     --    --
    64. LP (   3)Cl  17             --     --    108.2  246.3   --       --     --    --
   384. BD*(   2) C   1 - C   6    83.2  170.2     7.7   16.9  90.0    172.3  197.5  90.0
   387. BD*(   2) C   2 - C   3    83.5  230.5   172.2  197.4  90.0    172.3  197.0  89.9
   392. BD*(   2) C   4 - C   5    89.8  109.5   172.6  195.6  89.7    172.4  198.3  89.9
   401. BD*(   2) C   8 - C  10    55.5  168.1   106.2  246.2  89.7    106.7  246.2  90.0
   408. BD*(   2) C  11 - C  12    66.5  329.0    73.5   66.3  89.9     73.5   66.4  89.9
   413. BD*(   2) C  13 - C  14   162.6   86.0    73.6   66.2  90.0     73.5   66.2  89.9
   416. BD*(   1) C  15 - O  16   121.5  291.8    49.3  235.8  88.9     47.7  233.4  88.8


 Second Order Perturbation Theory Analysis of Fock Matrix in NBO Basis

     Threshold for printing:   0.50 kcal/mol
                                                                              E(2)  E(j)-E(i) F(i,j)
         Donor NBO (i)                     Acceptor NBO (j)                 kcal/mol   a.u.    a.u. 
 ===================================================================================================

 within unit  1
   1. BD (   1) C   1 - C   2        / 99. RY*(   1) C   3                    0.97    1.85    0.038
   1. BD (   1) C   1 - C   2        /100. RY*(   2) C   3                    1.45    1.98    0.048
   1. BD (   1) C   1 - C   2        /150. RY*(   1) C   6                    1.04    1.86    0.039
   1. BD (   1) C   1 - C   2        /151. RY*(   2) C   6                    1.44    2.18    0.050
   1. BD (   1) C   1 - C   2        /383. BD*(   1) C   1 - C   6            2.51    1.39    0.053
   1. BD (   1) C   1 - C   2        /385. BD*(   1) C   1 - H  18            1.33    1.39    0.038
   1. BD (   1) C   1 - C   2        /386. BD*(   1) C   2 - C   3            2.63    1.38    0.054
   1. BD (   1) C   1 - C   2        /388. BD*(   1) C   2 - H  19            1.34    1.38    0.038
   1. BD (   1) C   1 - C   2        /390. BD*(   1) C   3 - H  20            2.55    1.38    0.053
   1. BD (   1) C   1 - C   2        /396. BD*(   1) C   6 - H  22            2.35    1.38    0.051
   2. BD (   1) C   1 - C   6        / 82. RY*(   1) C   2                    1.01    1.86    0.039
   2. BD (   1) C   1 - C   6        / 83. RY*(   2) C   2                    1.47    2.16    0.050
   2. BD (   1) C   1 - C   6        /133. RY*(   1) C   5                    0.85    1.86    0.036
   2. BD (   1) C   1 - C   6        /134. RY*(   2) C   5                    1.65    1.99    0.051
   2. BD (   1) C   1 - C   6        /382. BD*(   1) C   1 - C   2            2.51    1.39    0.053
   2. BD (   1) C   1 - C   6        /385. BD*(   1) C   1 - H  18            1.34    1.39    0.039
   2. BD (   1) C   1 - C   6        /388. BD*(   1) C   2 - H  19            2.37    1.38    0.051
   2. BD (   1) C   1 - C   6        /394. BD*(   1) C   5 - C   6            2.54    1.38    0.053
   2. BD (   1) C   1 - C   6        /395. BD*(   1) C   5 - H  21            2.46    1.38    0.052
   2. BD (   1) C   1 - C   6        /396. BD*(   1) C   6 - H  22            1.34    1.38    0.038
   3. BD (   2) C   1 - C   6        / 85. RY*(   4) C   2                    0.87    1.76    0.038
   3. BD (   2) C   1 - C   6        /136. RY*(   4) C   5                    1.17    1.57    0.042
   3. BD (   2) C   1 - C   6        /387. BD*(   2) C   2 - C   3           29.28    0.35    0.090
   3. BD (   2) C   1 - C   6        /392. BD*(   2) C   4 - C   5           28.35    0.35    0.089
   4. BD (   1) C   1 - H  18        / 82. RY*(   1) C   2                    1.33    1.71    0.043
   4. BD (   1) C   1 - H  18        /150. RY*(   1) C   6                    1.33    1.72    0.043
   4. BD (   1) C   1 - H  18        /382. BD*(   1) C   1 - C   2            0.95    1.24    0.031
   4. BD (   1) C   1 - H  18        /383. BD*(   1) C   1 - C   6            0.95    1.24    0.031
   4. BD (   1) C   1 - H  18        /386. BD*(   1) C   2 - C   3            3.88    1.23    0.062
   4. BD (   1) C   1 - H  18        /388. BD*(   1) C   2 - H  19            0.56    1.23    0.024
   4. BD (   1) C   1 - H  18        /394. BD*(   1) C   5 - C   6            3.78    1.23    0.061
   4. BD (   1) C   1 - H  18        /396. BD*(   1) C   6 - H  22            0.56    1.23    0.024
   5. BD (   1) C   2 - C   3        / 65. RY*(   1) C   1                    0.96    1.88    0.038
   5. BD (   1) C   2 - C   3        / 66. RY*(   2) C   1                    1.41    2.18    0.050
   5. BD (   1) C   2 - C   3        /116. RY*(   1) C   4                    1.19    2.01    0.044
   5. BD (   1) C   2 - C   3        /118. RY*(   3) C   4                    1.13    1.97    0.042
   5. BD (   1) C   2 - C   3        /382. BD*(   1) C   1 - C   2            2.54    1.39    0.053
   5. BD (   1) C   2 - C   3        /385. BD*(   1) C   1 - H  18            2.30    1.39    0.050
   5. BD (   1) C   2 - C   3        /388. BD*(   1) C   2 - H  19            1.32    1.38    0.038
   5. BD (   1) C   2 - C   3        /389. BD*(   1) C   3 - C   4            3.73    1.37    0.064
   5. BD (   1) C   2 - C   3        /390. BD*(   1) C   3 - H  20            1.61    1.38    0.042
   5. BD (   1) C   2 - C   3        /393. BD*(   1) C   4 - C   7            3.92    1.26    0.063
   6. BD (   2) C   2 - C   3        / 67. RY*(   3) C   1                    1.28    0.78    0.031
   6. BD (   2) C   2 - C   3        /384. BD*(   2) C   1 - C   6           27.48    0.35    0.088
   6. BD (   2) C   2 - C   3        /392. BD*(   2) C   4 - C   5           29.48    0.35    0.091
   7. BD (   1) C   2 - H  19        / 65. RY*(   1) C   1                    1.24    1.73    0.041
   7. BD (   1) C   2 - H  19        / 99. RY*(   1) C   3                    1.16    1.70    0.040
   7. BD (   1) C   2 - H  19        /382. BD*(   1) C   1 - C   2            0.95    1.24    0.031
   7. BD (   1) C   2 - H  19        /383. BD*(   1) C   1 - C   6            3.70    1.24    0.060
   7. BD (   1) C   2 - H  19        /385. BD*(   1) C   1 - H  18            0.57    1.24    0.024
   7. BD (   1) C   2 - H  19        /386. BD*(   1) C   2 - C   3            0.96    1.23    0.031
   7. BD (   1) C   2 - H  19        /389. BD*(   1) C   3 - C   4            4.04    1.22    0.063
   7. BD (   1) C   2 - H  19        /390. BD*(   1) C   3 - H  20            0.55    1.23    0.023
   8. BD (   1) C   3 - C   4        / 82. RY*(   1) C   2                    1.23    1.86    0.043
   8. BD (   1) C   3 - C   4        / 83. RY*(   2) C   2                    1.56    2.16    0.052
   8. BD (   1) C   3 - C   4        /133. RY*(   1) C   5                    0.79    1.86    0.034
   8. BD (   1) C   3 - C   4        /134. RY*(   2) C   5                    0.54    2.00    0.029
   8. BD (   1) C   3 - C   4        /167. RY*(   1) C   7                    1.19    1.78    0.041
   8. BD (   1) C   3 - C   4        /386. BD*(   1) C   2 - C   3            3.23    1.38    0.060
   8. BD (   1) C   3 - C   4        /388. BD*(   1) C   2 - H  19            1.95    1.38    0.047
   8. BD (   1) C   3 - C   4        /390. BD*(   1) C   3 - H  20            1.52    1.38    0.041
   8. BD (   1) C   3 - C   4        /391. BD*(   1) C   4 - C   5            3.38    1.38    0.061
   8. BD (   1) C   3 - C   4        /393. BD*(   1) C   4 - C   7            2.04    1.26    0.045
   8. BD (   1) C   3 - C   4        /395. BD*(   1) C   5 - H  21            2.36    1.38    0.051
   8. BD (   1) C   3 - C   4        /399. BD*(   1) C   7 - H  23            1.11    1.21    0.033
   9. BD (   1) C   3 - H  20        / 82. RY*(   1) C   2                    1.21    1.72    0.041
   9. BD (   1) C   3 - H  20        /116. RY*(   1) C   4                    1.67    1.87    0.050
   9. BD (   1) C   3 - H  20        /382. BD*(   1) C   1 - C   2            3.51    1.25    0.059
   9. BD (   1) C   3 - H  20        /386. BD*(   1) C   2 - C   3            1.12    1.24    0.033
   9. BD (   1) C   3 - H  20        /388. BD*(   1) C   2 - H  19            0.53    1.24    0.023
   9. BD (   1) C   3 - H  20        /389. BD*(   1) C   3 - C   4            1.23    1.23    0.035
   9. BD (   1) C   3 - H  20        /391. BD*(   1) C   4 - C   5            4.78    1.24    0.069
  10. BD (   1) C   4 - C   5        / 99. RY*(   1) C   3                    0.71    1.85    0.033
  10. BD (   1) C   4 - C   5        /150. RY*(   1) C   6                    1.17    1.86    0.042
  10. BD (   1) C   4 - C   5        /151. RY*(   2) C   6                    1.59    2.18    0.053
  10. BD (   1) C   4 - C   5        /167. RY*(   1) C   7                    1.62    1.77    0.048
  10. BD (   1) C   4 - C   5        /389. BD*(   1) C   3 - C   4            3.50    1.37    0.062
  10. BD (   1) C   4 - C   5        /390. BD*(   1) C   3 - H  20            2.55    1.38    0.053
  10. BD (   1) C   4 - C   5        /393. BD*(   1) C   4 - C   7            2.13    1.26    0.046
  10. BD (   1) C   4 - C   5        /394. BD*(   1) C   5 - C   6            3.04    1.38    0.058
  10. BD (   1) C   4 - C   5        /395. BD*(   1) C   5 - H  21            1.61    1.38    0.042
  10. BD (   1) C   4 - C   5        /396. BD*(   1) C   6 - H  22            1.95    1.38    0.047
  10. BD (   1) C   4 - C   5        /398. BD*(   1) C   7 - N   9            1.40    1.19    0.036
  11. BD (   2) C   4 - C   5        /101. RY*(   3) C   3                    2.10    0.99    0.045
  11. BD (   2) C   4 - C   5        /152. RY*(   3) C   6                    1.90    0.83    0.039
  11. BD (   2) C   4 - C   5        /384. BD*(   2) C   1 - C   6           28.39    0.35    0.089
  11. BD (   2) C   4 - C   5        /387. BD*(   2) C   2 - C   3           27.32    0.35    0.087
  11. BD (   2) C   4 - C   5        /397. BD*(   1) C   7 - C   8            3.52    0.77    0.050
  11. BD (   2) C   4 - C   5        /398. BD*(   1) C   7 - N   9            2.31    0.72    0.040
  11. BD (   2) C   4 - C   5        /401. BD*(   2) C   8 - C  10            1.47    0.32    0.020
  12. BD (   1) C   4 - C   7        / 99. RY*(   1) C   3                    1.46    1.81    0.046
  12. BD (   1) C   4 - C   7        /133. RY*(   1) C   5                    1.70    1.82    0.050
  12. BD (   1) C   4 - C   7        /185. RY*(   2) C   8                    0.92    1.76    0.036
  12. BD (   1) C   4 - C   7        /186. RY*(   3) C   8                    0.84    1.49    0.032
  12. BD (   1) C   4 - C   7        /201. RY*(   1) N   9                    1.21    1.44    0.038
  12. BD (   1) C   4 - C   7        /386. BD*(   1) C   2 - C   3            2.15    1.35    0.048
  12. BD (   1) C   4 - C   7        /389. BD*(   1) C   3 - C   4            2.08    1.33    0.047
  12. BD (   1) C   4 - C   7        /391. BD*(   1) C   4 - C   5            2.04    1.34    0.047
  12. BD (   1) C   4 - C   7        /394. BD*(   1) C   5 - C   6            2.12    1.35    0.048
  12. BD (   1) C   4 - C   7        /397. BD*(   1) C   7 - C   8            2.70    1.20    0.051
  12. BD (   1) C   4 - C   7        /398. BD*(   1) C   7 - N   9            0.84    1.15    0.028
  12. BD (   1) C   4 - C   7        /399. BD*(   1) C   7 - H  23            1.13    1.17    0.033
  12. BD (   1) C   4 - C   7        /400. BD*(   1) C   8 - C  10            1.45    1.30    0.039
  12. BD (   1) C   4 - C   7        /401. BD*(   2) C   8 - C  10            2.37    0.76    0.042
  12. BD (   1) C   4 - C   7        /403. BD*(   1) N   9 - C  15            1.66    1.27    0.041
  13. BD (   1) C   5 - C   6        / 65. RY*(   1) C   1                    0.98    1.88    0.038
  13. BD (   1) C   5 - C   6        / 66. RY*(   2) C   1                    1.42    2.18    0.050
  13. BD (   1) C   5 - C   6        /116. RY*(   1) C   4                    0.95    2.01    0.039
  13. BD (   1) C   5 - C   6        /118. RY*(   3) C   4                    1.38    1.97    0.047
  13. BD (   1) C   5 - C   6        /383. BD*(   1) C   1 - C   6            2.50    1.39    0.053
  13. BD (   1) C   5 - C   6        /385. BD*(   1) C   1 - H  18            2.31    1.38    0.051
  13. BD (   1) C   5 - C   6        /391. BD*(   1) C   4 - C   5            3.48    1.38    0.062
  13. BD (   1) C   5 - C   6        /393. BD*(   1) C   4 - C   7            3.71    1.26    0.061
  13. BD (   1) C   5 - C   6        /395. BD*(   1) C   5 - H  21            1.46    1.38    0.040
  13. BD (   1) C   5 - C   6        /396. BD*(   1) C   6 - H  22            1.30    1.38    0.038
  14. BD (   1) C   5 - H  21        /116. RY*(   1) C   4                    1.79    1.86    0.052
  14. BD (   1) C   5 - H  21        /150. RY*(   1) C   6                    1.12    1.72    0.039
  14. BD (   1) C   5 - H  21        /383. BD*(   1) C   1 - C   6            3.59    1.24    0.060
  14. BD (   1) C   5 - H  21        /389. BD*(   1) C   3 - C   4            4.89    1.22    0.069
  14. BD (   1) C   5 - H  21        /391. BD*(   1) C   4 - C   5            1.31    1.23    0.036
  14. BD (   1) C   5 - H  21        /394. BD*(   1) C   5 - C   6            1.08    1.24    0.033
  14. BD (   1) C   5 - H  21        /396. BD*(   1) C   6 - H  22            0.55    1.24    0.023
  15. BD (   1) C   6 - H  22        / 65. RY*(   1) C   1                    1.24    1.73    0.041
  15. BD (   1) C   6 - H  22        /133. RY*(   1) C   5                    1.21    1.71    0.041
  15. BD (   1) C   6 - H  22        /382. BD*(   1) C   1 - C   2            3.70    1.24    0.060
  15. BD (   1) C   6 - H  22        /383. BD*(   1) C   1 - C   6            0.94    1.24    0.031
  15. BD (   1) C   6 - H  22        /385. BD*(   1) C   1 - H  18            0.56    1.24    0.024
  15. BD (   1) C   6 - H  22        /391. BD*(   1) C   4 - C   5            3.96    1.23    0.062
  15. BD (   1) C   6 - H  22        /394. BD*(   1) C   5 - C   6            0.96    1.24    0.031
  15. BD (   1) C   6 - H  22        /395. BD*(   1) C   5 - H  21            0.56    1.23    0.023
  16. BD (   1) C   7 - C   8        /117. RY*(   2) C   4                    1.84    1.48    0.047
  16. BD (   1) C   7 - C   8        /201. RY*(   1) N   9                    1.24    1.44    0.038
  16. BD (   1) C   7 - C   8        /218. RY*(   1) C  10                    2.07    1.74    0.054
  16. BD (   1) C   7 - C   8        /286. RY*(   1) C  14                    1.32    1.82    0.044
  16. BD (   1) C   7 - C   8        /389. BD*(   1) C   3 - C   4            0.72    1.33    0.028
  16. BD (   1) C   7 - C   8        /391. BD*(   1) C   4 - C   5            0.70    1.34    0.028
  16. BD (   1) C   7 - C   8        /392. BD*(   2) C   4 - C   5            2.39    0.79    0.042
  16. BD (   1) C   7 - C   8        /393. BD*(   1) C   4 - C   7            2.65    1.22    0.051
  16. BD (   1) C   7 - C   8        /398. BD*(   1) C   7 - N   9            0.74    1.15    0.026
  16. BD (   1) C   7 - C   8        /399. BD*(   1) C   7 - H  23            1.02    1.17    0.031
  16. BD (   1) C   7 - C   8        /400. BD*(   1) C   8 - C  10            2.45    1.30    0.050
  16. BD (   1) C   7 - C   8        /402. BD*(   1) C   8 - C  14            2.10    1.32    0.047
  16. BD (   1) C   7 - C   8        /403. BD*(   1) N   9 - C  15            1.57    1.27    0.040
  16. BD (   1) C   7 - C   8        /405. BD*(   1) C  10 - C  11            2.30    1.31    0.049
  16. BD (   1) C   7 - C   8        /412. BD*(   1) C  13 - C  14            2.36    1.34    0.051
  17. BD (   1) C   7 - N   9        /118. RY*(   3) C   4                    0.60    2.06    0.032
  17. BD (   1) C   7 - N   9        /186. RY*(   3) C   8                    0.63    1.63    0.029
  17. BD (   1) C   7 - N   9        /306. RY*(   4) C  15                    1.65    1.90    0.050
  17. BD (   1) C   7 - N   9        /307. RY*(   5) C  15                    0.61    3.20    0.040
  17. BD (   1) C   7 - N   9        /391. BD*(   1) C   4 - C   5            2.00    1.48    0.049
  17. BD (   1) C   7 - N   9        /392. BD*(   2) C   4 - C   5            0.72    0.92    0.025
  17. BD (   1) C   7 - N   9        /393. BD*(   1) C   4 - C   7            0.97    1.36    0.032
  17. BD (   1) C   7 - N   9        /397. BD*(   1) C   7 - C   8            0.96    1.34    0.032
  17. BD (   1) C   7 - N   9        /400. BD*(   1) C   8 - C  10            1.46    1.44    0.041
  17. BD (   1) C   7 - N   9        /401. BD*(   2) C   8 - C  10            1.43    0.89    0.036
  17. BD (   1) C   7 - N   9        /403. BD*(   1) N   9 - C  15            0.90    1.40    0.032
  17. BD (   1) C   7 - N   9        /404. BD*(   1) N   9 - H  24            0.62    1.40    0.026
  17. BD (   1) C   7 - N   9        /417. BD*(   2) C  15 - O  16            1.70    1.49    0.045
  18. BD (   1) C   7 - H  23        /389. BD*(   1) C   3 - C   4            4.85    1.19    0.068
  18. BD (   1) C   7 - H  23        /392. BD*(   2) C   4 - C   5            0.86    0.64    0.023
  18. BD (   1) C   7 - H  23        /393. BD*(   1) C   4 - C   7            1.03    1.08    0.030
  18. BD (   1) C   7 - H  23        /397. BD*(   1) C   7 - C   8            0.86    1.06    0.027
  18. BD (   1) C   7 - H  23        /402. BD*(   1) C   8 - C  14            4.68    1.18    0.067
  18. BD (   1) C   7 - H  23        /404. BD*(   1) N   9 - H  24            4.82    1.12    0.066
  19. BD (   1) C   8 - C  10        /167. RY*(   1) C   7                    1.59    1.81    0.048
  19. BD (   1) C   8 - C  10        /235. RY*(   1) C  11                    1.60    1.84    0.049
  19. BD (   1) C   8 - C  10        /236. RY*(   2) C  11                    0.78    1.96    0.035
  19. BD (   1) C   8 - C  10        /286. RY*(   1) C  14                    0.66    1.90    0.032
  19. BD (   1) C   8 - C  10        /397. BD*(   1) C   7 - C   8            2.80    1.27    0.053
  19. BD (   1) C   8 - C  10        /398. BD*(   1) C   7 - N   9            0.56    1.22    0.024
  19. BD (   1) C   8 - C  10        /402. BD*(   1) C   8 - C  14            3.49    1.39    0.062
  19. BD (   1) C   8 - C  10        /405. BD*(   1) C  10 - C  11            3.84    1.38    0.065
  19. BD (   1) C   8 - C  10        /409. BD*(   1) C  11 - H  25            1.82    1.40    0.045
  19. BD (   1) C   8 - C  10        /415. BD*(   1) C  14 - H  28            1.91    1.40    0.046
  20. BD (   2) C   8 - C  10        /238. RY*(   4) C  11                    2.24    1.07    0.048
  20. BD (   2) C   8 - C  10        /288. RY*(   3) C  14                    1.66    1.23    0.044
  20. BD (   2) C   8 - C  10        /337. RY*(   1)Cl  17                    2.67    1.00    0.050
  20. BD (   2) C   8 - C  10        /392. BD*(   2) C   4 - C   5            0.53    0.38    0.013
  20. BD (   2) C   8 - C  10        /393. BD*(   1) C   4 - C   7            2.61    0.81    0.044
  20. BD (   2) C   8 - C  10        /398. BD*(   1) C   7 - N   9            3.41    0.74    0.049
  20. BD (   2) C   8 - C  10        /408. BD*(   2) C  11 - C  12           26.47    0.37    0.088
  20. BD (   2) C   8 - C  10        /413. BD*(   2) C  13 - C  14           24.47    0.37    0.085
  21. BD (   1) C   8 - C  14        /167. RY*(   1) C   7                    1.48    1.78    0.046
  21. BD (   1) C   8 - C  14        /218. RY*(   1) C  10                    0.59    1.79    0.029
  21. BD (   1) C   8 - C  14        /269. RY*(   1) C  13                    1.20    1.88    0.043
  21. BD (   1) C   8 - C  14        /270. RY*(   2) C  13                    1.63    2.18    0.054
  21. BD (   1) C   8 - C  14        /397. BD*(   1) C   7 - C   8            2.08    1.25    0.045
  21. BD (   1) C   8 - C  14        /399. BD*(   1) C   7 - H  23            1.45    1.22    0.038
  21. BD (   1) C   8 - C  14        /400. BD*(   1) C   8 - C  10            4.15    1.35    0.067
  21. BD (   1) C   8 - C  14        /406. BD*(   1) C  10 -Cl  17            5.61    1.00    0.067
  21. BD (   1) C   8 - C  14        /412. BD*(   1) C  13 - C  14            3.12    1.39    0.059
  21. BD (   1) C   8 - C  14        /414. BD*(   1) C  13 - H  27            1.88    1.38    0.046
  21. BD (   1) C   8 - C  14        /415. BD*(   1) C  14 - H  28            1.38    1.38    0.039
  22. BD (   1) N   9 - C  15        /167. RY*(   1) C   7                    2.10    1.95    0.057
  22. BD (   1) N   9 - C  15        /322. RY*(   3) O  16                    0.55    1.52    0.026
  22. BD (   1) N   9 - C  15        /393. BD*(   1) C   4 - C   7            0.51    1.43    0.024
  22. BD (   1) N   9 - C  15        /398. BD*(   1) C   7 - N   9            1.86    1.36    0.045
  22. BD (   1) N   9 - C  15        /399. BD*(   1) C   7 - H  23            0.57    1.38    0.025
  22. BD (   1) N   9 - C  15        /404. BD*(   1) N   9 - H  24            0.70    1.47    0.029
  23. BD (   1) N   9 - H  24        /167. RY*(   1) C   7                    0.56    1.79    0.028
  23. BD (   1) N   9 - H  24        /168. RY*(   2) C   7                    1.25    1.57    0.040
  23. BD (   1) N   9 - H  24        /303. RY*(   1) C  15                    0.92    2.11    0.039
  23. BD (   1) N   9 - H  24        /307. RY*(   5) C  15                    0.71    3.12    0.042
  23. BD (   1) N   9 - H  24        /399. BD*(   1) C   7 - H  23            1.70    1.22    0.041
  23. BD (   1) N   9 - H  24        /403. BD*(   1) N   9 - C  15            0.52    1.32    0.024
  23. BD (   1) N   9 - H  24        /417. BD*(   2) C  15 - O  16            1.07    1.40    0.035
  23. BD (   1) N   9 - H  24        /418. BD*(   1) C  15 - H  29            2.31    1.32    0.050
  24. BD (   1) C  10 - C  11        /184. RY*(   1) C   8                    1.29    2.04    0.046
  24. BD (   1) C  10 - C  11        /185. RY*(   2) C   8                    0.65    1.82    0.031
  24. BD (   1) C  10 - C  11        /252. RY*(   1) C  12                    1.03    1.91    0.040
  24. BD (   1) C  10 - C  11        /253. RY*(   2) C  12                    1.57    2.23    0.053
  24. BD (   1) C  10 - C  11        /338. RY*(   2)Cl  17                    0.76    1.46    0.030
  24. BD (   1) C  10 - C  11        /397. BD*(   1) C   7 - C   8            3.88    1.27    0.063
  24. BD (   1) C  10 - C  11        /400. BD*(   1) C   8 - C  10            4.61    1.37    0.071
  24. BD (   1) C  10 - C  11        /407. BD*(   1) C  11 - C  12            2.83    1.41    0.056
  24. BD (   1) C  10 - C  11        /409. BD*(   1) C  11 - H  25            1.63    1.40    0.043
  24. BD (   1) C  10 - C  11        /411. BD*(   1) C  12 - H  26            1.74    1.41    0.044
  25. BD (   1) C  10 -Cl  17        /184. RY*(   1) C   8                    0.88    2.09    0.038
  25. BD (   1) C  10 -Cl  17        /218. RY*(   1) C  10                    0.61    1.87    0.030
  25. BD (   1) C  10 -Cl  17        /235. RY*(   1) C  11                    0.86    1.89    0.036
  25. BD (   1) C  10 -Cl  17        /400. BD*(   1) C   8 - C  10            0.66    1.43    0.028
  25. BD (   1) C  10 -Cl  17        /402. BD*(   1) C   8 - C  14            2.55    1.45    0.054
  25. BD (   1) C  10 -Cl  17        /407. BD*(   1) C  11 - C  12            2.30    1.47    0.052
  26. BD (   1) C  11 - C  12        /219. RY*(   2) C  10                    1.62    1.69    0.047
  26. BD (   1) C  11 - C  12        /269. RY*(   1) C  13                    1.03    1.88    0.040
  26. BD (   1) C  11 - C  12        /270. RY*(   2) C  13                    1.51    2.18    0.052
  26. BD (   1) C  11 - C  12        /405. BD*(   1) C  10 - C  11            3.33    1.36    0.060
  26. BD (   1) C  11 - C  12        /406. BD*(   1) C  10 -Cl  17            4.87    1.00    0.062
  26. BD (   1) C  11 - C  12        /409. BD*(   1) C  11 - H  25            1.49    1.37    0.040
  26. BD (   1) C  11 - C  12        /410. BD*(   1) C  12 - C  13            2.45    1.39    0.052
  26. BD (   1) C  11 - C  12        /411. BD*(   1) C  12 - H  26            1.31    1.39    0.038
  26. BD (   1) C  11 - C  12        /414. BD*(   1) C  13 - H  27            2.33    1.38    0.051
  27. BD (   2) C  11 - C  12        /220. RY*(   3) C  10                    0.50    1.48    0.027
  27. BD (   2) C  11 - C  12        /238. RY*(   4) C  11                    0.53    1.05    0.023
  27. BD (   2) C  11 - C  12        /272. RY*(   4) C  13                    0.87    1.78    0.039
  27. BD (   2) C  11 - C  12        /401. BD*(   2) C   8 - C  10           27.81    0.33    0.087
  27. BD (   2) C  11 - C  12        /413. BD*(   2) C  13 - C  14           27.73    0.35    0.089
  28. BD (   1) C  11 - H  25        /218. RY*(   1) C  10                    1.25    1.64    0.041
  28. BD (   1) C  11 - H  25        /252. RY*(   1) C  12                    1.19    1.74    0.041
  28. BD (   1) C  11 - H  25        /400. BD*(   1) C   8 - C  10            4.46    1.20    0.066
  28. BD (   1) C  11 - H  25        /405. BD*(   1) C  10 - C  11            1.29    1.21    0.035
  28. BD (   1) C  11 - H  25        /407. BD*(   1) C  11 - C  12            1.18    1.24    0.034
  28. BD (   1) C  11 - H  25        /410. BD*(   1) C  12 - C  13            3.59    1.24    0.060
  28. BD (   1) C  11 - H  25        /411. BD*(   1) C  12 - H  26            0.57    1.24    0.024
  29. BD (   1) C  12 - C  13        /236. RY*(   2) C  11                    2.11    1.94    0.057
  29. BD (   1) C  12 - C  13        /286. RY*(   1) C  14                    1.02    1.87    0.039
  29. BD (   1) C  12 - C  13        /287. RY*(   2) C  14                    1.39    2.03    0.048
  29. BD (   1) C  12 - C  13        /407. BD*(   1) C  11 - C  12            2.44    1.39    0.052
  29. BD (   1) C  12 - C  13        /409. BD*(   1) C  11 - H  25            2.27    1.37    0.050
  29. BD (   1) C  12 - C  13        /411. BD*(   1) C  12 - H  26            1.39    1.39    0.039
  29. BD (   1) C  12 - C  13        /412. BD*(   1) C  13 - C  14            2.63    1.39    0.054
  29. BD (   1) C  12 - C  13        /414. BD*(   1) C  13 - H  27            1.38    1.39    0.039
  29. BD (   1) C  12 - C  13        /415. BD*(   1) C  14 - H  28            2.54    1.38    0.053
  30. BD (   1) C  12 - H  26        /235. RY*(   1) C  11                    1.16    1.66    0.039
  30. BD (   1) C  12 - H  26        /269. RY*(   1) C  13                    1.28    1.73    0.042
  30. BD (   1) C  12 - H  26        /405. BD*(   1) C  10 - C  11            3.79    1.21    0.061
  30. BD (   1) C  12 - H  26        /407. BD*(   1) C  11 - C  12            1.00    1.24    0.031
  30. BD (   1) C  12 - H  26        /409. BD*(   1) C  11 - H  25            0.59    1.22    0.024
  30. BD (   1) C  12 - H  26        /410. BD*(   1) C  12 - C  13            1.01    1.24    0.032
  30. BD (   1) C  12 - H  26        /412. BD*(   1) C  13 - C  14            3.80    1.24    0.061
  30. BD (   1) C  12 - H  26        /414. BD*(   1) C  13 - H  27            0.56    1.23    0.024
  31. BD (   1) C  13 - C  14        /184. RY*(   1) C   8                    0.86    2.01    0.037
  31. BD (   1) C  13 - C  14        /185. RY*(   2) C   8                    1.30    1.80    0.043
  31. BD (   1) C  13 - C  14        /186. RY*(   3) C   8                    0.51    1.53    0.025
  31. BD (   1) C  13 - C  14        /252. RY*(   1) C  12                    0.97    1.89    0.038
  31. BD (   1) C  13 - C  14        /253. RY*(   2) C  12                    1.38    2.21    0.049
  31. BD (   1) C  13 - C  14        /397. BD*(   1) C   7 - C   8            3.48    1.25    0.059
  31. BD (   1) C  13 - C  14        /402. BD*(   1) C   8 - C  14            3.52    1.37    0.062
  31. BD (   1) C  13 - C  14        /410. BD*(   1) C  12 - C  13            2.54    1.39    0.053
  31. BD (   1) C  13 - C  14        /411. BD*(   1) C  12 - H  26            2.34    1.39    0.051
  31. BD (   1) C  13 - C  14        /414. BD*(   1) C  13 - H  27            1.37    1.38    0.039
  31. BD (   1) C  13 - C  14        /415. BD*(   1) C  14 - H  28            1.69    1.38    0.043
  32. BD (   2) C  13 - C  14        /254. RY*(   3) C  12                    1.49    1.26    0.042
  32. BD (   2) C  13 - C  14        /401. BD*(   2) C   8 - C  10           31.27    0.33    0.092
  32. BD (   2) C  13 - C  14        /408. BD*(   2) C  11 - C  12           28.19    0.35    0.089
  33. BD (   1) C  13 - H  27        /252. RY*(   1) C  12                    1.25    1.73    0.042
  33. BD (   1) C  13 - H  27        /286. RY*(   1) C  14                    1.14    1.72    0.040
  33. BD (   1) C  13 - H  27        /402. BD*(   1) C   8 - C  14            4.05    1.21    0.063
  33. BD (   1) C  13 - H  27        /407. BD*(   1) C  11 - C  12            3.68    1.24    0.060
  33. BD (   1) C  13 - H  27        /410. BD*(   1) C  12 - C  13            1.00    1.24    0.031
  33. BD (   1) C  13 - H  27        /411. BD*(   1) C  12 - H  26            0.57    1.23    0.024
  33. BD (   1) C  13 - H  27        /412. BD*(   1) C  13 - C  14            1.02    1.24    0.032
  33. BD (   1) C  13 - H  27        /415. BD*(   1) C  14 - H  28            0.55    1.23    0.023
  34. BD (   1) C  14 - H  28        /184. RY*(   1) C   8                    1.64    1.87    0.050
  34. BD (   1) C  14 - H  28        /269. RY*(   1) C  13                    1.19    1.74    0.041
  34. BD (   1) C  14 - H  28        /400. BD*(   1) C   8 - C  10            4.73    1.20    0.068
  34. BD (   1) C  14 - H  28        /402. BD*(   1) C   8 - C  14            1.25    1.22    0.035
  34. BD (   1) C  14 - H  28        /410. BD*(   1) C  12 - C  13            3.47    1.25    0.059
  34. BD (   1) C  14 - H  28        /412. BD*(   1) C  13 - C  14            1.16    1.24    0.034
  34. BD (   1) C  14 - H  28        /414. BD*(   1) C  13 - H  27            0.52    1.24    0.023
  35. BD (   1) C  15 - O  16        /201. RY*(   1) N   9                    0.56    1.15    0.023
  35. BD (   1) C  15 - O  16        /416. BD*(   1) C  15 - O  16            1.26    0.47    0.023
  36. BD (   2) C  15 - O  16        /202. RY*(   2) N   9                    1.45    2.15    0.050
  36. BD (   2) C  15 - O  16        /303. RY*(   1) C  15                    0.88    2.43    0.041
  36. BD (   2) C  15 - O  16        /398. BD*(   1) C   7 - N   9            2.64    1.53    0.057
  36. BD (   2) C  15 - O  16        /403. BD*(   1) N   9 - C  15            0.56    1.64    0.027
  37. BD (   1) C  15 - H  29        /202. RY*(   2) N   9                    1.34    1.73    0.043
  37. BD (   1) C  15 - H  29        /320. RY*(   1) O  16                    0.96    1.51    0.034
  37. BD (   1) C  15 - H  29        /404. BD*(   1) N   9 - H  24            3.76    1.21    0.060
  38. CR (   1) C   1                / 83. RY*(   2) C   2                    1.24   11.78    0.108
  38. CR (   1) C   1                /151. RY*(   2) C   6                    1.28   11.80    0.110
  38. CR (   1) C   1                /359. RY*(   2) H  18                    0.60   12.30    0.077
  38. CR (   1) C   1                /386. BD*(   1) C   2 - C   3            0.68   11.01    0.077
  38. CR (   1) C   1                /394. BD*(   1) C   5 - C   6            0.65   11.01    0.076
  39. CR (   1) C   2                / 66. RY*(   2) C   1                    1.30   11.81    0.110
  39. CR (   1) C   2                /100. RY*(   2) C   3                    1.03   11.61    0.098
  39. CR (   1) C   2                /361. RY*(   2) H  19                    0.62   12.34    0.078
  39. CR (   1) C   2                /383. BD*(   1) C   1 - C   6            0.64   11.01    0.075
  39. CR (   1) C   2                /389. BD*(   1) C   3 - C   4            0.78   11.00    0.083
  40. CR (   1) C   3                / 83. RY*(   2) C   2                    1.38   11.78    0.114
  40. CR (   1) C   3                /118. RY*(   3) C   4                    1.84   11.59    0.131
  40. CR (   1) C   3                /362. RY*(   1) H  20                    0.63   11.77    0.077
  40. CR (   1) C   3                /382. BD*(   1) C   1 - C   2            0.64   11.01    0.075
  40. CR (   1) C   3                /391. BD*(   1) C   4 - C   5            0.76   11.00    0.082
  40. CR (   1) C   3                /393. BD*(   1) C   4 - C   7            0.82   10.88    0.085
  41. CR (   1) C   4                /100. RY*(   2) C   3                    1.24   11.63    0.107
  41. CR (   1) C   4                /134. RY*(   2) C   5                    1.23   11.64    0.107
  41. CR (   1) C   4                /171. RY*(   5) C   7                    0.85   11.24    0.087
  41. CR (   1) C   4                /386. BD*(   1) C   2 - C   3            0.61   11.03    0.074
  41. CR (   1) C   4                /394. BD*(   1) C   5 - C   6            0.62   11.03    0.074
  42. CR (   1) C   5                /116. RY*(   1) C   4                    0.62   11.63    0.076
  42. CR (   1) C   5                /118. RY*(   3) C   4                    1.37   11.59    0.113
  42. CR (   1) C   5                /151. RY*(   2) C   6                    1.32   11.80    0.112
  42. CR (   1) C   5                /364. RY*(   1) H  21                    0.67   11.85    0.079
  42. CR (   1) C   5                /383. BD*(   1) C   1 - C   6            0.64   11.01    0.075
  42. CR (   1) C   5                /389. BD*(   1) C   3 - C   4            0.83   10.99    0.086
  42. CR (   1) C   5                /393. BD*(   1) C   4 - C   7            0.79   10.88    0.084
  43. CR (   1) C   6                / 66. RY*(   2) C   1                    1.33   11.81    0.112
  43. CR (   1) C   6                /134. RY*(   2) C   5                    1.14   11.62    0.103
  43. CR (   1) C   6                /367. RY*(   2) H  22                    0.62   12.33    0.078
  43. CR (   1) C   6                /382. BD*(   1) C   1 - C   2            0.64   11.01    0.075
  43. CR (   1) C   6                /391. BD*(   1) C   4 - C   5            0.75   11.00    0.082
  44. CR (   1) C   7                /116. RY*(   1) C   4                    1.08   11.69    0.101
  44. CR (   1) C   7                /184. RY*(   1) C   8                    1.15   11.69    0.104
  44. CR (   1) C   7                /389. BD*(   1) C   3 - C   4            0.70   11.05    0.079
  44. CR (   1) C   7                /391. BD*(   1) C   4 - C   5            0.53   11.06    0.069
  44. CR (   1) C   7                /400. BD*(   1) C   8 - C  10            0.57   11.02    0.071
  44. CR (   1) C   7                /402. BD*(   1) C   8 - C  14            0.57   11.04    0.071
  44. CR (   1) C   7                /403. BD*(   1) N   9 - C  15            0.68   10.99    0.078
  45. CR (   1) C   8                /171. RY*(   5) C   7                    0.64   11.25    0.076
  45. CR (   1) C   8                /219. RY*(   2) C  10                    2.23   11.34    0.142
  45. CR (   1) C   8                /287. RY*(   2) C  14                    1.24   11.68    0.108
  45. CR (   1) C   8                /405. BD*(   1) C  10 - C  11            0.73   11.01    0.080
  45. CR (   1) C   8                /406. BD*(   1) C  10 -Cl  17            1.15   10.66    0.099
  45. CR (   1) C   8                /412. BD*(   1) C  13 - C  14            0.63   11.04    0.075
  46. CR (   1) N   9                /168. RY*(   2) C   7                    1.57   15.40    0.139
  46. CR (   1) N   9                /305. RY*(   3) C  15                    0.71   16.23    0.096
  46. CR (   1) N   9                /307. RY*(   5) C  15                    0.97   16.95    0.115
  46. CR (   1) N   9                /371. RY*(   2) H  24                    0.88   16.84    0.109
  47. CR (   1) C  10                /185. RY*(   2) C   8                    0.97   11.51    0.095
  47. CR (   1) C  10                /186. RY*(   3) C   8                    0.57   11.24    0.071
  47. CR (   1) C  10                /187. RY*(   4) C   8                    0.68   11.56    0.079
  47. CR (   1) C  10                /236. RY*(   2) C  11                    1.69   11.65    0.125
  47. CR (   1) C  10                /397. BD*(   1) C   7 - C   8            0.97   10.96    0.093
  47. CR (   1) C  10                /400. BD*(   1) C   8 - C  10            0.82   11.06    0.086
  47. CR (   1) C  10                /402. BD*(   1) C   8 - C  14            0.66   11.08    0.077
  47. CR (   1) C  10                /405. BD*(   1) C  10 - C  11            0.72   11.07    0.080
  47. CR (   1) C  10                /406. BD*(   1) C  10 -Cl  17            2.09   10.71    0.135
  47. CR (   1) C  10                /407. BD*(   1) C  11 - C  12            0.60   11.10    0.073
  48. CR (   1) C  11                /218. RY*(   1) C  10                    1.15   11.41    0.102
  48. CR (   1) C  11                /219. RY*(   2) C  10                    1.18   11.32    0.103
  48. CR (   1) C  11                /253. RY*(   2) C  12                    1.37   11.83    0.114
  48. CR (   1) C  11                /372. RY*(   1) H  25                    0.54   11.55    0.070
  48. CR (   1) C  11                /400. BD*(   1) C   8 - C  10            0.98   10.97    0.093
  48. CR (   1) C  11                /406. BD*(   1) C  10 -Cl  17            0.81   10.63    0.083
  48. CR (   1) C  11                /410. BD*(   1) C  12 - C  13            0.64   11.02    0.075
  49. CR (   1) C  12                /236. RY*(   2) C  11                    0.79   11.56    0.086
  49. CR (   1) C  12                /237. RY*(   3) C  11                    0.60   11.31    0.073
  49. CR (   1) C  12                /270. RY*(   2) C  13                    1.23   11.80    0.108
  49. CR (   1) C  12                /375. RY*(   2) H  26                    0.60   12.30    0.077
  49. CR (   1) C  12                /405. BD*(   1) C  10 - C  11            0.70   10.98    0.079
  49. CR (   1) C  12                /412. BD*(   1) C  13 - C  14            0.66   11.01    0.077
  50. CR (   1) C  13                /253. RY*(   2) C  12                    1.24   11.83    0.108
  50. CR (   1) C  13                /287. RY*(   2) C  14                    0.94   11.65    0.094
  50. CR (   1) C  13                /290. RY*(   5) C  14                    0.51   11.54    0.068
  50. CR (   1) C  13                /377. RY*(   2) H  27                    0.60   12.30    0.077
  50. CR (   1) C  13                /402. BD*(   1) C   8 - C  14            0.77   10.99    0.082
  50. CR (   1) C  13                /407. BD*(   1) C  11 - C  12            0.62   11.01    0.074
  51. CR (   1) C  14                /184. RY*(   1) C   8                    0.71   11.64    0.081
  51. CR (   1) C  14                /185. RY*(   2) C   8                    1.53   11.43    0.118
  51. CR (   1) C  14                /270. RY*(   2) C  13                    1.38   11.80    0.114
  51. CR (   1) C  14                /378. RY*(   1) H  28                    0.66   11.78    0.079
  51. CR (   1) C  14                /397. BD*(   1) C   7 - C   8            0.69   10.87    0.078
  51. CR (   1) C  14                /400. BD*(   1) C   8 - C  10            0.82   10.97    0.086
  51. CR (   1) C  14                /410. BD*(   1) C  12 - C  13            0.63   11.02    0.075
  52. CR (   1) C  15                /398. BD*(   1) C   7 - N   9            1.31   10.94    0.108
  53. CR (   1) O  16                /303. RY*(   1) C  15                    4.33   20.69    0.268
  55. CR (   2)Cl  17                /218. RY*(   1) C  10                    2.39   11.94    0.151
  55. CR (   2)Cl  17                /400. BD*(   1) C   8 - C  10            0.97   11.49    0.095
  55. CR (   2)Cl  17                /405. BD*(   1) C  10 - C  11            0.63   11.51    0.077
  59. LP (   1) N   9                /169. RY*(   3) C   7                    0.78    1.04    0.028
  59. LP (   1) N   9                /304. RY*(   2) C  15                    3.00    1.86    0.072
  59. LP (   1) N   9                /308. RY*(   6) C  15                    0.62    1.01    0.024
  59. LP (   1) N   9                /392. BD*(   2) C   4 - C   5            0.76    0.38    0.015
  59. LP (   1) N   9                /393. BD*(   1) C   4 - C   7            5.61    0.81    0.065
  59. LP (   1) N   9                /397. BD*(   1) C   7 - C   8            5.81    0.79    0.065
  59. LP (   1) N   9                /401. BD*(   2) C   8 - C  10            1.66    0.35    0.022
  59. LP (   1) N   9                /416. BD*(   1) C  15 - O  16           85.81    0.35    0.157
  60. LP (   1) O  16                /303. RY*(   1) C  15                   11.27    2.14    0.139
  60. LP (   1) O  16                /305. RY*(   3) C  15                    0.89    2.44    0.042
  60. LP (   1) O  16                /312. RY*(  10) C  15                    0.63    4.63    0.048
  60. LP (   1) O  16                /314. RY*(  12) C  15                    0.98    1.92    0.039
  60. LP (   1) O  16                /418. BD*(   1) C  15 - H  29            0.59    1.35    0.025
  61. LP (   2) O  16                /305. RY*(   3) C  15                    3.12    1.96    0.071
  61. LP (   2) O  16                /398. BD*(   1) C   7 - N   9            1.00    0.76    0.025
  61. LP (   2) O  16                /403. BD*(   1) N   9 - C  15           23.26    0.88    0.129
  61. LP (   2) O  16                /418. BD*(   1) C  15 - H  29           17.22    0.87    0.111
  62. LP (   1)Cl  17                /218. RY*(   1) C  10                    3.68    2.04    0.077
  62. LP (   1)Cl  17                /219. RY*(   2) C  10                    0.81    1.94    0.035
  62. LP (   1)Cl  17                /400. BD*(   1) C   8 - C  10            2.43    1.60    0.056
  62. LP (   1)Cl  17                /405. BD*(   1) C  10 - C  11            1.48    1.61    0.044
  63. LP (   2)Cl  17                /219. RY*(   2) C  10                    1.22    1.31    0.036
  63. LP (   2)Cl  17                /399. BD*(   1) C   7 - H  23            0.62    0.84    0.020
  63. LP (   2)Cl  17                /400. BD*(   1) C   8 - C  10            6.28    0.97    0.070
  63. LP (   2)Cl  17                /405. BD*(   1) C  10 - C  11            5.58    0.98    0.066
  63. LP (   2)Cl  17                /407. BD*(   1) C  11 - C  12            0.78    1.01    0.025
  64. LP (   3)Cl  17                /220. RY*(   3) C  10                    1.13    1.57    0.038
  64. LP (   3)Cl  17                /401. BD*(   2) C   8 - C  10           18.15    0.42    0.085
 384. BD*(   2) C   1 - C   6        / 67. RY*(   3) C   1                    3.34    0.43    0.084
 384. BD*(   2) C   1 - C   6        / 75. RY*(  11) C   1                    0.57    0.42    0.034
 384. BD*(   2) C   1 - C   6        /152. RY*(   3) C   6                    1.94    0.48    0.067
 384. BD*(   2) C   1 - C   6        /160. RY*(  11) C   6                    0.70    0.37    0.036
 387. BD*(   2) C   2 - C   3        / 84. RY*(   3) C   2                    2.65    0.65    0.092
 387. BD*(   2) C   2 - C   3        /101. RY*(   3) C   3                    0.77    0.65    0.049
 387. BD*(   2) C   2 - C   3        /102. RY*(   4) C   3                    1.09    1.37    0.085
 392. BD*(   2) C   4 - C   5        /101. RY*(   3) C   3                    0.75    0.64    0.047
 392. BD*(   2) C   4 - C   5        /117. RY*(   2) C   4                    0.57    0.69    0.042
 392. BD*(   2) C   4 - C   5        /135. RY*(   3) C   5                    2.67    0.72    0.093
 392. BD*(   2) C   4 - C   5        /152. RY*(   3) C   6                    0.66    0.48    0.038
 392. BD*(   2) C   4 - C   5        /397. BD*(   1) C   7 - C   8            1.65    0.42    0.053
 392. BD*(   2) C   4 - C   5        /398. BD*(   1) C   7 - N   9            0.84    0.37    0.036
 392. BD*(   2) C   4 - C   5        /399. BD*(   1) C   7 - H  23            0.58    0.39    0.031
 401. BD*(   2) C   8 - C  10        /186. RY*(   3) C   8                    1.13    0.73    0.056
 401. BD*(   2) C   8 - C  10        /188. RY*(   5) C   8                    0.59    1.65    0.061
 401. BD*(   2) C   8 - C  10        /220. RY*(   3) C  10                    1.56    1.15    0.083
 401. BD*(   2) C   8 - C  10        /238. RY*(   4) C  11                    0.93    0.73    0.051
 401. BD*(   2) C   8 - C  10        /288. RY*(   3) C  14                    0.80    0.88    0.052
 401. BD*(   2) C   8 - C  10        /337. RY*(   1)Cl  17                    1.29    0.65    0.056
 401. BD*(   2) C   8 - C  10        /392. BD*(   2) C   4 - C   5            7.04    0.03    0.021
 401. BD*(   2) C   8 - C  10        /393. BD*(   1) C   4 - C   7            1.43    0.46    0.048
 401. BD*(   2) C   8 - C  10        /398. BD*(   1) C   7 - N   9            1.79    0.39    0.050
 401. BD*(   2) C   8 - C  10        /408. BD*(   2) C  11 - C  12          165.47    0.02    0.090
 401. BD*(   2) C   8 - C  10        /413. BD*(   2) C  13 - C  14          182.29    0.02    0.096
 408. BD*(   2) C  11 - C  12        /238. RY*(   4) C  11                    0.90    0.70    0.056
 408. BD*(   2) C  11 - C  12        /239. RY*(   5) C  11                    0.86    1.40    0.078
 408. BD*(   2) C  11 - C  12        /255. RY*(   4) C  12                    1.35    1.21    0.091
 413. BD*(   2) C  13 - C  14        /271. RY*(   3) C  13                    2.63    0.69    0.095
 413. BD*(   2) C  13 - C  14        /289. RY*(   4) C  14                    1.21    1.25    0.087
 416. BD*(   1) C  15 - O  16        /304. RY*(   2) C  15                    1.98    1.51    0.129
 416. BD*(   1) C  15 - O  16        /308. RY*(   6) C  15                    2.28    0.65    0.093
 416. BD*(   1) C  15 - O  16        /321. RY*(   2) O  16                    1.77    0.70    0.084


 Natural Bond Orbitals (Summary):

                                                            Principal Delocalizations
           NBO                        Occupancy    Energy   (geminal,vicinal,remote)
 ====================================================================================
 Molecular unit  1  (C14H12NOCl)
     1. BD (   1) C   1 - C   2          1.98151    -0.77200  386(g),390(v),383(g),396(v)
                                                    100(v),151(v),388(g),385(g)
                                                    150(v),99(v)
     2. BD (   1) C   1 - C   6          1.98160    -0.77144  394(g),382(g),395(v),388(v)
                                                    134(v),83(v),385(g),396(g)
                                                    82(v),133(v)
     3. BD (   2) C   1 - C   6          1.65876    -0.29651  387(v),392(v),136(v),85(v)
     4. BD (   1) C   1 - H  18          1.98159    -0.62277  386(v),394(v),82(v),150(v)
                                                    382(g),383(g),388(v),396(v)
     5. BD (   1) C   2 - C   3          1.97930    -0.77249  393(v),389(g),382(g),385(v)
                                                    390(g),66(v),388(g),116(v)
                                                    118(v),65(v)
     6. BD (   2) C   2 - C   3          1.66747    -0.29943  392(v),384(v),67(v)
     7. BD (   1) C   2 - H  19          1.98142    -0.62392  389(v),383(v),65(v),99(v)
                                                    386(g),382(g),385(v),390(v)
     8. BD (   1) C   3 - C   4          1.97391    -0.77339  391(g),386(g),395(v),393(g)
                                                    388(v),83(v),390(g),82(v)
                                                    167(v),399(v),133(v),134(v)
     9. BD (   1) C   3 - H  20          1.98030    -0.63116  391(v),382(v),116(v),389(g)
                                                    82(v),386(g),388(v)
    10. BD (   1) C   4 - C   5          1.97396    -0.77164  389(g),394(g),390(v),393(g)
                                                    396(v),167(v),395(g),151(v)
                                                    398(v),150(v),99(v)
    11. BD (   2) C   4 - C   5          1.65874    -0.29852  384(v),387(v),397(v),398(v)
                                                    101(v),152(v),401(r)
    12. BD (   1) C   4 - C   7          1.96468    -0.73552  401(v),397(g),386(v),394(v)
                                                    389(g),391(g),133(v),403(v)
                                                    99(v),400(v),201(v),399(g)
                                                    185(v),186(v),398(g)
    13. BD (   1) C   5 - C   6          1.97948    -0.77077  393(v),391(g),383(g),385(v)
                                                    395(g),66(v),118(v),396(g)
                                                    65(v),116(v)
    14. BD (   1) C   5 - H  21          1.98033    -0.62447  389(v),383(v),116(v),391(g)
                                                    150(v),394(g),396(v)
    15. BD (   1) C   6 - H  22          1.98154    -0.62363  391(v),382(v),65(v),133(v)
                                                    394(g),383(g),385(v),395(v)
    16. BD (   1) C   7 - C   8          1.96289    -0.73379  392(v),393(g),400(g),412(v)
                                                    405(v),402(g),218(v),117(v)
                                                    403(v),286(v),201(v),399(g)
                                                    398(g),389(v),391(v)
    17. BD (   1) C   7 - N   9          1.98146    -0.86997  391(v),401(v),417(v),306(v)
                                                    400(v),393(g),397(g),403(g)
                                                    392(v),186(v),404(g),307(v)
                                                    118(v)
    18. BD (   1) C   7 - H  23          1.96668    -0.59285  389(v),404(v),402(v),393(g)
                                                    392(v),397(g)
    19. BD (   1) C   8 - C  10          1.97624    -0.80492  405(g),402(g),397(g),415(v)
                                                    409(v),235(v),167(v),236(v)
                                                    286(v),398(v)
    20. BD (   2) C   8 - C  10          1.68255    -0.32447  408(v),413(v),398(v),337(v)
                                                    393(v),238(v),288(v)
    21. BD (   1) C   8 - C  14          1.96714    -0.77815  406(v),400(g),412(g),397(g)
                                                    414(v),270(v),167(v),399(v)
                                                    415(g),269(v),218(v)
    22. BD (   1) N   9 - C  15          1.99107    -0.94347  167(v),398(g),404(g),399(v)
                                                    322(v),393(v)
    23. BD (   1) N   9 - H  24          1.98493    -0.78581  418(v),399(v),168(v),417(v)
                                                    303(v),307(v),167(v),403(g)
    24. BD (   1) C  10 - C  11          1.97900    -0.80328  400(g),397(v),407(g),411(v)
                                                    409(g),253(v),184(v),252(v)
                                                    338(v),185(v)
    25. BD (   1) C  10 -Cl  17          1.98972    -0.85848  402(v),407(v),184(v),235(v)
                                                    400(g),218(g)
    26. BD (   1) C  11 - C  12          1.97488    -0.77920  406(v),405(g),410(g),414(v)
                                                    219(v),270(v),409(g),411(g)
                                                    269(v)
    27. BD (   2) C  11 - C  12          1.66622    -0.30519  401(v),413(v),272(v),238(g)
                                                    220(v)
    28. BD (   1) C  11 - H  25          1.98031    -0.63173  400(v),410(v),405(g),218(v)
                                                    252(v),407(g),411(v)
    29. BD (   1) C  12 - C  13          1.98136    -0.77968  412(g),415(v),407(g),409(v)
                                                    236(v),287(v),411(g),414(g)
                                                    286(v)
    30. BD (   1) C  12 - H  26          1.98088    -0.62877  412(v),405(v),269(v),235(v)
                                                    410(g),407(g),409(v),414(v)
    31. BD (   1) C  13 - C  14          1.97942    -0.77915  402(g),397(v),410(g),411(v)
                                                    415(g),253(v),414(g),185(v)
                                                    252(v),184(v),186(v)
    32. BD (   2) C  13 - C  14          1.66500    -0.30475  401(v),408(v),254(v)
    33. BD (   1) C  13 - H  27          1.98132    -0.62747  402(v),407(v),252(v),286(v)
                                                    412(g),410(g),411(v),415(v)
    34. BD (   1) C  14 - H  28          1.97891    -0.63693  400(v),410(v),184(v),402(g)
                                                    269(v),412(g),414(v)
    35. BD (   1) C  15 - O  16          1.99753    -0.44318  416(g),201(v)
    36. BD (   2) C  15 - O  16          1.99399    -1.10873  398(v),202(v),303(g),403(g)
    37. BD (   1) C  15 - H  29          1.98779    -0.68144  404(v),202(v),320(v)
    38. CR (   1) C   1                  1.99929   -10.39401  151(v),83(v),386(v),394(v)
                                                    359(v)
    39. CR (   1) C   2                  1.99929   -10.39690  66(v),100(v),389(v),383(v)
                                                    361(v)
    40. CR (   1) C   3                  1.99916   -10.39657  118(v),83(v),393(v),391(v)
                                                    382(v),362(v)
    41. CR (   1) C   4                  1.99911   -10.41837  100(v),134(v),171(v),394(v)
                                                    386(v)
    42. CR (   1) C   5                  1.99918   -10.39372  118(v),151(v),389(v),393(v)
                                                    364(v),383(v),116(v)
    43. CR (   1) C   6                  1.99929   -10.39588  66(v),134(v),391(v),382(v)
                                                    367(v)
    44. CR (   1) C   7                  1.99904   -10.45342  184(v),116(v),389(v),403(v)
                                                    402(v),400(v),391(v)
    45. CR (   1) C   8                  1.99895   -10.42991  219(v),287(v),406(v),405(v)
                                                    412(v),171(v)
    46. CR (   1) N   9                  1.99940   -14.61081  168(v),307(v),371(v),305(v)
    47. CR (   1) C  10                  1.99867   -10.48826  406(g),236(v),397(v),185(v)
                                                    400(g),405(g),187(v),402(v)
                                                    407(v),186(v)
    48. CR (   1) C  11                  1.99913   -10.40313  253(v),219(v),218(v),400(v)
                                                    406(v),410(v),372(v)
    49. CR (   1) C  12                  1.99928   -10.40155  270(v),236(v),405(v),412(v)
                                                    375(v),237(v)
    50. CR (   1) C  13                  1.99929   -10.40037  253(v),287(v),402(v),407(v)
                                                    377(v),290(v)
    51. CR (   1) C  14                  1.99916   -10.40461  185(v),270(v),400(v),184(v)
                                                    397(v),378(v),410(v)
    52. CR (   1) C  15                  1.99947   -10.52311  398(v)
    53. CR (   1) O  16                  1.99981   -19.36627  303(v)
    54. CR (   1)Cl  17                  2.00000  -101.24953   
    55. CR (   2)Cl  17                  1.99968   -10.92697  218(v),400(v),405(v)
    56. CR (   3)Cl  17                  1.99993    -7.55027   
    57. CR (   4)Cl  17                  1.99997    -7.54832   
    58. CR (   5)Cl  17                  1.99998    -7.54771   
    59. LP (   1) N   9                  1.68884    -0.32431  416(v),397(v),393(v),304(v)
                                                    401(r),169(v),392(r),308(v)
    60. LP (   1) O  16                  1.98867    -0.82119  303(v),314(v),305(v),312(v)
                                                    418(v)
    61. LP (   2) O  16                  1.90439    -0.34371  403(v),418(v),305(v),398(r)
    62. LP (   1)Cl  17                  1.99137    -1.02877  218(v),400(v),405(v),219(v)
    63. LP (   2)Cl  17                  1.96247    -0.40016  400(v),405(v),219(v),407(r)
                                                    399(r)
    64. LP (   3)Cl  17                  1.92288    -0.39660  401(v),220(v)
    65. RY*(   1) C   1                  0.00547     1.10624   
    66. RY*(   2) C   1                  0.00193     1.41002   
    67. RY*(   3) C   1                  0.00089     0.48383   
    68. RY*(   4) C   1                  0.00054     1.67580   
    69. RY*(   5) C   1                  0.00043     0.92536   
    70. RY*(   6) C   1                  0.00041     1.08739   
    71. RY*(   7) C   1                  0.00017     1.31380   
    72. RY*(   8) C   1                  0.00007     2.79827   
    73. RY*(   9) C   1                  0.00005     1.46223   
    74. RY*(  10) C   1                  0.00002     1.88433   
    75. RY*(  11) C   1                  0.00000     0.47235   
    76. RY*(  12) C   1                  0.00000     2.76448   
    77. RY*(  13) C   1                  0.00001     1.97902   
    78. RY*(  14) C   1                  0.00000     2.26299   
    79. RY*(  15) C   1                  0.00000     1.45401   
    80. RY*(  16) C   1                  0.00000    22.67542   
    81. RY*(  17) C   1                  0.00000     1.42622   
    82. RY*(   1) C   2                  0.00579     1.08556   
    83. RY*(   2) C   2                  0.00203     1.38457   
    84. RY*(   3) C   2                  0.00096     0.70271   
    85. RY*(   4) C   2                  0.00055     1.46722   
    86. RY*(   5) C   2                  0.00046     1.19229   
    87. RY*(   6) C   2                  0.00026     1.08237   
    88. RY*(   7) C   2                  0.00012     1.62817   
    89. RY*(   8) C   2                  0.00008     1.99076   
    90. RY*(   9) C   2                  0.00006     1.88057   
    91. RY*(  10) C   2                  0.00002     0.68238   
    92. RY*(  11) C   2                  0.00003     1.91205   
    93. RY*(  12) C   2                  0.00000     2.76455   
    94. RY*(  13) C   2                  0.00001     1.59988   
    95. RY*(  14) C   2                  0.00000     1.37806   
    96. RY*(  15) C   2                  0.00000    22.61720   
    97. RY*(  16) C   2                  0.00001     2.36057   
    98. RY*(  17) C   2                  0.00000     1.44906   
    99. RY*(   1) C   3                  0.00561     1.07918   
   100. RY*(   2) C   3                  0.00186     1.20895   
   101. RY*(   3) C   3                  0.00114     0.69503   
   102. RY*(   4) C   3                  0.00060     1.41948   
   103. RY*(   5) C   3                  0.00051     0.98223   
   104. RY*(   6) C   3                  0.00027     1.09558   
   105. RY*(   7) C   3                  0.00015     2.06012   
   106. RY*(   8) C   3                  0.00011     1.86910   
   107. RY*(   9) C   3                  0.00010     1.07472   
   108. RY*(  10) C   3                  0.00007     1.03257   
   109. RY*(  11) C   3                  0.00007     2.54723   
   110. RY*(  12) C   3                  0.00003     2.07185   
   111. RY*(  13) C   3                  0.00002     1.72686   
   112. RY*(  14) C   3                  0.00002     3.22717   
   113. RY*(  15) C   3                  0.00001     2.02868   
   114. RY*(  16) C   3                  0.00000     2.68580   
   115. RY*(  17) C   3                  0.00000    21.20094   
   116. RY*(   1) C   4                  0.00666     1.24038   
   117. RY*(   2) C   4                  0.00327     0.74601   
   118. RY*(   3) C   4                  0.00295     1.19439   
   119. RY*(   4) C   4                  0.00087     0.93940   
   120. RY*(   5) C   4                  0.00067     1.73130   
   121. RY*(   6) C   4                  0.00031     1.45239   
   122. RY*(   7) C   4                  0.00025     1.71973   
   123. RY*(   8) C   4                  0.00021     1.74893   
   124. RY*(   9) C   4                  0.00013     1.05736   
   125. RY*(  10) C   4                  0.00014     1.02823   
   126. RY*(  11) C   4                  0.00007     2.27341   
   127. RY*(  12) C   4                  0.00007     3.13645   
   128. RY*(  13) C   4                  0.00008     2.97771   
   129. RY*(  14) C   4                  0.00003     3.37920   
   130. RY*(  15) C   4                  0.00003     2.90590   
   131. RY*(  16) C   4                  0.00001     2.87871   
   132. RY*(  17) C   4                  0.00000    19.76779   
   133. RY*(   1) C   5                  0.00575     1.08374   
   134. RY*(   2) C   5                  0.00193     1.22236   
   135. RY*(   3) C   5                  0.00121     0.77192   
   136. RY*(   4) C   5                  0.00052     1.26997   
   137. RY*(   5) C   5                  0.00046     1.03451   
   138. RY*(   6) C   5                  0.00028     0.64374   
   139. RY*(   7) C   5                  0.00020     1.58918   
   140. RY*(   8) C   5                  0.00014     1.69340   
   141. RY*(   9) C   5                  0.00009     1.96696   
   142. RY*(  10) C   5                  0.00009     1.34564   
   143. RY*(  11) C   5                  0.00007     2.17966   
   144. RY*(  12) C   5                  0.00005     2.56348   
   145. RY*(  13) C   5                  0.00002     1.87476   
   146. RY*(  14) C   5                  0.00001     1.71001   
   147. RY*(  15) C   5                  0.00000     2.70280   
   148. RY*(  16) C   5                  0.00001     2.40160   
   149. RY*(  17) C   5                  0.00000    21.85056   
   150. RY*(   1) C   6                  0.00572     1.09267   
   151. RY*(   2) C   6                  0.00199     1.41024   
   152. RY*(   3) C   6                  0.00080     0.53209   
   153. RY*(   4) C   6                  0.00059     1.63877   
   154. RY*(   5) C   6                  0.00048     1.08719   
   155. RY*(   6) C   6                  0.00027     1.05015   
   156. RY*(   7) C   6                  0.00017     1.26812   
   157. RY*(   8) C   6                  0.00008     2.12576   
   158. RY*(   9) C   6                  0.00005     2.68764   
   159. RY*(  10) C   6                  0.00003     1.92054   
   160. RY*(  11) C   6                  0.00001     0.42707   
   161. RY*(  12) C   6                  0.00000     2.77068   
   162. RY*(  13) C   6                  0.00000     1.65961   
   163. RY*(  14) C   6                  0.00001     2.42866   
   164. RY*(  15) C   6                  0.00000     1.43283   
   165. RY*(  16) C   6                  0.00000    22.27009   
   166. RY*(  17) C   6                  0.00001     1.38242   
   167. RY*(   1) C   7                  0.01105     1.00273   
   168. RY*(   2) C   7                  0.00398     0.78520   
   169. RY*(   3) C   7                  0.00362     0.71842   
   170. RY*(   4) C   7                  0.00200     0.55746   
   171. RY*(   5) C   7                  0.00177     0.81881   
   172. RY*(   6) C   7                  0.00093     1.26933   
   173. RY*(   7) C   7                  0.00089     1.22851   
   174. RY*(   8) C   7                  0.00039     1.48382   
   175. RY*(   9) C   7                  0.00036     1.64798   
   176. RY*(  10) C   7                  0.00025     2.06058   
   177. RY*(  11) C   7                  0.00018     2.67280   
   178. RY*(  12) C   7                  0.00015     2.00247   
   179. RY*(  13) C   7                  0.00011     2.25392   
   180. RY*(  14) C   7                  0.00005     1.97545   
   181. RY*(  15) C   7                  0.00003     5.27220   
   182. RY*(  16) C   7                  0.00003     2.15270   
   183. RY*(  17) C   7                  0.00001    19.08712   
   184. RY*(   1) C   8                  0.00606     1.23336   
   185. RY*(   2) C   8                  0.00426     1.02057   
   186. RY*(   3) C   8                  0.00326     0.75538   
   187. RY*(   4) C   8                  0.00106     1.07642   
   188. RY*(   5) C   8                  0.00070     1.67459   
   189. RY*(   6) C   8                  0.00036     1.47953   
   190. RY*(   7) C   8                  0.00025     1.57379   
   191. RY*(   8) C   8                  0.00025     1.48458   
   192. RY*(   9) C   8                  0.00019     2.13038   
   193. RY*(  10) C   8                  0.00014     1.26885   
   194. RY*(  11) C   8                  0.00010     3.14650   
   195. RY*(  12) C   8                  0.00008     2.45507   
   196. RY*(  13) C   8                  0.00004     2.41245   
   197. RY*(  14) C   8                  0.00005     2.11234   
   198. RY*(  15) C   8                  0.00003     2.47935   
   199. RY*(  16) C   8                  0.00000    20.99260   
   200. RY*(  17) C   8                  0.00001     2.86325   
   201. RY*(   1) N   9                  0.00578     0.70267   
   202. RY*(   2) N   9                  0.00383     1.04511   
   203. RY*(   3) N   9                  0.00195     1.09921   
   204. RY*(   4) N   9                  0.00099     1.53992   
   205. RY*(   5) N   9                  0.00034     1.72412   
   206. RY*(   6) N   9                  0.00025     1.67388   
   207. RY*(   7) N   9                  0.00016     2.16899   
   208. RY*(   8) N   9                  0.00009     2.45575   
   209. RY*(   9) N   9                  0.00007     1.66247   
   210. RY*(  10) N   9                  0.00004     2.22784   
   211. RY*(  11) N   9                  0.00005     2.62389   
   212. RY*(  12) N   9                  0.00001     2.73054   
   213. RY*(  13) N   9                  0.00002     2.56110   
   214. RY*(  14) N   9                  0.00001     3.97655   
   215. RY*(  15) N   9                  0.00001     1.27414   
   216. RY*(  16) N   9                  0.00001     3.86995   
   217. RY*(  17) N   9                  0.00000    34.92457   
   218. RY*(   1) C  10                  0.00787     1.01045   
   219. RY*(   2) C  10                  0.00643     0.91212   
   220. RY*(   3) C  10                  0.00271     1.17002   
   221. RY*(   4) C  10                  0.00091     1.42342   
   222. RY*(   5) C  10                  0.00075     1.48287   
   223. RY*(   6) C  10                  0.00057     1.88437   
   224. RY*(   7) C  10                  0.00031     1.45404   
   225. RY*(   8) C  10                  0.00022     1.02646   
   226. RY*(   9) C  10                  0.00015     2.38747   
   227. RY*(  10) C  10                  0.00015     1.70209   
   228. RY*(  11) C  10                  0.00012     1.08478   
   229. RY*(  12) C  10                  0.00007     0.81166   
   230. RY*(  13) C  10                  0.00006     1.84091   
   231. RY*(  14) C  10                  0.00004     1.84774   
   232. RY*(  15) C  10                  0.00002     2.79725   
   233. RY*(  16) C  10                  0.00000    21.97572   
   234. RY*(  17) C  10                  0.00000     2.82904   
   235. RY*(   1) C  11                  0.00581     1.03022   
   236. RY*(   2) C  11                  0.00265     1.15998   
   237. RY*(   3) C  11                  0.00113     0.91256   
   238. RY*(   4) C  11                  0.00097     0.74865   
   239. RY*(   5) C  11                  0.00047     1.44911   
   240. RY*(   6) C  11                  0.00033     1.53846   
   241. RY*(   7) C  11                  0.00027     0.64876   
   242. RY*(   8) C  11                  0.00018     1.08918   
   243. RY*(   9) C  11                  0.00011     2.45438   
   244. RY*(  10) C  11                  0.00008     2.59272   
   245. RY*(  11) C  11                  0.00003     2.06329   
   246. RY*(  12) C  11                  0.00003     1.55444   
   247. RY*(  13) C  11                  0.00001     2.07972   
   248. RY*(  14) C  11                  0.00000    21.90199   
   249. RY*(  15) C  11                  0.00000     1.36189   
   250. RY*(  16) C  11                  0.00001     1.93675   
   251. RY*(  17) C  11                  0.00000     2.65036   
   252. RY*(   1) C  12                  0.00538     1.10674   
   253. RY*(   2) C  12                  0.00200     1.42753   
   254. RY*(   3) C  12                  0.00068     0.95858   
   255. RY*(   4) C  12                  0.00055     1.25909   
   256. RY*(   5) C  12                  0.00042     1.05488   
   257. RY*(   6) C  12                  0.00036     0.88118   
   258. RY*(   7) C  12                  0.00017     1.14039   
   259. RY*(   8) C  12                  0.00008     1.85025   
   260. RY*(   9) C  12                  0.00006     2.71563   
   261. RY*(  10) C  12                  0.00002     2.09213   
   262. RY*(  11) C  12                  0.00000    22.16403   
   263. RY*(  12) C  12                  0.00001     2.30537   
   264. RY*(  13) C  12                  0.00001     1.87306   
   265. RY*(  14) C  12                  0.00000     0.52018   
   266. RY*(  15) C  12                  0.00000     1.43977   
   267. RY*(  16) C  12                  0.00000     2.63304   
   268. RY*(  17) C  12                  0.00000     1.68755   
   269. RY*(   1) C  13                  0.00549     1.10083   
   270. RY*(   2) C  13                  0.00208     1.39887   
   271. RY*(   3) C  13                  0.00086     0.73238   
   272. RY*(   4) C  13                  0.00054     1.47061   
   273. RY*(   5) C  13                  0.00039     1.41404   
   274. RY*(   6) C  13                  0.00027     1.06427   
   275. RY*(   7) C  13                  0.00014     1.25300   
   276. RY*(   8) C  13                  0.00007     2.48024   
   277. RY*(   9) C  13                  0.00005     1.35900   
   278. RY*(  10) C  13                  0.00002     0.63522   
   279. RY*(  11) C  13                  0.00003     1.97038   
   280. RY*(  12) C  13                  0.00001     1.60920   
   281. RY*(  13) C  13                  0.00000     1.60276   
   282. RY*(  14) C  13                  0.00000     2.75759   
   283. RY*(  15) C  13                  0.00000    22.61543   
   284. RY*(  16) C  13                  0.00000     1.36730   
   285. RY*(  17) C  13                  0.00001     2.32852   
   286. RY*(   1) C  14                  0.00561     1.09037   
   287. RY*(   2) C  14                  0.00185     1.25079   
   288. RY*(   3) C  14                  0.00092     0.90772   
   289. RY*(   4) C  14                  0.00058     1.29801   
   290. RY*(   5) C  14                  0.00053     1.14337   
   291. RY*(   6) C  14                  0.00028     1.08943   
   292. RY*(   7) C  14                  0.00016     1.29268   
   293. RY*(   8) C  14                  0.00010     0.68141   
   294. RY*(   9) C  14                  0.00010     2.76599   
   295. RY*(  10) C  14                  0.00007     0.99584   
   296. RY*(  11) C  14                  0.00008     2.62726   
   297. RY*(  12) C  14                  0.00005     1.74404   
   298. RY*(  13) C  14                  0.00003     1.97769   
   299. RY*(  14) C  14                  0.00001     2.08087   
   300. RY*(  15) C  14                  0.00002     2.96031   
   301. RY*(  16) C  14                  0.00000    21.38135   
   302. RY*(  17) C  14                  0.00000     2.78669   
   303. RY*(   1) C  15                  0.00941     1.32123   
   304. RY*(   2) C  15                  0.00686     1.53316   
   305. RY*(   3) C  15                  0.00674     1.61620   
   306. RY*(   4) C  15                  0.00241     1.02538   
   307. RY*(   5) C  15                  0.00081     2.33442   
   308. RY*(   6) C  15                  0.00035     0.68232   
   309. RY*(   7) C  15                  0.00016     1.29451   
   310. RY*(   8) C  15                  0.00007     0.56780   
   311. RY*(   9) C  15                  0.00005     1.91305   
   312. RY*(  10) C  15                  0.00004     3.80890   
   313. RY*(  11) C  15                  0.00004     1.45683   
   314. RY*(  12) C  15                  0.00003     1.10366   
   315. RY*(  13) C  15                  0.00001     2.57607   
   316. RY*(  14) C  15                  0.00000     1.89618   
   317. RY*(  15) C  15                  0.00001     2.47621   
   318. RY*(  16) C  15                  0.00000     1.69559   
   319. RY*(  17) C  15                  0.00000    18.81534   
   320. RY*(   1) O  16                  0.00243     0.82917   
   321. RY*(   2) O  16                  0.00090     0.72614   
   322. RY*(   3) O  16                  0.00086     0.57988   
   323. RY*(   4) O  16                  0.00012     1.36249   
   324. RY*(   5) O  16                  0.00004     1.16004   
   325. RY*(   6) O  16                  0.00004     1.80690   
   326. RY*(   7) O  16                  0.00002     4.17380   
   327. RY*(   8) O  16                  0.00000     4.71746   
   328. RY*(   9) O  16                  0.00000     3.92649   
   329. RY*(  10) O  16                  0.00000    49.58536   
   330. RY*(  11) O  16                  0.00001     0.79897   
   331. RY*(  12) O  16                  0.00000     4.81565   
   332. RY*(  13) O  16                  0.00000     2.96699   
   333. RY*(  14) O  16                  0.00000     2.80017   
   334. RY*(  15) O  16                  0.00000     2.64276   
   335. RY*(  16) O  16                  0.00000     2.64875   
   336. RY*(  17) O  16                  0.00000     3.05327   
   337. RY*(   1)Cl  17                  0.00442     0.67251   
   338. RY*(   2)Cl  17                  0.00295     0.65991   
   339. RY*(   3)Cl  17                  0.00077     0.65561   
   340. RY*(   4)Cl  17                  0.00030     0.85277   
   341. RY*(   5)Cl  17                  0.00017     0.67801   
   342. RY*(   6)Cl  17                  0.00013     0.48122   
   343. RY*(   7)Cl  17                  0.00006     1.34594   
   344. RY*(   8)Cl  17                  0.00005     1.66642   
   345. RY*(   9)Cl  17                  0.00003     0.81395   
   346. RY*(  10)Cl  17                  0.00001     1.18820   
   347. RY*(  11)Cl  17                  0.00002     1.71644   
   348. RY*(  12)Cl  17                  0.00001     1.15892   
   349. RY*(  13)Cl  17                  0.00001     2.91765   
   350. RY*(  14)Cl  17                  0.00000    24.59532   
   351. RY*(  15)Cl  17                  0.00000     3.56147   
   352. RY*(  16)Cl  17                  0.00000    24.15010   
   353. RY*(  17)Cl  17                  0.00000    17.51061   
   354. RY*(  18)Cl  17                  0.00000   207.57429   
   355. RY*(  19)Cl  17                  0.00001     1.19375   
   356. RY*(  20)Cl  17                  0.00000    24.51203   
   357. RY*(  21)Cl  17                  0.00000     3.34987   
   358. RY*(   1) H  18                  0.00039     0.83118   
   359. RY*(   2) H  18                  0.00022     1.90901   
   360. RY*(   1) H  19                  0.00047     0.81858   
   361. RY*(   2) H  19                  0.00022     1.94398   
   362. RY*(   1) H  20                  0.00070     1.37286   
   363. RY*(   2) H  20                  0.00016     1.46165   
   364. RY*(   1) H  21                  0.00064     1.45848   
   365. RY*(   2) H  21                  0.00025     1.36681   
   366. RY*(   1) H  22                  0.00046     0.81770   
   367. RY*(   2) H  22                  0.00022     1.93153   
   368. RY*(   1) H  23                  0.00248     0.57054   
   369. RY*(   2) H  23                  0.00023     2.39914   
   370. RY*(   1) H  24                  0.00243     0.62032   
   371. RY*(   2) H  24                  0.00035     2.22687   
   372. RY*(   1) H  25                  0.00064     1.14958   
   373. RY*(   2) H  25                  0.00022     1.60663   
   374. RY*(   1) H  26                  0.00043     0.84124   
   375. RY*(   2) H  26                  0.00023     1.89366   
   376. RY*(   1) H  27                  0.00046     0.86552   
   377. RY*(   2) H  27                  0.00022     1.90067   
   378. RY*(   1) H  28                  0.00077     1.37217   
   379. RY*(   2) H  28                  0.00016     1.45087   
   380. RY*(   1) H  29                  0.00077     1.16091   
   381. RY*(   2) H  29                  0.00016     1.61471   
   382. BD*(   1) C   1 - C   2          0.01528     0.61476   
   383. BD*(   1) C   1 - C   6          0.01538     0.61470   
   384. BD*(   2) C   1 - C   6          0.32589     0.05219  392(v),387(v),67(g),152(g)
                                                    160(g),75(g)
   385. BD*(   1) C   1 - H  18          0.01146     0.61410   
   386. BD*(   1) C   2 - C   3          0.01537     0.61103   
   387. BD*(   2) C   2 - C   3          0.32837     0.04987  392(v),384(v),413(r),84(g)
                                                    102(g),101(g)
   388. BD*(   1) C   2 - H  19          0.01114     0.61003   
   389. BD*(   1) C   3 - C   4          0.02513     0.59896   
   390. BD*(   1) C   3 - H  20          0.01249     0.60338   
   391. BD*(   1) C   4 - C   5          0.02245     0.60609   
   392. BD*(   2) C   4 - C   5          0.35097     0.05212  384(v),387(v),401(r),135(g)
                                                    397(v),413(r),398(v),101(v)
                                                    152(v),117(g),399(v)
   393. BD*(   1) C   4 - C   7          0.03514     0.48567   
   394. BD*(   1) C   5 - C   6          0.01491     0.61163   
   395. BD*(   1) C   5 - H  21          0.01215     0.60726   
   396. BD*(   1) C   6 - H  22          0.01107     0.61166   
   397. BD*(   1) C   7 - C   8          0.03761     0.46731   
   398. BD*(   1) C   7 - N   9          0.03201     0.41831   
   399. BD*(   1) C   7 - H  23          0.02137     0.43721   
   400. BD*(   1) C   8 - C  10          0.03810     0.56800   
   401. BD*(   2) C   8 - C  10          0.41482     0.02334  413(v),408(v),392(r),398(v)
                                                    220(g),393(v),337(v),186(g)
                                                    238(v),288(v),188(g)
   402. BD*(   1) C   8 - C  14          0.02342     0.58704   
   403. BD*(   1) N   9 - C  15          0.05207     0.53437   
   404. BD*(   1) N   9 - H  24          0.01767     0.53103   
   405. BD*(   1) C  10 - C  11          0.02712     0.57987   
   406. BD*(   1) C  10 -Cl  17          0.02646     0.22544   
   407. BD*(   1) C  11 - C  12          0.01661     0.60772   
   408. BD*(   2) C  11 - C  12          0.31457     0.04589  413(v),401(v),255(g),238(g)
                                                    239(g)
   409. BD*(   1) C  11 - H  25          0.01090     0.59399   
   410. BD*(   1) C  12 - C  13          0.01491     0.61262   
   411. BD*(   1) C  12 - H  26          0.01084     0.60684   
   412. BD*(   1) C  13 - C  14          0.01507     0.60806   
   413. BD*(   2) C  13 - C  14          0.31753     0.04669  408(v),401(v),387(r),271(g)
                                                    289(g),392(r)
   414. BD*(   1) C  13 - H  27          0.01118     0.60557   
   415. BD*(   1) C  14 - H  28          0.01175     0.59768   
   416. BD*(   1) C  15 - O  16          0.27609     0.02775  308(g),304(g),321(g)
   417. BD*(   2) C  15 - O  16          0.00566     0.61820   
   418. BD*(   1) C  15 - H  29          0.03724     0.52975   
       -------------------------------
              Total Lewis  124.81961  ( 97.5153%)
        Valence non-Lewis    2.94014  (  2.2970%)
        Rydberg non-Lewis    0.24024  (  0.1877%)
       -------------------------------
            Total unit  1  128.00000  (100.0000%)
           Charge unit  1    0.00000
 D1PCM: PCM CHGder 1st derivatives, ID1Alg=3 FixD1E=F DoIter=F DoCFld=F I1PDM=0.
 Calling FoFJK, ICntrl=      2127 FMM=F ISym2X=0 I1Cent= 0 IOpClX= 0 NMat=1 NMatS=1 NMatT=0.
 -------------------------------------------------------------------
 Center     Atomic                   Forces (Hartrees/Bohr)
 Number     Number              X              Y              Z
 -------------------------------------------------------------------
      1        6          -0.040244228   -0.047802052    0.007165341
      2        6          -0.064703892    0.009833290    0.008520345
      3        6          -0.026935464    0.060042648    0.001655337
      4        6           0.024434241    0.033264886   -0.004989147
      5        6           0.063806812   -0.013722708   -0.006201835
      6        6           0.023402843   -0.061695324    0.000144556
      7        6          -0.012519583    0.005728593   -0.001276224
      8        6          -0.008538079   -0.006051514    0.031608596
      9        7          -0.050552915    0.016497828   -0.018546295
     10        6           0.037636690   -0.020595006    0.016897572
     11        6           0.053498300   -0.013094501   -0.032135102
     12        6          -0.000128100    0.020442539   -0.062279913
     13        6          -0.047808460    0.029763851   -0.028766921
     14        6          -0.057923608    0.013035684    0.040073681
     15        6           0.084953749   -0.068046609   -0.006859653
     16        8          -0.017153221    0.023323321    0.010187447
     17       17          -0.017204477    0.012189370   -0.013450954
     18        1           0.033603725    0.040781767   -0.006159915
     19        1           0.051541917   -0.009710510   -0.006397189
     20        1           0.021284288   -0.049254663   -0.001649404
     21        1          -0.053428293    0.008921184    0.006064607
     22        1          -0.019022952    0.049364053    0.000165068
     23        1          -0.001454033   -0.002705843    0.000538703
     24        1           0.035264764   -0.023533557    0.002741847
     25        1          -0.043164033    0.010154240    0.026763059
     26        1          -0.002569164   -0.015056033    0.050062546
     27        1           0.041532658   -0.024740719    0.019857550
     28        1           0.044009780   -0.009225009   -0.029364770
     29        1          -0.051619268    0.031890791   -0.004368933
 -------------------------------------------------------------------
 Cartesian Forces:  Max     0.084953749 RMS     0.032413473

 GradGradGradGradGradGradGradGradGradGradGradGradGradGradGradGradGradGrad
 Berny optimization.
 FormGI is forming the generalized inverse of G from B-inverse, IUseBI=4.
 Internal  Forces:  Max     0.059860544 RMS     0.015959522
 Search for a local minimum.
 Step number   1 out of a maximum of  158
 All quantities printed in internal units (Hartrees-Bohrs-Radians)
 Mixed Optimization -- RFO/linear search
 Second derivative matrix not updated -- first step.
 ITU=  0
     Eigenvalues ---    0.00827   0.00931   0.01302   0.01429   0.01515
     Eigenvalues ---    0.01732   0.01846   0.01875   0.01924   0.01956
     Eigenvalues ---    0.01963   0.01971   0.01984   0.01999   0.02002
     Eigenvalues ---    0.02023   0.02025   0.02029   0.02033   0.02052
     Eigenvalues ---    0.02056   0.02066   0.02387   0.02387   0.05301
     Eigenvalues ---    0.06459   0.06847   0.16000   0.16000   0.16000
     Eigenvalues ---    0.16000   0.16000   0.16000   0.16000   0.16000
     Eigenvalues ---    0.16000   0.16000   0.16000   0.18586   0.18775
     Eigenvalues ---    0.22000   0.22000   0.22000   0.22000   0.22000
     Eigenvalues ---    0.22486   0.23470   0.24472   0.24999   0.25000
     Eigenvalues ---    0.25000   0.32870   0.33724   0.34666   0.36237
     Eigenvalues ---    0.39885   0.40361   0.40403   0.40517   0.41065
     Eigenvalues ---    0.43125   0.43742   0.44141   0.44236   0.44253
     Eigenvalues ---    0.44289   0.44293   0.44294   0.44313   0.44327
     Eigenvalues ---    0.44334   0.44354   0.44377   0.44384   0.44578
     Eigenvalues ---    0.44732   0.44890   0.45251   0.53562   0.55567
     Eigenvalues ---    0.83426
 RFO step:  Lambda=-7.53047925D-02 EMin= 8.27414201D-03
 Linear search not attempted -- first point.
 Maximum step size (   0.300) exceeded in Quadratic search.
    -- Step size scaled by   0.765
 Iteration  1 RMS(Cart)=  0.04940386 RMS(Int)=  0.00106235
 Iteration  2 RMS(Cart)=  0.00142280 RMS(Int)=  0.00004365
 Iteration  3 RMS(Cart)=  0.00000228 RMS(Int)=  0.00004361
 Iteration  4 RMS(Cart)=  0.00000000 RMS(Int)=  0.00004361
 Variable       Old X    -DE/DX   Delta X   Delta X   Delta X     New X
                                 (Linear)    (Quad)   (Total)
    R1        2.65337  -0.01071   0.00000  -0.01547  -0.01548   2.63789
    R2        2.65388  -0.01173   0.00000  -0.01698  -0.01698   2.63690
    R3        1.92757   0.05320   0.00000   0.07843   0.07843   2.00600
    R4        2.65617  -0.01285   0.00000  -0.01881  -0.01881   2.63736
    R5        1.92806   0.05283   0.00000   0.07795   0.07795   2.00601
    R6        2.67261  -0.01423   0.00000  -0.02153  -0.02152   2.65108
    R7        1.92706   0.05363   0.00000   0.07900   0.07900   2.00606
    R8        2.66955  -0.01477   0.00000  -0.02222  -0.02222   2.64733
    R9        2.81098   0.02416   0.00000   0.04479   0.04479   2.85577
   R10        2.65559  -0.01203   0.00000  -0.01759  -0.01759   2.63800
   R11        1.92766   0.05450   0.00000   0.08036   0.08036   2.00801
   R12        1.92805   0.05290   0.00000   0.07805   0.07805   2.00610
   R13        2.82581   0.01939   0.00000   0.03670   0.03670   2.86251
   R14        2.70131   0.02539   0.00000   0.03995   0.03995   2.74127
   R15        2.06220   0.00023   0.00000   0.00041   0.00041   2.06261
   R16        2.68919  -0.02339   0.00000  -0.03658  -0.03657   2.65263
   R17        2.67411  -0.01493   0.00000  -0.02280  -0.02280   2.65131
   R18        2.54632  -0.00394   0.00000  -0.00478  -0.00478   2.54154
   R19        1.83133   0.04199   0.00000   0.05256   0.05256   1.88388
   R20        2.66387  -0.01375   0.00000  -0.02053  -0.02051   2.64336
   R21        3.20713   0.02427   0.00000   0.04240   0.04240   3.24952
   R22        2.65132  -0.01385   0.00000  -0.01981  -0.01982   2.63150
   R23        1.92986   0.05166   0.00000   0.07644   0.07644   2.00631
   R24        2.64717  -0.00828   0.00000  -0.01150  -0.01151   2.63565
   R25        1.92853   0.05232   0.00000   0.07726   0.07726   2.00579
   R26        2.65229  -0.01379   0.00000  -0.01991  -0.01992   2.63237
   R27        1.92874   0.05226   0.00000   0.07719   0.07719   2.00593
   R28        1.92698   0.05370   0.00000   0.07909   0.07909   2.00606
   R29        2.36119  -0.02921   0.00000  -0.02456  -0.02456   2.33663
   R30        1.92811   0.05986   0.00000   0.08833   0.08833   2.01644
    A1        2.09256  -0.00149   0.00000  -0.00333  -0.00334   2.08922
    A2        2.09550   0.00067   0.00000   0.00142   0.00142   2.09693
    A3        2.09512   0.00082   0.00000   0.00191   0.00192   2.09704
    A4        2.09466   0.00092   0.00000   0.00267   0.00267   2.09732
    A5        2.09524   0.00015   0.00000   0.00063   0.00064   2.09587
    A6        2.09329  -0.00106   0.00000  -0.00330  -0.00330   2.08999
    A7        2.10842  -0.00096   0.00000  -0.00266  -0.00266   2.10576
    A8        2.07907  -0.00166   0.00000  -0.00562  -0.00563   2.07344
    A9        2.09569   0.00262   0.00000   0.00828   0.00828   2.10397
   A10        2.06683   0.00160   0.00000   0.00336   0.00337   2.07020
   A11        2.12978   0.00251   0.00000   0.00609   0.00609   2.13587
   A12        2.08656  -0.00411   0.00000  -0.00948  -0.00949   2.07708
   A13        2.10967  -0.00013   0.00000  -0.00051  -0.00051   2.10916
   A14        2.09188  -0.00088   0.00000  -0.00280  -0.00281   2.08907
   A15        2.08163   0.00101   0.00000   0.00332   0.00332   2.08495
   A16        2.09423   0.00007   0.00000   0.00048   0.00047   2.09471
   A17        2.09417   0.00058   0.00000   0.00176   0.00176   2.09593
   A18        2.09478  -0.00065   0.00000  -0.00223  -0.00223   2.09255
   A19        1.94596  -0.00417   0.00000  -0.00746  -0.00779   1.93818
   A20        1.94384   0.00494   0.00000   0.02045   0.02039   1.96423
   A21        1.86391   0.00064   0.00000  -0.00090  -0.00090   1.86301
   A22        1.91886   0.00414   0.00000   0.01649   0.01641   1.93527
   A23        1.91517  -0.00181   0.00000  -0.01377  -0.01376   1.90141
   A24        1.87381  -0.00398   0.00000  -0.01638  -0.01628   1.85753
   A25        2.15208  -0.00740   0.00000  -0.01682  -0.01683   2.13525
   A26        2.06963   0.00822   0.00000   0.01988   0.01987   2.08950
   A27        2.06147  -0.00082   0.00000  -0.00304  -0.00303   2.05844
   A28        2.16092   0.00187   0.00000   0.00483   0.00483   2.16575
   A29        2.06772   0.00494   0.00000   0.01667   0.01667   2.08439
   A30        2.05453  -0.00681   0.00000  -0.02151  -0.02151   2.03302
   A31        2.09680   0.00513   0.00000   0.01120   0.01122   2.10802
   A32        2.15449  -0.01226   0.00000  -0.02838  -0.02839   2.12609
   A33        2.03187   0.00713   0.00000   0.01719   0.01718   2.04904
   A34        2.10477  -0.00264   0.00000  -0.00641  -0.00640   2.09837
   A35        2.10651  -0.00227   0.00000  -0.00844  -0.00845   2.09805
   A36        2.07191   0.00490   0.00000   0.01485   0.01485   2.08676
   A37        2.09249  -0.00119   0.00000  -0.00158  -0.00160   2.09089
   A38        2.09550  -0.00072   0.00000  -0.00348  -0.00347   2.09203
   A39        2.09519   0.00191   0.00000   0.00506   0.00507   2.10026
   A40        2.09111  -0.00113   0.00000  -0.00171  -0.00174   2.08937
   A41        2.09658   0.00137   0.00000   0.00346   0.00347   2.10006
   A42        2.09549  -0.00024   0.00000  -0.00175  -0.00174   2.09375
   A43        2.11973   0.00065   0.00000   0.00155   0.00154   2.12127
   A44        2.09414  -0.00089   0.00000  -0.00261  -0.00261   2.09153
   A45        2.06931   0.00024   0.00000   0.00106   0.00107   2.07038
   A46        2.07855   0.02174   0.00000   0.05630   0.05630   2.13486
   A47        2.11024  -0.02130   0.00000  -0.06203  -0.06203   2.04821
   A48        2.09439  -0.00045   0.00000   0.00573   0.00573   2.10011
    D1       -0.00170   0.00005   0.00000   0.00040   0.00040  -0.00130
    D2        3.14098  -0.00014   0.00000  -0.00115  -0.00115   3.13983
    D3        3.14065   0.00020   0.00000   0.00159   0.00159  -3.14094
    D4        0.00014   0.00001   0.00000   0.00004   0.00004   0.00018
    D5        0.00005  -0.00002   0.00000  -0.00016  -0.00017  -0.00012
    D6        3.14055   0.00022   0.00000   0.00170   0.00170  -3.14093
    D7        3.14088  -0.00017   0.00000  -0.00135  -0.00135   3.13953
    D8       -0.00180   0.00007   0.00000   0.00051   0.00052  -0.00129
    D9        0.00200  -0.00004   0.00000  -0.00031  -0.00031   0.00169
   D10        3.14035  -0.00026   0.00000  -0.00209  -0.00208   3.13827
   D11       -3.14068   0.00015   0.00000   0.00124   0.00124  -3.13944
   D12       -0.00232  -0.00006   0.00000  -0.00054  -0.00053  -0.00286
   D13       -0.00062   0.00001   0.00000  -0.00002  -0.00002  -0.00065
   D14       -3.13711   0.00057   0.00000   0.00466   0.00468  -3.13243
   D15       -3.13895   0.00023   0.00000   0.00181   0.00180  -3.13714
   D16        0.00775   0.00079   0.00000   0.00648   0.00651   0.01425
   D17       -0.00104   0.00002   0.00000   0.00026   0.00026  -0.00078
   D18       -3.13835  -0.00017   0.00000  -0.00126  -0.00126  -3.13961
   D19        3.13558  -0.00050   0.00000  -0.00425  -0.00423   3.13135
   D20       -0.00173  -0.00070   0.00000  -0.00577  -0.00576  -0.00748
   D21        1.49703   0.00357   0.00000   0.01940   0.01939   1.51642
   D22       -0.65348  -0.00237   0.00000  -0.01144  -0.01140  -0.66488
   D23       -2.69421  -0.00062   0.00000  -0.00223  -0.00223  -2.69644
   D24       -1.63940   0.00413   0.00000   0.02409   0.02407  -1.61533
   D25        2.49328  -0.00181   0.00000  -0.00675  -0.00672   2.48655
   D26        0.45254  -0.00007   0.00000   0.00246   0.00245   0.45499
   D27        0.00133  -0.00002   0.00000  -0.00017  -0.00017   0.00116
   D28       -3.13916  -0.00025   0.00000  -0.00204  -0.00204  -3.14120
   D29        3.13866   0.00017   0.00000   0.00133   0.00134   3.14000
   D30       -0.00183  -0.00007   0.00000  -0.00054  -0.00053  -0.00237
   D31        1.91179  -0.00346   0.00000  -0.01885  -0.01879   1.89301
   D32       -1.23496  -0.00298   0.00000  -0.01475  -0.01468  -1.24964
   D33       -2.20672   0.00294   0.00000   0.01405   0.01404  -2.19268
   D34        0.92972   0.00342   0.00000   0.01815   0.01815   0.94786
   D35       -0.14961  -0.00052   0.00000  -0.00434  -0.00441  -0.15401
   D36        2.98683  -0.00005   0.00000  -0.00024  -0.00030   2.98653
   D37       -2.06569   0.00003   0.00000   0.00581   0.00598  -2.05971
   D38        1.08088   0.00035   0.00000   0.00841   0.00860   1.08948
   D39        2.05159  -0.00107   0.00000  -0.01084  -0.01100   2.04059
   D40       -1.08503  -0.00075   0.00000  -0.00825  -0.00839  -1.09341
   D41       -0.03098   0.00113   0.00000   0.00615   0.00611  -0.02487
   D42        3.11559   0.00146   0.00000   0.00875   0.00873   3.12432
   D43        3.13813   0.00009   0.00000   0.00076   0.00071   3.13884
   D44       -0.01237   0.00026   0.00000   0.00192   0.00187  -0.01050
   D45        0.00167  -0.00041   0.00000  -0.00339  -0.00339  -0.00171
   D46        3.13436  -0.00024   0.00000  -0.00222  -0.00223   3.13213
   D47       -3.14081   0.00003   0.00000  -0.00002  -0.00006  -3.14088
   D48       -0.00279   0.00017   0.00000   0.00111   0.00107  -0.00172
   D49       -0.00411   0.00046   0.00000   0.00382   0.00382  -0.00029
   D50        3.13391   0.00060   0.00000   0.00495   0.00495   3.13886
   D51       -3.13817   0.00008   0.00000   0.00074   0.00072  -3.13744
   D52        0.00207   0.00020   0.00000   0.00162   0.00161   0.00368
   D53       -0.00151  -0.00021   0.00000  -0.00174  -0.00173  -0.00324
   D54        3.13872  -0.00009   0.00000  -0.00086  -0.00084   3.13788
   D55        0.00073   0.00015   0.00000   0.00127   0.00127   0.00200
   D56        3.14015   0.00016   0.00000   0.00137   0.00138   3.14153
   D57       -3.13257   0.00009   0.00000   0.00042   0.00039  -3.13218
   D58        0.00686   0.00009   0.00000   0.00051   0.00049   0.00735
   D59       -0.00079   0.00007   0.00000   0.00054   0.00055  -0.00024
   D60        3.14090  -0.00003   0.00000  -0.00022  -0.00021   3.14069
   D61       -3.14026   0.00007   0.00000   0.00048   0.00047  -3.13979
   D62        0.00143  -0.00003   0.00000  -0.00028  -0.00029   0.00114
   D63       -0.00159  -0.00002   0.00000  -0.00015  -0.00014  -0.00173
   D64       -3.14023  -0.00017   0.00000  -0.00141  -0.00142   3.14154
   D65        3.13991   0.00008   0.00000   0.00061   0.00062   3.14052
   D66        0.00126  -0.00007   0.00000  -0.00065  -0.00066   0.00061
   D67        0.00411  -0.00026   0.00000  -0.00209  -0.00209   0.00202
   D68       -3.13396  -0.00039   0.00000  -0.00319  -0.00321  -3.13717
   D69       -3.14043  -0.00010   0.00000  -0.00081  -0.00081  -3.14125
   D70        0.00468  -0.00023   0.00000  -0.00192  -0.00193   0.00275
         Item               Value     Threshold  Converged?
 Maximum Force            0.059861     0.000450     NO 
 RMS     Force            0.015960     0.000300     NO 
 Maximum Displacement     0.198827     0.001800     NO 
 RMS     Displacement     0.049808     0.001200     NO 
 Predicted change in Energy=-3.906377D-02
 GradGradGradGradGradGradGradGradGradGradGradGradGradGradGradGradGradGrad

                          Input orientation:                          
 ---------------------------------------------------------------------
 Center     Atomic      Atomic             Coordinates (Angstroms)
 Number     Number       Type             X           Y           Z
 ---------------------------------------------------------------------
      1          6           0        3.527467    3.293324   -1.297821
      2          6           0        4.027960    1.990691   -1.332852
      3          6           0        3.165238    0.903668   -1.184963
      4          6           0        1.788684    1.102835   -1.001823
      5          6           0        1.299068    2.415003   -0.969797
      6          6           0        2.160143    3.504023   -1.115790
      7          6           0        0.821307   -0.044803   -0.826139
      8          6           0        0.724401   -0.456892    0.628277
      9          7           0        1.149226   -1.181916   -1.665024
     10          6           0       -0.412770   -0.195562    1.408632
     11          6           0       -0.468548   -0.593811    2.748385
     12          6           0        0.610401   -1.256072    3.328402
     13          6           0        1.749589   -1.522541    2.569120
     14          6           0        1.798374   -1.125613    1.234772
     15          6           0        0.343372   -1.666577   -2.626548
     16          8           0        0.654385   -2.641679   -3.320351
     17         17           0       -1.780021    0.629387    0.770658
     18          1           0        4.183906    4.119844   -1.410934
     19          1           0        5.066869    1.823386   -1.472607
     20          1           0        3.568724   -0.077664   -1.218130
     21          1           0        0.259609    2.585723   -0.830198
     22          1           0        1.772872    4.492074   -1.088782
     23          1           0       -0.154738    0.312967   -1.158829
     24          1           0        2.018164   -1.652707   -1.534152
     25          1           0       -1.333193   -0.391433    3.330297
     26          1           0        0.562207   -1.554938    4.345735
     27          1           0        2.576872   -2.026789    3.002822
     28          1           0        2.672252   -1.340823    0.671797
     29          1           0       -0.591920   -1.175206   -2.776157
 ---------------------------------------------------------------------
                    Distance matrix (angstroms):
                    1          2          3          4          5
     1  C    0.000000
     2  C    1.395913   0.000000
     3  C    2.419588   1.395629   0.000000
     4  C    2.812335   2.431506   1.402893   0.000000
     5  C    2.417604   2.785444   2.411021   1.400905   0.000000
     6  C    1.395387   2.413717   2.788701   2.432422   1.395969
     7  C    4.323063   3.831790   2.553892   1.511210   2.509888
     8  C    5.062722   4.555237   3.331163   2.494529   3.336445
     9  N    5.081206   4.296846   2.940140   2.463499   3.666555
    10  C    5.917996   5.658225   4.553809   3.513193   3.924584
    11  C    6.888377   6.599600   5.560402   4.694440   5.099246
    12  C    7.113945   6.629363   5.618018   5.069876   5.694345
    13  C    6.427024   5.723561   4.688677   4.432354   5.313300
    14  C    5.378735   4.612493   3.441135   3.157282   4.200642
    15  C    6.041904   5.350275   4.080104   3.521122   4.507491
    16  O    6.897064   6.065476   4.840841   4.547921   5.613444
    17  Cl   6.288449   6.325389   5.324967   4.012667   3.962120
    18  H    1.061528   2.136284   3.381204   3.873862   3.379848
    19  H    2.135656   1.061535   2.131859   3.389296   3.846967
    20  H    3.372182   2.121827   1.061561   2.146836   3.380295
    21  H    3.376132   3.848011   3.376070   2.136933   1.062595
    22  H    2.135252   3.376671   3.850272   3.390392   2.133746
    23  H    4.739249   4.509989   3.372217   2.103671   2.562780
    24  H    5.176589   4.165831   2.823608   2.815856   4.169156
    25  H    7.656562   7.494093   6.503903   5.544928   5.770242
    26  H    8.009253   7.538519   6.588560   6.096259   6.675198
    27  H    6.906719   6.086368   5.145027   5.143245   6.094588
    28  H    5.107456   4.117711   2.954375   3.090818   4.322811
    29  H    6.254806   5.783539   4.579285   3.742326   4.441664
                    6          7          8          9         10
     6  C    0.000000
     7  C    3.804017   0.000000
     8  C    4.559822   1.514773   0.000000
     9  N    4.825105   1.450616   2.442410   0.000000
    10  C    5.165222   2.557318   1.403711   3.586096   0.000000
    11  C    6.215634   3.839578   2.436541   4.737218   1.398804
    12  C    6.694105   4.332652   2.818219   5.022960   2.420140
    13  C    6.246076   3.817487   2.439977   4.290039   2.789875
    14  C    5.204762   2.523919   1.403011   2.972100   2.405073
    15  C    5.684906   2.469827   3.493194   1.344926   4.360999
    16  O    6.700526   3.604542   4.513298   2.261831   5.430063
    17  Cl   5.229447   3.125892   2.733570   4.218276   1.719572
    18  H    2.135875   5.384546   6.088766   6.114124   6.906671
    19  H    3.376525   4.683252   5.335767   4.941336   6.511846
    20  H    3.850072   2.775434   3.412214   2.696861   4.771380
    21  H    2.129992   2.689830   3.405979   3.960235   3.633180
    22  H    1.061580   4.643028   5.342271   5.737174   5.743522
    23  H    3.942508   1.091487   2.135256   2.047249   2.630026
    24  H    5.175621   2.125819   2.789246   0.996907   4.085668
    25  H    6.866271   4.694464   3.396895   5.633871   2.139706
    26  H    7.614115   5.394064   3.879626   6.050864   3.380097
    27  H    6.908438   4.655236   3.396275   4.953864   3.851336
    28  H    5.189437   2.710992   2.139474   2.793849   3.372225
    29  H    5.676782   2.660374   3.720060   2.065490   4.301657
                   11         12         13         14         15
    11  C    0.000000
    12  C    1.392530   0.000000
    13  C    2.411392   1.394728   0.000000
    14  C    2.777188   2.410723   1.392988   0.000000
    15  C    5.540753   5.975052   5.384529   4.161666   0.000000
    16  O    6.502638   6.791742   6.094080   4.935211   1.236493
    17  Cl   2.669752   3.976321   4.508149   4.012523   4.617495
    18  H    7.820729   8.008228   7.321423   6.340768   7.050538
    19  H    7.368885   7.238291   6.207667   5.168129   5.985219
    20  H    5.683240   5.550790   4.442993   3.201416   3.861499
    21  H    4.842097   5.672424   5.536536   4.517290   4.616920
    22  H    6.753817   7.341937   7.039630   6.079306   6.506703
    23  H    4.023312   4.814827   4.570903   3.407856   2.514141
    24  H    5.064101   5.077750   4.114112   2.827203   1.999612
    25  H    1.061692   2.127243   3.370808   3.838875   6.318296
    26  H    2.130199   1.061419   2.137121   3.374984   6.976609
    27  H    3.375315   2.137058   1.061490   2.131708   6.066966
    28  H    3.838602   3.363920   2.117584   1.061564   4.050787
    29  H    5.556420   6.222359   5.845964   4.669423   1.067052
                   16         17         18         19         20
    16  O    0.000000
    17  Cl   5.776033   0.000000
    18  H    7.862670   7.246452   0.000000
    19  H    6.543774   7.303272   2.461127   0.000000
    20  H    4.414394   5.750154   4.246727   2.433760   0.000000
    21  H    5.803658   3.248089   4.253338   4.909542   4.265485
    22  H    7.557867   5.567847   2.460777   4.256716   4.911651
    23  H    3.749238   2.542555   5.777517   5.444723   3.744366
    24  H    2.455293   4.994628   6.166682   4.624026   2.232682
    25  H    7.296930   2.791681   8.559748   8.302657   6.694433
    26  H    7.743279   4.799842   8.857713   8.096799   6.494465
    27  H    6.637511   5.569591   7.735949   6.407293   4.753872
    28  H    4.658461   4.869726   6.036700   4.510530   2.443575
    29  H    1.999991   4.153076   7.260159   6.535495   4.576352
                   21         22         23         24         25
    21  H    0.000000
    22  H    2.447653   0.000000
    23  H    2.333475   4.602774   0.000000
    24  H    4.642452   6.165782   2.954021   0.000000
    25  H    5.358190   7.281796   4.694379   6.040304   0.000000
    26  H    6.635278   8.219857   5.856902   6.058253   2.444872
    27  H    6.429387   7.738425   5.500499   4.586526   4.250910
    28  H    4.847123   6.158832   3.752077   2.321921   4.900260
    29  H    4.319312   6.368481   2.240879   2.929696   6.201014
                   26         27         28         29
    26  H    0.000000
    27  H    2.466765   0.000000
    28  H    4.242163   2.431733   0.000000
    29  H    7.224787   6.645527   4.750856   0.000000
 Symmetry turned off by external request.
 Stoichiometry    C14H12ClNO
 Framework group  C1[X(C14H12ClNO)]
 Deg. of freedom    81
 Full point group                 C1      NOp   1
 Rotational constants (GHZ):           0.4741642           0.3270626           0.2792510
 Standard basis: 6-311+G(d) (5D, 7F)
   418 basis functions,   689 primitive gaussians,   435 cartesian basis functions
    64 alpha electrons       64 beta electrons
       nuclear repulsion energy      1236.3503786941 Hartrees.
 NAtoms=   29 NActive=   29 NUniq=   29 SFac= 1.00D+00 NAtFMM=   60 NAOKFM=F Big=F
 Integral buffers will be    131072 words long.
 Raffenetti 2 integral format.
 Two-electron integral symmetry is turned off.
 ------------------------------------------------------------------------------
 Polarizable Continuum Model (PCM)
 =================================
 Model                : PCM.
 Atomic radii         : UFF (Universal Force Field).
 Polarization charges : Total charges.
 Charge compensation  : None.
 Solution method      : On-the-fly selection.
 Cavity type          : Scaled VdW (van der Waals Surface) (Alpha=1.100).
 Cavity algorithm     : GePol (No added spheres)
                        Default sphere list used, NSphG=   29.
                        Lebedev-Laikov grids with approx.  5.0 points / Ang**2.
                        Smoothing algorithm: York/Karplus (Gamma=1.0000).
                        Polarization charges: spherical gaussians, with
                                              point-specific exponents (IZeta= 3).
                        Self-potential: point-specific (ISelfS= 7).
                        Self-field    : sphere-specific E.n sum rule (ISelfD= 2).
 1st derivatives      : Analytical E(r).r(x)/FMM algorithm (CHGder, D1EAlg=3).
                        Cavity 1st derivative terms included.
 Solvent              : DiMethylSulfoxide, Eps=  46.826000 Eps(inf)=   2.007889
 ------------------------------------------------------------------------------
 One-electron integrals computed using PRISM.
 NBasis=   418 RedAO= T EigKep=  1.12D-06  NBF=   418
 NBsUse=   416 1.00D-06 EigRej=  8.74D-07 NBFU=   416
 Initial guess from the checkpoint file:  "BHFA_oCl_conf6.chk"
 B after Tr=     0.006731    0.004790   -0.028019
         Rot=    0.999998    0.000022    0.000597    0.001651 Ang=   0.20 deg.
 ExpMin= 4.38D-02 ExpMax= 1.06D+05 ExpMxC= 3.62D+03 IAcc=3 IRadAn=         5 AccDes= 0.00D+00
 Harris functional with IExCor= 1009 and IRadAn=       5 diagonalized for initial guess.
 HarFok:  IExCor= 1009 AccDes= 0.00D+00 IRadAn=         5 IDoV= 1 UseB2=F ITyADJ=14
 ICtDFT=  3500011 ScaDFX=  1.000000  1.000000  1.000000  1.000000
 FoFCou: FMM=F IPFlag=           0 FMFlag=      100000 FMFlg1=           0
         NFxFlg=           0 DoJE=T BraDBF=F KetDBF=T FulRan=T
         wScrn=  0.000000 ICntrl=       500 IOpCl=  0 I1Cent=   200000004 NGrid=           0
         NMat0=    1 NMatS0=      1 NMatT0=    0 NMatD0=    1 NMtDS0=    0 NMtDT0=    0
 Symmetry not used in FoFCou.
 Requested convergence on RMS density matrix=1.00D-08 within 128 cycles.
 Requested convergence on MAX density matrix=1.00D-06.
 Requested convergence on             energy=1.00D-06.
 No special actions if energy rises.
 Inv3:  Mode=1 IEnd=    15759792.
 Iteration    1 A*A^-1 deviation from unit magnitude is 6.88D-15 for   2284.
 Iteration    1 A*A^-1 deviation from orthogonality  is 1.84D-15 for   1386    558.
 Iteration    1 A^-1*A deviation from unit magnitude is 6.66D-15 for   2284.
 Iteration    1 A^-1*A deviation from orthogonality  is 1.84D-15 for   1834    991.
 Error on total polarization charges =  0.01776
 SCF Done:  E(RM062X) =  -1130.78480986     A.U. after   15 cycles
            NFock= 15  Conv=0.43D-08     -V/T= 2.0029
 D1PCM: PCM CHGder 1st derivatives, ID1Alg=3 FixD1E=F DoIter=F DoCFld=F I1PDM=0.
 Calling FoFJK, ICntrl=      2127 FMM=F ISym2X=0 I1Cent= 0 IOpClX= 0 NMat=1 NMatS=1 NMatT=0.
 -------------------------------------------------------------------
 Center     Atomic                   Forces (Hartrees/Bohr)
 Number     Number              X              Y              Z
 -------------------------------------------------------------------
      1        6          -0.012183473   -0.014948430    0.002099042
      2        6          -0.020227077    0.002962708    0.003131309
      3        6          -0.010431864    0.017841926    0.001420489
      4        6           0.009280656    0.011377349   -0.003234923
      5        6           0.019320471   -0.004168416   -0.001268082
      6        6           0.007952114   -0.019237845    0.000041589
      7        6          -0.003155918    0.001475348   -0.001488593
      8        6          -0.003969730   -0.002161125    0.008282112
      9        7          -0.016636957    0.009210650   -0.003240153
     10        6           0.017944386   -0.010007863    0.009930528
     11        6           0.016015754   -0.004366055   -0.008418455
     12        6           0.000539881    0.006276192   -0.020246039
     13        6          -0.014560556    0.009213895   -0.009873159
     14        6          -0.018643531    0.004353445    0.012904612
     15        6           0.029831844   -0.034260297   -0.012085927
     16        8          -0.007056053    0.015180488    0.009374893
     17       17          -0.010679014    0.006903236   -0.006190610
     18        1           0.010271330    0.012846525   -0.001881535
     19        1           0.016134476   -0.002887841   -0.002249574
     20        1           0.007037493   -0.015656329   -0.001321401
     21        1          -0.016880320    0.002312023    0.001839171
     22        1          -0.006384395    0.015257095    0.000210627
     23        1           0.000539328   -0.002375009    0.000076368
     24        1           0.011366210   -0.008119116    0.000894091
     25        1          -0.013986480    0.003891916    0.007150526
     26        1          -0.001342528   -0.004308671    0.015623158
     27        1           0.012759401   -0.007715575    0.006328993
     28        1           0.014168172   -0.002774573   -0.009582548
     29        1          -0.017023618    0.013884349    0.001773492
 -------------------------------------------------------------------
 Cartesian Forces:  Max     0.034260297 RMS     0.011229325

 GradGradGradGradGradGradGradGradGradGradGradGradGradGradGradGradGradGrad
 Berny optimization.
 Using GEDIIS/GDIIS optimizer.
 FormGI is forming the generalized inverse of G from B-inverse, IUseBI=4.
 Internal  Forces:  Max     0.021059260 RMS     0.005398611
 Search for a local minimum.
 Step number   2 out of a maximum of  158
 All quantities printed in internal units (Hartrees-Bohrs-Radians)
 Mixed Optimization -- RFO/linear search
 Update second derivatives using D2CorX and points    1    2
 DE= -3.77D-02 DEPred=-3.91D-02 R= 9.64D-01
 TightC=F SS=  1.41D+00  RLast= 3.05D-01 DXNew= 5.0454D-01 9.1426D-01
 Trust test= 9.64D-01 RLast= 3.05D-01 DXMaxT set to 5.05D-01
 ITU=  1  0
 Use linear search instead of GDIIS.
     Eigenvalues ---    0.00827   0.00931   0.01302   0.01429   0.01516
     Eigenvalues ---    0.01722   0.01846   0.01877   0.01923   0.01956
     Eigenvalues ---    0.01963   0.01971   0.01983   0.01999   0.02003
     Eigenvalues ---    0.02024   0.02025   0.02029   0.02033   0.02052
     Eigenvalues ---    0.02056   0.02066   0.02387   0.02387   0.05138
     Eigenvalues ---    0.06578   0.06820   0.15885   0.16000   0.16000
     Eigenvalues ---    0.16000   0.16000   0.16000   0.16000   0.16000
     Eigenvalues ---    0.16000   0.16000   0.16033   0.18801   0.19057
     Eigenvalues ---    0.21948   0.22000   0.22000   0.22000   0.22096
     Eigenvalues ---    0.22485   0.23463   0.24455   0.24992   0.24999
     Eigenvalues ---    0.25219   0.32919   0.33839   0.34648   0.35599
     Eigenvalues ---    0.39885   0.40311   0.40318   0.40465   0.41117
     Eigenvalues ---    0.43070   0.43716   0.44106   0.44161   0.44243
     Eigenvalues ---    0.44267   0.44293   0.44309   0.44314   0.44331
     Eigenvalues ---    0.44348   0.44365   0.44381   0.44572   0.44723
     Eigenvalues ---    0.44890   0.45236   0.46718   0.53480   0.55574
     Eigenvalues ---    0.82885
 RFO step:  Lambda=-1.90670608D-03 EMin= 8.27375873D-03
 Quartic linear search produced a step of  0.57256.
 Iteration  1 RMS(Cart)=  0.05924986 RMS(Int)=  0.00113071
 Iteration  2 RMS(Cart)=  0.00175297 RMS(Int)=  0.00006679
 Iteration  3 RMS(Cart)=  0.00000160 RMS(Int)=  0.00006678
 Iteration  4 RMS(Cart)=  0.00000000 RMS(Int)=  0.00006678
 Variable       Old X    -DE/DX   Delta X   Delta X   Delta X     New X
                                 (Linear)    (Quad)   (Total)
    R1        2.63789  -0.00311  -0.00886   0.00140  -0.00750   2.63040
    R2        2.63690  -0.00343  -0.00972   0.00147  -0.00829   2.62861
    R3        2.00600   0.01655   0.04491  -0.00249   0.04242   2.04841
    R4        2.63736  -0.00383  -0.01077   0.00117  -0.00960   2.62775
    R5        2.00601   0.01654   0.04463  -0.00212   0.04251   2.04852
    R6        2.65108  -0.00599  -0.01232  -0.00513  -0.01742   2.63366
    R7        2.00606   0.01719   0.04523  -0.00075   0.04448   2.05054
    R8        2.64733  -0.00503  -0.01272  -0.00098  -0.01367   2.63366
    R9        2.85577   0.00695   0.02564  -0.00324   0.02241   2.87818
   R10        2.63800  -0.00374  -0.01007   0.00061  -0.00946   2.62854
   R11        2.00801   0.01713   0.04601  -0.00195   0.04406   2.05207
   R12        2.00610   0.01654   0.04469  -0.00221   0.04248   2.04858
   R13        2.86251   0.00598   0.02101  -0.00071   0.02031   2.88281
   R14        2.74127   0.00524   0.02287  -0.01122   0.01165   2.75292
   R15        2.06261  -0.00129   0.00024  -0.00612  -0.00589   2.05672
   R16        2.65263  -0.00622  -0.02094   0.00496  -0.01595   2.63668
   R17        2.65131  -0.00527  -0.01305  -0.00164  -0.01469   2.63662
   R18        2.54154  -0.00091  -0.00273   0.00109  -0.00164   2.53990
   R19        1.88388   0.01386   0.03009   0.00014   0.03023   1.91411
   R20        2.64336  -0.00510  -0.01175  -0.00223  -0.01395   2.62940
   R21        3.24952   0.01410   0.02427   0.02746   0.05173   3.30125
   R22        2.63150  -0.00461  -0.01135  -0.00034  -0.01169   2.61981
   R23        2.00631   0.01605   0.04377  -0.00249   0.04128   2.04759
   R24        2.63565  -0.00215  -0.00659   0.00185  -0.00476   2.63089
   R25        2.00579   0.01625   0.04424  -0.00256   0.04167   2.04746
   R26        2.63237  -0.00477  -0.01141  -0.00105  -0.01247   2.61989
   R27        2.00593   0.01620   0.04420  -0.00267   0.04152   2.04745
   R28        2.00606   0.01731   0.04528  -0.00041   0.04488   2.05094
   R29        2.33663  -0.01900  -0.01406  -0.01719  -0.03125   2.30538
   R30        2.01644   0.02106   0.05057   0.00580   0.05637   2.07281
    A1        2.08922  -0.00055  -0.00191   0.00010  -0.00185   2.08737
    A2        2.09693   0.00022   0.00081  -0.00039   0.00043   2.09736
    A3        2.09704   0.00033   0.00110   0.00029   0.00140   2.09843
    A4        2.09732   0.00028   0.00153   0.00038   0.00190   2.09923
    A5        2.09587   0.00014   0.00036   0.00081   0.00116   2.09704
    A6        2.08999  -0.00042  -0.00189  -0.00119  -0.00310   2.08689
    A7        2.10576  -0.00075  -0.00152  -0.00354  -0.00500   2.10076
    A8        2.07344  -0.00028  -0.00322   0.00131  -0.00197   2.07147
    A9        2.10397   0.00104   0.00474   0.00217   0.00684   2.11081
   A10        2.07020   0.00167   0.00193   0.00693   0.00877   2.07897
   A11        2.13587  -0.00016   0.00349  -0.00572  -0.00249   2.13338
   A12        2.07708  -0.00152  -0.00543  -0.00150  -0.00719   2.06989
   A13        2.10916  -0.00060  -0.00029  -0.00397  -0.00419   2.10497
   A14        2.08907  -0.00014  -0.00161   0.00037  -0.00128   2.08779
   A15        2.08495   0.00074   0.00190   0.00361   0.00547   2.09042
   A16        2.09471  -0.00005   0.00027   0.00010   0.00036   2.09507
   A17        2.09593   0.00038   0.00101   0.00164   0.00263   2.09856
   A18        2.09255  -0.00033  -0.00128  -0.00175  -0.00305   2.08950
   A19        1.93818  -0.00122  -0.00446   0.00347  -0.00130   1.93687
   A20        1.96423   0.00132   0.01167   0.00108   0.01266   1.97689
   A21        1.86301   0.00065  -0.00052   0.00860   0.00814   1.87115
   A22        1.93527   0.00114   0.00940  -0.00065   0.00861   1.94389
   A23        1.90141  -0.00052  -0.00788  -0.00344  -0.01130   1.89011
   A24        1.85753  -0.00146  -0.00932  -0.00946  -0.01873   1.83881
   A25        2.13525   0.00036  -0.00964   0.01646   0.00668   2.14192
   A26        2.08950   0.00060   0.01137  -0.01190  -0.00068   2.08882
   A27        2.05844  -0.00096  -0.00173  -0.00453  -0.00637   2.05207
   A28        2.16575  -0.00075   0.00276  -0.00934  -0.00661   2.15914
   A29        2.08439   0.00211   0.00954   0.00507   0.01456   2.09895
   A30        2.03302  -0.00136  -0.01232   0.00417  -0.00819   2.02483
   A31        2.10802   0.00257   0.00643   0.00637   0.01283   2.12085
   A32        2.12609  -0.00308  -0.01626   0.00414  -0.01213   2.11396
   A33        2.04904   0.00051   0.00983  -0.01050  -0.00069   2.04836
   A34        2.09837  -0.00159  -0.00366  -0.00531  -0.00897   2.08940
   A35        2.09805  -0.00127  -0.00484  -0.00738  -0.01222   2.08583
[truncated: 1,515,148 more chars]
