# Supplementary material for: Rotational Barriers in N-Benzhydrylformamides: An NMR and DFT Study
Source: Molecules. 2023 Jan 5;28(2):535. doi: 10.3390/molecules28020535 (PMC9863877; doi:10.3390/molecules28020535)
Supplement: Supplementary file 1 [file molecules-28-00535-s001.zip › Supplementary_Materials/Quantum_chemistry_output_files/Gaussian_output_files/Conformations/BHFA_oCl/BHFA_oCl_conf7_low-energy.log]

 Entering Gaussian System, Link 0=g16
 Initial command:
 /usr/local/gaussian/g16/l1.exe "/home/gauss/GAUSS_SCRDIR/Gau-2302.inp" -scrdir="/home/gauss/GAUSS_SCRDIR/"
 Entering Link 1 = /usr/local/gaussian/g16/l1.exe PID=      2304.
  
 Copyright (c) 1988,1990,1992,1993,1995,1998,2003,2009,2016,
            Gaussian, Inc.  All Rights Reserved.
  
 This is part of the Gaussian(R) 16 program.  It is based on
 the Gaussian(R) 09 system (copyright 2009, Gaussian, Inc.),
 the Gaussian(R) 03 system (copyright 2003, Gaussian, Inc.),
 the Gaussian(R) 98 system (copyright 1998, Gaussian, Inc.),
 the Gaussian(R) 94 system (copyright 1995, Gaussian, Inc.),
 the Gaussian 92(TM) system (copyright 1992, Gaussian, Inc.),
 the Gaussian 90(TM) system (copyright 1990, Gaussian, Inc.),
 the Gaussian 88(TM) system (copyright 1988, Gaussian, Inc.),
 the Gaussian 86(TM) system (copyright 1986, Carnegie Mellon
 University), and the Gaussian 82(TM) system (copyright 1983,
 Carnegie Mellon University). Gaussian is a federally registered
 trademark of Gaussian, Inc.
  
 This software contains proprietary and confidential information,
 including trade secrets, belonging to Gaussian, Inc.
  
 This software is provided under written license and may be
 used, copied, transmitted, or stored only in accord with that
 written license.
  
 The following legend is applicable only to US Government
 contracts under FAR:
  
                    RESTRICTED RIGHTS LEGEND
  
 Use, reproduction and disclosure by the US Government is
 subject to restrictions as set forth in subparagraphs (a)
 and (c) of the Commercial Computer Software - Restricted
 Rights clause in FAR 52.227-19.
  
 Gaussian, Inc.
 340 Quinnipiac St., Bldg. 40, Wallingford CT 06492
  
  
 ---------------------------------------------------------------
 Warning -- This program may not be used in any manner that
 competes with the business of Gaussian, Inc. or will provide
 assistance to any competitor of Gaussian, Inc.  The licensee
 of this program is prohibited from giving any competitor of
 Gaussian, Inc. access to this program.  By using this program,
 the user acknowledges that Gaussian, Inc. is engaged in the
 business of creating and licensing software in the field of
 computational chemistry and represents and warrants to the
 licensee that it is not a competitor of Gaussian, Inc. and that
 it will not use this program in any manner prohibited above.
 ---------------------------------------------------------------
  

 Cite this work as:
 Gaussian 16, Revision A.03,
 M. J. Frisch, G. W. Trucks, H. B. Schlegel, G. E. Scuseria, 
 M. A. Robb, J. R. Cheeseman, G. Scalmani, V. Barone, 
 G. A. Petersson, H. Nakatsuji, X. Li, M. Caricato, A. V. Marenich, 
 J. Bloino, B. G. Janesko, R. Gomperts, B. Mennucci, H. P. Hratchian, 
 J. V. Ortiz, A. F. Izmaylov, J. L. Sonnenberg, D. Williams-Young, 
 F. Ding, F. Lipparini, F. Egidi, J. Goings, B. Peng, A. Petrone, 
 T. Henderson, D. Ranasinghe, V. G. Zakrzewski, J. Gao, N. Rega, 
 G. Zheng, W. Liang, M. Hada, M. Ehara, K. Toyota, R. Fukuda, 
 J. Hasegawa, M. Ishida, T. Nakajima, Y. Honda, O. Kitao, H. Nakai, 
 T. Vreven, K. Throssell, J. A. Montgomery, Jr., J. E. Peralta, 
 F. Ogliaro, M. J. Bearpark, J. J. Heyd, E. N. Brothers, K. N. Kudin, 
 V. N. Staroverov, T. A. Keith, R. Kobayashi, J. Normand, 
 K. Raghavachari, A. P. Rendell, J. C. Burant, S. S. Iyengar, 
 J. Tomasi, M. Cossi, J. M. Millam, M. Klene, C. Adamo, R. Cammi, 
 J. W. Ochterski, R. L. Martin, K. Morokuma, O. Farkas, 
 J. B. Foresman, and D. J. Fox, Gaussian, Inc., Wallingford CT, 2016.
 
 ******************************************
 Gaussian 16:  ES64L-G16RevA.03 25-Dec-2016
                 6-Jul-2021 
 ******************************************
 %nprocshared=4
 Will use up to    4 processors via shared memory.
 %mem=2GB
 %chk=BHFA_oCl_M062X.chk
 ----------------------------------------------------------------------
 # opt freq M062X/6-311+G* nosymm Integral(Grid=SuperFine) scrf=(IEFPCM
 , solvent=dimethylsulfoxide) pop=(nboread,mk,dipole)
 ----------------------------------------------------------------------
 1/18=20,19=15,26=6,38=1/1,3;
 2/9=110,12=2,15=1,17=6,18=5,40=1/2;
 3/5=4,6=6,7=11,11=2,25=1,30=1,70=2201,71=1,72=21,74=-55,75=-7/1,2,3;
 4//1;
 5/5=2,38=5,53=21/2;
 6/7=2,8=2,9=2,10=2,15=24,20=1,28=1,40=2/1,2,7;
 7/30=1/1,2,3,16;
 1/18=20,19=15,26=6/3(2);
 2/9=110,15=1/2;
 99//99;
 2/9=110,15=1/2;
 3/5=4,6=6,7=11,11=2,25=1,30=1,70=2205,71=1,72=21,74=-55,75=-7/1,2,3;
 4/5=5,16=3,69=1/1;
 5/5=2,38=5,53=21/2;
 7/30=1/1,2,3,16;
 1/18=20,19=15,26=6/3(-5);
 2/9=110,15=1/2;
 6/7=2,8=2,9=2,10=2,15=24,19=2,20=1,28=1,40=2/1,2,7;
 99/9=1/99;
 ---------------------
 BHFA_oCl_M062X
 ---------------------
 Symbolic Z-matrix:
 Charge =  0 Multiplicity = 1
 C                     1.5492    0.2411    2.3021 
 N                     0.3685    0.8559    1.8085 
 O                     2.3978   -0.1966    1.5511 
 C                    -0.0661    0.6906    0.3918 
 C                    -1.0661   -0.436     0.2642 
 C                    -0.6262    1.9836   -0.1541 
 C                    -2.359    -0.3259    0.7776 
 C                    -3.2517   -1.3851    0.6609 
 C                    -2.8608   -2.5615    0.0305 
 C                    -1.5745   -2.6755   -0.4854 
 C                    -0.6789   -1.6181   -0.3704 
 C                    -1.3996    2.8469    0.6266 
 C                    -1.9041    4.0294    0.0975 
 C                    -1.6488    4.3714   -1.2259 
 C                    -0.8839    3.5266   -2.0189 
 C                    -0.3769    2.3433   -1.4843 
 H                     1.6744    0.2582    3.3981 
 H                    -0.3938    0.8287    2.4529 
 H                     0.8504    0.4368   -0.207 
 H                    -2.6791    0.606     1.2602 
 H                    -4.2656   -1.2897    1.0632 
 H                    -3.5651   -3.3947   -0.0615 
 H                    -1.2641   -3.5996   -0.9843 
 H                     0.3345   -1.7144   -0.7797 
 H                    -1.6178    2.6081    1.6744 
 H                    -2.505     4.6939    0.7271 
 H                    -2.0473    5.3024   -1.6418 
 H                    -0.6728    3.7822   -3.0634 
 Cl                    0.5529    1.3673   -2.5035 
 

 GradGradGradGradGradGradGradGradGradGradGradGradGradGradGradGradGradGrad
 Berny optimization.
 Initialization pass.
                           ----------------------------
                           !    Initial Parameters    !
                           ! (Angstroms and Degrees)  !
 --------------------------                            --------------------------
 ! Name  Definition              Value          Derivative Info.                !
 --------------------------------------------------------------------------------
 ! R1    R(1,2)                  1.4197         estimate D2E/DX2                !
 ! R2    R(1,3)                  1.2148         estimate D2E/DX2                !
 ! R3    R(1,17)                 1.1033         estimate D2E/DX2                !
 ! R4    R(2,4)                  1.4911         estimate D2E/DX2                !
 ! R5    R(2,18)                 0.9985         estimate D2E/DX2                !
 ! R6    R(4,5)                  1.5118         estimate D2E/DX2                !
 ! R7    R(4,6)                  1.5111         estimate D2E/DX2                !
 ! R8    R(4,19)                 1.1238         estimate D2E/DX2                !
 ! R9    R(5,7)                  1.3955         estimate D2E/DX2                !
 ! R10   R(5,11)                 1.3964         estimate D2E/DX2                !
 ! R11   R(6,12)                 1.3975         estimate D2E/DX2                !
 ! R12   R(6,16)                 1.4003         estimate D2E/DX2                !
 ! R13   R(7,8)                  1.3901         estimate D2E/DX2                !
 ! R14   R(7,20)                 1.0972         estimate D2E/DX2                !
 ! R15   R(8,9)                  1.3907         estimate D2E/DX2                !
 ! R16   R(8,21)                 1.095          estimate D2E/DX2                !
 ! R17   R(9,10)                 1.3906         estimate D2E/DX2                !
 ! R18   R(9,22)                 1.0949         estimate D2E/DX2                !
 ! R19   R(10,11)                1.3905         estimate D2E/DX2                !
 ! R20   R(10,23)                1.0951         estimate D2E/DX2                !
 ! R21   R(11,24)                1.0972         estimate D2E/DX2                !
 ! R22   R(12,13)                1.3902         estimate D2E/DX2                !
 ! R23   R(12,25)                1.0966         estimate D2E/DX2                !
 ! R24   R(13,14)                1.3905         estimate D2E/DX2                !
 ! R25   R(13,26)                1.095          estimate D2E/DX2                !
 ! R26   R(14,15)                1.3884         estimate D2E/DX2                !
 ! R27   R(14,27)                1.0948         estimate D2E/DX2                !
 ! R28   R(15,16)                1.3939         estimate D2E/DX2                !
 ! R29   R(15,28)                1.0958         estimate D2E/DX2                !
 ! R30   R(16,29)                1.6899         estimate D2E/DX2                !
 ! A1    A(2,1,3)              121.4689         estimate D2E/DX2                !
 ! A2    A(2,1,17)             115.6609         estimate D2E/DX2                !
 ! A3    A(3,1,17)             122.7149         estimate D2E/DX2                !
 ! A4    A(1,2,4)              121.6495         estimate D2E/DX2                !
 ! A5    A(1,2,18)             113.4979         estimate D2E/DX2                !
 ! A6    A(4,2,18)             112.8068         estimate D2E/DX2                !
 ! A7    A(2,4,5)              110.8307         estimate D2E/DX2                !
 ! A8    A(2,4,6)              110.8799         estimate D2E/DX2                !
 ! A9    A(2,4,19)             107.0732         estimate D2E/DX2                !
 ! A10   A(5,4,6)              111.2213         estimate D2E/DX2                !
 ! A11   A(5,4,19)             109.0369         estimate D2E/DX2                !
 ! A12   A(6,4,19)             107.6394         estimate D2E/DX2                !
 ! A13   A(4,5,7)              121.5341         estimate D2E/DX2                !
 ! A14   A(4,5,11)             119.0635         estimate D2E/DX2                !
 ! A15   A(7,5,11)             119.3989         estimate D2E/DX2                !
 ! A16   A(4,6,12)             122.1334         estimate D2E/DX2                !
 ! A17   A(4,6,16)             119.7986         estimate D2E/DX2                !
 ! A18   A(12,6,16)            118.0676         estimate D2E/DX2                !
 ! A19   A(5,7,8)              120.2635         estimate D2E/DX2                !
 ! A20   A(5,7,20)             119.9436         estimate D2E/DX2                !
 ! A21   A(8,7,20)             119.7846         estimate D2E/DX2                !
 ! A22   A(7,8,9)              120.1375         estimate D2E/DX2                !
 ! A23   A(7,8,21)             119.8284         estimate D2E/DX2                !
 ! A24   A(9,8,21)             120.0337         estimate D2E/DX2                !
 ! A25   A(8,9,10)             119.8355         estimate D2E/DX2                !
 ! A26   A(8,9,22)             120.0667         estimate D2E/DX2                !
 ! A27   A(10,9,22)            120.0976         estimate D2E/DX2                !
 ! A28   A(9,10,11)            120.1834         estimate D2E/DX2                !
 ! A29   A(9,10,23)            120.0259         estimate D2E/DX2                !
 ! A30   A(11,10,23)           119.7908         estimate D2E/DX2                !
 ! A31   A(5,11,10)            120.1811         estimate D2E/DX2                !
 ! A32   A(5,11,24)            119.9961         estimate D2E/DX2                !
 ! A33   A(10,11,24)           119.8228         estimate D2E/DX2                !
 ! A34   A(6,12,13)            120.9084         estimate D2E/DX2                !
 ! A35   A(6,12,25)            120.6231         estimate D2E/DX2                !
 ! A36   A(13,12,25)           118.4677         estimate D2E/DX2                !
 ! A37   A(12,13,14)           120.3171         estimate D2E/DX2                !
 ! A38   A(12,13,26)           119.7674         estimate D2E/DX2                !
 ! A39   A(14,13,26)           119.9154         estimate D2E/DX2                !
 ! A40   A(13,14,15)           119.676          estimate D2E/DX2                !
 ! A41   A(13,14,27)           120.2574         estimate D2E/DX2                !
 ! A42   A(15,14,27)           120.0665         estimate D2E/DX2                !
 ! A43   A(14,15,16)           119.8587         estimate D2E/DX2                !
 ! A44   A(14,15,28)           120.5714         estimate D2E/DX2                !
 ! A45   A(16,15,28)           119.5699         estimate D2E/DX2                !
 ! A46   A(6,16,15)            121.1719         estimate D2E/DX2                !
 ! A47   A(6,16,29)            121.4996         estimate D2E/DX2                !
 ! A48   A(15,16,29)           117.3281         estimate D2E/DX2                !
 ! D1    D(3,1,2,4)             16.0858         estimate D2E/DX2                !
 ! D2    D(3,1,2,18)           155.9492         estimate D2E/DX2                !
 ! D3    D(17,1,2,4)          -168.328          estimate D2E/DX2                !
 ! D4    D(17,1,2,18)          -28.4646         estimate D2E/DX2                !
 ! D5    D(1,2,4,5)             95.0577         estimate D2E/DX2                !
 ! D6    D(1,2,4,6)           -140.9111         estimate D2E/DX2                !
 ! D7    D(1,2,4,19)           -23.7539         estimate D2E/DX2                !
 ! D8    D(18,2,4,5)           -45.0538         estimate D2E/DX2                !
 ! D9    D(18,2,4,6)            78.9774         estimate D2E/DX2                !
 ! D10   D(18,2,4,19)         -163.8654         estimate D2E/DX2                !
 ! D11   D(2,4,5,7)             69.8633         estimate D2E/DX2                !
 ! D12   D(2,4,5,11)          -109.4525         estimate D2E/DX2                !
 ! D13   D(6,4,5,7)            -53.9726         estimate D2E/DX2                !
 ! D14   D(6,4,5,11)           126.7116         estimate D2E/DX2                !
 ! D15   D(19,4,5,7)          -172.5181         estimate D2E/DX2                !
 ! D16   D(19,4,5,11)            8.166          estimate D2E/DX2                !
 ! D17   D(2,4,6,12)           -37.519          estimate D2E/DX2                !
 ! D18   D(2,4,6,16)           142.7108         estimate D2E/DX2                !
 ! D19   D(5,4,6,12)            86.2889         estimate D2E/DX2                !
 ! D20   D(5,4,6,16)           -93.4812         estimate D2E/DX2                !
 ! D21   D(19,4,6,12)         -154.3286         estimate D2E/DX2                !
 ! D22   D(19,4,6,16)           25.9012         estimate D2E/DX2                !
 ! D23   D(4,5,7,8)           -179.1531         estimate D2E/DX2                !
 ! D24   D(4,5,7,20)             1.9022         estimate D2E/DX2                !
 ! D25   D(11,5,7,8)             0.1605         estimate D2E/DX2                !
 ! D26   D(11,5,7,20)         -178.7842         estimate D2E/DX2                !
 ! D27   D(4,5,11,10)          179.1746         estimate D2E/DX2                !
 ! D28   D(4,5,11,24)           -0.8119         estimate D2E/DX2                !
 ! D29   D(7,5,11,10)           -0.1561         estimate D2E/DX2                !
 ! D30   D(7,5,11,24)          179.8574         estimate D2E/DX2                !
 ! D31   D(4,6,12,13)         -179.8935         estimate D2E/DX2                !
 ! D32   D(4,6,12,25)            0.4354         estimate D2E/DX2                !
 ! D33   D(16,6,12,13)          -0.1195         estimate D2E/DX2                !
 ! D34   D(16,6,12,25)        -179.7906         estimate D2E/DX2                !
 ! D35   D(4,6,16,15)          179.7426         estimate D2E/DX2                !
 ! D36   D(4,6,16,29)           -0.4931         estimate D2E/DX2                !
 ! D37   D(12,6,16,15)          -0.0369         estimate D2E/DX2                !
 ! D38   D(12,6,16,29)         179.7274         estimate D2E/DX2                !
 ! D39   D(5,7,8,9)             -0.0299         estimate D2E/DX2                !
 ! D40   D(5,7,8,21)          -179.7849         estimate D2E/DX2                !
 ! D41   D(20,7,8,9)           178.9164         estimate D2E/DX2                !
 ! D42   D(20,7,8,21)           -0.8385         estimate D2E/DX2                !
 ! D43   D(7,8,9,10)            -0.1061         estimate D2E/DX2                !
 ! D44   D(7,8,9,22)          -179.9496         estimate D2E/DX2                !
 ! D45   D(21,8,9,10)          179.6483         estimate D2E/DX2                !
 ! D46   D(21,8,9,22)           -0.1952         estimate D2E/DX2                !
 ! D47   D(8,9,10,11)            0.1105         estimate D2E/DX2                !
 ! D48   D(8,9,10,23)         -179.8685         estimate D2E/DX2                !
 ! D49   D(22,9,10,11)         179.9539         estimate D2E/DX2                !
 ! D50   D(22,9,10,23)          -0.0251         estimate D2E/DX2                !
 ! D51   D(9,10,11,5)            0.0212         estimate D2E/DX2                !
 ! D52   D(9,10,11,24)        -179.9923         estimate D2E/DX2                !
 ! D53   D(23,10,11,5)        -179.9998         estimate D2E/DX2                !
 ! D54   D(23,10,11,24)         -0.0132         estimate D2E/DX2                !
 ! D55   D(6,12,13,14)           0.1996         estimate D2E/DX2                !
 ! D56   D(6,12,13,26)        -179.7826         estimate D2E/DX2                !
 ! D57   D(25,12,13,14)        179.8777         estimate D2E/DX2                !
 ! D58   D(25,12,13,26)         -0.1045         estimate D2E/DX2                !
 ! D59   D(12,13,14,15)         -0.1202         estimate D2E/DX2                !
 ! D60   D(12,13,14,27)        179.9462         estimate D2E/DX2                !
 ! D61   D(26,13,14,15)        179.862          estimate D2E/DX2                !
 ! D62   D(26,13,14,27)         -0.0716         estimate D2E/DX2                !
 ! D63   D(13,14,15,16)         -0.0347         estimate D2E/DX2                !
 ! D64   D(13,14,15,28)       -179.937          estimate D2E/DX2                !
 ! D65   D(27,14,15,16)        179.899          estimate D2E/DX2                !
 ! D66   D(27,14,15,28)         -0.0033         estimate D2E/DX2                !
 ! D67   D(14,15,16,6)           0.1139         estimate D2E/DX2                !
 ! D68   D(14,15,16,29)       -179.6598         estimate D2E/DX2                !
 ! D69   D(28,15,16,6)        -179.9827         estimate D2E/DX2                !
 ! D70   D(28,15,16,29)          0.2435         estimate D2E/DX2                !
 --------------------------------------------------------------------------------
 Trust Radius=3.00D-01 FncErr=5.00D-06 GrdErr=5.00D-06 EigMax=2.50D+02 EigMin=1.00D-04
 Number of steps in this run=    158 maximum allowed number of steps=    174.
 GradGradGradGradGradGradGradGradGradGradGradGradGradGradGradGradGradGrad

                          Input orientation:                          
 ---------------------------------------------------------------------
 Center     Atomic      Atomic             Coordinates (Angstroms)
 Number     Number       Type             X           Y           Z
 ---------------------------------------------------------------------
      1          6           0        1.549200    0.241100    2.302100
      2          7           0        0.368500    0.855900    1.808500
      3          8           0        2.397800   -0.196600    1.551100
      4          6           0       -0.066100    0.690600    0.391800
      5          6           0       -1.066100   -0.436000    0.264200
      6          6           0       -0.626200    1.983600   -0.154100
      7          6           0       -2.359000   -0.325900    0.777600
      8          6           0       -3.251700   -1.385100    0.660900
      9          6           0       -2.860800   -2.561500    0.030500
     10          6           0       -1.574500   -2.675500   -0.485400
     11          6           0       -0.678900   -1.618100   -0.370400
     12          6           0       -1.399600    2.846900    0.626600
     13          6           0       -1.904100    4.029400    0.097500
     14          6           0       -1.648800    4.371400   -1.225900
     15          6           0       -0.883900    3.526600   -2.018900
     16          6           0       -0.376900    2.343300   -1.484300
     17          1           0        1.674400    0.258200    3.398100
     18          1           0       -0.393800    0.828700    2.452900
     19          1           0        0.850400    0.436800   -0.207000
     20          1           0       -2.679100    0.606000    1.260200
     21          1           0       -4.265600   -1.289700    1.063200
     22          1           0       -3.565100   -3.394700   -0.061500
     23          1           0       -1.264100   -3.599600   -0.984300
     24          1           0        0.334500   -1.714400   -0.779700
     25          1           0       -1.617800    2.608100    1.674400
     26          1           0       -2.505000    4.693900    0.727100
     27          1           0       -2.047300    5.302400   -1.641800
     28          1           0       -0.672800    3.782200   -3.063400
     29         17           0        0.552900    1.367300   -2.503500
 ---------------------------------------------------------------------
                    Distance matrix (angstroms):
                    1          2          3          4          5
     1  C    0.000000
     2  N    1.419744   0.000000
     3  O    1.214786   2.300450   0.000000
     4  C    2.541749   1.491053   2.863897   0.000000
     5  C    3.383976   2.472235   3.702975   1.511790   0.000000
     6  C    3.715049   2.472435   4.099458   1.511148   2.494584
     7  C    4.233157   3.146214   4.821013   2.537618   1.395454
     8  C    5.327917   4.409639   5.841390   3.811692   2.415576
     9  C    5.697616   5.026757   5.963040   4.303143   2.791651
    10  C    5.102373   4.637673   5.106020   3.791488   2.415726
    11  C    3.945036   3.459094   3.896012   2.507303   1.396425
    12  C    4.277022   2.913271   4.953568   2.546170   3.319637
    13  C    5.580032   4.261846   6.203094   3.822622   4.546408
    14  C    6.303441   5.063183   6.704724   4.320901   5.066659
    15  C    5.948574   4.832198   6.113646   3.810927   4.576892
    16  C    4.739824   3.689243   4.833602   2.519477   3.355109
    17  H    1.103260   2.142300   2.035082   3.500593   4.220614
    18  H    2.035501   0.998545   3.107654   2.091553   2.615695
    19  H    2.611935   2.114264   2.426223   1.123810   2.157958
    20  H    4.370038   3.106598   5.148175   2.754822   2.163227
    21  H    6.139228   5.160809   6.770067   4.691286   3.406465
    22  H    6.705349   6.085861   6.955897   5.397977   3.886513
    23  H    5.784986   5.506051   5.605192   4.662046   3.406805
    24  H    3.846683   3.647791   3.463171   2.704980   2.164651
    25  H    4.003322   2.652089   4.899652   2.780223   3.399938
    26  H    6.224515   4.914944   6.973766   4.699688   5.347951
    27  H    7.355672   6.124706   7.758384   5.415661   6.125751
    28  H    6.801857   5.777798   6.822979   4.675947   5.387097
    29  Cl   5.035348   4.346134   4.721146   3.037079   3.678752
                    6          7          8          9         10
     6  C    0.000000
     7  C    3.033884   0.000000
     8  C    4.348059   1.390121   0.000000
     9  C    5.068081   2.409952   1.390728   0.000000
    10  C    4.766156   2.780509   2.406686   1.390581   0.000000
    11  C    3.608574   2.410481   2.781577   2.410687   1.390474
    12  C    1.397472   3.318118   4.619662   5.633936   5.635959
    13  C    2.425207   4.431491   5.608053   6.660310   6.738256
    14  C    2.809992   5.155873   6.266306   7.149307   7.086089
    15  C    2.434078   4.983783   6.075574   6.721096   6.426087
    16  C    1.400345   4.021137   5.173715   5.702757   5.255511
    17  H    4.570327   4.845256   5.870192   6.313436   5.851796
    18  H    2.860813   2.828735   4.034819   4.842269   4.723037
    19  H    2.139097   3.442586   4.571629   4.776946   3.955257
    20  H    2.848232   1.097180   2.156736   3.402680   3.877564
    21  H    5.043961   2.155366   1.094961   2.158103   3.400092
    22  H    6.129586   3.402396   2.158373   1.094863   2.158571
    23  H    5.680517   3.875591   3.400183   2.157990   1.095085
    24  H    3.871631   3.407060   3.878737   3.403519   2.157454
    25  H    2.171793   3.156261   4.431981   5.565269   5.708156
    26  H    3.413521   5.022177   6.125046   7.297443   7.526224
    27  H    3.904768   6.134200   7.174654   8.080798   8.075128
    28  H    3.420696   5.871374   6.871836   7.389323   7.011493
    29  Cl   2.699960   4.702308   5.662518   5.788780   4.994276
                   11         12         13         14         15
    11  C    0.000000
    12  C    4.631376   0.000000
    13  C    5.797784   1.390242   0.000000
    14  C    6.127536   2.412044   1.390514   0.000000
    15  C    5.406248   2.779678   2.402658   1.388383   0.000000
    16  C    4.126096   2.399047   2.770806   2.407839   1.393932
    17  H    4.822874   4.881809   6.158049   7.024489   6.824311
    18  H    3.746883   2.901747   4.251282   5.259213   5.245556
    19  H    2.566724   3.400878   4.537264   4.771293   3.979654
    20  H    3.406799   2.657104   3.697589   4.628223   4.743959
    21  H    3.876528   5.051340   5.899329   6.643469   6.643191
    22  H    3.403216   6.642322   7.609301   8.083337   7.676239
    23  H    2.155383   6.646106   7.731852   7.983934   7.210941
    24  H    1.097169   5.078409   6.226721   6.416349   5.521612
    25  H    4.787850   1.096595   2.142119   3.394397   3.875915
    26  H    6.661868   2.154859   1.095006   2.156686   3.395743
    27  H    7.168145   3.405089   2.160139   1.094777   2.156193
    28  H    6.034528   3.875452   3.401249   2.162438   1.095844
    29  Cl   3.870408   3.974795   4.459689   3.937558   2.638524
                   16         17         18         19         20
    16  C    0.000000
    17  H    5.691512   0.000000
    18  H    4.218512   2.344424   0.000000
    19  H    2.602403   3.702380   2.962547   0.000000
    20  H    3.981283   4.862566   2.587417   3.826052   0.000000
    21  H    5.900037   6.567446   4.627064   5.546861   2.479812
    22  H    6.716668   7.263943   5.849484   5.847923   4.305518
    23  H    6.029526   6.536271   5.672883   4.622535   4.972633
    24  H    4.179411   4.810457   4.177018   2.285126   4.315928
    25  H    3.404018   4.396789   2.295758   3.787641   2.303546
    26  H    3.865801   6.654101   4.730256   5.500377   4.126189
    27  H    3.401664   8.043357   6.286066   5.842036   5.556703
    28  H    2.156744   7.725212   6.263431   4.655197   5.727740
    29  Cl   1.689933   6.108744   5.074666   2.495646   5.019048
                   21         22         23         24         25
    21  H    0.000000
    22  H    2.487303   0.000000
    23  H    4.305450   2.487598   0.000000
    24  H    4.973688   4.306518   2.480194   0.000000
    25  H    4.751553   6.545146   6.762346   5.340233   0.000000
    26  H    6.246290   8.195801   8.558672   7.169346   2.456636
    27  H    7.462819   8.968869   8.960542   7.460005   4.294288
    28  H    7.460644   8.299681   7.691766   6.036767   4.971749
    29  Cl   6.557358   6.752624   5.502686   3.537804   4.868919
                   26         27         28         29
    26  H    0.000000
    27  H    2.488262   0.000000
    28  H    4.307673   2.494234   0.000000
    29  Cl   5.554619   4.794641   2.765424   0.000000
 Symmetry turned off by external request.
 Stoichiometry    C14H12ClNO
 Framework group  C1[X(C14H12ClNO)]
 Deg. of freedom    81
 Full point group                 C1      NOp   1
 Rotational constants (GHZ):           0.5225695           0.3309584           0.2990985
 Standard basis: 6-311+G(d) (5D, 7F)
   418 basis functions,   689 primitive gaussians,   435 cartesian basis functions
    64 alpha electrons       64 beta electrons
       nuclear repulsion energy      1250.4742554654 Hartrees.
 NAtoms=   29 NActive=   29 NUniq=   29 SFac= 1.00D+00 NAtFMM=   60 NAOKFM=F Big=F
 Integral buffers will be    131072 words long.
 Raffenetti 2 integral format.
 Two-electron integral symmetry is turned off.
 ------------------------------------------------------------------------------
 Polarizable Continuum Model (PCM)
 =================================
 Model                : PCM.
 Atomic radii         : UFF (Universal Force Field).
 Polarization charges : Total charges.
 Charge compensation  : None.
 Solution method      : On-the-fly selection.
 Cavity type          : Scaled VdW (van der Waals Surface) (Alpha=1.100).
 Cavity algorithm     : GePol (No added spheres)
                        Default sphere list used, NSphG=   29.
                        Lebedev-Laikov grids with approx.  5.0 points / Ang**2.
                        Smoothing algorithm: York/Karplus (Gamma=1.0000).
                        Polarization charges: spherical gaussians, with
                                              point-specific exponents (IZeta= 3).
                        Self-potential: point-specific (ISelfS= 7).
                        Self-field    : sphere-specific E.n sum rule (ISelfD= 2).
 1st derivatives      : Analytical E(r).r(x)/FMM algorithm (CHGder, D1EAlg=3).
                        Cavity 1st derivative terms included.
 Solvent              : DiMethylSulfoxide, Eps=  46.826000 Eps(inf)=   2.007889
 ------------------------------------------------------------------------------
 One-electron integrals computed using PRISM.
 NBasis=   418 RedAO= T EigKep=  1.17D-06  NBF=   418
 NBsUse=   416 1.00D-06 EigRej=  9.33D-07 NBFU=   416
 ExpMin= 4.38D-02 ExpMax= 1.06D+05 ExpMxC= 3.62D+03 IAcc=3 IRadAn=         7 AccDes= 0.00D+00
 Harris functional with IExCor= 1009 and IRadAn=       7 diagonalized for initial guess.
 HarFok:  IExCor= 1009 AccDes= 0.00D+00 IRadAn=         7 IDoV= 1 UseB2=F ITyADJ=14
 ICtDFT=  3500011 ScaDFX=  1.000000  1.000000  1.000000  1.000000
 FoFCou: FMM=F IPFlag=           0 FMFlag=      100000 FMFlg1=           0
         NFxFlg=           0 DoJE=T BraDBF=F KetDBF=T FulRan=T
         wScrn=  0.000000 ICntrl=       500 IOpCl=  0 I1Cent=   200000004 NGrid=           0
         NMat0=    1 NMatS0=      1 NMatT0=    0 NMatD0=    1 NMtDS0=    0 NMtDT0=    0
 Symmetry not used in FoFCou.
 Requested convergence on RMS density matrix=1.00D-08 within 128 cycles.
 Requested convergence on MAX density matrix=1.00D-06.
 Requested convergence on             energy=1.00D-06.
 No special actions if energy rises.
 Inv3:  Mode=1 IEnd=    15554187.
 Iteration    1 A*A^-1 deviation from unit magnitude is 4.33D-15 for   2248.
 Iteration    1 A*A^-1 deviation from orthogonality  is 2.11D-15 for   2275   2113.
 Iteration    1 A^-1*A deviation from unit magnitude is 4.33D-15 for   2248.
 Iteration    1 A^-1*A deviation from orthogonality  is 1.66D-15 for   2276   2237.
 Error on total polarization charges =  0.01729
 SCF Done:  E(RM062X) =  -1130.78351469     A.U. after   17 cycles
            NFock= 17  Conv=0.26D-08     -V/T= 2.0033

 **********************************************************************

            Population analysis using the SCF density.

 **********************************************************************

 Alpha  occ. eigenvalues -- -102.68783 -19.62106 -14.78334 -10.66557 -10.61487
 Alpha  occ. eigenvalues --  -10.60626 -10.57612 -10.56551 -10.56303 -10.56269
 Alpha  occ. eigenvalues --  -10.55881 -10.55696 -10.55590 -10.55455 -10.55406
 Alpha  occ. eigenvalues --  -10.55291 -10.55196  -9.83203  -7.55699  -7.55048
 Alpha  occ. eigenvalues --   -7.55030  -1.18421  -1.04638  -1.01754  -0.97434
 Alpha  occ. eigenvalues --   -0.95377  -0.89764  -0.85812  -0.85347  -0.83788
 Alpha  occ. eigenvalues --   -0.78842  -0.72015  -0.70330  -0.69416  -0.68606
 Alpha  occ. eigenvalues --   -0.66436  -0.63091  -0.60688  -0.58881  -0.57054
 Alpha  occ. eigenvalues --   -0.54708  -0.54238  -0.53718  -0.52615  -0.51562
 Alpha  occ. eigenvalues --   -0.51034  -0.50593  -0.49642  -0.48768  -0.47700
 Alpha  occ. eigenvalues --   -0.46302  -0.45069  -0.43616  -0.42415  -0.41819
 Alpha  occ. eigenvalues --   -0.41443  -0.41042  -0.38542  -0.36407  -0.33991
 Alpha  occ. eigenvalues --   -0.32845  -0.31901  -0.30976  -0.30231
 Alpha virt. eigenvalues --   -0.00827   0.00131   0.00741   0.00788   0.01361
 Alpha virt. eigenvalues --    0.01823   0.02046   0.02500   0.03178   0.03587
 Alpha virt. eigenvalues --    0.03808   0.04312   0.04493   0.04839   0.05585
 Alpha virt. eigenvalues --    0.05885   0.06362   0.07205   0.07246   0.07966
 Alpha virt. eigenvalues --    0.08352   0.09005   0.09550   0.10067   0.10619
 Alpha virt. eigenvalues --    0.10806   0.10974   0.11455   0.12238   0.12987
 Alpha virt. eigenvalues --    0.13269   0.14038   0.14207   0.14562   0.14604
 Alpha virt. eigenvalues --    0.14995   0.15751   0.15954   0.16084   0.16922
 Alpha virt. eigenvalues --    0.17225   0.17534   0.17994   0.18640   0.18963
 Alpha virt. eigenvalues --    0.19209   0.19748   0.20109   0.20231   0.20536
 Alpha virt. eigenvalues --    0.20683   0.21248   0.21599   0.21762   0.22251
 Alpha virt. eigenvalues --    0.22375   0.22590   0.22742   0.22924   0.23643
 Alpha virt. eigenvalues --    0.24053   0.24224   0.24789   0.24870   0.25070
 Alpha virt. eigenvalues --    0.25408   0.26084   0.26405   0.26963   0.27179
 Alpha virt. eigenvalues --    0.27658   0.28259   0.28418   0.28754   0.28947
 Alpha virt. eigenvalues --    0.29596   0.29863   0.30352   0.30979   0.31750
 Alpha virt. eigenvalues --    0.32129   0.32796   0.33203   0.34137   0.34438
 Alpha virt. eigenvalues --    0.34894   0.35415   0.35978   0.36713   0.37529
 Alpha virt. eigenvalues --    0.37745   0.38071   0.40318   0.40501   0.41033
 Alpha virt. eigenvalues --    0.41321   0.42797   0.44376   0.47508   0.47935
 Alpha virt. eigenvalues --    0.49680   0.50176   0.51315   0.53081   0.54838
 Alpha virt. eigenvalues --    0.55533   0.56132   0.56546   0.56947   0.57625
 Alpha virt. eigenvalues --    0.57880   0.58729   0.59158   0.59666   0.60170
 Alpha virt. eigenvalues --    0.60904   0.62298   0.62757   0.63591   0.64513
 Alpha virt. eigenvalues --    0.65424   0.66030   0.66833   0.67202   0.68316
 Alpha virt. eigenvalues --    0.68757   0.69414   0.70154   0.71418   0.72061
 Alpha virt. eigenvalues --    0.72308   0.72794   0.73316   0.74044   0.74096
 Alpha virt. eigenvalues --    0.74322   0.75248   0.76080   0.76537   0.76666
 Alpha virt. eigenvalues --    0.77727   0.77947   0.78931   0.79776   0.80660
 Alpha virt. eigenvalues --    0.81274   0.82955   0.84093   0.85457   0.86479
 Alpha virt. eigenvalues --    0.86632   0.86993   0.87567   0.88728   0.88926
 Alpha virt. eigenvalues --    0.89605   0.90575   0.91007   0.92144   0.92822
 Alpha virt. eigenvalues --    0.93843   0.94126   0.94822   0.96254   0.96890
 Alpha virt. eigenvalues --    0.99126   0.99966   1.01028   1.01328   1.02620
 Alpha virt. eigenvalues --    1.03464   1.04723   1.06574   1.07769   1.08199
 Alpha virt. eigenvalues --    1.10007   1.11027   1.11770   1.12684   1.14539
 Alpha virt. eigenvalues --    1.16249   1.17869   1.18829   1.20544   1.20998
 Alpha virt. eigenvalues --    1.24376   1.24486   1.26029   1.27292   1.27554
 Alpha virt. eigenvalues --    1.29276   1.30978   1.33039   1.34151   1.34361
 Alpha virt. eigenvalues --    1.37386   1.38227   1.41880   1.43602   1.44216
 Alpha virt. eigenvalues --    1.47246   1.48803   1.52857   1.53660   1.55961
 Alpha virt. eigenvalues --    1.56562   1.57101   1.58434   1.60723   1.62014
 Alpha virt. eigenvalues --    1.62917   1.63367   1.65726   1.67296   1.70760
 Alpha virt. eigenvalues --    1.73005   1.77334   1.78113   1.79940   1.81695
 Alpha virt. eigenvalues --    1.82905   1.84224   1.84630   1.86248   1.87644
 Alpha virt. eigenvalues --    1.89241   1.90491   1.90979   1.92528   1.93231
 Alpha virt. eigenvalues --    1.95420   1.96540   1.97414   1.98353   1.99152
 Alpha virt. eigenvalues --    2.01412   2.02131   2.02986   2.03737   2.05462
 Alpha virt. eigenvalues --    2.07093   2.13056   2.18785   2.20731   2.24853
 Alpha virt. eigenvalues --    2.27224   2.29070   2.29788   2.31222   2.32057
 Alpha virt. eigenvalues --    2.33117   2.34280   2.35444   2.35643   2.37534
 Alpha virt. eigenvalues --    2.37773   2.39365   2.44349   2.45371   2.47041
 Alpha virt. eigenvalues --    2.47744   2.49879   2.52787   2.55086   2.57144
 Alpha virt. eigenvalues --    2.61954   2.63161   2.65770   2.66518   2.69830
 Alpha virt. eigenvalues --    2.74091   2.75267   2.77265   2.81764   2.81866
 Alpha virt. eigenvalues --    2.84105   2.84758   2.86329   2.88141   2.89671
 Alpha virt. eigenvalues --    2.90572   2.92458   2.93834   2.96720   2.97302
 Alpha virt. eigenvalues --    2.99837   3.00820   3.01577   3.04258   3.13586
 Alpha virt. eigenvalues --    3.15321   3.20370   3.24537   3.26589   3.29615
 Alpha virt. eigenvalues --    3.31660   3.34300   3.35104   3.35763   3.36243
 Alpha virt. eigenvalues --    3.36933   3.37726   3.39464   3.40379   3.41221
 Alpha virt. eigenvalues --    3.42495   3.44182   3.46325   3.51691   3.58964
 Alpha virt. eigenvalues --    3.60944   3.64758   3.65479   3.69510   3.72115
 Alpha virt. eigenvalues --    3.73370   3.91556   3.94074   3.98766   4.04025
 Alpha virt. eigenvalues --    4.06440   4.06643   4.16087   4.33488   4.52335
 Alpha virt. eigenvalues --    4.80687   4.81458   4.87224   5.14962   5.27709
 Alpha virt. eigenvalues --    5.80234  10.01695  23.41171  23.44463  23.83025
 Alpha virt. eigenvalues --   23.88974  23.92154  23.93691  23.96841  23.97299
 Alpha virt. eigenvalues --   24.09651  24.11939  24.12918  24.13156  24.20982
 Alpha virt. eigenvalues --   24.22790  26.02300  26.45748  26.85295  35.57194
 Alpha virt. eigenvalues --   50.06019 216.12850
          Condensed to atoms (all electrons):
               1          2          3          4          5          6
     1  C    5.039797   0.211138   0.453811  -0.116645  -0.303228   0.003375
     2  N    0.211138   9.020536  -0.213611  -2.873777  -1.465994   0.061036
     3  O    0.453811  -0.213611   8.027554   0.233089   0.006344  -0.036156
     4  C   -0.116645  -2.873777   0.233089  40.017047  -8.908823  -2.289865
     5  C   -0.303228  -1.465994   0.006344  -8.908823  27.177830  -1.803001
     6  C    0.003375   0.061036  -0.036156  -2.289865  -1.803001  20.921959
     7  C    0.162357   1.241330  -0.051339  -0.871545 -11.044134   1.356181
     8  C    0.028560   0.275437  -0.001649   0.087988   0.652013   0.214784
     9  C    0.019448   0.172939  -0.002391  -1.177028  -2.706232   0.114132
    10  C   -0.007810  -0.087785  -0.005198   0.906158   1.765979  -1.019009
    11  C    0.040803   0.492543  -0.009484  -4.103601  -1.600062  -0.831706
    12  C   -0.016057   0.067580   0.004411  -0.122347  -2.292044  -4.341587
    13  C    0.020848   0.021404   0.004309  -0.697127   1.426608   0.574537
    14  C    0.000280   0.029734  -0.000748  -0.884270  -0.174852  -1.779772
    15  C   -0.022624  -0.009834  -0.002116   2.833833  -0.586030   3.477567
    16  C   -0.062793   0.166586  -0.004367 -14.531039   3.362772  -8.618412
    17  H    0.417150  -0.223528  -0.038082   0.139311   0.039469  -0.018278
    18  H   -0.019182   0.124081   0.004829   0.312776   0.126723  -0.095039
    19  H    0.008667  -0.014192  -0.003654   0.266001   0.048970  -0.178303
    20  H    0.000560  -0.001635   0.000075   0.185533   0.224889  -0.073600
    21  H    0.000037   0.000724  -0.000000  -0.007649  -0.011798   0.007417
    22  H   -0.000038  -0.000144   0.000001   0.008075   0.057570  -0.000809
    23  H   -0.000003   0.000202   0.000007  -0.004490  -0.006971  -0.001218
    24  H    0.004318   0.008702  -0.001708   0.012590   0.014566  -0.011366
    25  H    0.003721  -0.007420  -0.000085   0.245486   0.037417   0.002813
    26  H   -0.000057  -0.000139  -0.000001   0.007029  -0.008221   0.011257
    27  H    0.000003   0.000020   0.000000   0.007675   0.001671   0.055042
    28  H    0.000087   0.000184   0.000000   0.023290  -0.001537   0.079714
    29  Cl  -0.012690  -0.074298  -0.004250  -1.416987   0.734146  -0.329585
               7          8          9         10         11         12
     1  C    0.162357   0.028560   0.019448  -0.007810   0.040803  -0.016057
     2  N    1.241330   0.275437   0.172939  -0.087785   0.492543   0.067580
     3  O   -0.051339  -0.001649  -0.002391  -0.005198  -0.009484   0.004411
     4  C   -0.871545   0.087988  -1.177028   0.906158  -4.103601  -0.122347
     5  C  -11.044134   0.652013  -2.706232   1.765979  -1.600062  -2.292044
     6  C    1.356181   0.214784   0.114132  -1.019009  -0.831706  -4.341587
     7  C   26.476679  -6.157900   2.503790  -2.761783  -5.420691   2.894446
     8  C   -6.157900  12.688021  -1.353491   1.560793  -1.729826   0.335908
     9  C    2.503790  -1.353491   7.764434  -1.077772   1.718749  -0.090821
    10  C   -2.761783   1.560793  -1.077772   9.054002  -2.242432   0.199015
    11  C   -5.420691  -1.729826   1.718749  -2.242432  19.473127  -2.141472
    12  C    2.894446   0.335908  -0.090821   0.199015  -2.141472  14.643684
    13  C   -0.821145  -0.536857   0.021276  -0.039207   0.612413  -4.470829
    14  C    0.435376   0.098756  -0.000337   0.013875  -0.244053   1.620682
    15  C   -0.859915  -0.526559   0.117789   0.071828   1.609250  -2.575162
    16  C   -0.618846   0.693002   0.139009  -0.180593   1.032308   2.265314
    17  H   -0.023812  -0.000591  -0.001333   0.002000  -0.007041  -0.013221
    18  H   -0.196537  -0.022113  -0.011557   0.011612   0.040672  -0.013883
    19  H   -0.113263  -0.012183   0.005348   0.045822   0.186727  -0.033592
    20  H   -0.030056   0.054916  -0.058815   0.028179   0.025768  -0.019247
    21  H    0.007863   0.292546   0.073641  -0.024559  -0.006377  -0.002263
    22  H   -0.073188   0.093259   0.238815   0.087803  -0.081322   0.000847
    23  H    0.014967  -0.037551   0.083636   0.249368   0.029616  -0.000490
    24  H   -0.023883  -0.001105  -0.002817   0.135791   0.197251   0.007930
    25  H   -0.079742  -0.001140  -0.002573   0.001152   0.018871   0.246579
    26  H    0.007244   0.001723  -0.000024   0.000030  -0.001614   0.044975
    27  H   -0.002173  -0.000431  -0.000002   0.000000   0.000553  -0.071590
    28  H    0.001747   0.000898  -0.000173   0.000192  -0.003260   0.017905
    29  Cl  -0.043627   0.149152  -0.095336  -0.110925  -0.572872   0.160720
              13         14         15         16         17         18
     1  C    0.020848   0.000280  -0.022624  -0.062793   0.417150  -0.019182
     2  N    0.021404   0.029734  -0.009834   0.166586  -0.223528   0.124081
     3  O    0.004309  -0.000748  -0.002116  -0.004367  -0.038082   0.004829
     4  C   -0.697127  -0.884270   2.833833 -14.531039   0.139311   0.312776
     5  C    1.426608  -0.174852  -0.586030   3.362772   0.039469   0.126723
     6  C    0.574537  -1.779772   3.477567  -8.618412  -0.018278  -0.095039
     7  C   -0.821145   0.435376  -0.859915  -0.618846  -0.023812  -0.196537
     8  C   -0.536857   0.098756  -0.526559   0.693002  -0.000591  -0.022113
     9  C    0.021276  -0.000337   0.117789   0.139009  -0.001333  -0.011557
    10  C   -0.039207   0.013875   0.071828  -0.180593   0.002000   0.011612
    11  C    0.612413  -0.244053   1.609250   1.032308  -0.007041   0.040672
    12  C   -4.470829   1.620682  -2.575162   2.265314  -0.013221  -0.013883
    13  C   10.479085  -0.679901   2.751982  -2.491195  -0.003352   0.024606
    14  C   -0.679901   7.357302  -0.216880   0.574899  -0.000201  -0.006672
    15  C    2.751982  -0.216880  25.118592 -22.349285   0.000151   0.021086
    16  C   -2.491195   0.574899 -22.349285  44.244065  -0.003024  -0.025036
    17  H   -0.003352  -0.000201   0.000151  -0.003024   0.481178   0.009309
    18  H    0.024606  -0.006672   0.021086  -0.025036   0.009309   0.353288
    19  H    0.007936  -0.000637   0.053255   0.047049   0.000414   0.004168
    20  H    0.016340  -0.006287   0.013394  -0.038067   0.000048  -0.001240
    21  H   -0.000764   0.000078  -0.000525  -0.000213  -0.000000  -0.000016
    22  H   -0.000148   0.000042  -0.000205  -0.000706   0.000000   0.000002
    23  H    0.000136  -0.000050   0.000503   0.000786   0.000000   0.000004
    24  H   -0.000178   0.000445  -0.004763  -0.010337  -0.000029  -0.000116
    25  H    0.006288  -0.041238   0.043467  -0.144622   0.000122   0.003235
    26  H    0.223186   0.059274  -0.042144   0.026256  -0.000000   0.000006
    27  H    0.075187   0.243104   0.129617  -0.108814  -0.000000   0.000000
    28  H   -0.038448   0.055444   0.242340  -0.043866   0.000000  -0.000002
    29  Cl  -0.164615   0.066145  -2.602984   2.709514   0.000261  -0.000507
              19         20         21         22         23         24
     1  C    0.008667   0.000560   0.000037  -0.000038  -0.000003   0.004318
     2  N   -0.014192  -0.001635   0.000724  -0.000144   0.000202   0.008702
     3  O   -0.003654   0.000075  -0.000000   0.000001   0.000007  -0.001708
     4  C    0.266001   0.185533  -0.007649   0.008075  -0.004490   0.012590
     5  C    0.048970   0.224889  -0.011798   0.057570  -0.006971   0.014566
     6  C   -0.178303  -0.073600   0.007417  -0.000809  -0.001218  -0.011366
     7  C   -0.113263  -0.030056   0.007863  -0.073188   0.014967  -0.023883
     8  C   -0.012183   0.054916   0.292546   0.093259  -0.037551  -0.001105
     9  C    0.005348  -0.058815   0.073641   0.238815   0.083636  -0.002817
    10  C    0.045822   0.028179  -0.024559   0.087803   0.249368   0.135791
    11  C    0.186727   0.025768  -0.006377  -0.081322   0.029616   0.197251
    12  C   -0.033592  -0.019247  -0.002263   0.000847  -0.000490   0.007930
    13  C    0.007936   0.016340  -0.000764  -0.000148   0.000136  -0.000178
    14  C   -0.000637  -0.006287   0.000078   0.000042  -0.000050   0.000445
    15  C    0.053255   0.013394  -0.000525  -0.000205   0.000503  -0.004763
    16  C    0.047049  -0.038067  -0.000213  -0.000706   0.000786  -0.010337
    17  H    0.000414   0.000048  -0.000000   0.000000   0.000000  -0.000029
    18  H    0.004168  -0.001240  -0.000016   0.000002   0.000004  -0.000116
    19  H    0.393595   0.000146   0.000019  -0.000008   0.000037   0.003631
    20  H    0.000146   0.414151  -0.004620  -0.000234   0.000074  -0.000140
    21  H    0.000019  -0.004620   0.409652  -0.004899  -0.000169   0.000059
    22  H   -0.000008  -0.000234  -0.004899   0.410161  -0.005022  -0.000188
    23  H    0.000037   0.000074  -0.000169  -0.005022   0.409763  -0.003893
    24  H    0.003631  -0.000140   0.000059  -0.000188  -0.003893   0.404669
    25  H    0.000115   0.001335   0.000016  -0.000000   0.000000  -0.000006
    26  H    0.000011  -0.000018  -0.000000   0.000000  -0.000000   0.000000
    27  H   -0.000002   0.000006   0.000000  -0.000000   0.000000  -0.000000
    28  H   -0.000040   0.000001  -0.000000   0.000000  -0.000000  -0.000000
    29  Cl  -0.021382  -0.001290   0.000102   0.000049  -0.000084  -0.000627
              25         26         27         28         29
     1  C    0.003721  -0.000057   0.000003   0.000087  -0.012690
     2  N   -0.007420  -0.000139   0.000020   0.000184  -0.074298
     3  O   -0.000085  -0.000001   0.000000   0.000000  -0.004250
     4  C    0.245486   0.007029   0.007675   0.023290  -1.416987
     5  C    0.037417  -0.008221   0.001671  -0.001537   0.734146
     6  C    0.002813   0.011257   0.055042   0.079714  -0.329585
     7  C   -0.079742   0.007244  -0.002173   0.001747  -0.043627
     8  C   -0.001140   0.001723  -0.000431   0.000898   0.149152
     9  C   -0.002573  -0.000024  -0.000002  -0.000173  -0.095336
    10  C    0.001152   0.000030   0.000000   0.000192  -0.110925
    11  C    0.018871  -0.001614   0.000553  -0.003260  -0.572872
    12  C    0.246579   0.044975  -0.071590   0.017905   0.160720
    13  C    0.006288   0.223186   0.075187  -0.038448  -0.164615
    14  C   -0.041238   0.059274   0.243104   0.055444   0.066145
    15  C    0.043467  -0.042144   0.129617   0.242340  -2.602984
    16  C   -0.144622   0.026256  -0.108814  -0.043866   2.709514
    17  H    0.000122  -0.000000  -0.000000   0.000000   0.000261
    18  H    0.003235   0.000006   0.000000  -0.000002  -0.000507
    19  H    0.000115   0.000011  -0.000002  -0.000040  -0.021382
    20  H    0.001335  -0.000018   0.000006   0.000001  -0.001290
    21  H    0.000016  -0.000000   0.000000  -0.000000   0.000102
    22  H   -0.000000   0.000000  -0.000000   0.000000   0.000049
    23  H    0.000000  -0.000000   0.000000  -0.000000  -0.000084
    24  H   -0.000006   0.000000  -0.000000  -0.000000  -0.000627
    25  H    0.414848  -0.003151  -0.000253   0.000067  -0.002596
    26  H   -0.003151   0.405926  -0.004862  -0.000166   0.001172
    27  H   -0.000253  -0.004862   0.402230  -0.004644  -0.001074
    28  H    0.000067  -0.000166  -0.004644   0.394449  -0.013354
    29  Cl  -0.002596   0.001172  -0.001074  -0.013354  18.301332
 Mulliken charges:
               1
     1  C    0.146165
     2  N    0.078182
     3  O   -0.359593
     4  C   -1.280685
     5  C    1.235960
     6  C    0.547890
     7  C    0.091598
     8  C   -0.846363
     9  C   -0.392304
    10  C   -0.576528
    11  C   -0.482838
    12  C   -0.305392
    13  C   -0.322376
    14  C   -0.519537
    15  C   -0.685627
    16  C   -0.030344
    17  H    0.243080
    18  H    0.355502
    19  H    0.305345
    20  H    0.269834
    21  H    0.271697
    22  H    0.270288
    23  H    0.270843
    24  H    0.271204
    25  H    0.257297
    26  H    0.272307
    27  H    0.278734
    28  H    0.289172
    29  Cl   0.346490
 Sum of Mulliken charges =  -0.00000
 Mulliken charges with hydrogens summed into heavy atoms:
               1
     1  C    0.389245
     2  N    0.433684
     3  O   -0.359593
     4  C   -0.975341
     5  C    1.235960
     6  C    0.547890
     7  C    0.361432
     8  C   -0.574667
     9  C   -0.122016
    10  C   -0.305684
    11  C   -0.211634
    12  C   -0.048095
    13  C   -0.050069
    14  C   -0.240803
    15  C   -0.396455
    16  C   -0.030344
    29  Cl   0.346490
 Electronic spatial extent (au):  <R**2>=           4769.8389
 Charge=             -0.0000 electrons
 Dipole moment (field-independent basis, Debye):
    X=             -5.1912    Y=              1.6672    Z=              2.5283  Tot=              6.0100
 Quadrupole moment (field-independent basis, Debye-Ang):
   XX=           -109.5006   YY=            -92.1416   ZZ=            -95.4361
   XY=             -4.1422   XZ=             -6.8288   YZ=              2.9983
 Traceless Quadrupole moment (field-independent basis, Debye-Ang):
   XX=            -10.4745   YY=              6.8845   ZZ=              3.5900
   XY=             -4.1422   XZ=             -6.8288   YZ=              2.9983
 Octapole moment (field-independent basis, Debye-Ang**2):
  XXX=            181.0997  YYY=           -217.3483  ZZZ=             79.2188  XYY=             25.2207
  XXY=            -83.3697  XXZ=             22.3922  XZZ=             81.5158  YZZ=            -60.7556
  YYZ=            -14.9126  XYZ=              1.1927
 Hexadecapole moment (field-independent basis, Debye-Ang**3):
 XXXX=          -1822.2995 YYYY=          -2978.1731 ZZZZ=          -1252.9169 XXXY=            141.3464
 XXXZ=           -179.5985 YYYX=            -85.9405 YYYZ=            250.8966 ZZZX=            -44.1450
 ZZZY=            308.7141 XXYY=           -752.3077 XXZZ=           -541.4576 YYZZ=           -727.1656
 XXYZ=            131.1020 YYXZ=             -2.7009 ZZXY=            -11.1731
 N-N= 1.250474255465D+03 E-N=-5.154621832740D+03  KE= 1.127017708961D+03
 Merz-Kollman atomic radii used.

 **********************************************************************

            Electrostatic Properties Using The SCF Density

 **********************************************************************

       Atomic Center    1 is at   1.549200  0.241100  2.302100
       Atomic Center    2 is at   0.368500  0.855900  1.808500
       Atomic Center    3 is at   2.397800 -0.196600  1.551100
       Atomic Center    4 is at  -0.066100  0.690600  0.391800
       Atomic Center    5 is at  -1.066100 -0.436000  0.264200
       Atomic Center    6 is at  -0.626200  1.983600 -0.154100
       Atomic Center    7 is at  -2.359000 -0.325900  0.777600
       Atomic Center    8 is at  -3.251700 -1.385100  0.660900
       Atomic Center    9 is at  -2.860800 -2.561500  0.030500
       Atomic Center   10 is at  -1.574500 -2.675500 -0.485400
       Atomic Center   11 is at  -0.678900 -1.618100 -0.370400
       Atomic Center   12 is at  -1.399600  2.846900  0.626600
       Atomic Center   13 is at  -1.904100  4.029400  0.097500
       Atomic Center   14 is at  -1.648800  4.371400 -1.225900
       Atomic Center   15 is at  -0.883900  3.526600 -2.018900
       Atomic Center   16 is at  -0.376900  2.343300 -1.484300
       Atomic Center   17 is at   1.674400  0.258200  3.398100
       Atomic Center   18 is at  -0.393800  0.828700  2.452900
       Atomic Center   19 is at   0.850400  0.436800 -0.207000
       Atomic Center   20 is at  -2.679100  0.606000  1.260200
       Atomic Center   21 is at  -4.265600 -1.289700  1.063200
       Atomic Center   22 is at  -3.565100 -3.394700 -0.061500
       Atomic Center   23 is at  -1.264100 -3.599600 -0.984300
       Atomic Center   24 is at   0.334500 -1.714400 -0.779700
       Atomic Center   25 is at  -1.617800  2.608100  1.674400
       Atomic Center   26 is at  -2.505000  4.693900  0.727100
       Atomic Center   27 is at  -2.047300  5.302400 -1.641800
       Atomic Center   28 is at  -0.672800  3.782200 -3.063400
       Atomic Center   29 is at   0.552900  1.367300 -2.503500
    1333 points will be used for fitting atomic charges
 Fitting point charges to electrostatic potential
 The dipole moment will be constrained to the correct value
 Charges from ESP fit, RMS=   0.00211 RRMS=   0.10277:
 ESP charges:
               1
     1  C    0.627929
     2  N   -0.848637
     3  O   -0.624414
     4  C    0.636822
     5  C   -0.080576
     6  C    0.095134
     7  C   -0.190536
     8  C   -0.105861
     9  C   -0.173252
    10  C   -0.131372
    11  C   -0.224250
    12  C   -0.356265
    13  C   -0.024720
    14  C   -0.257618
    15  C   -0.011872
    16  C   -0.136318
    17  H    0.060440
    18  H    0.373890
    19  H    0.048178
    20  H    0.150428
    21  H    0.143065
    22  H    0.156399
    23  H    0.160717
    24  H    0.159857
    25  H    0.198344
    26  H    0.139055
    27  H    0.177679
    28  H    0.139437
    29  Cl  -0.101681
 Sum of ESP charges =  -0.00000
 ESP charges with hydrogens summed into heavy atoms:
               1
     1  C    0.688368
     2  N   -0.474746
     3  O   -0.624414
     4  C    0.685000
     5  C   -0.080576
     6  C    0.095134
     7  C   -0.040108
     8  C    0.037203
     9  C   -0.016852
    10  C    0.029345
    11  C   -0.064393
    12  C   -0.157921
    13  C    0.114334
    14  C   -0.079940
    15  C    0.127565
    16  C   -0.136318
    29  Cl  -0.101681
 Charge=  -0.00000 Dipole=    -5.1912     1.6672     2.5283 Tot=     6.0100
 -----------------------------------------------------------------

              Electrostatic Properties (Atomic Units)

 -----------------------------------------------------------------
    Center     Electric         -------- Electric Field --------
               Potential          X             Y             Z
 -----------------------------------------------------------------
    1 Atom    -14.653434
    2 Atom    -18.353352
    3 Atom    -22.399679
    4 Atom    -14.706275
    5 Atom    -14.754095
    6 Atom    -14.743134
    7 Atom    -14.754766
    8 Atom    -14.756888
    9 Atom    -14.761924
   10 Atom    -14.765760
   11 Atom    -14.769474
   12 Atom    -14.745873
   13 Atom    -14.750332
   14 Atom    -14.751515
   15 Atom    -14.754002
   16 Atom    -14.707328
   17 Atom     -1.052826
   18 Atom     -0.989119
   19 Atom     -1.101972
   20 Atom     -1.072995
   21 Atom     -1.082597
   22 Atom     -1.087872
   23 Atom     -1.093193
   24 Atom     -1.102557
   25 Atom     -1.064100
   26 Atom     -1.075463
   27 Atom     -1.076918
   28 Atom     -1.079777
   29 Atom    -64.404364
 -----------------------------------------------------------------
 ******************************Gaussian NBO Version 3.1******************************
             N A T U R A L   A T O M I C   O R B I T A L   A N D
          N A T U R A L   B O N D   O R B I T A L   A N A L Y S I S
 ******************************Gaussian NBO Version 3.1******************************

       /RESON  / : Allow strongly delocalized NBO set
       /BNDIDX / : Print bond indices based on the NAO density matrix

 Analyzing the SCF density

 Job title: BHFA_oCl_M062X                                           

 Storage needed:    527142 in NPA,    701021 in NBO ( 268430961 available)
 GSVD:  LWork=       69850 too small for GESVD, short by      137855 words or      137855 for optimal perf.


 NATURAL POPULATIONS:  Natural atomic orbital occupancies 
                                                          
   NAO  Atom  No  lang   Type(AO)    Occupancy      Energy
 ----------------------------------------------------------
     1    C    1  S      Cor( 1S)     1.99960     -10.54546
     2    C    1  S      Val( 2S)     0.88787      -0.21840
     3    C    1  S      Ryd( 3S)     0.00924       0.69455
     4    C    1  S      Ryd( 4S)     0.00013       0.86457
     5    C    1  S      Ryd( 5S)     0.00003      22.83525
     6    C    1  px     Val( 2p)     0.75631      -0.03572
     7    C    1  px     Ryd( 4p)     0.00903       0.98944
     8    C    1  px     Ryd( 3p)     0.00054       0.46757
     9    C    1  px     Ryd( 5p)     0.00011       2.46399
    10    C    1  py     Val( 2p)     0.72298      -0.09888
    11    C    1  py     Ryd( 4p)     0.00395       0.86996
    12    C    1  py     Ryd( 3p)     0.00019       0.38911
    13    C    1  py     Ryd( 5p)     0.00005       2.37514
    14    C    1  pz     Val( 2p)     1.01027      -0.07235
    15    C    1  pz     Ryd( 4p)     0.00579       1.27098
    16    C    1  pz     Ryd( 3p)     0.00038       0.49906
    17    C    1  pz     Ryd( 5p)     0.00012       2.24642
    18    C    1  dxy    Ryd( 3d)     0.00255       1.97323
    19    C    1  dxz    Ryd( 3d)     0.00165       2.27263
    20    C    1  dyz    Ryd( 3d)     0.00146       1.69382
    21    C    1  dx2y2  Ryd( 3d)     0.00319       1.82387
    22    C    1  dz2    Ryd( 3d)     0.00390       1.99300

    23    N    2  S      Cor( 1S)     1.99947     -14.61866
    24    N    2  S      Val( 2S)     1.32218      -0.62577
    25    N    2  S      Ryd( 4S)     0.00125       1.22979
    26    N    2  S      Ryd( 3S)     0.00016       1.21359
    27    N    2  S      Ryd( 5S)     0.00000      35.23949
    28    N    2  px     Val( 2p)     1.35199      -0.27059
    29    N    2  px     Ryd( 4p)     0.00281       0.89937
    30    N    2  px     Ryd( 3p)     0.00016       0.76346
    31    N    2  px     Ryd( 5p)     0.00008       4.22203
    32    N    2  py     Val( 2p)     1.68606      -0.31235
    33    N    2  py     Ryd( 3p)     0.00636       0.72314
    34    N    2  py     Ryd( 4p)     0.00013       0.82963
    35    N    2  py     Ryd( 5p)     0.00004       4.03073
    36    N    2  pz     Val( 2p)     1.29508      -0.25709
    37    N    2  pz     Ryd( 4p)     0.00221       0.82009
    38    N    2  pz     Ryd( 3p)     0.00056       0.77954
    39    N    2  pz     Ryd( 5p)     0.00003       4.22809
    40    N    2  dxy    Ryd( 3d)     0.00059       2.45200
    41    N    2  dxz    Ryd( 3d)     0.00114       2.68136
    42    N    2  dyz    Ryd( 3d)     0.00057       2.31826
    43    N    2  dx2y2  Ryd( 3d)     0.00093       2.41270
    44    N    2  dz2    Ryd( 3d)     0.00045       2.67247

    45    O    3  S      Cor( 1S)     1.99977     -19.36180
    46    O    3  S      Val( 2S)     1.70590      -0.99960
    47    O    3  S      Ryd( 3S)     0.00297       0.95188
    48    O    3  S      Ryd( 4S)     0.00021       1.52062
    49    O    3  S      Ryd( 5S)     0.00000      49.76939
    50    O    3  px     Val( 2p)     1.66662      -0.35202
    51    O    3  px     Ryd( 3p)     0.00166       0.82841
    52    O    3  px     Ryd( 4p)     0.00011       1.38959
    53    O    3  px     Ryd( 5p)     0.00004       4.72473
    54    O    3  py     Val( 2p)     1.51416      -0.31498
    55    O    3  py     Ryd( 3p)     0.00114       0.72762
    56    O    3  py     Ryd( 4p)     0.00006       1.30229
    57    O    3  py     Ryd( 5p)     0.00003       4.63273
    58    O    3  pz     Val( 2p)     1.75480      -0.35803
    59    O    3  pz     Ryd( 3p)     0.00176       0.79525
    60    O    3  pz     Ryd( 4p)     0.00008       1.36371
    61    O    3  pz     Ryd( 5p)     0.00004       4.78928
    62    O    3  dxy    Ryd( 3d)     0.00097       3.19059
    63    O    3  dxz    Ryd( 3d)     0.00128       3.45117
    64    O    3  dyz    Ryd( 3d)     0.00086       3.12982
    65    O    3  dx2y2  Ryd( 3d)     0.00102       3.13945
    66    O    3  dz2    Ryd( 3d)     0.00100       3.15929

    67    C    4  S      Cor( 1S)     1.99905     -10.46193
    68    C    4  S      Val( 2S)     0.92478      -0.21986
    69    C    4  S      Ryd( 4S)     0.00229       1.22498
    70    C    4  S      Ryd( 3S)     0.00021       0.79278
    71    C    4  S      Ryd( 5S)     0.00001      23.45710
    72    C    4  px     Val( 2p)     1.15231      -0.13708
    73    C    4  px     Ryd( 3p)     0.00870       0.74454
    74    C    4  px     Ryd( 4p)     0.00181       0.81044
    75    C    4  px     Ryd( 5p)     0.00020       2.15712
    76    C    4  py     Val( 2p)     1.05419      -0.11110
    77    C    4  py     Ryd( 3p)     0.00468       0.65765
    78    C    4  py     Ryd( 4p)     0.00151       0.91174
    79    C    4  py     Ryd( 5p)     0.00015       1.99395
    80    C    4  pz     Val( 2p)     0.91012      -0.09929
    81    C    4  pz     Ryd( 3p)     0.00784       0.73485
    82    C    4  pz     Ryd( 4p)     0.00077       0.89785
    83    C    4  pz     Ryd( 5p)     0.00019       1.88755
    84    C    4  dxy    Ryd( 3d)     0.00081       2.20976
    85    C    4  dxz    Ryd( 3d)     0.00107       1.91654
    86    C    4  dyz    Ryd( 3d)     0.00110       1.93664
    87    C    4  dx2y2  Ryd( 3d)     0.00078       1.95788
    88    C    4  dz2    Ryd( 3d)     0.00093       2.17294

    89    C    5  S      Cor( 1S)     1.99901     -10.41085
    90    C    5  S      Val( 2S)     0.87648      -0.15051
    91    C    5  S      Ryd( 4S)     0.00118       0.92162
    92    C    5  S      Ryd( 3S)     0.00021       0.83085
    93    C    5  S      Ryd( 5S)     0.00001      23.31236
    94    C    5  px     Val( 2p)     1.06926      -0.08333
    95    C    5  px     Ryd( 4p)     0.00428       0.98146
    96    C    5  px     Ryd( 3p)     0.00096       0.58844
    97    C    5  px     Ryd( 5p)     0.00014       3.38861
    98    C    5  py     Val( 2p)     1.05476      -0.08444
    99    C    5  py     Ryd( 4p)     0.00620       1.03132
   100    C    5  py     Ryd( 3p)     0.00085       0.59211
   101    C    5  py     Ryd( 5p)     0.00012       3.35398
   102    C    5  pz     Val( 2p)     1.03736      -0.11378
   103    C    5  pz     Ryd( 4p)     0.00244       0.66394
   104    C    5  pz     Ryd( 3p)     0.00091       0.49270
   105    C    5  pz     Ryd( 5p)     0.00008       3.01510
   106    C    5  dxy    Ryd( 3d)     0.00061       2.34995
   107    C    5  dxz    Ryd( 3d)     0.00051       1.99245
   108    C    5  dyz    Ryd( 3d)     0.00049       2.03460
   109    C    5  dx2y2  Ryd( 3d)     0.00071       2.41855
   110    C    5  dz2    Ryd( 3d)     0.00049       1.93566

   111    C    6  S      Cor( 1S)     1.99890     -10.41859
   112    C    6  S      Val( 2S)     0.86820      -0.15061
   113    C    6  S      Ryd( 4S)     0.00146       0.96448
   114    C    6  S      Ryd( 3S)     0.00018       0.79800
   115    C    6  S      Ryd( 5S)     0.00001      23.25375
   116    C    6  px     Val( 2p)     1.03615      -0.11788
   117    C    6  px     Ryd( 4p)     0.00365       0.73619
   118    C    6  px     Ryd( 3p)     0.00107       0.46400
   119    C    6  px     Ryd( 5p)     0.00008       3.07848
   120    C    6  py     Val( 2p)     1.05289      -0.09995
   121    C    6  py     Ryd( 4p)     0.00620       1.04810
   122    C    6  py     Ryd( 3p)     0.00105       0.44303
   123    C    6  py     Ryd( 5p)     0.00009       3.35366
   124    C    6  pz     Val( 2p)     1.07928      -0.10307
   125    C    6  pz     Ryd( 4p)     0.00458       0.87045
   126    C    6  pz     Ryd( 3p)     0.00169       0.58083
   127    C    6  pz     Ryd( 5p)     0.00022       3.45126
   128    C    6  dxy    Ryd( 3d)     0.00059       2.13247
   129    C    6  dxz    Ryd( 3d)     0.00050       2.01721
   130    C    6  dyz    Ryd( 3d)     0.00052       2.33376
   131    C    6  dx2y2  Ryd( 3d)     0.00063       1.88287
   132    C    6  dz2    Ryd( 3d)     0.00062       2.29810

   133    C    7  S      Cor( 1S)     1.99907     -10.40070
   134    C    7  S      Val( 2S)     0.93898      -0.17639
   135    C    7  S      Ryd( 4S)     0.00154       0.93419
   136    C    7  S      Ryd( 3S)     0.00011       0.64146
   137    C    7  S      Ryd( 5S)     0.00001      23.29469
   138    C    7  px     Val( 2p)     1.07464      -0.07388
   139    C    7  px     Ryd( 4p)     0.00373       0.85507
   140    C    7  px     Ryd( 3p)     0.00032       0.53827
   141    C    7  px     Ryd( 5p)     0.00014       3.17428
   142    C    7  py     Val( 2p)     1.14959      -0.08949
   143    C    7  py     Ryd( 4p)     0.00490       1.10393
   144    C    7  py     Ryd( 3p)     0.00015       0.55898
   145    C    7  py     Ryd( 5p)     0.00007       3.05147
   146    C    7  pz     Val( 2p)     1.03864      -0.11489
   147    C    7  pz     Ryd( 4p)     0.00238       0.70999
   148    C    7  pz     Ryd( 3p)     0.00027       0.45548
   149    C    7  pz     Ryd( 5p)     0.00003       2.80343
   150    C    7  dxy    Ryd( 3d)     0.00061       2.31761
   151    C    7  dxz    Ryd( 3d)     0.00048       1.97199
   152    C    7  dyz    Ryd( 3d)     0.00064       1.81403
   153    C    7  dx2y2  Ryd( 3d)     0.00069       2.23579
   154    C    7  dz2    Ryd( 3d)     0.00042       1.84315

   155    C    8  S      Cor( 1S)     1.99920     -10.40246
   156    C    8  S      Val( 2S)     0.95085      -0.18416
   157    C    8  S      Ryd( 4S)     0.00138       0.95210
   158    C    8  S      Ryd( 3S)     0.00011       0.69401
   159    C    8  S      Ryd( 5S)     0.00000      23.02802
   160    C    8  px     Val( 2p)     1.15845      -0.08117
   161    C    8  px     Ryd( 4p)     0.00634       1.04842
   162    C    8  px     Ryd( 3p)     0.00032       0.27303
   163    C    8  px     Ryd( 5p)     0.00007       3.07373
   164    C    8  py     Val( 2p)     1.05423      -0.06998
   165    C    8  py     Ryd( 4p)     0.00428       0.80453
   166    C    8  py     Ryd( 3p)     0.00034       0.41247
   167    C    8  py     Ryd( 5p)     0.00013       3.07582
   168    C    8  pz     Val( 2p)     1.02263      -0.10904
   169    C    8  pz     Ryd( 4p)     0.00232       0.67592
   170    C    8  pz     Ryd( 3p)     0.00026       0.34848
   171    C    8  pz     Ryd( 5p)     0.00004       2.80154
   172    C    8  dxy    Ryd( 3d)     0.00053       2.33524
   173    C    8  dxz    Ryd( 3d)     0.00061       1.76292
   174    C    8  dyz    Ryd( 3d)     0.00048       1.99524
   175    C    8  dx2y2  Ryd( 3d)     0.00081       2.14252
   176    C    8  dz2    Ryd( 3d)     0.00044       1.82035

   177    C    9  S      Cor( 1S)     1.99919     -10.40103
   178    C    9  S      Val( 2S)     0.95419      -0.18492
   179    C    9  S      Ryd( 3S)     0.00134       0.89072
   180    C    9  S      Ryd( 4S)     0.00008       1.39319
   181    C    9  S      Ryd( 5S)     0.00000      22.43612
   182    C    9  px     Val( 2p)     1.10725      -0.07462
   183    C    9  px     Ryd( 4p)     0.00517       0.92282
   184    C    9  px     Ryd( 3p)     0.00043       0.38753
   185    C    9  px     Ryd( 5p)     0.00010       3.03717
   186    C    9  py     Val( 2p)     1.12397      -0.07889
   187    C    9  py     Ryd( 4p)     0.00537       0.95602
   188    C    9  py     Ryd( 3p)     0.00040       0.34958
   189    C    9  py     Ryd( 5p)     0.00008       3.03698
   190    C    9  pz     Val( 2p)     1.01164      -0.10639
   191    C    9  pz     Ryd( 4p)     0.00215       0.63609
   192    C    9  pz     Ryd( 3p)     0.00032       0.42775
   193    C    9  pz     Ryd( 5p)     0.00005       2.72773
   194    C    9  dxy    Ryd( 3d)     0.00087       2.12066
   195    C    9  dxz    Ryd( 3d)     0.00047       1.90207
   196    C    9  dyz    Ryd( 3d)     0.00045       1.91463
   197    C    9  dx2y2  Ryd( 3d)     0.00053       2.28547
   198    C    9  dz2    Ryd( 3d)     0.00051       1.83215

   199    C   10  S      Cor( 1S)     1.99919     -10.40126
   200    C   10  S      Val( 2S)     0.95206      -0.18424
   201    C   10  S      Ryd( 4S)     0.00137       0.92811
   202    C   10  S      Ryd( 3S)     0.00010       0.80355
   203    C   10  S      Ryd( 5S)     0.00001      22.95416
   204    C   10  px     Val( 2p)     1.06698      -0.06964
   205    C   10  px     Ryd( 4p)     0.00459       0.83430
   206    C   10  px     Ryd( 3p)     0.00030       0.43553
   207    C   10  px     Ryd( 5p)     0.00013       3.06253
   208    C   10  py     Val( 2p)     1.13839      -0.07998
   209    C   10  py     Ryd( 4p)     0.00581       0.99928
   210    C   10  py     Ryd( 3p)     0.00034       0.29549
   211    C   10  py     Ryd( 5p)     0.00007       3.06288
   212    C   10  pz     Val( 2p)     1.03119      -0.10913
   213    C   10  pz     Ryd( 4p)     0.00251       0.69656
   214    C   10  pz     Ryd( 3p)     0.00028       0.33896
   215    C   10  pz     Ryd( 5p)     0.00004       2.79408
   216    C   10  dxy    Ryd( 3d)     0.00062       2.28071
   217    C   10  dxz    Ryd( 3d)     0.00049       1.95659
   218    C   10  dyz    Ryd( 3d)     0.00064       1.78797
   219    C   10  dx2y2  Ryd( 3d)     0.00069       2.22366
   220    C   10  dz2    Ryd( 3d)     0.00042       1.80579

   221    C   11  S      Cor( 1S)     1.99909     -10.39955
   222    C   11  S      Val( 2S)     0.94246      -0.17667
   223    C   11  S      Ryd( 4S)     0.00140       0.96985
   224    C   11  S      Ryd( 3S)     0.00012       0.68731
   225    C   11  S      Ryd( 5S)     0.00001      23.16912
   226    C   11  px     Val( 2p)     1.16287      -0.08661
   227    C   11  px     Ryd( 4p)     0.00603       1.09560
   228    C   11  px     Ryd( 3p)     0.00015       0.40785
   229    C   11  px     Ryd( 5p)     0.00006       3.08188
   230    C   11  py     Val( 2p)     1.05527      -0.07130
   231    C   11  py     Ryd( 4p)     0.00346       0.83868
   232    C   11  py     Ryd( 3p)     0.00021       0.51456
   233    C   11  py     Ryd( 5p)     0.00013       3.16720
   234    C   11  pz     Val( 2p)     1.02639      -0.10903
   235    C   11  pz     Ryd( 4p)     0.00220       0.69330
   236    C   11  pz     Ryd( 3p)     0.00035       0.42988
   237    C   11  pz     Ryd( 5p)     0.00004       2.80928
   238    C   11  dxy    Ryd( 3d)     0.00056       2.35822
   239    C   11  dxz    Ryd( 3d)     0.00059       1.78974
   240    C   11  dyz    Ryd( 3d)     0.00045       2.00437
   241    C   11  dx2y2  Ryd( 3d)     0.00078       2.15191
   242    C   11  dz2    Ryd( 3d)     0.00046       1.84279

   243    C   12  S      Cor( 1S)     1.99908     -10.40880
   244    C   12  S      Val( 2S)     0.93738      -0.18210
   245    C   12  S      Ryd( 4S)     0.00146       0.97441
   246    C   12  S      Ryd( 3S)     0.00013       0.68822
   247    C   12  S      Ryd( 5S)     0.00001      23.12649
   248    C   12  px     Val( 2p)     1.01752      -0.10986
   249    C   12  px     Ryd( 4p)     0.00193       0.69437
   250    C   12  px     Ryd( 3p)     0.00026       0.47667
   251    C   12  px     Ryd( 5p)     0.00006       2.86143
   252    C   12  py     Val( 2p)     1.06277      -0.08902
   253    C   12  py     Ryd( 4p)     0.00307       0.89684
   254    C   12  py     Ryd( 3p)     0.00025       0.57965
   255    C   12  py     Ryd( 5p)     0.00013       3.11651
   256    C   12  pz     Val( 2p)     1.16682      -0.09158
   257    C   12  pz     Ryd( 4p)     0.00610       1.08349
   258    C   12  pz     Ryd( 3p)     0.00019       0.34950
   259    C   12  pz     Ryd( 5p)     0.00006       3.09807
   260    C   12  dxy    Ryd( 3d)     0.00044       2.08617
   261    C   12  dxz    Ryd( 3d)     0.00051       1.88565
   262    C   12  dyz    Ryd( 3d)     0.00059       2.25073
   263    C   12  dx2y2  Ryd( 3d)     0.00053       1.90520
   264    C   12  dz2    Ryd( 3d)     0.00080       2.00760

   265    C   13  S      Cor( 1S)     1.99920     -10.40571
   266    C   13  S      Val( 2S)     0.95015      -0.18767
   267    C   13  S      Ryd( 4S)     0.00128       0.96834
   268    C   13  S      Ryd( 3S)     0.00010       0.74351
   269    C   13  S      Ryd( 5S)     0.00001      22.96135
   270    C   13  px     Val( 2p)     1.05006      -0.10988
   271    C   13  px     Ryd( 4p)     0.00291       0.75078
   272    C   13  px     Ryd( 3p)     0.00027       0.32383
   273    C   13  px     Ryd( 5p)     0.00004       2.82715
   274    C   13  py     Val( 2p)     1.08963      -0.08418
   275    C   13  py     Ryd( 4p)     0.00459       0.88115
   276    C   13  py     Ryd( 3p)     0.00034       0.32979
   277    C   13  py     Ryd( 5p)     0.00009       3.02343
   278    C   13  pz     Val( 2p)     1.09811      -0.07719
   279    C   13  pz     Ryd( 4p)     0.00526       0.91960
   280    C   13  pz     Ryd( 3p)     0.00030       0.37464
   281    C   13  pz     Ryd( 5p)     0.00011       3.06616
   282    C   13  dxy    Ryd( 3d)     0.00056       1.97103
   283    C   13  dxz    Ryd( 3d)     0.00061       1.88916
   284    C   13  dyz    Ryd( 3d)     0.00072       2.14299
   285    C   13  dx2y2  Ryd( 3d)     0.00049       1.77325
   286    C   13  dz2    Ryd( 3d)     0.00051       2.26813

   287    C   14  S      Cor( 1S)     1.99919     -10.40736
   288    C   14  S      Val( 2S)     0.95242      -0.18903
   289    C   14  S      Ryd( 3S)     0.00132       0.90537
   290    C   14  S      Ryd( 4S)     0.00010       1.07623
   291    C   14  S      Ryd( 5S)     0.00000      22.68463
   292    C   14  px     Val( 2p)     1.02570      -0.10757
   293    C   14  px     Ryd( 4p)     0.00239       0.70590
   294    C   14  px     Ryd( 3p)     0.00028       0.41083
   295    C   14  px     Ryd( 5p)     0.00004       2.74897
   296    C   14  py     Val( 2p)     1.13287      -0.09176
   297    C   14  py     Ryd( 4p)     0.00520       0.99068
   298    C   14  py     Ryd( 3p)     0.00037       0.30720
   299    C   14  py     Ryd( 5p)     0.00005       2.98700
   300    C   14  pz     Val( 2p)     1.07357      -0.07415
   301    C   14  pz     Ryd( 4p)     0.00483       0.86107
   302    C   14  pz     Ryd( 3p)     0.00041       0.45120
   303    C   14  pz     Ryd( 5p)     0.00013       3.00319
   304    C   14  dxy    Ryd( 3d)     0.00053       1.94461
   305    C   14  dxz    Ryd( 3d)     0.00052       1.95119
   306    C   14  dyz    Ryd( 3d)     0.00067       2.20291
   307    C   14  dx2y2  Ryd( 3d)     0.00059       1.68962
   308    C   14  dz2    Ryd( 3d)     0.00055       2.24353

   309    C   15  S      Cor( 1S)     1.99905     -10.40750
   310    C   15  S      Val( 2S)     0.94640      -0.18702
   311    C   15  S      Ryd( 3S)     0.00213       0.91328
   312    C   15  S      Ryd( 4S)     0.00024       1.02768
   313    C   15  S      Ryd( 5S)     0.00001      22.76881
   314    C   15  px     Val( 2p)     1.02354      -0.11334
   315    C   15  px     Ryd( 4p)     0.00290       0.68376
   316    C   15  px     Ryd( 3p)     0.00044       0.40021
   317    C   15  px     Ryd( 5p)     0.00006       2.81284
   318    C   15  py     Val( 2p)     1.05021      -0.09177
   319    C   15  py     Ryd( 4p)     0.00425       0.80016
   320    C   15  py     Ryd( 3p)     0.00043       0.40666
   321    C   15  py     Ryd( 5p)     0.00010       2.99993
   322    C   15  pz     Val( 2p)     1.17805      -0.09963
   323    C   15  pz     Ryd( 4p)     0.00617       1.08094
   324    C   15  pz     Ryd( 3p)     0.00037       0.31297
   325    C   15  pz     Ryd( 5p)     0.00007       3.06739
   326    C   15  dxy    Ryd( 3d)     0.00040       2.07213
   327    C   15  dxz    Ryd( 3d)     0.00056       1.87576
   328    C   15  dyz    Ryd( 3d)     0.00059       2.21728
   329    C   15  dx2y2  Ryd( 3d)     0.00046       1.86600
   330    C   15  dz2    Ryd( 3d)     0.00081       1.98303

   331    C   16  S      Cor( 1S)     1.99857     -10.47491
   332    C   16  S      Val( 2S)     0.91099      -0.22565
   333    C   16  S      Ryd( 4S)     0.00071       0.93102
   334    C   16  S      Ryd( 3S)     0.00014       0.66780
   335    C   16  S      Ryd( 5S)     0.00001      23.22203
   336    C   16  px     Val( 2p)     1.03827      -0.17146
   337    C   16  px     Ryd( 3p)     0.00326       0.75043
   338    C   16  px     Ryd( 5p)     0.00015       2.33029
   339    C   16  px     Ryd( 4p)     0.00019       0.97308
   340    C   16  py     Val( 2p)     1.04726      -0.15274
   341    C   16  py     Ryd( 3p)     0.00555       0.88001
   342    C   16  py     Ryd( 5p)     0.00019       2.53544
   343    C   16  py     Ryd( 4p)     0.00020       1.15873
   344    C   16  pz     Val( 2p)     1.05638      -0.14205
   345    C   16  pz     Ryd( 3p)     0.00658       0.87924
   346    C   16  pz     Ryd( 5p)     0.00038       2.56578
   347    C   16  pz     Ryd( 4p)     0.00016       1.14158
   348    C   16  dxy    Ryd( 3d)     0.00117       1.95658
   349    C   16  dxz    Ryd( 3d)     0.00133       1.87949
   350    C   16  dyz    Ryd( 3d)     0.00137       2.11557
   351    C   16  dx2y2  Ryd( 3d)     0.00120       1.76185
   352    C   16  dz2    Ryd( 3d)     0.00092       2.19963

   353    H   17  S      Val( 1S)     0.84304      -0.01554
   354    H   17  S      Ryd( 2S)     0.00102       0.82804
   355    H   17  S      Ryd( 3S)     0.00010       1.98510

   356    H   18  S      Val( 1S)     0.60447       0.11514
   357    H   18  S      Ryd( 2S)     0.00052       1.39965
   358    H   18  S      Ryd( 3S)     0.00019       1.77718

   359    H   19  S      Val( 1S)     0.73586       0.03855
   360    H   19  S      Ryd( 2S)     0.00282       0.60437
   361    H   19  S      Ryd( 3S)     0.00027       2.46381

   362    H   20  S      Val( 1S)     0.77647       0.05433
   363    H   20  S      Ryd( 2S)     0.00077       1.26175
   364    H   20  S      Ryd( 3S)     0.00015       1.53630

   365    H   21  S      Val( 1S)     0.77579       0.06081
   366    H   21  S      Ryd( 2S)     0.00047       0.76890
   367    H   21  S      Ryd( 3S)     0.00014       2.02112

   368    H   22  S      Val( 1S)     0.77638       0.06218
   369    H   22  S      Ryd( 2S)     0.00037       0.79241
   370    H   22  S      Ryd( 3S)     0.00014       1.98969

   371    H   23  S      Val( 1S)     0.77605       0.06132
   372    H   23  S      Ryd( 2S)     0.00046       0.75327
   373    H   23  S      Ryd( 3S)     0.00015       2.03419

   374    H   24  S      Val( 1S)     0.77464       0.05993
   375    H   24  S      Ryd( 2S)     0.00058       1.37165
   376    H   24  S      Ryd( 3S)     0.00012       1.45154

   377    H   25  S      Val( 1S)     0.77477       0.04960
   378    H   25  S      Ryd( 2S)     0.00074       1.41538
   379    H   25  S      Ryd( 3S)     0.00013       1.42667

   380    H   26  S      Val( 1S)     0.77293       0.05940
   381    H   26  S      Ryd( 2S)     0.00041       0.87549
   382    H   26  S      Ryd( 3S)     0.00015       1.92459

   383    H   27  S      Val( 1S)     0.77057       0.05964
   384    H   27  S      Ryd( 2S)     0.00041       0.79328
   385    H   27  S      Ryd( 3S)     0.00015       1.98005

   386    H   28  S      Val( 1S)     0.76392       0.05379
   387    H   28  S      Ryd( 2S)     0.00064       1.06373
   388    H   28  S      Ryd( 3S)     0.00018       1.69829

   389   Cl   29  S      Cor( 1S)     2.00000    -101.24754
   390   Cl   29  S      Cor( 2S)     1.99967     -10.92062
   391   Cl   29  S      Val( 3S)     1.80439      -1.09534
   392   Cl   29  S      Ryd( 5S)     0.00133       1.21270
   393   Cl   29  S      Ryd( 4S)     0.00008       0.94897
   394   Cl   29  S      Ryd( 6S)     0.00000      17.90589
   395   Cl   29  S      Ryd( 7S)     0.00000     207.61650
   396   Cl   29  px     Cor( 2p)     1.99997      -7.54574
   397   Cl   29  px     Val( 3p)     1.72003      -0.36631
   398   Cl   29  px     Ryd( 5p)     0.00326       0.46275
   399   Cl   29  px     Ryd( 4p)     0.00013       0.44656
   400   Cl   29  px     Ryd( 6p)     0.00002       4.14441
   401   Cl   29  px     Ryd( 7p)     0.00000      24.25048
   402   Cl   29  py     Cor( 2p)     1.99996      -7.54567
   403   Cl   29  py     Val( 3p)     1.72493      -0.36524
   404   Cl   29  py     Ryd( 4p)     0.00323       0.47636
   405   Cl   29  py     Ryd( 5p)     0.00015       0.48482
   406   Cl   29  py     Ryd( 6p)     0.00002       4.32161
   407   Cl   29  py     Ryd( 7p)     0.00000      24.24533
   408   Cl   29  pz     Cor( 2p)     1.99996      -7.54604
   409   Cl   29  pz     Val( 3p)     1.69369      -0.36232
   410   Cl   29  pz     Ryd( 5p)     0.00258       0.46496
   411   Cl   29  pz     Ryd( 4p)     0.00015       0.32340
   412   Cl   29  pz     Ryd( 6p)     0.00002       4.40553
   413   Cl   29  pz     Ryd( 7p)     0.00000      24.25677
   414   Cl   29  dxy    Ryd( 3d)     0.00222       1.14118
   415   Cl   29  dxz    Ryd( 3d)     0.00259       1.14140
   416   Cl   29  dyz    Ryd( 3d)     0.00306       1.16379
   417   Cl   29  dx2y2  Ryd( 3d)     0.00177       1.01799
   418   Cl   29  dz2    Ryd( 3d)     0.00117       1.13204

 WARNING:  1 low occupancy (<1.9990e) core orbital  found on  C    6
           1 low occupancy (<1.9990e) core orbital  found on  C   16

 WARNING:  Population inversion found on atom  C    1
           Population inversion found on atom  N    2
           Population inversion found on atom  C    4
           Population inversion found on atom  C    5
           Population inversion found on atom  C    6
           Population inversion found on atom  C    7
           Population inversion found on atom  C    8
           Population inversion found on atom  C    9
           Population inversion found on atom  C   10
           Population inversion found on atom  C   11
           Population inversion found on atom  C   12
           Population inversion found on atom  C   13
           Population inversion found on atom  C   14
           Population inversion found on atom  C   15
           Population inversion found on atom  C   16
           Population inversion found on atom Cl   29


 Summary of Natural Population Analysis:                  
                                                          
                                       Natural Population 
                Natural  -----------------------------------------------
    Atom  No    Charge         Core      Valence    Rydberg      Total
 -----------------------------------------------------------------------
      C    1    0.58065      1.99960     3.37744    0.04231     5.41935
      N    2   -0.67224      1.99947     5.65531    0.01746     7.67224
      O    3   -0.65448      1.99977     6.64148    0.01322     8.65448
      C    4   -0.07351      1.99905     4.04141    0.03305     6.07351
      C    5   -0.05704      1.99901     4.03786    0.02017     6.05704
      C    6   -0.05854      1.99890     4.03651    0.02314     6.05854
      C    7   -0.21742      1.99907     4.20185    0.01650     6.21742
      C    8   -0.20383      1.99920     4.18617    0.01846     6.20383
      C    9   -0.21456      1.99919     4.19705    0.01832     6.21456
      C   10   -0.20621      1.99919     4.18862    0.01840     6.20621
      C   11   -0.20307      1.99909     4.18698    0.01700     6.20307
      C   12   -0.20010      1.99908     4.18449    0.01653     6.20010
      C   13   -0.20532      1.99920     4.18794    0.01818     6.20532
      C   14   -0.20174      1.99919     4.18456    0.01799     6.20174
      C   15   -0.21721      1.99905     4.19820    0.01997     6.21721
      C   16   -0.07501      1.99857     4.05291    0.02353     6.07501
      H   17    0.15584      0.00000     0.84304    0.00112     0.84416
      H   18    0.39481      0.00000     0.60447    0.00072     0.60519
      H   19    0.26105      0.00000     0.73586    0.00309     0.73895
      H   20    0.22261      0.00000     0.77647    0.00092     0.77739
      H   21    0.22360      0.00000     0.77579    0.00061     0.77640
      H   22    0.22311      0.00000     0.77638    0.00051     0.77689
      H   23    0.22334      0.00000     0.77605    0.00061     0.77666
      H   24    0.22465      0.00000     0.77464    0.00071     0.77535
      H   25    0.22436      0.00000     0.77477    0.00087     0.77564
      H   26    0.22651      0.00000     0.77293    0.00055     0.77349
      H   27    0.22888      0.00000     0.77057    0.00056     0.77112
      H   28    0.23526      0.00000     0.76392    0.00082     0.76474
     Cl   29    0.03560      9.99956     6.94304    0.02180    16.96440
 =======================================================================
   * Total *    0.00000     41.98619    85.64669    0.36712   128.00000

                                 Natural Population      
 --------------------------------------------------------
   Core                      41.98619 ( 99.9671% of  42)
   Valence                   85.64669 ( 99.5892% of  86)
   Natural Minimal Basis    127.63288 ( 99.7132% of 128)
   Natural Rydberg Basis      0.36712 (  0.2868% of 128)
 --------------------------------------------------------

    Atom  No          Natural Electron Configuration
 ----------------------------------------------------------------------------
      C    1      [core]2S( 0.89)2p( 2.49)3S( 0.01)3d( 0.01)4p( 0.02)
      N    2      [core]2S( 1.32)2p( 4.33)3p( 0.01)4p( 0.01)
      O    3      [core]2S( 1.71)2p( 4.94)3d( 0.01)
      C    4      [core]2S( 0.92)2p( 3.12)3p( 0.02)
      C    5      [core]2S( 0.88)2p( 3.16)4p( 0.01)
      C    6      [core]2S( 0.87)2p( 3.17)4p( 0.01)
      C    7      [core]2S( 0.94)2p( 3.26)4p( 0.01)
      C    8      [core]2S( 0.95)2p( 3.24)4p( 0.01)
      C    9      [core]2S( 0.95)2p( 3.24)4p( 0.01)
      C   10      [core]2S( 0.95)2p( 3.24)4p( 0.01)
      C   11      [core]2S( 0.94)2p( 3.24)4p( 0.01)
      C   12      [core]2S( 0.94)2p( 3.25)4p( 0.01)
      C   13      [core]2S( 0.95)2p( 3.24)4p( 0.01)
      C   14      [core]2S( 0.95)2p( 3.23)4p( 0.01)
      C   15      [core]2S( 0.95)2p( 3.25)4p( 0.01)
      C   16      [core]2S( 0.91)2p( 3.14)3p( 0.02)3d( 0.01)
      H   17            1S( 0.84)
      H   18            1S( 0.60)
      H   19            1S( 0.74)
      H   20            1S( 0.78)
      H   21            1S( 0.78)
      H   22            1S( 0.78)
      H   23            1S( 0.78)
      H   24            1S( 0.77)
      H   25            1S( 0.77)
      H   26            1S( 0.77)
      H   27            1S( 0.77)
      H   28            1S( 0.76)
     Cl   29      [core]3S( 1.80)3p( 5.14)3d( 0.01)5p( 0.01)


 Wiberg bond index matrix in the NAO basis:                                    

     Atom    1       2       3       4       5       6       7       8       9
     ---- ------  ------  ------  ------  ------  ------  ------  ------  ------
   1.  C  0.0000  1.1512  1.7060  0.0116  0.0063  0.0076  0.0011  0.0001  0.0006
   2.  N  1.1512  0.0000  0.1564  0.9454  0.0180  0.0156  0.0087  0.0008  0.0049
   3.  O  1.7060  0.1564  0.0000  0.0091  0.0028  0.0016  0.0007  0.0002  0.0006
   4.  C  0.0116  0.9454  0.0091  0.0000  0.9840  0.9879  0.0106  0.0088  0.0016
   5.  C  0.0063  0.0180  0.0028  0.9840  0.0000  0.0138  1.3940  0.0146  0.1087
   6.  C  0.0076  0.0156  0.0016  0.9879  0.0138  0.0000  0.0051  0.0010  0.0018
   7.  C  0.0011  0.0087  0.0007  0.0106  1.3940  0.0051  0.0000  1.4429  0.0125
   8.  C  0.0001  0.0008  0.0002  0.0088  0.0146  0.0010  1.4429  0.0000  1.4301
   9.  C  0.0006  0.0049  0.0006  0.0016  0.1087  0.0018  0.0125  1.4301  0.0000
  10.  C  0.0002  0.0006  0.0004  0.0081  0.0143  0.0005  0.1132  0.0127  1.4397
  11.  C  0.0010  0.0112  0.0016  0.0118  1.4050  0.0076  0.0141  0.1111  0.0126
  12.  C  0.0007  0.0050  0.0005  0.0112  0.0083  1.3916  0.0016  0.0003  0.0007
  13.  C  0.0002  0.0011  0.0003  0.0084  0.0005  0.0142  0.0009  0.0001  0.0001
  14.  C  0.0003  0.0015  0.0001  0.0013  0.0033  0.1064  0.0007  0.0001  0.0007
  15.  C  0.0004  0.0007  0.0002  0.0085  0.0003  0.0164  0.0006  0.0001  0.0001
  16.  C  0.0005  0.0082  0.0004  0.0112  0.0069  1.3628  0.0014  0.0002  0.0008
  17.  H  0.9081  0.0055  0.0488  0.0112  0.0001  0.0003  0.0003  0.0000  0.0002
  18.  H  0.0022  0.8171  0.0092  0.0043  0.0009  0.0003  0.0005  0.0000  0.0000
  19.  H  0.0022  0.0017  0.0047  0.8794  0.0025  0.0018  0.0079  0.0002  0.0001
  20.  H  0.0001  0.0002  0.0000  0.0023  0.0033  0.0002  0.9146  0.0037  0.0088
  21.  H  0.0000  0.0000  0.0000  0.0004  0.0084  0.0000  0.0032  0.9181  0.0033
  22.  H  0.0000  0.0000  0.0000  0.0005  0.0005  0.0000  0.0088  0.0032  0.9183
  23.  H  0.0000  0.0001  0.0000  0.0003  0.0084  0.0001  0.0004  0.0088  0.0033
  24.  H  0.0001  0.0003  0.0002  0.0021  0.0033  0.0003  0.0101  0.0005  0.0088
  25.  H  0.0000  0.0007  0.0001  0.0026  0.0002  0.0033  0.0002  0.0000  0.0000
  26.  H  0.0000  0.0001  0.0000  0.0003  0.0000  0.0084  0.0000  0.0000  0.0000
  27.  H  0.0000  0.0000  0.0000  0.0004  0.0000  0.0005  0.0000  0.0000  0.0000
  28.  H  0.0000  0.0003  0.0000  0.0004  0.0001  0.0081  0.0000  0.0000  0.0000
  29. Cl  0.0002  0.0017  0.0002  0.0106  0.0013  0.0547  0.0004  0.0003  0.0002

     Atom   10      11      12      13      14      15      16      17      18
     ---- ------  ------  ------  ------  ------  ------  ------  ------  ------
   1.  C  0.0002  0.0010  0.0007  0.0002  0.0003  0.0004  0.0005  0.9081  0.0022
   2.  N  0.0006  0.0112  0.0050  0.0011  0.0015  0.0007  0.0082  0.0055  0.8171
   3.  O  0.0004  0.0016  0.0005  0.0003  0.0001  0.0002  0.0004  0.0488  0.0092
   4.  C  0.0081  0.0118  0.0112  0.0084  0.0013  0.0085  0.0112  0.0112  0.0043
   5.  C  0.0143  1.4050  0.0083  0.0005  0.0033  0.0003  0.0069  0.0001  0.0009
   6.  C  0.0005  0.0076  1.3916  0.0142  0.1064  0.0164  1.3628  0.0003  0.0003
   7.  C  0.1132  0.0141  0.0016  0.0009  0.0007  0.0006  0.0014  0.0003  0.0005
   8.  C  0.0127  0.1111  0.0003  0.0001  0.0001  0.0001  0.0002  0.0000  0.0000
   9.  C  1.4397  0.0126  0.0007  0.0001  0.0007  0.0001  0.0008  0.0002  0.0000
  10.  C  0.0000  1.4326  0.0004  0.0001  0.0002  0.0000  0.0003  0.0000  0.0000
  11.  C  1.4326  0.0000  0.0017  0.0003  0.0010  0.0002  0.0013  0.0003  0.0004
  12.  C  0.0004  0.0017  0.0000  1.4414  0.0126  0.1096  0.0158  0.0002  0.0002
  13.  C  0.0001  0.0003  1.4414  0.0000  1.4240  0.0122  0.1021  0.0000  0.0000
  14.  C  0.0002  0.0010  0.0126  1.4240  0.0000  1.4406  0.0152  0.0001  0.0000
  15.  C  0.0000  0.0002  0.1096  0.0122  1.4406  0.0000  1.3867  0.0000  0.0000
  16.  C  0.0003  0.0013  0.0158  0.1021  0.0152  1.3867  0.0000  0.0003  0.0001
  17.  H  0.0000  0.0003  0.0002  0.0000  0.0001  0.0000  0.0003  0.0000  0.0005
  18.  H  0.0000  0.0004  0.0002  0.0000  0.0000  0.0000  0.0001  0.0005  0.0000
  19.  H  0.0006  0.0019  0.0085  0.0002  0.0011  0.0008  0.0035  0.0016  0.0085
  20.  H  0.0005  0.0105  0.0018  0.0002  0.0001  0.0001  0.0002  0.0000  0.0002
  21.  H  0.0088  0.0004  0.0000  0.0000  0.0000  0.0000  0.0000  0.0000  0.0000
  22.  H  0.0033  0.0088  0.0000  0.0000  0.0000  0.0000  0.0000  0.0000  0.0000
  23.  H  0.9181  0.0032  0.0001  0.0000  0.0000  0.0000  0.0000  0.0000  0.0000
  24.  H  0.0033  0.9161  0.0001  0.0000  0.0000  0.0000  0.0001  0.0000  0.0000
  25.  H  0.0000  0.0001  0.9157  0.0036  0.0088  0.0005  0.0088  0.0000  0.0003
  26.  H  0.0000  0.0000  0.0033  0.9170  0.0033  0.0087  0.0004  0.0000  0.0000
  27.  H  0.0000  0.0000  0.0088  0.0034  0.9161  0.0033  0.0076  0.0000  0.0000
  28.  H  0.0000  0.0000  0.0006  0.0087  0.0042  0.9129  0.0023  0.0000  0.0000
  29. Cl  0.0005  0.0011  0.0138  0.0172  0.0139  0.0517  1.0725  0.0000  0.0003

     Atom   19      20      21      22      23      24      25      26      27
     ---- ------  ------  ------  ------  ------  ------  ------  ------  ------
   1.  C  0.0022  0.0001  0.0000  0.0000  0.0000  0.0001  0.0000  0.0000  0.0000
   2.  N  0.0017  0.0002  0.0000  0.0000  0.0001  0.0003  0.0007  0.0001  0.0000
   3.  O  0.0047  0.0000  0.0000  0.0000  0.0000  0.0002  0.0001  0.0000  0.0000
   4.  C  0.8794  0.0023  0.0004  0.0005  0.0003  0.0021  0.0026  0.0003  0.0004
   5.  C  0.0025  0.0033  0.0084  0.0005  0.0084  0.0033  0.0002  0.0000  0.0000
   6.  C  0.0018  0.0002  0.0000  0.0000  0.0001  0.0003  0.0033  0.0084  0.0005
   7.  C  0.0079  0.9146  0.0032  0.0088  0.0004  0.0101  0.0002  0.0000  0.0000
   8.  C  0.0002  0.0037  0.9181  0.0032  0.0088  0.0005  0.0000  0.0000  0.0000
   9.  C  0.0001  0.0088  0.0033  0.9183  0.0033  0.0088  0.0000  0.0000  0.0000
  10.  C  0.0006  0.0005  0.0088  0.0033  0.9181  0.0033  0.0000  0.0000  0.0000
  11.  C  0.0019  0.0105  0.0004  0.0088  0.0032  0.9161  0.0001  0.0000  0.0000
  12.  C  0.0085  0.0018  0.0000  0.0000  0.0001  0.0001  0.9157  0.0033  0.0088
  13.  C  0.0002  0.0002  0.0000  0.0000  0.0000  0.0000  0.0036  0.9170  0.0034
  14.  C  0.0011  0.0001  0.0000  0.0000  0.0000  0.0000  0.0088  0.0033  0.9161
  15.  C  0.0008  0.0001  0.0000  0.0000  0.0000  0.0000  0.0005  0.0087  0.0033
  16.  C  0.0035  0.0002  0.0000  0.0000  0.0000  0.0001  0.0088  0.0004  0.0076
  17.  H  0.0016  0.0000  0.0000  0.0000  0.0000  0.0000  0.0000  0.0000  0.0000
  18.  H  0.0085  0.0002  0.0000  0.0000  0.0000  0.0000  0.0003  0.0000  0.0000
  19.  H  0.0000  0.0003  0.0004  0.0000  0.0001  0.0006  0.0004  0.0003  0.0000
  20.  H  0.0003  0.0000  0.0033  0.0003  0.0005  0.0004  0.0003  0.0000  0.0000
  21.  H  0.0004  0.0033  0.0000  0.0034  0.0004  0.0005  0.0000  0.0000  0.0000
  22.  H  0.0000  0.0003  0.0034  0.0000  0.0035  0.0003  0.0000  0.0000  0.0000
  23.  H  0.0001  0.0005  0.0004  0.0035  0.0000  0.0034  0.0000  0.0000  0.0000
  24.  H  0.0006  0.0004  0.0005  0.0003  0.0034  0.0000  0.0000  0.0000  0.0000
  25.  H  0.0004  0.0003  0.0000  0.0000  0.0000  0.0000  0.0000  0.0033  0.0003
  26.  H  0.0003  0.0000  0.0000  0.0000  0.0000  0.0000  0.0033  0.0000  0.0034
  27.  H  0.0000  0.0000  0.0000  0.0000  0.0000  0.0000  0.0003  0.0034  0.0000
  28.  H  0.0000  0.0000  0.0000  0.0000  0.0000  0.0000  0.0004  0.0003  0.0035
  29. Cl  0.0070  0.0001  0.0000  0.0000  0.0000  0.0002  0.0014  0.0006  0.0010

     Atom   28      29
     ---- ------  ------
   1.  C  0.0000  0.0002
   2.  N  0.0003  0.0017
   3.  O  0.0000  0.0002
   4.  C  0.0004  0.0106
   5.  C  0.0001  0.0013
   6.  C  0.0081  0.0547
   7.  C  0.0000  0.0004
   8.  C  0.0000  0.0003
   9.  C  0.0000  0.0002
  10.  C  0.0000  0.0005
  11.  C  0.0000  0.0011
  12.  C  0.0006  0.0138
  13.  C  0.0087  0.0172
  14.  C  0.0042  0.0139
  15.  C  0.9129  0.0517
  16.  C  0.0023  1.0725
  17.  H  0.0000  0.0000
  18.  H  0.0000  0.0003
  19.  H  0.0000  0.0070
  20.  H  0.0000  0.0001
  21.  H  0.0000  0.0000
  22.  H  0.0000  0.0000
  23.  H  0.0000  0.0000
  24.  H  0.0000  0.0002
  25.  H  0.0004  0.0014
  26.  H  0.0003  0.0006
  27.  H  0.0035  0.0010
  28.  H  0.0000  0.0040
  29. Cl  0.0040  0.0000


 Wiberg bond index, Totals by atom:                                            

     Atom    1
     ---- ------
   1.  C  3.8008
   2.  N  3.1570
   3.  O  1.9441
   4.  C  3.9342
   5.  C  4.0097
   6.  C  4.0119
   7.  C  3.9544
   8.  C  3.9582
   9.  C  3.9584
  10.  C  3.9585
  11.  C  3.9558
  12.  C  3.9544
  13.  C  3.9564
  14.  C  3.9556
  15.  C  3.9547
  16.  C  4.0099
  17.  H  0.9776
  18.  H  0.8450
  19.  H  0.9364
  20.  H  0.9519
  21.  H  0.9510
  22.  H  0.9510
  23.  H  0.9511
  24.  H  0.9506
  25.  H  0.9510
  26.  H  0.9495
  27.  H  0.9485
  28.  H  0.9459
  29. Cl  1.2550


 Atom-atom overlap-weighted NAO bond order:                                    

     Atom    1       2       3       4       5       6       7       8       9
     ---- ------  ------  ------  ------  ------  ------  ------  ------  ------
   1.  C  0.0000  0.9706  1.3044 -0.0041 -0.0029  0.0074  0.0003 -0.0001 -0.0001
   2.  N  0.9706  0.0000 -0.0507  0.7839  0.0050  0.0053 -0.0023 -0.0010 -0.0002
   3.  O  1.3044 -0.0507  0.0000 -0.0026  0.0021  0.0005  0.0005  0.0000 -0.0001
   4.  C -0.0041  0.7839 -0.0026  0.0000  0.8590  0.8550  0.0184  0.0097  0.0013
   5.  C -0.0029  0.0050  0.0021  0.8590  0.0000  0.0233  1.1428  0.0225 -0.0513
   6.  C  0.0074  0.0053  0.0005  0.8550  0.0233  0.0000 -0.0113  0.0012 -0.0005
   7.  C  0.0003 -0.0023  0.0005  0.0184  1.1428 -0.0113  0.0000  1.1662  0.0189
   8.  C -0.0001 -0.0010  0.0000  0.0097  0.0225  0.0012  1.1662  0.0000  1.1661
   9.  C -0.0001 -0.0002 -0.0001  0.0013 -0.0513 -0.0005  0.0189  1.1661  0.0000
  10.  C  0.0001 -0.0016  0.0001  0.0115  0.0201 -0.0008 -0.0438  0.0212  1.1697
  11.  C  0.0024  0.0011  0.0032  0.0236  1.1459  0.0039  0.0182 -0.0407  0.0185
  12.  C  0.0013 -0.0037 -0.0001  0.0184 -0.0057  1.1377 -0.0036  0.0008 -0.0001
  13.  C  0.0001 -0.0008 -0.0000  0.0101 -0.0001  0.0188  0.0007  0.0001  0.0000
  14.  C -0.0001 -0.0006 -0.0000  0.0006 -0.0002 -0.0466  0.0001  0.0001 -0.0000
  15.  C -0.0001 -0.0013  0.0000  0.0106 -0.0006  0.0284  0.0003 -0.0000  0.0000
  16.  C  0.0004  0.0035 -0.0000  0.0178 -0.0057  1.1394  0.0004  0.0002  0.0001
  17.  H  0.7795 -0.0057 -0.0152  0.0037 -0.0002 -0.0003  0.0001 -0.0000  0.0000
  18.  H  0.0110  0.7083  0.0019  0.0002  0.0005  0.0003  0.0029  0.0000 -0.0001
  19.  H -0.0055 -0.0068  0.0022  0.7504  0.0129  0.0123  0.0010 -0.0003 -0.0001
  20.  H -0.0003 -0.0002 -0.0000 -0.0022  0.0151  0.0004  0.7728  0.0164  0.0030
  21.  H  0.0000  0.0000  0.0000 -0.0002  0.0007 -0.0000  0.0146  0.7825  0.0164
  22.  H  0.0000  0.0000 -0.0000  0.0000 -0.0004  0.0000  0.0030  0.0158  0.7811
  23.  H -0.0000  0.0000  0.0000 -0.0001  0.0009  0.0000 -0.0001  0.0036  0.0165
  24.  H  0.0001  0.0007 -0.0002 -0.0038  0.0153  0.0002  0.0036  0.0015  0.0029
  25.  H -0.0007 -0.0005 -0.0001 -0.0034  0.0009  0.0128 -0.0010  0.0003 -0.0000
  26.  H  0.0000 -0.0000  0.0000 -0.0003  0.0000 -0.0000 -0.0000 -0.0000  0.0000
  27.  H  0.0000  0.0000  0.0000  0.0000  0.0000 -0.0009 -0.0000 -0.0000  0.0000
  28.  H  0.0000  0.0000  0.0000 -0.0001 -0.0000  0.0011  0.0000 -0.0000  0.0000
  29. Cl  0.0002 -0.0000  0.0000 -0.0031  0.0013 -0.0323  0.0004  0.0001 -0.0002

     Atom   10      11      12      13      14      15      16      17      18
     ---- ------  ------  ------  ------  ------  ------  ------  ------  ------
   1.  C  0.0001  0.0024  0.0013  0.0001 -0.0001 -0.0001  0.0004  0.7795  0.0110
   2.  N -0.0016  0.0011 -0.0037 -0.0008 -0.0006 -0.0013  0.0035 -0.0057  0.7083
   3.  O  0.0001  0.0032 -0.0001 -0.0000 -0.0000  0.0000 -0.0000 -0.0152  0.0019
   4.  C  0.0115  0.0236  0.0184  0.0101  0.0006  0.0106  0.0178  0.0037  0.0002
   5.  C  0.0201  1.1459 -0.0057 -0.0001 -0.0002 -0.0006 -0.0057 -0.0002  0.0005
   6.  C -0.0008  0.0039  1.1377  0.0188 -0.0466  0.0284  1.1394 -0.0003  0.0003
   7.  C -0.0438  0.0182 -0.0036  0.0007  0.0001  0.0003  0.0004  0.0001  0.0029
   8.  C  0.0212 -0.0407  0.0008  0.0001  0.0001 -0.0000  0.0002 -0.0000  0.0000
   9.  C  1.1697  0.0185 -0.0001  0.0000 -0.0000  0.0000  0.0001  0.0000 -0.0001
  10.  C  0.0000  1.1632 -0.0001 -0.0000 -0.0000  0.0000  0.0002  0.0000 -0.0001
  11.  C  1.1632  0.0000  0.0009 -0.0000 -0.0001  0.0002  0.0009  0.0004  0.0006
  12.  C -0.0001  0.0009  0.0000  1.1661  0.0188 -0.0394  0.0290  0.0002 -0.0010
  13.  C -0.0000 -0.0000  1.1661  0.0000  1.1616  0.0221 -0.0378  0.0000 -0.0004
  14.  C -0.0000 -0.0001  0.0188  1.1616  0.0000  1.1693  0.0349  0.0000 -0.0001
  15.  C  0.0000  0.0002 -0.0394  0.0221  1.1693  0.0000  1.1548 -0.0000 -0.0000
  16.  C  0.0002  0.0009  0.0290 -0.0378  0.0349  1.1548  0.0000  0.0000 -0.0005
  17.  H  0.0000  0.0004  0.0002  0.0000  0.0000 -0.0000  0.0000  0.0000 -0.0028
  18.  H -0.0001  0.0006 -0.0010 -0.0004 -0.0001 -0.0000 -0.0005 -0.0028  0.0000
  19.  H  0.0002 -0.0022  0.0022 -0.0002  0.0001 -0.0009 -0.0024 -0.0006 -0.0007
  20.  H  0.0006  0.0041  0.0036  0.0005 -0.0001  0.0001 -0.0001 -0.0000 -0.0012
  21.  H  0.0028 -0.0000  0.0000 -0.0000  0.0000 -0.0000  0.0000 -0.0000 -0.0000
  22.  H  0.0158  0.0029 -0.0000  0.0000  0.0000 -0.0000  0.0000 -0.0000 -0.0000
  23.  H  0.7810  0.0150  0.0000  0.0000  0.0000 -0.0000  0.0000 -0.0000 -0.0000
  24.  H  0.0149  0.7726 -0.0002  0.0000  0.0000 -0.0001  0.0001 -0.0000 -0.0000
  25.  H  0.0000  0.0000  0.7732  0.0164  0.0031  0.0017  0.0001 -0.0000 -0.0014
  26.  H  0.0000 -0.0000  0.0150  0.7801  0.0162  0.0035  0.0002 -0.0000  0.0000
  27.  H  0.0000  0.0000  0.0027  0.0161  0.7802  0.0161  0.0007 -0.0000 -0.0000
  28.  H  0.0000  0.0000  0.0001  0.0031  0.0185  0.7797  0.0141 -0.0000  0.0000
  29. Cl  0.0005  0.0026  0.0073  0.0016  0.0074 -0.0219  0.8602 -0.0001 -0.0001

     Atom   19      20      21      22      23      24      25      26      27
     ---- ------  ------  ------  ------  ------  ------  ------  ------  ------
   1.  C -0.0055 -0.0003  0.0000  0.0000 -0.0000  0.0001 -0.0007  0.0000  0.0000
   2.  N -0.0068 -0.0002  0.0000  0.0000  0.0000  0.0007 -0.0005 -0.0000  0.0000
   3.  O  0.0022 -0.0000  0.0000 -0.0000  0.0000 -0.0002 -0.0001  0.0000  0.0000
   4.  C  0.7504 -0.0022 -0.0002  0.0000 -0.0001 -0.0038 -0.0034 -0.0003  0.0000
   5.  C  0.0129  0.0151  0.0007 -0.0004  0.0009  0.0153  0.0009  0.0000  0.0000
   6.  C  0.0123  0.0004 -0.0000  0.0000  0.0000  0.0002  0.0128 -0.0000 -0.0009
   7.  C  0.0010  0.7728  0.0146  0.0030 -0.0001  0.0036 -0.0010 -0.0000 -0.0000
   8.  C -0.0003  0.0164  0.7825  0.0158  0.0036  0.0015  0.0003 -0.0000 -0.0000
   9.  C -0.0001  0.0030  0.0164  0.7811  0.0165  0.0029 -0.0000  0.0000  0.0000
  10.  C  0.0002  0.0006  0.0028  0.0158  0.7810  0.0149  0.0000  0.0000  0.0000
  11.  C -0.0022  0.0041 -0.0000  0.0029  0.0150  0.7726  0.0000 -0.0000  0.0000
  12.  C  0.0022  0.0036  0.0000 -0.0000  0.0000 -0.0002  0.7732  0.0150  0.0027
  13.  C -0.0002  0.0005 -0.0000  0.0000  0.0000  0.0000  0.0164  0.7801  0.0161
  14.  C  0.0001 -0.0001  0.0000  0.0000  0.0000  0.0000  0.0031  0.0162  0.7802
  15.  C -0.0009  0.0001 -0.0000 -0.0000 -0.0000 -0.0001  0.0017  0.0035  0.0161
  16.  C -0.0024 -0.0001  0.0000  0.0000  0.0000  0.0001  0.0001  0.0002  0.0007
  17.  H -0.0006 -0.0000 -0.0000 -0.0000 -0.0000 -0.0000 -0.0000 -0.0000 -0.0000
  18.  H -0.0007 -0.0012 -0.0000 -0.0000 -0.0000 -0.0000 -0.0014  0.0000 -0.0000
  19.  H  0.0000 -0.0001 -0.0000 -0.0000 -0.0000 -0.0011 -0.0002 -0.0000 -0.0000
  20.  H -0.0001  0.0000 -0.0038  0.0000 -0.0000  0.0000 -0.0006 -0.0000 -0.0000
  21.  H -0.0000 -0.0038  0.0000 -0.0033  0.0000 -0.0000  0.0000 -0.0000 -0.0000
  22.  H -0.0000  0.0000 -0.0033  0.0000 -0.0032  0.0000  0.0000 -0.0000 -0.0000
  23.  H -0.0000 -0.0000  0.0000 -0.0032  0.0000 -0.0034 -0.0000  0.0000 -0.0000
  24.  H -0.0011  0.0000 -0.0000  0.0000 -0.0034  0.0000  0.0000 -0.0000 -0.0000
  25.  H -0.0002 -0.0006  0.0000  0.0000 -0.0000  0.0000  0.0000 -0.0038  0.0000
  26.  H -0.0000 -0.0000 -0.0000 -0.0000  0.0000 -0.0000 -0.0038  0.0000 -0.0033
  27.  H -0.0000 -0.0000 -0.0000 -0.0000 -0.0000 -0.0000  0.0000 -0.0033  0.0000
  28.  H -0.0000  0.0000 -0.0000 -0.0000 -0.0000 -0.0000 -0.0000  0.0000 -0.0033
  29. Cl  0.0074 -0.0000 -0.0000 -0.0000 -0.0000 -0.0008 -0.0003 -0.0000 -0.0003

     Atom   28      29
     ---- ------  ------
   1.  C  0.0000  0.0002
   2.  N  0.0000 -0.0000
   3.  O  0.0000  0.0000
   4.  C -0.0001 -0.0031
   5.  C -0.0000  0.0013
   6.  C  0.0011 -0.0323
   7.  C  0.0000  0.0004
   8.  C -0.0000  0.0001
   9.  C  0.0000 -0.0002
  10.  C  0.0000  0.0005
  11.  C  0.0000  0.0026
  12.  C  0.0001  0.0073
  13.  C  0.0031  0.0016
  14.  C  0.0185  0.0074
  15.  C  0.7797 -0.0219
  16.  C  0.0141  0.8602
  17.  H -0.0000 -0.0001
  18.  H  0.0000 -0.0001
  19.  H -0.0000  0.0074
  20.  H  0.0000 -0.0000
  21.  H -0.0000 -0.0000
  22.  H -0.0000 -0.0000
  23.  H -0.0000 -0.0000
  24.  H -0.0000 -0.0008
  25.  H -0.0000 -0.0003
  26.  H  0.0000 -0.0000
  27.  H -0.0033 -0.0003
  28.  H  0.0000 -0.0051
  29. Cl -0.0051  0.0000


 Atom-atom overlap-weighted NAO bond order, Totals by atom:                    

     Atom    1
     ---- ------
   1.  C  3.0641
   2.  N  2.4031
   3.  O  1.2459
   4.  C  3.3543
   5.  C  3.2012
   6.  C  3.1553
   7.  C  3.1030
   8.  C  3.1661
   9.  C  3.1420
  10.  C  3.1556
  11.  C  3.1370
  12.  C  3.1236
  13.  C  3.1581
  14.  C  3.1631
  15.  C  3.1226
  16.  C  3.2105
  17.  H  0.7590
  18.  H  0.7175
  19.  H  0.7674
  20.  H  0.8081
  21.  H  0.8097
  22.  H  0.8117
  23.  H  0.8103
  24.  H  0.8023
  25.  H  0.7965
  26.  H  0.8076
  27.  H  0.8079
  28.  H  0.8082
  29. Cl  0.8249


 MO bond order:                                                                

     Atom    1       2       3       4       5       6       7       8       9
     ---- ------  ------  ------  ------  ------  ------  ------  ------  ------
   1.  C  0.0000  0.7590  1.8395  0.2215  0.2064  0.0041 -0.0004  0.0315 -0.0068
   2.  N  0.7590  0.0000 -0.4534 -0.4643  0.2126  0.1471  0.0445  0.0690 -0.0650
   3.  O  1.8395 -0.4534  0.0000 -0.0366 -0.1235 -0.0314  0.0099 -0.0378  0.0141
   4.  C  0.2215 -0.4643 -0.0366  0.0000 -1.0730  0.5129 -0.0012 -0.1490 -0.0644
   5.  C  0.2064  0.2126 -0.1235 -1.0730  0.0000  0.2351  0.6667  0.1298 -0.0702
   6.  C  0.0041  0.1471 -0.0314  0.5129  0.2351  0.0000  0.1195 -0.0523 -0.0022
   7.  C -0.0004  0.0445  0.0099 -0.0012  0.6667  0.1195  0.0000 -0.3794  0.0327
   8.  C  0.0315  0.0690 -0.0378 -0.1490  0.1298 -0.0523 -0.3794  0.0000  0.2384
   9.  C -0.0068 -0.0650  0.0141 -0.0644 -0.0702 -0.0022  0.0327  0.2384  0.0000
  10.  C  0.0227  0.0972 -0.0290 -0.1436  0.0943 -0.0190 -0.2244 -0.0728  0.6642
  11.  C  0.0041  0.1034 -0.0775  0.0457  0.0772  0.0311  0.2579 -0.2568 -0.0389
  12.  C -0.0366  0.0715  0.0281 -0.0496  0.2278  1.6969 -0.0688  0.0290  0.0404
  13.  C -0.0191 -0.0765  0.0407 -0.0374 -0.0508  0.1342  0.0636 -0.0158  0.0201
  14.  C  0.0275 -0.0007 -0.0194 -0.0414 -0.1604 -0.8626  0.0376  0.0051 -0.0542
  15.  C  0.0130  0.0225 -0.0247 -0.0605 -0.0487 -0.1433 -0.0399  0.0321 -0.0176
  16.  C -0.0022 -0.0204  0.0008  0.0559  0.3175  1.7089 -0.0140  0.0159  0.0609
  17.  H  1.5417 -0.0533 -0.1905  0.1834  0.0099  0.0001 -0.0105  0.0062  0.0126
  18.  H -0.0858  0.3803  0.0375  0.0560 -0.0148 -0.0037  0.0339 -0.0086 -0.0022
  19.  H  0.0037 -0.0352 -0.0150  0.4502  0.1041  0.0139  0.0927 -0.0147 -0.0048
  20.  H -0.0096 -0.0321  0.0115  0.0480 -0.0354  0.0033  1.2909  0.1037  0.1318
  21.  H -0.0032 -0.0045  0.0024  0.0069 -0.0221 -0.0035 -0.0806  0.1153  0.1015
  22.  H  0.0026  0.0026 -0.0019 -0.0046 -0.0396 -0.0079 -0.0693 -0.0215 -0.7211
  23.  H -0.0036 -0.0134  0.0076  0.0144 -0.0676  0.0007  0.0010 -0.0084  0.0704
  24.  H -0.0071 -0.0259  0.0130  0.0196 -0.0679 -0.0046  0.0758  0.0390  0.1011
  25.  H  0.0009 -0.0202  0.0104 -0.0222  0.0183  0.0485 -0.0019  0.0085  0.0021
  26.  H  0.0031  0.0131 -0.0002  0.0040  0.0067  0.0944  0.0027  0.0051  0.0058
  27.  H  0.0012  0.0063  0.0001  0.0155  0.0014  0.0072  0.0051  0.0034  0.0026
  28.  H  0.0107  0.0080 -0.0051 -0.0123  0.0191  0.0031  0.0038  0.0032  0.0033
  29. Cl  0.0068  0.0217 -0.0457  0.0647  0.0077 -0.4823 -0.0241 -0.0057 -0.0192

     Atom   10      11      12      13      14      15      16      17      18
     ---- ------  ------  ------  ------  ------  ------  ------  ------  ------
   1.  C  0.0227  0.0041 -0.0366 -0.0191  0.0275  0.0130 -0.0022  1.5417 -0.0858
   2.  N  0.0972  0.1034  0.0715 -0.0765 -0.0007  0.0225 -0.0204 -0.0533  0.3803
   3.  O -0.0290 -0.0775  0.0281  0.0407 -0.0194 -0.0247  0.0008 -0.1905  0.0375
   4.  C -0.1436  0.0457 -0.0496 -0.0374 -0.0414 -0.0605  0.0559  0.1834  0.0560
   5.  C  0.0943  0.0772  0.2278 -0.0508 -0.1604 -0.0487  0.3175  0.0099 -0.0148
   6.  C -0.0190  0.0311  1.6969  0.1342 -0.8626 -0.1433  1.7089  0.0001 -0.0037
   7.  C -0.2244  0.2579 -0.0688  0.0636  0.0376 -0.0399 -0.0140 -0.0105  0.0339
   8.  C -0.0728 -0.2568  0.0290 -0.0158  0.0051  0.0321  0.0159  0.0062 -0.0086
   9.  C  0.6642 -0.0389  0.0404  0.0201 -0.0542 -0.0176  0.0609  0.0126 -0.0022
  10.  C  0.0000 -0.4348  0.0576 -0.0047 -0.0470  0.0059  0.0593 -0.0026  0.0059
  11.  C -0.4348  0.0000 -0.1150  0.0424  0.0816  0.0026 -0.0439  0.0104  0.0071
  12.  C  0.0576 -0.1150  0.0000  2.0325  0.1152 -1.0090 -0.0984 -0.0159 -0.0089
  13.  C -0.0047  0.0424  2.0325  0.0000  1.8587 -0.0296 -0.8982 -0.0008  0.0015
  14.  C -0.0470  0.0816  0.1152  1.8587  0.0000  1.8460 -0.1238  0.0121  0.0012
  15.  C  0.0059  0.0026 -1.0090 -0.0296  1.8460  0.0000  1.9116  0.0016  0.0003
  16.  C  0.0593 -0.0439 -0.0984 -0.8982 -0.1238  1.9116  0.0000 -0.0020 -0.0018
  17.  H -0.0026  0.0104 -0.0159 -0.0008  0.0121  0.0016 -0.0020  0.0000 -0.0298
  18.  H  0.0059  0.0071 -0.0089  0.0015  0.0012  0.0003 -0.0018 -0.0298  0.0000
  19.  H  0.0397 -0.0289 -0.0608 -0.0046  0.0444  0.0094 -0.0845  0.0082  0.0766
  20.  H  0.0433  0.1179 -0.0612  0.0228  0.0082 -0.0045  0.0075 -0.0001 -0.0007
  21.  H  0.0302  0.0116  0.0020 -0.0046  0.0078  0.0026 -0.0060  0.0000  0.0032
  22.  H  0.0527 -0.0636  0.0080 -0.0041  0.0010  0.0059  0.0010  0.0002  0.0005
  23.  H -0.3428 -0.0756 -0.0173  0.0051  0.0099  0.0029 -0.0092  0.0012  0.0020
  24.  H  0.1147  0.8583 -0.0074  0.0024  0.0100  0.0027 -0.0074 -0.0020  0.0031
  25.  H  0.0064 -0.0158  0.9144 -0.0084  0.0909  0.0278  0.0826  0.0000  0.0047
  26.  H  0.0017 -0.0014 -0.0074  1.0245  0.0372  0.0898  0.0158 -0.0002  0.0039
  27.  H  0.0017  0.0041  0.0348 -0.0301  0.5636  0.0451  0.0464 -0.0000  0.0014
  28.  H  0.0048 -0.0044  0.0034  0.0009  0.0028  0.0894  0.0101  0.0026  0.0002
  29. Cl -0.0358  0.0916 -0.0424  0.3770 -0.0923 -0.4106  0.4280  0.0083 -0.0080

     Atom   19      20      21      22      23      24      25      26      27
     ---- ------  ------  ------  ------  ------  ------  ------  ------  ------
   1.  C  0.0037 -0.0096 -0.0032  0.0026 -0.0036 -0.0071  0.0009  0.0031  0.0012
   2.  N -0.0352 -0.0321 -0.0045  0.0026 -0.0134 -0.0259 -0.0202  0.0131  0.0063
   3.  O -0.0150  0.0115  0.0024 -0.0019  0.0076  0.0130  0.0104 -0.0002  0.0001
   4.  C  0.4502  0.0480  0.0069 -0.0046  0.0144  0.0196 -0.0222  0.0040  0.0155
   5.  C  0.1041 -0.0354 -0.0221 -0.0396 -0.0676 -0.0679  0.0183  0.0067  0.0014
   6.  C  0.0139  0.0033 -0.0035 -0.0079  0.0007 -0.0046  0.0485  0.0944  0.0072
   7.  C  0.0927  1.2909 -0.0806 -0.0693  0.0010  0.0758 -0.0019  0.0027  0.0051
   8.  C -0.0147  0.1037  0.1153 -0.0215 -0.0084  0.0390  0.0085  0.0051  0.0034
   9.  C -0.0048  0.1318  0.1015 -0.7211  0.0704  0.1011  0.0021  0.0058  0.0026
  10.  C  0.0397  0.0433  0.0302  0.0527 -0.3428  0.1147  0.0064  0.0017  0.0017
  11.  C -0.0289  0.1179  0.0116 -0.0636 -0.0756  0.8583 -0.0158 -0.0014  0.0041
  12.  C -0.0608 -0.0612  0.0020  0.0080 -0.0173 -0.0074  0.9144 -0.0074  0.0348
  13.  C -0.0046  0.0228 -0.0046 -0.0041  0.0051  0.0024 -0.0084  1.0245 -0.0301
  14.  C  0.0444  0.0082  0.0078  0.0010  0.0099  0.0100  0.0909  0.0372  0.5636
  15.  C  0.0094 -0.0045  0.0026  0.0059  0.0029  0.0027  0.0278  0.0898  0.0451
  16.  C -0.0845  0.0075 -0.0060  0.0010 -0.0092 -0.0074  0.0826  0.0158  0.0464
  17.  H  0.0082 -0.0001  0.0000  0.0002  0.0012 -0.0020  0.0000 -0.0002 -0.0000
  18.  H  0.0766 -0.0007  0.0032  0.0005  0.0020  0.0031  0.0047  0.0039  0.0014
  19.  H  0.0000  0.0101  0.0102  0.0009 -0.0057  0.0106  0.0119  0.0096 -0.0004
  20.  H  0.0101  0.0000 -0.0609 -0.0130  0.0120 -0.0164  0.0097 -0.0012  0.0007
  21.  H  0.0102 -0.0609  0.0000 -0.0622 -0.0131  0.0127  0.0033  0.0000 -0.0005
  22.  H  0.0009 -0.0130 -0.0622  0.0000 -0.0623 -0.0134  0.0023 -0.0000 -0.0002
  23.  H -0.0057  0.0120 -0.0131 -0.0623  0.0000 -0.0609 -0.0017 -0.0002  0.0001
  24.  H  0.0106 -0.0164  0.0127 -0.0134 -0.0609  0.0000 -0.0015 -0.0012 -0.0001
  25.  H  0.0119  0.0097  0.0033  0.0023 -0.0017 -0.0015  0.0000 -0.0615 -0.0135
  26.  H  0.0096 -0.0012  0.0000 -0.0000 -0.0002 -0.0012 -0.0615  0.0000 -0.0622
  27.  H -0.0004  0.0007 -0.0005 -0.0002  0.0001 -0.0001 -0.0135 -0.0622  0.0000
  28.  H -0.0062 -0.0003 -0.0002  0.0000 -0.0007 -0.0014  0.0113 -0.0131 -0.0621
  29. Cl  0.0700  0.0009 -0.0025  0.0005  0.0085  0.0054 -0.0143  0.0216 -0.0140

     Atom   28      29
     ---- ------  ------
   1.  C  0.0107  0.0068
   2.  N  0.0080  0.0217
   3.  O -0.0051 -0.0457
   4.  C -0.0123  0.0647
   5.  C  0.0191  0.0077
   6.  C  0.0031 -0.4823
   7.  C  0.0038 -0.0241
   8.  C  0.0032 -0.0057
   9.  C  0.0033 -0.0192
  10.  C  0.0048 -0.0358
  11.  C -0.0044  0.0916
  12.  C  0.0034 -0.0424
  13.  C  0.0009  0.3770
  14.  C  0.0028 -0.0923
  15.  C  0.0894 -0.4106
  16.  C  0.0101  0.4280
  17.  H  0.0026  0.0083
  18.  H  0.0002 -0.0080
  19.  H -0.0062  0.0700
  20.  H -0.0003  0.0009
  21.  H -0.0002 -0.0025
  22.  H  0.0000  0.0005
  23.  H -0.0007  0.0085
  24.  H -0.0014  0.0054
  25.  H  0.0113 -0.0143
  26.  H -0.0131  0.0216
  27.  H -0.0621 -0.0140
  28.  H  0.0000 -0.0420
  29. Cl -0.0420  0.0000


 MO atomic valencies:                                                          

     Atom    1
     ---- ------
   1.  C  4.5256
   2.  N  0.6939
   3.  O  0.9240
   4.  C -0.4615
   5.  C  0.5605
   6.  C  3.1482
   7.  C  1.8237
   8.  C -0.1875
   9.  C  0.4355
  10.  C -0.0544
  11.  C  0.5905
  12.  C  3.6626
  13.  C  4.4418
  14.  C  3.3591
  15.  C  2.3229
  16.  C  3.4105
  17.  H  1.4909
  18.  H  0.4552
  19.  H  0.7053
  20.  H  1.5872
  21.  H  0.0459
  22.  H -1.0067
  23.  H -0.5468
  24.  H  1.0512
  25.  H  1.0930
  26.  H  1.1901
  27.  H  0.5573
  28.  H  0.0289
  29. Cl -0.1263


 NATURAL BOND ORBITAL ANALYSIS:

                       Occupancies       Lewis Structure    Low   High
           Occ.    -------------------  -----------------   occ   occ
  Cycle   Thresh.   Lewis   Non-Lewis     CR  BD  3C  LP    (L)   (NL)   Dev
 =============================================================================
   1(1)    1.90   120.50883   7.49117     21  32   0  11    11      9    0.44
   2(2)    1.90   120.50883   7.49117     21  32   0  11    11      9    0.44
   3(1)    1.80   120.88652   7.11348     21  31   0  12     7      8    0.44
   4(2)    1.80   120.88652   7.11348     21  31   0  12     7      8    0.44
   5(1)    1.70   120.91408   7.08592     21  31   0  12     6      8    0.44
   6(2)    1.70   120.91408   7.08592     21  31   0  12     6      8    0.44
   7(1)    1.60   124.77608   3.22392     21  37   0   6     0      8    0.44
   8(2)    1.60   124.80805   3.19195     21  37   0   6     0      8    0.43
   9(3)    1.60   124.15990   3.84010     21  36   0   7     1      8    0.44
  10(4)    1.60   124.80805   3.19195     21  37   0   6     0      8    0.43
  11(1)    1.50   124.80805   3.19195     21  37   0   6     0      8    0.43
  12(2)    1.50   124.15990   3.84010     21  36   0   7     1      8    0.44
  13(3)    1.50   124.80805   3.19195     21  37   0   6     0      8    0.43
  14(1)    1.60   124.80805   3.19195     21  37   0   6     0      8    0.43
 -----------------------------------------------------------------------------

 Structure accepted: RESONANCE keyword permits strongly delocalized structure

 WARNING:  1 low occupancy (<1.9990e) core orbital  found on  C    6
           1 low occupancy (<1.9990e) core orbital  found on  C   16

 --------------------------------------------------------
   Core                     41.98621 ( 99.967% of  42)
   Valence Lewis            82.82185 ( 96.304% of  86)
  ==================       ============================
   Total Lewis             124.80805 ( 97.506% of 128)
  -----------------------------------------------------
   Valence non-Lewis         2.94115 (  2.298% of 128)
   Rydberg non-Lewis         0.25079 (  0.196% of 128)
  ==================       ============================
   Total non-Lewis           3.19195 (  2.494% of 128)
 --------------------------------------------------------


       (Occupancy)   Bond orbital/ Coefficients/ Hybrids
 ---------------------------------------------------------------------------------
     1. (1.99140) BD ( 1) C   1 - N   2  
                ( 36.89%)   0.6074* C   1 s( 32.30%)p 2.09( 67.61%)d 0.00(  0.09%)
                                            0.0002  0.5680 -0.0197 -0.0012 -0.0016
                                           -0.6898  0.0284  0.0098 -0.0030  0.3154
                                           -0.0255 -0.0021  0.0048 -0.3146 -0.0134
                                            0.0035 -0.0003 -0.0149  0.0178 -0.0098
                                            0.0135 -0.0108
                ( 63.11%)   0.7944* N   2 s( 32.61%)p 2.06( 67.34%)d 0.00(  0.05%)
                                           -0.0000  0.5710  0.0058  0.0027 -0.0001
                                            0.6773 -0.0156 -0.0007  0.0022 -0.3709
                                           -0.0044  0.0052  0.0005  0.2762 -0.0243
                                            0.0013 -0.0000 -0.0183  0.0077 -0.0081
                                            0.0045 -0.0039
     2. (1.99542) BD ( 1) C   1 - O   3  
                ( 31.68%)   0.5629* C   1 s( 16.92%)p 4.89( 82.70%)d 0.02(  0.39%)
                                           -0.0001 -0.4090  0.0433  0.0039  0.0006
                                           -0.0909  0.0530  0.0021 -0.0009  0.8468
                                           -0.0037  0.0040 -0.0024  0.3137 -0.0154
                                           -0.0076 -0.0011  0.0373  0.0050 -0.0424
                                            0.0254 -0.0000
                ( 68.32%)   0.8266* O   3 s( 20.03%)p 3.99( 79.85%)d 0.01(  0.12%)
                                           -0.0000 -0.4468  0.0248 -0.0015 -0.0000
                                            0.6695 -0.0083  0.0002 -0.0005  0.4578
                                            0.0044 -0.0016 -0.0023 -0.3747  0.0118
                                           -0.0023  0.0007 -0.0023  0.0260  0.0044
                                           -0.0228 -0.0024
     3. (1.99328) BD ( 2) C   1 - O   3  
                ( 32.00%)   0.5657* C   1 s( 16.85%)p 4.91( 82.77%)d 0.02(  0.38%)
                                           -0.0000  0.4075 -0.0490  0.0012 -0.0013
                                            0.7037 -0.0352  0.0020  0.0002  0.4199
                                            0.0401  0.0054 -0.0028 -0.3911  0.0184
                                            0.0049  0.0001  0.0135 -0.0384 -0.0196
                                            0.0413  0.0062
                ( 68.00%)   0.8246* O   3 s( 21.01%)p 3.75( 78.86%)d 0.01(  0.12%)
                                            0.0000  0.4577 -0.0255  0.0009 -0.0000
                                           -0.0865  0.0076 -0.0015 -0.0013  0.8279
                                           -0.0056 -0.0004 -0.0022  0.3089 -0.0126
                                            0.0020 -0.0005 -0.0225 -0.0117  0.0232
                                           -0.0082 -0.0004
     4. (1.98408) BD ( 1) C   1 - H  17  
                ( 58.98%)   0.7680* C   1 s( 34.40%)p 1.90( 65.51%)d 0.00(  0.09%)
                                           -0.0003  0.5846  0.0479  0.0018  0.0014
                                            0.1113 -0.0044  0.0027  0.0031 -0.0041
                                            0.0051 -0.0009 -0.0015  0.8010  0.0318
                                            0.0040 -0.0011  0.0066  0.0050  0.0011
                                           -0.0047  0.0282
                ( 41.02%)   0.6405* H  17 s(100.00%)
                                            1.0000  0.0059 -0.0004
     5. (1.98046) BD ( 1) N   2 - C   4  
                ( 61.37%)   0.7834* N   2 s( 33.43%)p 1.99( 66.53%)d 0.00(  0.04%)
                                            0.0000 -0.5781  0.0027  0.0044  0.0000
                                            0.2213 -0.0010 -0.0050 -0.0002  0.0949
                                            0.0015  0.0004 -0.0017  0.7793 -0.0063
                                           -0.0038  0.0012  0.0001 -0.0087 -0.0105
                                           -0.0055 -0.0132
                ( 38.63%)   0.6215* C   4 s( 20.91%)p 3.78( 79.00%)d 0.00(  0.10%)
                                           -0.0000 -0.4566 -0.0253 -0.0013  0.0005
                                           -0.2553  0.0201 -0.0102 -0.0029 -0.0952
                                            0.0124 -0.0030  0.0004 -0.8454  0.0180
                                           -0.0064 -0.0007 -0.0018 -0.0121 -0.0066
                                           -0.0013 -0.0275
     6. (1.97940) BD ( 1) N   2 - H  18  
                ( 69.92%)   0.8362* N   2 s( 24.86%)p 3.02( 75.06%)d 0.00(  0.08%)
                                            0.0003 -0.4986  0.0040 -0.0023  0.0001
                                            0.6604 -0.0131  0.0018 -0.0002  0.0214
                                            0.0108  0.0004 -0.0010 -0.5598  0.0164
                                           -0.0043  0.0006 -0.0057  0.0221  0.0076
                                           -0.0149 -0.0046
                ( 30.08%)   0.5485* H  18 s(100.00%)
                                           -1.0000 -0.0030 -0.0001
     7. (1.96350) BD ( 1) C   4 - C   5  
                ( 50.41%)   0.7100* C   4 s( 28.76%)p 2.48( 71.21%)d 0.00(  0.03%)
                                            0.0002  0.5363  0.0049  0.0019  0.0003
                                           -0.5545 -0.0086  0.0009 -0.0044 -0.6337
                                            0.0163  0.0010 -0.0024 -0.0507  0.0028
                                            0.0028 -0.0005  0.0152  0.0001 -0.0003
                                            0.0014 -0.0082
                ( 49.59%)   0.7042* C   5 s( 30.75%)p 2.25( 69.22%)d 0.00(  0.03%)
                                            0.0002  0.5545 -0.0090 -0.0015 -0.0007
                                            0.5389  0.0035 -0.0027  0.0005  0.6291
                                            0.0244 -0.0050  0.0009  0.0739 -0.0008
                                           -0.0054  0.0004  0.0138  0.0009  0.0028
                                           -0.0015 -0.0083
     8. (1.96686) BD ( 1) C   4 - C   6  
                ( 49.72%)   0.7052* C   4 s( 27.97%)p 2.57( 72.00%)d 0.00(  0.03%)
                                            0.0001  0.5288  0.0074 -0.0009  0.0002
                                           -0.3090 -0.0235  0.0022 -0.0029  0.7400
                                           -0.0056  0.0007  0.0014 -0.2762 -0.0019
                                           -0.0030 -0.0013 -0.0116  0.0035 -0.0063
                                           -0.0085 -0.0070
                ( 50.28%)   0.7090* C   6 s( 31.26%)p 2.20( 68.71%)d 0.00(  0.03%)
                                            0.0001  0.5589 -0.0128 -0.0008 -0.0007
                                            0.3017 -0.0030 -0.0014 -0.0006 -0.7037
                                           -0.0258  0.0031 -0.0003  0.3166  0.0018
                                           -0.0062  0.0007 -0.0103  0.0019 -0.0087
                                           -0.0091 -0.0042
     9. (1.96943) BD ( 1) C   4 - H  19  
                ( 63.39%)   0.7962* C   4 s( 22.40%)p 3.46( 77.53%)d 0.00(  0.07%)
                                           -0.0002  0.4727 -0.0238 -0.0009 -0.0000
                                            0.7280  0.0137 -0.0046 -0.0028 -0.2017
                                           -0.0080  0.0012  0.0030 -0.4515 -0.0205
                                            0.0062  0.0031 -0.0086 -0.0200  0.0053
                                            0.0148 -0.0031
                ( 36.61%)   0.6051* H  19 s(100.00%)
                                            1.0000  0.0058  0.0008
    10. (1.97158) BD ( 1) C   5 - C   7  
                ( 50.77%)   0.7125* C   5 s( 34.54%)p 1.89( 65.43%)d 0.00(  0.03%)
                                           -0.0000  0.5877  0.0061 -0.0003  0.0002
                                           -0.7439  0.0092 -0.0016 -0.0041  0.0837
                                           -0.0115 -0.0036  0.0018  0.3059 -0.0087
                                            0.0004  0.0024 -0.0006 -0.0113  0.0020
                                            0.0130 -0.0065
                ( 49.23%)   0.7016* C   7 s( 35.68%)p 1.80( 64.29%)d 0.00(  0.03%)
                                            0.0001  0.5973  0.0084  0.0032  0.0005
                                            0.7478 -0.0120 -0.0079  0.0022 -0.0400
                                           -0.0188  0.0012 -0.0013 -0.2853 -0.0036
                                            0.0043 -0.0012 -0.0035 -0.0115  0.0044
                                            0.0108 -0.0069
    11. (1.97192) BD ( 1) C   5 - C  11  
                ( 50.99%)   0.7141* C   5 s( 34.68%)p 1.88( 65.29%)d 0.00(  0.03%)
                                           -0.0000  0.5888  0.0049  0.0007  0.0004
                                            0.2376 -0.0177 -0.0018  0.0021 -0.6794
                                            0.0027 -0.0035 -0.0031 -0.3667  0.0098
                                            0.0004 -0.0022 -0.0058 -0.0040  0.0123
                                           -0.0100 -0.0050
                ( 49.01%)   0.7000* C  11 s( 35.91%)p 1.78( 64.06%)d 0.00(  0.03%)
                                            0.0001  0.5992  0.0088  0.0030  0.0006
                                           -0.1996 -0.0219  0.0035 -0.0022  0.6853
                                           -0.0182 -0.0064  0.0020  0.3609  0.0006
                                           -0.0048  0.0014 -0.0076 -0.0069  0.0124
                                           -0.0063 -0.0051
    12. (1.65967) BD ( 2) C   5 - C  11  
                ( 50.98%)   0.7140* C   5 s(  0.00%)p 1.00( 99.96%)d 0.00(  0.04%)
                                            0.0000 -0.0055  0.0022 -0.0011 -0.0001
                                            0.3143  0.0013  0.0018 -0.0018 -0.3671
                                           -0.0034 -0.0018  0.0023  0.8752  0.0062
                                            0.0023 -0.0054 -0.0047 -0.0051 -0.0135
                                           -0.0079 -0.0094
                ( 49.02%)   0.7002* C  11 s(  0.00%)p 1.00( 99.95%)d 0.00(  0.05%)
                                           -0.0000 -0.0012  0.0003  0.0007 -0.0001
                                            0.3178  0.0014  0.0013 -0.0003 -0.3667
                                           -0.0015 -0.0007  0.0007  0.8741  0.0039
                                            0.0011 -0.0016  0.0097 -0.0116  0.0056
                                           -0.0015  0.0163
    13. (1.96628) BD ( 1) C   6 - C  12  
                ( 51.39%)   0.7169* C   6 s( 34.87%)p 1.87( 65.10%)d 0.00(  0.03%)
                                           -0.0002  0.5905  0.0059 -0.0020  0.0003
                                           -0.4478  0.0028  0.0000 -0.0026  0.4854
                                            0.0000  0.0015  0.0010  0.4632 -0.0158
                                            0.0018  0.0041 -0.0125 -0.0097  0.0083
                                           -0.0022 -0.0014
                ( 48.61%)   0.6972* C  12 s( 35.61%)p 1.81( 64.36%)d 0.00(  0.03%)
                                            0.0001  0.5967  0.0072  0.0010  0.0007
                                            0.4437 -0.0084 -0.0049  0.0015 -0.5106
                                            0.0183  0.0070 -0.0006 -0.4305 -0.0153
                                            0.0052 -0.0027 -0.0104 -0.0112  0.0083
                                           -0.0020  0.0036
    14. (1.97154) BD ( 1) C   6 - C  16  
                ( 49.75%)   0.7053* C   6 s( 33.86%)p 1.95( 66.11%)d 0.00(  0.03%)
                                           -0.0000  0.5817  0.0111  0.0026  0.0002
                                            0.1577 -0.0090  0.0028  0.0011  0.1797
                                            0.0104  0.0038  0.0007 -0.7770  0.0079
                                           -0.0011 -0.0053 -0.0001 -0.0048 -0.0076
                                           -0.0016  0.0155
                ( 50.25%)   0.7089* C  16 s( 38.66%)p 1.59( 61.32%)d 0.00(  0.02%)
                                            0.0001  0.6218  0.0021  0.0030  0.0006
                                           -0.1124 -0.0065 -0.0035  0.0001 -0.2510
                                            0.0039 -0.0013 -0.0011  0.7330  0.0075
                                            0.0121 -0.0002 -0.0031 -0.0062 -0.0066
                                           -0.0028  0.0120
    15. (1.67840) BD ( 2) C   6 - C  16  
                ( 47.31%)   0.6878* C   6 s(  0.01%)p 1.00( 99.95%)d 0.00(  0.05%)
                                           -0.0001  0.0047  0.0057 -0.0022 -0.0000
                                            0.8264 -0.0052  0.0067 -0.0054  0.4857
                                            0.0008  0.0036 -0.0030  0.2837 -0.0050
                                            0.0020 -0.0023  0.0101 -0.0143 -0.0046
                                           -0.0084 -0.0081
                ( 52.69%)   0.7259* C  16 s(  0.00%)p 1.00( 99.98%)d 0.00(  0.01%)
                                            0.0000  0.0035  0.0004  0.0013 -0.0001
                                            0.8251 -0.0030 -0.0025  0.0043  0.4849
                                           -0.0002 -0.0002  0.0003  0.2896 -0.0016
                                           -0.0015  0.0019 -0.0039  0.0085  0.0042
                                            0.0006  0.0056
    16. (1.97788) BD ( 1) C   7 - C   8  
                ( 50.52%)   0.7107* C   7 s( 36.04%)p 1.77( 63.93%)d 0.00(  0.03%)
                                           -0.0000  0.6000  0.0187 -0.0017 -0.0001
                                           -0.5299  0.0379  0.0006 -0.0018 -0.5951
                                           -0.0102  0.0069 -0.0010 -0.0497 -0.0178
                                            0.0036  0.0001  0.0137  0.0008  0.0050
                                           -0.0055 -0.0101
                ( 49.48%)   0.7034* C   8 s( 35.83%)p 1.79( 64.13%)d 0.00(  0.04%)
                                            0.0000  0.5985 -0.0123  0.0026  0.0005
                                            0.4955  0.0183 -0.0107  0.0022  0.6217
                                           -0.0364 -0.0061  0.0009  0.0833 -0.0217
                                            0.0012 -0.0004  0.0153 -0.0011  0.0028
                                            0.0008 -0.0109
    17. (1.66590) BD ( 2) C   7 - C   8  
                ( 50.40%)   0.7100* C   7 s(  0.00%)p 1.00( 99.95%)d 0.00(  0.05%)
                                            0.0000 -0.0007 -0.0010 -0.0008 -0.0001
                                            0.3168  0.0038  0.0033  0.0001 -0.3562
                                           -0.0020 -0.0015  0.0009  0.8787  0.0097
                                            0.0114 -0.0005 -0.0054 -0.0049 -0.0152
                                           -0.0080 -0.0105
                ( 49.60%)   0.7042* C   8 s(  0.00%)p 1.00( 99.94%)d 0.00(  0.05%)
                                           -0.0000 -0.0019  0.0011  0.0004  0.0002
                                            0.3125  0.0046  0.0023  0.0001 -0.3646
                                           -0.0048 -0.0039 -0.0004  0.8767  0.0119
                                            0.0070 -0.0000 -0.0055  0.0175  0.0086
                                            0.0095 -0.0068
    18. (1.97758) BD ( 1) C   7 - H  20  
                ( 61.21%)   0.7824* C   7 s( 28.26%)p 2.54( 71.68%)d 0.00(  0.06%)
                                           -0.0004  0.5311 -0.0223 -0.0015 -0.0002
                                           -0.2408  0.0100 -0.0024 -0.0002  0.7179
                                            0.0177  0.0021 -0.0014  0.3782  0.0052
                                            0.0030  0.0002 -0.0105 -0.0046  0.0156
                                           -0.0137 -0.0040
                ( 38.79%)   0.6228* H  20 s(100.00%)
                                            1.0000  0.0017  0.0005
    19. (1.97936) BD ( 1) C   8 - C   9  
                ( 50.11%)   0.7079* C   8 s( 35.89%)p 1.79( 64.08%)d 0.00(  0.04%)
                                            0.0000  0.5989 -0.0145 -0.0029 -0.0005
                                            0.1995  0.0324 -0.0084  0.0010 -0.6871
                                            0.0334  0.0070 -0.0010 -0.3556  0.0023
                                            0.0061 -0.0008 -0.0082 -0.0071  0.0128
                                           -0.0070 -0.0053
                ( 49.89%)   0.7063* C   9 s( 35.75%)p 1.80( 64.21%)d 0.00(  0.04%)
                                            0.0000  0.5978 -0.0129 -0.0002  0.0001
                                           -0.2500  0.0432 -0.0013  0.0002  0.6647
                                           -0.0018 -0.0127  0.0008  0.3681 -0.0164
                                           -0.0050  0.0002 -0.0038 -0.0040  0.0134
                                           -0.0111 -0.0062
    20. (1.97996) BD ( 1) C   8 - H  21  
                ( 61.24%)   0.7826* C   8 s( 28.24%)p 2.54( 71.70%)d 0.00(  0.06%)
                                            0.0004 -0.5309 -0.0222 -0.0001 -0.0000
                                            0.7839  0.0171  0.0064 -0.0010 -0.0732
                                           -0.0024 -0.0009  0.0004 -0.3111 -0.0072
                                           -0.0026  0.0005  0.0044  0.0135 -0.0002
                                           -0.0182  0.0057
                ( 38.76%)   0.6226* H  21 s(100.00%)
                                           -1.0000 -0.0011 -0.0008
    21. (1.97940) BD ( 1) C   9 - C  10  
                ( 49.93%)   0.7066* C   9 s( 35.79%)p 1.79( 64.17%)d 0.00(  0.04%)
                                            0.0000  0.5981 -0.0131 -0.0001  0.0001
                                            0.7338 -0.0108 -0.0127  0.0007 -0.0924
                                            0.0401 -0.0036  0.0004 -0.3041  0.0207
                                            0.0033 -0.0001  0.0016 -0.0110  0.0017
                                            0.0133 -0.0081
                ( 50.07%)   0.7076* C  10 s( 35.87%)p 1.79( 64.09%)d 0.00(  0.04%)
                                            0.0000  0.5987 -0.0144 -0.0015 -0.0003
                                           -0.7442  0.0276 -0.0090 -0.0012  0.0390
                                            0.0372  0.0060  0.0006  0.2885  0.0055
                                            0.0055  0.0007 -0.0042 -0.0124  0.0042
                                            0.0113 -0.0066
    22. (1.66007) BD ( 2) C   9 - C  10  
                ( 50.24%)   0.7088* C   9 s(  0.00%)p 1.00( 99.95%)d 0.00(  0.05%)
                                            0.0000 -0.0005  0.0002 -0.0000  0.0000
                                            0.3170  0.0058  0.0030  0.0002 -0.3648
                                           -0.0065 -0.0030  0.0001  0.8749  0.0162
                                            0.0093  0.0005 -0.0038  0.0164  0.0105
                                            0.0104 -0.0040
                ( 49.76%)   0.7054* C  10 s(  0.00%)p 1.00( 99.95%)d 0.00(  0.05%)
                                           -0.0000 -0.0004 -0.0001 -0.0002 -0.0001
                                            0.3195  0.0051 -0.0025 -0.0003 -0.3645
                                           -0.0062  0.0030  0.0003  0.8742  0.0149
                                           -0.0093 -0.0005  0.0095 -0.0089  0.0079
                                            0.0006  0.0166
    23. (1.97987) BD ( 1) C   9 - H  22  
                ( 61.21%)   0.7824* C   9 s( 28.42%)p 2.52( 71.52%)d 0.00(  0.06%)
                                            0.0004 -0.5327 -0.0217  0.0001  0.0001
                                            0.5438  0.0117  0.0048 -0.0003  0.6435
                                            0.0137  0.0058 -0.0003  0.0709  0.0015
                                            0.0007 -0.0000 -0.0205 -0.0037 -0.0013
                                            0.0036  0.0104
                ( 38.79%)   0.6228* H  22 s(100.00%)
                                           -1.0000 -0.0009 -0.0007
    24. (1.97801) BD ( 1) C  10 - C  11  
                ( 49.69%)   0.7049* C  10 s( 35.89%)p 1.79( 64.07%)d 0.00(  0.04%)
                                            0.0000  0.5989 -0.0118  0.0013  0.0005
                                            0.5327 -0.0412  0.0041  0.0004  0.5932
                                            0.0089  0.0116  0.0019  0.0529  0.0188
                                            0.0034  0.0007  0.0143  0.0004  0.0055
                                           -0.0053 -0.0106
                ( 50.31%)   0.7093* C  11 s( 35.67%)p 1.80( 64.29%)d 0.00(  0.04%)
                                           -0.0000  0.5970  0.0178 -0.0022 -0.0003
                                           -0.4953 -0.0188  0.0074 -0.0011 -0.6236
                                            0.0350  0.0015 -0.0017 -0.0807  0.0214
                                           -0.0022 -0.0004  0.0155 -0.0012  0.0024
                                            0.0009 -0.0107
    25. (1.97971) BD ( 1) C  10 - H  23  
                ( 61.22%)   0.7825* C  10 s( 28.20%)p 2.54( 71.74%)d 0.00(  0.06%)
                                            0.0004 -0.5306 -0.0218  0.0001  0.0001
                                           -0.2392 -0.0059  0.0025  0.0005  0.7151
                                            0.0153 -0.0060 -0.0007  0.3853  0.0086
                                           -0.0038 -0.0004  0.0111  0.0045 -0.0152
                                            0.0135  0.0030
                ( 38.78%)   0.6227* H  23 s(100.00%)
                                           -1.0000 -0.0010 -0.0008
    26. (1.97917) BD ( 1) C  11 - H  24  
                ( 61.31%)   0.7830* C  11 s( 28.39%)p 2.52( 71.55%)d 0.00(  0.06%)
                                           -0.0004  0.5324 -0.0217 -0.0007 -0.0002
                                            0.7821  0.0163  0.0038 -0.0016 -0.0716
                                            0.0079  0.0001 -0.0006 -0.3136 -0.0029
                                           -0.0016  0.0001 -0.0038 -0.0138  0.0005
                                            0.0179 -0.0062
                ( 38.69%)   0.6220* H  24 s(100.00%)
                                            1.0000  0.0016  0.0004
    27. (1.97804) BD ( 1) C  12 - C  13  
                ( 50.53%)   0.7108* C  12 s( 36.05%)p 1.77( 63.92%)d 0.00(  0.04%)
                                           -0.0000  0.6001  0.0192 -0.0002 -0.0003
                                           -0.2996  0.0237  0.0007 -0.0011  0.6822
                                           -0.0215 -0.0033  0.0019 -0.2862 -0.0305
                                            0.0065 -0.0005 -0.0098  0.0027 -0.0125
                                           -0.0097 -0.0004
                ( 49.47%)   0.7034* C  13 s( 35.88%)p 1.79( 64.08%)d 0.00(  0.04%)
                                            0.0000  0.5989 -0.0129  0.0016  0.0003
                                            0.2791  0.0113  0.0065  0.0010 -0.6747
                                            0.0061 -0.0104 -0.0018  0.3246 -0.0444
                                            0.0002 -0.0004 -0.0134  0.0016 -0.0075
                                           -0.0100 -0.0053
    28. (1.66443) BD ( 2) C  12 - C  13  
                ( 50.19%)   0.7085* C  12 s(  0.00%)p 1.00( 99.95%)d 0.00(  0.05%)
                                            0.0000  0.0009  0.0025  0.0009  0.0001
                                            0.8286  0.0053  0.0081 -0.0013  0.4820
                                            0.0060  0.0033 -0.0004  0.2837  0.0004
                                            0.0049 -0.0003  0.0100 -0.0152 -0.0050
                                           -0.0077 -0.0086
                ( 49.81%)   0.7057* C  13 s(  0.00%)p 1.00( 99.94%)d 0.00(  0.06%)
                                            0.0000  0.0010 -0.0002  0.0012  0.0001
                                            0.8290  0.0106 -0.0065  0.0001  0.4807
                                            0.0064 -0.0033 -0.0000  0.2844  0.0036
                                           -0.0019 -0.0001 -0.0100 -0.0001 -0.0077
                                            0.0200 -0.0021
    29. (1.97793) BD ( 1) C  12 - H  25  
                ( 61.27%)   0.7827* C  12 s( 28.31%)p 2.53( 71.64%)d 0.00(  0.06%)
                                           -0.0004  0.5316 -0.0216 -0.0006 -0.0002
                                           -0.1606  0.0024 -0.0021  0.0001 -0.1994
                                           -0.0170  0.0008  0.0007  0.8065  0.0122
                                            0.0050 -0.0007  0.0033 -0.0078 -0.0090
                                            0.0003  0.0200
                ( 38.73%)   0.6224* H  25 s(100.00%)
                                            1.0000  0.0018  0.0004
    30. (1.97915) BD ( 1) C  13 - C  14  
                ( 49.98%)   0.7070* C  13 s( 35.73%)p 1.80( 64.23%)d 0.00(  0.04%)
                                            0.0000  0.5976 -0.0136 -0.0026 -0.0004
                                            0.1319  0.0187  0.0050  0.0006  0.2197
                                           -0.0408 -0.0020 -0.0003 -0.7578  0.0144
                                           -0.0113 -0.0015 -0.0015 -0.0085 -0.0049
                                           -0.0009  0.0164
                ( 50.02%)   0.7073* C  14 s( 35.81%)p 1.79( 64.15%)d 0.00(  0.04%)
                                            0.0000  0.5983 -0.0137 -0.0002 -0.0001
                                           -0.1623  0.0257  0.0003  0.0002 -0.1719
                                           -0.0302 -0.0073 -0.0006  0.7637 -0.0238
                                            0.0118  0.0004 -0.0014 -0.0045 -0.0106
                                           -0.0031  0.0149
    31. (1.97965) BD ( 1) C  13 - H  26  
                ( 61.37%)   0.7834* C  13 s( 28.35%)p 2.53( 71.60%)d 0.00(  0.06%)
                                           -0.0004  0.5319  0.0222  0.0009  0.0002
                                           -0.4648 -0.0105  0.0044  0.0005  0.5128
                                            0.0108 -0.0041 -0.0005  0.4864  0.0114
                                           -0.0043 -0.0008 -0.0125 -0.0127  0.0156
                                           -0.0004 -0.0007
                ( 38.63%)   0.6215* H  26 s(100.00%)
                                            1.0000  0.0010  0.0008
    32. (1.97368) BD ( 1) C  14 - C  15  
                ( 49.41%)   0.7029* C  14 s( 35.50%)p 1.82( 64.46%)d 0.00(  0.04%)
                                           -0.0001 -0.5957  0.0132  0.0002 -0.0000
                                           -0.4375  0.0065 -0.0077 -0.0005  0.4707
                                            0.0149  0.0107  0.0009  0.4789 -0.0440
                                            0.0036 -0.0001  0.0141  0.0093 -0.0086
                                            0.0038  0.0016
                ( 50.59%)   0.7113* C  15 s( 36.30%)p 1.75( 63.66%)d 0.00(  0.04%)
                                            0.0002 -0.6023  0.0161  0.0049  0.0001
                                            0.4423 -0.0131 -0.0056  0.0009 -0.4999
                                            0.0366  0.0032 -0.0005 -0.4346 -0.0238
                                            0.0106 -0.0017  0.0107  0.0123 -0.0091
                                            0.0013 -0.0051
    33. (1.66698) BD ( 2) C  14 - C  15  
                ( 49.70%)   0.7050* C  14 s(  0.00%)p 1.00( 99.94%)d 0.00(  0.06%)
                                            0.0000  0.0005 -0.0000 -0.0003 -0.0000
                                            0.8284  0.0147 -0.0093  0.0008  0.4816
                                            0.0087 -0.0059  0.0005  0.2841  0.0052
                                           -0.0030  0.0005 -0.0111  0.0029 -0.0061
                                            0.0199 -0.0004
                ( 50.30%)   0.7092* C  15 s(  0.00%)p 1.00( 99.95%)d 0.00(  0.05%)
                                            0.0000  0.0009 -0.0002 -0.0001  0.0000
                                            0.8274  0.0143  0.0087  0.0002  0.4823
                                            0.0083  0.0061  0.0002  0.2862  0.0045
                                            0.0032 -0.0000 -0.0024  0.0152  0.0109
                                           -0.0080  0.0105
    34. (1.97934) BD ( 1) C  14 - H  27  
                ( 61.48%)   0.7841* C  14 s( 28.65%)p 2.49( 71.30%)d 0.00(  0.05%)
                                           -0.0004  0.5348  0.0221  0.0000  0.0001
                                           -0.3070 -0.0061  0.0033  0.0002  0.7175
                                            0.0152 -0.0068 -0.0004 -0.3219 -0.0082
                                            0.0026 -0.0000 -0.0114  0.0069 -0.0132
                                           -0.0117 -0.0077
                ( 38.52%)   0.6207* H  27 s(100.00%)
                                            1.0000  0.0009  0.0008
    35. (1.97746) BD ( 1) C  15 - C  16  
                ( 48.50%)   0.6964* C  15 s( 34.94%)p 1.86( 65.03%)d 0.00(  0.03%)
                                            0.0000  0.5909 -0.0165  0.0023  0.0003
                                            0.3032 -0.0232 -0.0032 -0.0004 -0.6898
                                            0.0240  0.0094 -0.0005  0.2839  0.0261
                                           -0.0072  0.0018 -0.0095  0.0031 -0.0122
                                           -0.0096 -0.0013
                ( 51.50%)   0.7176* C  16 s( 37.86%)p 1.64( 62.12%)d 0.00(  0.03%)
                                           -0.0000  0.6152  0.0068 -0.0004 -0.0003
                                           -0.2704 -0.0092 -0.0052 -0.0001  0.6578
                                            0.0024  0.0091  0.0008 -0.3386  0.0231
                                            0.0001 -0.0028 -0.0109  0.0011 -0.0090
                                           -0.0089 -0.0013
    36. (1.97909) BD ( 1) C  15 - H  28  
                ( 61.81%)   0.7862* C  15 s( 28.74%)p 2.48( 71.20%)d 0.00(  0.05%)
                                            0.0003 -0.5356 -0.0237 -0.0032  0.0002
                                           -0.1622 -0.0087 -0.0001  0.0004 -0.1978
                                            0.0048 -0.0026  0.0003  0.8038  0.0165
                                            0.0055 -0.0017 -0.0024  0.0073  0.0087
                                           -0.0002 -0.0201
                ( 38.19%)   0.6180* H  28 s(100.00%)
                                           -1.0000 -0.0014 -0.0008
    37. (1.98849) BD ( 1) C  16 -Cl  29  
                ( 46.29%)   0.6804* C  16 s( 23.31%)p 3.28( 76.50%)d 0.01(  0.19%)
                                           -0.0001  0.4827 -0.0105 -0.0034 -0.0004
                                            0.4825 -0.0047 -0.0069 -0.0060 -0.5179
                                           -0.0008  0.0049  0.0081 -0.5132  0.0151
                                            0.0090  0.0059 -0.0248 -0.0252  0.0255
                                           -0.0021  0.0024
                ( 53.71%)   0.7329*Cl  29 s( 20.57%)p 3.84( 78.90%)d 0.03(  0.53%)
                                            0.0000  0.0001  0.4525  0.0315  0.0005
                                            0.0000 -0.0000 -0.0001 -0.4871  0.0278
                                            0.0036 -0.0010  0.0002  0.0001  0.5042
                                           -0.0311 -0.0027 -0.0003 -0.0002  0.0001
                                            0.5431 -0.0264 -0.0029  0.0022 -0.0001
                                           -0.0390 -0.0421  0.0440 -0.0013  0.0048
    38. (1.99960) CR ( 1) C   1           s(100.00%)p 0.00(  0.00%)
                                            1.0000  0.0001  0.0000  0.0000  0.0000
                                            0.0001 -0.0000 -0.0000  0.0000  0.0000
                                            0.0000  0.0000 -0.0000  0.0003  0.0000
                                           -0.0000 -0.0000  0.0000 -0.0000 -0.0000
                                           -0.0000  0.0000
    39. (1.99946) CR ( 1) N   2           s(100.00%)p 0.00(  0.00%)
                                            1.0000  0.0000 -0.0000  0.0000 -0.0000
                                           -0.0003 -0.0000 -0.0000  0.0000 -0.0004
                                           -0.0000 -0.0000  0.0000  0.0001 -0.0000
                                           -0.0000  0.0000  0.0000 -0.0000 -0.0000
                                           -0.0000 -0.0000
    40. (1.99977) CR ( 1) O   3           s(100.00%)p 0.00(  0.00%)
                                            1.0000  0.0003  0.0000  0.0000  0.0000
                                            0.0002 -0.0000  0.0000  0.0000 -0.0001
                                            0.0000 -0.0000 -0.0000 -0.0001  0.0000
                                           -0.0000 -0.0000  0.0000  0.0000 -0.0000
                                           -0.0000  0.0000
    41. (1.99905) CR ( 1) C   4           s(100.00%)p 0.00(  0.00%)
                                            1.0000 -0.0001 -0.0000 -0.0000 -0.0000
                                            0.0003  0.0000 -0.0000  0.0000 -0.0000
                                           -0.0000 -0.0000  0.0000 -0.0001 -0.0000
                                            0.0000  0.0000 -0.0000 -0.0000  0.0000
                                            0.0000  0.0000
    42. (1.99901) CR ( 1) C   5           s(100.00%)p 0.00(  0.00%)
                                            1.0000 -0.0001  0.0000  0.0000  0.0000
                                           -0.0001 -0.0000  0.0000 -0.0000 -0.0001
                                           -0.0000  0.0000 -0.0000 -0.0000 -0.0000
                                            0.0000  0.0000 -0.0000 -0.0000  0.0000
                                            0.0000  0.0000
    43. (1.99889) CR ( 1) C   6           s(100.00%)p 0.00(  0.00%)
                                            1.0000  0.0001  0.0000 -0.0000  0.0000
                                           -0.0001  0.0000  0.0000 -0.0000  0.0002
                                            0.0000  0.0000  0.0000  0.0001 -0.0000
                                            0.0000  0.0000 -0.0000 -0.0000  0.0000
                                            0.0000  0.0000
    44. (1.99907) CR ( 1) C   7           s(100.00%)p 0.00(  0.00%)
                                            1.0000  0.0002 -0.0000 -0.0000 -0.0000
                                           -0.0002  0.0000 -0.0000 -0.0000  0.0003
                                            0.0000  0.0000 -0.0000  0.0001  0.0000
                                            0.0000  0.0000 -0.0000 -0.0000  0.0000
                                           -0.0000 -0.0000
    45. (1.99920) CR ( 1) C   8           s(100.00%)p 0.00(  0.00%)
                                            1.0000  0.0002  0.0000  0.0000  0.0000
                                           -0.0003 -0.0000 -0.0000  0.0000  0.0000
                                            0.0000  0.0000 -0.0000  0.0001  0.0000
                                            0.0000 -0.0000 -0.0000 -0.0000 -0.0000
                                            0.0000 -0.0000
    46. (1.99919) CR ( 1) C   9           s(100.00%)p 0.00(  0.00%)
                                            1.0000  0.0002  0.0000 -0.0000 -0.0000
                                           -0.0002 -0.0000 -0.0000  0.0000 -0.0003
                                           -0.0000 -0.0000  0.0000 -0.0000 -0.0000
                                           -0.0000  0.0000  0.0000  0.0000  0.0000
                                           -0.0000 -0.0000
    47. (1.99920) CR ( 1) C  10           s(100.00%)p 0.00(  0.00%)
                                            1.0000  0.0002  0.0000 -0.0000 -0.0000
                                            0.0001  0.0000 -0.0000 -0.0000 -0.0003
                                           -0.0000  0.0000  0.0000 -0.0001 -0.0000
                                            0.0000  0.0000 -0.0000 -0.0000  0.0000
                                           -0.0000 -0.0000
    48. (1.99909) CR ( 1) C  11           s(100.00%)p 0.00(  0.00%)
                                            1.0000  0.0002 -0.0000 -0.0000 -0.0000
                                            0.0003  0.0000  0.0000 -0.0000 -0.0001
                                            0.0000  0.0000 -0.0000 -0.0002 -0.0000
                                           -0.0000 -0.0000 -0.0000 -0.0000 -0.0000
                                            0.0000 -0.0000
    49. (1.99909) CR ( 1) C  12           s(100.00%)p 0.00(  0.00%)
                                            1.0000  0.0001 -0.0000 -0.0000 -0.0000
                                           -0.0001  0.0000 -0.0000 -0.0000 -0.0000
                                           -0.0000 -0.0000  0.0000  0.0004  0.0000
                                            0.0000  0.0000  0.0000 -0.0000 -0.0000
                                            0.0000  0.0000
    50. (1.99920) CR ( 1) C  13           s(100.00%)p 0.00(  0.00%)
                                            1.0000  0.0001  0.0000  0.0000  0.0000
                                           -0.0002 -0.0000  0.0000  0.0000  0.0002
                                            0.0000 -0.0000 -0.0000  0.0002  0.0000
                                           -0.0000 -0.0000 -0.0000 -0.0000  0.0000
                                           -0.0000 -0.0000
    51. (1.99919) CR ( 1) C  14           s(100.00%)p 0.00(  0.00%)
                                            1.0000  0.0001  0.0000  0.0000  0.0000
                                           -0.0002 -0.0000  0.0000  0.0000  0.0003
                                            0.0000 -0.0000 -0.0000 -0.0001 -0.0000
                                            0.0000 -0.0000 -0.0000  0.0000 -0.0000
                                           -0.0000 -0.0000
    52. (1.99905) CR ( 1) C  15           s(100.00%)p 0.00(  0.00%)
                                            1.0000  0.0003  0.0000  0.0000 -0.0000
                                           -0.0000  0.0000  0.0000 -0.0000  0.0002
                                           -0.0000  0.0000 -0.0000 -0.0002 -0.0000
                                           -0.0000  0.0000 -0.0000 -0.0000 -0.0000
                                           -0.0000  0.0000
    53. (1.99858) CR ( 1) C  16           s(100.00%)p 0.00(  0.00%)
                                            1.0000  0.0000 -0.0000 -0.0000 -0.0000
                                            0.0000 -0.0000 -0.0000 -0.0000 -0.0000
                                           -0.0000  0.0000  0.0000 -0.0001  0.0000
                                           -0.0000  0.0000 -0.0000 -0.0000  0.0000
                                           -0.0000 -0.0000
    54. (2.00000) CR ( 1)Cl  29           s(100.00%)
                                            1.0000 -0.0000  0.0000 -0.0000 -0.0000
                                            0.0000  0.0000  0.0000  0.0000 -0.0000
                                           -0.0000  0.0000  0.0000 -0.0000 -0.0000
                                            0.0000 -0.0000 -0.0000  0.0000 -0.0000
                                           -0.0000  0.0000 -0.0000 -0.0000 -0.0000
                                            0.0000  0.0000 -0.0000 -0.0000 -0.0000
    55. (1.99967) CR ( 2)Cl  29           s(100.00%)p 0.00(  0.00%)
                                           -0.0000  1.0000  0.0002 -0.0000 -0.0000
                                           -0.0000  0.0000  0.0000  0.0001 -0.0000
                                           -0.0000  0.0000  0.0000 -0.0000 -0.0001
                                            0.0000  0.0000  0.0000 -0.0000 -0.0000
                                           -0.0002  0.0000 -0.0000 -0.0000 -0.0000
                                            0.0000  0.0000 -0.0000  0.0000 -0.0000
    56. (1.99997) CR ( 3)Cl  29           s(  0.00%)p 1.00(100.00%)
                                            0.0000  0.0000 -0.0001  0.0000  0.0000
                                           -0.0000 -0.0000  1.0000 -0.0001  0.0000
                                           -0.0000 -0.0000 -0.0000  0.0000  0.0000
                                           -0.0000 -0.0000  0.0000  0.0000  0.0000
                                            0.0000 -0.0000  0.0000  0.0000  0.0000
                                           -0.0000 -0.0000  0.0000  0.0000  0.0000
    57. (1.99996) CR ( 4)Cl  29           s(  0.00%)p 1.00(100.00%)
                                           -0.0000 -0.0000  0.0001 -0.0000 -0.0000
                                           -0.0000  0.0000  0.0000  0.0000 -0.0000
                                           -0.0000  0.0000  0.0000  1.0000 -0.0001
                                            0.0000  0.0000  0.0000 -0.0000 -0.0000
                                           -0.0001  0.0000 -0.0000 -0.0000 -0.0000
                                            0.0000  0.0000 -0.0000  0.0000 -0.0000
    58. (1.99996) CR ( 5)Cl  29           s(  0.00%)p 1.00(100.00%)
                                           -0.0000 -0.0000  0.0001 -0.0000 -0.0000
                                           -0.0000  0.0000  0.0000  0.0000 -0.0000
                                           -0.0000  0.0000  0.0000 -0.0000 -0.0001
                                            0.0000  0.0000  0.0000 -0.0000  1.0000
                                           -0.0001  0.0000 -0.0000 -0.0000 -0.0000
                                            0.0000  0.0000 -0.0000  0.0000 -0.0000
    59. (1.76185) LP ( 1) N   2           s(  9.03%)p10.07( 90.93%)d 0.00(  0.04%)
                                            0.0004  0.3004  0.0081 -0.0014  0.0003
                                            0.2344  0.0120  0.0014 -0.0002  0.9226
                                            0.0300  0.0009 -0.0002  0.0443  0.0047
                                            0.0102 -0.0013 -0.0028  0.0005  0.0039
                                            0.0167  0.0069
    60. (1.98523) LP ( 1) O   3           s( 59.07%)p 0.69( 40.91%)d 0.00(  0.01%)
                                           -0.0004  0.7684  0.0193 -0.0008  0.0000
                                            0.4510 -0.0011  0.0030  0.0037 -0.2310
                                            0.0014 -0.0010 -0.0020 -0.3902  0.0064
                                            0.0005 -0.0035  0.0058  0.0076 -0.0041
                                           -0.0043 -0.0012
    61. (1.87549) LP ( 2) O   3           s(  0.02%)p99.99( 99.91%)d 3.52(  0.07%)
                                            0.0001  0.0123 -0.0015 -0.0073 -0.0000
                                           -0.5820 -0.0080  0.0015  0.0013  0.2238
                                            0.0034 -0.0004 -0.0006 -0.7811 -0.0070
                                            0.0020 -0.0000 -0.0100  0.0049 -0.0038
                                            0.0088 -0.0226
    62. (1.99098) LP ( 1)Cl  29           s( 79.31%)p 0.26( 20.67%)d 0.00(  0.02%)
                                           -0.0000 -0.0003  0.8905 -0.0085 -0.0001
                                           -0.0000  0.0000  0.0001  0.2343 -0.0104
                                            0.0013  0.0002  0.0004 -0.0001 -0.2319
                                            0.0116 -0.0007  0.0001 -0.0004 -0.0001
                                           -0.3125  0.0094 -0.0028 -0.0006 -0.0004
                                            0.0067  0.0082 -0.0089 -0.0001 -0.0012
    63. (1.96224) LP ( 2)Cl  29           s(  0.16%)p99.99( 99.82%)d 0.15(  0.02%)
                                            0.0000  0.0000  0.0394 -0.0016  0.0001
                                           -0.0001 -0.0000 -0.0000  0.0950 -0.0003
                                           -0.0018  0.0001  0.0000  0.0000 -0.7020
                                           -0.0086  0.0025  0.0005 -0.0004 -0.0000
                                            0.7044  0.0109  0.0033 -0.0001  0.0002
                                            0.0068 -0.0044 -0.0009  0.0053  0.0118
    64. (1.92170) LP ( 3)Cl  29           s(  0.01%)p99.99( 99.95%)d 3.35(  0.04%)
                                           -0.0000  0.0000  0.0109  0.0000 -0.0004
                                            0.0002  0.0000  0.0001  0.8340  0.0149
                                            0.0012 -0.0003 -0.0004  0.0000  0.4426
                                            0.0083 -0.0007 -0.0006 -0.0002  0.0000
                                            0.3280  0.0062  0.0002 -0.0002 -0.0002
                                            0.0042  0.0072  0.0092 -0.0140  0.0072
    65. (0.01190) RY*( 1) C   1           s( 11.39%)p 7.42( 84.52%)d 0.36(  4.09%)
                                           -0.0000  0.0381  0.3333 -0.0156 -0.0333
                                            0.0749  0.6873 -0.0195  0.0404 -0.0372
                                           -0.3963  0.0148 -0.0136 -0.0275 -0.4523
                                           -0.0146 -0.0307 -0.0218  0.0386 -0.0407
                                            0.0812 -0.1751
    66. (0.00786) RY*( 2) C   1           s( 30.75%)p 0.42( 12.76%)d 1.84( 56.49%)
                                           -0.0000  0.0102  0.5542 -0.0148  0.0083
                                           -0.0123 -0.1073 -0.2101  0.0051  0.0048
                                            0.0928  0.1007 -0.0181 -0.0591 -0.1454
                                            0.1610 -0.0460  0.2810 -0.1546  0.1080
                                           -0.2597  0.6188
    67. (0.00526) RY*( 3) C   1           s(  0.25%)p14.87(  3.71%)d99.99( 96.04%)
                                            0.0000  0.0034  0.0205  0.0387 -0.0237
                                            0.0297 -0.0066 -0.0305 -0.0786  0.0597
                                            0.0722 -0.0054  0.0079  0.0011 -0.1338
                                            0.0377  0.0301 -0.6173  0.1084  0.1912
                                           -0.7211 -0.1052
    68. (0.00237) RY*( 4) C   1           s(  3.40%)p23.11( 78.55%)d 5.31( 18.05%)
                                           -0.0000 -0.0042  0.1832 -0.0160  0.0117
                                            0.0233  0.3256  0.1405  0.0366 -0.0002
                                           -0.2068 -0.0790 -0.0175 -0.0479  0.7531
                                           -0.1352 -0.1445  0.0135  0.3244 -0.0662
                                           -0.1889  0.1871
    69. (0.00080) RY*( 5) C   1           s( 36.89%)p 1.14( 42.04%)d 0.57( 21.07%)
                                           -0.0000  0.0065  0.5863 -0.1465 -0.0600
                                           -0.0041 -0.1470  0.2272 -0.0804 -0.0142
                                            0.4949 -0.2423 -0.0180 -0.0307 -0.0377
                                           -0.0858 -0.1638 -0.1396  0.2099 -0.1562
                                            0.2076 -0.2823
    70. (0.00036) RY*( 6) C   1           s(  7.14%)p12.69( 90.62%)d 0.31(  2.23%)
                                            0.0000 -0.0017  0.2584  0.0329  0.0598
                                            0.0143 -0.5753  0.2378  0.2084  0.0215
                                           -0.6643 -0.0812  0.1193 -0.0101 -0.0613
                                           -0.0799  0.0478 -0.0542  0.0145 -0.0923
                                           -0.0351 -0.0971
    71. (0.00010) RY*( 7) C   1           s( 47.75%)p 0.69( 32.80%)d 0.41( 19.44%)
                                           -0.0000  0.0116  0.1231  0.6793 -0.0290
                                           -0.0108  0.0219  0.0971  0.1424 -0.0009
                                            0.1427  0.1381 -0.1084 -0.0101  0.0270
                                           -0.4925 -0.0560  0.2137 -0.2064  0.2091
                                           -0.1276 -0.2148
    72. (0.00008) RY*( 8) C   1           s( 22.51%)p 2.82( 63.52%)d 0.62( 13.97%)
    73. (0.00004) RY*( 9) C   1           s( 23.92%)p 1.21( 28.93%)d 1.97( 47.15%)
    74. (0.00002) RY*(10) C   1           s(  8.32%)p10.68( 88.89%)d 0.33(  2.79%)
    75. (0.00001) RY*(11) C   1           s( 13.57%)p 6.11( 82.93%)d 0.26(  3.50%)
    76. (0.00001) RY*(12) C   1           s(  3.44%)p25.09( 86.23%)d 3.01( 10.33%)
    77. (0.00001) RY*(13) C   1           s(  8.92%)p 1.21( 10.79%)d 9.00( 80.29%)
    78. (0.00001) RY*(14) C   1           s(  0.44%)p99.99( 96.13%)d 7.70(  3.42%)
    79. (0.00000) RY*(15) C   1           s(  1.09%)p 3.90(  4.24%)d87.10( 94.67%)
    80. (0.00000) RY*(16) C   1           s(  1.94%)p42.69( 82.61%)d 7.99( 15.46%)
    81. (0.00000) RY*(17) C   1           s( 77.82%)p 0.16( 12.12%)d 0.13( 10.06%)
    82. (0.00506) RY*( 1) N   2           s(  0.66%)p99.99( 96.23%)d 4.68(  3.10%)
                                           -0.0000 -0.0009  0.0814  0.0004 -0.0002
                                            0.0059 -0.2651 -0.0274 -0.0061  0.0320
                                           -0.9426 -0.0291 -0.0113 -0.0065  0.0067
                                            0.0255 -0.0034 -0.0462 -0.0353 -0.1565
                                            0.0197  0.0527
    83. (0.00224) RY*( 2) N   2           s(  8.41%)p 9.97( 83.82%)d 0.92(  7.77%)
                                           -0.0000 -0.0093  0.2842 -0.0565 -0.0049
                                            0.0064  0.8019 -0.0302  0.0311 -0.0044
                                           -0.2019  0.0300 -0.0184 -0.0072 -0.3686
                                            0.1233 -0.0112  0.0210  0.2723 -0.0504
                                            0.0130  0.0191
    84. (0.00135) RY*( 3) N   2           s( 60.22%)p 0.61( 36.49%)d 0.05(  3.29%)
                                            0.0000  0.0072  0.7737  0.0598 -0.0005
                                           -0.0000  0.0356 -0.0270  0.1129 -0.0160
                                            0.0630 -0.0295 -0.0991  0.0085  0.5648
                                            0.1270 -0.0060  0.0405 -0.1607  0.0529
                                           -0.0259  0.0442
    85. (0.00063) RY*( 4) N   2           s(  5.04%)p16.43( 82.75%)d 2.42( 12.21%)
                                            0.0000 -0.0152  0.2199 -0.0411  0.0082
                                           -0.0049 -0.3330 -0.1626  0.1611  0.0003
                                            0.1116 -0.0725 -0.1085 -0.0110 -0.5712
                                            0.5510  0.0687  0.0887 -0.2148  0.1971
                                            0.0386  0.1667
    86. (0.00029) RY*( 5) N   2           s( 11.68%)p 3.83( 44.75%)d 3.73( 43.56%)
                                            0.0000  0.0011  0.3090 -0.1460  0.0035
                                           -0.0083 -0.2270  0.2230  0.0564  0.0049
                                            0.0043 -0.3234 -0.0113  0.0013 -0.2337
                                           -0.4286  0.0000  0.2730  0.2831  0.2233
                                            0.2922 -0.3817
    87. (0.00018) RY*( 6) N   2           s( 14.72%)p 2.04( 30.01%)d 3.75( 55.27%)
                                           -0.0000  0.0038 -0.1811  0.3376  0.0205
                                            0.0233  0.2415 -0.3813 -0.0828 -0.0053
                                           -0.1514 -0.1719  0.0448 -0.0014  0.0770
                                           -0.1610  0.0512  0.3985 -0.3492  0.4886
                                            0.1707  0.0641
    88. (0.00013) RY*( 7) N   2           s( 20.95%)p 1.89( 39.53%)d 1.89( 39.52%)
                                            0.0000 -0.0066 -0.0774  0.4503 -0.0253
                                           -0.0019 -0.0822  0.3524 -0.1307 -0.0082
                                           -0.0213  0.2122  0.0990  0.0105  0.1499
                                            0.4079 -0.0539  0.2303  0.4320  0.1106
                                            0.3659  0.0974
    89. (0.00010) RY*( 8) N   2           s( 11.36%)p 6.71( 76.23%)d 1.09( 12.42%)
    90. (0.00009) RY*( 9) N   2           s( 46.92%)p 0.64( 30.24%)d 0.49( 22.83%)
    91. (0.00006) RY*(10) N   2           s(  7.26%)p 7.87( 57.14%)d 4.90( 35.59%)
    92. (0.00003) RY*(11) N   2           s(  3.68%)p16.99( 62.60%)d 9.15( 33.72%)
    93. (0.00002) RY*(12) N   2           s(  0.66%)p11.62(  7.67%)d99.99( 91.67%)
    94. (0.00001) RY*(13) N   2           s(  2.31%)p 3.57(  8.26%)d38.66( 89.43%)
    95. (0.00002) RY*(14) N   2           s(  4.74%)p11.52( 54.56%)d 8.60( 40.70%)
    96. (0.00000) RY*(15) N   2           s(  1.58%)p59.77( 94.22%)d 2.66(  4.20%)
    97. (0.00000) RY*(16) N   2           s( 99.46%)p 0.00(  0.38%)d 0.00(  0.16%)
    98. (0.00000) RY*(17) N   2           s(  0.42%)p99.99( 95.24%)d10.39(  4.34%)
    99. (0.00242) RY*( 1) O   3           s(  4.44%)p21.22( 94.17%)d 0.31(  1.39%)
                                           -0.0000  0.0018  0.2038 -0.0534 -0.0016
                                            0.0015 -0.7090  0.0239 -0.0025 -0.0015
                                            0.0546 -0.0664 -0.0014  0.0080 -0.6543
                                           -0.0116 -0.0525  0.0253 -0.0368  0.0283
                                           -0.0410  0.0972
   100. (0.00131) RY*( 2) O   3           s(  1.82%)p53.56( 97.36%)d 0.45(  0.83%)
                                           -0.0000  0.0015  0.1178  0.0654  0.0043
                                           -0.0075 -0.2894 -0.1242 -0.0131 -0.0004
                                           -0.8846 -0.1214 -0.0029  0.0016  0.2774
                                            0.0006  0.0075 -0.0568 -0.0025  0.0016
                                           -0.0675 -0.0215
   101. (0.00058) RY*( 3) O   3           s( 86.54%)p 0.15( 12.79%)d 0.01(  0.67%)
                                           -0.0000  0.0076  0.9036  0.2210 -0.0034
                                           -0.0286  0.1791  0.2223  0.0009  0.0154
                                            0.0802 -0.0591 -0.0109  0.0216  0.0818
                                           -0.1676 -0.0022  0.0189  0.0518 -0.0299
                                            0.0059 -0.0527
   102. (0.00013) RY*( 4) O   3           s(  7.78%)p11.26( 87.56%)d 0.60(  4.67%)
                                            0.0000 -0.0115 -0.0514  0.2737  0.0087
                                            0.0192  0.5282 -0.0943  0.0119 -0.0104
                                           -0.3609  0.0744 -0.0424 -0.0179 -0.6660
                                           -0.0440  0.0603 -0.1036 -0.1412  0.0659
                                            0.0677 -0.0839
   103. (0.00009) RY*( 5) O   3           s( 37.87%)p 1.40( 53.14%)d 0.24(  8.99%)
   104. (0.00005) RY*( 6) O   3           s( 23.63%)p 3.14( 74.10%)d 0.10(  2.27%)
   105. (0.00003) RY*( 7) O   3           s( 10.48%)p 8.46( 88.68%)d 0.08(  0.85%)
   106. (0.00002) RY*( 8) O   3           s( 23.55%)p 3.20( 75.34%)d 0.05(  1.11%)
   107. (0.00003) RY*( 9) O   3           s(  2.50%)p12.89( 32.23%)d26.11( 65.27%)
   108. (0.00000) RY*(10) O   3           s( 99.68%)p 0.00(  0.17%)d 0.00(  0.14%)
   109. (0.00000) RY*(11) O   3           s(  0.64%)p99.99( 82.04%)d27.02( 17.32%)
   110. (0.00000) RY*(12) O   3           s(  0.06%)p99.99( 92.89%)d99.99(  7.05%)
   111. (0.00000) RY*(13) O   3           s(  0.04%)p87.92(  3.40%)d99.99( 96.56%)
   112. (0.00000) RY*(14) O   3           s(  0.04%)p99.99( 98.22%)d40.85(  1.74%)
   113. (0.00000) RY*(15) O   3           s(  0.07%)p 4.54(  0.31%)d99.99( 99.62%)
   114. (0.00000) RY*(16) O   3           s(  0.07%)p30.84(  2.03%)d99.99( 97.91%)
   115. (0.00000) RY*(17) O   3           s(  0.68%)p 8.96(  6.05%)d99.99( 93.27%)
   116. (0.01144) RY*( 1) C   4           s(  4.16%)p22.69( 94.30%)d 0.37(  1.54%)
                                            0.0000 -0.0062  0.2025  0.0232 -0.0005
                                            0.0346 -0.7419 -0.0166 -0.0348 -0.0092
                                            0.4425  0.0352 -0.0047 -0.0151  0.4337
                                           -0.0634 -0.0210  0.0206  0.0955 -0.0278
                                           -0.0688  0.0193
   117. (0.00658) RY*( 2) C   4           s(  1.90%)p50.98( 96.90%)d 0.63(  1.20%)
                                            0.0000 -0.0229  0.1292 -0.0424 -0.0007
                                           -0.0068 -0.4329 -0.1067  0.0190 -0.0095
                                            0.0538 -0.0598  0.0228 -0.0117 -0.8654
                                           -0.1166 -0.0002 -0.0539  0.0266 -0.0478
                                            0.0399 -0.0670
   118. (0.00274) RY*( 3) C   4           s(  2.75%)p33.69( 92.64%)d 1.68(  4.61%)
                                            0.0000 -0.0095  0.1614 -0.0355  0.0090
                                            0.0014 -0.3408  0.3950  0.0125 -0.0189
                                           -0.7876  0.0511  0.0136 -0.0205  0.1189
                                           -0.1035  0.0734  0.0988  0.1389 -0.0973
                                            0.0858 -0.0127
   119. (0.00225) RY*( 4) C   4           s(  4.48%)p12.50( 55.96%)d 8.84( 39.57%)
                                            0.0000  0.0045  0.2000 -0.0689 -0.0008
                                            0.0031  0.0685 -0.0078  0.0441 -0.0074
                                           -0.0034 -0.7257  0.0785  0.0024  0.0925
                                           -0.0569  0.0911 -0.2505 -0.1640 -0.5449
                                           -0.0413  0.0861
   120. (0.00152) RY*( 5) C   4           s(  0.81%)p99.99( 94.99%)d 5.15(  4.19%)
                                            0.0000 -0.0001  0.0389  0.0791  0.0193
                                           -0.0056 -0.1308 -0.8659 -0.0216 -0.0038
                                           -0.3675  0.1294  0.0799  0.0038  0.1240
                                            0.0911  0.0243  0.0141 -0.1490 -0.0911
                                            0.0188  0.1043
   121. (0.00090) RY*( 6) C   4           s(  3.80%)p 7.13( 27.09%)d18.19( 69.11%)
                                            0.0000 -0.0041  0.1476 -0.1271 -0.0044
                                            0.0077 -0.0354  0.1355 -0.1371  0.0008
                                           -0.0124  0.1984  0.0775  0.0083 -0.0554
                                            0.4267  0.0413  0.1914 -0.4629 -0.2114
                                           -0.5232 -0.3490
   122. (0.00058) RY*( 7) C   4           s(  6.69%)p10.02( 67.00%)d 3.93( 26.31%)
                                           -0.0000  0.0049  0.2005 -0.1632  0.0079
                                            0.0035  0.1936  0.0291  0.1357 -0.0011
                                            0.1391  0.5602  0.1524  0.0013  0.0068
                                           -0.5050  0.0411 -0.0325 -0.1038 -0.4848
                                            0.1029  0.0755
   123. (0.00050) RY*( 8) C   4           s( 71.39%)p 0.25( 17.81%)d 0.15( 10.80%)
                                            0.0000 -0.0047  0.8431  0.0540  0.0090
                                            0.0057  0.2358 -0.0213 -0.2821 -0.0013
                                            0.0431  0.0350 -0.0086 -0.0244 -0.0228
                                            0.1839  0.0656 -0.0562  0.1415  0.2266
                                            0.1770  0.0468
   124. (0.00039) RY*( 9) C   4           s(  6.57%)p 6.99( 45.92%)d 7.23( 47.51%)
                                           -0.0000  0.0076  0.1930 -0.1672  0.0219
                                            0.0102  0.0902 -0.1352  0.1352  0.0013
                                           -0.0540 -0.2463 -0.0501 -0.0015  0.0463
                                           -0.5866  0.0458  0.3515 -0.1200  0.3990
                                           -0.4021 -0.1275
   125. (0.00021) RY*(10) C   4           s( 30.52%)p 1.47( 44.92%)d 0.80( 24.56%)
                                            0.0000  0.0026 -0.0234  0.5519  0.0039
                                            0.0082  0.0408 -0.0038 -0.3966  0.0045
                                           -0.0198 -0.0743  0.0625  0.0165  0.0221
                                           -0.2723 -0.4533  0.1106 -0.0594 -0.1523
                                            0.1269 -0.4365
   126. (0.00017) RY*(11) C   4           s(  2.44%)p14.63( 35.71%)d25.35( 61.85%)
                                            0.0000  0.0013 -0.0810  0.1224  0.0533
                                           -0.0027 -0.0258 -0.0244 -0.1513 -0.0094
                                           -0.0525  0.1094 -0.1379  0.0185  0.0617
                                           -0.1914  0.5082 -0.6527 -0.0377  0.1485
                                           -0.1213 -0.3929
   127. (0.00013) RY*(12) C   4           s( 27.48%)p 1.35( 37.00%)d 1.29( 35.52%)
                                           -0.0000 -0.0052 -0.0494  0.5202  0.0413
                                           -0.0099 -0.0462  0.1679 -0.1040  0.0024
                                            0.0359  0.0022  0.4293 -0.0093 -0.0735
                                           -0.0739  0.3637  0.1116 -0.3080  0.1362
                                           -0.0835  0.4715
   128. (0.00010) RY*(13) C   4           s(  2.09%)p37.49( 78.26%)d 9.41( 19.65%)
   129. (0.00007) RY*(14) C   4           s(  7.30%)p 5.87( 42.82%)d 6.83( 49.88%)
   130. (0.00006) RY*(15) C   4           s( 27.23%)p 1.27( 34.55%)d 1.40( 38.23%)
   131. (0.00003) RY*(16) C   4           s(  4.58%)p 7.34( 33.60%)d13.51( 61.82%)
   132. (0.00001) RY*(17) C   4           s( 95.79%)p 0.01(  0.79%)d 0.04(  3.42%)
   133. (0.00702) RY*( 1) C   5           s(  1.60%)p59.09( 94.74%)d 2.28(  3.66%)
                                            0.0000 -0.0059  0.1119 -0.0590 -0.0011
                                           -0.0144  0.5078  0.0429  0.0201 -0.0198
                                            0.8226  0.0442  0.0408 -0.0014  0.0775
                                           -0.0201  0.0031  0.1777  0.0353 -0.0261
                                            0.0019 -0.0557
   134. (0.00336) RY*( 2) C   5           s(  4.24%)p21.42( 90.82%)d 1.16(  4.94%)
                                           -0.0000  0.0067  0.2055  0.0115 -0.0015
                                            0.0176  0.7858 -0.0685 -0.0444 -0.0024
                                           -0.4985  0.0682  0.0066 -0.0119 -0.1706
                                            0.0144  0.0333 -0.0062  0.0349 -0.0163
                                           -0.2129 -0.0499
   135. (0.00234) RY*( 3) C   5           s(  3.67%)p25.39( 93.27%)d 0.83(  3.05%)
                                           -0.0000  0.0019  0.1903  0.0196 -0.0112
                                           -0.0060  0.0289 -0.0363  0.0194  0.0140
                                           -0.1387  0.1539 -0.0743 -0.0028  0.9382
                                            0.0320 -0.0167  0.0048 -0.0747 -0.1277
                                           -0.0704 -0.0605
   136. (0.00121) RY*( 4) C   5           s( 23.96%)p 2.91( 69.76%)d 0.26(  6.28%)
                                           -0.0000  0.0036  0.4867 -0.0492 -0.0159
                                            0.0041 -0.1790 -0.0757 -0.0434  0.0072
                                            0.0561  0.4310 -0.0634  0.0057 -0.1503
                                            0.6644 -0.0304  0.0613  0.0816  0.1485
                                           -0.0346  0.1708
   137. (0.00108) RY*( 5) C   5           s( 15.57%)p 5.03( 78.35%)d 0.39(  6.08%)
                                           -0.0000  0.0031  0.3907  0.0539 -0.0119
                                            0.0048 -0.0643  0.8580 -0.0367  0.0054
                                           -0.0408  0.0411 -0.0554 -0.0047 -0.0779
                                           -0.1709 -0.0135 -0.1093  0.0210 -0.1581
                                            0.0801 -0.1301
   138. (0.00076) RY*( 6) C   5           s(  5.49%)p 9.62( 52.89%)d 7.57( 41.62%)
                                           -0.0000 -0.0042  0.2322  0.0238  0.0208
                                           -0.0044 -0.0621 -0.1615  0.0231  0.0059
                                            0.0496 -0.6137 -0.0953 -0.0065 -0.0059
                                            0.3275 -0.0530 -0.1828  0.3213 -0.2461
                                           -0.0688 -0.4628
   139. (0.00060) RY*( 7) C   5           s( 30.84%)p 1.19( 36.59%)d 1.06( 32.57%)
                                            0.0000 -0.0045  0.5481  0.0845  0.0286
                                            0.0049 -0.0786 -0.2047 -0.0764 -0.0013
                                           -0.0318 -0.4005 -0.1573  0.0061 -0.0096
                                           -0.3525 -0.0376  0.3687 -0.0657  0.1480
                                            0.1209  0.3859
   140. (0.00049) RY*( 8) C   5           s(  7.41%)p 8.38( 62.08%)d 4.12( 30.51%)
                                            0.0000  0.0003  0.2523  0.0995  0.0228
                                           -0.0012 -0.1302 -0.3602 -0.0004  0.0013
                                            0.0593  0.4515 -0.0084  0.0025 -0.0984
                                           -0.5068  0.0083 -0.2437  0.3777 -0.0319
                                            0.0794 -0.3094
   141. (0.00029) RY*( 9) C   5           s( 14.93%)p 1.76( 26.23%)d 3.94( 58.84%)
                                           -0.0000  0.0001 -0.0695  0.3796 -0.0209
                                            0.0154  0.1665 -0.0178 -0.4028 -0.0079
                                           -0.0520 -0.0216  0.1206 -0.0024  0.0808
                                            0.1777  0.1261 -0.0721  0.0605  0.0746
                                            0.7571 -0.0260
   142. (0.00024) RY*(10) C   5           s( 14.58%)p 0.91( 13.25%)d 4.95( 72.17%)
                                           -0.0000 -0.0019  0.1120  0.3648 -0.0141
                                            0.0025 -0.0611 -0.1871 -0.1808  0.0040
                                            0.1166  0.0748 -0.0649 -0.0105 -0.1648
                                            0.0075  0.1016 -0.1386 -0.6559 -0.4955
                                           -0.1545 -0.0527
   143. (0.00016) RY*(11) C   5           s( 48.93%)p 0.56( 27.27%)d 0.49( 23.80%)
                                            0.0000 -0.0003 -0.0722  0.6956 -0.0119
                                           -0.0047  0.0758  0.0724  0.3405  0.0057
                                            0.0855 -0.0352 -0.2511  0.0087  0.0346
                                            0.0397 -0.2670 -0.2506  0.0521  0.3597
                                           -0.1725  0.1159
   144. (0.00008) RY*(12) C   5           s(  9.42%)p 3.03( 28.50%)d 6.59( 62.08%)
   145. (0.00006) RY*(13) C   5           s(  8.48%)p 6.38( 54.08%)d 4.42( 37.44%)
   146. (0.00006) RY*(14) C   5           s( 12.78%)p 1.25( 16.04%)d 5.57( 71.18%)
   147. (0.00001) RY*(15) C   5           s(  0.61%)p99.99( 92.51%)d11.32(  6.88%)
   148. (0.00002) RY*(16) C   5           s(  2.51%)p25.21( 63.32%)d13.61( 34.17%)
   149. (0.00001) RY*(17) C   5           s( 95.00%)p 0.00(  0.41%)d 0.05(  4.59%)
   150. (0.00622) RY*( 1) C   6           s(  0.37%)p99.99( 96.17%)d 9.35(  3.46%)
                                           -0.0000  0.0068 -0.0375  0.0473  0.0016
                                            0.0041 -0.2445 -0.0486  0.0016 -0.0230
                                            0.9084  0.0968  0.0095  0.0150 -0.2011
                                            0.1496 -0.0362  0.1148 -0.0631  0.0729
                                            0.0504  0.0978
   151. (0.00440) RY*( 2) C   6           s(  0.04%)p99.99( 97.17%)d73.40(  2.79%)
                                           -0.0000 -0.0055 -0.0081  0.0009  0.0168
                                            0.0032  0.0829 -0.0110 -0.0130 -0.0039
                                           -0.2000  0.1370  0.0244 -0.0143 -0.9495
                                           -0.0579 -0.0100  0.0359  0.0556 -0.1058
                                            0.0433  0.1022
   152. (0.00393) RY*( 3) C   6           s(  7.99%)p10.95( 87.56%)d 0.56(  4.44%)
                                           -0.0000  0.0073  0.2805  0.0350  0.0018
                                            0.0064  0.8902 -0.0793 -0.0111 -0.0091
                                            0.2519 -0.1073  0.0272  0.0006  0.0016
                                            0.0316 -0.0034  0.1163  0.0182 -0.0109
                                           -0.1704 -0.0373
   153. (0.00200) RY*( 4) C   6           s( 20.60%)p 3.81( 78.49%)d 0.04(  0.91%)
                                           -0.0000  0.0003  0.4518 -0.0342 -0.0275
                                           -0.0015 -0.0954  0.4310 -0.0464 -0.0122
                                           -0.1139 -0.1091  0.0082  0.0029 -0.0457
                                            0.7477 -0.0397  0.0132  0.0247  0.0064
                                            0.0868  0.0266
   154. (0.00110) RY*( 5) C   6           s(  9.25%)p 9.16( 84.73%)d 0.65(  6.02%)
                                           -0.0000 -0.0001  0.2536 -0.1666  0.0218
                                           -0.0046 -0.1082  0.5584  0.0394 -0.0091
                                            0.1360 -0.4369  0.0395  0.0005 -0.1023
                                           -0.5369 -0.1114  0.0336 -0.1394 -0.0127
                                           -0.0076 -0.1985
   155. (0.00096) RY*( 6) C   6           s(  2.37%)p34.94( 82.91%)d 6.20( 14.71%)
                                           -0.0000  0.0026  0.1487 -0.0394 -0.0087
                                            0.0134 -0.1192 -0.5218  0.0023  0.0013
                                           -0.0072 -0.7230  0.0343  0.0003 -0.1120
                                            0.0567  0.0522 -0.2022  0.1683  0.1990
                                            0.1574  0.1165
   156. (0.00063) RY*( 7) C   6           s( 23.05%)p 0.86( 19.87%)d 2.48( 57.08%)
                                           -0.0000 -0.0028  0.4730  0.0827  0.0002
                                           -0.0027 -0.0752 -0.3351 -0.0603 -0.0095
                                           -0.0087  0.2330  0.1109 -0.0015  0.0101
                                           -0.0830  0.0579 -0.0817 -0.4137 -0.2342
                                            0.4098 -0.4125
   157. (0.00054) RY*( 8) C   6           s( 31.91%)p 0.84( 26.80%)d 1.29( 41.29%)
                                           -0.0000 -0.0037  0.5538  0.1089  0.0241
                                            0.0041 -0.1638 -0.0731 -0.0031 -0.0025
                                           -0.0127  0.3577  0.1163  0.0081  0.0457
                                           -0.2593 -0.1572 -0.0938  0.4500  0.3567
                                           -0.2283  0.1490
   158. (0.00025) RY*( 9) C   6           s( 16.94%)p 2.23( 37.80%)d 2.67( 45.26%)
                                            0.0000  0.0025 -0.1347  0.3886  0.0159
                                            0.0075  0.1746  0.1592  0.0797  0.0063
                                            0.0385 -0.0072 -0.0203  0.0093  0.0656
                                           -0.0568 -0.5533 -0.2630  0.1903 -0.0842
                                            0.5647  0.1456
   159. (0.00017) RY*(10) C   6           s(  5.36%)p 5.78( 30.96%)d11.89( 63.69%)
                                            0.0000 -0.0031  0.2120  0.0896 -0.0240
                                           -0.0129 -0.1563 -0.1984  0.2743 -0.0005
                                           -0.0691 -0.1108 -0.1820  0.0152  0.0760
                                           -0.0342 -0.3362  0.3751 -0.1387 -0.5218
                                           -0.2444  0.3806
   160. (0.00014) RY*(11) C   6           s(  8.94%)p 3.45( 30.88%)d 6.73( 60.18%)
                                           -0.0000  0.0021 -0.1259  0.2658 -0.0537
                                           -0.0031 -0.0223 -0.0905  0.1120 -0.0055
                                           -0.1474 -0.0683  0.2179 -0.0084 -0.0840
                                            0.1136 -0.4400  0.2632 -0.3986  0.5306
                                           -0.1906 -0.2362
   161. (0.00012) RY*(12) C   6           s( 10.79%)p 1.48( 15.99%)d 6.79( 73.22%)
                                            0.0000  0.0072 -0.1120  0.2866  0.1145
                                           -0.0062 -0.1206 -0.0400 -0.1442  0.0092
                                            0.0411 -0.1395  0.3029 -0.0028 -0.0176
                                            0.0849 -0.0494  0.2135  0.4961 -0.3637
                                           -0.1760 -0.5265
   162. (0.00008) RY*(13) C   6           s(  1.51%)p31.10( 47.10%)d33.94( 51.39%)
   163. (0.00007) RY*(14) C   6           s( 64.28%)p 0.45( 28.87%)d 0.11(  6.85%)
   164. (0.00004) RY*(15) C   6           s(  1.13%)p31.82( 35.98%)d55.64( 62.89%)
   165. (0.00001) RY*(16) C   6           s(  0.13%)p99.99( 98.01%)d14.62(  1.86%)
   166. (0.00000) RY*(17) C   6           s( 95.35%)p 0.01(  0.84%)d 0.04(  3.82%)
   167. (0.00574) RY*( 1) C   7           s(  0.10%)p99.99( 94.34%)d54.82(  5.56%)
                                            0.0000 -0.0137  0.0267  0.0082  0.0067
                                           -0.0041  0.1701 -0.0788 -0.0043  0.0297
                                           -0.8303  0.0360 -0.0296  0.0159 -0.4634
                                            0.0146 -0.0237  0.1307  0.0056 -0.1269
                                            0.1477 -0.0233
   168. (0.00220) RY*( 2) C   7           s(  1.88%)p51.04( 95.70%)d 1.29(  2.42%)
                                            0.0000  0.0176  0.1297  0.0379 -0.0134
                                           -0.0304 -0.9320  0.0054  0.0813 -0.0067
                                           -0.2466  0.0052  0.0683  0.0109  0.1003
                                           -0.0686 -0.0196  0.0918  0.0529  0.0066
                                           -0.0893 -0.0707
   169. (0.00122) RY*( 3) C   7           s(  0.10%)p99.99( 81.10%)d99.99( 18.80%)
                                           -0.0000 -0.0011  0.0274  0.0168  0.0029
                                            0.0079 -0.1524 -0.1140 -0.0888 -0.0031
                                            0.3841  0.0969  0.0127  0.0100 -0.7244
                                           -0.2818 -0.0734 -0.1518  0.3036  0.0653
                                            0.1304 -0.2269
   170. (0.00062) RY*( 4) C   7           s( 14.12%)p 1.91( 26.93%)d 4.18( 58.95%)
                                            0.0000 -0.0031  0.3756 -0.0081 -0.0023
                                            0.0000 -0.0640  0.0143 -0.1089  0.0129
                                            0.1907 -0.1570 -0.0915 -0.0038 -0.3564
                                            0.2378 -0.0067  0.1008 -0.5275 -0.3573
                                           -0.4012  0.1115
   171. (0.00055) RY*( 5) C   7           s( 77.02%)p 0.15( 11.58%)d 0.15( 11.40%)
                                            0.0000 -0.0070  0.8722 -0.0974  0.0007
                                            0.0038  0.1485 -0.1692 -0.0648  0.0220
                                           -0.0511  0.0279 -0.1294  0.0117  0.1913
                                           -0.0572 -0.0159 -0.0485  0.2642  0.1939
                                            0.0564 -0.0329
   172. (0.00026) RY*( 6) C   7           s(  9.38%)p 9.06( 85.01%)d 0.60(  5.61%)
                                            0.0000 -0.0056 -0.0317  0.3012 -0.0454
                                           -0.0084  0.0015 -0.8240  0.2533 -0.0018
                                            0.0918  0.0452  0.1922  0.0004  0.0626
                                            0.2345 -0.0221  0.0702 -0.1205 -0.0675
                                            0.1358 -0.1168
   173. (0.00013) RY*( 7) C   7           s( 10.94%)p 7.28( 79.66%)d 0.86(  9.40%)
                                           -0.0000 -0.0047 -0.0519  0.3168 -0.0795
                                           -0.0037 -0.0427 -0.1074 -0.7955 -0.0028
                                           -0.0654  0.2768 -0.0852  0.0003  0.1270
                                           -0.1131  0.1828 -0.0424 -0.2419  0.0873
                                            0.0484 -0.1538
   174. (0.00011) RY*( 8) C   7           s( 14.07%)p 0.95( 13.43%)d 5.15( 72.49%)
                                           -0.0000  0.0032 -0.0722  0.3574  0.0881
                                            0.0157  0.1112 -0.0251 -0.0072  0.0065
                                            0.0423  0.1625 -0.2312 -0.0041  0.0644
                                           -0.1314 -0.1338  0.5052  0.4461 -0.2299
                                           -0.4665  0.0135
   175. (0.00008) RY*( 9) C   7           s(  3.72%)p21.20( 78.77%)d 4.71( 17.51%)
   176. (0.00007) RY*(10) C   7           s(  3.30%)p11.69( 38.55%)d17.63( 58.15%)
   177. (0.00005) RY*(11) C   7           s( 37.52%)p 0.83( 31.24%)d 0.83( 31.25%)
   178. (0.00003) RY*(12) C   7           s( 26.62%)p 0.90( 24.04%)d 1.85( 49.34%)
   179. (0.00004) RY*(13) C   7           s(  4.45%)p12.19( 54.24%)d 9.28( 41.31%)
   180. (0.00001) RY*(14) C   7           s(  1.16%)p47.29( 55.03%)d37.64( 43.80%)
   181. (0.00000) RY*(15) C   7           s(  0.20%)p99.99( 90.48%)d45.81(  9.32%)
   182. (0.00000) RY*(16) C   7           s( 95.04%)p 0.02(  1.93%)d 0.03(  3.03%)
   183. (0.00001) RY*(17) C   7           s(  0.41%)p93.41( 38.11%)d99.99( 61.48%)
   184. (0.00615) RY*( 1) C   8           s(  0.45%)p99.99( 94.33%)d11.64(  5.22%)
                                            0.0000 -0.0208  0.0455 -0.0441  0.0060
                                           -0.0367  0.8850 -0.0760  0.0544  0.0002
                                           -0.1217 -0.0289  0.0031  0.0126 -0.3656
                                            0.0168 -0.0170  0.0525  0.1086  0.0425
                                           -0.1887  0.0151
   185. (0.00230) RY*( 2) C   8           s(  0.41%)p99.99( 98.40%)d 2.90(  1.19%)
                                            0.0000  0.0020 -0.0395  0.0501  0.0055
                                           -0.0097 -0.2270  0.0300  0.0410 -0.0445
                                           -0.8867  0.1233  0.2002 -0.0146 -0.2819
                                            0.0435  0.0682 -0.0946 -0.0313  0.0349
                                           -0.0204  0.0180
   186. (0.00108) RY*( 3) C   8           s(  0.07%)p99.99( 83.02%)d99.99( 16.91%)
                                           -0.0000  0.0004  0.0099  0.0243 -0.0018
                                           -0.0014  0.2667  0.1305  0.0283  0.0030
                                           -0.2967 -0.1055 -0.0406 -0.0048  0.7389
                                            0.2960  0.0827  0.0103 -0.2597 -0.2431
                                           -0.2055 -0.0164
   187. (0.00057) RY*( 4) C   8           s(  3.38%)p 3.15( 10.65%)d25.46( 85.97%)
                                           -0.0000  0.0009  0.1837  0.0007  0.0009
                                            0.0011  0.0734 -0.0085  0.0185  0.0031
                                           -0.1170 -0.0424 -0.0394 -0.0131  0.2618
                                            0.0578  0.1078  0.2331  0.1947  0.6484
                                            0.3274  0.4897
   188. (0.00045) RY*( 5) C   8           s( 89.25%)p 0.06(  5.29%)d 0.06(  5.46%)
                                           -0.0000  0.0051  0.9422  0.0668 -0.0160
                                            0.0241 -0.0925 -0.0948 -0.1609 -0.0061
                                           -0.0037 -0.0260  0.0454 -0.0102 -0.0358
                                            0.0055  0.0682 -0.0013  0.0271 -0.0673
                                           -0.1769 -0.1344
   189. (0.00025) RY*( 6) C   8           s(  1.73%)p50.98( 88.00%)d 5.95( 10.27%)
                                            0.0000 -0.0028 -0.0864  0.0981 -0.0127
                                           -0.0068 -0.0508 -0.2576  0.0478 -0.0177
                                           -0.0750 -0.8141  0.2736 -0.0054  0.0026
                                           -0.2332  0.1044  0.2842  0.0091 -0.0472
                                            0.0416 -0.1338
   190. (0.00012) RY*( 7) C   8           s( 46.36%)p 0.32( 14.61%)d 0.84( 39.03%)
                                            0.0000 -0.0067 -0.1873  0.6508 -0.0710
                                           -0.0106 -0.0048 -0.1144 -0.3142  0.0082
                                            0.0694  0.1261  0.0383  0.0077  0.0477
                                            0.0118  0.0968  0.0084 -0.0781  0.4294
                                           -0.3901 -0.2181
   191. (0.00007) RY*( 8) C   8           s(  1.20%)p17.05( 20.41%)d65.47( 78.39%)
   192. (0.00004) RY*( 9) C   8           s(  5.58%)p11.24( 62.76%)d 5.67( 31.65%)
   193. (0.00004) RY*(10) C   8           s( 24.58%)p 1.89( 46.44%)d 1.18( 28.98%)
   194. (0.00001) RY*(11) C   8           s(  5.19%)p15.11( 78.48%)d 3.14( 16.33%)
   195. (0.00002) RY*(12) C   8           s(  4.20%)p20.75( 87.15%)d 2.06(  8.65%)
   196. (0.00002) RY*(13) C   8           s( 23.81%)p 1.79( 42.56%)d 1.41( 33.63%)
   197. (0.00001) RY*(14) C   8           s(  0.87%)p17.86( 15.48%)d96.53( 83.65%)
   198. (0.00000) RY*(15) C   8           s(  0.44%)p99.99( 98.33%)d 2.82(  1.23%)
   199. (0.00001) RY*(16) C   8           s(  4.55%)p10.06( 45.75%)d10.93( 49.70%)
   200. (0.00000) RY*(17) C   8           s( 87.98%)p 0.10(  8.47%)d 0.04(  3.55%)
   201. (0.00582) RY*( 1) C   9           s(  1.06%)p88.45( 93.35%)d 5.30(  5.60%)
                                            0.0000 -0.0193  0.0965 -0.0278  0.0097
                                           -0.0231  0.6122 -0.0769  0.0346 -0.0266
                                            0.7293 -0.0973  0.0375 -0.0030  0.0867
                                           -0.0041  0.0053 -0.2090 -0.0766  0.0301
                                            0.0403  0.0624
   202. (0.00223) RY*( 2) C   9           s(  0.00%)p 1.00( 99.07%)d 0.01(  0.93%)
                                           -0.0000 -0.0001  0.0049 -0.0037 -0.0005
                                            0.0348  0.6743 -0.0667 -0.1605 -0.0270
                                           -0.5134  0.0421  0.1219 -0.0238 -0.4579
                                            0.0398  0.1087  0.0159 -0.0254 -0.0383
                                            0.0829 -0.0083
   203. (0.00100) RY*( 3) C   9           s(  0.06%)p99.99( 92.26%)d99.99(  7.69%)
                                           -0.0000  0.0003  0.0228  0.0060  0.0020
                                           -0.0038  0.2815  0.1004  0.0443  0.0056
                                           -0.3342 -0.1031 -0.0523 -0.0116  0.7892
                                            0.2588  0.1276  0.0377 -0.1949 -0.1429
                                           -0.1270  0.0302
   204. (0.00057) RY*( 4) C   9           s(  0.06%)p70.58(  4.37%)d99.99( 95.57%)
                                           -0.0000  0.0004  0.0176 -0.0174 -0.0019
                                           -0.0056  0.0148 -0.1189  0.0197  0.0063
                                           -0.0228  0.1133 -0.0068 -0.0071  0.0837
                                            0.0916 -0.0012 -0.4060  0.4257 -0.3204
                                            0.0431 -0.7107
   205. (0.00041) RY*( 5) C   9           s( 10.29%)p 7.91( 81.40%)d 0.81(  8.32%)
                                           -0.0000  0.0023  0.3169  0.0499 -0.0004
                                           -0.0064 -0.0741 -0.5983  0.0918  0.0164
                                            0.0164  0.4626 -0.1436  0.0103 -0.0033
                                            0.4460 -0.0883  0.0856 -0.1475 -0.0191
                                            0.1964  0.1230
   206. (0.00040) RY*( 6) C   9           s( 83.65%)p 0.17( 14.34%)d 0.02(  2.01%)
                                           -0.0000  0.0068  0.9098  0.0930 -0.0100
                                            0.0217 -0.0617  0.2429 -0.1511  0.0173
                                           -0.0757 -0.1582 -0.0989 -0.0012 -0.0403
                                           -0.1194  0.0238 -0.1236  0.0063  0.0525
                                           -0.0409 -0.0196
   207. (0.00014) RY*( 7) C   9           s( 44.87%)p 0.37( 16.50%)d 0.86( 38.63%)
                                            0.0000 -0.0079 -0.1891  0.6416 -0.0358
                                           -0.0074 -0.0187 -0.1193 -0.2211 -0.0109
                                           -0.0553 -0.0872 -0.2853 -0.0013  0.0152
                                           -0.0782 -0.0541 -0.2900 -0.3709  0.3318
                                            0.0530 -0.2274
   208. (0.00007) RY*( 8) C   9           s(  0.87%)p18.06( 15.75%)d95.62( 83.38%)
   209. (0.00005) RY*( 9) C   9           s(  4.36%)p13.24( 57.73%)d 8.70( 37.92%)
   210. (0.00002) RY*(10) C   9           s( 52.18%)p 0.12(  6.35%)d 0.79( 41.47%)
   211. (0.00002) RY*(11) C   9           s(  1.26%)p73.26( 92.67%)d 4.79(  6.06%)
   212. (0.00000) RY*(12) C   9           s(  0.06%)p99.99( 98.45%)d25.31(  1.49%)
   213. (0.00001) RY*(13) C   9           s(  1.49%)p60.36( 89.83%)d 5.83(  8.68%)
   214. (0.00000) RY*(14) C   9           s(  3.84%)p 9.15( 35.16%)d15.87( 60.99%)
   215. (0.00000) RY*(15) C   9           s(  0.17%)p66.59( 11.00%)d99.99( 88.83%)
   216. (0.00000) RY*(16) C   9           s( 93.97%)p 0.04(  3.39%)d 0.03(  2.65%)
   217. (0.00001) RY*(17) C   9           s(  1.85%)p47.94( 88.55%)d 5.20(  9.60%)
   218. (0.00614) RY*( 1) C  10           s(  0.58%)p99.99( 94.13%)d 9.16(  5.29%)
                                            0.0000 -0.0207  0.0612 -0.0393  0.0079
                                            0.0081 -0.2893  0.0091 -0.0083 -0.0329
                                            0.8008  0.0918  0.0489 -0.0172  0.4502
                                            0.0158  0.0302  0.1275  0.0092 -0.1203
                                            0.1481 -0.0136
   219. (0.00227) RY*( 2) C  10           s(  0.11%)p99.99( 98.87%)d 9.38(  1.02%)
                                            0.0000  0.0014 -0.0203  0.0252  0.0062
                                           -0.0441 -0.8641 -0.1017  0.2021 -0.0188
                                           -0.3920 -0.0356  0.0835  0.0080  0.1568
                                            0.0229 -0.0393 -0.0696 -0.0501  0.0015
                                            0.0522  0.0102
   220. (0.00096) RY*( 3) C  10           s(  0.04%)p99.99( 89.59%)d99.99( 10.37%)
                                           -0.0000  0.0009  0.0162  0.0113 -0.0017
                                           -0.0041  0.2879 -0.1123  0.0333  0.0062
                                           -0.3279  0.0993 -0.0443 -0.0124  0.7572
                                           -0.3074  0.1096 -0.0695 -0.1126 -0.2300
                                           -0.1292 -0.1287
   221. (0.00060) RY*( 4) C  10           s(  0.33%)p12.67(  4.12%)d99.99( 95.55%)
                                           -0.0000 -0.0000  0.0508  0.0259  0.0025
                                           -0.0029 -0.0557 -0.0090 -0.0178  0.0039
                                            0.0640  0.0305  0.0210 -0.0059 -0.1625
                                           -0.0067 -0.0758  0.2294 -0.7269 -0.3580
                                           -0.4013  0.2920
   222. (0.00046) RY*( 5) C  10           s( 93.41%)p 0.05(  4.57%)d 0.02(  2.02%)
                                           -0.0000  0.0052  0.9627  0.0843 -0.0083
                                           -0.0096  0.0117 -0.0322  0.0840  0.0222
                                           -0.0685  0.0880 -0.1305  0.0133 -0.0507
                                            0.0102 -0.0678  0.0672  0.0282 -0.0131
                                            0.1144 -0.0404
   223. (0.00024) RY*( 6) C  10           s(  2.09%)p41.80( 87.41%)d 5.02( 10.50%)
                                            0.0000 -0.0032 -0.0547  0.1333 -0.0123
                                           -0.0162 -0.0293  0.7577  0.2757 -0.0088
                                           -0.0696  0.4457  0.0852  0.0019  0.0082
                                           -0.0848 -0.0683  0.2422  0.0872  0.0530
                                           -0.1428 -0.1245
   224. (0.00013) RY*( 7) C  10           s( 48.56%)p 0.37( 18.13%)d 0.69( 33.31%)
                                            0.0000 -0.0070 -0.1792  0.6714 -0.0516
                                            0.0093  0.0592 -0.1236  0.0334 -0.0093
                                           -0.0182 -0.0137 -0.2928 -0.0052  0.0282
                                            0.2130 -0.1696  0.2067 -0.2596  0.0260
                                            0.3348 -0.3321
   225. (0.00006) RY*( 8) C  10           s(  1.30%)p40.54( 52.52%)d35.65( 46.19%)
   226. (0.00007) RY*( 9) C  10           s(  1.63%)p20.69( 33.73%)d39.64( 64.64%)
   227. (0.00002) RY*(10) C  10           s( 21.89%)p 2.69( 58.98%)d 0.87( 19.12%)
   228. (0.00003) RY*(11) C  10           s( 15.07%)p 3.52( 53.13%)d 2.11( 31.79%)
   229. (0.00002) RY*(12) C  10           s( 23.24%)p 3.07( 71.29%)d 0.24(  5.47%)
   230. (0.00002) RY*(13) C  10           s(  2.47%)p29.90( 73.94%)d 9.54( 23.59%)
   231. (0.00000) RY*(14) C  10           s(  2.50%)p38.24( 95.45%)d 0.82(  2.05%)
   232. (0.00001) RY*(15) C  10           s(  0.34%)p83.35( 28.12%)d99.99( 71.54%)
   233. (0.00000) RY*(16) C  10           s( 83.95%)p 0.17( 14.19%)d 0.02(  1.86%)
   234. (0.00000) RY*(17) C  10           s(  2.55%)p 8.62( 21.95%)d29.64( 75.50%)
   235. (0.00607) RY*( 1) C  11           s(  0.06%)p99.99( 94.68%)d87.85(  5.26%)
                                           -0.0000  0.0159 -0.0143  0.0106 -0.0053
                                           -0.0328  0.9153 -0.0396  0.0297  0.0024
                                            0.0556  0.0553  0.0009  0.0130 -0.3142
                                            0.0054 -0.0230 -0.0624 -0.1046 -0.0413
                                            0.1898 -0.0050
   236. (0.00217) RY*( 2) C  11           s(  0.37%)p99.99( 97.38%)d 6.09(  2.25%)
                                            0.0000  0.0157  0.0514  0.0260 -0.0112
                                           -0.0073 -0.0747 -0.0326  0.0504 -0.0336
                                           -0.8974  0.0750  0.1170 -0.0110 -0.3621
                                            0.0783  0.0382  0.1278  0.0125 -0.0366
                                            0.0290 -0.0620
   237. (0.00139) RY*( 3) C  11           s(  0.03%)p99.99( 85.58%)d99.99( 14.40%)
                                            0.0000 -0.0008 -0.0042  0.0156 -0.0014
                                           -0.0008 -0.2773 -0.0709 -0.0216 -0.0001
                                            0.2915  0.0300  0.0296 -0.0028 -0.7414
                                           -0.3588 -0.0907  0.1395 -0.0040  0.2213
                                            0.1008  0.2557
   238. (0.00057) RY*( 4) C  11           s(  1.29%)p18.27( 23.57%)d58.26( 75.14%)
                                            0.0000 -0.0001  0.1082 -0.0340  0.0062
                                            0.0053 -0.1248  0.0014 -0.0582 -0.0009
                                            0.1778 -0.1012 -0.0146  0.0065 -0.3602
                                            0.2076 -0.0413 -0.1310 -0.3126 -0.6178
                                           -0.3669 -0.3468
   239. (0.00050) RY*( 5) C  11           s( 90.92%)p 0.05(  4.77%)d 0.05(  4.31%)
                                            0.0000 -0.0052  0.9531 -0.0279  0.0018
                                            0.0254  0.0114 -0.1175 -0.1374  0.0086
                                            0.0504 -0.0172 -0.0452 -0.0072  0.0457
                                            0.0751  0.0381  0.1183  0.0400  0.0388
                                            0.1592  0.0263
   240. (0.00024) RY*( 6) C  11           s( 12.00%)p 6.79( 81.44%)d 0.55(  6.56%)
                                            0.0000 -0.0045  0.1099  0.3242 -0.0524
                                            0.0048  0.0995  0.0213  0.1534 -0.0084
                                           -0.0544 -0.6395  0.3948 -0.0037  0.0728
                                           -0.4515  0.0593 -0.0361 -0.0161  0.0638
                                           -0.1797 -0.1664
   241. (0.00012) RY*( 7) C  11           s( 31.54%)p 0.31(  9.68%)d 1.86( 58.78%)
                                           -0.0000  0.0023 -0.0970  0.5478  0.0769
                                            0.0035  0.0359  0.0245 -0.1407  0.0166
                                            0.1291  0.1808  0.1013  0.0052  0.0405
                                            0.0355  0.1106  0.6242  0.2659 -0.3447
                                            0.0820 -0.0445
   242. (0.00011) RY*( 8) C  11           s(  8.10%)p 7.01( 56.74%)d 4.34( 35.16%)
                                            0.0000 -0.0061  0.0312  0.2330 -0.1603
                                            0.0053  0.0446  0.1656  0.2582  0.0021
                                           -0.0054 -0.1371 -0.6092 -0.0027 -0.0742
                                            0.1431 -0.2351  0.2854 -0.0667  0.3659
                                           -0.2164 -0.2916
   243. (0.00008) RY*( 9) C  11           s(  0.31%)p99.99( 76.80%)d75.04( 22.90%)
   244. (0.00007) RY*(10) C  11           s( 39.68%)p 0.68( 27.08%)d 0.84( 33.25%)
   245. (0.00004) RY*(11) C  11           s(  2.83%)p33.11( 93.66%)d 1.24(  3.51%)
   246. (0.00003) RY*(12) C  11           s(  8.10%)p 3.22( 26.07%)d 8.13( 65.84%)
   247. (0.00004) RY*(13) C  11           s(  7.38%)p 8.43( 62.16%)d 4.13( 30.47%)
   248. (0.00002) RY*(14) C  11           s(  1.26%)p12.35( 15.59%)d65.89( 83.15%)
   249. (0.00000) RY*(15) C  11           s(  0.10%)p99.99( 88.83%)d99.99( 11.07%)
   250. (0.00000) RY*(16) C  11           s( 94.49%)p 0.02(  1.70%)d 0.04(  3.81%)
   251. (0.00001) RY*(17) C  11           s(  1.58%)p34.46( 54.45%)d27.82( 43.97%)
   252. (0.00591) RY*( 1) C  12           s(  0.20%)p99.99( 94.70%)d25.28(  5.10%)
                                           -0.0000  0.0158 -0.0213  0.0354 -0.0079
                                            0.0067 -0.0855  0.0452  0.0016  0.0118
                                           -0.3014 -0.0188 -0.0127 -0.0324  0.9171
                                           -0.0502  0.0389  0.0911 -0.0305 -0.0704
                                            0.0388  0.1878
   253. (0.00215) RY*( 2) C  12           s(  1.12%)p85.75( 96.32%)d 2.28(  2.56%)
                                            0.0000  0.0176  0.1038 -0.0062 -0.0105
                                           -0.0194 -0.6138 -0.0318  0.0520  0.0261
                                            0.7303 -0.0129 -0.1144  0.0082  0.1817
                                           -0.0425  0.0115 -0.0297  0.0423 -0.1468
                                           -0.0238 -0.0281
   254. (0.00095) RY*( 3) C  12           s(  0.16%)p99.99( 72.16%)d99.99( 27.68%)
                                           -0.0000 -0.0039  0.0347 -0.0184  0.0042
                                            0.0096 -0.5566 -0.3400 -0.1175  0.0030
                                           -0.4668 -0.1305  0.0202 -0.0002 -0.1972
                                           -0.0835 -0.0335 -0.1274 -0.1492 -0.2292
                                            0.4166 -0.1107
   255. (0.00070) RY*( 4) C  12           s(  2.52%)p14.14( 35.67%)d24.51( 61.81%)
                                           -0.0000 -0.0041  0.1365 -0.0809 -0.0046
                                           -0.0072 -0.4255  0.0842 -0.0174 -0.0043
                                           -0.2940  0.2266  0.0081 -0.0008 -0.1256
                                            0.1192  0.0157  0.3744 -0.1410  0.1662
                                           -0.6561  0.0041
   256. (0.00051) RY*( 5) C  12           s( 90.05%)p 0.07(  6.25%)d 0.04(  3.70%)
                                            0.0000 -0.0071  0.9477 -0.0472  0.0034
                                            0.0010  0.1527 -0.0414 -0.0264 -0.0170
                                           -0.0089  0.0984  0.1219  0.0217  0.0208
                                            0.0412 -0.0964  0.0032  0.0836 -0.1194
                                            0.0943  0.0827
   257. (0.00025) RY*( 6) C  12           s(  6.41%)p11.94( 76.52%)d 2.66( 17.07%)
                                           -0.0000 -0.0077 -0.0188  0.2484 -0.0444
                                           -0.0060  0.0213 -0.3675  0.1389  0.0114
                                            0.0230  0.6734 -0.1794  0.0026  0.0575
                                            0.2992  0.1767 -0.2914 -0.1909  0.1913
                                            0.0924  0.0647
   258. (0.00014) RY*( 7) C  12           s( 47.79%)p 0.69( 32.77%)d 0.41( 19.43%)
                                            0.0000  0.0001  0.0927  0.6851  0.0058
                                           -0.0073  0.1128 -0.3089 -0.2473 -0.0009
                                            0.1222 -0.2992  0.0766  0.0016  0.0131
                                           -0.2143  0.0446  0.1744 -0.3548  0.0948
                                           -0.1693 -0.0206
   259. (0.00014) RY*( 8) C  12           s(  1.74%)p49.00( 85.21%)d 7.50( 13.05%)
                                            0.0000  0.0033  0.0596  0.0783  0.0877
                                            0.0016  0.0902 -0.1942  0.3821 -0.0042
                                           -0.0794 -0.1373 -0.7245  0.0001 -0.0053
                                            0.0198 -0.3314  0.3033  0.1169 -0.0264
                                            0.0248 -0.1535
   260. (0.00008) RY*( 9) C  12           s( 17.74%)p 0.65( 11.48%)d 3.99( 70.78%)
   261. (0.00008) RY*(10) C  12           s( 22.24%)p 1.98( 43.99%)d 1.52( 33.77%)
   262. (0.00005) RY*(11) C  12           s(  4.31%)p 3.78( 16.27%)d18.44( 79.43%)
   263. (0.00004) RY*(12) C  12           s(  6.65%)p12.38( 82.35%)d 1.65( 11.00%)
   264. (0.00001) RY*(13) C  12           s(  4.73%)p19.51( 92.19%)d 0.65(  3.09%)
   265. (0.00000) RY*(14) C  12           s(  0.39%)p99.99( 96.32%)d 8.47(  3.29%)
   266. (0.00001) RY*(15) C  12           s(  0.74%)p45.21( 33.58%)d88.43( 65.68%)
   267. (0.00000) RY*(16) C  12           s( 91.72%)p 0.08(  7.07%)d 0.01(  1.22%)
   268. (0.00001) RY*(17) C  12           s(  1.53%)p11.30( 17.29%)d53.03( 81.18%)
   269. (0.00586) RY*( 1) C  13           s(  0.53%)p99.99( 94.02%)d10.24(  5.45%)
                                            0.0000 -0.0209  0.0615 -0.0308  0.0128
                                           -0.0213  0.5317  0.0380  0.0355  0.0250
                                           -0.5648 -0.0745 -0.0375  0.0204 -0.5712
                                           -0.0231 -0.0240  0.0852  0.1020 -0.1858
                                           -0.0263  0.0404
   270. (0.00234) RY*( 2) C  13           s(  0.39%)p99.99( 98.48%)d 2.91(  1.13%)
                                            0.0000 -0.0015  0.0484 -0.0388 -0.0050
                                            0.0052  0.1296  0.0143 -0.0164 -0.0309
                                           -0.6044 -0.0754  0.1352  0.0369  0.7340
                                            0.0974 -0.1661 -0.0357  0.0428 -0.0197
                                           -0.0374 -0.0800
   271. (0.00108) RY*( 3) C  13           s(  0.21%)p99.99( 83.07%)d79.36( 16.72%)
                                           -0.0000  0.0006  0.0395 -0.0233  0.0014
                                           -0.0031  0.6843 -0.2650  0.0896 -0.0025
                                            0.4309 -0.1785  0.0558 -0.0030  0.2284
                                           -0.0998  0.0363  0.2090 -0.1400  0.0469
                                           -0.3151 -0.0492
   272. (0.00056) RY*( 4) C  13           s(  0.59%)p19.67( 11.62%)d99.99( 87.79%)
                                           -0.0000 -0.0001  0.0766  0.0022  0.0063
                                            0.0106 -0.2587  0.0487 -0.0996  0.0052
                                           -0.1357 -0.0555 -0.0573  0.0002 -0.0887
                                            0.0628 -0.0160  0.3988 -0.6483 -0.2298
                                           -0.2912 -0.4012
   273. (0.00035) RY*( 5) C  13           s( 71.96%)p 0.30( 21.90%)d 0.09(  6.15%)
                                           -0.0000  0.0049  0.8456  0.0427 -0.0517
                                            0.0110 -0.0601  0.1047 -0.0841 -0.0085
                                            0.1155 -0.2825  0.0704 -0.0224 -0.0000
                                            0.2496  0.1904 -0.1015  0.1498 -0.1647
                                           -0.0290  0.0270
   274. (0.00025) RY*( 6) C  13           s( 26.88%)p 2.36( 63.47%)d 0.36(  9.65%)
                                            0.0000  0.0051  0.4436 -0.2681 -0.0109
                                            0.0094 -0.0264 -0.1579 -0.0007 -0.0184
                                           -0.0439  0.5173  0.1695  0.0049  0.0174
                                           -0.5240 -0.1883  0.1905 -0.1107  0.0476
                                            0.1422  0.1595
   275. (0.00012) RY*( 7) C  13           s( 36.90%)p 0.44( 16.09%)d 1.27( 47.00%)
                                            0.0000 -0.0050 -0.1004  0.5960 -0.0606
                                           -0.0049  0.0215  0.1028 -0.1781 -0.0010
                                            0.0070  0.1356  0.2151  0.0140  0.0970
                                           -0.1705  0.1216 -0.0196 -0.1328 -0.4564
                                           -0.1344  0.4750
   276. (0.00007) RY*( 8) C  13           s(  0.19%)p99.99( 26.37%)d99.99( 73.44%)
   277. (0.00005) RY*( 9) C  13           s( 19.24%)p 3.65( 70.16%)d 0.55( 10.60%)
   278. (0.00003) RY*(10) C  13           s( 27.11%)p 1.53( 41.34%)d 1.16( 31.55%)
   279. (0.00001) RY*(11) C  13           s( 10.83%)p 7.36( 79.69%)d 0.88(  9.48%)
   280. (0.00002) RY*(12) C  13           s(  5.14%)p14.53( 74.64%)d 3.93( 20.22%)
   281. (0.00001) RY*(13) C  13           s(  1.25%)p14.29( 17.81%)d64.93( 80.94%)
   282. (0.00001) RY*(14) C  13           s(  9.26%)p 9.46( 87.54%)d 0.35(  3.21%)
   283. (0.00000) RY*(15) C  13           s( 89.00%)p 0.12( 10.38%)d 0.01(  0.62%)
   284. (0.00001) RY*(16) C  13           s(  0.36%)p29.36( 10.62%)d99.99( 89.02%)
   285. (0.00001) RY*(17) C  13           s(  0.21%)p99.99( 92.94%)d32.24(  6.85%)
   286. (0.00571) RY*( 1) C  14           s(  0.50%)p99.99( 93.96%)d11.11(  5.55%)
                                            0.0000 -0.0207  0.0530 -0.0412  0.0076
                                           -0.0144  0.3438  0.0343  0.0243  0.0322
                                           -0.8134 -0.1011 -0.0472 -0.0129  0.3770
                                            0.0420  0.0149  0.0698 -0.1090  0.1292
                                            0.0958  0.1133
   287. (0.00229) RY*( 2) C  14           s(  0.25%)p99.99( 98.91%)d 3.34(  0.84%)
                                           -0.0000 -0.0007  0.0499 -0.0040 -0.0001
                                            0.0220  0.4134  0.0252 -0.0925 -0.0122
                                           -0.2108 -0.0178  0.0439 -0.0431 -0.8467
                                           -0.0544  0.1998 -0.0380 -0.0214  0.0685
                                            0.0014 -0.0420
   288. (0.00077) RY*( 3) C  14           s(  0.39%)p99.99( 83.37%)d42.13( 16.25%)
                                           -0.0000  0.0003  0.0590 -0.0194 -0.0012
                                           -0.0128  0.6997 -0.2366  0.1133 -0.0092
                                            0.4178 -0.1548  0.0804 -0.0032  0.2446
                                           -0.0930  0.0401  0.1464 -0.2972 -0.1232
                                           -0.0614 -0.1838
   289. (0.00060) RY*( 4) C  14           s(  0.23%)p32.22(  7.32%)d99.99( 92.45%)
                                           -0.0000  0.0005  0.0468  0.0089  0.0002
                                            0.0069  0.2148 -0.0645  0.0175  0.0024
                                            0.1278 -0.0025  0.0164  0.0021  0.0750
                                            0.0176  0.0054  0.0506  0.5129  0.4658
                                           -0.5351  0.3944
   290. (0.00038) RY*( 5) C  14           s( 91.92%)p 0.05(  4.55%)d 0.04(  3.52%)
                                           -0.0000  0.0061  0.9526  0.1063 -0.0217
                                            0.0084 -0.1032 -0.0247 -0.0588 -0.0219
                                            0.0399  0.0187  0.1486  0.0129 -0.0044
                                            0.0106 -0.0772 -0.0443 -0.1189  0.0718
                                            0.0716  0.0942
   291. (0.00033) RY*( 6) C  14           s(  0.01%)p99.99( 91.36%)d99.99(  8.63%)
                                            0.0000 -0.0027  0.0092  0.0008 -0.0038
                                           -0.0077 -0.0290  0.4085  0.0783  0.0033
                                            0.0082 -0.2817 -0.0250  0.0179  0.0326
                                           -0.7935 -0.1692 -0.1688 -0.0227  0.1882
                                           -0.0538 -0.1379
   292. (0.00015) RY*( 7) C  14           s( 55.49%)p 0.20( 11.26%)d 0.60( 33.25%)
                                            0.0000 -0.0058 -0.2256  0.7093 -0.0285
                                           -0.0026  0.0454  0.1159 -0.1068  0.0117
                                            0.0467  0.0097  0.2331 -0.0080 -0.0220
                                            0.0468 -0.1618 -0.1262 -0.3787  0.0431
                                           -0.0250  0.4132
   293. (0.00006) RY*( 8) C  14           s( 13.18%)p 6.07( 79.98%)d 0.52(  6.84%)
   294. (0.00006) RY*( 9) C  14           s(  0.47%)p52.26( 24.61%)d99.99( 74.92%)
   295. (0.00003) RY*(10) C  14           s( 19.21%)p 1.04( 20.05%)d 3.16( 60.74%)
   296. (0.00001) RY*(11) C  14           s( 11.47%)p 7.31( 83.90%)d 0.40(  4.63%)
   297. (0.00001) RY*(12) C  14           s(  2.43%)p33.33( 80.96%)d 6.84( 16.61%)
   298. (0.00001) RY*(13) C  14           s(  1.68%)p 9.24( 15.48%)d49.44( 82.84%)
   299. (0.00000) RY*(14) C  14           s( 95.48%)p 0.02(  1.83%)d 0.03(  2.69%)
   300. (0.00001) RY*(15) C  14           s(  3.50%)p27.05( 94.61%)d 0.54(  1.89%)
   301. (0.00001) RY*(16) C  14           s(  2.70%)p 4.00( 10.80%)d32.07( 86.50%)
   302. (0.00000) RY*(17) C  14           s(  1.15%)p84.65( 97.21%)d 1.43(  1.64%)
   303. (0.00597) RY*( 1) C  15           s(  1.20%)p79.43( 95.33%)d 2.89(  3.47%)
                                           -0.0000  0.0177  0.0979  0.0459  0.0002
                                            0.0006  0.3803  0.0113 -0.0121 -0.0237
                                           -0.1058 -0.0511  0.0377  0.0367 -0.8879
                                            0.0443 -0.0305  0.0702 -0.0372 -0.0647
                                            0.0238  0.1537
   304. (0.00296) RY*( 2) C  15           s(  2.19%)p43.56( 95.55%)d 1.03(  2.26%)
                                           -0.0000 -0.0123  0.1442 -0.0311  0.0057
                                            0.0219  0.4129 -0.0614 -0.0668 -0.0349
                                           -0.8215  0.1411  0.0857 -0.0064  0.2621
                                           -0.0208  0.0619 -0.0113  0.0831 -0.0516
                                           -0.0467 -0.1035
   305. (0.00119) RY*( 3) C  15           s( 80.47%)p 0.20( 15.90%)d 0.05(  3.63%)
                                           -0.0000  0.0098  0.8757 -0.1940  0.0040
                                           -0.0144 -0.0183 -0.1256  0.0562  0.0049
                                            0.2081  0.1423 -0.0296  0.0265  0.0671
                                            0.2546 -0.0710  0.0409  0.0779 -0.1577
                                           -0.0605 -0.0062
   306. (0.00104) RY*( 4) C  15           s(  1.11%)p77.82( 86.57%)d11.07( 12.31%)
                                           -0.0000  0.0009  0.1009 -0.0306 -0.0007
                                            0.0127 -0.7576 -0.1252 -0.0644  0.0075
                                           -0.4466 -0.0676 -0.0286  0.0078 -0.2570
                                           -0.0077 -0.0272 -0.1742  0.1552 -0.0570
                                            0.2470  0.0668
   307. (0.00052) RY*( 5) C  15           s(  0.44%)p41.02( 17.90%)d99.99( 81.66%)
                                            0.0000 -0.0003  0.0389  0.0532  0.0045
                                           -0.0053 -0.1539 -0.2889 -0.1158 -0.0022
                                           -0.0824 -0.1546 -0.0765 -0.0007 -0.0512
                                           -0.1266 -0.0569  0.2952  0.1286  0.3469
                                           -0.7548  0.1511
   308. (0.00034) RY*( 6) C  15           s(  2.36%)p32.32( 76.24%)d 9.07( 21.40%)
                                            0.0000 -0.0011  0.0395  0.1484  0.0013
                                           -0.0004  0.2410 -0.6779 -0.0227  0.0023
                                            0.1489 -0.3644  0.0085  0.0014  0.0900
                                           -0.2776 -0.0635 -0.2893  0.2365 -0.0346
                                            0.2572  0.0841
   309. (0.00028) RY*( 7) C  15           s( 48.74%)p 0.75( 36.47%)d 0.30( 14.78%)
                                            0.0000 -0.0031  0.3490  0.6046 -0.0068
                                            0.0016 -0.0288  0.3355  0.1317 -0.0044
                                           -0.0261 -0.0284 -0.0981  0.0057 -0.0203
                                           -0.4431 -0.1615 -0.2141 -0.1278  0.1890
                                           -0.0384 -0.2202
   310. (0.00021) RY*( 8) C  15           s(  8.20%)p 9.45( 77.48%)d 1.75( 14.32%)
                                           -0.0000  0.0015  0.2084 -0.1921  0.0410
                                            0.0073  0.0278  0.3736 -0.1833 -0.0157
                                           -0.0455 -0.7049  0.2621  0.0046  0.1300
                                           -0.0808  0.0970  0.2373 -0.0300  0.1333
                                            0.1833  0.1860
   311. (0.00011) RY*( 9) C  15           s(  2.32%)p25.39( 58.81%)d16.79( 38.88%)
                                            0.0000 -0.0030 -0.0644  0.1097 -0.0834
                                           -0.0033 -0.0565  0.0615 -0.2913  0.0119
                                            0.0617 -0.0859  0.6254 -0.0045 -0.0150
                                            0.1326 -0.2756 -0.3353  0.0042 -0.3695
                                           -0.3453 -0.1435
   312. (0.00006) RY*(10) C  15           s( 11.15%)p 3.44( 38.41%)d 4.52( 50.44%)
   313. (0.00004) RY*(11) C  15           s(  3.52%)p 5.63( 19.86%)d21.74( 76.61%)
   314. (0.00002) RY*(12) C  15           s( 29.78%)p 1.25( 37.34%)d 1.10( 32.88%)
   315. (0.00002) RY*(13) C  15           s( 11.52%)p 7.50( 86.43%)d 0.18(  2.04%)
   316. (0.00001) RY*(14) C  15           s(  2.06%)p 9.61( 19.78%)d37.97( 78.16%)
   317. (0.00002) RY*(15) C  15           s(  9.15%)p 3.08( 28.20%)d 6.85( 62.65%)
   318. (0.00000) RY*(16) C  15           s( 85.37%)p 0.14( 12.05%)d 0.03(  2.58%)
   319. (0.00000) RY*(17) C  15           s(  0.42%)p99.99( 97.84%)d 4.19(  1.75%)
   320. (0.00766) RY*( 1) C  16           s(  0.17%)p99.99( 95.89%)d23.36(  3.94%)
                                            0.0000 -0.0173  0.0286 -0.0220  0.0093
                                            0.0049 -0.5401 -0.0139  0.0049 -0.0087
                                            0.7040  0.0092  0.0041 -0.0020  0.4129
                                            0.0241 -0.0076  0.0889  0.0794 -0.1481
                                           -0.0039  0.0575
   321. (0.00630) RY*( 2) C  16           s(  0.39%)p99.99( 94.07%)d14.24(  5.54%)
                                            0.0000  0.0193  0.0463 -0.0316 -0.0194
                                           -0.0007  0.0015 -0.0036  0.0282  0.0059
                                            0.4765 -0.0294 -0.0712 -0.0128 -0.8366
                                            0.0825  0.0044  0.0847 -0.0831  0.0267
                                            0.0662  0.1904
   322. (0.00282) RY*( 3) C  16           s(  0.04%)p99.99( 43.01%)d99.99( 56.95%)
                                            0.0000 -0.0006 -0.0081  0.0182  0.0032
                                           -0.0054 -0.5413  0.0793 -0.0413 -0.0034
                                           -0.3110  0.0408 -0.0167 -0.0023 -0.1737
                                            0.0081  0.0097  0.0959  0.3389  0.3543
                                           -0.5027  0.2592
   323. (0.00094) RY*( 4) C  16           s(  1.18%)p10.27( 12.13%)d73.41( 86.69%)
                                           -0.0000  0.0002  0.0619  0.0891 -0.0065
                                           -0.0048 -0.0533  0.1193 -0.2230 -0.0052
                                           -0.0278  0.1136 -0.1921 -0.0020 -0.0159
                                           -0.0042 -0.0603 -0.5037  0.5121  0.0517
                                            0.5410  0.2359
   324. (0.00072) RY*( 5) C  16           s( 43.01%)p 0.11(  4.54%)d 1.22( 52.45%)
                                            0.0000 -0.0132  0.6418 -0.1338  0.0099
                                           -0.0064 -0.0145 -0.0087 -0.0027  0.0092
                                           -0.0620 -0.0172 -0.0226  0.0036  0.1812
                                            0.0795 -0.0348  0.0731 -0.4134  0.3935
                                            0.1917  0.3959
   325. (0.00054) RY*( 6) C  16           s( 26.23%)p 0.28(  7.44%)d 2.53( 66.34%)
                                           -0.0000 -0.0038  0.5065  0.0716  0.0232
                                           -0.0013 -0.0272  0.0416 -0.0709 -0.0037
                                            0.1637  0.0248  0.0809  0.0113 -0.1077
                                           -0.1417  0.0327 -0.4464  0.0340  0.1658
                                           -0.2829 -0.5962
   326. (0.00038) RY*( 7) C  16           s( 23.40%)p 1.46( 34.06%)d 1.82( 42.54%)
                                            0.0000  0.0097  0.4671  0.1105 -0.0589
                                            0.0179 -0.0089 -0.0376 -0.0386 -0.0163
                                           -0.1672 -0.1358  0.1465 -0.0182 -0.0736
                                            0.3781 -0.3471  0.2682  0.2978 -0.5130
                                           -0.0137 -0.0374
   327. (0.00018) RY*( 8) C  16           s(  1.74%)p34.56( 60.26%)d21.80( 38.00%)
                                           -0.0000  0.0063  0.1242 -0.0316 -0.0312
                                            0.0022  0.5592  0.0665  0.0919 -0.0097
                                            0.2757  0.2046  0.2863 -0.0034  0.1401
                                           -0.2371  0.0345  0.1043  0.4072  0.0831
                                           -0.2934  0.3321
   328. (0.00014) RY*( 9) C  16           s(  6.92%)p 9.58( 66.26%)d 3.88( 26.83%)
                                           -0.0000  0.0127  0.1968  0.1391  0.1045
                                            0.0072 -0.1465 -0.1618 -0.2392 -0.0086
                                           -0.1212  0.4726  0.0218 -0.0029 -0.1057
                                           -0.4050  0.3793  0.4151  0.0359 -0.1482
                                            0.2384 -0.1259
   329. (0.00011) RY*(10) C  16           s( 52.22%)p 0.75( 39.07%)d 0.17(  8.71%)
                                            0.0000 -0.0026 -0.1363  0.7069 -0.0624
                                           -0.0024  0.0572  0.1955 -0.4823  0.0093
                                            0.1013 -0.0752  0.2230  0.0026  0.0361
                                            0.0066 -0.2225  0.0945 -0.2029  0.1850
                                           -0.0200  0.0485
   330. (0.00011) RY*(11) C  16           s(  5.81%)p10.43( 60.59%)d 5.78( 33.60%)
                                            0.0000  0.0065  0.0208  0.1916  0.1447
                                           -0.0032  0.1670 -0.0294  0.0613  0.0041
                                            0.0962 -0.1957 -0.1835 -0.0037  0.0902
                                            0.4984  0.4855  0.2695  0.2812  0.3499
                                            0.1068 -0.2246
   331. (0.00007) RY*(12) C  16           s( 24.17%)p 2.26( 54.66%)d 0.88( 21.17%)
   332. (0.00003) RY*(13) C  16           s(  1.85%)p44.53( 82.42%)d 8.49( 15.72%)
   333. (0.00003) RY*(14) C  16           s( 11.67%)p 5.81( 67.74%)d 1.77( 20.60%)
   334. (0.00003) RY*(15) C  16           s(  7.00%)p11.02( 77.20%)d 2.26( 15.80%)
   335. (0.00000) RY*(16) C  16           s( 94.21%)p 0.04(  4.22%)d 0.02(  1.57%)
   336. (0.00000) RY*(17) C  16           s(  0.17%)p99.99( 96.53%)d19.96(  3.31%)
   337. (0.00105) RY*( 1) H  17           s(100.00%)
                                           -0.0059  1.0000 -0.0020
   338. (0.00010) RY*( 2) H  17           s(100.00%)
                                            0.0004  0.0020  1.0000
   339. (0.00053) RY*( 1) H  18           s(100.00%)
                                           -0.0030  1.0000  0.0006
   340. (0.00019) RY*( 2) H  18           s(100.00%)
                                           -0.0001 -0.0006  1.0000
   341. (0.00285) RY*( 1) H  19           s(100.00%)
                                           -0.0058  1.0000  0.0014
   342. (0.00027) RY*( 2) H  19           s(100.00%)
                                           -0.0008 -0.0014  1.0000
   343. (0.00077) RY*( 1) H  20           s(100.00%)
                                           -0.0017  1.0000  0.0010
   344. (0.00015) RY*( 2) H  20           s(100.00%)
                                           -0.0005 -0.0010  1.0000
   345. (0.00047) RY*( 1) H  21           s(100.00%)
                                           -0.0011  1.0000  0.0020
   346. (0.00014) RY*( 2) H  21           s(100.00%)
                                           -0.0008 -0.0020  1.0000
   347. (0.00037) RY*( 1) H  22           s(100.00%)
                                           -0.0009  1.0000  0.0022
   348. (0.00014) RY*( 2) H  22           s(100.00%)
                                           -0.0007 -0.0022  1.0000
   349. (0.00046) RY*( 1) H  23           s(100.00%)
                                           -0.0010  1.0000  0.0020
   350. (0.00015) RY*( 2) H  23           s(100.00%)
                                           -0.0008 -0.0020  1.0000
   351. (0.00059) RY*( 1) H  24           s(100.00%)
                                           -0.0016  1.0000  0.0012
   352. (0.00012) RY*( 2) H  24           s(100.00%)
                                           -0.0004 -0.0012  1.0000
   353. (0.00074) RY*( 1) H  25           s(100.00%)
                                           -0.0018  1.0000  0.0008
   354. (0.00013) RY*( 2) H  25           s(100.00%)
                                           -0.0004 -0.0008  1.0000
   355. (0.00041) RY*( 1) H  26           s(100.00%)
                                           -0.0010  1.0000  0.0024
   356. (0.00015) RY*( 2) H  26           s(100.00%)
                                           -0.0008 -0.0024  1.0000
   357. (0.00041) RY*( 1) H  27           s(100.00%)
                                           -0.0009  1.0000  0.0022
   358. (0.00015) RY*( 2) H  27           s(100.00%)
                                           -0.0008 -0.0022  1.0000
   359. (0.00064) RY*( 1) H  28           s(100.00%)
                                           -0.0014  1.0000  0.0019
   360. (0.00018) RY*( 2) H  28           s(100.00%)
                                           -0.0008 -0.0019  1.0000
   361. (0.00463) RY*( 1)Cl  29           s(  0.01%)p 1.00( 51.80%)d 0.93( 48.19%)
                                           -0.0000  0.0000 -0.0003  0.0068  0.0031
                                           -0.0002  0.0001  0.0000 -0.0000 -0.5834
                                            0.0400 -0.0408 -0.0044 -0.0000 -0.0009
                                           -0.3628  0.0195 -0.0240 -0.0029 -0.0000
                                           -0.0015 -0.2032  0.0208 -0.0108 -0.0008
                                            0.1535  0.2215  0.3275 -0.5135  0.1958
   362. (0.00286) RY*( 2)Cl  29           s(  0.72%)p91.79( 66.14%)d45.98( 33.14%)
                                           -0.0000  0.0000 -0.0024  0.0780 -0.0331
                                           -0.0042  0.0004  0.0000  0.0059  0.1461
                                            0.0083 -0.0059  0.0011 -0.0000 -0.0052
                                           -0.5631  0.0284  0.0178 -0.0048 -0.0000
                                           -0.0086  0.5634 -0.0639 -0.0137  0.0049
                                           -0.2759  0.1613 -0.0033 -0.1758 -0.4453
   363. (0.00085) RY*( 3)Cl  29           s(  5.89%)p12.24( 72.12%)d 3.73( 21.98%)
                                           -0.0000  0.0000 -0.0162  0.1933  0.1459
                                           -0.0018  0.0014  0.0000  0.0460  0.4603
                                            0.0782 -0.0049 -0.0187 -0.0000 -0.0480
                                           -0.4432 -0.0069  0.0082  0.0192 -0.0000
                                           -0.0500 -0.5465 -0.0037  0.0082  0.0175
                                           -0.2169 -0.3152  0.2636  0.0068  0.0623
   364. (0.00033) RY*( 4)Cl  29           s( 16.33%)p 2.92( 47.73%)d 2.20( 35.94%)
                                           -0.0000  0.0000 -0.0059  0.3775 -0.1438
                                            0.0080  0.0011  0.0000  0.0083 -0.0692
                                            0.3703 -0.0279  0.0067 -0.0000 -0.0099
                                            0.0936 -0.2927  0.0264 -0.0126 -0.0000
                                           -0.0145  0.2409  0.4106  0.1084 -0.0226
                                            0.2473 -0.1957  0.4565  0.1847 -0.1321
   365. (0.00014) RY*( 5)Cl  29           s(  5.98%)p13.54( 80.88%)d 2.20( 13.14%)
                                            0.0000 -0.0000  0.0030 -0.1301  0.2069
                                            0.0036 -0.0003 -0.0000  0.0004 -0.0734
                                           -0.3444 -0.0347  0.0042  0.0000  0.0093
                                           -0.2540 -0.7839 -0.0135 -0.0080  0.0000
                                            0.0043 -0.0150  0.0570  0.0224  0.0134
                                            0.0182  0.1710 -0.0795  0.2881  0.1121
   366. (0.00009) RY*( 6)Cl  29           s( 41.78%)p 0.66( 27.45%)d 0.74( 30.78%)
   367. (0.00006) RY*( 7)Cl  29           s( 60.33%)p 0.31( 18.74%)d 0.35( 20.93%)
   368. (0.00007) RY*( 8)Cl  29           s(  7.76%)p 4.24( 32.87%)d 7.66( 59.38%)
   369. (0.00004) RY*( 9)Cl  29           s( 15.49%)p 5.22( 80.90%)d 0.23(  3.61%)
   370. (0.00002) RY*(10)Cl  29           s( 14.87%)p 2.49( 37.07%)d 3.23( 48.06%)
   371. (0.00001) RY*(11)Cl  29           s(  6.23%)p14.45( 90.07%)d 0.59(  3.70%)
   372. (0.00002) RY*(12)Cl  29           s(  5.45%)p 6.19( 33.73%)d11.16( 60.82%)
   373. (0.00002) RY*(13)Cl  29           s(  0.23%)p99.99( 44.81%)d99.99( 54.96%)
   374. (0.00002) RY*(14)Cl  29           s(  7.59%)p 4.52( 34.34%)d 7.65( 58.07%)
   375. (0.00001) RY*(15)Cl  29           s(  1.42%)p69.59( 98.48%)d 0.07(  0.10%)
   376. (0.00000) RY*(16)Cl  29           s(  0.09%)p99.99( 99.58%)d 3.89(  0.33%)
   377. (0.00000) RY*(17)Cl  29           s( 98.44%)p 0.01(  0.75%)d 0.01(  0.81%)
   378. (0.00000) RY*(18)Cl  29           s(100.00%)p 0.00(  0.00%)d 0.00(  0.00%)
   379. (0.00000) RY*(19)Cl  29           s(  0.01%)p99.99( 99.80%)d15.11(  0.19%)
   380. (0.00000) RY*(20)Cl  29           s( 11.33%)p 7.38( 83.62%)d 0.45(  5.05%)
   381. (0.00000) RY*(21)Cl  29           s(  0.01%)p 1.00( 99.79%)d 0.00(  0.20%)
   382. (0.07042) BD*( 1) C   1 - N   2  
                ( 63.11%)   0.7944* C   1 s( 32.30%)p 2.09( 67.61%)d 0.00(  0.09%)
                                            0.0002  0.5680 -0.0197 -0.0012 -0.0016
                                           -0.6898  0.0284  0.0098 -0.0030  0.3154
                                           -0.0255 -0.0021  0.0048 -0.3146 -0.0134
                                            0.0035 -0.0003 -0.0149  0.0178 -0.0098
                                            0.0135 -0.0108
                ( 36.89%)  -0.6074* N   2 s( 32.61%)p 2.06( 67.34%)d 0.00(  0.05%)
                                           -0.0000  0.5710  0.0058  0.0027 -0.0001
                                            0.6773 -0.0156 -0.0007  0.0022 -0.3709
                                           -0.0044  0.0052  0.0005  0.2762 -0.0243
                                            0.0013 -0.0000 -0.0183  0.0077 -0.0081
                                            0.0045 -0.0039
   383. (0.11890) BD*( 1) C   1 - O   3  
                ( 68.32%)   0.8266* C   1 s( 16.92%)p 4.89( 82.70%)d 0.02(  0.39%)
                                           -0.0001 -0.4090  0.0433  0.0039  0.0006
                                           -0.0909  0.0530  0.0021 -0.0009  0.8468
                                           -0.0037  0.0040 -0.0024  0.3137 -0.0154
                                           -0.0076 -0.0011  0.0373  0.0050 -0.0424
                                            0.0254 -0.0000
                ( 31.68%)  -0.5629* O   3 s( 20.03%)p 3.99( 79.85%)d 0.01(  0.12%)
                                           -0.0000 -0.4468  0.0248 -0.0015 -0.0000
                                            0.6695 -0.0083  0.0002 -0.0005  0.4578
                                            0.0044 -0.0016 -0.0023 -0.3747  0.0118
                                           -0.0023  0.0007 -0.0023  0.0260  0.0044
                                           -0.0228 -0.0024
   384. (0.10316) BD*( 2) C   1 - O   3  
                ( 68.00%)   0.8246* C   1 s( 16.85%)p 4.91( 82.77%)d 0.02(  0.38%)
                                           -0.0000  0.4075 -0.0490  0.0012 -0.0013
                                            0.7037 -0.0352  0.0020  0.0002  0.4199
                                            0.0401  0.0054 -0.0028 -0.3911  0.0184
                                            0.0049  0.0001  0.0135 -0.0384 -0.0196
                                            0.0413  0.0062
                ( 32.00%)  -0.5657* O   3 s( 21.01%)p 3.75( 78.86%)d 0.01(  0.12%)
                                            0.0000  0.4577 -0.0255  0.0009 -0.0000
                                           -0.0865  0.0076 -0.0015 -0.0013  0.8279
                                           -0.0056 -0.0004 -0.0022  0.3089 -0.0126
                                            0.0020 -0.0005 -0.0225 -0.0117  0.0232
                                           -0.0082 -0.0004
   385. (0.04935) BD*( 1) C   1 - H  17  
                ( 41.02%)   0.6405* C   1 s( 34.40%)p 1.90( 65.51%)d 0.00(  0.09%)
                                            0.0003 -0.5846 -0.0479 -0.0018 -0.0014
                                           -0.1113  0.0044 -0.0027 -0.0031  0.0041
                                           -0.0051  0.0009  0.0015 -0.8010 -0.0318
                                           -0.0040  0.0011 -0.0066 -0.0050 -0.0011
                                            0.0047 -0.0282
                ( 58.98%)  -0.7680* H  17 s(100.00%)
                                           -1.0000 -0.0059  0.0004
   386. (0.03801) BD*( 1) N   2 - C   4  
                ( 38.63%)   0.6215* N   2 s( 33.43%)p 1.99( 66.53%)d 0.00(  0.04%)
                                           -0.0000  0.5781 -0.0027 -0.0044 -0.0000
                                           -0.2213  0.0010  0.0050  0.0002 -0.0949
                                           -0.0015 -0.0004  0.0017 -0.7793  0.0063
                                            0.0038 -0.0012 -0.0001  0.0087  0.0105
                                            0.0055  0.0132
                ( 61.37%)  -0.7834* C   4 s( 20.91%)p 3.78( 79.00%)d 0.00(  0.10%)
                                            0.0000  0.4566  0.0253  0.0013 -0.0005
                                            0.2553 -0.0201  0.0102  0.0029  0.0952
                                           -0.0124  0.0030 -0.0004  0.8454 -0.0180
                                            0.0064  0.0007  0.0018  0.0121  0.0066
                                            0.0013  0.0275
   387. (0.01295) BD*( 1) N   2 - H  18  
                ( 30.08%)   0.5485* N   2 s( 24.86%)p 3.02( 75.06%)d 0.00(  0.08%)
                                           -0.0003  0.4986 -0.0040  0.0023 -0.0001
                                           -0.6604  0.0131 -0.0018  0.0002 -0.0214
                                           -0.0108 -0.0004  0.0010  0.5598 -0.0164
                                            0.0043 -0.0006  0.0057 -0.0221 -0.0076
                                            0.0149  0.0046
                ( 69.92%)  -0.8362* H  18 s(100.00%)
                                            1.0000  0.0030  0.0001
   388. (0.03473) BD*( 1) C   4 - C   5  
                ( 49.59%)   0.7042* C   4 s( 28.76%)p 2.48( 71.21%)d 0.00(  0.03%)
                                           -0.0002 -0.5363 -0.0049 -0.0019 -0.0003
                                            0.5545  0.0086 -0.0009  0.0044  0.6337
                                           -0.0163 -0.0010  0.0024  0.0507 -0.0028
                                           -0.0028  0.0005 -0.0152 -0.0001  0.0003
                                           -0.0014  0.0082
                ( 50.41%)  -0.7100* C   5 s( 30.75%)p 2.25( 69.22%)d 0.00(  0.03%)
                                           -0.0002 -0.5545  0.0090  0.0015  0.0007
                                           -0.5389 -0.0035  0.0027 -0.0005 -0.6291
                                           -0.0244  0.0050 -0.0009 -0.0739  0.0008
                                            0.0054 -0.0004 -0.0138 -0.0009 -0.0028
                                            0.0015  0.0083
   389. (0.03275) BD*( 1) C   4 - C   6  
                ( 50.28%)   0.7090* C   4 s( 27.97%)p 2.57( 72.00%)d 0.00(  0.03%)
                                            0.0001  0.5288  0.0074 -0.0009  0.0002
                                           -0.3090 -0.0235  0.0022 -0.0029  0.7400
                                           -0.0056  0.0007  0.0014 -0.2762 -0.0019
                                           -0.0030 -0.0013 -0.0116  0.0035 -0.0063
                                           -0.0085 -0.0070
                ( 49.72%)  -0.7052* C   6 s( 31.26%)p 2.20( 68.71%)d 0.00(  0.03%)
                                            0.0001  0.5589 -0.0128 -0.0008 -0.0007
                                            0.3017 -0.0030 -0.0014 -0.0006 -0.7037
                                           -0.0258  0.0031 -0.0003  0.3166  0.0018
                                           -0.0062  0.0007 -0.0103  0.0019 -0.0087
                                           -0.0091 -0.0042
   390. (0.02333) BD*( 1) C   4 - H  19  
                ( 36.61%)   0.6051* C   4 s( 22.40%)p 3.46( 77.53%)d 0.00(  0.07%)
                                            0.0002 -0.4727  0.0238  0.0009  0.0000
                                           -0.7280 -0.0137  0.0046  0.0028  0.2017
                                            0.0080 -0.0012 -0.0030  0.4515  0.0205
                                           -0.0062 -0.0031  0.0086  0.0200 -0.0053
                                           -0.0148  0.0031
                ( 63.39%)  -0.7962* H  19 s(100.00%)
                                           -1.0000 -0.0058 -0.0008
   391. (0.02641) BD*( 1) C   5 - C   7  
                ( 49.23%)   0.7016* C   5 s( 34.54%)p 1.89( 65.43%)d 0.00(  0.03%)
                                            0.0000 -0.5877 -0.0061  0.0003 -0.0002
                                            0.7439 -0.0092  0.0016  0.0041 -0.0837
                                            0.0115  0.0036 -0.0018 -0.3059  0.0087
                                           -0.0004 -0.0024  0.0006  0.0113 -0.0020
                                           -0.0130  0.0065
                ( 50.77%)  -0.7125* C   7 s( 35.68%)p 1.80( 64.29%)d 0.00(  0.03%)
                                           -0.0001 -0.5973 -0.0084 -0.0032 -0.0005
                                           -0.7478  0.0120  0.0079 -0.0022  0.0400
                                            0.0188 -0.0012  0.0013  0.2853  0.0036
                                           -0.0043  0.0012  0.0035  0.0115 -0.0044
                                           -0.0108  0.0069
   392. (0.02412) BD*( 1) C   5 - C  11  
                ( 49.01%)   0.7000* C   5 s( 34.68%)p 1.88( 65.29%)d 0.00(  0.03%)
                                            0.0000 -0.5888 -0.0049 -0.0007 -0.0004
                                           -0.2376  0.0177  0.0018 -0.0021  0.6794
                                           -0.0027  0.0035  0.0031  0.3667 -0.0098
                                           -0.0004  0.0022  0.0058  0.0040 -0.0123
                                            0.0100  0.0050
                ( 50.99%)  -0.7141* C  11 s( 35.91%)p 1.78( 64.06%)d 0.00(  0.03%)
                                           -0.0001 -0.5992 -0.0088 -0.0030 -0.0006
                                            0.1996  0.0219 -0.0035  0.0022 -0.6853
                                            0.0182  0.0064 -0.0020 -0.3609 -0.0006
                                            0.0048 -0.0014  0.0076  0.0069 -0.0124
                                            0.0063  0.0051
   393. (0.35000) BD*( 2) C   5 - C  11  
                ( 49.02%)   0.7002* C   5 s(  0.00%)p 1.00( 99.96%)d 0.00(  0.04%)
                                           -0.0000  0.0055 -0.0022  0.0011  0.0001
                                           -0.3143 -0.0013 -0.0018  0.0018  0.3671
                                            0.0034  0.0018 -0.0023 -0.8752 -0.0062
                                           -0.0023  0.0054  0.0047  0.0051  0.0135
                                            0.0079  0.0094
                ( 50.98%)  -0.7140* C  11 s(  0.00%)p 1.00( 99.95%)d 0.00(  0.05%)
                                            0.0000  0.0012 -0.0003 -0.0007  0.0001
                                           -0.3178 -0.0014 -0.0013  0.0003  0.3667
                                            0.0015  0.0007 -0.0007 -0.8741 -0.0039
                                           -0.0011  0.0016 -0.0097  0.0116 -0.0056
                                            0.0015 -0.0163
   394. (0.02517) BD*( 1) C   6 - C  12  
                ( 48.61%)   0.6972* C   6 s( 34.87%)p 1.87( 65.10%)d 0.00(  0.03%)
                                            0.0002 -0.5905 -0.0059  0.0020 -0.0003
                                            0.4478 -0.0028 -0.0000  0.0026 -0.4854
                                           -0.0000 -0.0015 -0.0010 -0.4632  0.0158
                                           -0.0018 -0.0041  0.0125  0.0097 -0.0083
                                            0.0022  0.0014
                ( 51.39%)  -0.7169* C  12 s( 35.61%)p 1.81( 64.36%)d 0.00(  0.03%)
                                           -0.0001 -0.5967 -0.0072 -0.0010 -0.0007
                                           -0.4437  0.0084  0.0049 -0.0015  0.5106
                                           -0.0183 -0.0070  0.0006  0.4305  0.0153
                                           -0.0052  0.0027  0.0104  0.0112 -0.0083
                                            0.0020 -0.0036
   395. (0.03887) BD*( 1) C   6 - C  16  
                ( 50.25%)   0.7089* C   6 s( 33.86%)p 1.95( 66.11%)d 0.00(  0.03%)
                                           -0.0000  0.5817  0.0111  0.0026  0.0002
                                            0.1577 -0.0090  0.0028  0.0011  0.1797
                                            0.0104  0.0038  0.0007 -0.7770  0.0079
                                           -0.0011 -0.0053 -0.0001 -0.0048 -0.0076
                                           -0.0016  0.0155
                ( 49.75%)  -0.7053* C  16 s( 38.66%)p 1.59( 61.32%)d 0.00(  0.02%)
                                            0.0001  0.6218  0.0021  0.0030  0.0006
                                           -0.1124 -0.0065 -0.0035  0.0001 -0.2510
                                            0.0039 -0.0013 -0.0011  0.7330  0.0075
                                            0.0121 -0.0002 -0.0031 -0.0062 -0.0066
                                           -0.0028  0.0120
   396. (0.41154) BD*( 2) C   6 - C  16  
                ( 52.69%)   0.7259* C   6 s(  0.01%)p 1.00( 99.95%)d 0.00(  0.05%)
                                           -0.0001  0.0047  0.0057 -0.0022 -0.0000
                                            0.8264 -0.0052  0.0067 -0.0054  0.4857
                                            0.0008  0.0036 -0.0030  0.2837 -0.0050
                                            0.0020 -0.0023  0.0101 -0.0143 -0.0046
                                           -0.0084 -0.0081
                ( 47.31%)  -0.6878* C  16 s(  0.00%)p 1.00( 99.98%)d 0.00(  0.01%)
                                            0.0000  0.0035  0.0004  0.0013 -0.0001
                                            0.8251 -0.0030 -0.0025  0.0043  0.4849
                                           -0.0002 -0.0002  0.0003  0.2896 -0.0016
                                           -0.0015  0.0019 -0.0039  0.0085  0.0042
                                            0.0006  0.0056
   397. (0.01593) BD*( 1) C   7 - C   8  
                ( 49.48%)   0.7034* C   7 s( 36.04%)p 1.77( 63.93%)d 0.00(  0.03%)
                                            0.0000 -0.6000 -0.0187  0.0017  0.0001
                                            0.5299 -0.0379 -0.0006  0.0018  0.5951
                                            0.0102 -0.0069  0.0010  0.0497  0.0178
                                           -0.0036 -0.0001 -0.0137 -0.0008 -0.0050
                                            0.0055  0.0101
                ( 50.52%)  -0.7107* C   8 s( 35.83%)p 1.79( 64.13%)d 0.00(  0.04%)
                                           -0.0000 -0.5985  0.0123 -0.0026 -0.0005
                                           -0.4955 -0.0183  0.0107 -0.0022 -0.6217
                                            0.0364  0.0061 -0.0009 -0.0833  0.0217
                                           -0.0012  0.0004 -0.0153  0.0011 -0.0028
                                           -0.0008  0.0109
   398. (0.32245) BD*( 2) C   7 - C   8  
                ( 49.60%)   0.7042* C   7 s(  0.00%)p 1.00( 99.95%)d 0.00(  0.05%)
                                           -0.0000  0.0007  0.0010  0.0008  0.0001
                                           -0.3168 -0.0038 -0.0033 -0.0001  0.3562
                                            0.0020  0.0015 -0.0009 -0.8787 -0.0097
                                           -0.0114  0.0005  0.0054  0.0049  0.0152
                                            0.0080  0.0105
                ( 50.40%)  -0.7100* C   8 s(  0.00%)p 1.00( 99.94%)d 0.00(  0.05%)
                                            0.0000  0.0019 -0.0011 -0.0004 -0.0002
                                           -0.3125 -0.0046 -0.0023 -0.0001  0.3646
                                            0.0048  0.0039  0.0004 -0.8767 -0.0119
                                           -0.0070  0.0000  0.0055 -0.0175 -0.0086
                                           -0.0095  0.0068
   399. (0.01542) BD*( 1) C   7 - H  20  
                ( 38.79%)   0.6228* C   7 s( 28.26%)p 2.54( 71.68%)d 0.00(  0.06%)
                                            0.0004 -0.5311  0.0223  0.0015  0.0002
                                            0.2408 -0.0100  0.0024  0.0002 -0.7179
                                           -0.0177 -0.0021  0.0014 -0.3782 -0.0052
                                           -0.0030 -0.0002  0.0105  0.0046 -0.0156
                                            0.0137  0.0040
                ( 61.21%)  -0.7824* H  20 s(100.00%)
                                           -1.0000 -0.0017 -0.0005
   400. (0.01623) BD*( 1) C   8 - C   9  
                ( 49.89%)   0.7063* C   8 s( 35.89%)p 1.79( 64.08%)d 0.00(  0.04%)
                                           -0.0000 -0.5989  0.0145  0.0029  0.0005
                                           -0.1995 -0.0324  0.0084 -0.0010  0.6871
                                           -0.0334 -0.0070  0.0010  0.3556 -0.0023
                                           -0.0061  0.0008  0.0082  0.0071 -0.0128
                                            0.0070  0.0053
                ( 50.11%)  -0.7079* C   9 s( 35.75%)p 1.80( 64.21%)d 0.00(  0.04%)
                                           -0.0000 -0.5978  0.0129  0.0002 -0.0001
                                            0.2500 -0.0432  0.0013 -0.0002 -0.6647
                                            0.0018  0.0127 -0.0008 -0.3681  0.0164
                                            0.0050 -0.0002  0.0038  0.0040 -0.0134
                                            0.0111  0.0062
   401. (0.01374) BD*( 1) C   8 - H  21  
                ( 38.76%)   0.6226* C   8 s( 28.24%)p 2.54( 71.70%)d 0.00(  0.06%)
                                           -0.0004  0.5309  0.0222  0.0001  0.0000
                                           -0.7839 -0.0171 -0.0064  0.0010  0.0732
                                            0.0024  0.0009 -0.0004  0.3111  0.0072
                                            0.0026 -0.0005 -0.0044 -0.0135  0.0002
                                            0.0182 -0.0057
                ( 61.24%)  -0.7826* H  21 s(100.00%)
                                            1.0000  0.0011  0.0008
   402. (0.01635) BD*( 1) C   9 - C  10  
                ( 50.07%)   0.7076* C   9 s( 35.79%)p 1.79( 64.17%)d 0.00(  0.04%)
                                            0.0000  0.5981 -0.0131 -0.0001  0.0001
                                            0.7338 -0.0108 -0.0127  0.0007 -0.0924
                                            0.0401 -0.0036  0.0004 -0.3041  0.0207
                                            0.0033 -0.0001  0.0016 -0.0110  0.0017
                                            0.0133 -0.0081
                ( 49.93%)  -0.7066* C  10 s( 35.87%)p 1.79( 64.09%)d 0.00(  0.04%)
                                            0.0000  0.5987 -0.0144 -0.0015 -0.0003
                                           -0.7442  0.0276 -0.0090 -0.0012  0.0390
                                            0.0372  0.0060  0.0006  0.2885  0.0055
                                            0.0055  0.0007 -0.0042 -0.0124  0.0042
                                            0.0113 -0.0066
   403. (0.32396) BD*( 2) C   9 - C  10  
                ( 49.76%)   0.7054* C   9 s(  0.00%)p 1.00( 99.95%)d 0.00(  0.05%)
                                           -0.0000  0.0005 -0.0002  0.0000 -0.0000
                                           -0.3170 -0.0058 -0.0030 -0.0002  0.3648
                                            0.0065  0.0030 -0.0001 -0.8749 -0.0162
                                           -0.0093 -0.0005  0.0038 -0.0164 -0.0105
                                           -0.0104  0.0040
                ( 50.24%)  -0.7088* C  10 s(  0.00%)p 1.00( 99.95%)d 0.00(  0.05%)
                                            0.0000  0.0004  0.0001  0.0002  0.0001
                                           -0.3195 -0.0051  0.0025  0.0003  0.3645
                                            0.0062 -0.0030 -0.0003 -0.8742 -0.0149
                                            0.0093  0.0005 -0.0095  0.0089 -0.0079
                                           -0.0006 -0.0166
   404. (0.01376) BD*( 1) C   9 - H  22  
                ( 38.79%)   0.6228* C   9 s( 28.42%)p 2.52( 71.52%)d 0.00(  0.06%)
                                           -0.0004  0.5327  0.0217 -0.0001 -0.0001
                                           -0.5438 -0.0117 -0.0048  0.0003 -0.6435
                                           -0.0137 -0.0058  0.0003 -0.0709 -0.0015
                                           -0.0007  0.0000  0.0205  0.0037  0.0013
                                           -0.0036 -0.0104
                ( 61.21%)  -0.7824* H  22 s(100.00%)
                                            1.0000  0.0009  0.0007
   405. (0.01555) BD*( 1) C  10 - C  11  
                ( 50.31%)   0.7093* C  10 s( 35.89%)p 1.79( 64.07%)d 0.00(  0.04%)
                                            0.0000  0.5989 -0.0118  0.0013  0.0005
                                            0.5327 -0.0412  0.0041  0.0004  0.5932
                                            0.0089  0.0116  0.0019  0.0529  0.0188
                                            0.0034  0.0007  0.0143  0.0004  0.0055
                                           -0.0053 -0.0106
                ( 49.69%)  -0.7049* C  11 s( 35.67%)p 1.80( 64.29%)d 0.00(  0.04%)
                                           -0.0000  0.5970  0.0178 -0.0022 -0.0003
                                           -0.4953 -0.0188  0.0074 -0.0011 -0.6236
                                            0.0350  0.0015 -0.0017 -0.0807  0.0214
                                           -0.0022 -0.0004  0.0155 -0.0012  0.0024
                                            0.0009 -0.0107
   406. (0.01370) BD*( 1) C  10 - H  23  
                ( 38.78%)   0.6227* C  10 s( 28.20%)p 2.54( 71.74%)d 0.00(  0.06%)
                                           -0.0004  0.5306  0.0218 -0.0001 -0.0001
                                            0.2392  0.0059 -0.0025 -0.0005 -0.7151
                                           -0.0153  0.0060  0.0007 -0.3853 -0.0086
                                            0.0038  0.0004 -0.0111 -0.0045  0.0152
                                           -0.0135 -0.0030
                ( 61.22%)  -0.7825* H  23 s(100.00%)
                                            1.0000  0.0010  0.0008
   407. (0.01441) BD*( 1) C  11 - H  24  
                ( 38.69%)   0.6220* C  11 s( 28.39%)p 2.52( 71.55%)d 0.00(  0.06%)
                                            0.0004 -0.5324  0.0217  0.0007  0.0002
                                           -0.7821 -0.0163 -0.0038  0.0016  0.0716
                                           -0.0079 -0.0001  0.0006  0.3136  0.0029
                                            0.0016 -0.0001  0.0038  0.0138 -0.0005
                                           -0.0179  0.0062
                ( 61.31%)  -0.7830* H  24 s(100.00%)
                                           -1.0000 -0.0016 -0.0004
   408. (0.01562) BD*( 1) C  12 - C  13  
                ( 49.47%)   0.7034* C  12 s( 36.05%)p 1.77( 63.92%)d 0.00(  0.04%)
                                            0.0000 -0.6001 -0.0192  0.0002  0.0003
                                            0.2996 -0.0237 -0.0007  0.0011 -0.6822
                                            0.0215  0.0033 -0.0019  0.2862  0.0305
                                           -0.0065  0.0005  0.0098 -0.0027  0.0125
                                            0.0097  0.0004
                ( 50.53%)  -0.7108* C  13 s( 35.88%)p 1.79( 64.08%)d 0.00(  0.04%)
                                           -0.0000 -0.5989  0.0129 -0.0016 -0.0003
                                           -0.2791 -0.0113 -0.0065 -0.0010  0.6747
                                           -0.0061  0.0104  0.0018 -0.3246  0.0444
                                           -0.0002  0.0004  0.0134 -0.0016  0.0075
                                            0.0100  0.0053
   409. (0.32391) BD*( 2) C  12 - C  13  
                ( 49.81%)   0.7057* C  12 s(  0.00%)p 1.00( 99.95%)d 0.00(  0.05%)
                                           -0.0000 -0.0009 -0.0025 -0.0009 -0.0001
                                           -0.8286 -0.0053 -0.0081  0.0013 -0.4820
                                           -0.0060 -0.0033  0.0004 -0.2837 -0.0004
                                           -0.0049  0.0003 -0.0100  0.0152  0.0050
                                            0.0077  0.0086
                ( 50.19%)  -0.7085* C  13 s(  0.00%)p 1.00( 99.94%)d 0.00(  0.06%)
                                           -0.0000 -0.0010  0.0002 -0.0012 -0.0001
                                           -0.8290 -0.0106  0.0065 -0.0001 -0.4807
                                           -0.0064  0.0033  0.0000 -0.2844 -0.0036
                                            0.0019  0.0001  0.0100  0.0001  0.0077
                                           -0.0200  0.0021
   410. (0.01414) BD*( 1) C  12 - H  25  
                ( 38.73%)   0.6224* C  12 s( 28.31%)p 2.53( 71.64%)d 0.00(  0.06%)
                                            0.0004 -0.5316  0.0216  0.0006  0.0002
                                            0.1606 -0.0024  0.0021 -0.0001  0.1994
                                            0.0170 -0.0008 -0.0007 -0.8065 -0.0122
                                           -0.0050  0.0007 -0.0033  0.0078  0.0090
                                           -0.0003 -0.0200
                ( 61.27%)  -0.7827* H  25 s(100.00%)
                                           -1.0000 -0.0018 -0.0004
   411. (0.01584) BD*( 1) C  13 - C  14  
                ( 50.02%)   0.7073* C  13 s( 35.73%)p 1.80( 64.23%)d 0.00(  0.04%)
                                            0.0000  0.5976 -0.0136 -0.0026 -0.0004
                                            0.1319  0.0187  0.0050  0.0006  0.2197
                                           -0.0408 -0.0020 -0.0003 -0.7578  0.0144
                                           -0.0113 -0.0015 -0.0015 -0.0085 -0.0049
                                           -0.0009  0.0164
                ( 49.98%)  -0.7070* C  14 s( 35.81%)p 1.79( 64.15%)d 0.00(  0.04%)
                                            0.0000  0.5983 -0.0137 -0.0002 -0.0001
                                           -0.1623  0.0257  0.0003  0.0002 -0.1719
                                           -0.0302 -0.0073 -0.0006  0.7637 -0.0238
                                            0.0118  0.0004 -0.0014 -0.0045 -0.0106
                                           -0.0031  0.0149
   412. (0.01345) BD*( 1) C  13 - H  26  
                ( 38.63%)   0.6215* C  13 s( 28.35%)p 2.53( 71.60%)d 0.00(  0.06%)
                                            0.0004 -0.5319 -0.0222 -0.0009 -0.0002
                                            0.4648  0.0105 -0.0044 -0.0005 -0.5128
                                           -0.0108  0.0041  0.0005 -0.4864 -0.0114
                                            0.0043  0.0008  0.0125  0.0127 -0.0156
                                            0.0004  0.0007
                ( 61.37%)  -0.7834* H  26 s(100.00%)
                                           -1.0000 -0.0010 -0.0008
   413. (0.01696) BD*( 1) C  14 - C  15  
                ( 50.59%)   0.7113* C  14 s( 35.50%)p 1.82( 64.46%)d 0.00(  0.04%)
                                           -0.0001 -0.5957  0.0132  0.0002 -0.0000
                                           -0.4375  0.0065 -0.0077 -0.0005  0.4707
                                            0.0149  0.0107  0.0009  0.4789 -0.0440
                                            0.0036 -0.0001  0.0141  0.0093 -0.0086
                                            0.0038  0.0016
                ( 49.41%)  -0.7029* C  15 s( 36.30%)p 1.75( 63.66%)d 0.00(  0.04%)
                                            0.0002 -0.6023  0.0161  0.0049  0.0001
                                            0.4423 -0.0131 -0.0056  0.0009 -0.4999
                                            0.0366  0.0032 -0.0005 -0.4346 -0.0238
                                            0.0106 -0.0017  0.0107  0.0123 -0.0091
                                            0.0013 -0.0051
   414. (0.31833) BD*( 2) C  14 - C  15  
                ( 50.30%)   0.7092* C  14 s(  0.00%)p 1.00( 99.94%)d 0.00(  0.06%)
                                            0.0000  0.0005 -0.0000 -0.0003 -0.0000
                                            0.8284  0.0147 -0.0093  0.0008  0.4816
                                            0.0087 -0.0059  0.0005  0.2841  0.0052
                                           -0.0030  0.0005 -0.0111  0.0029 -0.0061
                                            0.0199 -0.0004
                ( 49.70%)  -0.7050* C  15 s(  0.00%)p 1.00( 99.95%)d 0.00(  0.05%)
                                            0.0000  0.0009 -0.0002 -0.0001  0.0000
                                            0.8274  0.0143  0.0087  0.0002  0.4823
                                            0.0083  0.0061  0.0002  0.2862  0.0045
                                            0.0032 -0.0000 -0.0024  0.0152  0.0109
                                           -0.0080  0.0105
   415. (0.01311) BD*( 1) C  14 - H  27  
                ( 38.52%)   0.6207* C  14 s( 28.65%)p 2.49( 71.30%)d 0.00(  0.05%)
                                            0.0004 -0.5348 -0.0221 -0.0000 -0.0001
                                            0.3070  0.0061 -0.0033 -0.0002 -0.7175
                                           -0.0152  0.0068  0.0004  0.3219  0.0082
                                           -0.0026  0.0000  0.0114 -0.0069  0.0132
                                            0.0117  0.0077
                ( 61.48%)  -0.7841* H  27 s(100.00%)
                                           -1.0000 -0.0009 -0.0008
   416. (0.02789) BD*( 1) C  15 - C  16  
                ( 51.50%)   0.7176* C  15 s( 34.94%)p 1.86( 65.03%)d 0.00(  0.03%)
                                            0.0000  0.5909 -0.0165  0.0023  0.0003
                                            0.3032 -0.0232 -0.0032 -0.0004 -0.6898
                                            0.0240  0.0094 -0.0005  0.2839  0.0261
                                           -0.0072  0.0018 -0.0095  0.0031 -0.0122
                                           -0.0096 -0.0013
                ( 48.50%)  -0.6964* C  16 s( 37.86%)p 1.64( 62.12%)d 0.00(  0.03%)
                                           -0.0000  0.6152  0.0068 -0.0004 -0.0003
                                           -0.2704 -0.0092 -0.0052 -0.0001  0.6578
                                            0.0024  0.0091  0.0008 -0.3386  0.0231
                                            0.0001 -0.0028 -0.0109  0.0011 -0.0090
                                           -0.0089 -0.0013
   417. (0.01310) BD*( 1) C  15 - H  28  
                ( 38.19%)   0.6180* C  15 s( 28.74%)p 2.48( 71.20%)d 0.00(  0.05%)
                                           -0.0003  0.5356  0.0237  0.0032 -0.0002
                                            0.1622  0.0087  0.0001 -0.0004  0.1978
                                           -0.0048  0.0026 -0.0003 -0.8038 -0.0165
                                           -0.0055  0.0017  0.0024 -0.0073 -0.0087
                                            0.0002  0.0201
                ( 61.81%)  -0.7862* H  28 s(100.00%)
                                            1.0000  0.0014  0.0008
   418. (0.02756) BD*( 1) C  16 -Cl  29  
                ( 53.71%)   0.7329* C  16 s( 23.31%)p 3.28( 76.50%)d 0.01(  0.19%)
                                           -0.0001  0.4827 -0.0105 -0.0034 -0.0004
                                            0.4825 -0.0047 -0.0069 -0.0060 -0.5179
                                           -0.0008  0.0049  0.0081 -0.5132  0.0151
                                            0.0090  0.0059 -0.0248 -0.0252  0.0255
                                           -0.0021  0.0024
                ( 46.29%)  -0.6804*Cl  29 s( 20.57%)p 3.84( 78.90%)d 0.03(  0.53%)
                                            0.0000  0.0001  0.4525  0.0315  0.0005
                                            0.0000 -0.0000 -0.0001 -0.4871  0.0278
                                            0.0036 -0.0010  0.0002  0.0001  0.5042
                                           -0.0311 -0.0027 -0.0003 -0.0002  0.0001
                                            0.5431 -0.0264 -0.0029  0.0022 -0.0001
                                           -0.0390 -0.0421  0.0440 -0.0013  0.0048


 NHO Directionality and "Bond Bending" (deviations from line of nuclear centers)

         [Thresholds for printing:  angular deviation  >  1.0 degree]
                                    hybrid p-character > 25.0%
                                    orbital occupancy  >  0.10e

                                Line of Centers        Hybrid 1              Hybrid 2
                                ---------------  -------------------   ------------------
                NBO               Theta   Phi    Theta   Phi    Dev    Theta   Phi    Dev
 ========================================================================================
     1. BD (   1) C   1 - N   2   110.3  152.5   114.4  155.9   5.1     71.6  330.9   2.4
     2. BD (   1) C   1 - O   3   128.2  332.7   108.9  272.5  55.3     65.6  214.7  53.8
     3. BD (   2) C   1 - O   3   128.2  332.7   114.3   34.6  53.7     70.1   95.7  52.2
     4. BD (   1) C   1 - H  17     6.6    7.8     7.7  359.3   1.5      --     --    --
     5. BD (   1) N   2 - C   4   161.8  200.8   163.0  203.9   1.5      --     --    --
     7. BD (   1) C   4 - C   5    94.8  228.4    93.1  227.5   1.9     85.4   50.2   1.8
     8. BD (   1) C   4 - C   6   111.2  113.4   109.3  114.3   2.1     68.3  292.2   1.3
    12. BD (   2) C   5 - C  11   117.0  288.1   151.0  130.5  90.1    150.9  131.0  89.9
    14. BD (   1) C   6 - C  16   161.8   55.3   162.3   51.9   1.2     20.3  243.9   3.5
    15. BD (   2) C   6 - C  16   161.8   55.3    73.8   30.6  89.6     73.2   30.5  89.8
    17. BD (   2) C   7 - C   8    94.8  229.9   151.7  132.1  89.4    151.2  130.5  89.8
    18. BD (   1) C   7 - H  20    63.9  109.0    63.4  107.6   1.3      --     --    --
    21. BD (   1) C   9 - C  10   111.8  354.9     --     --    --      67.7  173.5   1.4
    22. BD (   2) C   9 - C  10   111.8  354.9   151.2  131.1  89.9    151.0  131.2  89.9
    24. BD (   1) C  10 - C  11    85.3   49.7    84.5   51.1   1.6      --     --    --
    27. BD (   1) C  12 - C  13   112.4  113.1   113.5  112.7   1.2     69.4  293.6   1.8
    28. BD (   2) C  12 - C  13   112.4  113.1    73.5   30.3  89.8     73.5   30.1  90.0
    29. BD (   1) C  12 - H  25    17.2  227.6    18.0  233.3   1.9      --     --    --
    30. BD (   1) C  13 - C  14   162.1   53.3   162.7   48.5   1.5     18.4  237.1   1.3
    32. BD (   1) C  14 - C  15   124.8  312.2   123.5  311.5   1.5      --     --    --
    33. BD (   2) C  14 - C  15   124.8  312.2    73.5   30.2  89.9     73.4   30.3  89.9
    35. BD (   1) C  15 - C  16    67.4  293.2     --     --    --     113.6  113.0   1.1
    37. BD (   1) C  16 -Cl  29   127.1  313.6   125.1  312.6   2.1     51.8  134.2   1.2
    59. LP (   1) N   2             --     --     86.6   75.4   --       --     --    --
    60. LP (   1) O   3             --     --    127.1  333.0   --       --     --    --
    61. LP (   2) O   3             --     --    141.3  158.9   --       --     --    --
    63. LP (   2)Cl  29             --     --     44.8  277.5   --       --     --    --
    64. LP (   3)Cl  29             --     --     70.8   27.9   --       --     --    --
   383. BD*(   1) C   1 - O   3   128.2  332.7   108.9  272.5  55.3     65.6  214.7  53.8
   384. BD*(   2) C   1 - O   3   128.2  332.7   114.3   34.6  53.7     70.1   95.7  52.2
   393. BD*(   2) C   5 - C  11   117.0  288.1   151.0  130.5  90.1    150.9  131.0  89.9
   396. BD*(   2) C   6 - C  16   161.8   55.3    73.8   30.6  89.6     73.2   30.5  89.8
   398. BD*(   2) C   7 - C   8    94.8  229.9   151.7  132.1  89.4    151.2  130.5  89.8
   403. BD*(   2) C   9 - C  10   111.8  354.9   151.2  131.1  89.9    151.0  131.2  89.9
   409. BD*(   2) C  12 - C  13   112.4  113.1    73.5   30.3  89.8     73.5   30.1  90.0
   414. BD*(   2) C  14 - C  15   124.8  312.2    73.5   30.2  89.9     73.4   30.3  89.9


 Second Order Perturbation Theory Analysis of Fock Matrix in NBO Basis

     Threshold for printing:   0.50 kcal/mol
                                                                              E(2)  E(j)-E(i) F(i,j)
         Donor NBO (i)                     Acceptor NBO (j)                 kcal/mol   a.u.    a.u. 
 ===================================================================================================

 within unit  1
   1. BD (   1) C   1 - N   2        /116. RY*(   1) C   4                    1.85    1.80    0.052
   1. BD (   1) C   1 - N   2        /386. BD*(   1) N   2 - C   4            0.55    1.23    0.024
   1. BD (   1) C   1 - N   2        /389. BD*(   1) C   4 - C   6            0.86    1.33    0.031
   2. BD (   1) C   1 - O   3        / 65. RY*(   1) C   1                    0.61    1.93    0.031
   2. BD (   1) C   1 - O   3        /383. BD*(   1) C   1 - O   3            1.00    1.16    0.031
   2. BD (   1) C   1 - O   3        /384. BD*(   2) C   1 - O   3            0.82    1.18    0.028
   3. BD (   2) C   1 - O   3        / 65. RY*(   1) C   1                    0.57    1.95    0.030
   3. BD (   2) C   1 - O   3        /383. BD*(   1) C   1 - O   3            1.04    1.18    0.032
   3. BD (   2) C   1 - O   3        /384. BD*(   2) C   1 - O   3            0.69    1.20    0.026
   3. BD (   2) C   1 - O   3        /387. BD*(   1) N   2 - H  18            1.41    1.33    0.039
   4. BD (   1) C   1 - H  17        / 83. RY*(   2) N   2                    0.56    1.66    0.027
   4. BD (   1) C   1 - H  17        / 99. RY*(   1) O   3                    0.99    1.59    0.036
   4. BD (   1) C   1 - H  17        /386. BD*(   1) N   2 - C   4            4.75    1.00    0.062
   5. BD (   1) N   2 - C   4        / 65. RY*(   1) C   1                    1.36    1.93    0.046
   5. BD (   1) N   2 - C   4        / 69. RY*(   5) C   1                    0.76    2.47    0.039
   5. BD (   1) N   2 - C   4        /135. RY*(   3) C   5                    0.56    1.51    0.026
   5. BD (   1) N   2 - C   4        /151. RY*(   2) C   6                    0.83    1.75    0.034
   5. BD (   1) N   2 - C   4        /385. BD*(   1) C   1 - H  17            1.23    1.22    0.035
   5. BD (   1) N   2 - C   4        /388. BD*(   1) C   4 - C   5            0.55    1.28    0.024
   5. BD (   1) N   2 - C   4        /392. BD*(   1) C   5 - C  11            0.81    1.44    0.030
   5. BD (   1) N   2 - C   4        /393. BD*(   2) C   5 - C  11            1.78    0.87    0.039
   5. BD (   1) N   2 - C   4        /395. BD*(   1) C   6 - C  16            1.73    1.41    0.044
   5. BD (   1) N   2 - C   4        /396. BD*(   2) C   6 - C  16            0.79    0.85    0.026
   6. BD (   1) N   2 - H  18        / 68. RY*(   4) C   1                    1.43    1.91    0.047
   6. BD (   1) N   2 - H  18        /116. RY*(   1) C   4                    0.51    1.66    0.026
   6. BD (   1) N   2 - H  18        /117. RY*(   2) C   4                    0.69    1.39    0.028
   6. BD (   1) N   2 - H  18        /118. RY*(   3) C   4                    1.13    1.50    0.037
   6. BD (   1) N   2 - H  18        /383. BD*(   1) C   1 - O   3            0.52    1.08    0.022
   6. BD (   1) N   2 - H  18        /384. BD*(   2) C   1 - O   3            3.71    1.10    0.058
   6. BD (   1) N   2 - H  18        /390. BD*(   1) C   4 - H  19            2.03    1.15    0.043
   7. BD (   1) C   4 - C   5        / 82. RY*(   1) N   2                    1.15    1.44    0.037
   7. BD (   1) C   4 - C   5        /152. RY*(   3) C   6                    1.48    1.49    0.042
   7. BD (   1) C   4 - C   5        /167. RY*(   1) C   7                    1.57    1.85    0.048
   7. BD (   1) C   4 - C   5        /235. RY*(   1) C  11                    2.01    1.85    0.055
   7. BD (   1) C   4 - C   5        /382. BD*(   1) C   1 - N   2            0.69    1.15    0.025
   7. BD (   1) C   4 - C   5        /389. BD*(   1) C   4 - C   6            1.85    1.17    0.042
   7. BD (   1) C   4 - C   5        /390. BD*(   1) C   4 - H  19            0.77    1.13    0.026
   7. BD (   1) C   4 - C   5        /391. BD*(   1) C   5 - C   7            2.39    1.34    0.051
   7. BD (   1) C   4 - C   5        /392. BD*(   1) C   5 - C  11            2.25    1.34    0.049
   7. BD (   1) C   4 - C   5        /394. BD*(   1) C   6 - C  12            0.73    1.33    0.028
   7. BD (   1) C   4 - C   5        /395. BD*(   1) C   6 - C  16            0.59    1.32    0.025
   7. BD (   1) C   4 - C   5        /396. BD*(   2) C   6 - C  16            2.57    0.75    0.043
   7. BD (   1) C   4 - C   5        /397. BD*(   1) C   7 - C   8            2.40    1.35    0.051
   7. BD (   1) C   4 - C   5        /405. BD*(   1) C  10 - C  11            2.36    1.35    0.051
   8. BD (   1) C   4 - C   6        / 82. RY*(   1) N   2                    0.99    1.44    0.034
   8. BD (   1) C   4 - C   6        /134. RY*(   2) C   5                    1.25    1.89    0.044
   8. BD (   1) C   4 - C   6        /252. RY*(   1) C  12                    1.52    1.86    0.048
   8. BD (   1) C   4 - C   6        /320. RY*(   1) C  16                    2.06    1.78    0.054
   8. BD (   1) C   4 - C   6        /382. BD*(   1) C   1 - N   2            2.05    1.16    0.044
   8. BD (   1) C   4 - C   6        /388. BD*(   1) C   4 - C   5            1.76    1.18    0.041
   8. BD (   1) C   4 - C   6        /390. BD*(   1) C   4 - H  19            0.63    1.13    0.024
   8. BD (   1) C   4 - C   6        /392. BD*(   1) C   5 - C  11            2.06    1.35    0.047
   8. BD (   1) C   4 - C   6        /393. BD*(   2) C   5 - C  11            1.36    0.78    0.032
   8. BD (   1) C   4 - C   6        /394. BD*(   1) C   6 - C  12            2.90    1.33    0.056
   8. BD (   1) C   4 - C   6        /395. BD*(   1) C   6 - C  16            2.63    1.32    0.053
   8. BD (   1) C   4 - C   6        /408. BD*(   1) C  12 - C  13            2.31    1.35    0.050
   8. BD (   1) C   4 - C   6        /416. BD*(   1) C  15 - C  16            2.90    1.32    0.055
   9. BD (   1) C   4 - H  19        /387. BD*(   1) N   2 - H  18            3.32    1.06    0.053
   9. BD (   1) C   4 - H  19        /388. BD*(   1) C   4 - C   5            0.55    1.04    0.021
   9. BD (   1) C   4 - H  19        /389. BD*(   1) C   4 - C   6            0.72    1.03    0.024
   9. BD (   1) C   4 - H  19        /391. BD*(   1) C   5 - C   7            5.03    1.20    0.069
   9. BD (   1) C   4 - H  19        /394. BD*(   1) C   6 - C  12            4.55    1.19    0.066
   9. BD (   1) C   4 - H  19        /396. BD*(   2) C   6 - C  16            0.96    0.60    0.024
  10. BD (   1) C   5 - C   7        /116. RY*(   1) C   4                    1.80    1.71    0.050
  10. BD (   1) C   5 - C   7        /184. RY*(   1) C   8                    1.33    1.88    0.045
  10. BD (   1) C   5 - C   7        /185. RY*(   2) C   8                    1.57    2.10    0.052
  10. BD (   1) C   5 - C   7        /235. RY*(   1) C  11                    0.81    1.92    0.035
  10. BD (   1) C   5 - C   7        /236. RY*(   2) C  11                    0.54    1.94    0.029
  10. BD (   1) C   5 - C   7        /388. BD*(   1) C   4 - C   5            2.42    1.25    0.049
  10. BD (   1) C   5 - C   7        /390. BD*(   1) C   4 - H  19            1.19    1.20    0.034
  10. BD (   1) C   5 - C   7        /392. BD*(   1) C   5 - C  11            4.22    1.41    0.069
  10. BD (   1) C   5 - C   7        /397. BD*(   1) C   7 - C   8            3.78    1.42    0.066
  10. BD (   1) C   5 - C   7        /399. BD*(   1) C   7 - H  20            1.15    1.27    0.034
  10. BD (   1) C   5 - C   7        /401. BD*(   1) C   8 - H  21            2.49    1.27    0.050
  10. BD (   1) C   5 - C   7        /407. BD*(   1) C  11 - H  24            2.72    1.27    0.053
  11. BD (   1) C   5 - C  11        /116. RY*(   1) C   4                    1.87    1.71    0.051
  11. BD (   1) C   5 - C  11        /167. RY*(   1) C   7                    0.72    1.91    0.033
  11. BD (   1) C   5 - C  11        /218. RY*(   1) C  10                    1.28    1.89    0.044
  11. BD (   1) C   5 - C  11        /219. RY*(   2) C  10                    1.58    2.11    0.052
  11. BD (   1) C   5 - C  11        /388. BD*(   1) C   4 - C   5            2.45    1.25    0.049
  11. BD (   1) C   5 - C  11        /389. BD*(   1) C   4 - C   6            0.81    1.24    0.028
  11. BD (   1) C   5 - C  11        /391. BD*(   1) C   5 - C   7            4.31    1.41    0.070
  11. BD (   1) C   5 - C  11        /399. BD*(   1) C   7 - H  20            2.96    1.26    0.055
  11. BD (   1) C   5 - C  11        /405. BD*(   1) C  10 - C  11            3.48    1.42    0.063
  11. BD (   1) C   5 - C  11        /406. BD*(   1) C  10 - H  23            2.50    1.27    0.050
  11. BD (   1) C   5 - C  11        /407. BD*(   1) C  11 - H  24            1.13    1.27    0.034
  12. BD (   2) C   5 - C  11        /169. RY*(   3) C   7                    2.01    1.04    0.045
  12. BD (   2) C   5 - C  11        /220. RY*(   3) C  10                    1.99    0.78    0.038
  12. BD (   2) C   5 - C  11        /386. BD*(   1) N   2 - C   4            5.92    0.66    0.060
  12. BD (   2) C   5 - C  11        /389. BD*(   1) C   4 - C   6            2.35    0.76    0.041
  12. BD (   2) C   5 - C  11        /398. BD*(   2) C   7 - C   8           27.99    0.36    0.090
  12. BD (   2) C   5 - C  11        /403. BD*(   2) C   9 - C  10           28.63    0.36    0.091
  13. BD (   1) C   6 - C  12        /116. RY*(   1) C   4                    0.85    1.72    0.034
  13. BD (   1) C   6 - C  12        /269. RY*(   1) C  13                    1.28    1.91    0.044
  13. BD (   1) C   6 - C  12        /270. RY*(   2) C  13                    1.69    2.11    0.054
  13. BD (   1) C   6 - C  12        /389. BD*(   1) C   4 - C   6            2.74    1.25    0.052
  13. BD (   1) C   6 - C  12        /390. BD*(   1) C   4 - H  19            1.02    1.20    0.031
  13. BD (   1) C   6 - C  12        /395. BD*(   1) C   6 - C  16            5.01    1.39    0.075
  13. BD (   1) C   6 - C  12        /408. BD*(   1) C  12 - C  13            3.60    1.42    0.064
  13. BD (   1) C   6 - C  12        /410. BD*(   1) C  12 - H  25            1.03    1.27    0.032
  13. BD (   1) C   6 - C  12        /412. BD*(   1) C  13 - H  26            2.33    1.27    0.049
  13. BD (   1) C   6 - C  12        /418. BD*(   1) C  16 -Cl  29            5.48    1.02    0.067
  14. BD (   1) C   6 - C  16        /116. RY*(   1) C   4                    1.30    1.74    0.043
  14. BD (   1) C   6 - C  16        /117. RY*(   2) C   4                    0.60    1.46    0.026
  14. BD (   1) C   6 - C  16        /252. RY*(   1) C  12                    0.74    1.95    0.034
  14. BD (   1) C   6 - C  16        /253. RY*(   2) C  12                    0.52    1.95    0.029
  14. BD (   1) C   6 - C  16        /303. RY*(   1) C  15                    1.91    1.87    0.054
  14. BD (   1) C   6 - C  16        /304. RY*(   2) C  15                    0.77    1.93    0.035
  14. BD (   1) C   6 - C  16        /386. BD*(   1) N   2 - C   4            1.20    1.17    0.034
  14. BD (   1) C   6 - C  16        /389. BD*(   1) C   4 - C   6            3.06    1.27    0.056
  14. BD (   1) C   6 - C  16        /394. BD*(   1) C   6 - C  12            4.41    1.43    0.071
  14. BD (   1) C   6 - C  16        /410. BD*(   1) C  12 - H  25            2.55    1.29    0.051
  14. BD (   1) C   6 - C  16        /416. BD*(   1) C  15 - C  16            4.86    1.42    0.074
  14. BD (   1) C   6 - C  16        /417. BD*(   1) C  15 - H  28            2.13    1.28    0.047
  15. BD (   2) C   6 - C  16        /254. RY*(   3) C  12                    1.63    1.16    0.042
  15. BD (   2) C   6 - C  16        /306. RY*(   4) C  15                    2.39    0.94    0.046
  15. BD (   2) C   6 - C  16        /361. RY*(   1)Cl  29                    2.82    0.99    0.052
  15. BD (   2) C   6 - C  16        /386. BD*(   1) N   2 - C   4            2.05    0.68    0.036
  15. BD (   2) C   6 - C  16        /388. BD*(   1) C   4 - C   5            2.85    0.79    0.046
  15. BD (   2) C   6 - C  16        /390. BD*(   1) C   4 - H  19            0.51    0.74    0.019
  15. BD (   2) C   6 - C  16        /393. BD*(   2) C   5 - C  11            0.93    0.38    0.017
  15. BD (   2) C   6 - C  16        /409. BD*(   2) C  12 - C  13           25.29    0.38    0.088
  15. BD (   2) C   6 - C  16        /414. BD*(   2) C  14 - C  15           27.16    0.38    0.091
  16. BD (   1) C   7 - C   8        /133. RY*(   1) C   5                    1.26    1.96    0.044
  16. BD (   1) C   7 - C   8        /134. RY*(   2) C   5                    0.92    1.96    0.038
  16. BD (   1) C   7 - C   8        /201. RY*(   1) C   9                    1.00    1.91    0.039
  16. BD (   1) C   7 - C   8        /202. RY*(   2) C   9                    1.49    2.12    0.050
  16. BD (   1) C   7 - C   8        /388. BD*(   1) C   4 - C   5            4.28    1.25    0.066
  16. BD (   1) C   7 - C   8        /391. BD*(   1) C   5 - C   7            4.17    1.41    0.069
  16. BD (   1) C   7 - C   8        /399. BD*(   1) C   7 - H  20            1.23    1.27    0.035
  16. BD (   1) C   7 - C   8        /400. BD*(   1) C   8 - C   9            3.07    1.42    0.059
  16. BD (   1) C   7 - C   8        /401. BD*(   1) C   8 - H  21            0.98    1.27    0.032
  16. BD (   1) C   7 - C   8        /404. BD*(   1) C   9 - H  22            2.67    1.28    0.052
  17. BD (   2) C   7 - C   8        /135. RY*(   3) C   5                    0.54    1.00    0.023
  17. BD (   2) C   7 - C   8        /203. RY*(   3) C   9                    1.41    0.74    0.031
  17. BD (   2) C   7 - C   8        /393. BD*(   2) C   5 - C  11           30.05    0.36    0.093
  17. BD (   2) C   7 - C   8        /403. BD*(   2) C   9 - C  10           28.23    0.36    0.090
  18. BD (   1) C   7 - H  20        /133. RY*(   1) C   5                    1.52    1.76    0.046
  18. BD (   1) C   7 - H  20        /184. RY*(   1) C   8                    1.27    1.69    0.042
  18. BD (   1) C   7 - H  20        /391. BD*(   1) C   5 - C   7            1.07    1.22    0.032
  18. BD (   1) C   7 - H  20        /392. BD*(   1) C   5 - C  11            5.37    1.22    0.072
  18. BD (   1) C   7 - H  20        /397. BD*(   1) C   7 - C   8            0.90    1.23    0.030
  18. BD (   1) C   7 - H  20        /400. BD*(   1) C   8 - C   9            3.80    1.23    0.061
  18. BD (   1) C   7 - H  20        /401. BD*(   1) C   8 - H  21            0.62    1.08    0.023
  19. BD (   1) C   8 - C   9        /167. RY*(   1) C   7                    0.91    1.92    0.037
  19. BD (   1) C   8 - C   9        /168. RY*(   2) C   7                    1.53    1.91    0.048
  19. BD (   1) C   8 - C   9        /218. RY*(   1) C  10                    1.05    1.89    0.040
  19. BD (   1) C   8 - C   9        /219. RY*(   2) C  10                    1.52    2.11    0.051
  19. BD (   1) C   8 - C   9        /397. BD*(   1) C   7 - C   8            3.19    1.42    0.060
  19. BD (   1) C   8 - C   9        /399. BD*(   1) C   7 - H  20            3.03    1.27    0.055
  19. BD (   1) C   8 - C   9        /401. BD*(   1) C   8 - H  21            0.99    1.27    0.032
  19. BD (   1) C   8 - C   9        /402. BD*(   1) C   9 - C  10            3.02    1.42    0.059
  19. BD (   1) C   8 - C   9        /404. BD*(   1) C   9 - H  22            0.97    1.28    0.031
  19. BD (   1) C   8 - C   9        /406. BD*(   1) C  10 - H  23            2.78    1.27    0.053
  20. BD (   1) C   8 - H  21        /167. RY*(   1) C   7                    1.22    1.72    0.041
  20. BD (   1) C   8 - H  21        /201. RY*(   1) C   9                    1.29    1.71    0.042
  20. BD (   1) C   8 - H  21        /391. BD*(   1) C   5 - C   7            4.26    1.21    0.064
  20. BD (   1) C   8 - H  21        /397. BD*(   1) C   7 - C   8            0.73    1.22    0.027
  20. BD (   1) C   8 - H  21        /399. BD*(   1) C   7 - H  20            0.56    1.07    0.022
  20. BD (   1) C   8 - H  21        /400. BD*(   1) C   8 - C   9            0.72    1.22    0.026
  20. BD (   1) C   8 - H  21        /402. BD*(   1) C   9 - C  10            4.02    1.22    0.063
  20. BD (   1) C   8 - H  21        /404. BD*(   1) C   9 - H  22            0.66    1.08    0.024
  21. BD (   1) C   9 - C  10        /184. RY*(   1) C   8                    1.01    1.88    0.039
  21. BD (   1) C   9 - C  10        /185. RY*(   2) C   8                    1.56    2.10    0.051
  21. BD (   1) C   9 - C  10        /235. RY*(   1) C  11                    0.77    1.92    0.035
  21. BD (   1) C   9 - C  10        /236. RY*(   2) C  11                    1.82    1.94    0.053
  21. BD (   1) C   9 - C  10        /400. BD*(   1) C   8 - C   9            3.02    1.42    0.059
  21. BD (   1) C   9 - C  10        /401. BD*(   1) C   8 - H  21            2.79    1.27    0.053
  21. BD (   1) C   9 - C  10        /404. BD*(   1) C   9 - H  22            0.98    1.28    0.032
  21. BD (   1) C   9 - C  10        /405. BD*(   1) C  10 - C  11            3.13    1.42    0.060
  21. BD (   1) C   9 - C  10        /406. BD*(   1) C  10 - H  23            0.99    1.27    0.032
  21. BD (   1) C   9 - C  10        /407. BD*(   1) C  11 - H  24            2.91    1.27    0.054
  22. BD (   2) C   9 - C  10        /186. RY*(   3) C   8                    0.62    0.87    0.023
  22. BD (   2) C   9 - C  10        /187. RY*(   4) C   8                    0.72    1.85    0.036
  22. BD (   2) C   9 - C  10        /238. RY*(   4) C  11                    0.94    1.77    0.040
  22. BD (   2) C   9 - C  10        /393. BD*(   2) C   5 - C  11           28.94    0.36    0.091
  22. BD (   2) C   9 - C  10        /398. BD*(   2) C   7 - C   8           29.25    0.36    0.091
  23. BD (   1) C   9 - H  22        /184. RY*(   1) C   8                    1.40    1.68    0.044
  23. BD (   1) C   9 - H  22        /218. RY*(   1) C  10                    1.40    1.69    0.044
  23. BD (   1) C   9 - H  22        /397. BD*(   1) C   7 - C   8            4.20    1.22    0.064
  23. BD (   1) C   9 - H  22        /400. BD*(   1) C   8 - C   9            0.72    1.22    0.027
  23. BD (   1) C   9 - H  22        /401. BD*(   1) C   8 - H  21            0.65    1.07    0.024
  23. BD (   1) C   9 - H  22        /402. BD*(   1) C   9 - C  10            0.73    1.22    0.027
  23. BD (   1) C   9 - H  22        /405. BD*(   1) C  10 - C  11            4.15    1.22    0.064
  23. BD (   1) C   9 - H  22        /406. BD*(   1) C  10 - H  23            0.65    1.07    0.024
  24. BD (   1) C  10 - C  11        /133. RY*(   1) C   5                    0.87    1.96    0.037
  24. BD (   1) C  10 - C  11        /134. RY*(   2) C   5                    1.15    1.96    0.043
  24. BD (   1) C  10 - C  11        /137. RY*(   5) C   5                    0.60    1.58    0.028
  24. BD (   1) C  10 - C  11        /201. RY*(   1) C   9                    1.02    1.91    0.039
  24. BD (   1) C  10 - C  11        /202. RY*(   2) C   9                    1.48    2.12    0.050
  24. BD (   1) C  10 - C  11        /388. BD*(   1) C   4 - C   5            4.02    1.25    0.064
  24. BD (   1) C  10 - C  11        /392. BD*(   1) C   5 - C  11            3.82    1.41    0.066
  24. BD (   1) C  10 - C  11        /402. BD*(   1) C   9 - C  10            3.08    1.42    0.059
  24. BD (   1) C  10 - C  11        /404. BD*(   1) C   9 - H  22            2.69    1.28    0.052
  24. BD (   1) C  10 - C  11        /406. BD*(   1) C  10 - H  23            0.98    1.27    0.032
  24. BD (   1) C  10 - C  11        /407. BD*(   1) C  11 - H  24            1.04    1.27    0.033
  25. BD (   1) C  10 - H  23        /201. RY*(   1) C   9                    1.28    1.71    0.042
  25. BD (   1) C  10 - H  23        /235. RY*(   1) C  11                    1.27    1.72    0.042
  25. BD (   1) C  10 - H  23        /392. BD*(   1) C   5 - C  11            4.21    1.22    0.064
  25. BD (   1) C  10 - H  23        /400. BD*(   1) C   8 - C   9            4.04    1.22    0.063
  25. BD (   1) C  10 - H  23        /402. BD*(   1) C   9 - C  10            0.72    1.22    0.026
  25. BD (   1) C  10 - H  23        /404. BD*(   1) C   9 - H  22            0.66    1.08    0.024
  25. BD (   1) C  10 - H  23        /405. BD*(   1) C  10 - C  11            0.71    1.22    0.026
  25. BD (   1) C  10 - H  23        /407. BD*(   1) C  11 - H  24            0.61    1.07    0.023
  26. BD (   1) C  11 - H  24        /133. RY*(   1) C   5                    1.75    1.76    0.050
  26. BD (   1) C  11 - H  24        /218. RY*(   1) C  10                    1.21    1.69    0.040
  26. BD (   1) C  11 - H  24        /391. BD*(   1) C   5 - C   7            5.32    1.21    0.072
  26. BD (   1) C  11 - H  24        /392. BD*(   1) C   5 - C  11            1.05    1.22    0.032
  26. BD (   1) C  11 - H  24        /402. BD*(   1) C   9 - C  10            3.91    1.22    0.062
  26. BD (   1) C  11 - H  24        /405. BD*(   1) C  10 - C  11            0.83    1.22    0.029
  26. BD (   1) C  11 - H  24        /406. BD*(   1) C  10 - H  23            0.63    1.07    0.023
  27. BD (   1) C  12 - C  13        /150. RY*(   1) C   6                    1.00    1.98    0.040
  27. BD (   1) C  12 - C  13        /151. RY*(   2) C   6                    1.46    1.73    0.045
  27. BD (   1) C  12 - C  13        /286. RY*(   1) C  14                    0.97    1.91    0.039
  27. BD (   1) C  12 - C  13        /287. RY*(   2) C  14                    1.48    2.13    0.050
  27. BD (   1) C  12 - C  13        /389. BD*(   1) C   4 - C   6            4.09    1.25    0.064
  27. BD (   1) C  12 - C  13        /394. BD*(   1) C   6 - C  12            4.03    1.41    0.067
  27. BD (   1) C  12 - C  13        /410. BD*(   1) C  12 - H  25            1.18    1.27    0.035
  27. BD (   1) C  12 - C  13        /411. BD*(   1) C  13 - C  14            3.05    1.42    0.059
  27. BD (   1) C  12 - C  13        /412. BD*(   1) C  13 - H  26            1.02    1.28    0.032
  27. BD (   1) C  12 - C  13        /415. BD*(   1) C  14 - H  27            2.69    1.28    0.052
  28. BD (   2) C  12 - C  13        /288. RY*(   3) C  14                    1.97    0.86    0.040
  28. BD (   2) C  12 - C  13        /396. BD*(   2) C   6 - C  16           32.02    0.34    0.095
  28. BD (   2) C  12 - C  13        /414. BD*(   2) C  14 - C  15           28.58    0.36    0.091
  29. BD (   1) C  12 - H  25        /150. RY*(   1) C   6                    1.64    1.78    0.048
  29. BD (   1) C  12 - H  25        /269. RY*(   1) C  13                    1.31    1.72    0.042
  29. BD (   1) C  12 - H  25        /394. BD*(   1) C   6 - C  12            1.00    1.21    0.031
  29. BD (   1) C  12 - H  25        /395. BD*(   1) C   6 - C  16            4.90    1.20    0.069
  29. BD (   1) C  12 - H  25        /408. BD*(   1) C  12 - C  13            0.89    1.23    0.030
  29. BD (   1) C  12 - H  25        /411. BD*(   1) C  13 - C  14            3.95    1.23    0.062
  29. BD (   1) C  12 - H  25        /412. BD*(   1) C  13 - H  26            0.64    1.08    0.024
  30. BD (   1) C  13 - C  14        /252. RY*(   1) C  12                    0.91    1.93    0.037
  30. BD (   1) C  13 - C  14        /253. RY*(   2) C  12                    1.58    1.93    0.049
  30. BD (   1) C  13 - C  14        /304. RY*(   2) C  15                    2.29    1.91    0.059
  30. BD (   1) C  13 - C  14        /408. BD*(   1) C  12 - C  13            3.14    1.42    0.060
  30. BD (   1) C  13 - C  14        /410. BD*(   1) C  12 - H  25            2.86    1.27    0.054
  30. BD (   1) C  13 - C  14        /412. BD*(   1) C  13 - H  26            0.99    1.27    0.032
  30. BD (   1) C  13 - C  14        /413. BD*(   1) C  14 - C  15            2.98    1.42    0.058
  30. BD (   1) C  13 - C  14        /415. BD*(   1) C  14 - H  27            1.02    1.28    0.032
  30. BD (   1) C  13 - C  14        /417. BD*(   1) C  15 - H  28            2.90    1.26    0.054
  31. BD (   1) C  13 - H  26        /252. RY*(   1) C  12                    1.23    1.73    0.041
  31. BD (   1) C  13 - H  26        /286. RY*(   1) C  14                    1.29    1.71    0.042
  31. BD (   1) C  13 - H  26        /394. BD*(   1) C   6 - C  12            4.38    1.20    0.065
  31. BD (   1) C  13 - H  26        /408. BD*(   1) C  12 - C  13            0.78    1.22    0.028
  31. BD (   1) C  13 - H  26        /410. BD*(   1) C  12 - H  25            0.63    1.06    0.023
  31. BD (   1) C  13 - H  26        /411. BD*(   1) C  13 - C  14            0.72    1.22    0.026
  31. BD (   1) C  13 - H  26        /413. BD*(   1) C  14 - C  15            3.99    1.22    0.062
  31. BD (   1) C  13 - H  26        /415. BD*(   1) C  14 - H  27            0.65    1.07    0.024
  32. BD (   1) C  14 - C  15        /269. RY*(   1) C  13                    1.05    1.91    0.040
  32. BD (   1) C  14 - C  15        /270. RY*(   2) C  13                    1.57    2.12    0.052
  32. BD (   1) C  14 - C  15        /321. RY*(   2) C  16                    1.40    1.74    0.044
  32. BD (   1) C  14 - C  15        /411. BD*(   1) C  13 - C  14            2.93    1.42    0.058
  32. BD (   1) C  14 - C  15        /412. BD*(   1) C  13 - H  26            2.69    1.28    0.053
  32. BD (   1) C  14 - C  15        /415. BD*(   1) C  14 - H  27            0.98    1.28    0.032
  32. BD (   1) C  14 - C  15        /416. BD*(   1) C  15 - C  16            3.83    1.40    0.065
  32. BD (   1) C  14 - C  15        /417. BD*(   1) C  15 - H  28            1.20    1.27    0.035
  32. BD (   1) C  14 - C  15        /418. BD*(   1) C  16 -Cl  29            5.12    1.03    0.065
  33. BD (   2) C  14 - C  15        /271. RY*(   3) C  13                    0.63    0.87    0.023
  33. BD (   2) C  14 - C  15        /272. RY*(   4) C  13                    0.73    1.87    0.036
  33. BD (   2) C  14 - C  15        /322. RY*(   3) C  16                    0.59    1.46    0.029
  33. BD (   2) C  14 - C  15        /323. RY*(   4) C  16                    0.53    1.80    0.030
  33. BD (   2) C  14 - C  15        /396. BD*(   2) C   6 - C  16           28.22    0.34    0.089
  33. BD (   2) C  14 - C  15        /409. BD*(   2) C  12 - C  13           28.20    0.36    0.090
  34. BD (   1) C  14 - H  27        /269. RY*(   1) C  13                    1.35    1.71    0.043
  34. BD (   1) C  14 - H  27        /303. RY*(   1) C  15                    1.27    1.65    0.041
  34. BD (   1) C  14 - H  27        /408. BD*(   1) C  12 - C  13            4.16    1.22    0.064
  34. BD (   1) C  14 - H  27        /411. BD*(   1) C  13 - C  14            0.77    1.22    0.027
  34. BD (   1) C  14 - H  27        /412. BD*(   1) C  13 - H  26            0.65    1.08    0.024
  34. BD (   1) C  14 - H  27        /413. BD*(   1) C  14 - C  15            0.75    1.22    0.027
  34. BD (   1) C  14 - H  27        /416. BD*(   1) C  15 - C  16            3.92    1.20    0.061
  34. BD (   1) C  14 - H  27        /417. BD*(   1) C  15 - H  28            0.59    1.07    0.022
  35. BD (   1) C  15 - C  16        /150. RY*(   1) C   6                    0.97    2.00    0.040
  35. BD (   1) C  15 - C  16        /151. RY*(   2) C   6                    0.70    1.75    0.031
  35. BD (   1) C  15 - C  16        /154. RY*(   5) C   6                    0.61    1.61    0.028
  35. BD (   1) C  15 - C  16        /286. RY*(   1) C  14                    1.13    1.93    0.042
  35. BD (   1) C  15 - C  16        /287. RY*(   2) C  14                    1.58    2.15    0.052
  35. BD (   1) C  15 - C  16        /362. RY*(   2)Cl  29                    0.75    1.49    0.030
  35. BD (   1) C  15 - C  16        /389. BD*(   1) C   4 - C   6            3.73    1.27    0.062
  35. BD (   1) C  15 - C  16        /395. BD*(   1) C   6 - C  16            5.65    1.42    0.080
  35. BD (   1) C  15 - C  16        /413. BD*(   1) C  14 - C  15            3.30    1.45    0.062
  35. BD (   1) C  15 - C  16        /415. BD*(   1) C  14 - H  27            2.30    1.30    0.049
  35. BD (   1) C  15 - C  16        /417. BD*(   1) C  15 - H  28            1.10    1.29    0.034
  36. BD (   1) C  15 - H  28        /286. RY*(   1) C  14                    1.26    1.71    0.042
  36. BD (   1) C  15 - H  28        /320. RY*(   1) C  16                    1.22    1.66    0.040
  36. BD (   1) C  15 - H  28        /395. BD*(   1) C   6 - C  16            4.94    1.20    0.069
  36. BD (   1) C  15 - H  28        /411. BD*(   1) C  13 - C  14            3.74    1.23    0.061
  36. BD (   1) C  15 - H  28        /413. BD*(   1) C  14 - C  15            1.00    1.23    0.031
  36. BD (   1) C  15 - H  28        /415. BD*(   1) C  14 - H  27            0.62    1.08    0.023
  36. BD (   1) C  15 - H  28        /416. BD*(   1) C  15 - C  16            0.94    1.20    0.030
  36. BD (   1) C  15 - H  28        /418. BD*(   1) C  16 -Cl  29            0.50    0.83    0.018
  37. BD (   1) C  16 -Cl  29        /150. RY*(   1) C   6                    1.05    2.04    0.041
  37. BD (   1) C  16 -Cl  29        /303. RY*(   1) C  15                    0.96    1.92    0.038
  37. BD (   1) C  16 -Cl  29        /320. RY*(   1) C  16                    0.77    1.92    0.034
  37. BD (   1) C  16 -Cl  29        /394. BD*(   1) C   6 - C  12            2.97    1.47    0.059
  37. BD (   1) C  16 -Cl  29        /395. BD*(   1) C   6 - C  16            0.79    1.46    0.031
  37. BD (   1) C  16 -Cl  29        /413. BD*(   1) C  14 - C  15            2.37    1.49    0.053
  38. CR (   1) C   1                /386. BD*(   1) N   2 - C   4            0.95   10.90    0.092
  39. CR (   1) N   2                / 65. RY*(   1) C   1                    0.60   15.73    0.087
  39. CR (   1) N   2                / 69. RY*(   5) C   1                    0.60   16.28    0.088
  39. CR (   1) N   2                /117. RY*(   2) C   4                    1.35   15.27    0.128
  39. CR (   1) N   2                /339. RY*(   1) H  18                    0.70   16.02    0.094
  40. CR (   1) O   3                / 65. RY*(   1) C   1                    5.65   20.47    0.304
  41. CR (   1) C   4                /133. RY*(   1) C   5                    0.85   11.63    0.089
  41. CR (   1) C   4                /150. RY*(   1) C   6                    0.91   11.64    0.092
  41. CR (   1) C   4                /382. BD*(   1) C   1 - N   2            0.55   10.90    0.071
  41. CR (   1) C   4                /391. BD*(   1) C   5 - C   7            0.69   11.09    0.079
  41. CR (   1) C   4                /392. BD*(   1) C   5 - C  11            0.52   11.09    0.068
  41. CR (   1) C   4                /394. BD*(   1) C   6 - C  12            0.72   11.08    0.080
  42. CR (   1) C   5                /118. RY*(   3) C   4                    0.95   11.17    0.092
  42. CR (   1) C   5                /168. RY*(   2) C   7                    1.50   11.53    0.117
  42. CR (   1) C   5                /236. RY*(   2) C  11                    1.51   11.56    0.118
  42. CR (   1) C   5                /397. BD*(   1) C   7 - C   8            0.67   11.05    0.077
  42. CR (   1) C   5                /405. BD*(   1) C  10 - C  11            0.67   11.05    0.077
  43. CR (   1) C   6                /118. RY*(   3) C   4                    0.64   11.18    0.075
  43. CR (   1) C   6                /253. RY*(   2) C  12                    1.48   11.55    0.117
  43. CR (   1) C   6                /321. RY*(   2) C  16                    2.19   11.37    0.141
  43. CR (   1) C   6                /395. BD*(   1) C   6 - C  16            0.57   11.02    0.072
  43. CR (   1) C   6                /408. BD*(   1) C  12 - C  13            0.69   11.05    0.078
  43. CR (   1) C   6                /416. BD*(   1) C  15 - C  16            0.87   11.02    0.088
  43. CR (   1) C   6                /418. BD*(   1) C  16 -Cl  29            1.08   10.65    0.097
  44. CR (   1) C   7                /134. RY*(   2) C   5                    2.01   11.57    0.136
  44. CR (   1) C   7                /185. RY*(   2) C   8                    1.65   11.72    0.124
  44. CR (   1) C   7                /388. BD*(   1) C   4 - C   5            0.90   10.87    0.089
  44. CR (   1) C   7                /392. BD*(   1) C   5 - C  11            0.89   11.03    0.089
  44. CR (   1) C   7                /400. BD*(   1) C   8 - C   9            0.73   11.04    0.080
  45. CR (   1) C   8                /168. RY*(   2) C   7                    1.09   11.52    0.100
  45. CR (   1) C   8                /171. RY*(   5) C   7                    0.55   11.45    0.071
  45. CR (   1) C   8                /202. RY*(   2) C   9                    1.54   11.74    0.120
  45. CR (   1) C   8                /391. BD*(   1) C   5 - C   7            0.82   11.03    0.085
  45. CR (   1) C   8                /402. BD*(   1) C   9 - C  10            0.71   11.04    0.079
  46. CR (   1) C   9                /185. RY*(   2) C   8                    1.46   11.72    0.117
  46. CR (   1) C   9                /219. RY*(   2) C  10                    1.52   11.73    0.119
  46. CR (   1) C   9                /397. BD*(   1) C   7 - C   8            0.75   11.04    0.082
  46. CR (   1) C   9                /405. BD*(   1) C  10 - C  11            0.74   11.04    0.081
  47. CR (   1) C  10                /202. RY*(   2) C   9                    1.57   11.73    0.121
  47. CR (   1) C  10                /236. RY*(   2) C  11                    1.24   11.56    0.107
  47. CR (   1) C  10                /239. RY*(   5) C  11                    0.57   11.51    0.072
  47. CR (   1) C  10                /392. BD*(   1) C   5 - C  11            0.78   11.03    0.083
  47. CR (   1) C  10                /400. BD*(   1) C   8 - C   9            0.71   11.04    0.079
  48. CR (   1) C  11                /133. RY*(   1) C   5                    0.69   11.57    0.080
  48. CR (   1) C  11                /134. RY*(   2) C   5                    1.00   11.57    0.096
  48. CR (   1) C  11                /219. RY*(   2) C  10                    1.60   11.72    0.122
  48. CR (   1) C  11                /388. BD*(   1) C   4 - C   5            0.86   10.86    0.087
  48. CR (   1) C  11                /391. BD*(   1) C   5 - C   7            0.96   11.03    0.092
  48. CR (   1) C  11                /402. BD*(   1) C   9 - C  10            0.73   11.04    0.081
  49. CR (   1) C  12                /150. RY*(   1) C   6                    0.63   11.59    0.077
  49. CR (   1) C  12                /151. RY*(   2) C   6                    1.20   11.34    0.104
  49. CR (   1) C  12                /270. RY*(   2) C  13                    1.64   11.73    0.124
  49. CR (   1) C  12                /353. RY*(   1) H  25                    0.52   11.82    0.070
  49. CR (   1) C  12                /389. BD*(   1) C   4 - C   6            0.89   10.87    0.089
  49. CR (   1) C  12                /395. BD*(   1) C   6 - C  16            0.86   11.01    0.088
  49. CR (   1) C  12                /411. BD*(   1) C  13 - C  14            0.73   11.04    0.081
  50. CR (   1) C  13                /253. RY*(   2) C  12                    1.16   11.54    0.103
  50. CR (   1) C  13                /256. RY*(   5) C  12                    0.63   11.47    0.076
  50. CR (   1) C  13                /287. RY*(   2) C  14                    1.46   11.74    0.117
  50. CR (   1) C  13                /394. BD*(   1) C   6 - C  12            0.83   11.02    0.086
  50. CR (   1) C  13                /413. BD*(   1) C  14 - C  15            0.69   11.04    0.078
  51. CR (   1) C  14                /270. RY*(   2) C  13                    1.47   11.73    0.117
  51. CR (   1) C  14                /303. RY*(   1) C  15                    0.65   11.47    0.077
  51. CR (   1) C  14                /304. RY*(   2) C  15                    0.79   11.52    0.085
  51. CR (   1) C  14                /305. RY*(   3) C  15                    0.70   11.32    0.080
  51. CR (   1) C  14                /408. BD*(   1) C  12 - C  13            0.75   11.04    0.082
  51. CR (   1) C  14                /416. BD*(   1) C  15 - C  16            0.72   11.01    0.080
  52. CR (   1) C  15                /287. RY*(   2) C  14                    1.63   11.74    0.124
  52. CR (   1) C  15                /320. RY*(   1) C  16                    0.76   11.47    0.084
  52. CR (   1) C  15                /321. RY*(   2) C  16                    1.55   11.36    0.119
  52. CR (   1) C  15                /395. BD*(   1) C   6 - C  16            1.11   11.01    0.100
  52. CR (   1) C  15                /411. BD*(   1) C  13 - C  14            0.71   11.04    0.079
  52. CR (   1) C  15                /418. BD*(   1) C  16 -Cl  29            0.91   10.64    0.088
  53. CR (   1) C  16                /151. RY*(   2) C   6                    1.64   11.41    0.122
  53. CR (   1) C  16                /304. RY*(   2) C  15                    1.97   11.59    0.135
  53. CR (   1) C  16                /389. BD*(   1) C   4 - C   6            0.93   10.93    0.091
  53. CR (   1) C  16                /394. BD*(   1) C   6 - C  12            0.79   11.09    0.084
  53. CR (   1) C  16                /395. BD*(   1) C   6 - C  16            0.98   11.08    0.094
  53. CR (   1) C  16                /413. BD*(   1) C  14 - C  15            0.65   11.11    0.076
  53. CR (   1) C  16                /416. BD*(   1) C  15 - C  16            0.82   11.08    0.086
  53. CR (   1) C  16                /418. BD*(   1) C  16 -Cl  29            2.12   10.71    0.135
  55. CR (   2)Cl  29                /320. RY*(   1) C  16                    2.60   11.98    0.158
  55. CR (   2)Cl  29                /395. BD*(   1) C   6 - C  16            0.93   11.52    0.093
  55. CR (   2)Cl  29                /416. BD*(   1) C  15 - C  16            0.75   11.53    0.084
  59. LP (   1) N   2                / 67. RY*(   3) C   1                    2.03    2.03    0.061
  59. LP (   1) N   2                / 70. RY*(   6) C   1                    0.93    1.04    0.030
  59. LP (   1) N   2                /119. RY*(   4) C   4                    1.01    1.65    0.039
  59. LP (   1) N   2                /383. BD*(   1) C   1 - O   3           18.62    0.70    0.105
  59. LP (   1) N   2                /384. BD*(   2) C   1 - O   3           10.05    0.72    0.079
  59. LP (   1) N   2                /388. BD*(   1) C   4 - C   5            5.21    0.82    0.062
  59. LP (   1) N   2                /389. BD*(   1) C   4 - C   6            3.39    0.82    0.050
  59. LP (   1) N   2                /393. BD*(   2) C   5 - C  11            1.35    0.42    0.022
  60. LP (   1) O   3                / 65. RY*(   1) C   1                   13.73    1.93    0.145
  60. LP (   1) O   3                / 66. RY*(   2) C   1                    0.93    2.35    0.042
  60. LP (   1) O   3                / 75. RY*(  11) C   1                    0.56    4.71    0.046
  60. LP (   1) O   3                / 80. RY*(  16) C   1                    0.81    3.16    0.045
  60. LP (   1) O   3                /382. BD*(   1) C   1 - N   2            0.67    1.25    0.026
  60. LP (   1) O   3                /385. BD*(   1) C   1 - H  17            0.80    1.23    0.028
  61. LP (   2) O   3                / 66. RY*(   2) C   1                    4.04    1.88    0.080
  61. LP (   2) O   3                /382. BD*(   1) C   1 - N   2           29.07    0.79    0.137
  61. LP (   2) O   3                /385. BD*(   1) C   1 - H  17           22.51    0.77    0.119
  62. LP (   1)Cl  29                /320. RY*(   1) C  16                    3.96    2.09    0.081
  62. LP (   1)Cl  29                /395. BD*(   1) C   6 - C  16            2.46    1.63    0.057
  62. LP (   1)Cl  29                /416. BD*(   1) C  15 - C  16            1.52    1.63    0.045
  63. LP (   2)Cl  29                /321. RY*(   2) C  16                    1.25    1.35    0.037
  63. LP (   2)Cl  29                /386. BD*(   1) N   2 - C   4            0.71    0.76    0.021
  63. LP (   2)Cl  29                /390. BD*(   1) C   4 - H  19            0.91    0.81    0.024
  63. LP (   2)Cl  29                /395. BD*(   1) C   6 - C  16            5.87    1.00    0.068
  63. LP (   2)Cl  29                /413. BD*(   1) C  14 - C  15            0.75    1.03    0.025
  63. LP (   2)Cl  29                /416. BD*(   1) C  15 - C  16            5.57    1.00    0.067
  64. LP (   3)Cl  29                /322. RY*(   3) C  16                    1.14    1.55    0.038
  64. LP (   3)Cl  29                /396. BD*(   2) C   6 - C  16           18.00    0.43    0.086
 383. BD*(   1) C   1 - O   3        / 65. RY*(   1) C   1                    1.29    0.77    0.110
 383. BD*(   1) C   1 - O   3        / 67. RY*(   3) C   1                    0.76    1.33    0.114
 383. BD*(   1) C   1 - O   3        / 70. RY*(   6) C   1                    1.40    0.34    0.080
 383. BD*(   1) C   1 - O   3        / 73. RY*(   9) C   1                    0.75    1.54    0.124
 383. BD*(   1) C   1 - O   3        / 77. RY*(  13) C   1                    0.80    3.85    0.203
 383. BD*(   1) C   1 - O   3        /100. RY*(   2) O   3                    1.41    0.25    0.068
 383. BD*(   1) C   1 - O   3        /102. RY*(   4) O   3                    2.41    0.67    0.146
 383. BD*(   1) C   1 - O   3        /382. BD*(   1) C   1 - N   2            0.99    0.09    0.028
 383. BD*(   1) C   1 - O   3        /384. BD*(   2) C   1 - O   3          811.62    0.02    0.312
 383. BD*(   1) C   1 - O   3        /385. BD*(   1) C   1 - H  17            1.19    0.07    0.027
 383. BD*(   1) C   1 - O   3        /386. BD*(   1) N   2 - C   4           18.21    0.01    0.046
 384. BD*(   2) C   1 - O   3        / 65. RY*(   1) C   1                    0.92    0.75    0.098
 384. BD*(   2) C   1 - O   3        / 67. RY*(   3) C   1                    0.52    1.31    0.100
 384. BD*(   2) C   1 - O   3        / 68. RY*(   4) C   1                    0.61    0.81    0.086
 384. BD*(   2) C   1 - O   3        / 73. RY*(   9) C   1                    0.78    1.52    0.135
 384. BD*(   2) C   1 - O   3        / 76. RY*(  12) C   1                    0.68    0.27    0.053
 384. BD*(   2) C   1 - O   3        / 77. RY*(  13) C   1                    0.62    3.83    0.191
 384. BD*(   2) C   1 - O   3        /100. RY*(   2) O   3                    0.75    0.23    0.051
 384. BD*(   2) C   1 - O   3        /102. RY*(   4) O   3                    2.55    0.65    0.160
 384. BD*(   2) C   1 - O   3        /385. BD*(   1) C   1 - H  17            1.08    0.05    0.023
 384. BD*(   2) C   1 - O   3        /387. BD*(   1) N   2 - H  18            1.53    0.13    0.052
 393. BD*(   2) C   5 - C  11        /135. RY*(   3) C   5                    0.66    0.63    0.043
 393. BD*(   2) C   5 - C  11        /169. RY*(   3) C   7                    0.71    0.68    0.047
 393. BD*(   2) C   5 - C  11        /220. RY*(   3) C  10                    0.73    0.42    0.037
 393. BD*(   2) C   5 - C  11        /237. RY*(   3) C  11                    3.39    0.56    0.093
 393. BD*(   2) C   5 - C  11        /386. BD*(   1) N   2 - C   4            2.48    0.30    0.055
 393. BD*(   2) C   5 - C  11        /389. BD*(   1) C   4 - C   6            0.76    0.40    0.036
 396. BD*(   2) C   6 - C  16        /152. RY*(   3) C   6                    1.43    0.74    0.064
 396. BD*(   2) C   6 - C  16        /254. RY*(   3) C  12                    0.76    0.80    0.048
 396. BD*(   2) C   6 - C  16        /306. RY*(   4) C  15                    1.02    0.58    0.048
 396. BD*(   2) C   6 - C  16        /322. RY*(   3) C  16                    1.59    1.12    0.083
 396. BD*(   2) C   6 - C  16        /361. RY*(   1)Cl  29                    1.33    0.64    0.057
 396. BD*(   2) C   6 - C  16        /386. BD*(   1) N   2 - C   4            1.16    0.32    0.036
 396. BD*(   2) C   6 - C  16        /388. BD*(   1) C   4 - C   5            1.85    0.43    0.053
 396. BD*(   2) C   6 - C  16        /390. BD*(   1) C   4 - H  19            0.55    0.38    0.028
 396. BD*(   2) C   6 - C  16        /393. BD*(   2) C   5 - C  11            4.57    0.03    0.016
 396. BD*(   2) C   6 - C  16        /398. BD*(   2) C   7 - C   8            1.12    0.02    0.008
 396. BD*(   2) C   6 - C  16        /409. BD*(   2) C  12 - C  13          216.75    0.02    0.100
 396. BD*(   2) C   6 - C  16        /414. BD*(   2) C  14 - C  15          204.48    0.02    0.093
 398. BD*(   2) C   7 - C   8        /169. RY*(   3) C   7                    0.74    0.68    0.050
 398. BD*(   2) C   7 - C   8        /170. RY*(   4) C   7                    0.92    1.30    0.077
 398. BD*(   2) C   7 - C   8        /186. RY*(   3) C   8                    3.07    0.51    0.088
 403. BD*(   2) C   9 - C  10        /203. RY*(   3) C   9                    3.57    0.38    0.081
 403. BD*(   2) C   9 - C  10        /211. RY*(  11) C   9                    0.65    0.62    0.045
 403. BD*(   2) C   9 - C  10        /220. RY*(   3) C  10                    2.07    0.42    0.065
 409. BD*(   2) C  12 - C  13        /255. RY*(   4) C  12                    1.27    1.25    0.088
 409. BD*(   2) C  12 - C  13        /271. RY*(   3) C  13                    3.16    0.51    0.089
 409. BD*(   2) C  12 - C  13        /282. RY*(  14) C  13                    0.78    0.56    0.046
 409. BD*(   2) C  12 - C  13        /288. RY*(   3) C  14                    0.67    0.50    0.040
 414. BD*(   2) C  14 - C  15        /288. RY*(   3) C  14                    1.46    0.50    0.060
 414. BD*(   2) C  14 - C  15        /289. RY*(   4) C  14                    0.64    1.55    0.070
 414. BD*(   2) C  14 - C  15        /306. RY*(   4) C  15                    1.38    0.56    0.062
 414. BD*(   2) C  14 - C  15        /307. RY*(   5) C  15                    0.58    1.37    0.063


 Natural Bond Orbitals (Summary):

                                                            Principal Delocalizations
           NBO                        Occupancy    Energy   (geminal,vicinal,remote)
 ====================================================================================
 Molecular unit  1  (C14H12NOCl)
     1. BD (   1) C   1 - N   2          1.99140    -0.87644  116(v),389(v),386(g)
     2. BD (   1) C   1 - O   3          1.99542    -0.81899  383(g),384(g),65(g)
     3. BD (   2) C   1 - O   3          1.99328    -0.83387  387(v),383(g),384(g),65(g)
     4. BD (   1) C   1 - H  17          1.98408    -0.63995  386(v),99(v),83(v)
     5. BD (   1) N   2 - C   4          1.98046    -0.81314  393(v),395(v),65(v),385(v)
                                                    396(v),151(v),392(v),69(v)
                                                    135(v),388(g)
     6. BD (   1) N   2 - H  18          1.97940    -0.73849  384(v),390(v),68(v),118(v)
                                                    117(v),383(v),116(v)
     7. BD (   1) C   4 - C   5          1.96350    -0.71545  396(v),397(v),391(g),405(v)
                                                    392(g),235(v),389(g),167(v)
                                                    152(v),82(v),390(g),394(v)
                                                    382(v),395(v)
     8. BD (   1) C   4 - C   6          1.96686    -0.71937  394(g),416(v),395(g),408(v)
                                                    320(v),382(v),392(v),388(g)
                                                    393(v),252(v),134(v),82(v)
                                                    390(g)
     9. BD (   1) C   4 - H  19          1.96943    -0.57173  391(v),394(v),387(v),396(v)
                                                    389(g),388(g)
    10. BD (   1) C   5 - C   7          1.97158    -0.78610  392(g),397(g),407(v),401(v)
                                                    388(g),116(v),185(v),184(v)
                                                    390(v),399(g),235(v),236(v)
    11. BD (   1) C   5 - C  11          1.97192    -0.78308  391(g),405(g),399(v),406(v)
                                                    388(g),116(v),219(v),218(v)
                                                    407(g),389(v),167(v)
    12. BD (   2) C   5 - C  11          1.65967    -0.30065  403(v),398(v),386(v),389(v)
                                                    169(v),220(v)
    13. BD (   1) C   6 - C  12          1.96628    -0.79084  418(v),395(g),408(g),389(g)
                                                    412(v),270(v),269(v),410(g)
                                                    390(v),116(v)
    14. BD (   1) C   6 - C  16          1.97154    -0.81188  416(g),394(g),389(g),410(v)
                                                    417(v),303(v),116(v),386(v)
                                                    304(v),252(v),117(v),253(v)
    15. BD (   2) C   6 - C  16          1.67840    -0.32572  414(v),409(v),361(v),388(v)
                                                    306(v),386(v),254(v),393(r)
                                                    390(v)
    16. BD (   1) C   7 - C   8          1.97788    -0.78752  388(v),391(g),400(g),404(v)
                                                    202(v),133(v),399(g),201(v)
                                                    401(g),134(v)
    17. BD (   2) C   7 - C   8          1.66590    -0.30131  393(v),403(v),203(v),135(v)
    18. BD (   1) C   7 - H  20          1.97758    -0.59224  392(v),400(v),133(v),184(v)
                                                    391(g),397(g),401(v)
    19. BD (   1) C   8 - C   9          1.97936    -0.78682  397(g),399(v),402(g),406(v)
                                                    168(v),219(v),218(v),401(g)
                                                    404(g),167(v)
    20. BD (   1) C   8 - H  21          1.97996    -0.58764  391(v),402(v),201(v),167(v)
                                                    397(g),400(g),404(v),399(v)
    21. BD (   1) C   9 - C  10          1.97940    -0.78650  405(g),400(g),407(v),401(v)
                                                    236(v),185(v),184(v),406(g)
                                                    404(g),235(v)
    22. BD (   2) C   9 - C  10          1.66007    -0.29889  398(v),393(v),238(v),187(v)
                                                    186(v)
    23. BD (   1) C   9 - H  22          1.97987    -0.58741  397(v),405(v),184(v),218(v)
                                                    402(g),400(g),401(v),406(v)
    24. BD (   1) C  10 - C  11          1.97801    -0.78612  388(v),392(g),402(g),404(v)
                                                    202(v),134(v),407(g),201(v)
                                                    406(g),133(v),137(v)
    25. BD (   1) C  10 - H  23          1.97971    -0.58682  392(v),400(v),201(v),235(v)
                                                    402(g),405(g),404(v),407(v)
    26. BD (   1) C  11 - H  24          1.97917    -0.58774  391(v),402(v),133(v),218(v)
                                                    392(g),405(g),406(v)
    27. BD (   1) C  12 - C  13          1.97804    -0.79250  389(v),394(g),411(g),415(v)
                                                    287(v),151(v),410(g),412(g)
                                                    150(v),286(v)
    28. BD (   2) C  12 - C  13          1.66443    -0.30521  396(v),414(v),288(v)
    29. BD (   1) C  12 - H  25          1.97793    -0.59723  395(v),411(v),150(v),269(v)
                                                    394(g),408(g),412(v)
    30. BD (   1) C  13 - C  14          1.97915    -0.79110  408(g),413(g),417(v),410(v)
                                                    304(v),253(v),415(g),412(g)
                                                    252(v)
    31. BD (   1) C  13 - H  26          1.97965    -0.58992  394(v),413(v),286(v),252(v)
                                                    408(g),411(g),415(v),410(v)
    32. BD (   1) C  14 - C  15          1.97368    -0.79409  418(v),416(g),411(g),412(v)
                                                    270(v),321(v),417(g),269(v)
                                                    415(g)
    33. BD (   2) C  14 - C  15          1.66698    -0.30652  396(v),409(v),272(v),271(v)
                                                    322(v),323(v)
    34. BD (   1) C  14 - H  27          1.97934    -0.59265  408(v),416(v),269(v),303(v)
                                                    411(g),413(g),412(v),417(v)
    35. BD (   1) C  15 - C  16          1.97746    -0.81334  395(g),389(v),413(g),415(v)
                                                    287(v),286(v),417(g),150(v)
                                                    362(v),151(v),154(v)
    36. BD (   1) C  15 - H  28          1.97909    -0.59677  395(v),411(v),286(v),320(v)
                                                    413(g),416(g),415(v)
    37. BD (   1) C  16 -Cl  29          1.98849    -0.85980  394(v),413(v),150(v),303(v)
                                                    395(g),320(g)
    38. CR (   1) C   1                  1.99960   -10.54553  386(v)
    39. CR (   1) N   2                  1.99946   -14.61869  117(v),339(v),65(v),69(v)
    40. CR (   1) O   3                  1.99977   -19.36295  65(v)
    41. CR (   1) C   4                  1.99905   -10.46183  150(v),133(v),394(v),391(v)
                                                    382(v),392(v)
    42. CR (   1) C   5                  1.99901   -10.41075  236(v),168(v),118(v),397(v)
                                                    405(v)
    43. CR (   1) C   6                  1.99889   -10.41870  321(v),253(v),418(v),416(v)
                                                    408(v),118(v),395(g)
    44. CR (   1) C   7                  1.99907   -10.40099  134(v),185(v),388(v),392(v)
                                                    400(v)
    45. CR (   1) C   8                  1.99920   -10.40274  202(v),168(v),391(v),402(v)
                                                    171(v)
    46. CR (   1) C   9                  1.99919   -10.40134  219(v),185(v),397(v),405(v)
    47. CR (   1) C  10                  1.99920   -10.40155  202(v),236(v),392(v),400(v)
                                                    239(v)
    48. CR (   1) C  11                  1.99909   -10.39988  219(v),134(v),391(v),388(v)
                                                    402(v),133(v)
    49. CR (   1) C  12                  1.99909   -10.40903  270(v),151(v),389(v),395(v)
                                                    411(v),150(v),353(v)
    50. CR (   1) C  13                  1.99920   -10.40596  287(v),253(v),394(v),413(v)
                                                    256(v)
    51. CR (   1) C  14                  1.99919   -10.40761  270(v),304(v),408(v),416(v)
                                                    305(v),303(v)
    52. CR (   1) C  15                  1.99905   -10.40796  287(v),321(v),395(v),418(v)
                                                    320(v),411(v)
    53. CR (   1) C  16                  1.99858   -10.47495  418(g),304(v),151(v),395(g)
                                                    389(v),416(g),394(v),413(v)
    54. CR (   1)Cl  29                  2.00000  -101.24754   
    55. CR (   2)Cl  29                  1.99967   -10.92142  320(v),395(v),416(v)
    56. CR (   3)Cl  29                  1.99997    -7.54570   
    57. CR (   4)Cl  29                  1.99996    -7.54565   
    58. CR (   5)Cl  29                  1.99996    -7.54602   
    59. LP (   1) N   2                  1.76185    -0.35651  383(v),384(v),388(v),389(v)
                                                    67(v),393(r),119(v),70(v)
    60. LP (   1) O   3                  1.98523    -0.81564  65(v),66(v),80(v),385(v)
                                                    382(v),75(v)
    61. LP (   2) O   3                  1.87549    -0.35435  382(v),385(v),66(v)
    62. LP (   1)Cl  29                  1.99098    -1.02363  320(v),395(v),416(v)
    63. LP (   2)Cl  29                  1.96224    -0.39930  395(v),416(v),321(v),390(r)
                                                    413(r),386(r)
    64. LP (   3)Cl  29                  1.92170    -0.39489  396(v),322(v)
    65. RY*(   1) C   1                  0.01190     1.11197   
    66. RY*(   2) C   1                  0.00786     1.52994   
    67. RY*(   3) C   1                  0.00526     1.67645   
    68. RY*(   4) C   1                  0.00237     1.17405   
    69. RY*(   5) C   1                  0.00080     1.65705   
    70. RY*(   6) C   1                  0.00036     0.68824   
    71. RY*(   7) C   1                  0.00010     0.83299   
    72. RY*(   8) C   1                  0.00008     1.63064   
    73. RY*(   9) C   1                  0.00004     1.88412   
    74. RY*(  10) C   1                  0.00002     0.67172   
    75. RY*(  11) C   1                  0.00001     3.88957   
    76. RY*(  12) C   1                  0.00001     0.63267   
    77. RY*(  13) C   1                  0.00001     4.19374   
    78. RY*(  14) C   1                  0.00001     2.46723   
    79. RY*(  15) C   1                  0.00000     1.47768   
    80. RY*(  16) C   1                  0.00000     2.34721   
    81. RY*(  17) C   1                  0.00000    17.80383   
    82. RY*(   1) N   2                  0.00506     0.72062   
    83. RY*(   2) N   2                  0.00224     1.02299   
    84. RY*(   3) N   2                  0.00135     1.21045   
    85. RY*(   4) N   2                  0.00063     1.32579   
    86. RY*(   5) N   2                  0.00029     1.41273   
    87. RY*(   6) N   2                  0.00018     1.77372   
    88. RY*(   7) N   2                  0.00013     1.63657   
    89. RY*(   8) N   2                  0.00010     3.02175   
    90. RY*(   9) N   2                  0.00009     1.55131   
    91. RY*(  10) N   2                  0.00006     1.73242   
    92. RY*(  11) N   2                  0.00003     2.75406   
    93. RY*(  12) N   2                  0.00002     2.24245   
    94. RY*(  13) N   2                  0.00001     2.47349   
    95. RY*(  14) N   2                  0.00002     1.61812   
    96. RY*(  15) N   2                  0.00000     4.01064   
    97. RY*(  16) N   2                  0.00000    35.06601   
    98. RY*(  17) N   2                  0.00000     3.93617   
    99. RY*(   1) O   3                  0.00242     0.94994   
   100. RY*(   2) O   3                  0.00131     0.59357   
   101. RY*(   3) O   3                  0.00058     0.71220   
   102. RY*(   4) O   3                  0.00013     1.01113   
   103. RY*(   5) O   3                  0.00009     1.41433   
   104. RY*(   6) O   3                  0.00005     1.36954   
   105. RY*(   7) O   3                  0.00003     1.17375   
   106. RY*(   8) O   3                  0.00002     1.18261   
   107. RY*(   9) O   3                  0.00003     4.09266   
   108. RY*(  10) O   3                  0.00000    49.60960   
   109. RY*(  11) O   3                  0.00000     4.68457   
   110. RY*(  12) O   3                  0.00000     4.80264   
   111. RY*(  13) O   3                  0.00000     3.07041   
   112. RY*(  14) O   3                  0.00000     5.01651   
   113. RY*(  15) O   3                  0.00000     3.01095   
   114. RY*(  16) O   3                  0.00000     3.08379   
   115. RY*(  17) O   3                  0.00000     3.08129   
   116. RY*(   1) C   4                  0.01144     0.92647   
   117. RY*(   2) C   4                  0.00658     0.64654   
   118. RY*(   3) C   4                  0.00274     0.75674   
   119. RY*(   4) C   4                  0.00225     1.29736   
   120. RY*(   5) C   4                  0.00152     0.90692   
   121. RY*(   6) C   4                  0.00090     1.73748   
   122. RY*(   7) C   4                  0.00058     1.22324   
   123. RY*(   8) C   4                  0.00050     1.42191   
   124. RY*(   9) C   4                  0.00039     1.41242   
   125. RY*(  10) C   4                  0.00021     1.61925   
   126. RY*(  11) C   4                  0.00017     1.93634   
   127. RY*(  12) C   4                  0.00013     1.42490   
   128. RY*(  13) C   4                  0.00010     1.87027   
   129. RY*(  14) C   4                  0.00007     1.89826   
   130. RY*(  15) C   4                  0.00006     2.89641   
   131. RY*(  16) C   4                  0.00003     2.15596   
   132. RY*(  17) C   4                  0.00001    22.31838   
   133. RY*(   1) C   5                  0.00702     1.17040   
   134. RY*(   2) C   5                  0.00336     1.16969   
   135. RY*(   3) C   5                  0.00234     0.69396   
   136. RY*(   4) C   5                  0.00121     0.79380   
   137. RY*(   5) C   5                  0.00108     0.79019   
   138. RY*(   6) C   5                  0.00076     1.10939   
   139. RY*(   7) C   5                  0.00060     1.18948   
   140. RY*(   8) C   5                  0.00049     0.91750   
   141. RY*(   9) C   5                  0.00029     1.93561   
   142. RY*(  10) C   5                  0.00024     1.64556   
   143. RY*(  11) C   5                  0.00016     1.69489   
   144. RY*(  12) C   5                  0.00008     3.45080   
   145. RY*(  13) C   5                  0.00006     3.17429   
   146. RY*(  14) C   5                  0.00006     2.28564   
   147. RY*(  15) C   5                  0.00001     2.89855   
   148. RY*(  16) C   5                  0.00002     3.01790   
   149. RY*(  17) C   5                  0.00001    21.95972   
   150. RY*(   1) C   6                  0.00622     1.18300   
   151. RY*(   2) C   6                  0.00440     0.93490   
   152. RY*(   3) C   6                  0.00393     0.77326   
   153. RY*(   4) C   6                  0.00200     0.62875   
   154. RY*(   5) C   6                  0.00110     0.79996   
   155. RY*(   6) C   6                  0.00096     0.71086   
   156. RY*(   7) C   6                  0.00063     1.35317   
   157. RY*(   8) C   6                  0.00054     1.33462   
   158. RY*(   9) C   6                  0.00025     1.98699   
   159. RY*(  10) C   6                  0.00017     2.08383   
   160. RY*(  11) C   6                  0.00014     2.46086   
   161. RY*(  12) C   6                  0.00012     2.68561   
   162. RY*(  13) C   6                  0.00008     3.16026   
   163. RY*(  14) C   6                  0.00007     2.00244   
   164. RY*(  15) C   6                  0.00004     2.86232   
   165. RY*(  16) C   6                  0.00001     2.85598   
   166. RY*(  17) C   6                  0.00000    21.88209   
   167. RY*(   1) C   7                  0.00574     1.13172   
   168. RY*(   2) C   7                  0.00220     1.11918   
   169. RY*(   3) C   7                  0.00122     0.73700   
   170. RY*(   4) C   7                  0.00062     1.36158   
   171. RY*(   5) C   7                  0.00055     1.04351   
   172. RY*(   6) C   7                  0.00026     1.20340   
   173. RY*(   7) C   7                  0.00013     2.71335   
   174. RY*(   8) C   7                  0.00011     2.20859   
   175. RY*(   9) C   7                  0.00008     1.07311   
   176. RY*(  10) C   7                  0.00007     1.78851   
   177. RY*(  11) C   7                  0.00005     1.65821   
   178. RY*(  12) C   7                  0.00003     1.69419   
   179. RY*(  13) C   7                  0.00004     2.08043   
   180. RY*(  14) C   7                  0.00001     2.35939   
   181. RY*(  15) C   7                  0.00000     2.73091   
   182. RY*(  16) C   7                  0.00000    21.93987   
   183. RY*(  17) C   7                  0.00001     1.44761   
   184. RY*(   1) C   8                  0.00615     1.09743   
   185. RY*(   2) C   8                  0.00230     1.31471   
   186. RY*(   3) C   8                  0.00108     0.56813   
   187. RY*(   4) C   8                  0.00057     1.55132   
   188. RY*(   5) C   8                  0.00045     1.17583   
   189. RY*(   6) C   8                  0.00025     1.00735   
   190. RY*(   7) C   8                  0.00012     2.07638   
   191. RY*(   8) C   8                  0.00007     2.88674   
   192. RY*(   9) C   8                  0.00004     1.13637   
   193. RY*(  10) C   8                  0.00004     1.65223   
   194. RY*(  11) C   8                  0.00001     2.67711   
   195. RY*(  12) C   8                  0.00002     2.24051   
   196. RY*(  13) C   8                  0.00002     1.43453   
   197. RY*(  14) C   8                  0.00001     1.34238   
   198. RY*(  15) C   8                  0.00000     2.81967   
   199. RY*(  16) C   8                  0.00001     2.04617   
   200. RY*(  17) C   8                  0.00000    20.20327   
   201. RY*(   1) C   9                  0.00582     1.12435   
   202. RY*(   2) C   9                  0.00223     1.33234   
   203. RY*(   3) C   9                  0.00100     0.43459   
   204. RY*(   4) C   9                  0.00057     1.65768   
   205. RY*(   5) C   9                  0.00041     0.89905   
   206. RY*(   6) C   9                  0.00040     0.98667   
   207. RY*(   7) C   9                  0.00014     2.32957   
   208. RY*(   8) C   9                  0.00007     2.71194   
   209. RY*(   9) C   9                  0.00005     1.52680   
   210. RY*(  10) C   9                  0.00002     1.90234   
   211. RY*(  11) C   9                  0.00002     0.68033   
   212. RY*(  12) C   9                  0.00000     2.53213   
   213. RY*(  13) C   9                  0.00001     2.28998   
   214. RY*(  14) C   9                  0.00000     1.34992   
   215. RY*(  15) C   9                  0.00000     1.45259   
   216. RY*(  16) C   9                  0.00000    21.74656   
   217. RY*(  17) C   9                  0.00001     2.28543   
   218. RY*(   1) C  10                  0.00614     1.10514   
   219. RY*(   2) C  10                  0.00227     1.32404   
   220. RY*(   3) C  10                  0.00096     0.47450   
   221. RY*(   4) C  10                  0.00060     1.66265   
   222. RY*(   5) C  10                  0.00046     1.06815   
   223. RY*(   6) C  10                  0.00024     1.05471   
   224. RY*(   7) C  10                  0.00013     1.92553   
   225. RY*(   8) C  10                  0.00006     2.18482   
   226. RY*(   9) C  10                  0.00007     1.87900   
   227. RY*(  10) C  10                  0.00002     0.99320   
   228. RY*(  11) C  10                  0.00003     1.08392   
   229. RY*(  12) C  10                  0.00002     4.53842   
   230. RY*(  13) C  10                  0.00002     1.83616   
   231. RY*(  14) C  10                  0.00000     3.19484   
   232. RY*(  15) C  10                  0.00001     1.46917   
   233. RY*(  16) C  10                  0.00000    19.58520   
   234. RY*(  17) C  10                  0.00000     1.86681   
   235. RY*(   1) C  11                  0.00607     1.13437   
   236. RY*(   2) C  11                  0.00217     1.15404   
   237. RY*(   3) C  11                  0.00139     0.61967   
   238. RY*(   4) C  11                  0.00057     1.46773   
   239. RY*(   5) C  11                  0.00050     1.10395   
   240. RY*(   6) C  11                  0.00024     1.42149   
   241. RY*(   7) C  11                  0.00012     1.86550   
   242. RY*(   8) C  11                  0.00011     3.26898   
   243. RY*(   9) C  11                  0.00008     1.42394   
   244. RY*(  10) C  11                  0.00007     1.26118   
   245. RY*(  11) C  11                  0.00004     0.60656   
   246. RY*(  12) C  11                  0.00003     1.78788   
   247. RY*(  13) C  11                  0.00004     2.24391   
   248. RY*(  14) C  11                  0.00002     1.61324   
   249. RY*(  15) C  11                  0.00000     2.72300   
   250. RY*(  16) C  11                  0.00000    21.75991   
   251. RY*(  17) C  11                  0.00001     2.54195   
   252. RY*(   1) C  12                  0.00591     1.14226   
   253. RY*(   2) C  12                  0.00215     1.13622   
   254. RY*(   3) C  12                  0.00095     0.83646   
   255. RY*(   4) C  12                  0.00070     1.30036   
   256. RY*(   5) C  12                  0.00051     1.06352   
   257. RY*(   6) C  12                  0.00025     1.23556   
   258. RY*(   7) C  12                  0.00014     1.00209   
   259. RY*(   8) C  12                  0.00014     3.06409   
   260. RY*(   9) C  12                  0.00008     2.21197   
   261. RY*(  10) C  12                  0.00008     1.22995   
   262. RY*(  11) C  12                  0.00005     2.16545   
   263. RY*(  12) C  12                  0.00004     1.73831   
   264. RY*(  13) C  12                  0.00001     2.78915   
   265. RY*(  14) C  12                  0.00000     2.80179   
   266. RY*(  15) C  12                  0.00001     1.40912   
   267. RY*(  16) C  12                  0.00000    21.19962   
   268. RY*(  17) C  12                  0.00001     1.74249   
   269. RY*(   1) C  13                  0.00586     1.11946   
   270. RY*(   2) C  13                  0.00234     1.32227   
   271. RY*(   3) C  13                  0.00108     0.56607   
   272. RY*(   4) C  13                  0.00056     1.56428   
   273. RY*(   5) C  13                  0.00035     1.33057   
   274. RY*(   6) C  13                  0.00025     0.97380   
   275. RY*(   7) C  13                  0.00012     2.11391   
   276. RY*(   8) C  13                  0.00007     2.80483   
   277. RY*(   9) C  13                  0.00005     0.94522   
   278. RY*(  10) C  13                  0.00003     1.15148   
   279. RY*(  11) C  13                  0.00001     3.06587   
   280. RY*(  12) C  13                  0.00002     2.98298   
   281. RY*(  13) C  13                  0.00001     1.66355   
   282. RY*(  14) C  13                  0.00001     0.61079   
   283. RY*(  15) C  13                  0.00000    20.67751   
   284. RY*(  16) C  13                  0.00001     1.54608   
   285. RY*(  17) C  13                  0.00001     2.76134   
   286. RY*(   1) C  14                  0.00571     1.11744   
   287. RY*(   2) C  14                  0.00229     1.33692   
   288. RY*(   3) C  14                  0.00077     0.55295   
   289. RY*(   4) C  14                  0.00060     1.60303   
   290. RY*(   5) C  14                  0.00038     1.12894   
   291. RY*(   6) C  14                  0.00033     0.88647   
   292. RY*(   7) C  14                  0.00015     1.93632   
   293. RY*(   8) C  14                  0.00006     1.14058   
   294. RY*(   9) C  14                  0.00006     2.92818   
   295. RY*(  10) C  14                  0.00003     1.61584   
   296. RY*(  11) C  14                  0.00001     0.78362   
   297. RY*(  12) C  14                  0.00001     1.91856   
   298. RY*(  13) C  14                  0.00001     1.68091   
   299. RY*(  14) C  14                  0.00000    22.00643   
   300. RY*(  15) C  14                  0.00001     2.40514   
   301. RY*(  16) C  14                  0.00001     1.60338   
   302. RY*(  17) C  14                  0.00000     2.50511   
   303. RY*(   1) C  15                  0.00597     1.06148   
   304. RY*(   2) C  15                  0.00296     1.11487   
   305. RY*(   3) C  15                  0.00119     0.90991   
   306. RY*(   4) C  15                  0.00104     0.61730   
   307. RY*(   5) C  15                  0.00052     1.42480   
   308. RY*(   6) C  15                  0.00034     0.75970   
   309. RY*(   7) C  15                  0.00028     1.29735   
   310. RY*(   8) C  15                  0.00021     1.38496   
   311. RY*(   9) C  15                  0.00011     3.32497   
   312. RY*(  10) C  15                  0.00006     2.13829   
   313. RY*(  11) C  15                  0.00004     2.00198   
   314. RY*(  12) C  15                  0.00002     1.30544   
   315. RY*(  13) C  15                  0.00002     3.97784   
   316. RY*(  14) C  15                  0.00001     1.37018   
   317. RY*(  15) C  15                  0.00002     1.90159   
   318. RY*(  16) C  15                  0.00000    19.83486   
   319. RY*(  17) C  15                  0.00000     2.84835   
   320. RY*(   1) C  16                  0.00766     1.06230   
   321. RY*(   2) C  16                  0.00630     0.94833   
   322. RY*(   3) C  16                  0.00282     1.15309   
   323. RY*(   4) C  16                  0.00094     1.48954   
   324. RY*(   5) C  16                  0.00072     1.63205   
   325. RY*(   6) C  16                  0.00054     1.81941   
   326. RY*(   7) C  16                  0.00038     1.37333   
   327. RY*(   8) C  16                  0.00018     1.36873   
   328. RY*(   9) C  16                  0.00014     2.12308   
   329. RY*(  10) C  16                  0.00011     0.94244   
   330. RY*(  11) C  16                  0.00011     3.27110   
   331. RY*(  12) C  16                  0.00007     2.00293   
   332. RY*(  13) C  16                  0.00003     0.89578   
   333. RY*(  14) C  16                  0.00003     1.38068   
   334. RY*(  15) C  16                  0.00003     2.15432   
   335. RY*(  16) C  16                  0.00000    21.60873   
   336. RY*(  17) C  16                  0.00000     2.71259   
   337. RY*(   1) H  17                  0.00105     0.82264   
   338. RY*(   2) H  17                  0.00010     1.98788   
   339. RY*(   1) H  18                  0.00053     1.39858   
   340. RY*(   2) H  18                  0.00019     1.77615   
   341. RY*(   1) H  19                  0.00285     0.60306   
   342. RY*(   2) H  19                  0.00027     2.46252   
   343. RY*(   1) H  20                  0.00077     1.26231   
   344. RY*(   2) H  20                  0.00015     1.53469   
   345. RY*(   1) H  21                  0.00047     0.77065   
   346. RY*(   2) H  21                  0.00014     2.01859   
   347. RY*(   1) H  22                  0.00037     0.79460   
   348. RY*(   2) H  22                  0.00014     1.98683   
   349. RY*(   1) H  23                  0.00046     0.75505   
   350. RY*(   2) H  23                  0.00015     2.03164   
   351. RY*(   1) H  24                  0.00059     1.37264   
   352. RY*(   2) H  24                  0.00012     1.44953   
   353. RY*(   1) H  25                  0.00074     1.41565   
   354. RY*(   2) H  25                  0.00013     1.42534   
   355. RY*(   1) H  26                  0.00041     0.87815   
   356. RY*(   2) H  26                  0.00015     1.92117   
   357. RY*(   1) H  27                  0.00041     0.79553   
   358. RY*(   2) H  27                  0.00015     1.97707   
   359. RY*(   1) H  28                  0.00064     1.06595   
   360. RY*(   2) H  28                  0.00018     1.69510   
   361. RY*(   1)Cl  29                  0.00463     0.66908   
   362. RY*(   2)Cl  29                  0.00286     0.68074   
   363. RY*(   3)Cl  29                  0.00085     0.63891   
   364. RY*(   4)Cl  29                  0.00033     0.66992   
   365. RY*(   5)Cl  29                  0.00014     0.43855   
   366. RY*(   6)Cl  29                  0.00009     1.25514   
   367. RY*(   7)Cl  29                  0.00006     0.84322   
   368. RY*(   8)Cl  29                  0.00007     1.77557   
   369. RY*(   9)Cl  29                  0.00004     0.77749   
   370. RY*(  10)Cl  29                  0.00002     1.17599   
   371. RY*(  11)Cl  29                  0.00001     3.88020   
   372. RY*(  12)Cl  29                  0.00002     1.06392   
   373. RY*(  13)Cl  29                  0.00002     0.87336   
   374. RY*(  14)Cl  29                  0.00002     1.14461   
   375. RY*(  15)Cl  29                  0.00001     4.24131   
   376. RY*(  16)Cl  29                  0.00000    24.15849   
   377. RY*(  17)Cl  29                  0.00000    17.89118   
   378. RY*(  18)Cl  29                  0.00000   207.60498   
   379. RY*(  19)Cl  29                  0.00000    24.12591   
   380. RY*(  20)Cl  29                  0.00000     3.43986   
   381. RY*(  21)Cl  29                  0.00000    24.19472   
   382. BD*(   1) C   1 - N   2          0.07042     0.43802   
   383. BD*(   1) C   1 - O   3          0.11890     0.34599  384(g),386(v),102(g),100(g)
                                                    70(g),65(g),385(g),77(g)
                                                    73(g),67(g),382(g)
   384. BD*(   2) C   1 - O   3          0.10316     0.36269  383(g),386(v),102(g),387(v)
                                                    65(g),73(g),100(g),385(g)
                                                    76(g),77(g),68(g)
   385. BD*(   1) C   1 - H  17          0.04935     0.41110   
   386. BD*(   1) N   2 - C   4          0.03801     0.35757   
   387. BD*(   1) N   2 - H  18          0.01295     0.49189   
   388. BD*(   1) C   4 - C   5          0.03473     0.46495   
   389. BD*(   1) C   4 - C   6          0.03275     0.45850   
   390. BD*(   1) C   4 - H  19          0.02333     0.41295   
   391. BD*(   1) C   5 - C   7          0.02641     0.62618   
   392. BD*(   1) C   5 - C  11          0.02412     0.62840   
   393. BD*(   2) C   5 - C  11          0.35000     0.05913  403(v),398(v),237(g),386(v)
                                                    396(r),220(v),169(v),389(v)
                                                    135(g)
   394. BD*(   1) C   6 - C  12          0.02517     0.61382   
   395. BD*(   1) C   6 - C  16          0.03887     0.60182   
   396. BD*(   2) C   6 - C  16          0.41154     0.03316  409(v),414(v),393(r),388(v)
                                                    322(g),152(g),361(v),386(v)
                                                    306(v),254(v),398(r),390(v)
   397. BD*(   1) C   7 - C   8          0.01593     0.63625   
   398. BD*(   2) C   7 - C   8          0.32245     0.05711  403(v),393(v),186(g),409(r)
                                                    170(g),169(g)
   399. BD*(   1) C   7 - H  20          0.01542     0.48038   
   400. BD*(   1) C   8 - C   9          0.01623     0.63558   
   401. BD*(   1) C   8 - H  21          0.01374     0.48616   
   402. BD*(   1) C   9 - C  10          0.01635     0.63630   
   403. BD*(   2) C   9 - C  10          0.32396     0.05829  393(v),398(v),203(g),220(g)
                                                    211(g)
   404. BD*(   1) C   9 - H  22          0.01376     0.48903   
   405. BD*(   1) C  10 - C  11          0.01555     0.63570   
   406. BD*(   1) C  10 - H  23          0.01370     0.48706   
   407. BD*(   1) C  11 - H  24          0.01441     0.48317   
   408. BD*(   1) C  12 - C  13          0.01562     0.63102   
   409. BD*(   2) C  12 - C  13          0.32391     0.05434  414(v),396(v),271(g),255(g)
                                                    398(r),282(g),288(v)
   410. BD*(   1) C  12 - H  25          0.01414     0.47499   
   411. BD*(   1) C  13 - C  14          0.01584     0.63077   
   412. BD*(   1) C  13 - H  26          0.01345     0.48360   
   413. BD*(   1) C  14 - C  15          0.01696     0.63189   
   414. BD*(   2) C  14 - C  15          0.31833     0.05259  409(v),396(v),288(g),306(g)
                                                    289(g),307(g)
   415. BD*(   1) C  14 - H  27          0.01311     0.48430   
   416. BD*(   1) C  15 - C  16          0.02789     0.60442   
   417. BD*(   1) C  15 - H  28          0.01310     0.47271   
   418. BD*(   1) C  16 -Cl  29          0.02756     0.23364   
       -------------------------------
              Total Lewis  124.80805  ( 97.5063%)
        Valence non-Lewis    2.94115  (  2.2978%)
        Rydberg non-Lewis    0.25079  (  0.1959%)
       -------------------------------
            Total unit  1  128.00000  (100.0000%)
           Charge unit  1    0.00000
 D1PCM: PCM CHGder 1st derivatives, ID1Alg=3 FixD1E=F DoIter=F DoCFld=F I1PDM=0.
 Calling FoFJK, ICntrl=      2127 FMM=F ISym2X=0 I1Cent= 0 IOpClX= 0 NMat=1 NMatS=1 NMatT=0.
 -------------------------------------------------------------------
 Center     Atomic                   Forces (Hartrees/Bohr)
 Number     Number              X              Y              Z
 -------------------------------------------------------------------
      1        6          -0.022309922    0.014285718   -0.033059208
      2        7           0.027558984   -0.019404262    0.001692827
      3        8          -0.000103320    0.000343037    0.009269120
      4        6           0.023763849   -0.000151642    0.004787687
      5        6           0.003164816   -0.006290472   -0.004167628
      6        6           0.003921830    0.002672953   -0.000422679
      7        6          -0.001802779    0.006596642    0.002321162
      8        6          -0.007721462    0.001884404    0.004387249
      9        6          -0.004901547   -0.007161101   -0.001294486
     10        6           0.002016202   -0.008363969   -0.003994441
     11        6           0.005287291   -0.000029459   -0.001554292
     12        6          -0.001307303    0.001088360    0.004000321
     13        6          -0.005678015    0.004678260    0.006213472
     14        6          -0.002210491    0.005396648   -0.002934203
     15        6          -0.000030321    0.003428035   -0.006508609
     16        6          -0.018642601    0.020254879    0.016003453
     17        1          -0.006003721    0.000717816   -0.004286380
     18        1          -0.007906392    0.003405256    0.012386316
     19        1          -0.016187506    0.002720215    0.016560080
     20        1           0.001031332   -0.007710048   -0.003353384
     21        1           0.006765550   -0.000500848   -0.002556038
     22        1           0.004620740    0.005553579    0.000507442
     23        1          -0.002097524    0.006119621    0.003221686
     24        1          -0.007155179    0.001467113    0.003154095
     25        1           0.003638245    0.001568775   -0.007834288
     26        1           0.004159663   -0.004859114   -0.004069564
     27        1           0.003084428   -0.006549511    0.002404484
     28        1          -0.001221815   -0.002178292    0.007956511
     29       17           0.016266970   -0.018982593   -0.018830702
 -------------------------------------------------------------------
 Cartesian Forces:  Max     0.033059208 RMS     0.009353480

 GradGradGradGradGradGradGradGradGradGradGradGradGradGradGradGradGradGrad
 Berny optimization.
 FormGI is forming the generalized inverse of G from B-inverse, IUseBI=4.
 Internal  Forces:  Max     0.040038547 RMS     0.005860299
 Search for a local minimum.
 Step number   1 out of a maximum of  158
 All quantities printed in internal units (Hartrees-Bohrs-Radians)
 Mixed Optimization -- RFO/linear search
 Second derivative matrix not updated -- first step.
 ITU=  0
     Eigenvalues ---    0.00487   0.00610   0.00618   0.01431   0.01458
     Eigenvalues ---    0.01497   0.01528   0.01725   0.02111   0.02128
     Eigenvalues ---    0.02151   0.02168   0.02174   0.02183   0.02185
     Eigenvalues ---    0.02201   0.02203   0.02212   0.02214   0.02214
     Eigenvalues ---    0.02216   0.02216   0.02220   0.02230   0.04942
     Eigenvalues ---    0.06287   0.06457   0.13999   0.15997   0.16000
     Eigenvalues ---    0.16000   0.16000   0.16000   0.16000   0.16000
     Eigenvalues ---    0.16000   0.16000   0.16000   0.18552   0.18651
     Eigenvalues ---    0.22000   0.22000   0.22000   0.22009   0.22489
     Eigenvalues ---    0.22655   0.23479   0.24481   0.24998   0.25000
     Eigenvalues ---    0.25000   0.31171   0.31181   0.31235   0.33324
     Eigenvalues ---    0.33334   0.33996   0.33997   0.34061   0.34146
     Eigenvalues ---    0.34232   0.34241   0.34246   0.34257   0.34266
     Eigenvalues ---    0.37130   0.42352   0.42476   0.42499   0.42509
     Eigenvalues ---    0.42585   0.46016   0.46481   0.46716   0.46799
     Eigenvalues ---    0.46972   0.47214   0.47271   0.47402   0.47945
     Eigenvalues ---    0.97731
 RFO step:  Lambda=-1.67214060D-02 EMin= 4.87318918D-03
 Linear search not attempted -- first point.
 Iteration  1 RMS(Cart)=  0.09380671 RMS(Int)=  0.00234915
 Iteration  2 RMS(Cart)=  0.00445619 RMS(Int)=  0.00011433
 Iteration  3 RMS(Cart)=  0.00000808 RMS(Int)=  0.00011421
 Iteration  4 RMS(Cart)=  0.00000000 RMS(Int)=  0.00011421
 Variable       Old X    -DE/DX   Delta X   Delta X   Delta X     New X
                                 (Linear)    (Quad)   (Total)
    R1        2.68293  -0.04004   0.00000  -0.09064  -0.09064   2.59228
    R2        2.29561  -0.00593   0.00000  -0.00596  -0.00596   2.28965
    R3        2.08486  -0.00493   0.00000  -0.01408  -0.01408   2.07078
    R4        2.81768  -0.01592   0.00000  -0.04549  -0.04549   2.77219
    R5        1.88698   0.01394   0.00000   0.02809   0.02809   1.91507
    R6        2.85687   0.00709   0.00000   0.02160   0.02160   2.87847
    R7        2.85566   0.00629   0.00000   0.01912   0.01912   2.87478
    R8        2.12369  -0.02264   0.00000  -0.06891  -0.06891   2.05478
    R9        2.63703   0.00148   0.00000   0.00297   0.00297   2.64000
   R10        2.63886  -0.00033   0.00000  -0.00084  -0.00083   2.63803
   R11        2.64084  -0.00051   0.00000  -0.00113  -0.00112   2.63972
   R12        2.64627   0.00187   0.00000   0.00408   0.00410   2.65037
   R13        2.62695   0.00071   0.00000   0.00147   0.00147   2.62842
   R14        2.07337  -0.00833   0.00000  -0.02334  -0.02334   2.05003
   R15        2.62809   0.00174   0.00000   0.00371   0.00370   2.63180
   R16        2.06918  -0.00725   0.00000  -0.02018  -0.02018   2.04900
   R17        2.62782   0.00027   0.00000   0.00067   0.00067   2.62849
   R18        2.06899  -0.00724   0.00000  -0.02015  -0.02015   2.04884
   R19        2.62762   0.00199   0.00000   0.00405   0.00405   2.63167
   R20        2.06941  -0.00723   0.00000  -0.02012  -0.02012   2.04929
   R21        2.07335  -0.00791   0.00000  -0.02219  -0.02219   2.05116
   R22        2.62718  -0.00125   0.00000  -0.00273  -0.00273   2.62444
   R23        2.07227  -0.00855   0.00000  -0.02393  -0.02393   2.04834
   R24        2.62769  -0.00019   0.00000  -0.00052  -0.00053   2.62716
   R25        2.06926  -0.00757   0.00000  -0.02108  -0.02108   2.04818
   R26        2.62366  -0.00084   0.00000  -0.00165  -0.00166   2.62200
   R27        2.06883  -0.00761   0.00000  -0.02116  -0.02116   2.04766
   R28        2.63415   0.00070   0.00000   0.00162   0.00163   2.63577
   R29        2.07085  -0.00833   0.00000  -0.02325  -0.02325   2.04759
   R30        3.19351   0.03127   0.00000   0.08059   0.08059   3.27410
    A1        2.12003   0.01455   0.00000   0.06217   0.06178   2.18181
    A2        2.01866  -0.01260   0.00000  -0.05979  -0.06019   1.95848
    A3        2.14178  -0.00182   0.00000   0.00120   0.00081   2.14259
    A4        2.12318  -0.01184   0.00000  -0.04367  -0.04361   2.07957
    A5        1.98091   0.00262   0.00000   0.01464   0.01470   1.99561
    A6        1.96885   0.00827   0.00000   0.04951   0.04958   2.01843
    A7        1.93436   0.00101   0.00000   0.01031   0.00974   1.94410
    A8        1.93522  -0.00184   0.00000   0.00253   0.00202   1.93724
    A9        1.86878  -0.00196   0.00000  -0.03498  -0.03509   1.83369
   A10        1.94118   0.00392   0.00000   0.03378   0.03352   1.97470
   A11        1.90305  -0.00295   0.00000  -0.02994  -0.03019   1.87286
   A12        1.87866   0.00156   0.00000   0.01494   0.01518   1.89384
   A13        2.12117   0.00203   0.00000   0.00790   0.00789   2.12906
   A14        2.07805   0.00018   0.00000   0.00099   0.00098   2.07903
   A15        2.08390  -0.00221   0.00000  -0.00896  -0.00897   2.07494
   A16        2.13163  -0.00319   0.00000  -0.01192  -0.01198   2.11965
   A17        2.09088   0.00572   0.00000   0.02149   0.02143   2.11231
   A18        2.06067  -0.00253   0.00000  -0.00961  -0.00957   2.05109
   A19        2.09899   0.00109   0.00000   0.00426   0.00425   2.10324
   A20        2.09341   0.00108   0.00000   0.00712   0.00711   2.10052
   A21        2.09063  -0.00217   0.00000  -0.01125  -0.01126   2.07937
   A22        2.09679   0.00028   0.00000   0.00134   0.00133   2.09812
   A23        2.09140  -0.00031   0.00000  -0.00164  -0.00163   2.08977
   A24        2.09498   0.00003   0.00000   0.00029   0.00029   2.09527
   A25        2.09152  -0.00070   0.00000  -0.00260  -0.00260   2.08892
   A26        2.09556   0.00035   0.00000   0.00130   0.00131   2.09686
   A27        2.09610   0.00035   0.00000   0.00129   0.00130   2.09740
   A28        2.09760  -0.00065   0.00000  -0.00272  -0.00272   2.09487
   A29        2.09485   0.00030   0.00000   0.00123   0.00123   2.09607
   A30        2.09074   0.00035   0.00000   0.00150   0.00150   2.09224
   A31        2.09756   0.00218   0.00000   0.00869   0.00869   2.10625
   A32        2.09433  -0.00193   0.00000  -0.00910  -0.00911   2.08522
   A33        2.09130  -0.00025   0.00000   0.00042   0.00041   2.09172
   A34        2.11025   0.00346   0.00000   0.01388   0.01389   2.12414
   A35        2.10527  -0.00301   0.00000  -0.01422  -0.01426   2.09101
   A36        2.06765  -0.00045   0.00000   0.00026   0.00021   2.06786
   A37        2.09993  -0.00158   0.00000  -0.00753  -0.00753   2.09240
   A38        2.09034   0.00039   0.00000   0.00149   0.00149   2.09182
   A39        2.09292   0.00119   0.00000   0.00603   0.00602   2.09894
   A40        2.08874   0.00003   0.00000  -0.00022  -0.00023   2.08852
   A41        2.09889   0.00058   0.00000   0.00348   0.00348   2.10237
   A42        2.09556  -0.00061   0.00000  -0.00326  -0.00326   2.09230
   A43        2.09193   0.00101   0.00000   0.00455   0.00456   2.09649
   A44        2.10437  -0.00009   0.00000   0.00006   0.00005   2.10442
   A45        2.08689  -0.00092   0.00000  -0.00460  -0.00461   2.08227
   A46        2.11485  -0.00039   0.00000  -0.00108  -0.00112   2.11373
   A47        2.12057  -0.00062   0.00000  -0.00246  -0.00257   2.11800
   A48        2.04776   0.00101   0.00000   0.00362   0.00351   2.05127
    D1        0.28075  -0.00097   0.00000  -0.01616  -0.01615   0.26460
    D2        2.72183   0.00140   0.00000   0.03469   0.03466   2.75649
    D3       -2.93788   0.00075   0.00000   0.03440   0.03443  -2.90345
    D4       -0.49680   0.00311   0.00000   0.08525   0.08524  -0.41156
    D5        1.65907  -0.00264   0.00000  -0.01342  -0.01334   1.64573
    D6       -2.45936   0.00182   0.00000   0.03929   0.03922  -2.42015
    D7       -0.41458   0.00155   0.00000   0.03807   0.03807  -0.37651
    D8       -0.78634  -0.00303   0.00000  -0.05174  -0.05166  -0.83800
    D9        1.37842   0.00143   0.00000   0.00097   0.00089   1.37931
   D10       -2.85999   0.00116   0.00000  -0.00025  -0.00026  -2.86025
   D11        1.21935   0.00151   0.00000   0.02823   0.02830   1.24765
   D12       -1.91031   0.00177   0.00000   0.03591   0.03602  -1.87428
   D13       -0.94200   0.00034   0.00000  -0.00674  -0.00710  -0.94910
   D14        2.21153   0.00060   0.00000   0.00094   0.00062   2.21216
   D15       -3.01101  -0.00209   0.00000  -0.02669  -0.02647  -3.03748
   D16        0.14252  -0.00183   0.00000  -0.01901  -0.01875   0.12377
   D17       -0.65483   0.00036   0.00000   0.07083   0.07065  -0.58418
   D18        2.49077   0.00079   0.00000   0.08440   0.08428   2.57505
   D19        1.50603   0.00315   0.00000   0.11026   0.11020   1.61623
   D20       -1.63156   0.00358   0.00000   0.12383   0.12383  -1.50772
   D21       -2.69354   0.00281   0.00000   0.10274   0.10289  -2.59065
   D22        0.45206   0.00324   0.00000   0.11631   0.11652   0.56858
   D23       -3.12681   0.00043   0.00000   0.01199   0.01201  -3.11481
   D24        0.03320   0.00015   0.00000   0.00456   0.00453   0.03773
   D25        0.00280   0.00019   0.00000   0.00436   0.00437   0.00717
   D26       -3.12037  -0.00009   0.00000  -0.00307  -0.00311  -3.12348
   D27        3.12719  -0.00022   0.00000  -0.00686  -0.00684   3.12035
   D28       -0.01417  -0.00024   0.00000  -0.00726  -0.00724  -0.02141
   D29       -0.00272  -0.00000   0.00000   0.00054   0.00052  -0.00220
   D30        3.13910  -0.00002   0.00000   0.00014   0.00013   3.13923
   D31       -3.13973   0.00047   0.00000   0.01386   0.01372  -3.12602
   D32        0.00760   0.00104   0.00000   0.02881   0.02863   0.03623
   D33       -0.00208   0.00006   0.00000   0.00058   0.00061  -0.00147
   D34       -3.13794   0.00063   0.00000   0.01553   0.01552  -3.12242
   D35        3.13710  -0.00042   0.00000  -0.01198  -0.01208   3.12502
   D36       -0.00861   0.00057   0.00000   0.01395   0.01383   0.00522
   D37       -0.00064   0.00000   0.00000   0.00106   0.00104   0.00040
   D38        3.13684   0.00099   0.00000   0.02698   0.02695  -3.11940
   D39       -0.00052  -0.00029   0.00000  -0.00711  -0.00711  -0.00764
   D40       -3.13784  -0.00016   0.00000  -0.00378  -0.00379   3.14156
   D41        3.12268   0.00003   0.00000   0.00051   0.00047   3.12315
   D42       -0.01463   0.00016   0.00000   0.00383   0.00379  -0.01084
   D43       -0.00185   0.00019   0.00000   0.00489   0.00487   0.00302
   D44       -3.14071   0.00018   0.00000   0.00460   0.00459  -3.13612
   D45        3.13545   0.00006   0.00000   0.00156   0.00153   3.13698
   D46       -0.00341   0.00005   0.00000   0.00127   0.00125  -0.00215
   D47        0.00193   0.00000   0.00000   0.00001   0.00001   0.00193
   D48       -3.13930  -0.00000   0.00000  -0.00030  -0.00029  -3.13959
   D49        3.14079   0.00001   0.00000   0.00030   0.00028   3.14107
   D50       -0.00044   0.00000   0.00000  -0.00001  -0.00001  -0.00045
   D51        0.00037  -0.00009   0.00000  -0.00271  -0.00270  -0.00233
   D52       -3.14146  -0.00008   0.00000  -0.00231  -0.00230   3.13943
   D53       -3.14159  -0.00009   0.00000  -0.00241  -0.00241   3.13919
   D54       -0.00023  -0.00007   0.00000  -0.00201  -0.00201  -0.00224
   D55        0.00348  -0.00011   0.00000  -0.00246  -0.00248   0.00100
   D56       -3.13780   0.00011   0.00000   0.00321   0.00321  -3.13459
   D57        3.13946  -0.00068   0.00000  -0.01714  -0.01725   3.12221
   D58       -0.00182  -0.00045   0.00000  -0.01147  -0.01156  -0.01338
   D59       -0.00210   0.00010   0.00000   0.00269   0.00268   0.00058
   D60        3.14065   0.00010   0.00000   0.00233   0.00233  -3.14020
   D61        3.13918  -0.00013   0.00000  -0.00299  -0.00303   3.13615
   D62       -0.00125  -0.00013   0.00000  -0.00335  -0.00339  -0.00463
   D63       -0.00061  -0.00003   0.00000  -0.00103  -0.00103  -0.00163
   D64       -3.14049  -0.00017   0.00000  -0.00471  -0.00473   3.13796
   D65        3.13983  -0.00003   0.00000  -0.00067  -0.00067   3.13916
   D66       -0.00006  -0.00016   0.00000  -0.00435  -0.00438  -0.00444
   D67        0.00199  -0.00002   0.00000  -0.00084  -0.00085   0.00114
   D68       -3.13566  -0.00097   0.00000  -0.02571  -0.02579   3.12174
   D69       -3.14129   0.00012   0.00000   0.00280   0.00282  -3.13848
   D70        0.00425  -0.00083   0.00000  -0.02206  -0.02212  -0.01787
         Item               Value     Threshold  Converged?
 Maximum Force            0.040039     0.000450     NO 
 RMS     Force            0.005860     0.000300     NO 
 Maximum Displacement     0.369987     0.001800     NO 
 RMS     Displacement     0.095105     0.001200     NO 
 Predicted change in Energy=-9.470119D-03
 GradGradGradGradGradGradGradGradGradGradGradGradGradGradGradGradGradGrad

                          Input orientation:                          
 ---------------------------------------------------------------------
 Center     Atomic      Atomic             Coordinates (Angstroms)
 Number     Number       Type             X           Y           Z
 ---------------------------------------------------------------------
      1          6           0        1.474941    0.259133    2.248944
      2          7           0        0.322109    0.867419    1.821466
      3          8           0        2.330914   -0.196654    1.522571
      4          6           0       -0.096437    0.704266    0.424959
      5          6           0       -1.079951   -0.448626    0.270880
      6          6           0       -0.617797    2.015053   -0.144489
      7          6           0       -2.393503   -0.368443    0.739741
      8          6           0       -3.256493   -1.451633    0.611092
      9          6           0       -2.820649   -2.626662    0.003697
     10          6           0       -1.516154   -2.713855   -0.471060
     11          6           0       -0.651584   -1.630476   -0.336165
     12          6           0       -1.301267    2.935637    0.653424
     13          6           0       -1.795412    4.125537    0.135052
     14          6           0       -1.614649    4.422731   -1.210958
     15          6           0       -0.941091    3.525889   -2.027755
     16          6           0       -0.446576    2.333426   -1.499616
     17          1           0        1.557878    0.249949    3.341572
     18          1           0       -0.425488    0.873278    2.505620
     19          1           0        0.809075    0.430841   -0.111325
     20          1           0       -2.756427    0.544317    1.200185
     21          1           0       -4.273459   -1.375716    0.979446
     22          1           0       -3.495872   -3.468503   -0.100526
     23          1           0       -1.170365   -3.624956   -0.946795
     24          1           0        0.366394   -1.702430   -0.705891
     25          1           0       -1.439034    2.735332    1.709744
     26          1           0       -2.315686    4.821424    0.782964
     27          1           0       -1.995225    5.349011   -1.624850
     28          1           0       -0.794804    3.741041   -3.079595
     29         17           0        0.357111    1.248969   -2.585831
 ---------------------------------------------------------------------
                    Distance matrix (angstroms):
                    1          2          3          4          5
     1  C    0.000000
     2  N    1.371777   0.000000
     3  O    1.211630   2.292791   0.000000
     4  C    2.448325   1.466981   2.812195   0.000000
     5  C    3.307738   2.470236   3.642008   1.523220   0.000000
     6  C    3.631987   2.462817   4.045446   1.521266   2.540832
     7  C    4.199572   3.173647   4.791915   2.554664   1.397026
     8  C    5.291100   4.432764   5.798696   3.829948   2.420559
     9  C    5.641014   5.038830   5.894957   4.323642   2.800939
    10  C    5.018339   4.632538   5.011067   3.808149   2.423223
    11  C    3.843893   3.441355   3.795529   2.517641   1.395983
    12  C    4.173331   2.877012   4.874362   2.546140   3.412998
    13  C    5.487516   4.235944   6.134584   3.830882   4.631771
    14  C    6.233141   5.058347   6.661709   4.336839   5.119752
    15  C    5.899073   4.845580   6.096570   3.832859   4.593449
    16  C    4.695384   3.710747   4.821760   2.545732   3.357921
    17  H    1.095810   2.054049   2.026278   3.383754   4.107956
    18  H    2.013625   1.013410   3.115909   2.113288   2.677651
    19  H    2.458400   2.040446   2.319345   1.087343   2.118481
    20  H    4.368718   3.157177   5.151117   2.775267   2.158730
    21  H    6.109702   5.182653   6.730744   4.699074   3.400009
    22  H    6.642609   6.088617   6.876836   5.407800   3.885135
    23  H    5.683004   5.483811   5.487256   4.666604   3.402937
    24  H    3.715866   3.604667   3.330577   2.699115   2.148958
    25  H    3.861807   2.569670   4.779548   2.752902   3.512386
    26  H    6.110029   4.865244   6.878882   4.690866   5.437158
    27  H    7.277032   6.109975   7.705592   5.420403   6.167991
    28  H    6.757866   5.790130   6.815826   4.689522   5.372178
    29  Cl   5.060076   4.423921   4.781704   3.093099   3.620465
                    6          7          8          9         10
     6  C    0.000000
     7  C    3.100975   0.000000
     8  C    4.421711   1.390900   0.000000
     9  C    5.140042   2.413248   1.392688   0.000000
    10  C    4.824548   2.781499   2.406873   1.390937   0.000000
    11  C    3.650720   2.405116   2.777558   2.410962   1.392619
    12  C    1.396879   3.481002   4.803420   5.802571   5.764321
    13  C    2.432913   4.573753   5.784998   6.830853   6.871873
    14  C    2.815668   5.231366   6.365821   7.254224   7.175515
    15  C    2.435947   4.993431   6.091004   6.746364   6.456655
    16  C    1.402515   4.013146   5.165017   5.700759   5.260891
    17  H    4.472334   4.771305   5.790429   6.211908   5.724506
    18  H    2.892007   2.921179   4.124201   4.924022   4.787243
    19  H    2.132321   3.408765   4.538110   4.747258   3.927494
    20  H    2.923174   1.084828   2.140307   3.389810   3.866138
    21  H    5.111204   2.146227   1.084282   2.151187   3.390769
    22  H    6.193112   3.395827   2.152084   1.084198   2.150831
    23  H    5.723524   3.865922   3.391500   2.150225   1.084435
    24  H    3.886321   3.389161   3.862985   3.393371   2.149910
    25  H    2.152071   3.389002   4.694771   5.794000   5.869880
    26  H    3.408623   5.190630   6.345542   7.505746   7.680641
    27  H    3.899238   6.199935   7.269044   8.181983   8.159077
    28  H    3.409577   5.833611   6.829711   7.359238   6.999320
    29  Cl   2.738153   4.608831   5.529168   5.641306   4.866759
                   11         12         13         14         15
    11  C    0.000000
    12  C    4.717071   0.000000
    13  C    5.887450   1.388795   0.000000
    14  C    6.191452   2.405323   1.390231   0.000000
    15  C    5.434463   2.768907   2.401495   1.387503   0.000000
    16  C    4.136202   2.393478   2.775457   2.410999   1.394792
    17  H    4.684386   4.755394   6.045371   6.942807   6.768036
    18  H    3.794158   2.907050   4.251291   5.275005   5.277659
    19  H    2.536357   3.363389   4.527122   4.797793   4.039197
    20  H    3.394180   2.852166   3.857875   4.707374   4.754452
    21  H    3.861827   5.246712   6.092414   6.744564   6.646328
    22  H    3.394679   6.811589   7.785661   8.188018   7.691726
    23  H    2.149408   6.754200   7.850556   8.064270   7.235719
    24  H    1.085429   5.112778   6.272623   6.457339   5.549069
    25  H    4.885294   1.083934   2.130571   3.377671   3.852510
    26  H    6.756381   2.145231   1.083851   2.150845   3.386453
    27  H    7.223525   3.390647   2.152688   1.083577   2.144133
    28  H    6.033251   3.852352   3.388659   2.151430   1.083539
    29  Cl   3.790734   4.010965   4.506796   3.981317   2.679766
                   16         17         18         19         20
    16  C    0.000000
    17  H    5.638778   0.000000
    18  H    4.263143   2.240780   0.000000
    19  H    2.669053   3.537785   2.927165   0.000000
    20  H    3.978097   4.825497   2.691775   3.800755   0.000000
    21  H    5.877799   6.498225   4.711058   5.503234   2.456958
    22  H    6.702093   7.156488   5.922020   5.808405   4.282681
    23  H    6.027587   6.391267   5.719101   4.589737   4.950551
    24  H    4.192739   4.649019   4.192273   2.258389   4.293368
    25  H    3.383267   4.221549   2.264495   3.698779   2.606861
    26  H    3.859259   6.515317   4.704067   5.462701   4.319950
    27  H    3.392307   7.955522   6.289439   5.860312   5.625419
    28  H    2.144522   7.678165   6.289283   4.726572   5.690653
    29  Cl   1.732577   6.129762   5.164927   2.645143   4.952229
                   21         22         23         24         25
    21  H    0.000000
    22  H    2.480068   0.000000
    23  H    4.289368   2.479644   0.000000
    24  H    4.947256   4.289823   2.473008   0.000000
    25  H    5.046585   6.781979   6.898018   5.365501   0.000000
    26  H    6.502002   8.419993   8.697422   7.209086   2.445244
    27  H    7.562715   9.073260   9.037269   7.492967   4.273194
    28  H    7.399869   8.255189   7.677747   6.050969   4.936016
    29  Cl   6.406430   6.578507   5.364211   3.499288   4.887471
                   26         27         28         29
    26  H    0.000000
    27  H    2.485682   0.000000
    28  H    4.289484   2.478480   0.000000
    29  Cl   5.590622   4.823621   2.789468   0.000000
 Symmetry turned off by external request.
 Stoichiometry    C14H12ClNO
 Framework group  C1[X(C14H12ClNO)]
 Deg. of freedom    81
 Full point group                 C1      NOp   1
 Rotational constants (GHZ):           0.5307000           0.3271461           0.2987911
 Standard basis: 6-311+G(d) (5D, 7F)
   418 basis functions,   689 primitive gaussians,   435 cartesian basis functions
    64 alpha electrons       64 beta electrons
       nuclear repulsion energy      1250.0718563957 Hartrees.
 NAtoms=   29 NActive=   29 NUniq=   29 SFac= 1.00D+00 NAtFMM=   60 NAOKFM=F Big=F
 Integral buffers will be    131072 words long.
 Raffenetti 2 integral format.
 Two-electron integral symmetry is turned off.
 ------------------------------------------------------------------------------
 Polarizable Continuum Model (PCM)
 =================================
 Model                : PCM.
 Atomic radii         : UFF (Universal Force Field).
 Polarization charges : Total charges.
 Charge compensation  : None.
 Solution method      : On-the-fly selection.
 Cavity type          : Scaled VdW (van der Waals Surface) (Alpha=1.100).
 Cavity algorithm     : GePol (No added spheres)
                        Default sphere list used, NSphG=   29.
                        Lebedev-Laikov grids with approx.  5.0 points / Ang**2.
                        Smoothing algorithm: York/Karplus (Gamma=1.0000).
                        Polarization charges: spherical gaussians, with
                                              point-specific exponents (IZeta= 3).
                        Self-potential: point-specific (ISelfS= 7).
                        Self-field    : sphere-specific E.n sum rule (ISelfD= 2).
 1st derivatives      : Analytical E(r).r(x)/FMM algorithm (CHGder, D1EAlg=3).
                        Cavity 1st derivative terms included.
 Solvent              : DiMethylSulfoxide, Eps=  46.826000 Eps(inf)=   2.007889
 ------------------------------------------------------------------------------
 One-electron integrals computed using PRISM.
 NBasis=   418 RedAO= T EigKep=  1.23D-06  NBF=   418
 NBsUse=   416 1.00D-06 EigRej=  8.95D-07 NBFU=   416
 Initial guess from the checkpoint file:  "BHFA_oCl_M062X.chk"
 B after Tr=    -0.050734   -0.025500   -0.035788
         Rot=    0.999971    0.001814   -0.007308    0.001247 Ang=   0.87 deg.
 ExpMin= 4.38D-02 ExpMax= 1.06D+05 ExpMxC= 3.62D+03 IAcc=3 IRadAn=         5 AccDes= 0.00D+00
 Harris functional with IExCor= 1009 and IRadAn=       5 diagonalized for initial guess.
 HarFok:  IExCor= 1009 AccDes= 0.00D+00 IRadAn=         5 IDoV= 1 UseB2=F ITyADJ=14
 ICtDFT=  3500011 ScaDFX=  1.000000  1.000000  1.000000  1.000000
 FoFCou: FMM=F IPFlag=           0 FMFlag=      100000 FMFlg1=           0
         NFxFlg=           0 DoJE=T BraDBF=F KetDBF=T FulRan=T
         wScrn=  0.000000 ICntrl=       500 IOpCl=  0 I1Cent=   200000004 NGrid=           0
         NMat0=    1 NMatS0=      1 NMatT0=    0 NMatD0=    1 NMtDS0=    0 NMtDT0=    0
 Symmetry not used in FoFCou.
 Requested convergence on RMS density matrix=1.00D-08 within 128 cycles.
 Requested convergence on MAX density matrix=1.00D-06.
 Requested convergence on             energy=1.00D-06.
 No special actions if energy rises.
 Inv3:  Mode=1 IEnd=    15773547.
 Iteration    1 A*A^-1 deviation from unit magnitude is 6.11D-15 for   2283.
 Iteration    1 A*A^-1 deviation from orthogonality  is 2.34D-15 for   1987   1512.
 Iteration    1 A^-1*A deviation from unit magnitude is 6.77D-15 for   2283.
 Iteration    1 A^-1*A deviation from orthogonality  is 1.97D-15 for   1435   1362.
 Error on total polarization charges =  0.01717
 SCF Done:  E(RM062X) =  -1130.79268773     A.U. after   15 cycles
            NFock= 15  Conv=0.56D-08     -V/T= 2.0032
 D1PCM: PCM CHGder 1st derivatives, ID1Alg=3 FixD1E=F DoIter=F DoCFld=F I1PDM=0.
 Calling FoFJK, ICntrl=      2127 FMM=F ISym2X=0 I1Cent= 0 IOpClX= 0 NMat=1 NMatS=1 NMatT=0.
 -------------------------------------------------------------------
 Center     Atomic                   Forces (Hartrees/Bohr)
 Number     Number              X              Y              Z
 -------------------------------------------------------------------
      1        6          -0.010550488    0.005054255   -0.001040417
      2        7           0.001366595   -0.011548331   -0.000052266
      3        8           0.003934394   -0.000492173   -0.001542204
      4        6           0.000682825    0.004561082    0.000914351
      5        6          -0.000105824   -0.001356372   -0.002404739
      6        6           0.001502364   -0.002501649   -0.003687025
      7        6           0.000871931    0.000884637   -0.000492597
      8        6          -0.000396520    0.000222576    0.000332403
      9        6          -0.000020394   -0.000314271   -0.000043860
     10        6           0.000193950   -0.000356109    0.000082227
     11        6           0.000281491    0.000473529    0.000446645
     12        6           0.000991223    0.000420929    0.000211464
     13        6          -0.000517267    0.000671518    0.000130631
     14        6          -0.000231462    0.000107521    0.000836980
     15        6           0.001907003   -0.002553648   -0.001704900
     16        6          -0.009548123    0.008437717    0.008152918
     17        1           0.001229714   -0.000111515    0.001927323
     18        1           0.002223185    0.003172247    0.001633441
     19        1           0.001136131    0.000766597   -0.000516944
     20        1           0.000010024    0.001056320    0.000284133
     21        1           0.000127652    0.000105072    0.000019808
     22        1           0.000009732    0.000116769    0.000004388
     23        1           0.000105573    0.000261170    0.000005949
     24        1           0.000044847    0.000103443   -0.000178129
     25        1           0.000577768   -0.000675651    0.000023753
     26        1          -0.000012886   -0.000371957   -0.000010255
     27        1           0.000210150   -0.000165371   -0.000387942
     28        1           0.000268813   -0.000001505    0.000041660
     29       17           0.003707599   -0.005966829   -0.002986797
 -------------------------------------------------------------------
 Cartesian Forces:  Max     0.011548331 RMS     0.002788566

 GradGradGradGradGradGradGradGradGradGradGradGradGradGradGradGradGradGrad
 Berny optimization.
 Using GEDIIS/GDIIS optimizer.
 FormGI is forming the generalized inverse of G from B-inverse, IUseBI=4.
 Internal  Forces:  Max     0.007324182 RMS     0.001460400
 Search for a local minimum.
 Step number   2 out of a maximum of  158
 All quantities printed in internal units (Hartrees-Bohrs-Radians)
 Mixed Optimization -- RFO/linear search
 Update second derivatives using D2CorX and points    1    2
 DE= -9.17D-03 DEPred=-9.47D-03 R= 9.69D-01
 TightC=F SS=  1.41D+00  RLast= 3.64D-01 DXNew= 5.0454D-01 1.0910D+00
 Trust test= 9.69D-01 RLast= 3.64D-01 DXMaxT set to 5.05D-01
 ITU=  1  0
 Use linear search instead of GDIIS.
     Eigenvalues ---    0.00487   0.00609   0.00639   0.01422   0.01466
     Eigenvalues ---    0.01491   0.01524   0.01613   0.02112   0.02141
     Eigenvalues ---    0.02150   0.02173   0.02175   0.02183   0.02185
     Eigenvalues ---    0.02202   0.02204   0.02212   0.02214   0.02214
     Eigenvalues ---    0.02216   0.02216   0.02221   0.02230   0.04696
     Eigenvalues ---    0.06317   0.06710   0.13839   0.15942   0.15999
     Eigenvalues ---    0.15999   0.16000   0.16000   0.16000   0.16000
     Eigenvalues ---    0.16000   0.16000   0.16154   0.18836   0.19192
     Eigenvalues ---    0.21571   0.22000   0.22000   0.22008   0.22478
     Eigenvalues ---    0.23020   0.23628   0.24376   0.24817   0.24995
     Eigenvalues ---    0.25422   0.30975   0.31191   0.32006   0.32714
     Eigenvalues ---    0.33592   0.33771   0.34014   0.34079   0.34151
     Eigenvalues ---    0.34230   0.34235   0.34250   0.34256   0.34265
     Eigenvalues ---    0.35705   0.40626   0.42445   0.42510   0.42579
     Eigenvalues ---    0.43718   0.46060   0.46485   0.46747   0.46811
     Eigenvalues ---    0.47003   0.47217   0.47275   0.47412   0.48363
     Eigenvalues ---    0.98192
 RFO step:  Lambda=-3.09161128D-03 EMin= 4.87345227D-03
 Quartic linear search produced a step of  0.10020.
 Iteration  1 RMS(Cart)=  0.10461043 RMS(Int)=  0.00314484
 Iteration  2 RMS(Cart)=  0.00543848 RMS(Int)=  0.00049117
 Iteration  3 RMS(Cart)=  0.00001144 RMS(Int)=  0.00049113
 Iteration  4 RMS(Cart)=  0.00000000 RMS(Int)=  0.00049113
 Variable       Old X    -DE/DX   Delta X   Delta X   Delta X     New X
                                 (Linear)    (Quad)   (Total)
    R1        2.59228  -0.00670  -0.00908  -0.01733  -0.02642   2.56587
    R2        2.28965   0.00389  -0.00060   0.00426   0.00366   2.29331
    R3        2.07078   0.00201  -0.00141   0.00643   0.00502   2.07580
    R4        2.77219  -0.00008  -0.00456  -0.00041  -0.00496   2.76723
    R5        1.91507  -0.00052   0.00281  -0.00103   0.00179   1.91686
    R6        2.87847  -0.00143   0.00216  -0.00483  -0.00267   2.87580
    R7        2.87478  -0.00209   0.00192  -0.00709  -0.00517   2.86960
    R8        2.05478   0.00101  -0.00691   0.00325  -0.00366   2.05112
    R9        2.64000  -0.00104   0.00030  -0.00253  -0.00223   2.63777
   R10        2.63803  -0.00086  -0.00008  -0.00212  -0.00221   2.63582
   R11        2.63972  -0.00089  -0.00011  -0.00230  -0.00241   2.63731
   R12        2.65037  -0.00536   0.00041  -0.01324  -0.01282   2.63755
   R13        2.62842  -0.00009   0.00015  -0.00020  -0.00005   2.62837
   R14        2.05003   0.00101  -0.00234   0.00309   0.00075   2.05078
   R15        2.63180   0.00067   0.00037   0.00168   0.00205   2.63385
   R16        2.04900  -0.00011  -0.00202  -0.00040  -0.00243   2.04657
   R17        2.62849   0.00063   0.00007   0.00156   0.00163   2.63012
   R18        2.04884  -0.00010  -0.00202  -0.00038  -0.00239   2.04644
   R19        2.63167   0.00001   0.00041   0.00006   0.00047   2.63213
   R20        2.04929  -0.00019  -0.00202  -0.00066  -0.00268   2.04661
   R21        2.05116   0.00010  -0.00222   0.00022  -0.00200   2.04916
   R22        2.62444   0.00079  -0.00027   0.00215   0.00187   2.62631
   R23        2.04834   0.00008  -0.00240   0.00016  -0.00224   2.04610
   R24        2.62716   0.00104  -0.00005   0.00296   0.00290   2.63005
   R25        2.04818  -0.00024  -0.00211  -0.00081  -0.00293   2.04525
   R26        2.62200   0.00089  -0.00017   0.00222   0.00204   2.62404
   R27        2.04766  -0.00007  -0.00212  -0.00029  -0.00241   2.04525
   R28        2.63577  -0.00294   0.00016  -0.00713  -0.00696   2.62881
   R29        2.04759  -0.00001  -0.00233  -0.00011  -0.00244   2.04515
   R30        3.27410   0.00732   0.00807   0.02148   0.02956   3.30365
    A1        2.18181   0.00081   0.00619   0.00341   0.00795   2.18976
    A2        1.95848   0.00061  -0.00603   0.00390  -0.00379   1.95469
    A3        2.14259  -0.00146   0.00008  -0.00993  -0.01151   2.13107
    A4        2.07957   0.00256  -0.00437   0.02630   0.01920   2.09878
    A5        1.99561  -0.00224   0.00147   0.01281   0.01102   2.00663
    A6        2.01843   0.00146   0.00497   0.03645   0.03882   2.05725
    A7        1.94410  -0.00048   0.00098  -0.00508  -0.00411   1.93999
    A8        1.93724   0.00288   0.00020   0.01395   0.01403   1.95126
    A9        1.83369  -0.00017  -0.00352   0.01067   0.00710   1.84079
   A10        1.97470  -0.00299   0.00336  -0.02228  -0.01893   1.95577
   A11        1.87286   0.00104  -0.00303   0.00516   0.00210   1.87496
   A12        1.89384  -0.00011   0.00152  -0.00007   0.00136   1.89520
   A13        2.12906  -0.00323   0.00079  -0.01360  -0.01281   2.11624
   A14        2.07903   0.00176   0.00010   0.00768   0.00778   2.08681
   A15        2.07494   0.00147  -0.00090   0.00588   0.00498   2.07992
   A16        2.11965   0.00174  -0.00120   0.00800   0.00671   2.12636
   A17        2.11231  -0.00188   0.00215  -0.00742  -0.00536   2.10695
   A18        2.05109   0.00014  -0.00096  -0.00090  -0.00192   2.04917
   A19        2.10324  -0.00040   0.00043  -0.00214  -0.00172   2.10152
   A20        2.10052  -0.00023   0.00071  -0.00178  -0.00107   2.09945
   A21        2.07937   0.00063  -0.00113   0.00394   0.00281   2.08219
   A22        2.09812  -0.00036   0.00013  -0.00138  -0.00125   2.09687
   A23        2.08977   0.00005  -0.00016  -0.00017  -0.00033   2.08943
   A24        2.09527   0.00031   0.00003   0.00155   0.00158   2.09685
   A25        2.08892   0.00013  -0.00026   0.00134   0.00107   2.08999
   A26        2.09686  -0.00012   0.00013  -0.00105  -0.00092   2.09594
   A27        2.09740  -0.00001   0.00013  -0.00029  -0.00016   2.09724
[truncated: 1,293,728 more chars]
