# Supplementary material for: Rotational Barriers in N-Benzhydrylformamides: An NMR and DFT Study
Source: Molecules. 2023 Jan 5;28(2):535. doi: 10.3390/molecules28020535 (PMC9863877; doi:10.3390/molecules28020535)
Supplement: Supplementary file 1 [file molecules-28-00535-s001.zip › Supplementary_Materials/Quantum_chemistry_output_files/Gaussian_output_files/Conformations/BHFA_oCl/BHFA_oCl_conf8.log]

 Entering Gaussian System, Link 0=g16
 Initial command:
 /usr/local/gaussian/g16/l1.exe "/home/gauss/GAUSS_SCRDIR/Gau-18358.inp" -scrdir="/home/gauss/GAUSS_SCRDIR/"
 Entering Link 1 = /usr/local/gaussian/g16/l1.exe PID=     18360.
  
 Copyright (c) 1988,1990,1992,1993,1995,1998,2003,2009,2016,
            Gaussian, Inc.  All Rights Reserved.
  
 This is part of the Gaussian(R) 16 program.  It is based on
 the Gaussian(R) 09 system (copyright 2009, Gaussian, Inc.),
 the Gaussian(R) 03 system (copyright 2003, Gaussian, Inc.),
 the Gaussian(R) 98 system (copyright 1998, Gaussian, Inc.),
 the Gaussian(R) 94 system (copyright 1995, Gaussian, Inc.),
 the Gaussian 92(TM) system (copyright 1992, Gaussian, Inc.),
 the Gaussian 90(TM) system (copyright 1990, Gaussian, Inc.),
 the Gaussian 88(TM) system (copyright 1988, Gaussian, Inc.),
 the Gaussian 86(TM) system (copyright 1986, Carnegie Mellon
 University), and the Gaussian 82(TM) system (copyright 1983,
 Carnegie Mellon University). Gaussian is a federally registered
 trademark of Gaussian, Inc.
  
 This software contains proprietary and confidential information,
 including trade secrets, belonging to Gaussian, Inc.
  
 This software is provided under written license and may be
 used, copied, transmitted, or stored only in accord with that
 written license.
  
 The following legend is applicable only to US Government
 contracts under FAR:
  
                    RESTRICTED RIGHTS LEGEND
  
 Use, reproduction and disclosure by the US Government is
 subject to restrictions as set forth in subparagraphs (a)
 and (c) of the Commercial Computer Software - Restricted
 Rights clause in FAR 52.227-19.
  
 Gaussian, Inc.
 340 Quinnipiac St., Bldg. 40, Wallingford CT 06492
  
  
 ---------------------------------------------------------------
 Warning -- This program may not be used in any manner that
 competes with the business of Gaussian, Inc. or will provide
 assistance to any competitor of Gaussian, Inc.  The licensee
 of this program is prohibited from giving any competitor of
 Gaussian, Inc. access to this program.  By using this program,
 the user acknowledges that Gaussian, Inc. is engaged in the
 business of creating and licensing software in the field of
 computational chemistry and represents and warrants to the
 licensee that it is not a competitor of Gaussian, Inc. and that
 it will not use this program in any manner prohibited above.
 ---------------------------------------------------------------
  

 Cite this work as:
 Gaussian 16, Revision A.03,
 M. J. Frisch, G. W. Trucks, H. B. Schlegel, G. E. Scuseria, 
 M. A. Robb, J. R. Cheeseman, G. Scalmani, V. Barone, 
 G. A. Petersson, H. Nakatsuji, X. Li, M. Caricato, A. V. Marenich, 
 J. Bloino, B. G. Janesko, R. Gomperts, B. Mennucci, H. P. Hratchian, 
 J. V. Ortiz, A. F. Izmaylov, J. L. Sonnenberg, D. Williams-Young, 
 F. Ding, F. Lipparini, F. Egidi, J. Goings, B. Peng, A. Petrone, 
 T. Henderson, D. Ranasinghe, V. G. Zakrzewski, J. Gao, N. Rega, 
 G. Zheng, W. Liang, M. Hada, M. Ehara, K. Toyota, R. Fukuda, 
 J. Hasegawa, M. Ishida, T. Nakajima, Y. Honda, O. Kitao, H. Nakai, 
 T. Vreven, K. Throssell, J. A. Montgomery, Jr., J. E. Peralta, 
 F. Ogliaro, M. J. Bearpark, J. J. Heyd, E. N. Brothers, K. N. Kudin, 
 V. N. Staroverov, T. A. Keith, R. Kobayashi, J. Normand, 
 K. Raghavachari, A. P. Rendell, J. C. Burant, S. S. Iyengar, 
 J. Tomasi, M. Cossi, J. M. Millam, M. Klene, C. Adamo, R. Cammi, 
 J. W. Ochterski, R. L. Martin, K. Morokuma, O. Farkas, 
 J. B. Foresman, and D. J. Fox, Gaussian, Inc., Wallingford CT, 2016.
 
 ******************************************
 Gaussian 16:  ES64L-G16RevA.03 25-Dec-2016
                15-Dec-2022 
 ******************************************
 %chk=BHFA_oCl_conf8.chk
 %nprocshared=4
 Will use up to    4 processors via shared memory.
 %mem=2GB
 ----------------------------------------------------------------------
 # opt freq M062X/6-311+G* nosymm Integral(Grid=SuperFine) scrf=(IEFPCM
 , solvent=dimethylsulfoxide) pop=(nboread,mk,dipole)
 ----------------------------------------------------------------------
 1/18=20,19=15,26=6,38=1/1,3;
 2/9=110,12=2,15=1,17=6,18=5,40=1/2;
 3/5=4,6=6,7=11,11=2,25=1,30=1,70=2201,71=1,72=21,74=-55,75=-7/1,2,3;
 4//1;
 5/5=2,38=5,53=21/2;
 6/7=2,8=2,9=2,10=2,15=24,20=1,28=1,40=2/1,2,7;
 7/30=1/1,2,3,16;
 1/18=20,19=15,26=6/3(2);
 2/9=110,15=1/2;
 99//99;
 2/9=110,15=1/2;
 3/5=4,6=6,7=11,11=2,25=1,30=1,70=2205,71=1,72=21,74=-55,75=-7/1,2,3;
 4/5=5,16=3,69=1/1;
 5/5=2,38=5,53=21/2;
 7/30=1/1,2,3,16;
 1/18=20,19=15,26=6/3(-5);
 2/9=110,15=1/2;
 6/7=2,8=2,9=2,10=2,15=24,19=2,20=1,28=1,40=2/1,2,7;
 99/9=1/99;
 --------------
 BHFA_oCl_conf8
 --------------
 Symbolic Z-matrix:
 Charge =  0 Multiplicity = 1
 C                     2.915     3.7096   -1.2257 
 C                     1.9057    3.5673   -0.2604 
 C                     1.2352    2.3403   -0.1211 
 C                     1.5661    1.234    -0.9353 
 C                     2.578     1.3992   -1.9099 
 C                     3.2507    2.6247   -2.0515 
 C                     0.8193   -0.0453   -0.7644 
 C                     0.9686   -0.6263    0.6038 
 N                     1.1764   -1.049    -1.7208 
 C                     2.1945   -1.1105    1.14 
 C                     2.2337   -1.6414    2.4463 
 C                     1.0699   -1.7012    3.2274 
 C                    -0.1443   -1.2335    2.7078 
 C                    -0.1913   -0.7034    1.4095 
 C                     0.3335   -1.5764   -2.6357 
 O                    -0.8599   -1.2117   -2.7158 
 Cl                    3.6565   -1.0966    0.2818 
 H                     3.4033    4.5995   -1.3284 
 H                     1.6575    4.3559    0.3383 
 H                     0.5005    2.2533    0.5812 
 H                     2.8338    0.6241   -2.5209 
 H                     3.982     2.7268   -2.7561 
 H                    -0.2305    0.2201   -0.9247 
 H                     2.089    -1.3772   -1.7113 
 H                     3.1094   -1.9907    2.84 
 H                     1.1068   -2.0874    4.1708 
 H                    -0.9938   -1.2779    3.2719 
 H                    -1.0845   -0.3681    1.0481 
 H                     0.6789   -2.2904   -3.2768 
 

 GradGradGradGradGradGradGradGradGradGradGradGradGradGradGradGradGradGrad
 Berny optimization.
 Initialization pass.
                           ----------------------------
                           !    Initial Parameters    !
                           ! (Angstroms and Degrees)  !
 --------------------------                            --------------------------
 ! Name  Definition              Value          Derivative Info.                !
 --------------------------------------------------------------------------------
 ! R1    R(1,2)                  1.4038         estimate D2E/DX2                !
 ! R2    R(1,6)                  1.4042         estimate D2E/DX2                !
 ! R3    R(1,18)                 1.0202         estimate D2E/DX2                !
 ! R4    R(2,3)                  1.4052         estimate D2E/DX2                !
 ! R5    R(2,19)                 1.0208         estimate D2E/DX2                !
 ! R6    R(3,4)                  1.4129         estimate D2E/DX2                !
 ! R7    R(3,20)                 1.0201         estimate D2E/DX2                !
 ! R8    R(4,5)                  1.4146         estimate D2E/DX2                !
 ! R9    R(4,7)                  1.4911         estimate D2E/DX2                !
 ! R10   R(5,6)                  1.4051         estimate D2E/DX2                !
 ! R11   R(5,21)                 1.0196         estimate D2E/DX2                !
 ! R12   R(6,22)                 1.0206         estimate D2E/DX2                !
 ! R13   R(7,8)                  1.4939         estimate D2E/DX2                !
 ! R14   R(7,9)                  1.4317         estimate D2E/DX2                !
 ! R15   R(7,23)                 1.0946         estimate D2E/DX2                !
 ! R16   R(8,10)                 1.423          estimate D2E/DX2                !
 ! R17   R(8,14)                 1.4144         estimate D2E/DX2                !
 ! R18   R(9,15)                 1.3512         estimate D2E/DX2                !
 ! R19   R(9,24)                 0.9699         estimate D2E/DX2                !
 ! R20   R(10,11)                1.4106         estimate D2E/DX2                !
 ! R21   R(10,17)                1.6953         estimate D2E/DX2                !
 ! R22   R(11,12)                1.4029         estimate D2E/DX2                !
 ! R23   R(11,25)                1.0217         estimate D2E/DX2                !
 ! R24   R(12,13)                1.4011         estimate D2E/DX2                !
 ! R25   R(12,26)                1.0201         estimate D2E/DX2                !
 ! R26   R(13,14)                1.4031         estimate D2E/DX2                !
 ! R27   R(13,27)                1.0207         estimate D2E/DX2                !
 ! R28   R(14,28)                1.0202         estimate D2E/DX2                !
 ! R29   R(15,16)                1.2505         estimate D2E/DX2                !
 ! R30   R(15,29)                1.0199         estimate D2E/DX2                !
 ! A1    A(2,1,6)              119.8655         estimate D2E/DX2                !
 ! A2    A(2,1,18)             120.1147         estimate D2E/DX2                !
 ! A3    A(6,1,18)             120.0198         estimate D2E/DX2                !
 ! A4    A(1,2,3)              119.983          estimate D2E/DX2                !
 ! A5    A(1,2,19)             119.9877         estimate D2E/DX2                !
 ! A6    A(3,2,19)             120.0291         estimate D2E/DX2                !
 ! A7    A(2,3,4)              120.9864         estimate D2E/DX2                !
 ! A8    A(2,3,20)             119.1039         estimate D2E/DX2                !
 ! A9    A(4,3,20)             119.9096         estimate D2E/DX2                !
 ! A10   A(3,4,5)              118.2361         estimate D2E/DX2                !
 ! A11   A(3,4,7)              119.2366         estimate D2E/DX2                !
 ! A12   A(5,4,7)              122.5072         estimate D2E/DX2                !
 ! A13   A(4,5,6)              120.9131         estimate D2E/DX2                !
 ! A14   A(4,5,21)             120.2358         estimate D2E/DX2                !
 ! A15   A(6,5,21)             118.8505         estimate D2E/DX2                !
 ! A16   A(1,6,5)              120.009          estimate D2E/DX2                !
 ! A17   A(1,6,22)             120.0013         estimate D2E/DX2                !
 ! A18   A(5,6,22)             119.9896         estimate D2E/DX2                !
 ! A19   A(4,7,8)              112.8654         estimate D2E/DX2                !
 ! A20   A(4,7,9)              113.5775         estimate D2E/DX2                !
 ! A21   A(4,7,23)             104.8042         estimate D2E/DX2                !
 ! A22   A(8,7,9)              108.3146         estimate D2E/DX2                !
 ! A23   A(8,7,23)             108.9205         estimate D2E/DX2                !
 ! A24   A(9,7,23)             108.1417         estimate D2E/DX2                !
 ! A25   A(7,8,10)             124.3013         estimate D2E/DX2                !
 ! A26   A(7,8,14)             117.4485         estimate D2E/DX2                !
 ! A27   A(10,8,14)            118.2492         estimate D2E/DX2                !
 ! A28   A(7,9,15)             124.7771         estimate D2E/DX2                !
 ! A29   A(7,9,24)             117.7362         estimate D2E/DX2                !
 ! A30   A(15,9,24)            117.4865         estimate D2E/DX2                !
 ! A31   A(8,10,11)            120.0641         estimate D2E/DX2                !
 ! A32   A(8,10,17)            123.3262         estimate D2E/DX2                !
 ! A33   A(11,10,17)           116.6092         estimate D2E/DX2                !
 ! A34   A(10,11,12)           120.5703         estimate D2E/DX2                !
 ! A35   A(10,11,25)           120.6197         estimate D2E/DX2                !
 ! A36   A(12,11,25)           118.81           estimate D2E/DX2                !
 ! A37   A(11,12,13)           119.8814         estimate D2E/DX2                !
 ! A38   A(11,12,26)           120.0704         estimate D2E/DX2                !
 ! A39   A(13,12,26)           120.0478         estimate D2E/DX2                !
 ! A40   A(12,13,14)           119.887          estimate D2E/DX2                !
 ! A41   A(12,13,27)           120.1181         estimate D2E/DX2                !
 ! A42   A(14,13,27)           119.9949         estimate D2E/DX2                !
 ! A43   A(8,14,13)            121.3465         estimate D2E/DX2                !
 ! A44   A(8,14,28)            119.8857         estimate D2E/DX2                !
 ! A45   A(13,14,28)           118.7678         estimate D2E/DX2                !
 ! A46   A(9,15,16)            121.6615         estimate D2E/DX2                !
 ! A47   A(9,15,29)            119.1855         estimate D2E/DX2                !
 ! A48   A(16,15,29)           119.153          estimate D2E/DX2                !
 ! D1    D(6,1,2,3)              0.0903         estimate D2E/DX2                !
 ! D2    D(6,1,2,19)          -179.7475         estimate D2E/DX2                !
 ! D3    D(18,1,2,3)          -179.9836         estimate D2E/DX2                !
 ! D4    D(18,1,2,19)            0.1785         estimate D2E/DX2                !
 ! D5    D(2,1,6,5)             -0.0711         estimate D2E/DX2                !
 ! D6    D(2,1,6,22)           179.7949         estimate D2E/DX2                !
 ! D7    D(18,1,6,5)          -179.9972         estimate D2E/DX2                !
 ! D8    D(18,1,6,22)           -0.1312         estimate D2E/DX2                !
 ! D9    D(1,2,3,4)              0.4216         estimate D2E/DX2                !
 ! D10   D(1,2,3,20)          -179.6679         estimate D2E/DX2                !
 ! D11   D(19,2,3,4)          -179.7406         estimate D2E/DX2                !
 ! D12   D(19,2,3,20)            0.1699         estimate D2E/DX2                !
 ! D13   D(2,3,4,5)             -0.9279         estimate D2E/DX2                !
 ! D14   D(2,3,4,7)           -179.3384         estimate D2E/DX2                !
 ! D15   D(20,3,4,5)           179.1623         estimate D2E/DX2                !
 ! D16   D(20,3,4,7)             0.7519         estimate D2E/DX2                !
 ! D17   D(3,4,5,6)              0.9467         estimate D2E/DX2                !
 ! D18   D(3,4,5,21)          -179.3147         estimate D2E/DX2                !
 ! D19   D(7,4,5,6)            179.3019         estimate D2E/DX2                !
 ! D20   D(7,4,5,21)            -0.9594         estimate D2E/DX2                !
 ! D21   D(3,4,7,8)            -61.0147         estimate D2E/DX2                !
 ! D22   D(3,4,7,9)            175.1962         estimate D2E/DX2                !
 ! D23   D(3,4,7,23)            57.3736         estimate D2E/DX2                !
 ! D24   D(5,4,7,8)            120.6459         estimate D2E/DX2                !
 ! D25   D(5,4,7,9)             -3.1432         estimate D2E/DX2                !
 ! D26   D(5,4,7,23)          -120.9659         estimate D2E/DX2                !
 ! D27   D(4,5,6,1)             -0.4596         estimate D2E/DX2                !
 ! D28   D(4,5,6,22)           179.6743         estimate D2E/DX2                !
 ! D29   D(21,5,6,1)           179.7982         estimate D2E/DX2                !
 ! D30   D(21,5,6,22)           -0.0679         estimate D2E/DX2                !
 ! D31   D(4,7,8,10)           -65.5275         estimate D2E/DX2                !
 ! D32   D(4,7,8,14)           114.852          estimate D2E/DX2                !
 ! D33   D(9,7,8,10)            61.1171         estimate D2E/DX2                !
 ! D34   D(9,7,8,14)          -118.5034         estimate D2E/DX2                !
 ! D35   D(23,7,8,10)          178.5154         estimate D2E/DX2                !
 ! D36   D(23,7,8,14)           -1.105          estimate D2E/DX2                !
 ! D37   D(4,7,9,15)          -116.9812         estimate D2E/DX2                !
 ! D38   D(4,7,9,24)            63.1837         estimate D2E/DX2                !
 ! D39   D(8,7,9,15)           116.7881         estimate D2E/DX2                !
 ! D40   D(8,7,9,24)           -63.047          estimate D2E/DX2                !
 ! D41   D(23,7,9,15)           -1.1086         estimate D2E/DX2                !
 ! D42   D(23,7,9,24)          179.0563         estimate D2E/DX2                !
 ! D43   D(7,8,10,11)          179.9528         estimate D2E/DX2                !
 ! D44   D(7,8,10,17)           -0.3206         estimate D2E/DX2                !
 ! D45   D(14,8,10,11)          -0.4296         estimate D2E/DX2                !
 ! D46   D(14,8,10,17)         179.297          estimate D2E/DX2                !
 ! D47   D(7,8,14,13)         -179.9517         estimate D2E/DX2                !
 ! D48   D(7,8,14,28)           -0.0291         estimate D2E/DX2                !
 ! D49   D(10,8,14,13)           0.4042         estimate D2E/DX2                !
 ! D50   D(10,8,14,28)        -179.6732         estimate D2E/DX2                !
 ! D51   D(7,9,15,16)            0.0705         estimate D2E/DX2                !
 ! D52   D(7,9,15,29)         -179.8872         estimate D2E/DX2                !
 ! D53   D(24,9,15,16)         179.9061         estimate D2E/DX2                !
 ! D54   D(24,9,15,29)          -0.0517         estimate D2E/DX2                !
 ! D55   D(8,10,11,12)           0.158          estimate D2E/DX2                !
 ! D56   D(8,10,11,25)        -179.9497         estimate D2E/DX2                !
 ! D57   D(17,10,11,12)       -179.5865         estimate D2E/DX2                !
 ! D58   D(17,10,11,25)          0.3057         estimate D2E/DX2                !
 ! D59   D(10,11,12,13)          0.1542         estimate D2E/DX2                !
 ! D60   D(10,11,12,26)        179.9454         estimate D2E/DX2                !
 ! D61   D(25,11,12,13)       -179.74           estimate D2E/DX2                !
 ! D62   D(25,11,12,26)          0.0513         estimate D2E/DX2                !
 ! D63   D(11,12,13,14)         -0.1839         estimate D2E/DX2                !
 ! D64   D(11,12,13,27)        179.8135         estimate D2E/DX2                !
 ! D65   D(26,12,13,14)       -179.9752         estimate D2E/DX2                !
 ! D66   D(26,12,13,27)          0.0222         estimate D2E/DX2                !
 ! D67   D(12,13,14,8)          -0.1004         estimate D2E/DX2                !
 ! D68   D(12,13,14,28)        179.9762         estimate D2E/DX2                !
 ! D69   D(27,13,14,8)         179.9022         estimate D2E/DX2                !
 ! D70   D(27,13,14,28)         -0.0212         estimate D2E/DX2                !
 --------------------------------------------------------------------------------
 Trust Radius=3.00D-01 FncErr=5.00D-06 GrdErr=5.00D-06 EigMax=2.50D+02 EigMin=1.00D-04
 Number of steps in this run=    158 maximum allowed number of steps=    174.
 GradGradGradGradGradGradGradGradGradGradGradGradGradGradGradGradGradGrad

                          Input orientation:                          
 ---------------------------------------------------------------------
 Center     Atomic      Atomic             Coordinates (Angstroms)
 Number     Number       Type             X           Y           Z
 ---------------------------------------------------------------------
      1          6           0        2.915000    3.709600   -1.225700
      2          6           0        1.905700    3.567300   -0.260400
      3          6           0        1.235200    2.340300   -0.121100
      4          6           0        1.566100    1.234000   -0.935300
      5          6           0        2.578000    1.399200   -1.909900
      6          6           0        3.250700    2.624700   -2.051500
      7          6           0        0.819300   -0.045300   -0.764400
      8          6           0        0.968600   -0.626300    0.603800
      9          7           0        1.176400   -1.049000   -1.720800
     10          6           0        2.194500   -1.110500    1.140000
     11          6           0        2.233700   -1.641400    2.446300
     12          6           0        1.069900   -1.701200    3.227400
     13          6           0       -0.144300   -1.233500    2.707800
     14          6           0       -0.191300   -0.703400    1.409500
     15          6           0        0.333500   -1.576400   -2.635700
     16          8           0       -0.859900   -1.211700   -2.715800
     17         17           0        3.656500   -1.096600    0.281800
     18          1           0        3.403300    4.599500   -1.328400
     19          1           0        1.657500    4.355900    0.338300
     20          1           0        0.500500    2.253300    0.581200
     21          1           0        2.833800    0.624100   -2.520900
     22          1           0        3.982000    2.726800   -2.756100
     23          1           0       -0.230500    0.220100   -0.924700
     24          1           0        2.089000   -1.377200   -1.711300
     25          1           0        3.109400   -1.990700    2.840000
     26          1           0        1.106800   -2.087400    4.170800
     27          1           0       -0.993800   -1.277900    3.271900
     28          1           0       -1.084500   -0.368100    1.048100
     29          1           0        0.678900   -2.290400   -3.276800
 ---------------------------------------------------------------------
                    Distance matrix (angstroms):
                    1          2          3          4          5
     1  C    0.000000
     2  C    1.403830   0.000000
     3  C    2.432458   1.405170   0.000000
     4  C    2.834159   2.452572   1.412911   0.000000
     5  C    2.433032   2.805975   2.426641   1.414595   0.000000
     6  C    1.404154   2.430136   2.805275   2.453126   1.405143
     7  C    4.324816   3.805937   2.505573   1.491149   2.547896
     8  C    5.092698   4.383067   3.065497   2.487278   3.607147
     9  N    5.090396   4.896414   3.748313   2.445601   2.827353
    10  C    5.417474   4.891456   3.797190   3.193499   3.968319
    11  C    6.525408   5.879147   4.841743   4.488745   5.323558
    12  C    7.246465   6.373414   5.251047   5.117586   6.186978
    13  C    7.018973   6.005031   4.762115   4.720826   5.972033
    14  C    6.005660   5.042306   3.693474   3.512842   4.807116
    15  C    6.049301   5.879754   4.740972   3.508420   3.797204
    16  O    6.378829   6.042878   4.872229   3.877771   4.391518
    17  Cl   5.091359   5.011112   4.223423   3.358988   3.492238
    18  H    1.020248   2.109234   3.355922   3.854403   3.355769
    19  H    2.108342   1.020752   2.109983   3.372932   3.826722
    20  H    3.348956   2.099875   1.020087   2.115242   3.354262
    21  H    3.347304   3.825396   3.355578   2.119710   1.019576
    22  H    2.108675   3.353503   3.825901   3.373476   2.109453
    23  H    4.707588   4.025965   2.699870   2.062978   3.201338
    24  H    5.176255   5.156238   4.132495   2.773800   2.826121
    25  H    7.004365   6.477093   5.571203   5.199361   5.859638
    26  H    8.123854   7.228375   6.167773   6.108593   7.162103
    27  H    7.770604   6.660346   5.438038   5.528405   6.839274
    28  H    6.147667   5.112812   3.752795   3.677809   5.028620
    29  H    6.723627   6.701967   5.631278   4.323325   4.368998
                    6          7          8          9         10
     6  C    0.000000
     7  C    3.833697   0.000000
     8  C    4.777824   1.493929   0.000000
     9  N    4.231803   1.431655   2.371839   0.000000
    10  C    5.025231   2.579257   1.422951   3.037184   0.000000
    11  C    6.282046   3.854433   2.454733   4.339763   1.410607
    12  C    7.164920   4.328888   2.837067   4.992133   2.443541
    13  C    7.004475   3.794274   2.456431   4.625017   2.818353
    14  C    5.907803   2.486011   1.414378   3.433485   2.435242
    15  C    5.147872   2.466178   3.435171   1.351175   4.235126
    16  O    5.661828   2.826334   3.834821   2.272227   4.920040
    17  Cl   4.411013   3.201479   2.747667   3.188035   1.695330
    18  H    2.108553   5.345028   6.080308   6.084292   6.337057
    19  H    3.353578   4.614010   5.036605   5.803817   5.550912
    20  H    3.825264   2.682505   2.917486   4.081817   3.807498
    21  H    2.096793   2.755286   3.847885   2.487247   4.101186
    22  H    1.020630   4.653394   5.622525   4.816628   5.753227
    23  H    4.378417   1.094629   2.119091   2.055178   3.451682
    24  H    4.180967   2.069472   2.679335   0.969868   2.865689
    25  H    6.726712   4.692637   3.383076   5.042240   2.121743
    26  H    8.094270   5.348741   3.857123   5.982814   3.364992
    27  H    7.847589   4.593294   3.375552   5.448781   3.839046
    28  H    6.112146   2.648360   2.116433   3.638970   3.363249
    29  H    5.680997   3.372290   4.232282   2.051759   4.816361
                   11         12         13         14         15
    11  C    0.000000
    12  C    1.402898   0.000000
    13  C    2.426860   1.401074   0.000000
    14  C    2.799183   2.427136   1.403139   0.000000
    15  C    5.426021   5.910482   5.375767   4.171473   0.000000
    16  O    6.033430   6.267804   5.470649   4.209928   1.250450
    17  Cl   2.646928   3.966434   4.511130   4.028881   4.447959
    18  H    7.386823   8.117813   7.930969   6.966921   7.019576
    19  H    6.383046   6.736515   6.332646   5.491998   6.766819
    20  H    4.653092   4.792146   4.134727   3.147498   5.004292
    21  H    5.492330   6.446807   6.297544   5.134348   3.332699
    22  H    7.014463   7.993108   7.909774   6.821651   5.643011
    23  H    4.571773   4.756298   3.913495   2.510553   2.544215
    24  H    4.168498   5.053147   4.953456   3.923413   1.993985
    25  H    1.021695   2.096056   3.343261   3.820745   6.153093
    26  H    2.107776   1.020057   2.105888   3.350417   6.869320
    27  H    3.351194   2.107136   1.020701   2.107745   6.062224
    28  H    3.819255   3.341847   2.094635   1.020217   4.128086
    29  H    5.965943   6.542527   6.132710   5.023666   1.019856
                   16         17         18         19         20
    16  O    0.000000
    17  Cl   5.421874   0.000000
    18  H    7.339605   5.924729   0.000000
    19  H    6.831032   5.807663   2.425912   0.000000
    20  H    4.972637   4.612137   4.192550   2.412173   0.000000
    21  H    4.129354   3.390099   4.189295   4.846136   4.209704
    22  H    6.241586   4.894198   2.424918   4.199116   4.845886
    23  H    2.377863   4.277629   5.704965   4.718533   2.633628
    24  H    3.119683   2.551125   6.131471   6.103727   4.578146
    25  H    6.872343   2.764619   7.803376   6.974658   5.469924
    26  H    7.215263   4.754679   8.957106   7.517143   5.665201
    27  H    5.989563   5.531623   8.662625   6.882957   4.684247
    28  H    3.863813   4.857469   7.103883   5.508045   3.098703
    29  H    1.961178   4.791127   7.660897   7.628887   5.963321
                   21         22         23         24         25
    21  H    0.000000
    22  H    2.407287   0.000000
    23  H    3.478650   5.232851   0.000000
    24  H    2.283721   4.638736   2.924070   0.000000
    25  H    5.970962   7.371063   5.496866   4.704459   0.000000
    26  H    7.423854   8.912084   5.751265   6.005681   2.406405
    27  H    7.198934   8.782539   4.520850   5.860529   4.186988
    28  H    5.392151   7.051224   2.228729   4.324774   4.840716
    29  H    3.702606   6.029419   3.558369   2.296325   6.588808
                   26         27         28         29
    26  H    0.000000
    27  H    2.424012   0.000000
    28  H    4.184381   2.404423   0.000000
    29  H    7.462644   6.834366   5.050701   0.000000
 Symmetry turned off by external request.
 Stoichiometry    C14H12ClNO
 Framework group  C1[X(C14H12ClNO)]
 Deg. of freedom    81
 Full point group                 C1      NOp   1
 Rotational constants (GHZ):           0.5313052           0.3530281           0.2998903
 Standard basis: 6-311+G(d) (5D, 7F)
   418 basis functions,   689 primitive gaussians,   435 cartesian basis functions
    64 alpha electrons       64 beta electrons
       nuclear repulsion energy      1264.7901703032 Hartrees.
 NAtoms=   29 NActive=   29 NUniq=   29 SFac= 1.00D+00 NAtFMM=   60 NAOKFM=F Big=F
 Integral buffers will be    131072 words long.
 Raffenetti 2 integral format.
 Two-electron integral symmetry is turned off.
 ------------------------------------------------------------------------------
 Polarizable Continuum Model (PCM)
 =================================
 Model                : PCM.
 Atomic radii         : UFF (Universal Force Field).
 Polarization charges : Total charges.
 Charge compensation  : None.
 Solution method      : On-the-fly selection.
 Cavity type          : Scaled VdW (van der Waals Surface) (Alpha=1.100).
 Cavity algorithm     : GePol (No added spheres)
                        Default sphere list used, NSphG=   29.
                        Lebedev-Laikov grids with approx.  5.0 points / Ang**2.
                        Smoothing algorithm: York/Karplus (Gamma=1.0000).
                        Polarization charges: spherical gaussians, with
                                              point-specific exponents (IZeta= 3).
                        Self-potential: point-specific (ISelfS= 7).
                        Self-field    : sphere-specific E.n sum rule (ISelfD= 2).
 1st derivatives      : Analytical E(r).r(x)/FMM algorithm (CHGder, D1EAlg=3).
                        Cavity 1st derivative terms included.
 Solvent              : DiMethylSulfoxide, Eps=  46.826000 Eps(inf)=   2.007889
 ------------------------------------------------------------------------------
 One-electron integrals computed using PRISM.
 NBasis=   418 RedAO= T EigKep=  1.05D-06  NBF=   418
 NBsUse=   417 1.00D-06 EigRej=  7.09D-07 NBFU=   417
 ExpMin= 4.38D-02 ExpMax= 1.06D+05 ExpMxC= 3.62D+03 IAcc=3 IRadAn=         7 AccDes= 0.00D+00
 Harris functional with IExCor= 1009 and IRadAn=       7 diagonalized for initial guess.
 HarFok:  IExCor= 1009 AccDes= 0.00D+00 IRadAn=         7 IDoV= 1 UseB2=F ITyADJ=14
 ICtDFT=  3500011 ScaDFX=  1.000000  1.000000  1.000000  1.000000
 FoFCou: FMM=F IPFlag=           0 FMFlag=      100000 FMFlg1=           0
         NFxFlg=           0 DoJE=T BraDBF=F KetDBF=T FulRan=T
         wScrn=  0.000000 ICntrl=       500 IOpCl=  0 I1Cent=   200000004 NGrid=           0
         NMat0=    1 NMatS0=      1 NMatT0=    0 NMatD0=    1 NMtDS0=    0 NMtDT0=    0
 Symmetry not used in FoFCou.
 Requested convergence on RMS density matrix=1.00D-08 within 128 cycles.
 Requested convergence on MAX density matrix=1.00D-06.
 Requested convergence on             energy=1.00D-06.
 No special actions if energy rises.
 Inv3:  Mode=1 IEnd=    15445083.
 Iteration    1 A*A^-1 deviation from unit magnitude is 6.88D-15 for   2255.
 Iteration    1 A*A^-1 deviation from orthogonality  is 2.12D-15 for   2255   2235.
 Iteration    1 A^-1*A deviation from unit magnitude is 6.44D-15 for   2255.
 Iteration    1 A^-1*A deviation from orthogonality  is 3.14D-15 for   2267   1664.
 Error on total polarization charges =  0.01677
 SCF Done:  E(RM062X) =  -1130.75283408     A.U. after   17 cycles
            NFock= 17  Conv=0.31D-08     -V/T= 2.0025

 **********************************************************************

            Population analysis using the SCF density.

 **********************************************************************

 Alpha  occ. eigenvalues -- -102.69368 -19.60397 -14.78720 -10.65220 -10.62225
 Alpha  occ. eigenvalues --  -10.60401 -10.58043 -10.56637 -10.56007 -10.55723
 Alpha  occ. eigenvalues --  -10.55407 -10.55151 -10.54767 -10.54735 -10.54642
 Alpha  occ. eigenvalues --  -10.54591 -10.54365  -9.83767  -7.56261  -7.55612
 Alpha  occ. eigenvalues --   -7.55592  -1.16387  -1.06815  -1.01570  -0.96839
 Alpha  occ. eigenvalues --   -0.95363  -0.90582  -0.85959  -0.85457  -0.84077
 Alpha  occ. eigenvalues --   -0.79972  -0.72916  -0.71821  -0.70388  -0.69842
 Alpha  occ. eigenvalues --   -0.68175  -0.64894  -0.61892  -0.60109  -0.57518
 Alpha  occ. eigenvalues --   -0.56813  -0.56224  -0.53439  -0.52773  -0.51500
 Alpha  occ. eigenvalues --   -0.51282  -0.50822  -0.50374  -0.49034  -0.47762
 Alpha  occ. eigenvalues --   -0.47174  -0.44622  -0.43626  -0.43565  -0.42112
 Alpha  occ. eigenvalues --   -0.41410  -0.41339  -0.39335  -0.35313  -0.34021
 Alpha  occ. eigenvalues --   -0.32094  -0.31459  -0.30781  -0.30025
 Alpha virt. eigenvalues --   -0.00658  -0.00497   0.00325   0.00762   0.01367
 Alpha virt. eigenvalues --    0.01883   0.02243   0.02645   0.03281   0.03862
 Alpha virt. eigenvalues --    0.04080   0.04141   0.04665   0.05286   0.05685
 Alpha virt. eigenvalues --    0.05832   0.06546   0.06953   0.07310   0.07935
 Alpha virt. eigenvalues --    0.08645   0.09020   0.10218   0.10387   0.10600
 Alpha virt. eigenvalues --    0.10817   0.11180   0.11534   0.12511   0.12820
 Alpha virt. eigenvalues --    0.13311   0.13630   0.14176   0.15008   0.15063
 Alpha virt. eigenvalues --    0.15541   0.15899   0.16299   0.16343   0.17017
 Alpha virt. eigenvalues --    0.17239   0.17959   0.18488   0.18634   0.19355
 Alpha virt. eigenvalues --    0.19643   0.19761   0.20397   0.20618   0.20756
 Alpha virt. eigenvalues --    0.20924   0.21252   0.21743   0.21949   0.22307
 Alpha virt. eigenvalues --    0.22834   0.23031   0.23147   0.23706   0.23879
 Alpha virt. eigenvalues --    0.24005   0.24373   0.25069   0.25302   0.25615
 Alpha virt. eigenvalues --    0.26008   0.26441   0.26672   0.26970   0.27336
 Alpha virt. eigenvalues --    0.27778   0.28102   0.28475   0.29188   0.29892
 Alpha virt. eigenvalues --    0.29993   0.30426   0.30824   0.30945   0.31735
 Alpha virt. eigenvalues --    0.32318   0.32601   0.33021   0.33938   0.34522
 Alpha virt. eigenvalues --    0.34887   0.35324   0.35643   0.36578   0.36800
 Alpha virt. eigenvalues --    0.37385   0.38514   0.38969   0.40789   0.40978
 Alpha virt. eigenvalues --    0.41575   0.42774   0.45885   0.46213   0.48039
 Alpha virt. eigenvalues --    0.49846   0.50305   0.51014   0.52241   0.52550
 Alpha virt. eigenvalues --    0.54935   0.56212   0.57346   0.57460   0.58227
 Alpha virt. eigenvalues --    0.58983   0.59360   0.59832   0.60216   0.60365
 Alpha virt. eigenvalues --    0.61427   0.61513   0.62386   0.62949   0.63417
 Alpha virt. eigenvalues --    0.64855   0.65805   0.66028   0.66985   0.67769
 Alpha virt. eigenvalues --    0.68326   0.69202   0.71165   0.71453   0.71967
 Alpha virt. eigenvalues --    0.72319   0.72712   0.73233   0.73913   0.74392
 Alpha virt. eigenvalues --    0.75305   0.75629   0.76279   0.76394   0.76919
 Alpha virt. eigenvalues --    0.77497   0.77929   0.78735   0.79800   0.81286
 Alpha virt. eigenvalues --    0.81643   0.82582   0.83835   0.84913   0.86352
 Alpha virt. eigenvalues --    0.86682   0.87059   0.87369   0.88515   0.88969
 Alpha virt. eigenvalues --    0.89855   0.90574   0.91405   0.92011   0.92514
 Alpha virt. eigenvalues --    0.92811   0.93903   0.95093   0.95622   0.96174
 Alpha virt. eigenvalues --    0.97914   0.98573   1.00185   1.01921   1.03383
 Alpha virt. eigenvalues --    1.03750   1.04849   1.05746   1.07282   1.08022
 Alpha virt. eigenvalues --    1.09744   1.10959   1.13076   1.13881   1.14310
 Alpha virt. eigenvalues --    1.15924   1.16696   1.17255   1.20836   1.21523
 Alpha virt. eigenvalues --    1.22699   1.24303   1.25778   1.26241   1.26677
 Alpha virt. eigenvalues --    1.27972   1.29532   1.32363   1.34198   1.35659
 Alpha virt. eigenvalues --    1.36345   1.37486   1.38108   1.39237   1.40348
 Alpha virt. eigenvalues --    1.44993   1.45557   1.48949   1.50899   1.53624
 Alpha virt. eigenvalues --    1.55783   1.56718   1.57292   1.59124   1.59730
 Alpha virt. eigenvalues --    1.60339   1.61498   1.63613   1.65775   1.68332
 Alpha virt. eigenvalues --    1.72439   1.73393   1.77004   1.77518   1.80609
 Alpha virt. eigenvalues --    1.81171   1.82086   1.82981   1.83727   1.85567
 Alpha virt. eigenvalues --    1.87867   1.88834   1.90416   1.91392   1.92667
 Alpha virt. eigenvalues --    1.93101   1.93793   1.95382   1.95981   1.96854
 Alpha virt. eigenvalues --    1.99233   2.00405   2.02393   2.02847   2.03360
 Alpha virt. eigenvalues --    2.05953   2.07101   2.13577   2.18250   2.19848
 Alpha virt. eigenvalues --    2.23711   2.25009   2.27970   2.30091   2.30240
 Alpha virt. eigenvalues --    2.31551   2.32608   2.32971   2.33310   2.34211
 Alpha virt. eigenvalues --    2.35054   2.38131   2.39328   2.47555   2.47884
 Alpha virt. eigenvalues --    2.49798   2.51250   2.52243   2.53853   2.56395
 Alpha virt. eigenvalues --    2.60447   2.63778   2.66038   2.67655   2.72375
 Alpha virt. eigenvalues --    2.74185   2.74942   2.75830   2.78585   2.83536
 Alpha virt. eigenvalues --    2.83607   2.84927   2.86579   2.87347   2.88250
 Alpha virt. eigenvalues --    2.90738   2.93765   2.95751   2.96369   2.97268
 Alpha virt. eigenvalues --    2.98565   3.00506   3.01207   3.03659   3.08403
 Alpha virt. eigenvalues --    3.12344   3.15595   3.20459   3.22059   3.26315
 Alpha virt. eigenvalues --    3.28937   3.31508   3.34933   3.35913   3.36947
 Alpha virt. eigenvalues --    3.38701   3.39356   3.40100   3.42123   3.44233
 Alpha virt. eigenvalues --    3.44955   3.46363   3.50518   3.55610   3.57169
 Alpha virt. eigenvalues --    3.65827   3.70296   3.71676   3.72103   3.74601
 Alpha virt. eigenvalues --    3.74755   3.79781   3.96255   3.99130   4.01121
 Alpha virt. eigenvalues --    4.06301   4.08960   4.12029   4.19650   4.37417
 Alpha virt. eigenvalues --    4.61780   4.78109   4.79084   5.00454   5.16879
 Alpha virt. eigenvalues --    5.29448   5.81638  10.04997  23.45401  23.48959
 Alpha virt. eigenvalues --   23.84468  23.88851  23.91047  23.93346  23.94834
 Alpha virt. eigenvalues --   23.95686  24.03966  24.07218  24.07703  24.08454
 Alpha virt. eigenvalues --   24.15908  24.17603  26.03256  26.50166  26.87972
 Alpha virt. eigenvalues --   35.62306  50.07166 216.17115
          Condensed to atoms (all electrons):
               1          2          3          4          5          6
     1  C    7.064354  -0.706393   0.419308  -2.261309   2.610606  -0.699472
     2  C   -0.706393  10.465291  -1.685336  -0.062521  -3.365183   1.603261
     3  C    0.419308  -1.685336  29.674505 -11.577525 -16.832401  -0.203439
     4  C   -2.261309  -0.062521 -11.577525  33.703314  -2.358936  -0.077862
     5  C    2.610606  -3.365183 -16.832401  -2.358936  38.002796  -5.840207
     6  C   -0.699472   1.603261  -0.203439  -0.077862  -5.840207  11.442038
     7  C   -0.366435  -0.207593   7.056555 -16.380001  -6.387001   1.014928
     8  C   -0.405112   0.943182   1.858546   4.110595  -4.178302  -0.778272
     9  N    0.027227  -0.128411  -1.161634   1.405037   1.311251  -0.070386
    10  C    0.358907  -0.728702  -1.240865  -5.303922   3.343303   0.128690
    11  C    0.168615  -0.359010  -0.718232  -3.923929   2.289256   0.154163
    12  C   -0.001696  -0.027474  -0.157645   0.309755   0.082321   0.037340
    13  C    0.015926   0.058084  -0.582586   0.464247   0.320800  -0.079367
    14  C   -0.104804   0.428760   0.906565   4.767408  -1.450510   0.128004
    15  C   -0.012522  -0.027233  -0.014881   0.399551  -0.261219  -0.024039
    16  O   -0.003671   0.008828   0.123923   0.009550  -0.218089  -0.004243
    17  Cl  -0.139453   0.155778   0.631446   1.395843  -1.422024  -0.304882
    18  H    0.239631   0.111875  -0.101371   0.056558  -0.088292   0.108761
    19  H    0.084722   0.282805  -0.027944   0.004985   0.025633  -0.036045
    20  H   -0.034746  -0.032081   0.182401   0.086244   0.012358   0.012923
    21  H   -0.026666   0.016485  -0.016027   0.109800   0.140421   0.071747
    22  H    0.084542  -0.039129   0.016811  -0.005390   0.024993   0.246111
    23  H    0.002319  -0.007087  -0.013053   0.274093  -0.014760  -0.011847
    24  H    0.004780  -0.002283   0.014224  -0.168424   0.033511   0.023403
    25  H   -0.000060  -0.000076   0.004651   0.004443  -0.004760   0.000044
    26  H   -0.000012  -0.000064  -0.000923  -0.001935   0.000300   0.000006
    27  H   -0.000010   0.000109   0.000796   0.002657  -0.000619   0.000010
    28  H    0.000038   0.007503   0.038974  -0.052836  -0.010447   0.000673
    29  H   -0.000397   0.000714   0.017342  -0.009402  -0.039207  -0.004060
               7          8          9         10         11         12
     1  C   -0.366435  -0.405112   0.027227   0.358907   0.168615  -0.001696
     2  C   -0.207593   0.943182  -0.128411  -0.728702  -0.359010  -0.027474
     3  C    7.056555   1.858546  -1.161634  -1.240865  -0.718232  -0.157645
     4  C  -16.380001   4.110595   1.405037  -5.303922  -3.923929   0.309755
     5  C   -6.387001  -4.178302   1.311251   3.343303   2.289256   0.082321
     6  C    1.014928  -0.778272  -0.070386   0.128690   0.154163   0.037340
     7  C   43.450749 -18.444302  -2.734721   7.484111   9.452921   0.024514
     8  C  -18.444302  41.221917   0.391337 -12.859900 -11.166714  -2.575485
     9  N   -2.734721   0.391337   8.509296  -0.244792  -0.879055   0.025688
    10  C    7.484111 -12.859900  -0.244792  37.104108 -14.377792  -1.606321
    11  C    9.452921 -11.166714  -0.879055 -14.377792  32.889285   1.676448
    12  C    0.024514  -2.575485   0.025688  -1.606321   1.676448   7.784482
    13  C   -2.243286   2.875216  -0.064820  -2.961908   1.677009  -0.652522
    14  C  -11.423684   0.756953   0.533169  -3.011946  -6.382879   1.189833
    15  C   -0.502878   0.332794   0.077156  -0.156091  -0.257740   0.009932
    16  O    0.127877   0.186897  -0.262869  -0.114180  -0.028247  -0.000665
    17  Cl  -3.451371   3.792890   0.396866  -0.545507  -3.898551  -0.249382
    18  H    0.007873  -0.000255  -0.000078  -0.000244  -0.000018  -0.000008
    19  H   -0.003339   0.001272   0.000434   0.000340   0.000297  -0.000102
    20  H    0.112654  -0.031949   0.001394   0.041257   0.012567   0.003914
    21  H    0.027584   0.014654  -0.001124  -0.024913  -0.001145   0.000570
    22  H    0.004588  -0.005084   0.000458   0.004916   0.000931   0.000027
    23  H   -0.041663   0.136830  -0.020005  -0.213693  -0.084051   0.007607
    24  H    0.427760  -0.392371   0.141334   0.214559   0.179627   0.004324
    25  H    0.011003   0.032980   0.001818   0.012638   0.232878   0.068750
    26  H    0.011321   0.041879  -0.000249  -0.092465   0.124279   0.244975
    27  H   -0.008998  -0.006119   0.000611   0.052315  -0.066312   0.098449
    28  H    0.150130  -0.022322   0.000384  -0.111021   0.028997  -0.018815
    29  H    0.101680   0.050983  -0.223199  -0.010974  -0.001079  -0.000540
              13         14         15         16         17         18
     1  C    0.015926  -0.104804  -0.012522  -0.003671  -0.139453   0.239631
     2  C    0.058084   0.428760  -0.027233   0.008828   0.155778   0.111875
     3  C   -0.582586   0.906565  -0.014881   0.123923   0.631446  -0.101371
     4  C    0.464247   4.767408   0.399551   0.009550   1.395843   0.056558
     5  C    0.320800  -1.450510  -0.261219  -0.218089  -1.422024  -0.088292
     6  C   -0.079367   0.128004  -0.024039  -0.004243  -0.304882   0.108761
     7  C   -2.243286 -11.423684  -0.502878   0.127877  -3.451371   0.007873
     8  C    2.875216   0.756953   0.332794   0.186897   3.792890  -0.000255
     9  N   -0.064820   0.533169   0.077156  -0.262869   0.396866  -0.000078
    10  C   -2.961908  -3.011946  -0.156091  -0.114180  -0.545507  -0.000244
    11  C    1.677009  -6.382879  -0.257740  -0.028247  -3.898551  -0.000018
    12  C   -0.652522   1.189833   0.009932  -0.000665  -0.249382  -0.000008
    13  C   10.199128  -2.769700  -0.027489  -0.001440   0.072933  -0.000010
    14  C   -2.769700  20.944922   0.207368   0.039036   1.351717  -0.000250
    15  C   -0.027489   0.207368   5.061506   0.466909   0.124646  -0.000042
    16  O   -0.001440   0.039036   0.466909   8.123977   0.009010  -0.000000
    17  Cl   0.072933   1.351717   0.124646   0.009010  18.917356   0.000065
    18  H   -0.000010  -0.000250  -0.000042  -0.000000   0.000065   0.393493
    19  H    0.000390  -0.001442   0.000073   0.000001  -0.000090  -0.004221
    20  H   -0.015943  -0.012645   0.001356   0.000056  -0.005658  -0.000282
    21  H   -0.000257   0.006042   0.011918   0.000795   0.002384  -0.000279
    22  H   -0.000028  -0.000983   0.000228  -0.000001  -0.000839  -0.004315
    23  H    0.033975   0.193393   0.028685   0.011895   0.013034  -0.000003
    24  H   -0.000583  -0.099016  -0.008159  -0.002203  -0.115897  -0.000001
    25  H   -0.046494   0.023641   0.000645   0.000003  -0.017083   0.000000
    26  H    0.096317  -0.087777  -0.000058  -0.000000  -0.001346   0.000000
    27  H    0.228907   0.027252   0.000204   0.000008   0.001474   0.000000
    28  H    0.055631   0.281117   0.000669  -0.000880  -0.002466   0.000000
    29  H    0.001981  -0.002884   0.433913  -0.047789  -0.000970  -0.000000
              19         20         21         22         23         24
     1  C    0.084722  -0.034746  -0.026666   0.084542   0.002319   0.004780
     2  C    0.282805  -0.032081   0.016485  -0.039129  -0.007087  -0.002283
     3  C   -0.027944   0.182401  -0.016027   0.016811  -0.013053   0.014224
     4  C    0.004985   0.086244   0.109800  -0.005390   0.274093  -0.168424
     5  C    0.025633   0.012358   0.140421   0.024993  -0.014760   0.033511
     6  C   -0.036045   0.012923   0.071747   0.246111  -0.011847   0.023403
     7  C   -0.003339   0.112654   0.027584   0.004588  -0.041663   0.427760
     8  C    0.001272  -0.031949   0.014654  -0.005084   0.136830  -0.392371
     9  N    0.000434   0.001394  -0.001124   0.000458  -0.020005   0.141334
    10  C    0.000340   0.041257  -0.024913   0.004916  -0.213693   0.214559
    11  C    0.000297   0.012567  -0.001145   0.000931  -0.084051   0.179627
    12  C   -0.000102   0.003914   0.000570   0.000027   0.007607   0.004324
    13  C    0.000390  -0.015943  -0.000257  -0.000028   0.033975  -0.000583
    14  C   -0.001442  -0.012645   0.006042  -0.000983   0.193393  -0.099016
    15  C    0.000073   0.001356   0.011918   0.000228   0.028685  -0.008159
    16  O    0.000001   0.000056   0.000795  -0.000001   0.011895  -0.002203
    17  Cl  -0.000090  -0.005658   0.002384  -0.000839   0.013034  -0.115897
    18  H   -0.004221  -0.000282  -0.000279  -0.004315  -0.000003  -0.000001
    19  H    0.390776  -0.002913   0.000061  -0.000195   0.000009  -0.000002
    20  H   -0.002913   0.386025  -0.000161   0.000077  -0.001006   0.000116
    21  H    0.000061  -0.000161   0.403518  -0.003200  -0.000339   0.001868
    22  H   -0.000195   0.000077  -0.003200   0.392911   0.000017   0.000036
    23  H    0.000009  -0.001006  -0.000339   0.000017   0.364115  -0.000361
    24  H   -0.000002   0.000116   0.001868   0.000036  -0.000361   0.319972
    25  H   -0.000000  -0.000004  -0.000002  -0.000000   0.000019  -0.000104
    26  H    0.000000   0.000002   0.000000  -0.000000  -0.000011   0.000005
    27  H   -0.000000  -0.000011   0.000000  -0.000000   0.000049  -0.000005
    28  H    0.000006  -0.000625   0.000007  -0.000000   0.002580   0.000042
    29  H    0.000000  -0.000000   0.000332  -0.000001   0.001073   0.008058
              25         26         27         28         29
     1  C   -0.000060  -0.000012  -0.000010   0.000038  -0.000397
     2  C   -0.000076  -0.000064   0.000109   0.007503   0.000714
     3  C    0.004651  -0.000923   0.000796   0.038974   0.017342
     4  C    0.004443  -0.001935   0.002657  -0.052836  -0.009402
     5  C   -0.004760   0.000300  -0.000619  -0.010447  -0.039207
     6  C    0.000044   0.000006   0.000010   0.000673  -0.004060
     7  C    0.011003   0.011321  -0.008998   0.150130   0.101680
     8  C    0.032980   0.041879  -0.006119  -0.022322   0.050983
     9  N    0.001818  -0.000249   0.000611   0.000384  -0.223199
    10  C    0.012638  -0.092465   0.052315  -0.111021  -0.010974
    11  C    0.232878   0.124279  -0.066312   0.028997  -0.001079
    12  C    0.068750   0.244975   0.098449  -0.018815  -0.000540
    13  C   -0.046494   0.096317   0.228907   0.055631   0.001981
    14  C    0.023641  -0.087777   0.027252   0.281117  -0.002884
    15  C    0.000645  -0.000058   0.000204   0.000669   0.433913
    16  O    0.000003  -0.000000   0.000008  -0.000880  -0.047789
    17  Cl  -0.017083  -0.001346   0.001474  -0.002466  -0.000970
    18  H    0.000000   0.000000   0.000000   0.000000  -0.000000
    19  H   -0.000000   0.000000  -0.000000   0.000006   0.000000
    20  H   -0.000004   0.000002  -0.000011  -0.000625  -0.000000
    21  H   -0.000002   0.000000   0.000000   0.000007   0.000332
    22  H   -0.000000  -0.000000  -0.000000  -0.000000  -0.000001
    23  H    0.000019  -0.000011   0.000049   0.002580   0.001073
    24  H   -0.000104   0.000005  -0.000005   0.000042   0.008058
    25  H    0.376953  -0.004484  -0.000176   0.000052  -0.000000
    26  H   -0.004484   0.383285  -0.004328  -0.000269   0.000000
    27  H   -0.000176  -0.004328   0.386955  -0.003112   0.000000
    28  H    0.000052  -0.000269  -0.003112   0.391177  -0.000014
    29  H   -0.000000   0.000000   0.000000  -0.000014   0.471382
 Mulliken charges:
               1
     1  C   -0.318217
     2  C   -0.704098
     3  C   -0.612184
     4  C    1.079915
     5  C    0.274407
     6  C   -0.837980
     7  C   -1.270975
     8  C    0.117261
     9  N   -0.032118
    10  C    0.860092
    11  C   -0.742518
    12  C   -0.278274
    13  C   -0.654111
    14  C   -0.436658
    15  C    0.134797
    16  O   -0.424487
    17  Cl   0.290077
    18  H    0.281414
    19  H    0.284491
    20  H    0.284681
    21  H    0.265929
    22  H    0.282522
    23  H    0.338185
    24  H    0.415791
    25  H    0.302725
    26  H    0.291553
    27  H    0.289895
    28  H    0.264826
    29  H    0.253060
 Sum of Mulliken charges =  -0.00000
 Mulliken charges with hydrogens summed into heavy atoms:
               1
     1  C   -0.036803
     2  C   -0.419608
     3  C   -0.327503
     4  C    1.079915
     5  C    0.540336
     6  C   -0.555458
     7  C   -0.932789
     8  C    0.117261
     9  N    0.383673
    10  C    0.860092
    11  C   -0.439792
    12  C    0.013278
    13  C   -0.364216
    14  C   -0.171832
    15  C    0.387857
    16  O   -0.424487
    17  Cl   0.290077
 Electronic spatial extent (au):  <R**2>=           5332.7371
 Charge=              0.0000 electrons
 Dipole moment (field-independent basis, Debye):
    X=              3.3748    Y=             -0.3700    Z=              2.9059  Tot=              4.4688
 Quadrupole moment (field-independent basis, Debye-Ang):
   XX=           -102.9448   YY=            -98.2883   ZZ=           -100.4390
   XY=             -4.6326   XZ=            -15.2687   YZ=             -1.9538
 Traceless Quadrupole moment (field-independent basis, Debye-Ang):
   XX=             -2.3874   YY=              2.2690   ZZ=              0.1183
   XY=             -4.6326   XZ=            -15.2687   YZ=             -1.9538
 Octapole moment (field-independent basis, Debye-Ang**2):
  XXX=           -489.3185  YYY=              2.6577  ZZZ=             81.9249  XYY=           -134.7719
  XXY=             -5.1967  XXZ=             -0.3486  XZZ=           -118.3467  YZZ=            -42.5947
  YYZ=             12.8517  XYZ=             -0.7841
 Hexadecapole moment (field-independent basis, Debye-Ang**3):
 XXXX=          -2827.8755 YYYY=          -2089.2895 ZZZZ=          -2030.7844 XXXY=           -288.5511
 XXXZ=              0.4729 YYYX=           -195.8228 YYYZ=            424.8649 ZZZX=             14.0666
 ZZZY=            313.1505 XXYY=           -771.0732 XXZZ=           -747.0457 YYZZ=           -675.6294
 XXYZ=             46.9066 YYXZ=            -11.0433 ZZXY=           -161.3343
 N-N= 1.264790170303D+03 E-N=-5.183408205403D+03  KE= 1.127964727296D+03
 Merz-Kollman atomic radii used.

 **********************************************************************

            Electrostatic Properties Using The SCF Density

 **********************************************************************

       Atomic Center    1 is at   2.915000  3.709600 -1.225700
       Atomic Center    2 is at   1.905700  3.567300 -0.260400
       Atomic Center    3 is at   1.235200  2.340300 -0.121100
       Atomic Center    4 is at   1.566100  1.234000 -0.935300
       Atomic Center    5 is at   2.578000  1.399200 -1.909900
       Atomic Center    6 is at   3.250700  2.624700 -2.051500
       Atomic Center    7 is at   0.819300 -0.045300 -0.764400
       Atomic Center    8 is at   0.968600 -0.626300  0.603800
       Atomic Center    9 is at   1.176400 -1.049000 -1.720800
       Atomic Center   10 is at   2.194500 -1.110500  1.140000
       Atomic Center   11 is at   2.233700 -1.641400  2.446300
       Atomic Center   12 is at   1.069900 -1.701200  3.227400
       Atomic Center   13 is at  -0.144300 -1.233500  2.707800
       Atomic Center   14 is at  -0.191300 -0.703400  1.409500
       Atomic Center   15 is at   0.333500 -1.576400 -2.635700
       Atomic Center   16 is at  -0.859900 -1.211700 -2.715800
       Atomic Center   17 is at   3.656500 -1.096600  0.281800
       Atomic Center   18 is at   3.403300  4.599500 -1.328400
       Atomic Center   19 is at   1.657500  4.355900  0.338300
       Atomic Center   20 is at   0.500500  2.253300  0.581200
       Atomic Center   21 is at   2.833800  0.624100 -2.520900
       Atomic Center   22 is at   3.982000  2.726800 -2.756100
       Atomic Center   23 is at  -0.230500  0.220100 -0.924700
       Atomic Center   24 is at   2.089000 -1.377200 -1.711300
       Atomic Center   25 is at   3.109400 -1.990700  2.840000
       Atomic Center   26 is at   1.106800 -2.087400  4.170800
       Atomic Center   27 is at  -0.993800 -1.277900  3.271900
       Atomic Center   28 is at  -1.084500 -0.368100  1.048100
       Atomic Center   29 is at   0.678900 -2.290400 -3.276800
    1283 points will be used for fitting atomic charges
 Fitting point charges to electrostatic potential
 The dipole moment will be constrained to the correct value
 Charges from ESP fit, RMS=   0.00186 RRMS=   0.09303:
 ESP charges:
               1
     1  C   -0.205287
     2  C   -0.118649
     3  C   -0.239489
     4  C   -0.024849
     5  C   -0.178555
     6  C   -0.174638
     7  C    0.549468
     8  C    0.085735
     9  N   -0.686115
    10  C   -0.142985
    11  C   -0.027326
    12  C   -0.251602
    13  C   -0.118098
    14  C   -0.261413
    15  C    0.527230
    16  O   -0.668066
    17  Cl  -0.054687
    18  H    0.176045
    19  H    0.164388
    20  H    0.145092
    21  H    0.156028
    22  H    0.178364
    23  H    0.037626
    24  H    0.348888
    25  H    0.146078
    26  H    0.197873
    27  H    0.172747
    28  H    0.175019
    29  H    0.091178
 Sum of ESP charges =  -0.00000
 ESP charges with hydrogens summed into heavy atoms:
               1
     1  C   -0.029242
     2  C    0.045739
     3  C   -0.094397
     4  C   -0.024849
     5  C   -0.022526
     6  C    0.003726
     7  C    0.587095
     8  C    0.085735
     9  N   -0.337227
    10  C   -0.142985
    11  C    0.118752
    12  C   -0.053729
    13  C    0.054648
    14  C   -0.086394
    15  C    0.618408
    16  O   -0.668066
    17  Cl  -0.054687
 Charge=  -0.00000 Dipole=     3.3748    -0.3700     2.9059 Tot=     4.4688
 -----------------------------------------------------------------

              Electrostatic Properties (Atomic Units)

 -----------------------------------------------------------------
    Center     Electric         -------- Electric Field --------
               Potential          X             Y             Z
 -----------------------------------------------------------------
    1 Atom    -14.774166
    2 Atom    -14.772017
    3 Atom    -14.772342
    4 Atom    -14.753006
    5 Atom    -14.770110
    6 Atom    -14.771261
    7 Atom    -14.706582
    8 Atom    -14.734131
    9 Atom    -18.347822
   10 Atom    -14.688644
   11 Atom    -14.750369
   12 Atom    -14.753857
   13 Atom    -14.757732
   14 Atom    -14.756570
   15 Atom    -14.668680
   16 Atom    -22.419939
   17 Atom    -64.381446
   18 Atom     -1.101371
   19 Atom     -1.099841
   20 Atom     -1.099854
   21 Atom     -1.095103
   22 Atom     -1.098411
   23 Atom     -1.092330
   24 Atom     -0.984419
   25 Atom     -1.079192
   26 Atom     -1.081713
   27 Atom     -1.086100
   28 Atom     -1.088626
   29 Atom     -1.065265
 -----------------------------------------------------------------
 ******************************Gaussian NBO Version 3.1******************************
             N A T U R A L   A T O M I C   O R B I T A L   A N D
          N A T U R A L   B O N D   O R B I T A L   A N A L Y S I S
 ******************************Gaussian NBO Version 3.1******************************

       /RESON  / : Allow strongly delocalized NBO set
       /BNDIDX / : Print bond indices based on the NAO density matrix

 Analyzing the SCF density

 Job title: BHFA_oCl_conf8                                                  

 Storage needed:    527142 in NPA,    701021 in NBO ( 268430961 available)
 GSVD:  LWork=       65220 too small for GESVD, short by      151700 words or      151700 for optimal perf.


 NATURAL POPULATIONS:  Natural atomic orbital occupancies 
                                                          
   NAO  Atom  No  lang   Type(AO)    Occupancy      Energy
 ----------------------------------------------------------
     1    C    1  S      Cor( 1S)     1.99929     -10.39084
     2    C    1  S      Val( 2S)     0.94982      -0.17290
     3    C    1  S      Ryd( 3S)     0.00110       0.76960
     4    C    1  S      Ryd( 4S)     0.00015       0.91679
     5    C    1  S      Ryd( 5S)     0.00000      22.99571
     6    C    1  px     Val( 2p)     1.05842      -0.08426
     7    C    1  px     Ryd( 4p)     0.00336       0.77109
     8    C    1  px     Ryd( 3p)     0.00037       0.34392
     9    C    1  px     Ryd( 5p)     0.00007       2.91983
    10    C    1  py     Val( 2p)     1.14356      -0.05671
    11    C    1  py     Ryd( 4p)     0.00529       1.00300
    12    C    1  py     Ryd( 3p)     0.00040       0.30728
    13    C    1  py     Ryd( 5p)     0.00007       3.11141
    14    C    1  pz     Val( 2p)     1.03362      -0.08524
    15    C    1  pz     Ryd( 4p)     0.00299       0.72421
    16    C    1  pz     Ryd( 3p)     0.00043       0.36983
    17    C    1  pz     Ryd( 5p)     0.00009       2.91077
    18    C    1  dxy    Ryd( 3d)     0.00073       1.98605
    19    C    1  dxz    Ryd( 3d)     0.00039       2.16849
    20    C    1  dyz    Ryd( 3d)     0.00043       2.07725
    21    C    1  dx2y2  Ryd( 3d)     0.00051       2.01761
    22    C    1  dz2    Ryd( 3d)     0.00061       1.84187

    23    C    2  S      Cor( 1S)     1.99929     -10.39344
    24    C    2  S      Val( 2S)     0.94811      -0.17345
    25    C    2  S      Ryd( 4S)     0.00113       0.82281
    26    C    2  S      Ryd( 3S)     0.00017       0.76523
    27    C    2  S      Ryd( 5S)     0.00000      23.06919
    28    C    2  px     Val( 2p)     1.03418      -0.08629
    29    C    2  px     Ryd( 4p)     0.00296       0.74328
    30    C    2  px     Ryd( 3p)     0.00034       0.35402
    31    C    2  px     Ryd( 5p)     0.00008       2.93021
    32    C    2  py     Val( 2p)     1.11983      -0.05697
    33    C    2  py     Ryd( 4p)     0.00508       0.97260
    34    C    2  py     Ryd( 3p)     0.00042       0.31339
    35    C    2  py     Ryd( 5p)     0.00008       3.09903
    36    C    2  pz     Val( 2p)     1.06984      -0.08350
    37    C    2  pz     Ryd( 4p)     0.00360       0.81190
    38    C    2  pz     Ryd( 3p)     0.00029       0.32464
    39    C    2  pz     Ryd( 5p)     0.00006       2.94745
    40    C    2  dxy    Ryd( 3d)     0.00051       2.05551
    41    C    2  dxz    Ryd( 3d)     0.00039       2.15308
    42    C    2  dyz    Ryd( 3d)     0.00083       1.99155
    43    C    2  dx2y2  Ryd( 3d)     0.00057       2.07966
    44    C    2  dz2    Ryd( 3d)     0.00039       1.80654

    45    C    3  S      Cor( 1S)     1.99917     -10.39094
    46    C    3  S      Val( 2S)     0.93484      -0.16571
    47    C    3  S      Ryd( 4S)     0.00101       0.90177
    48    C    3  S      Ryd( 3S)     0.00017       0.60843
    49    C    3  S      Ryd( 5S)     0.00001      23.25451
    50    C    3  px     Val( 2p)     1.09497      -0.08707
    51    C    3  px     Ryd( 4p)     0.00370       0.86987
    52    C    3  px     Ryd( 3p)     0.00037       0.47068
    53    C    3  px     Ryd( 5p)     0.00004       2.98044
    54    C    3  py     Val( 2p)     1.06330      -0.06994
    55    C    3  py     Ryd( 4p)     0.00284       0.91160
    56    C    3  py     Ryd( 3p)     0.00037       0.47912
    57    C    3  py     Ryd( 5p)     0.00013       3.21881
    58    C    3  pz     Val( 2p)     1.08823      -0.08494
    59    C    3  pz     Ryd( 4p)     0.00371       0.84267
    60    C    3  pz     Ryd( 3p)     0.00030       0.42331
    61    C    3  pz     Ryd( 5p)     0.00005       2.99568
    62    C    3  dxy    Ryd( 3d)     0.00046       2.15942
    63    C    3  dxz    Ryd( 3d)     0.00077       2.01316
    64    C    3  dyz    Ryd( 3d)     0.00046       2.12777
    65    C    3  dx2y2  Ryd( 3d)     0.00058       2.07059
    66    C    3  dz2    Ryd( 3d)     0.00042       1.79894

    67    C    4  S      Cor( 1S)     1.99911     -10.41628
    68    C    4  S      Val( 2S)     0.88408      -0.15630
    69    C    4  S      Ryd( 4S)     0.00125       0.84172
    70    C    4  S      Ryd( 3S)     0.00022       0.81741
    71    C    4  S      Ryd( 5S)     0.00001      23.35523
    72    C    4  px     Val( 2p)     1.03962      -0.09572
    73    C    4  px     Ryd( 4p)     0.00314       0.84725
    74    C    4  px     Ryd( 3p)     0.00019       0.72576
    75    C    4  px     Ryd( 5p)     0.00008       3.09283
    76    C    4  py     Val( 2p)     1.03919      -0.07357
    77    C    4  py     Ryd( 4p)     0.00598       1.11932
    78    C    4  py     Ryd( 3p)     0.00022       0.71704
    79    C    4  py     Ryd( 5p)     0.00010       3.38135
    80    C    4  pz     Val( 2p)     1.05533      -0.09811
    81    C    4  pz     Ryd( 4p)     0.00381       0.88427
    82    C    4  pz     Ryd( 3p)     0.00020       0.69382
    83    C    4  pz     Ryd( 5p)     0.00012       3.14025
    84    C    4  dxy    Ryd( 3d)     0.00049       2.20003
    85    C    4  dxz    Ryd( 3d)     0.00040       2.19879
    86    C    4  dyz    Ryd( 3d)     0.00060       2.23264
    87    C    4  dx2y2  Ryd( 3d)     0.00056       2.17330
    88    C    4  dz2    Ryd( 3d)     0.00058       1.91817

    89    C    5  S      Cor( 1S)     1.99916     -10.39067
    90    C    5  S      Val( 2S)     0.93462      -0.16459
    91    C    5  S      Ryd( 4S)     0.00100       0.90393
    92    C    5  S      Ryd( 3S)     0.00017       0.63790
    93    C    5  S      Ryd( 5S)     0.00001      23.23633
    94    C    5  px     Val( 2p)     1.03944      -0.08845
    95    C    5  px     Ryd( 4p)     0.00246       0.75050
    96    C    5  px     Ryd( 3p)     0.00037       0.46836
    97    C    5  px     Ryd( 5p)     0.00008       3.00970
    98    C    5  py     Val( 2p)     1.13095      -0.06666
    99    C    5  py     Ryd( 4p)     0.00468       1.05951
   100    C    5  py     Ryd( 3p)     0.00031       0.42871
   101    C    5  py     Ryd( 5p)     0.00008       3.14566
   102    C    5  pz     Val( 2p)     1.07803      -0.08339
   103    C    5  pz     Ryd( 4p)     0.00337       0.79503
   104    C    5  pz     Ryd( 3p)     0.00035       0.42516
   105    C    5  pz     Ryd( 5p)     0.00006       3.00538
   106    C    5  dxy    Ryd( 3d)     0.00050       2.08459
   107    C    5  dxz    Ryd( 3d)     0.00038       2.14955
   108    C    5  dyz    Ryd( 3d)     0.00083       2.00327
   109    C    5  dx2y2  Ryd( 3d)     0.00058       2.08779
   110    C    5  dz2    Ryd( 3d)     0.00042       1.84108

   111    C    6  S      Cor( 1S)     1.99929     -10.39272
   112    C    6  S      Val( 2S)     0.94738      -0.17265
   113    C    6  S      Ryd( 4S)     0.00116       0.82000
   114    C    6  S      Ryd( 3S)     0.00014       0.77028
   115    C    6  S      Ryd( 5S)     0.00000      23.08099
   116    C    6  px     Val( 2p)     1.08690      -0.08164
   117    C    6  px     Ryd( 4p)     0.00401       0.84105
   118    C    6  px     Ryd( 3p)     0.00033       0.30442
   119    C    6  px     Ryd( 5p)     0.00003       2.95291
   120    C    6  py     Val( 2p)     1.05281      -0.06297
   121    C    6  py     Ryd( 4p)     0.00369       0.83402
   122    C    6  py     Ryd( 3p)     0.00045       0.37619
   123    C    6  py     Ryd( 5p)     0.00014       3.07924
   124    C    6  pz     Val( 2p)     1.08551      -0.08166
   125    C    6  pz     Ryd( 4p)     0.00408       0.84192
   126    C    6  pz     Ryd( 3p)     0.00031       0.30830
   127    C    6  pz     Ryd( 5p)     0.00004       2.95873
   128    C    6  dxy    Ryd( 3d)     0.00045       2.13316
   129    C    6  dxz    Ryd( 3d)     0.00076       2.00691
   130    C    6  dyz    Ryd( 3d)     0.00047       2.13832
   131    C    6  dx2y2  Ryd( 3d)     0.00060       2.04398
   132    C    6  dz2    Ryd( 3d)     0.00041       1.76840

   133    C    7  S      Cor( 1S)     1.99903     -10.45057
   134    C    7  S      Val( 2S)     0.89977      -0.19092
   135    C    7  S      Ryd( 4S)     0.00265       1.21960
   136    C    7  S      Ryd( 3S)     0.00020       0.83786
   137    C    7  S      Ryd( 5S)     0.00001      23.41127
   138    C    7  px     Val( 2p)     1.20498      -0.14754
   139    C    7  px     Ryd( 4p)     0.01199       0.88122
   140    C    7  px     Ryd( 3p)     0.00123       0.79966
   141    C    7  px     Ryd( 5p)     0.00021       2.03871
   142    C    7  py     Val( 2p)     0.98386      -0.10457
   143    C    7  py     Ryd( 4p)     0.00298       0.62934
   144    C    7  py     Ryd( 3p)     0.00122       0.48740
   145    C    7  py     Ryd( 5p)     0.00028       2.31252
   146    C    7  pz     Val( 2p)     0.96550      -0.10391
   147    C    7  pz     Ryd( 4p)     0.00615       0.72815
   148    C    7  pz     Ryd( 3p)     0.00176       0.57555
   149    C    7  pz     Ryd( 5p)     0.00024       2.33993
   150    C    7  dxy    Ryd( 3d)     0.00068       2.08219
   151    C    7  dxz    Ryd( 3d)     0.00051       1.92888
   152    C    7  dyz    Ryd( 3d)     0.00113       2.25193
   153    C    7  dx2y2  Ryd( 3d)     0.00124       1.98167
   154    C    7  dz2    Ryd( 3d)     0.00117       2.17994

   155    C    8  S      Cor( 1S)     1.99896     -10.42805
   156    C    8  S      Val( 2S)     0.87686      -0.16650
   157    C    8  S      Ryd( 4S)     0.00138       0.97309
   158    C    8  S      Ryd( 3S)     0.00026       0.79531
   159    C    8  S      Ryd( 5S)     0.00001      23.30918
   160    C    8  px     Val( 2p)     1.08003      -0.10132
   161    C    8  px     Ryd( 4p)     0.00454       0.97973
   162    C    8  px     Ryd( 3p)     0.00021       0.76351
   163    C    8  px     Ryd( 5p)     0.00018       3.47935
   164    C    8  py     Val( 2p)     1.02724      -0.12577
   165    C    8  py     Ryd( 4p)     0.00380       0.70291
   166    C    8  py     Ryd( 3p)     0.00022       0.51515
   167    C    8  py     Ryd( 5p)     0.00006       2.99528
   168    C    8  pz     Val( 2p)     1.04594      -0.09391
   169    C    8  pz     Ryd( 4p)     0.00605       1.06216
   170    C    8  pz     Ryd( 3p)     0.00023       0.67297
   171    C    8  pz     Ryd( 5p)     0.00011       3.44935
   172    C    8  dxy    Ryd( 3d)     0.00056       1.88495
   173    C    8  dxz    Ryd( 3d)     0.00065       2.44616
   174    C    8  dyz    Ryd( 3d)     0.00059       1.97627
   175    C    8  dx2y2  Ryd( 3d)     0.00043       2.09871
   176    C    8  dz2    Ryd( 3d)     0.00052       2.20748

   177    N    9  S      Cor( 1S)     1.99940     -14.60945
   178    N    9  S      Val( 2S)     1.24251      -0.59034
   179    N    9  S      Ryd( 4S)     0.00118       1.32095
   180    N    9  S      Ryd( 3S)     0.00019       1.11090
   181    N    9  S      Ryd( 5S)     0.00000      35.26761
   182    N    9  px     Val( 2p)     1.40799      -0.28733
   183    N    9  px     Ryd( 4p)     0.00350       1.02405
   184    N    9  px     Ryd( 3p)     0.00027       0.85394
   185    N    9  px     Ryd( 5p)     0.00006       4.22038
   186    N    9  py     Val( 2p)     1.49927      -0.30043
   187    N    9  py     Ryd( 3p)     0.00497       0.85240
   188    N    9  py     Ryd( 4p)     0.00038       0.93622
   189    N    9  py     Ryd( 5p)     0.00003       4.18380
   190    N    9  pz     Val( 2p)     1.45432      -0.30038
   191    N    9  pz     Ryd( 3p)     0.00489       0.82403
   192    N    9  pz     Ryd( 4p)     0.00020       0.90458
   193    N    9  pz     Ryd( 5p)     0.00006       4.28122
   194    N    9  dxy    Ryd( 3d)     0.00065       2.48684
   195    N    9  dxz    Ryd( 3d)     0.00043       2.58339
   196    N    9  dyz    Ryd( 3d)     0.00064       2.74991
   197    N    9  dx2y2  Ryd( 3d)     0.00059       2.48288
   198    N    9  dz2    Ryd( 3d)     0.00070       2.44778

   199    C   10  S      Cor( 1S)     1.99867     -10.48796
   200    C   10  S      Val( 2S)     0.92370      -0.24419
   201    C   10  S      Ryd( 4S)     0.00071       0.91244
   202    C   10  S      Ryd( 3S)     0.00024       0.70834
   203    C   10  S      Ryd( 5S)     0.00001      23.27641
   204    C   10  px     Val( 2p)     0.98873      -0.16785
   205    C   10  px     Ryd( 4p)     0.00734       0.90076
   206    C   10  px     Ryd( 3p)     0.00032       0.41224
   207    C   10  px     Ryd( 5p)     0.00035       3.21633
   208    C   10  py     Val( 2p)     1.08734      -0.16207
   209    C   10  py     Ryd( 4p)     0.00202       0.64363
   210    C   10  py     Ryd( 3p)     0.00045       0.39751
   211    C   10  py     Ryd( 5p)     0.00006       2.90682
   212    C   10  pz     Val( 2p)     1.05667      -0.14504
   213    C   10  pz     Ryd( 4p)     0.00633       0.85563
   214    C   10  pz     Ryd( 3p)     0.00034       0.56078
   215    C   10  pz     Ryd( 5p)     0.00023       3.26350
   216    C   10  dxy    Ryd( 3d)     0.00123       1.74220
   217    C   10  dxz    Ryd( 3d)     0.00159       2.09038
   218    C   10  dyz    Ryd( 3d)     0.00080       1.87444
   219    C   10  dx2y2  Ryd( 3d)     0.00132       1.97049
   220    C   10  dz2    Ryd( 3d)     0.00093       2.12680

   221    C   11  S      Cor( 1S)     1.99914     -10.40329
   222    C   11  S      Val( 2S)     0.94232      -0.18160
   223    C   11  S      Ryd( 4S)     0.00171       0.86156
   224    C   11  S      Ryd( 3S)     0.00041       0.85056
   225    C   11  S      Ryd( 5S)     0.00001      22.97236
   226    C   11  px     Val( 2p)     1.15856      -0.07837
   227    C   11  px     Ryd( 4p)     0.00641       1.01254
   228    C   11  px     Ryd( 3p)     0.00043       0.36988
   229    C   11  px     Ryd( 5p)     0.00008       3.09862
   230    C   11  py     Val( 2p)     1.01750      -0.12092
   231    C   11  py     Ryd( 4p)     0.00207       0.64015
   232    C   11  py     Ryd( 3p)     0.00046       0.31810
   233    C   11  py     Ryd( 5p)     0.00002       2.79651
   234    C   11  pz     Val( 2p)     1.06274      -0.08679
   235    C   11  pz     Ryd( 4p)     0.00399       0.85294
   236    C   11  pz     Ryd( 3p)     0.00047       0.36864
   237    C   11  pz     Ryd( 5p)     0.00010       3.05882
   238    C   11  dxy    Ryd( 3d)     0.00054       1.69893
   239    C   11  dxz    Ryd( 3d)     0.00064       2.29132
   240    C   11  dyz    Ryd( 3d)     0.00045       1.90033
   241    C   11  dx2y2  Ryd( 3d)     0.00056       1.97857
   242    C   11  dz2    Ryd( 3d)     0.00052       2.13166

   243    C   12  S      Cor( 1S)     1.99928     -10.40083
   244    C   12  S      Val( 2S)     0.94874      -0.18064
   245    C   12  S      Ryd( 3S)     0.00106       0.78014
   246    C   12  S      Ryd( 4S)     0.00017       0.83094
   247    C   12  S      Ryd( 5S)     0.00000      23.04983
   248    C   12  px     Val( 2p)     1.05032      -0.06696
   249    C   12  px     Ryd( 4p)     0.00379       0.86163
   250    C   12  px     Ryd( 3p)     0.00054       0.39498
   251    C   12  px     Ryd( 5p)     0.00015       3.03991
   252    C   12  py     Val( 2p)     1.01615      -0.11390
   253    C   12  py     Ryd( 4p)     0.00201       0.66517
   254    C   12  py     Ryd( 3p)     0.00026       0.32564
   255    C   12  py     Ryd( 5p)     0.00002       2.75458
   256    C   12  pz     Val( 2p)     1.15068      -0.06761
   257    C   12  pz     Ryd( 4p)     0.00535       1.03069
   258    C   12  pz     Ryd( 3p)     0.00037       0.28530
   259    C   12  pz     Ryd( 5p)     0.00005       3.07138
   260    C   12  dxy    Ryd( 3d)     0.00048       1.86308
   261    C   12  dxz    Ryd( 3d)     0.00045       2.36948
   262    C   12  dyz    Ryd( 3d)     0.00055       1.75773
   263    C   12  dx2y2  Ryd( 3d)     0.00044       2.08776
   264    C   12  dz2    Ryd( 3d)     0.00077       1.98029

   265    C   13  S      Cor( 1S)     1.99928     -10.39813
   266    C   13  S      Val( 2S)     0.94740      -0.17855
   267    C   13  S      Ryd( 4S)     0.00101       0.84249
   268    C   13  S      Ryd( 3S)     0.00017       0.77987
   269    C   13  S      Ryd( 5S)     0.00001      23.00114
   270    C   13  px     Val( 2p)     1.14053      -0.06307
   271    C   13  px     Ryd( 4p)     0.00543       1.02556
   272    C   13  px     Ryd( 3p)     0.00032       0.31212
   273    C   13  px     Ryd( 5p)     0.00008       3.10159
   274    C   13  py     Val( 2p)     0.99816      -0.11285
   275    C   13  py     Ryd( 4p)     0.00178       0.63037
   276    C   13  py     Ryd( 3p)     0.00025       0.33775
   277    C   13  py     Ryd( 5p)     0.00004       2.76766
   278    C   13  pz     Val( 2p)     1.08252      -0.06826
   279    C   13  pz     Ryd( 4p)     0.00426       0.89971
   280    C   13  pz     Ryd( 3p)     0.00041       0.34983
   281    C   13  pz     Ryd( 5p)     0.00011       3.03537
   282    C   13  dxy    Ryd( 3d)     0.00040       1.75305
   283    C   13  dxz    Ryd( 3d)     0.00087       2.22938
   284    C   13  dyz    Ryd( 3d)     0.00041       1.90131
   285    C   13  dx2y2  Ryd( 3d)     0.00057       2.02782
   286    C   13  dz2    Ryd( 3d)     0.00045       2.17061

   287    C   14  S      Cor( 1S)     1.99917     -10.40064
   288    C   14  S      Val( 2S)     0.93704      -0.17588
   289    C   14  S      Ryd( 4S)     0.00100       0.91490
   290    C   14  S      Ryd( 3S)     0.00015       0.61895
   291    C   14  S      Ryd( 5S)     0.00001      23.15600
   292    C   14  px     Val( 2p)     1.13876      -0.06450
   293    C   14  px     Ryd( 4p)     0.00559       1.00358
   294    C   14  px     Ryd( 3p)     0.00034       0.40593
   295    C   14  px     Ryd( 5p)     0.00007       3.14860
   296    C   14  py     Val( 2p)     1.01606      -0.11753
   297    C   14  py     Ryd( 4p)     0.00172       0.69196
   298    C   14  py     Ryd( 3p)     0.00028       0.45021
   299    C   14  py     Ryd( 5p)     0.00002       2.82003
   300    C   14  pz     Val( 2p)     1.06877      -0.07908
   301    C   14  pz     Ryd( 4p)     0.00346       0.93422
   302    C   14  pz     Ryd( 3p)     0.00030       0.43557
   303    C   14  pz     Ryd( 5p)     0.00012       3.12650
   304    C   14  dxy    Ryd( 3d)     0.00057       1.71389
   305    C   14  dxz    Ryd( 3d)     0.00063       2.27029
   306    C   14  dyz    Ryd( 3d)     0.00048       1.93927
   307    C   14  dx2y2  Ryd( 3d)     0.00049       1.98456
   308    C   14  dz2    Ryd( 3d)     0.00057       2.18492

   309    C   15  S      Cor( 1S)     1.99949     -10.52153
   310    C   15  S      Val( 2S)     0.85883      -0.17719
   311    C   15  S      Ryd( 3S)     0.00743       0.72094
   312    C   15  S      Ryd( 4S)     0.00011       0.73752
   313    C   15  S      Ryd( 5S)     0.00003      22.83130
   314    C   15  px     Val( 2p)     0.78687      -0.02595
   315    C   15  px     Ryd( 4p)     0.01155       1.10290
   316    C   15  px     Ryd( 3p)     0.00062       0.72979
   317    C   15  px     Ryd( 5p)     0.00017       2.18503
   318    C   15  py     Val( 2p)     0.88187      -0.08892
   319    C   15  py     Ryd( 4p)     0.00242       1.07153
   320    C   15  py     Ryd( 3p)     0.00021       0.66587
   321    C   15  py     Ryd( 5p)     0.00009       2.08853
   322    C   15  pz     Val( 2p)     0.86233      -0.07148
   323    C   15  pz     Ryd( 4p)     0.00280       1.05755
   324    C   15  pz     Ryd( 3p)     0.00015       0.66154
   325    C   15  pz     Ryd( 5p)     0.00007       2.10571
   326    C   15  dxy    Ryd( 3d)     0.00388       2.04911
   327    C   15  dxz    Ryd( 3d)     0.00388       2.10489
   328    C   15  dyz    Ryd( 3d)     0.00103       1.94871
   329    C   15  dx2y2  Ryd( 3d)     0.00193       2.06139
   330    C   15  dz2    Ryd( 3d)     0.00136       1.79493

   331    O   16  S      Cor( 1S)     1.99981     -19.36605
   332    O   16  S      Val( 2S)     1.72729      -0.98456
   333    O   16  S      Ryd( 3S)     0.00345       0.90233
   334    O   16  S      Ryd( 4S)     0.00016       1.58922
   335    O   16  S      Ryd( 5S)     0.00000      49.78778
   336    O   16  px     Val( 2p)     1.54318      -0.32860
   337    O   16  px     Ryd( 3p)     0.00097       0.80827
   338    O   16  px     Ryd( 4p)     0.00005       0.89440
   339    O   16  px     Ryd( 5p)     0.00007       5.29033
   340    O   16  py     Val( 2p)     1.68604      -0.31812
   341    O   16  py     Ryd( 3p)     0.00152       0.74784
   342    O   16  py     Ryd( 4p)     0.00005       0.91118
   343    O   16  py     Ryd( 5p)     0.00002       5.09264
   344    O   16  pz     Val( 2p)     1.74546      -0.32300
   345    O   16  pz     Ryd( 3p)     0.00163       0.79221
   346    O   16  pz     Ryd( 4p)     0.00007       0.91687
   347    O   16  pz     Ryd( 5p)     0.00002       5.08588
   348    O   16  dxy    Ryd( 3d)     0.00132       3.30006
   349    O   16  dxz    Ryd( 3d)     0.00126       3.19152
   350    O   16  dyz    Ryd( 3d)     0.00014       2.97891
   351    O   16  dx2y2  Ryd( 3d)     0.00132       3.45667
   352    O   16  dz2    Ryd( 3d)     0.00041       3.14457

   353   Cl   17  S      Cor( 1S)     2.00000    -101.24960
   354   Cl   17  S      Cor( 2S)     1.99967     -10.93014
   355   Cl   17  S      Val( 3S)     1.80643      -1.10214
   356   Cl   17  S      Ryd( 5S)     0.00169       1.18979
   357   Cl   17  S      Ryd( 4S)     0.00010       1.09870
   358   Cl   17  S      Ryd( 6S)     0.00000      17.76183
   359   Cl   17  S      Ryd( 7S)     0.00000     207.60758
   360   Cl   17  px     Cor( 2p)     1.99993      -7.55341
   361   Cl   17  px     Val( 3p)     1.42877      -0.33180
   362   Cl   17  px     Ryd( 5p)     0.00322       0.44472
   363   Cl   17  px     Ryd( 4p)     0.00020       0.35254
   364   Cl   17  px     Ryd( 6p)     0.00003       4.53783
   365   Cl   17  px     Ryd( 7p)     0.00000      24.34372
   366   Cl   17  py     Cor( 2p)     1.99999      -7.55016
   367   Cl   17  py     Val( 3p)     1.92627      -0.39861
   368   Cl   17  py     Ryd( 5p)     0.00283       0.48527
   369   Cl   17  py     Ryd( 4p)     0.00017       0.46394
   370   Cl   17  py     Ryd( 6p)     0.00001       3.76010
   371   Cl   17  py     Ryd( 7p)     0.00000      24.36280
   372   Cl   17  pz     Cor( 2p)     1.99997      -7.55117
   373   Cl   17  pz     Val( 3p)     1.78038      -0.37892
   374   Cl   17  pz     Ryd( 4p)     0.00314       0.49425
   375   Cl   17  pz     Ryd( 5p)     0.00021       0.55128
   376   Cl   17  pz     Ryd( 6p)     0.00002       4.19009
   377   Cl   17  pz     Ryd( 7p)     0.00000      24.34618
   378   Cl   17  dxy    Ryd( 3d)     0.00206       1.02397
   379   Cl   17  dxz    Ryd( 3d)     0.00399       1.26420
   380   Cl   17  dyz    Ryd( 3d)     0.00078       0.98108
   381   Cl   17  dx2y2  Ryd( 3d)     0.00303       1.18291
   382   Cl   17  dz2    Ryd( 3d)     0.00108       1.09763

   383    H   18  S      Val( 1S)     0.79556       0.11044
   384    H   18  S      Ryd( 2S)     0.00040       0.84952
   385    H   18  S      Ryd( 3S)     0.00021       1.89647

   386    H   19  S      Val( 1S)     0.79379       0.10904
   387    H   19  S      Ryd( 2S)     0.00048       0.77507
   388    H   19  S      Ryd( 3S)     0.00022       1.97726

   389    H   20  S      Val( 1S)     0.79306       0.10722
   390    H   20  S      Ryd( 2S)     0.00067       1.37612
   391    H   20  S      Ryd( 3S)     0.00021       1.47817

   392    H   21  S      Val( 1S)     0.79424       0.10848
   393    H   21  S      Ryd( 2S)     0.00104       1.15738
   394    H   21  S      Ryd( 3S)     0.00020       1.69698

   395    H   22  S      Val( 1S)     0.79412       0.10877
   396    H   22  S      Ryd( 2S)     0.00047       0.79301
   397    H   22  S      Ryd( 3S)     0.00022       1.97317

   398    H   23  S      Val( 1S)     0.73484       0.05182
   399    H   23  S      Ryd( 2S)     0.00254       0.65358
   400    H   23  S      Ryd( 3S)     0.00019       2.37552

   401    H   24  S      Val( 1S)     0.59342       0.13737
   402    H   24  S      Ryd( 2S)     0.00186       0.68336
   403    H   24  S      Ryd( 3S)     0.00051       2.16491

   404    H   25  S      Val( 1S)     0.78138       0.09911
   405    H   25  S      Ryd( 2S)     0.00066       1.12200
   406    H   25  S      Ryd( 3S)     0.00022       1.63495

   407    H   26  S      Val( 1S)     0.78872       0.10615
   408    H   26  S      Ryd( 2S)     0.00043       0.87353
   409    H   26  S      Ryd( 3S)     0.00022       1.86368

   410    H   27  S      Val( 1S)     0.79005       0.10607
   411    H   27  S      Ryd( 2S)     0.00047       0.79944
   412    H   27  S      Ryd( 3S)     0.00023       1.95638

   413    H   28  S      Val( 1S)     0.78840       0.10441
   414    H   28  S      Ryd( 3S)     0.00052       1.60495
   415    H   28  S      Ryd( 2S)     0.00023       1.24440

   416    H   29  S      Val( 1S)     0.84787       0.03090
   417    H   29  S      Ryd( 2S)     0.00100       0.92673
   418    H   29  S      Ryd( 3S)     0.00011       1.85102

 WARNING:  1 low occupancy (<1.9990e) core orbital  found on  C    8
           1 low occupancy (<1.9990e) core orbital  found on  C   10

 WARNING:  Population inversion found on atom  C    1
           Population inversion found on atom  C    2
           Population inversion found on atom  C    3
           Population inversion found on atom  C    4
           Population inversion found on atom  C    5
           Population inversion found on atom  C    6
           Population inversion found on atom  C    7
           Population inversion found on atom  C    8
           Population inversion found on atom  N    9
           Population inversion found on atom  C   10
           Population inversion found on atom  C   11
           Population inversion found on atom  C   12
           Population inversion found on atom  C   13
           Population inversion found on atom  C   14
           Population inversion found on atom  C   15
           Population inversion found on atom  O   16
           Population inversion found on atom Cl   17
           Population inversion found on atom  H   28


 Summary of Natural Population Analysis:                  
                                                          
                                       Natural Population 
                Natural  -----------------------------------------------
    Atom  No    Charge         Core      Valence    Rydberg      Total
 -----------------------------------------------------------------------
      C    1   -0.20170      1.99929     4.18542    0.01699     6.20170
      C    2   -0.18816      1.99929     4.17197    0.01690     6.18816
      C    3   -0.19590      1.99917     4.18134    0.01539     6.19590
      C    4   -0.03528      1.99911     4.01822    0.01795     6.03528
      C    5   -0.19784      1.99916     4.18303    0.01564     6.19784
      C    6   -0.18897      1.99929     4.17259    0.01709     6.18897
      C    7   -0.08679      1.99903     4.05410    0.03366     6.08679
      C    8   -0.04884      1.99896     4.03007    0.01981     6.04884
      N    9   -0.62225      1.99940     5.60410    0.01875     7.62225
      C   10   -0.07937      1.99867     4.05644    0.02426     6.07937
      C   11   -0.19913      1.99914     4.18112    0.01887     6.19913
      C   12   -0.18164      1.99928     4.16589    0.01647     6.18164
      C   13   -0.18446      1.99928     4.16861    0.01656     6.18446
      C   14   -0.17559      1.99917     4.16062    0.01581     6.17559
      C   15    0.57288      1.99949     3.38991    0.03773     5.42712
      O   16   -0.71424      1.99981     6.70197    0.01246     8.71424
     Cl   17    0.03604      9.99956     6.94185    0.02256    16.96396
      H   18    0.20383      0.00000     0.79556    0.00061     0.79617
      H   19    0.20551      0.00000     0.79379    0.00070     0.79449
      H   20    0.20606      0.00000     0.79306    0.00088     0.79394
      H   21    0.20452      0.00000     0.79424    0.00124     0.79548
      H   22    0.20519      0.00000     0.79412    0.00069     0.79481
      H   23    0.26244      0.00000     0.73484    0.00273     0.73756
      H   24    0.40420      0.00000     0.59342    0.00238     0.59580
      H   25    0.21774      0.00000     0.78138    0.00088     0.78226
      H   26    0.21063      0.00000     0.78872    0.00065     0.78937
      H   27    0.20926      0.00000     0.79005    0.00069     0.79074
      H   28    0.21086      0.00000     0.78840    0.00075     0.78914
      H   29    0.15102      0.00000     0.84787    0.00111     0.84898
 =======================================================================
   * Total *   -0.00000     41.98710    85.66269    0.35020   128.00000

                                 Natural Population      
 --------------------------------------------------------
   Core                      41.98710 ( 99.9693% of  42)
   Valence                   85.66269 ( 99.6078% of  86)
   Natural Minimal Basis    127.64980 ( 99.7264% of 128)
   Natural Rydberg Basis      0.35020 (  0.2736% of 128)
 --------------------------------------------------------

    Atom  No          Natural Electron Configuration
 ----------------------------------------------------------------------------
      C    1      [core]2S( 0.95)2p( 3.24)4p( 0.01)
      C    2      [core]2S( 0.95)2p( 3.22)4p( 0.01)
      C    3      [core]2S( 0.93)2p( 3.25)4p( 0.01)
      C    4      [core]2S( 0.88)2p( 3.13)4p( 0.01)
      C    5      [core]2S( 0.93)2p( 3.25)4p( 0.01)
      C    6      [core]2S( 0.95)2p( 3.23)4p( 0.01)
      C    7      [core]2S( 0.90)2p( 3.15)4p( 0.02)
      C    8      [core]2S( 0.88)2p( 3.15)4p( 0.01)
      N    9      [core]2S( 1.24)2p( 4.36)3p( 0.01)
      C   10      [core]2S( 0.92)2p( 3.13)3d( 0.01)4p( 0.02)
      C   11      [core]2S( 0.94)2p( 3.24)4p( 0.01)
      C   12      [core]2S( 0.95)2p( 3.22)4p( 0.01)
      C   13      [core]2S( 0.95)2p( 3.22)4p( 0.01)
      C   14      [core]2S( 0.94)2p( 3.22)4p( 0.01)
      C   15      [core]2S( 0.86)2p( 2.53)3S( 0.01)3d( 0.01)4p( 0.02)
      O   16      [core]2S( 1.73)2p( 4.97)
     Cl   17      [core]3S( 1.81)3p( 5.14)3d( 0.01)5p( 0.01)
      H   18            1S( 0.80)
      H   19            1S( 0.79)
      H   20            1S( 0.79)
      H   21            1S( 0.79)
      H   22            1S( 0.79)
      H   23            1S( 0.73)
      H   24            1S( 0.59)
      H   25            1S( 0.78)
      H   26            1S( 0.79)
      H   27            1S( 0.79)
      H   28            1S( 0.79)
      H   29            1S( 0.85)


 Wiberg bond index matrix in the NAO basis:                                    

     Atom    1       2       3       4       5       6       7       8       9
     ---- ------  ------  ------  ------  ------  ------  ------  ------  ------
   1.  C  0.0000  1.4296  0.0112  0.1095  0.0114  1.4391  0.0014  0.0027  0.0002
   2.  C  1.4296  0.0000  1.4431  0.0127  0.1099  0.0114  0.0083  0.0005  0.0006
   3.  C  0.0112  1.4431  0.0000  1.3960  0.0123  0.1135  0.0108  0.0060  0.0067
   4.  C  0.1095  0.0127  1.3960  0.0000  1.4059  0.0130  0.9881  0.0138  0.0149
   5.  C  0.0114  0.1099  0.0123  1.4059  0.0000  1.4302  0.0104  0.0094  0.0034
   6.  C  1.4391  0.0114  0.1135  0.0130  1.4302  0.0000  0.0077  0.0002  0.0007
   7.  C  0.0014  0.0083  0.0108  0.9881  0.0104  0.0077  0.0000  0.9830  0.9553
   8.  C  0.0027  0.0005  0.0060  0.0138  0.0094  0.0002  0.9830  0.0000  0.0177
   9.  N  0.0002  0.0006  0.0067  0.0149  0.0034  0.0007  0.9553  0.0177  0.0000
  10.  C  0.0005  0.0003  0.0009  0.0051  0.0014  0.0003  0.0107  1.3531  0.0068
  11.  C  0.0001  0.0001  0.0004  0.0006  0.0002  0.0001  0.0080  0.0146  0.0006
  12.  C  0.0005  0.0001  0.0005  0.0021  0.0007  0.0002  0.0014  0.1044  0.0036
  13.  C  0.0001  0.0001  0.0003  0.0003  0.0003  0.0001  0.0076  0.0122  0.0004
  14.  C  0.0007  0.0002  0.0014  0.0083  0.0012  0.0005  0.0116  1.4038  0.0108
  15.  C  0.0001  0.0004  0.0006  0.0085  0.0006  0.0001  0.0147  0.0093  1.2435
  16.  O  0.0002  0.0002  0.0006  0.0031  0.0008  0.0001  0.0088  0.0028  0.1689
  17. Cl  0.0004  0.0006  0.0016  0.0022  0.0012  0.0016  0.0054  0.0543  0.0046
  18.  H  0.9305  0.0037  0.0077  0.0003  0.0076  0.0037  0.0004  0.0000  0.0000
  19.  H  0.0037  0.9302  0.0036  0.0069  0.0004  0.0076  0.0003  0.0000  0.0002
  20.  H  0.0075  0.0039  0.9271  0.0038  0.0089  0.0004  0.0019  0.0003  0.0004
  21.  H  0.0075  0.0004  0.0087  0.0039  0.9274  0.0039  0.0022  0.0002  0.0013
  22.  H  0.0037  0.0076  0.0003  0.0070  0.0037  0.9300  0.0003  0.0001  0.0001
  23.  H  0.0039  0.0003  0.0060  0.0032  0.0127  0.0001  0.8732  0.0033  0.0012
  24.  H  0.0001  0.0000  0.0003  0.0004  0.0005  0.0000  0.0058  0.0004  0.8010
  25.  H  0.0000  0.0000  0.0000  0.0000  0.0000  0.0000  0.0004  0.0067  0.0000
  26.  H  0.0000  0.0000  0.0000  0.0000  0.0000  0.0000  0.0004  0.0003  0.0000
  27.  H  0.0000  0.0000  0.0000  0.0001  0.0000  0.0000  0.0002  0.0070  0.0001
  28.  H  0.0000  0.0000  0.0001  0.0002  0.0001  0.0000  0.0020  0.0040  0.0003
  29.  H  0.0000  0.0000  0.0003  0.0001  0.0001  0.0000  0.0105  0.0001  0.0024

     Atom   10      11      12      13      14      15      16      17      18
     ---- ------  ------  ------  ------  ------  ------  ------  ------  ------
   1.  C  0.0005  0.0001  0.0005  0.0001  0.0007  0.0001  0.0002  0.0004  0.9305
   2.  C  0.0003  0.0001  0.0001  0.0001  0.0002  0.0004  0.0002  0.0006  0.0037
   3.  C  0.0009  0.0004  0.0005  0.0003  0.0014  0.0006  0.0006  0.0016  0.0077
   4.  C  0.0051  0.0006  0.0021  0.0003  0.0083  0.0085  0.0031  0.0022  0.0003
   5.  C  0.0014  0.0002  0.0007  0.0003  0.0012  0.0006  0.0008  0.0012  0.0076
   6.  C  0.0003  0.0001  0.0002  0.0001  0.0005  0.0001  0.0001  0.0016  0.0037
   7.  C  0.0107  0.0080  0.0014  0.0076  0.0116  0.0147  0.0088  0.0054  0.0004
   8.  C  1.3531  0.0146  0.1044  0.0122  1.4038  0.0093  0.0028  0.0543  0.0000
   9.  N  0.0068  0.0006  0.0036  0.0004  0.0108  1.2435  0.1689  0.0046  0.0000
  10.  C  0.0000  1.3972  0.0140  0.1042  0.0149  0.0011  0.0009  1.0761  0.0000
  11.  C  1.3972  0.0000  1.4297  0.0111  0.1079  0.0002  0.0001  0.0536  0.0000
  12.  C  0.0140  1.4297  0.0000  1.4339  0.0115  0.0007  0.0006  0.0139  0.0000
  13.  C  0.1042  0.0111  1.4339  0.0000  1.4292  0.0003  0.0003  0.0169  0.0000
  14.  C  0.0149  0.1079  0.0115  1.4292  0.0000  0.0012  0.0015  0.0137  0.0000
  15.  C  0.0011  0.0002  0.0007  0.0003  0.0012  0.0000  1.6062  0.0009  0.0000
  16.  O  0.0009  0.0001  0.0006  0.0003  0.0015  1.6062  0.0000  0.0005  0.0000
  17. Cl  1.0761  0.0536  0.0139  0.0169  0.0137  0.0009  0.0005  0.0000  0.0000
  18.  H  0.0000  0.0000  0.0000  0.0000  0.0000  0.0000  0.0000  0.0000  0.0000
  19.  H  0.0000  0.0000  0.0000  0.0000  0.0000  0.0000  0.0000  0.0000  0.0026
  20.  H  0.0002  0.0000  0.0000  0.0001  0.0004  0.0001  0.0000  0.0000  0.0002
  21.  H  0.0000  0.0000  0.0000  0.0000  0.0001  0.0001  0.0002  0.0002  0.0002
  22.  H  0.0000  0.0000  0.0000  0.0000  0.0000  0.0000  0.0000  0.0000  0.0026
  23.  H  0.0074  0.0001  0.0001  0.0008  0.0028  0.0024  0.0048  0.0004  0.0000
  24.  H  0.0004  0.0004  0.0001  0.0001  0.0002  0.0027  0.0093  0.0069  0.0000
  25.  H  0.0031  0.9243  0.0044  0.0074  0.0005  0.0000  0.0000  0.0035  0.0000
  26.  H  0.0065  0.0038  0.9279  0.0039  0.0076  0.0000  0.0000  0.0008  0.0000
  27.  H  0.0003  0.0075  0.0038  0.9283  0.0038  0.0000  0.0000  0.0006  0.0000
  28.  H  0.0073  0.0004  0.0075  0.0038  0.9264  0.0001  0.0001  0.0010  0.0000
  29.  H  0.0003  0.0000  0.0001  0.0000  0.0003  0.9251  0.0371  0.0001  0.0000

     Atom   19      20      21      22      23      24      25      26      27
     ---- ------  ------  ------  ------  ------  ------  ------  ------  ------
   1.  C  0.0037  0.0075  0.0075  0.0037  0.0039  0.0001  0.0000  0.0000  0.0000
   2.  C  0.9302  0.0039  0.0004  0.0076  0.0003  0.0000  0.0000  0.0000  0.0000
   3.  C  0.0036  0.9271  0.0087  0.0003  0.0060  0.0003  0.0000  0.0000  0.0000
   4.  C  0.0069  0.0038  0.0039  0.0070  0.0032  0.0004  0.0000  0.0000  0.0001
   5.  C  0.0004  0.0089  0.9274  0.0037  0.0127  0.0005  0.0000  0.0000  0.0000
   6.  C  0.0076  0.0004  0.0039  0.9300  0.0001  0.0000  0.0000  0.0000  0.0000
   7.  C  0.0003  0.0019  0.0022  0.0003  0.8732  0.0058  0.0004  0.0004  0.0002
   8.  C  0.0000  0.0003  0.0002  0.0001  0.0033  0.0004  0.0067  0.0003  0.0070
   9.  N  0.0002  0.0004  0.0013  0.0001  0.0012  0.8010  0.0000  0.0000  0.0001
  10.  C  0.0000  0.0002  0.0000  0.0000  0.0074  0.0004  0.0031  0.0065  0.0003
  11.  C  0.0000  0.0000  0.0000  0.0000  0.0001  0.0004  0.9243  0.0038  0.0075
  12.  C  0.0000  0.0000  0.0000  0.0000  0.0001  0.0001  0.0044  0.9279  0.0038
  13.  C  0.0000  0.0001  0.0000  0.0000  0.0008  0.0001  0.0074  0.0039  0.9283
  14.  C  0.0000  0.0004  0.0001  0.0000  0.0028  0.0002  0.0005  0.0076  0.0038
  15.  C  0.0000  0.0001  0.0001  0.0000  0.0024  0.0027  0.0000  0.0000  0.0000
  16.  O  0.0000  0.0000  0.0002  0.0000  0.0048  0.0093  0.0000  0.0000  0.0000
  17. Cl  0.0000  0.0000  0.0002  0.0000  0.0004  0.0069  0.0035  0.0008  0.0006
  18.  H  0.0026  0.0002  0.0002  0.0026  0.0000  0.0000  0.0000  0.0000  0.0000
  19.  H  0.0000  0.0026  0.0004  0.0002  0.0000  0.0000  0.0000  0.0000  0.0000
  20.  H  0.0026  0.0000  0.0002  0.0004  0.0002  0.0000  0.0000  0.0000  0.0000
  21.  H  0.0004  0.0002  0.0000  0.0026  0.0002  0.0002  0.0000  0.0000  0.0000
  22.  H  0.0002  0.0004  0.0026  0.0000  0.0001  0.0000  0.0000  0.0000  0.0000
  23.  H  0.0000  0.0002  0.0002  0.0001  0.0000  0.0096  0.0003  0.0000  0.0001
  24.  H  0.0000  0.0000  0.0002  0.0000  0.0096  0.0000  0.0000  0.0000  0.0000
  25.  H  0.0000  0.0000  0.0000  0.0000  0.0003  0.0000  0.0000  0.0027  0.0002
  26.  H  0.0000  0.0000  0.0000  0.0000  0.0000  0.0000  0.0027  0.0000  0.0026
  27.  H  0.0000  0.0000  0.0000  0.0000  0.0001  0.0000  0.0002  0.0026  0.0000
  28.  H  0.0000  0.0000  0.0000  0.0000  0.0003  0.0000  0.0003  0.0002  0.0026
  29.  H  0.0000  0.0000  0.0000  0.0000  0.0015  0.0009  0.0000  0.0000  0.0000

     Atom   28      29
     ---- ------  ------
   1.  C  0.0000  0.0000
   2.  C  0.0000  0.0000
   3.  C  0.0001  0.0003
   4.  C  0.0002  0.0001
   5.  C  0.0001  0.0001
   6.  C  0.0000  0.0000
   7.  C  0.0020  0.0105
   8.  C  0.0040  0.0001
   9.  N  0.0003  0.0024
  10.  C  0.0073  0.0003
  11.  C  0.0004  0.0000
  12.  C  0.0075  0.0001
  13.  C  0.0038  0.0000
  14.  C  0.9264  0.0003
  15.  C  0.0001  0.9251
  16.  O  0.0001  0.0371
  17. Cl  0.0010  0.0001
  18.  H  0.0000  0.0000
  19.  H  0.0000  0.0000
  20.  H  0.0000  0.0000
  21.  H  0.0000  0.0000
  22.  H  0.0000  0.0000
  23.  H  0.0003  0.0015
  24.  H  0.0000  0.0009
  25.  H  0.0003  0.0000
  26.  H  0.0002  0.0000
  27.  H  0.0026  0.0000
  28.  H  0.0000  0.0000
  29.  H  0.0000  0.0000


 Wiberg bond index, Totals by atom:                                            

     Atom    1
     ---- ------
   1.  C  3.9646
   2.  C  3.9643
   3.  C  3.9603
   4.  C  4.0100
   5.  C  3.9608
   6.  C  3.9645
   7.  C  3.9309
   8.  C  4.0105
   9.  N  3.2460
  10.  C  4.0131
  11.  C  3.9612
  12.  C  3.9617
  13.  C  3.9617
  14.  C  3.9605
  15.  C  3.8189
  16.  O  1.8471
  17. Cl  1.2611
  18.  H  0.9594
  19.  H  0.9589
  20.  H  0.9589
  21.  H  0.9601
  22.  H  0.9590
  23.  H  0.9351
  24.  H  0.8394
  25.  H  0.9540
  26.  H  0.9567
  27.  H  0.9573
  28.  H  0.9567
  29.  H  0.9791


 Atom-atom overlap-weighted NAO bond order:                                    

     Atom    1       2       3       4       5       6       7       8       9
     ---- ------  ------  ------  ------  ------  ------  ------  ------  ------
   1.  C  0.0000  1.1457  0.0138 -0.0450  0.0141  1.1484  0.0011 -0.0007 -0.0007
   2.  C  1.1457  0.0000  1.1458  0.0244 -0.0430  0.0162  0.0078  0.0007 -0.0010
   3.  C  0.0138  1.1458  0.0000  1.1257  0.0138 -0.0405  0.0178 -0.0100  0.0033
   4.  C -0.0450  0.0244  1.1257  0.0000  1.1291  0.0252  0.8663  0.0224 -0.0015
   5.  C  0.0141 -0.0430  0.0138  1.1291  0.0000  1.1416  0.0132  0.0029 -0.0059
   6.  C  1.1484  0.0162 -0.0405  0.0252  1.1416  0.0000  0.0105 -0.0014 -0.0006
   7.  C  0.0011  0.0078  0.0178  0.8663  0.0132  0.0105  0.0000  0.8619  0.8053
   8.  C -0.0007  0.0007 -0.0100  0.0224  0.0029 -0.0014  0.8619  0.0000  0.0115
   9.  N -0.0007 -0.0010  0.0033 -0.0015 -0.0059 -0.0006  0.8053  0.0115  0.0000
  10.  C  0.0001  0.0008 -0.0019 -0.0143  0.0002  0.0002  0.0123  1.1286 -0.0115
  11.  C -0.0000 -0.0000 -0.0002  0.0002  0.0006 -0.0000  0.0073  0.0268 -0.0007
  12.  C -0.0000 -0.0000  0.0004 -0.0004 -0.0000 -0.0000  0.0006 -0.0399 -0.0002
  13.  C  0.0000 -0.0000  0.0010 -0.0008  0.0001 -0.0000  0.0095  0.0218 -0.0010
  14.  C -0.0000  0.0003 -0.0021  0.0005  0.0001 -0.0001  0.0286  1.1256  0.0011
  15.  C -0.0001 -0.0001 -0.0000  0.0031  0.0006 -0.0002  0.0041  0.0028  1.0385
  16.  O  0.0000  0.0000  0.0000  0.0015 -0.0003  0.0000 -0.0003  0.0013 -0.0492
  17. Cl  0.0010  0.0010  0.0000  0.0019  0.0020  0.0003  0.0043 -0.0274  0.0024
  18.  H  0.8059  0.0176  0.0019  0.0005  0.0021  0.0179 -0.0002  0.0000  0.0000
  19.  H  0.0184  0.8063  0.0161  0.0014 -0.0005  0.0028 -0.0006  0.0000  0.0000
  20.  H  0.0028  0.0178  0.7998  0.0157  0.0029  0.0015 -0.0012 -0.0007 -0.0001
  21.  H  0.0030  0.0015  0.0025  0.0151  0.8016  0.0183 -0.0040 -0.0005 -0.0033
  22.  H  0.0182  0.0030 -0.0006  0.0015  0.0164  0.8075 -0.0005  0.0000 -0.0000
  23.  H -0.0001 -0.0001 -0.0041  0.0173 -0.0004 -0.0001  0.7514  0.0168 -0.0046
  24.  H -0.0000 -0.0001  0.0003 -0.0017  0.0028 -0.0004 -0.0001 -0.0016  0.7104
  25.  H  0.0000  0.0000  0.0000  0.0000  0.0000 -0.0000 -0.0004  0.0019 -0.0000
  26.  H  0.0000  0.0000 -0.0000  0.0000  0.0000 -0.0000 -0.0002  0.0004  0.0000
  27.  H  0.0000  0.0000 -0.0000  0.0000  0.0000 -0.0000 -0.0006  0.0017  0.0000
  28.  H  0.0000  0.0000 -0.0001  0.0008 -0.0000 -0.0000 -0.0045  0.0155  0.0005
  29.  H  0.0000  0.0000  0.0000  0.0004 -0.0000 -0.0000  0.0034  0.0004 -0.0002

     Atom   10      11      12      13      14      15      16      17      18
     ---- ------  ------  ------  ------  ------  ------  ------  ------  ------
   1.  C  0.0001 -0.0000 -0.0000  0.0000 -0.0000 -0.0001  0.0000  0.0010  0.8059
   2.  C  0.0008 -0.0000 -0.0000 -0.0000  0.0003 -0.0001  0.0000  0.0010  0.0176
   3.  C -0.0019 -0.0002  0.0004  0.0010 -0.0021 -0.0000  0.0000  0.0000  0.0019
   4.  C -0.0143  0.0002 -0.0004 -0.0008  0.0005  0.0031  0.0015  0.0019  0.0005
   5.  C  0.0002  0.0006 -0.0000  0.0001  0.0001  0.0006 -0.0003  0.0020  0.0021
   6.  C  0.0002 -0.0000 -0.0000 -0.0000 -0.0001 -0.0002  0.0000  0.0003  0.0179
   7.  C  0.0123  0.0073  0.0006  0.0095  0.0286  0.0041 -0.0003  0.0043 -0.0002
   8.  C  1.1286  0.0268 -0.0399  0.0218  1.1256  0.0028  0.0013 -0.0274  0.0000
   9.  N -0.0115 -0.0007 -0.0002 -0.0010  0.0011  1.0385 -0.0492  0.0024  0.0000
  10.  C  0.0000  1.1481  0.0318 -0.0360  0.0265  0.0015 -0.0000  0.8645 -0.0000
  11.  C  1.1481  0.0000  1.1432  0.0175 -0.0394 -0.0001  0.0000 -0.0219 -0.0000
  12.  C  0.0318  1.1432  0.0000  1.1455  0.0145 -0.0000 -0.0000  0.0071  0.0000
  13.  C -0.0360  0.0175  1.1455  0.0000  1.1383  0.0001  0.0000  0.0010  0.0000
  14.  C  0.0265 -0.0394  0.0145  1.1383  0.0000  0.0020  0.0013  0.0071 -0.0000
  15.  C  0.0015 -0.0001 -0.0000  0.0001  0.0020  0.0000  1.2288  0.0005 -0.0000
  16.  O -0.0000  0.0000 -0.0000  0.0000  0.0013  1.2288  0.0000 -0.0001  0.0000
  17. Cl  0.8645 -0.0219  0.0071  0.0010  0.0071  0.0005 -0.0001  0.0000 -0.0000
  18.  H -0.0000 -0.0000  0.0000  0.0000 -0.0000 -0.0000  0.0000 -0.0000  0.0000
  19.  H -0.0000  0.0000 -0.0000 -0.0000  0.0000 -0.0000  0.0000  0.0000 -0.0034
  20.  H -0.0003  0.0001  0.0002  0.0005 -0.0005 -0.0001  0.0000  0.0000  0.0000
  21.  H  0.0001 -0.0000  0.0000  0.0000  0.0000  0.0002  0.0002 -0.0013  0.0000
  22.  H -0.0000 -0.0000  0.0000  0.0000  0.0000 -0.0001  0.0000 -0.0001 -0.0034
  23.  H -0.0004 -0.0002 -0.0002 -0.0001 -0.0006 -0.0059  0.0023 -0.0002 -0.0000
  24.  H -0.0012  0.0004 -0.0001  0.0000  0.0005  0.0167  0.0043  0.0128  0.0000
  25.  H  0.0159  0.8038  0.0200  0.0031 -0.0003 -0.0000 -0.0000 -0.0045 -0.0000
  26.  H  0.0003  0.0178  0.8047  0.0181  0.0014  0.0000  0.0000 -0.0004 -0.0000
  27.  H -0.0008  0.0025  0.0186  0.8052  0.0168 -0.0000  0.0000 -0.0000 -0.0000
  28.  H  0.0004  0.0013  0.0031  0.0169  0.7989  0.0001 -0.0001 -0.0003 -0.0000
  29.  H  0.0002 -0.0000  0.0000  0.0000  0.0001  0.8056 -0.0113 -0.0002 -0.0000

     Atom   19      20      21      22      23      24      25      26      27
     ---- ------  ------  ------  ------  ------  ------  ------  ------  ------
   1.  C  0.0184  0.0028  0.0030  0.0182 -0.0001 -0.0000  0.0000  0.0000  0.0000
   2.  C  0.8063  0.0178  0.0015  0.0030 -0.0001 -0.0001  0.0000  0.0000  0.0000
   3.  C  0.0161  0.7998  0.0025 -0.0006 -0.0041  0.0003  0.0000 -0.0000 -0.0000
   4.  C  0.0014  0.0157  0.0151  0.0015  0.0173 -0.0017  0.0000  0.0000  0.0000
   5.  C -0.0005  0.0029  0.8016  0.0164 -0.0004  0.0028  0.0000  0.0000  0.0000
   6.  C  0.0028  0.0015  0.0183  0.8075 -0.0001 -0.0004 -0.0000 -0.0000 -0.0000
   7.  C -0.0006 -0.0012 -0.0040 -0.0005  0.7514 -0.0001 -0.0004 -0.0002 -0.0006
   8.  C  0.0000 -0.0007 -0.0005  0.0000  0.0168 -0.0016  0.0019  0.0004  0.0017
   9.  N  0.0000 -0.0001 -0.0033 -0.0000 -0.0046  0.7104 -0.0000  0.0000  0.0000
  10.  C -0.0000 -0.0003  0.0001 -0.0000 -0.0004 -0.0012  0.0159  0.0003 -0.0008
  11.  C  0.0000  0.0001 -0.0000 -0.0000 -0.0002  0.0004  0.8038  0.0178  0.0025
  12.  C -0.0000  0.0002  0.0000  0.0000 -0.0002 -0.0001  0.0200  0.8047  0.0186
  13.  C -0.0000  0.0005  0.0000  0.0000 -0.0001  0.0000  0.0031  0.0181  0.8052
  14.  C  0.0000 -0.0005  0.0000  0.0000 -0.0006  0.0005 -0.0003  0.0014  0.0168
  15.  C -0.0000 -0.0001  0.0002 -0.0001 -0.0059  0.0167 -0.0000  0.0000 -0.0000
  16.  O  0.0000  0.0000  0.0002  0.0000  0.0023  0.0043 -0.0000  0.0000  0.0000
  17. Cl  0.0000  0.0000 -0.0013 -0.0001 -0.0002  0.0128 -0.0045 -0.0004 -0.0000
  18.  H -0.0034  0.0000  0.0000 -0.0034 -0.0000  0.0000 -0.0000 -0.0000 -0.0000
  19.  H  0.0000 -0.0035 -0.0000  0.0000 -0.0000 -0.0000 -0.0000 -0.0000 -0.0000
  20.  H -0.0035  0.0000  0.0000 -0.0000 -0.0017  0.0000  0.0000 -0.0000 -0.0000
  21.  H -0.0000  0.0000  0.0000 -0.0038 -0.0004  0.0021 -0.0000  0.0000 -0.0000
  22.  H  0.0000 -0.0000 -0.0038  0.0000 -0.0000 -0.0000 -0.0000  0.0000 -0.0000
  23.  H -0.0000 -0.0017 -0.0004 -0.0000  0.0000  0.0027 -0.0000 -0.0000  0.0000
  24.  H -0.0000  0.0000  0.0021 -0.0000  0.0027  0.0000  0.0000  0.0000  0.0000
  25.  H -0.0000  0.0000 -0.0000 -0.0000 -0.0000  0.0000  0.0000 -0.0035  0.0000
  26.  H -0.0000 -0.0000  0.0000  0.0000 -0.0000  0.0000 -0.0035  0.0000 -0.0034
  27.  H -0.0000 -0.0000 -0.0000 -0.0000  0.0000  0.0000  0.0000 -0.0034  0.0000
  28.  H -0.0000 -0.0005  0.0000 -0.0000 -0.0025  0.0000 -0.0000  0.0000 -0.0033
  29.  H -0.0000 -0.0000 -0.0001 -0.0000 -0.0008  0.0003 -0.0000 -0.0000 -0.0000

     Atom   28      29
     ---- ------  ------
   1.  C  0.0000  0.0000
   2.  C  0.0000  0.0000
   3.  C -0.0001  0.0000
   4.  C  0.0008  0.0004
   5.  C -0.0000 -0.0000
   6.  C -0.0000 -0.0000
   7.  C -0.0045  0.0034
   8.  C  0.0155  0.0004
   9.  N  0.0005 -0.0002
  10.  C  0.0004  0.0002
  11.  C  0.0013 -0.0000
  12.  C  0.0031  0.0000
  13.  C  0.0169  0.0000
  14.  C  0.7989  0.0001
  15.  C  0.0001  0.8056
  16.  O -0.0001 -0.0113
  17. Cl -0.0003 -0.0002
  18.  H -0.0000 -0.0000
  19.  H -0.0000 -0.0000
  20.  H -0.0005 -0.0000
  21.  H  0.0000 -0.0001
  22.  H -0.0000 -0.0000
  23.  H -0.0025 -0.0008
  24.  H  0.0000  0.0003
  25.  H -0.0000 -0.0000
  26.  H  0.0000 -0.0000
  27.  H -0.0033 -0.0000
  28.  H  0.0000 -0.0000
  29.  H -0.0000  0.0000


 Atom-atom overlap-weighted NAO bond order, Totals by atom:                    

     Atom    1
     ---- ------
   1.  C  3.1258
   2.  C  3.1444
   3.  C  3.0828
   4.  C  3.1893
   5.  C  3.0941
   6.  C  3.1473
   7.  C  3.3929
   8.  C  3.1609
   9.  N  2.4926
  10.  C  3.1654
  11.  C  3.1071
  12.  C  3.1487
  13.  C  3.1406
  14.  C  3.1208
  15.  C  3.0980
  16.  O  1.1783
  17. Cl  0.8494
  18.  H  0.8392
  19.  H  0.8371
  20.  H  0.8327
  21.  H  0.8315
  22.  H  0.8382
  23.  H  0.7684
  24.  H  0.7482
  25.  H  0.8361
  26.  H  0.8352
  27.  H  0.8366
  28.  H  0.8262
  29.  H  0.7979


 MO bond order:                                                                

     Atom    1       2       3       4       5       6       7       8       9
     ---- ------  ------  ------  ------  ------  ------  ------  ------  ------
   1.  C  0.0000  1.1432  0.2204 -0.3379  0.0792  0.4623  0.0583 -0.0095 -0.0094
   2.  C  1.1432  0.0000  0.1240  0.0764 -0.4048  0.2838 -0.0985 -0.0194  0.0194
   3.  C  0.2204  0.1240  0.0000  0.2799 -0.1145 -0.4548  0.0210  0.0441 -0.0623
   4.  C -0.3379  0.0764  0.2799  0.0000  1.0046 -0.0912 -0.7164  0.0965  0.0047
   5.  C  0.0792 -0.4048 -0.1145  1.0046  0.0000  0.1608  0.0932 -0.0072  0.0157
   6.  C  0.4623  0.2838 -0.4548 -0.0912  0.1608  0.0000 -0.0656 -0.0251  0.0048
   7.  C  0.0583 -0.0985  0.0210 -0.7164  0.0932 -0.0656  0.0000  0.2671 -0.6746
   8.  C -0.0095 -0.0194  0.0441  0.0965 -0.0072 -0.0251  0.2671  0.0000  0.0674
   9.  N -0.0094  0.0194 -0.0623  0.0047  0.0157  0.0048 -0.6746  0.0674  0.0000
  10.  C  0.0462  0.0060 -0.0202  0.0832 -0.0601  0.0305  0.0013  1.1534  0.1663
  11.  C  0.0022  0.0101  0.0161 -0.0210 -0.0182 -0.0075 -0.0810  0.0176 -0.0355
  12.  C -0.0383  0.0103  0.0663 -0.0161  0.0394 -0.0331 -0.0126 -0.7667 -0.0913
  13.  C -0.0113  0.0136  0.0049 -0.0129  0.0096 -0.0052 -0.0032 -0.1222  0.0089
  14.  C  0.0424 -0.0072 -0.0537  0.0092 -0.0371  0.0296  0.1353  1.6681  0.2078
  15.  C  0.0184 -0.0069  0.0061 -0.0791 -0.0349  0.0002  0.2126 -0.0672 -0.9848
  16.  O  0.0237  0.0166 -0.0030 -0.0563 -0.0274 -0.0245  0.0373 -0.0030 -0.0808
  17. Cl  0.0102  0.0286  0.0216 -0.0028  0.0354  0.0262  0.0635 -0.3353  0.0036
  18.  H  1.5480 -0.0206  0.1157  0.0384  0.1282  0.0763  0.0283  0.0044  0.0037
  19.  H -0.0081  1.4258  0.0826  0.1163  0.0203  0.1106 -0.0029  0.0035  0.0189
  20.  H  0.0234 -0.0718  0.3848  0.0811  0.0384  0.0142 -0.0263  0.0079  0.0261
  21.  H -0.0373  0.0024 -0.0290  0.0398 -0.4179 -0.0460 -0.0532  0.0076  0.0126
  22.  H -0.0640  0.0445  0.0064  0.0564  0.1019  0.6319 -0.0037  0.0044 -0.0047
  23.  H -0.0667 -0.0160  0.0907 -0.0546  0.1251 -0.0085 -0.3261 -0.0190  0.0370
  24.  H -0.0152  0.0111 -0.0082  0.0089  0.0005  0.0020 -0.1065  0.0113  0.9207
  25.  H -0.0034  0.0020 -0.0026 -0.0029  0.0015 -0.0021 -0.0095  0.0930 -0.0007
  26.  H  0.0004  0.0007 -0.0003  0.0001  0.0001 -0.0006  0.0219  0.0244  0.0017
  27.  H -0.0044 -0.0001  0.0042 -0.0034  0.0043 -0.0007  0.0005  0.0247  0.0068
  28.  H -0.0012  0.0029 -0.0075 -0.0014  0.0003 -0.0032 -0.0197  0.0070  0.0150
  29.  H  0.0007  0.0076 -0.0057  0.0118 -0.0013  0.0003 -0.1377  0.0142 -0.0699

     Atom   10      11      12      13      14      15      16      17      18
     ---- ------  ------  ------  ------  ------  ------  ------  ------  ------
   1.  C  0.0462  0.0022 -0.0383 -0.0113  0.0424  0.0184  0.0237  0.0102  1.5480
   2.  C  0.0060  0.0101  0.0103  0.0136 -0.0072 -0.0069  0.0166  0.0286 -0.0206
   3.  C -0.0202  0.0161  0.0663  0.0049 -0.0537  0.0061 -0.0030  0.0216  0.1157
   4.  C  0.0832 -0.0210 -0.0161 -0.0129  0.0092 -0.0791 -0.0563 -0.0028  0.0384
   5.  C -0.0601 -0.0182  0.0394  0.0096 -0.0371 -0.0349 -0.0274  0.0354  0.1282
   6.  C  0.0305 -0.0075 -0.0331 -0.0052  0.0296  0.0002 -0.0245  0.0262  0.0763
   7.  C  0.0013 -0.0810 -0.0126 -0.0032  0.1353  0.2126  0.0373  0.0635  0.0283
   8.  C  1.1534  0.0176 -0.7667 -0.1222  1.6681 -0.0672 -0.0030 -0.3353  0.0044
   9.  N  0.1663 -0.0355 -0.0913  0.0089  0.2078 -0.9848 -0.0808  0.0036  0.0037
  10.  C  0.0000  1.6184  0.1928 -0.7872 -0.2524 -0.0790  0.0406  0.7457  0.0001
  11.  C  1.6184  0.0000  1.8422  0.1619 -0.8418  0.0136 -0.0019 -0.4047 -0.0021
  12.  C  0.1928  1.8422  0.0000  1.3354 -0.0129  0.0574 -0.0305  0.0019  0.0005
  13.  C -0.7872  0.1619  1.3354  0.0000  1.5507  0.0186  0.0087  0.3462  0.0023
  14.  C -0.2524 -0.8418 -0.0129  1.5507  0.0000 -0.0553  0.0142 -0.0533 -0.0010
  15.  C -0.0790  0.0136  0.0574  0.0186 -0.0553  0.0000  0.8198 -0.0691  0.0015
  16.  O  0.0406 -0.0019 -0.0305  0.0087  0.0142  0.8198  0.0000  0.0470  0.0029
  17. Cl  0.7457 -0.4047  0.0019  0.3462 -0.0533 -0.0691  0.0470  0.0000 -0.0003
  18.  H  0.0001 -0.0021  0.0005  0.0023 -0.0010  0.0015  0.0029 -0.0003  0.0000
  19.  H  0.0041 -0.0041 -0.0036  0.0032 -0.0006 -0.0015  0.0026 -0.0009 -0.0557
  20.  H -0.0035  0.0034  0.0028 -0.0065  0.0214  0.0003  0.0039  0.0026 -0.0095
  21.  H  0.0106 -0.0026 -0.0053  0.0033  0.0083  0.0069 -0.0076  0.0058 -0.0093
  22.  H  0.0073 -0.0012 -0.0056  0.0008  0.0073 -0.0014  0.0010 -0.0015 -0.0558
  23.  H  0.0032  0.0036 -0.0049  0.0047 -0.0246 -0.0857  0.0593 -0.0025  0.0018
  24.  H -0.0002  0.0317 -0.0021 -0.0160 -0.0011  0.0944  0.2221 -0.1049  0.0003
  25.  H  0.0515  1.2713  0.0253  0.1083  0.0226 -0.0006 -0.0024 -0.0107 -0.0002
  26.  H  0.0771 -0.0169  1.0159  0.0698  0.0826  0.0028  0.0038 -0.0012 -0.0001
  27.  H -0.0021  0.0182 -0.0399  0.2674  0.0587 -0.0042  0.0075  0.0066  0.0001
  28.  H -0.0052  0.0165 -0.0178  0.0206 -0.2447 -0.0019  0.0021  0.0290  0.0009
  29.  H  0.0245 -0.0019 -0.0160  0.0053  0.0220 -0.1575  0.3120 -0.0043 -0.0002

     Atom   19      20      21      22      23      24      25      26      27
     ---- ------  ------  ------  ------  ------  ------  ------  ------  ------
   1.  C -0.0081  0.0234 -0.0373 -0.0640 -0.0667 -0.0152 -0.0034  0.0004 -0.0044
   2.  C  1.4258 -0.0718  0.0024  0.0445 -0.0160  0.0111  0.0020  0.0007 -0.0001
   3.  C  0.0826  0.3848 -0.0290  0.0064  0.0907 -0.0082 -0.0026 -0.0003  0.0042
   4.  C  0.1163  0.0811  0.0398  0.0564 -0.0546  0.0089 -0.0029  0.0001 -0.0034
   5.  C  0.0203  0.0384 -0.4179  0.1019  0.1251  0.0005  0.0015  0.0001  0.0043
   6.  C  0.1106  0.0142 -0.0460  0.6319 -0.0085  0.0020 -0.0021 -0.0006 -0.0007
   7.  C -0.0029 -0.0263 -0.0532 -0.0037 -0.3261 -0.1065 -0.0095  0.0219  0.0005
   8.  C  0.0035  0.0079  0.0076  0.0044 -0.0190  0.0113  0.0930  0.0244  0.0247
   9.  N  0.0189  0.0261  0.0126 -0.0047  0.0370  0.9207 -0.0007  0.0017  0.0068
  10.  C  0.0041 -0.0035  0.0106  0.0073  0.0032 -0.0002  0.0515  0.0771 -0.0021
  11.  C -0.0041  0.0034 -0.0026 -0.0012  0.0036  0.0317  1.2713 -0.0169  0.0182
  12.  C -0.0036  0.0028 -0.0053 -0.0056 -0.0049 -0.0021  0.0253  1.0159 -0.0399
  13.  C  0.0032 -0.0065  0.0033  0.0008  0.0047 -0.0160  0.1083  0.0698  0.2674
  14.  C -0.0006  0.0214  0.0083  0.0073 -0.0246 -0.0011  0.0226  0.0826  0.0587
  15.  C -0.0015  0.0003  0.0069 -0.0014 -0.0857  0.0944 -0.0006  0.0028 -0.0042
  16.  O  0.0026  0.0039 -0.0076  0.0010  0.0593  0.2221 -0.0024  0.0038  0.0075
  17. Cl -0.0009  0.0026  0.0058 -0.0015 -0.0025 -0.1049 -0.0107 -0.0012  0.0066
  18.  H -0.0557 -0.0095 -0.0093 -0.0558  0.0018  0.0003 -0.0002 -0.0001  0.0001
  19.  H  0.0000 -0.0551  0.0088 -0.0096 -0.0033  0.0061 -0.0002 -0.0003 -0.0002
  20.  H -0.0551  0.0000 -0.0135  0.0102 -0.0056  0.0032 -0.0012 -0.0004 -0.0018
  21.  H  0.0088 -0.0135  0.0000 -0.0559  0.0038  0.0164 -0.0010 -0.0009 -0.0009
  22.  H -0.0096  0.0102 -0.0559  0.0000  0.0041  0.0015 -0.0005  0.0001 -0.0004
  23.  H -0.0033 -0.0056  0.0038  0.0041  0.0000  0.1066  0.0087  0.0010 -0.0052
  24.  H  0.0061  0.0032  0.0164  0.0015  0.1066  0.0000  0.0070  0.0054  0.0045
  25.  H -0.0002 -0.0012 -0.0010 -0.0005  0.0087  0.0070  0.0000 -0.0561 -0.0084
  26.  H -0.0003 -0.0004 -0.0009  0.0001  0.0010  0.0054 -0.0561  0.0000 -0.0559
  27.  H -0.0002 -0.0018 -0.0009 -0.0004 -0.0052  0.0045 -0.0084 -0.0559  0.0000
  28.  H  0.0006 -0.0042 -0.0001 -0.0018 -0.0018  0.0019  0.0088 -0.0111 -0.0539
  29.  H  0.0019  0.0026 -0.0024 -0.0008  0.0079 -0.0189 -0.0000  0.0000  0.0012

     Atom   28      29
     ---- ------  ------
   1.  C -0.0012  0.0007
   2.  C  0.0029  0.0076
   3.  C -0.0075 -0.0057
   4.  C -0.0014  0.0118
   5.  C  0.0003 -0.0013
   6.  C -0.0032  0.0003
   7.  C -0.0197 -0.1377
   8.  C  0.0070  0.0142
   9.  N  0.0150 -0.0699
  10.  C -0.0052  0.0245
  11.  C  0.0165 -0.0019
  12.  C -0.0178 -0.0160
  13.  C  0.0206  0.0053
  14.  C -0.2447  0.0220
  15.  C -0.0019 -0.1575
  16.  O  0.0021  0.3120
  17. Cl  0.0290 -0.0043
  18.  H  0.0009 -0.0002
  19.  H  0.0006  0.0019
  20.  H -0.0042  0.0026
  21.  H -0.0001 -0.0024
  22.  H -0.0018 -0.0008
  23.  H -0.0018  0.0079
  24.  H  0.0019 -0.0189
  25.  H  0.0088 -0.0000
  26.  H -0.0111  0.0000
  27.  H -0.0539  0.0012
  28.  H  0.0000 -0.0000
  29.  H -0.0000  0.0000


 MO atomic valencies:                                                          

     Atom    1
     ---- ------
   1.  C  3.0722
   2.  C  2.5840
   3.  C  0.7270
   4.  C  0.5113
   5.  C  0.7354
   6.  C  1.0654
   7.  C -1.3971
   8.  C  2.1420
   9.  N -0.4728
  10.  C  3.0530
  11.  C  3.5864
  12.  C  3.4935
  13.  C  2.9797
  14.  C  2.2946
  15.  C -0.3765
  16.  O  1.3876
  17. Cl  0.3824
  18.  H  1.7987
  19.  H  1.6591
  20.  H  0.4270
  21.  H -0.5566
  22.  H  0.6707
  23.  H -0.1670
  24.  H  1.1823
  25.  H  1.4977
  26.  H  1.1641
  27.  H  0.2230
  28.  H -0.2699
  29.  H -0.0047


 NATURAL BOND ORBITAL ANALYSIS:

                       Occupancies       Lewis Structure    Low   High
           Occ.    -------------------  -----------------   occ   occ
  Cycle   Thresh.   Lewis   Non-Lewis     CR  BD  3C  LP    (L)   (NL)   Dev
 =============================================================================
   1(1)    1.90   120.92280   7.07720     21  31   0  12     7      7    0.44
   2(2)    1.90   120.92280   7.07720     21  31   0  12     7      7    0.44
   3(1)    1.80   120.92280   7.07720     21  31   0  12     7      7    0.44
   4(2)    1.80   120.92280   7.07720     21  31   0  12     7      7    0.44
   5(1)    1.70   120.50081   7.49919     21  32   0  11     6      8    0.44
   6(2)    1.70   120.50081   7.49919     21  32   0  11     6      8    0.44
   7(1)    1.60   124.80119   3.19881     21  37   0   6     0      7    0.43
   8(2)    1.60   124.77577   3.22423     21  37   0   6     0      7    0.44
   9(3)    1.60   124.14602   3.85398     21  36   0   7     1      7    0.44
  10(4)    1.60   124.80119   3.19881     21  37   0   6     0      7    0.43
  11(1)    1.50   124.34533   3.65467     21  36   0   7     0      7    0.61
  12(2)    1.50   124.31991   3.68009     21  36   0   7     0      7    0.61
  13(3)    1.50   124.31991   3.68009     21  36   0   7     0      7    0.61
  14(4)    1.50   123.69017   4.30983     21  35   0   8     1      7    0.61
  15(5)    1.50   123.69017   4.30983     21  35   0   8     1      7    0.61
  16(6)    1.50   124.34533   3.65467     21  36   0   7     0      7    0.61
  17(1)    1.60   124.80119   3.19881     21  37   0   6     0      7    0.43
 -----------------------------------------------------------------------------

 Structure accepted: RESONANCE keyword permits strongly delocalized structure

 WARNING:  1 low occupancy (<1.9990e) core orbital  found on  C    8
           1 low occupancy (<1.9990e) core orbital  found on  C   10

 --------------------------------------------------------
   Core                     41.98709 ( 99.969% of  42)
   Valence Lewis            82.81410 ( 96.295% of  86)
  ==================       ============================
   Total Lewis             124.80119 ( 97.501% of 128)
  -----------------------------------------------------
   Valence non-Lewis         2.95571 (  2.309% of 128)
   Rydberg non-Lewis         0.24310 (  0.190% of 128)
  ==================       ============================
   Total non-Lewis           3.19881 (  2.499% of 128)
 --------------------------------------------------------


       (Occupancy)   Bond orbital/ Coefficients/ Hybrids
 ---------------------------------------------------------------------------------
     1. (1.98157) BD ( 1) C   1 - C   2  
                ( 49.92%)   0.7066* C   1 s( 34.70%)p 1.88( 65.27%)d 0.00(  0.03%)
                                            0.0000  0.5889 -0.0117 -0.0001 -0.0001
                                           -0.5765  0.0078  0.0106 -0.0000 -0.0668
                                           -0.0343  0.0056 -0.0001  0.5602 -0.0232
                                           -0.0083 -0.0001  0.0046 -0.0162 -0.0016
                                            0.0055  0.0020
                ( 50.08%)   0.7077* C   2 s( 34.73%)p 1.88( 65.24%)d 0.00(  0.03%)
                                            0.0000  0.5891 -0.0136 -0.0022 -0.0005
                                            0.5835 -0.0178  0.0085  0.0002  0.0968
                                           -0.0385 -0.0034 -0.0003 -0.5483  0.0011
                                           -0.0100 -0.0005  0.0022 -0.0164  0.0006
                                            0.0054  0.0031
     2. (1.98152) BD ( 1) C   1 - C   6  
                ( 49.92%)   0.7066* C   1 s( 34.69%)p 1.88( 65.28%)d 0.00(  0.03%)
                                            0.0000  0.5888 -0.0110  0.0002 -0.0000
                                            0.2047 -0.0304  0.0000  0.0000 -0.6146
                                           -0.0073  0.0133 -0.0001 -0.4808  0.0278
                                            0.0060 -0.0001 -0.0028 -0.0060  0.0134
                                           -0.0096 -0.0012
                ( 50.08%)   0.7076* C   6 s( 34.66%)p 1.88( 65.31%)d 0.00(  0.03%)
                                            0.0000  0.5886 -0.0129 -0.0017 -0.0003
                                           -0.1800 -0.0227  0.0064 -0.0004  0.6326
                                           -0.0354 -0.0071  0.0002  0.4675  0.0075
                                           -0.0098  0.0004 -0.0041 -0.0078  0.0134
                                           -0.0074  0.0004
     3. (1.66430) BD ( 2) C   1 - C   6  
                ( 50.33%)   0.7094* C   1 s(  0.00%)p 1.00( 99.96%)d 0.00(  0.04%)
                                            0.0000 -0.0011 -0.0002  0.0002 -0.0000
                                            0.6820  0.0184  0.0088 -0.0004 -0.2963
                                           -0.0077 -0.0037  0.0003  0.6677  0.0179
                                            0.0086 -0.0004 -0.0117 -0.0055 -0.0109
                                           -0.0077 -0.0058
                ( 49.67%)   0.7048* C   6 s(  0.00%)p 1.00( 99.96%)d 0.00(  0.04%)
                                           -0.0000  0.0005 -0.0003 -0.0002  0.0000
                                            0.6820  0.0171  0.0090 -0.0009 -0.2989
                                           -0.0074 -0.0040  0.0005  0.6665  0.0170
                                            0.0086 -0.0010  0.0081  0.0024  0.0005
                                           -0.0055  0.0166
     4. (1.98169) BD ( 1) C   1 - H  18  
                ( 60.21%)   0.7759* C   1 s( 30.53%)p 2.27( 69.40%)d 0.00(  0.07%)
                                           -0.0003  0.5523  0.0181 -0.0002  0.0001
                                            0.3984  0.0019  0.0038  0.0008  0.7268
                                            0.0037  0.0071  0.0016 -0.0835 -0.0003
                                           -0.0007 -0.0001  0.0186 -0.0004 -0.0049
                                           -0.0117 -0.0126
                ( 39.79%)   0.6308* H  18 s(100.00%)
                                            1.0000  0.0005  0.0012
     5. (1.97917) BD ( 1) C   2 - C   3  
                ( 49.52%)   0.7037* C   2 s( 34.64%)p 1.89( 65.33%)d 0.00(  0.03%)
                                            0.0000  0.5885 -0.0096  0.0014  0.0003
                                           -0.3926  0.0291 -0.0046  0.0001 -0.6993
                                           -0.0018 -0.0135 -0.0007  0.0904 -0.0297
                                           -0.0018 -0.0004  0.0118 -0.0036  0.0005
                                           -0.0094 -0.0083
                ( 50.48%)   0.7105* C   3 s( 34.86%)p 1.87( 65.11%)d 0.00(  0.03%)
                                           -0.0001  0.5902  0.0147 -0.0019 -0.0001
                                            0.3790  0.0153 -0.0074  0.0002  0.7073
                                           -0.0262 -0.0058  0.0006 -0.0732 -0.0281
                                            0.0042  0.0004  0.0128 -0.0053 -0.0020
                                           -0.0071 -0.0078
     6. (1.66868) BD ( 2) C   2 - C   3  
                ( 49.71%)   0.7050* C   2 s(  0.00%)p 1.00( 99.96%)d 0.00(  0.04%)
                                           -0.0000 -0.0004  0.0002  0.0004  0.0001
                                           -0.6793 -0.0163  0.0078  0.0004  0.2942
                                            0.0075 -0.0040  0.0000 -0.6714 -0.0158
                                            0.0079  0.0002  0.0122  0.0058  0.0113
                                            0.0075  0.0066
                ( 50.29%)   0.7092* C   3 s(  0.00%)p 1.00( 99.96%)d 0.00(  0.04%)
                                           -0.0000  0.0032  0.0016  0.0000 -0.0000
                                           -0.6768 -0.0122 -0.0126  0.0011  0.2901
                                            0.0075  0.0042 -0.0008 -0.6759 -0.0127
                                           -0.0094  0.0012 -0.0037 -0.0031 -0.0096
                                           -0.0119  0.0097
     7. (1.98161) BD ( 1) C   2 - H  19  
                ( 60.28%)   0.7764* C   2 s( 30.55%)p 2.27( 69.38%)d 0.00(  0.07%)
                                           -0.0003  0.5524  0.0183  0.0006  0.0002
                                           -0.2049 -0.0015  0.0016 -0.0004  0.6427
                                            0.0032 -0.0064  0.0012  0.4886  0.0027
                                           -0.0044  0.0008 -0.0096 -0.0050  0.0204
                                           -0.0117  0.0009
                ( 39.72%)   0.6302* H  19 s(100.00%)
                                            1.0000  0.0006  0.0012
     8. (1.97307) BD ( 1) C   3 - C   4  
                ( 49.15%)   0.7010* C   3 s( 35.01%)p 1.86( 64.96%)d 0.00(  0.03%)
                                            0.0001  0.5916  0.0056  0.0044  0.0003
                                            0.1833  0.0156 -0.0030  0.0015 -0.6391
                                            0.0157  0.0092  0.0002 -0.4549 -0.0062
                                            0.0065 -0.0013 -0.0036 -0.0073  0.0125
                                           -0.0078 -0.0006
                ( 50.85%)   0.7131* C   4 s( 33.86%)p 1.95( 66.11%)d 0.00(  0.03%)
                                           -0.0000  0.5819  0.0045  0.0011  0.0003
                                           -0.1980  0.0100  0.0012 -0.0012  0.6252
                                           -0.0053 -0.0006  0.0025  0.4803 -0.0089
                                           -0.0022  0.0024 -0.0043 -0.0063  0.0140
                                           -0.0087 -0.0004
     9. (1.97993) BD ( 1) C   3 - H  20  
                ( 60.32%)   0.7767* C   3 s( 30.04%)p 2.33( 69.89%)d 0.00(  0.07%)
                                            0.0003 -0.5479  0.0163  0.0023  0.0001
                                            0.6029  0.0019  0.0024  0.0009  0.0748
                                            0.0099 -0.0037 -0.0015 -0.5742  0.0011
                                           -0.0031 -0.0015 -0.0028  0.0217  0.0037
                                           -0.0124 -0.0055
                ( 39.68%)   0.6299* H  20 s(100.00%)
                                           -1.0000 -0.0015 -0.0009
    10. (1.97415) BD ( 1) C   4 - C   5  
                ( 50.94%)   0.7137* C   4 s( 34.07%)p 1.93( 65.90%)d 0.00(  0.03%)
                                            0.0000  0.5836  0.0070  0.0024  0.0002
                                            0.5812 -0.0077 -0.0029  0.0021  0.0728
                                            0.0100  0.0008 -0.0005 -0.5618  0.0104
                                            0.0019 -0.0018  0.0038 -0.0151 -0.0014
                                            0.0060  0.0029
                ( 49.06%)   0.7004* C   5 s( 34.86%)p 1.87( 65.11%)d 0.00(  0.03%)
                                            0.0001  0.5904  0.0058  0.0043  0.0005
                                           -0.5766  0.0077  0.0070 -0.0004 -0.1081
                                            0.0221  0.0015  0.0016  0.5535  0.0036
                                           -0.0087  0.0006  0.0029 -0.0155  0.0002
                                            0.0047  0.0026
    11. (1.66332) BD ( 2) C   4 - C   5  
                ( 50.36%)   0.7096* C   4 s(  0.01%)p 1.00( 99.96%)d 0.00(  0.03%)
                                            0.0001  0.0008 -0.0071  0.0006  0.0003
                                            0.6819  0.0040  0.0062 -0.0027 -0.2977
                                           -0.0077 -0.0033  0.0003  0.6676  0.0069
                                            0.0056 -0.0029  0.0030  0.0014  0.0090
                                            0.0115 -0.0102
                ( 49.64%)   0.7046* C   5 s(  0.00%)p 1.00( 99.96%)d 0.00(  0.04%)
                                           -0.0001 -0.0037 -0.0005 -0.0023  0.0000
                                            0.6875  0.0069  0.0040 -0.0016 -0.2966
                                           -0.0061 -0.0015 -0.0007  0.6624  0.0090
                                            0.0056 -0.0009  0.0082  0.0028  0.0007
                                           -0.0050  0.0168
    12. (1.96637) BD ( 1) C   4 - C   7  
                ( 48.72%)   0.6980* C   4 s( 32.05%)p 2.12( 67.93%)d 0.00(  0.03%)
                                            0.0002  0.5660 -0.0088 -0.0047 -0.0005
                                           -0.3968 -0.0013  0.0008 -0.0006 -0.7171
                                           -0.0171  0.0041 -0.0016  0.0844  0.0132
                                           -0.0018  0.0005  0.0123 -0.0026 -0.0022
                                           -0.0079 -0.0080
                ( 51.28%)   0.7161* C   7 s( 28.92%)p 2.46( 71.05%)d 0.00(  0.03%)
                                            0.0001  0.5377  0.0088  0.0002  0.0001
                                            0.4529  0.0150 -0.0015  0.0029  0.7001
                                           -0.0083 -0.0037  0.0023 -0.1209  0.0161
                                            0.0000  0.0000  0.0131 -0.0024 -0.0029
                                           -0.0027 -0.0080
    13. (1.97916) BD ( 1) C   5 - C   6  
                ( 50.43%)   0.7101* C   5 s( 34.82%)p 1.87( 65.15%)d 0.00(  0.03%)
                                           -0.0001  0.5899  0.0151 -0.0025 -0.0003
                                            0.3893 -0.0287 -0.0018  0.0004  0.7004
                                            0.0036 -0.0088  0.0000 -0.0871  0.0298
                                           -0.0034 -0.0005  0.0117 -0.0038  0.0001
                                           -0.0094 -0.0082
                ( 49.57%)   0.7041* C   6 s( 34.75%)p 1.88( 65.22%)d 0.00(  0.03%)
                                            0.0000  0.5894 -0.0103  0.0011  0.0003
                                           -0.3796 -0.0140  0.0092 -0.0005 -0.7079
                                            0.0281  0.0105 -0.0003  0.0705  0.0275
                                           -0.0040  0.0005  0.0133 -0.0053 -0.0020
                                           -0.0071 -0.0080
    14. (1.98031) BD ( 1) C   5 - H  21  
                ( 60.28%)   0.7764* C   5 s( 30.23%)p 2.31( 69.70%)d 0.00(  0.07%)
                                            0.0003 -0.5496  0.0164  0.0015  0.0001
                                           -0.2056  0.0050 -0.0038 -0.0018  0.6389
                                            0.0068  0.0009  0.0005  0.4964 -0.0045
                                            0.0039  0.0017  0.0091  0.0056 -0.0206
                                            0.0119 -0.0010
                ( 39.72%)   0.6302* H  21 s(100.00%)
                                           -1.0000 -0.0018 -0.0009
    15. (1.98146) BD ( 1) C   6 - H  22  
                ( 60.27%)   0.7763* C   6 s( 30.51%)p 2.28( 69.43%)d 0.00(  0.07%)
                                           -0.0003  0.5520  0.0183  0.0005  0.0001
                                            0.5974  0.0032  0.0059  0.0011  0.0817
                                           -0.0001  0.0012  0.0003 -0.5750 -0.0033
                                           -0.0055 -0.0010  0.0023 -0.0213 -0.0039
                                            0.0124  0.0064
                ( 39.73%)   0.6304* H  22 s(100.00%)
                                            1.0000  0.0006  0.0012
    16. (1.96254) BD ( 1) C   7 - C   8  
                ( 50.31%)   0.7093* C   7 s( 28.07%)p 2.56( 71.90%)d 0.00(  0.03%)
                                           -0.0001 -0.5298 -0.0055 -0.0002  0.0000
                                           -0.0925 -0.0154 -0.0003 -0.0019  0.3333
                                           -0.0115 -0.0028  0.0011 -0.7739 -0.0037
                                            0.0073 -0.0037  0.0039 -0.0053  0.0116
                                            0.0023 -0.0104
                ( 49.69%)   0.7049* C   8 s( 32.00%)p 2.12( 67.97%)d 0.00(  0.03%)
                                           -0.0002 -0.5655  0.0122  0.0032  0.0007
                                            0.0544 -0.0166  0.0019  0.0003 -0.3213
                                           -0.0142  0.0029 -0.0010  0.7567  0.0187
                                           -0.0036  0.0021  0.0022 -0.0018  0.0108
                                            0.0002 -0.0127
    17. (1.98210) BD ( 1) C   7 - N   9  
                ( 38.51%)   0.6205* C   7 s( 21.63%)p 3.62( 78.27%)d 0.00(  0.09%)
                                           -0.0000  0.4644  0.0253  0.0021 -0.0002
                                            0.2219  0.0013 -0.0018 -0.0019 -0.6051
                                            0.0187 -0.0055 -0.0017 -0.6054  0.0204
                                           -0.0079 -0.0019 -0.0113 -0.0096  0.0237
                                           -0.0106  0.0037
                ( 61.49%)   0.7842* N   9 s( 35.90%)p 1.78( 64.06%)d 0.00(  0.03%)
                                            0.0000  0.5992 -0.0064 -0.0035  0.0000
                                           -0.2078 -0.0006  0.0028 -0.0001  0.5617
                                           -0.0046 -0.0061  0.0005  0.5309 -0.0037
                                           -0.0053  0.0009 -0.0064 -0.0018  0.0159
                                           -0.0025  0.0008
    18. (1.95927) BD ( 1) C   7 - H  23  
                ( 63.21%)   0.7951* C   7 s( 21.42%)p 3.66( 78.51%)d 0.00(  0.07%)
                                            0.0002 -0.4621  0.0260  0.0012 -0.0003
                                            0.8569  0.0253  0.0005 -0.0040 -0.1767
                                           -0.0082 -0.0024  0.0004  0.1373 -0.0080
                                           -0.0007  0.0008  0.0100 -0.0073  0.0018
                                           -0.0208  0.0124
                ( 36.79%)   0.6065* H  23 s(100.00%)
                                           -1.0000 -0.0049 -0.0001
    19. (1.97478) BD ( 1) C   8 - C  10  
                ( 49.62%)   0.7044* C   8 s( 33.81%)p 1.96( 66.16%)d 0.00(  0.03%)
                                           -0.0000  0.5813  0.0120  0.0031  0.0001
                                            0.7201 -0.0136 -0.0020  0.0035 -0.2650
                                           -0.0010 -0.0003 -0.0013  0.2695  0.0080
                                            0.0006  0.0013 -0.0094  0.0089 -0.0044
                                            0.0105 -0.0038
                ( 50.38%)   0.7098* C  10 s( 38.69%)p 1.58( 61.29%)d 0.00(  0.02%)
                                            0.0001  0.6220  0.0009  0.0057  0.0005
                                           -0.6393 -0.0089  0.0072 -0.0093  0.2817
                                            0.0014 -0.0033  0.0032 -0.3528  0.0026
                                            0.0032 -0.0027 -0.0079  0.0067 -0.0058
                                            0.0100 -0.0012
    20. (1.96740) BD ( 1) C   8 - C  14  
                ( 51.37%)   0.7167* C   8 s( 34.17%)p 1.93( 65.80%)d 0.00(  0.03%)
                                           -0.0003  0.5846  0.0043 -0.0010  0.0003
                                           -0.6624  0.0175  0.0010 -0.0036 -0.0449
                                           -0.0046 -0.0005  0.0006  0.4656  0.0032
                                           -0.0019  0.0007  0.0007 -0.0136 -0.0030
                                            0.0106  0.0018
                ( 48.63%)   0.6974* C  14 s( 34.90%)p 1.86( 65.08%)d 0.00(  0.03%)
                                            0.0002  0.5907  0.0047  0.0039  0.0006
                                            0.6599  0.0108 -0.0101  0.0017  0.0464
                                           -0.0114 -0.0013 -0.0010 -0.4607  0.0226
                                            0.0069  0.0009 -0.0007 -0.0108 -0.0025
                                            0.0116 -0.0004
    21. (1.66331) BD ( 2) C   8 - C  14  
                ( 51.16%)   0.7153* C   8 s(  0.00%)p 1.00( 99.96%)d 0.00(  0.04%)
                                           -0.0000 -0.0018 -0.0039  0.0003 -0.0000
                                            0.1970 -0.0010  0.0006 -0.0012  0.9076
                                            0.0065  0.0057 -0.0047  0.3701  0.0005
                                            0.0023 -0.0025 -0.0098 -0.0001  0.0129
                                            0.0022  0.0102
                ( 48.84%)   0.6988* C  14 s(  0.00%)p 1.00( 99.96%)d 0.00(  0.04%)
                                           -0.0000 -0.0020 -0.0005 -0.0014 -0.0001
                                            0.1935  0.0023  0.0019 -0.0002  0.9099
                                            0.0124  0.0070 -0.0012  0.3662  0.0029
                                            0.0038 -0.0008  0.0179  0.0072 -0.0035
                                            0.0067 -0.0019
    22. (1.99149) BD ( 1) N   9 - C  15  
                ( 63.22%)   0.7951* N   9 s( 35.61%)p 1.81( 64.35%)d 0.00(  0.05%)
                                           -0.0000  0.5966  0.0111  0.0051  0.0001
                                           -0.5020 -0.0015  0.0040 -0.0019 -0.3079
                                            0.0202 -0.0048 -0.0008 -0.5438  0.0223
                                           -0.0031 -0.0019  0.0064  0.0150  0.0122
                                            0.0056  0.0030
                ( 36.78%)   0.6065* C  15 s( 32.92%)p 2.04( 67.01%)d 0.00(  0.07%)
                                            0.0001  0.5734 -0.0202  0.0015 -0.0023
                                            0.4891 -0.0366 -0.0043  0.0011  0.3372
                                            0.0011 -0.0059  0.0003  0.5617 -0.0135
                                           -0.0081  0.0011  0.0137  0.0195  0.0112
                                            0.0035  0.0066
    23. (1.98499) BD ( 1) N   9 - H  24  
                ( 70.76%)   0.8412* N   9 s( 28.39%)p 2.52( 71.54%)d 0.00(  0.07%)
                                           -0.0002  0.5328 -0.0010 -0.0031 -0.0001
                                            0.7961 -0.0187 -0.0030 -0.0014 -0.2847
                                            0.0091 -0.0001  0.0013  0.0114  0.0018
                                           -0.0013  0.0008 -0.0151  0.0004  0.0040
                                            0.0166 -0.0122
                ( 29.24%)   0.5407* H  24 s(100.00%)
                                            1.0000 -0.0056  0.0025
    24. (1.97945) BD ( 1) C  10 - C  11  
                ( 51.43%)   0.7172* C  10 s( 37.39%)p 1.67( 62.58%)d 0.00(  0.03%)
                                           -0.0000  0.6115  0.0070 -0.0003 -0.0005
                                            0.0593 -0.0212  0.0037 -0.0021 -0.3068
                                            0.0053  0.0002 -0.0028  0.7263 -0.0010
                                           -0.0029  0.0087 -0.0021  0.0005 -0.0115
                                            0.0019  0.0120
                ( 48.57%)   0.6969* C  11 s( 34.35%)p 1.91( 65.62%)d 0.00(  0.03%)
                                            0.0000  0.5859 -0.0146  0.0031  0.0003
                                           -0.0061 -0.0361  0.0028 -0.0012  0.2990
                                            0.0010 -0.0054 -0.0002 -0.7517  0.0167
                                            0.0127  0.0011 -0.0019  0.0022 -0.0111
                                            0.0002  0.0127
    25. (1.68469) BD ( 2) C  10 - C  11  
                ( 53.38%)   0.7306* C  10 s(  0.00%)p 1.00( 99.99%)d 0.00(  0.01%)
                                           -0.0000  0.0024  0.0004 -0.0001  0.0000
                                            0.2011  0.0010  0.0033 -0.0001  0.9086
                                            0.0051  0.0175 -0.0006  0.3654  0.0020
                                            0.0080 -0.0000  0.0018  0.0032  0.0076
                                            0.0052  0.0067
                ( 46.62%)   0.6828* C  11 s(  0.00%)p 1.00( 99.96%)d 0.00(  0.04%)
                                            0.0000  0.0016 -0.0003 -0.0003 -0.0001
                                            0.2000  0.0030  0.0036  0.0003  0.9102
                                            0.0126  0.0150  0.0005  0.3616  0.0051
                                            0.0060  0.0002 -0.0075 -0.0066 -0.0109
                                           -0.0095 -0.0095
    26. (1.98961) BD ( 1) C  10 -Cl  17  
                ( 46.18%)   0.6795* C  10 s( 23.75%)p 3.20( 76.05%)d 0.01(  0.19%)
                                           -0.0001  0.4872 -0.0089 -0.0071 -0.0000
                                            0.7388 -0.0184 -0.0072 -0.0138  0.0211
                                            0.0041 -0.0023  0.0003 -0.4621 -0.0021
                                            0.0079  0.0068 -0.0001 -0.0329 -0.0013
                                            0.0290 -0.0037
                ( 53.82%)   0.7337*Cl  17 s( 20.42%)p 3.87( 79.04%)d 0.03(  0.53%)
                                            0.0000  0.0001  0.4506  0.0345  0.0005
                                           -0.0000 -0.0000 -0.0001 -0.7712  0.0406
                                            0.0044 -0.0023  0.0003  0.0000  0.0010
                                            0.0015 -0.0005  0.0010  0.0001  0.0001
                                            0.4396 -0.0279 -0.0040 -0.0006 -0.0002
                                            0.0008 -0.0540  0.0003  0.0483 -0.0100
    27. (1.97498) BD ( 1) C  11 - C  12  
                ( 50.63%)   0.7116* C  11 s( 34.99%)p 1.86( 64.98%)d 0.00(  0.03%)
                                           -0.0002  0.5913 -0.0129 -0.0071 -0.0001
                                           -0.6649 -0.0094  0.0129 -0.0012 -0.0346
                                            0.0172 -0.0018  0.0003  0.4523 -0.0376
                                           -0.0024 -0.0001 -0.0016 -0.0118 -0.0026
                                            0.0137 -0.0011
                ( 49.37%)   0.7026* C  12 s( 34.39%)p 1.91( 65.57%)d 0.00(  0.03%)
                                            0.0001  0.5864 -0.0104  0.0002 -0.0000
                                            0.6772 -0.0336 -0.0103 -0.0001  0.0308
                                            0.0153 -0.0022  0.0001 -0.4406 -0.0200
                                            0.0114 -0.0001  0.0005 -0.0137 -0.0036
                                            0.0108  0.0025
    28. (1.98033) BD ( 1) C  11 - H  25  
                ( 60.88%)   0.7802* C  11 s( 30.58%)p 2.27( 69.35%)d 0.00(  0.06%)
                                           -0.0003  0.5527  0.0190  0.0045 -0.0001
                                            0.7185  0.0072  0.0046  0.0011 -0.2827
                                            0.0011 -0.0028 -0.0004  0.3118 -0.0069
                                            0.0043  0.0003 -0.0128  0.0148 -0.0055
                                            0.0133 -0.0074
                ( 39.12%)   0.6255* H  25 s(100.00%)
                                            1.0000  0.0011  0.0012
    29. (1.98138) BD ( 1) C  12 - C  13  
                ( 50.05%)   0.7075* C  12 s( 34.71%)p 1.88( 65.26%)d 0.00(  0.03%)
                                            0.0000  0.5890 -0.0127 -0.0004 -0.0002
                                           -0.7065  0.0323  0.0101  0.0000  0.2659
                                            0.0039 -0.0056  0.0002 -0.2843 -0.0271
                                            0.0086 -0.0005 -0.0090  0.0092 -0.0064
                                            0.0103 -0.0021
                ( 49.95%)   0.7067* C  13 s( 34.62%)p 1.89( 65.35%)d 0.00(  0.03%)
                                            0.0000  0.5882 -0.0132 -0.0016 -0.0005
                                            0.6916  0.0032  0.0130  0.0002 -0.2730
                                            0.0153 -0.0033 -0.0000  0.3142 -0.0400
                                            0.0011 -0.0001 -0.0088  0.0070 -0.0049
                                            0.0122 -0.0045
    30. (1.65103) BD ( 2) C  12 - C  13  
                ( 50.00%)   0.7071* C  12 s(  0.00%)p 1.00( 99.96%)d 0.00(  0.04%)
                                            0.0000 -0.0000  0.0000  0.0000 -0.0000
                                            0.1957  0.0044  0.0023 -0.0001  0.9098
                                            0.0206  0.0112 -0.0009  0.3644  0.0083
                                            0.0044 -0.0003 -0.0072 -0.0066 -0.0114
                                           -0.0095 -0.0099
                ( 50.00%)   0.7071* C  13 s(  0.00%)p 1.00( 99.96%)d 0.00(  0.04%)
                                           -0.0000 -0.0003 -0.0002 -0.0002 -0.0001
                                            0.1943  0.0047 -0.0023 -0.0003  0.9103
                                            0.0215 -0.0114 -0.0010  0.3639  0.0086
                                           -0.0042 -0.0004  0.0175  0.0066 -0.0041
                                            0.0065 -0.0022
    31. (1.98092) BD ( 1) C  12 - H  26  
                ( 60.52%)   0.7779* C  12 s( 30.81%)p 2.24( 69.13%)d 0.00(  0.07%)
                                           -0.0003  0.5547  0.0181 -0.0000  0.0002
                                            0.0344  0.0016  0.0000  0.0002 -0.3152
                                           -0.0020 -0.0033 -0.0007  0.7685  0.0041
                                            0.0080  0.0015 -0.0001  0.0019 -0.0149
                                           -0.0047  0.0201
                ( 39.48%)   0.6284* H  26 s(100.00%)
                                            1.0000  0.0006  0.0012
    32. (1.97939) BD ( 1) C  13 - C  14  
                ( 49.57%)   0.7041* C  13 s( 34.65%)p 1.89( 65.32%)d 0.00(  0.03%)
                                            0.0001  0.5885 -0.0097  0.0010  0.0002
                                           -0.0405  0.0394  0.0027  0.0006  0.3067
                                           -0.0121  0.0044 -0.0001 -0.7453  0.0096
                                           -0.0127 -0.0001 -0.0008 -0.0018 -0.0115
                                            0.0011  0.0139
                ( 50.43%)   0.7101* C  14 s( 34.56%)p 1.89( 65.40%)d 0.00(  0.03%)
                                           -0.0000  0.5877  0.0159 -0.0013 -0.0004
                                            0.0173  0.0395 -0.0047 -0.0002 -0.3035
                                           -0.0021  0.0039 -0.0003  0.7481 -0.0162
                                           -0.0080  0.0008 -0.0024  0.0022 -0.0119
                                            0.0012  0.0127
    33. (1.98122) BD ( 1) C  13 - H  27  
                ( 60.46%)   0.7776* C  13 s( 30.65%)p 2.26( 69.29%)d 0.00(  0.07%)
                                            0.0003 -0.5533 -0.0183 -0.0006 -0.0003
                                            0.6930  0.0045 -0.0068  0.0014  0.0356
                                           -0.0001 -0.0006  0.0000 -0.4596 -0.0023
                                            0.0051 -0.0009 -0.0023  0.0209 -0.0002
                                           -0.0145  0.0020
                ( 39.54%)   0.6288* H  27 s(100.00%)
                                           -1.0000 -0.0005 -0.0013
    34. (1.97974) BD ( 1) C  14 - H  28  
                ( 60.52%)   0.7779* C  14 s( 30.43%)p 2.28( 69.50%)d 0.00(  0.07%)
                                            0.0004 -0.5514  0.0161  0.0022  0.0001
                                            0.7249 -0.0031  0.0060  0.0021 -0.2776
                                           -0.0037 -0.0013 -0.0000  0.3039  0.0097
                                           -0.0006 -0.0009  0.0130 -0.0147  0.0048
                                           -0.0138  0.0082
                ( 39.48%)   0.6283* H  28 s(100.00%)
                                           -1.0000 -0.0015 -0.0007
    35. (1.99712) BD ( 1) C  15 - O  16  
                ( 26.56%)   0.5154* C  15 s(  0.01%)p99.99( 99.40%)d44.07(  0.59%)
                                           -0.0000 -0.0113  0.0007  0.0021 -0.0004
                                            0.2746  0.0101  0.0022 -0.0006  0.7033
                                            0.0303  0.0071 -0.0014 -0.6497 -0.0284
                                           -0.0045  0.0020 -0.0453  0.0463 -0.0179
                                           -0.0366  0.0041
                ( 73.44%)   0.8570* O  16 s(  0.01%)p99.99( 99.88%)d 7.79(  0.11%)
                                           -0.0000 -0.0117  0.0011 -0.0001  0.0000
                                            0.2470  0.0012  0.0003 -0.0009  0.7149
                                            0.0014  0.0009 -0.0025 -0.6532 -0.0014
                                           -0.0005  0.0023  0.0202 -0.0199  0.0078
                                            0.0146 -0.0021
    36. (1.99493) BD ( 2) C  15 - O  16  
                ( 36.01%)   0.6001* C  15 s( 32.30%)p 2.09( 67.54%)d 0.00(  0.16%)
                                           -0.0001 -0.5656  0.0557  0.0029  0.0008
                                            0.7748 -0.0611 -0.0061  0.0026 -0.2601
                                           -0.0003  0.0058  0.0017  0.0558 -0.0236
                                            0.0034  0.0026  0.0215 -0.0032  0.0005
                                           -0.0269  0.0197
                ( 63.99%)   0.7999* O  16 s( 36.92%)p 1.71( 62.97%)d 0.00(  0.11%)
                                           -0.0000 -0.6063  0.0398 -0.0015  0.0000
                                           -0.7607  0.0215 -0.0001 -0.0005  0.2220
                                           -0.0098  0.0008 -0.0000 -0.0337 -0.0021
                                            0.0009 -0.0004  0.0151 -0.0033  0.0023
                                           -0.0242  0.0165
    37. (1.98554) BD ( 1) C  15 - H  29  
                ( 58.35%)   0.7639* C  15 s( 35.14%)p 1.84( 64.78%)d 0.00(  0.08%)
                                           -0.0003  0.5912  0.0428  0.0007  0.0017
                                            0.2766  0.0164 -0.0008 -0.0042 -0.5634
                                           -0.0141 -0.0032  0.0010 -0.5032 -0.0090
                                           -0.0033 -0.0006 -0.0128 -0.0151  0.0174
                                           -0.0119  0.0023
                ( 41.65%)   0.6454* H  29 s(100.00%)
                                            1.0000  0.0048 -0.0003
    38. (1.99929) CR ( 1) C   1           s(100.00%)p 0.00(  0.00%)
                                            1.0000  0.0002  0.0000 -0.0000  0.0000
                                            0.0001  0.0000  0.0000  0.0000  0.0003
                                            0.0000  0.0000  0.0000 -0.0000 -0.0000
                                           -0.0000 -0.0000  0.0000  0.0000 -0.0000
                                           -0.0000 -0.0000
    39. (1.99929) CR ( 1) C   2           s(100.00%)p 0.00(  0.00%)
                                            1.0000  0.0001  0.0000  0.0000  0.0000
                                           -0.0001 -0.0000  0.0000 -0.0000  0.0002
                                            0.0000 -0.0000  0.0000  0.0002  0.0000
                                           -0.0000  0.0000 -0.0000 -0.0000  0.0000
                                           -0.0000  0.0000
    40. (1.99917) CR ( 1) C   3           s(100.00%)p 0.00(  0.00%)
                                            1.0000  0.0001 -0.0000 -0.0000 -0.0000
                                           -0.0002 -0.0000 -0.0000 -0.0000  0.0001
                                           -0.0000 -0.0000  0.0000  0.0002 -0.0000
                                            0.0000  0.0000  0.0000 -0.0000 -0.0000
                                            0.0000  0.0000
    41. (1.99911) CR ( 1) C   4           s(100.00%)p 0.00(  0.00%)
                                            1.0000 -0.0001  0.0000  0.0000  0.0000
                                           -0.0000 -0.0000 -0.0000  0.0000  0.0002
                                            0.0000 -0.0000  0.0000 -0.0001 -0.0000
                                           -0.0000  0.0000 -0.0000  0.0000 -0.0000
                                           -0.0000  0.0000
    42. (1.99916) CR ( 1) C   5           s(100.00%)p 0.00(  0.00%)
                                            1.0000  0.0002 -0.0000 -0.0000 -0.0000
                                            0.0002 -0.0000  0.0000  0.0000 -0.0002
                                           -0.0000 -0.0000 -0.0000 -0.0002  0.0000
                                           -0.0000 -0.0000 -0.0000 -0.0000  0.0000
                                           -0.0000  0.0000
    43. (1.99929) CR ( 1) C   6           s(100.00%)p 0.00(  0.00%)
                                            1.0000  0.0001  0.0000  0.0000  0.0000
                                            0.0002  0.0000  0.0000  0.0000  0.0000
                                           -0.0000  0.0000  0.0000 -0.0002 -0.0000
                                           -0.0000 -0.0000  0.0000 -0.0000 -0.0000
                                            0.0000  0.0000
    44. (1.99903) CR ( 1) C   7           s(100.00%)p 0.00(  0.00%)
                                            1.0000 -0.0000 -0.0000 -0.0000  0.0000
                                           -0.0002 -0.0000 -0.0000  0.0000 -0.0000
                                            0.0000  0.0000 -0.0000 -0.0001  0.0000
                                            0.0000 -0.0000 -0.0000  0.0000  0.0000
                                            0.0000 -0.0000
    45. (1.99896) CR ( 1) C   8           s(100.00%)p 0.00(  0.00%)
                                            1.0000  0.0001  0.0000  0.0000  0.0000
                                           -0.0002  0.0000  0.0000 -0.0000 -0.0001
                                           -0.0000  0.0000 -0.0000  0.0003  0.0000
                                           -0.0000  0.0000  0.0000 -0.0000  0.0000
                                            0.0000 -0.0000
    46. (1.99940) CR ( 1) N   9           s(100.00%)p 0.00(  0.00%)
                                            1.0000  0.0001  0.0000 -0.0000 -0.0000
                                            0.0002 -0.0000 -0.0000 -0.0000 -0.0000
                                            0.0000  0.0000  0.0000 -0.0000 -0.0000
                                           -0.0000  0.0000 -0.0000  0.0000  0.0000
                                            0.0000 -0.0000
    47. (1.99867) CR ( 1) C  10           s(100.00%)p 0.00(  0.00%)
                                            1.0000  0.0000 -0.0000 -0.0000 -0.0000
                                            0.0001 -0.0000 -0.0000 -0.0000 -0.0000
                                            0.0000  0.0000 -0.0000  0.0000 -0.0000
                                            0.0000  0.0000  0.0000 -0.0000  0.0000
                                            0.0000  0.0000
    48. (1.99914) CR ( 1) C  11           s(100.00%)p 0.00(  0.00%)
                                            1.0000  0.0003  0.0000 -0.0000 -0.0000
                                            0.0001  0.0000  0.0000  0.0000 -0.0001
                                            0.0000 -0.0000 -0.0000  0.0002 -0.0000
                                            0.0000  0.0000 -0.0000  0.0000 -0.0000
                                            0.0000 -0.0000
    49. (1.99928) CR ( 1) C  12           s(100.00%)p 0.00(  0.00%)
                                            1.0000  0.0001  0.0000 -0.0000  0.0000
                                           -0.0000  0.0000  0.0000  0.0000 -0.0001
                                           -0.0000 -0.0000 -0.0000  0.0003  0.0000
                                            0.0000  0.0000  0.0000  0.0000 -0.0000
                                           -0.0000  0.0000
    50. (1.99928) CR ( 1) C  13           s(100.00%)p 0.00(  0.00%)
                                            1.0000  0.0001  0.0000  0.0000  0.0000
                                           -0.0003 -0.0000  0.0000 -0.0000 -0.0000
                                            0.0000 -0.0000 -0.0000  0.0002  0.0000
                                           -0.0000  0.0000  0.0000 -0.0000  0.0000
                                            0.0000 -0.0000
    51. (1.99916) CR ( 1) C  14           s(100.00%)p 0.00(  0.00%)
                                            1.0000  0.0001 -0.0000 -0.0000 -0.0000
                                           -0.0004  0.0000 -0.0000 -0.0000  0.0001
                                            0.0000  0.0000  0.0000 -0.0000 -0.0000
                                           -0.0000  0.0000 -0.0000  0.0000 -0.0000
                                            0.0000 -0.0000
    52. (1.99948) CR ( 1) C  15           s(100.00%)p 0.00(  0.00%)
                                            1.0000  0.0001  0.0000  0.0000  0.0000
                                            0.0001  0.0000 -0.0000 -0.0000 -0.0002
                                           -0.0000  0.0000  0.0000 -0.0002 -0.0000
                                            0.0000 -0.0000 -0.0000 -0.0000  0.0000
                                           -0.0000  0.0000
    53. (1.99981) CR ( 1) O  16           s(100.00%)p 0.00(  0.00%)
                                            1.0000  0.0002  0.0000  0.0000  0.0000
                                           -0.0002  0.0000 -0.0000 -0.0000 -0.0000
                                           -0.0000 -0.0000  0.0000 -0.0001 -0.0000
                                           -0.0000 -0.0000  0.0000 -0.0000  0.0000
                                           -0.0000  0.0000
    54. (2.00000) CR ( 1)Cl  17           s(100.00%)
                                            1.0000 -0.0000  0.0000 -0.0000  0.0000
                                            0.0000  0.0000  0.0000  0.0000 -0.0000
                                            0.0000  0.0000  0.0000  0.0000 -0.0000
                                           -0.0000 -0.0000 -0.0000 -0.0000 -0.0000
                                            0.0000  0.0000 -0.0000  0.0000  0.0000
                                            0.0000  0.0000 -0.0000 -0.0000  0.0000
    55. (1.99967) CR ( 2)Cl  17           s(100.00%)p 0.00(  0.00%)
                                           -0.0000  1.0000  0.0002 -0.0000 -0.0000
                                            0.0000  0.0000  0.0000  0.0002 -0.0000
                                            0.0000  0.0000  0.0000  0.0000 -0.0000
                                           -0.0000 -0.0000 -0.0000  0.0000 -0.0000
                                           -0.0001  0.0000  0.0000  0.0000 -0.0000
                                            0.0000  0.0000 -0.0000 -0.0000  0.0000
    56. (1.99993) CR ( 3)Cl  17           s(  0.00%)p 1.00(100.00%)
                                           -0.0000 -0.0000  0.0001 -0.0000 -0.0000
                                           -0.0000  0.0000 -1.0000  0.0001 -0.0000
                                            0.0000  0.0000  0.0000  0.0000  0.0000
                                            0.0000 -0.0000 -0.0000  0.0000 -0.0000
                                           -0.0001  0.0000  0.0000  0.0000 -0.0000
                                           -0.0000  0.0000  0.0000 -0.0000  0.0000
    57. (1.99999) CR ( 4)Cl  17           s(  0.00%)p 1.00(100.00%)
                                            0.0000  0.0000 -0.0000 -0.0000 -0.0000
                                            0.0000 -0.0000 -0.0000 -0.0000 -0.0000
                                           -0.0000  0.0000  0.0000  1.0000 -0.0000
                                           -0.0000 -0.0000  0.0000  0.0000 -0.0000
                                           -0.0000 -0.0000 -0.0000  0.0000  0.0000
                                            0.0000  0.0000 -0.0000  0.0000 -0.0000
    58. (1.99997) CR ( 5)Cl  17           s(  0.00%)p 1.00(100.00%)
                                           -0.0000 -0.0000  0.0001 -0.0000  0.0000
                                            0.0000  0.0000  0.0000  0.0001 -0.0000
                                            0.0000  0.0000  0.0000 -0.0000 -0.0000
                                           -0.0000 -0.0000 -0.0000  0.0000  1.0000
                                           -0.0000  0.0000  0.0000  0.0000 -0.0000
                                            0.0000  0.0000 -0.0000 -0.0000  0.0000
    59. (1.68934) LP ( 1) N   9           s(  0.00%)p 1.00( 99.99%)d 0.00(  0.01%)
                                           -0.0001 -0.0010  0.0016 -0.0004 -0.0000
                                            0.2647  0.0092  0.0021 -0.0000  0.7124
                                            0.0235  0.0048 -0.0005 -0.6489 -0.0226
                                           -0.0030  0.0000 -0.0052  0.0017 -0.0025
                                            0.0017  0.0084
    60. (1.98846) LP ( 1) O  16           s( 63.22%)p 0.58( 36.77%)d 0.00(  0.01%)
                                           -0.0003  0.7949  0.0193 -0.0007  0.0000
                                           -0.5775  0.0066 -0.0007 -0.0053  0.1814
                                           -0.0041 -0.0013  0.0014 -0.0341 -0.0019
                                           -0.0017 -0.0005  0.0044 -0.0014 -0.0008
                                           -0.0065  0.0043
    61. (1.90198) LP ( 2) O  16           s(  0.00%)p 1.00( 99.93%)d 0.00(  0.06%)
                                           -0.0001  0.0014 -0.0000  0.0068  0.0001
                                           -0.1535 -0.0036  0.0006  0.0013 -0.6368
                                           -0.0060  0.0010  0.0004 -0.7551 -0.0078
                                            0.0013  0.0009 -0.0137 -0.0182  0.0042
                                           -0.0086 -0.0017
    62. (1.99107) LP ( 1)Cl  17           s( 79.53%)p 0.26( 20.45%)d 0.00(  0.02%)
                                           -0.0000 -0.0003  0.8917 -0.0093 -0.0000
                                           -0.0000  0.0000  0.0002  0.4100 -0.0154
                                            0.0034  0.0007  0.0005  0.0000 -0.0093
                                           -0.0006 -0.0005 -0.0001  0.0000 -0.0001
                                           -0.1897  0.0099  0.0004  0.0002 -0.0003
                                           -0.0001  0.0106 -0.0001 -0.0089  0.0033
    63. (1.96034) LP ( 2)Cl  17           s(  0.12%)p99.99( 99.86%)d 0.20(  0.02%)
                                            0.0000  0.0000  0.0343 -0.0038 -0.0015
                                           -0.0004 -0.0000  0.0000 -0.4329 -0.0081
                                           -0.0040  0.0005 -0.0002 -0.0000  0.4234
                                            0.0057  0.0009 -0.0000  0.0003  0.0000
                                           -0.7948 -0.0108  0.0025  0.0003 -0.0004
                                           -0.0057  0.0094  0.0031  0.0064 -0.0081
    64. (1.92039) LP ( 3)Cl  17           s(  0.01%)p 1.00( 99.95%)d 0.00(  0.04%)
                                           -0.0000 -0.0000  0.0074 -0.0016  0.0000
                                            0.0001  0.0000 -0.0000 -0.2074 -0.0042
                                            0.0006  0.0002  0.0001 -0.0001 -0.9055
                                           -0.0159 -0.0012  0.0005  0.0005 -0.0000
                                           -0.3691 -0.0061 -0.0009  0.0002  0.0003
                                            0.0164  0.0052 -0.0078  0.0034 -0.0057
    65. (0.00554) RY*( 1) C   1           s(  1.34%)p69.82( 93.29%)d 4.02(  5.37%)
                                            0.0000 -0.0239  0.1107  0.0165  0.0161
                                            0.0119 -0.4578  0.0472 -0.0261  0.0209
                                           -0.8366  0.0900 -0.0481 -0.0024  0.0957
                                           -0.0185  0.0066 -0.1551 -0.0623  0.0754
                                            0.0860  0.1128
    66. (0.00194) RY*( 2) C   1           s(  0.01%)p 1.00( 98.09%)d 0.02(  1.90%)
                                           -0.0000  0.0000  0.0061  0.0045  0.0003
                                           -0.0231 -0.5243  0.0944  0.1318  0.0159
                                            0.3684 -0.0623 -0.0917  0.0308  0.6958
                                           -0.1230 -0.1756  0.0419 -0.0552 -0.0840
                                            0.0821  0.0200
    67. (0.00090) RY*( 3) C   1           s(  0.01%)p 1.00( 91.50%)d 0.09(  8.50%)
                                           -0.0000 -0.0001  0.0005  0.0074 -0.0011
                                            0.0152 -0.6279 -0.1184 -0.0751 -0.0067
                                            0.2773  0.0670  0.0314  0.0141 -0.6259
                                           -0.1416 -0.0801 -0.1623 -0.0832 -0.1782
                                           -0.1371 -0.0337
    68. (0.00055) RY*( 4) C   1           s(  0.93%)p 1.04(  0.97%)d99.99( 98.10%)
                                           -0.0000  0.0012  0.0920  0.0292  0.0013
                                            0.0068 -0.0429 -0.0148 -0.0139 -0.0055
                                            0.0288 -0.0462  0.0216  0.0070 -0.0557
                                           -0.0274 -0.0040  0.4142  0.1135  0.0345
                                           -0.2673  0.8508
    69. (0.00042) RY*( 5) C   1           s(  0.07%)p99.99( 95.05%)d72.76(  4.88%)
                                            0.0000  0.0001  0.0246  0.0080 -0.0012
                                            0.0117  0.0789  0.5203 -0.1568 -0.0090
                                           -0.0433 -0.3569  0.1221 -0.0169 -0.0813
                                           -0.6723  0.2137  0.0523 -0.0945 -0.1278
                                            0.1444 -0.0018
    70. (0.00041) RY*( 6) C   1           s( 90.71%)p 0.07(  6.38%)d 0.03(  2.91%)
                                           -0.0000  0.0045  0.9509  0.0310 -0.0442
                                           -0.0123  0.0648  0.0061  0.1106 -0.0197
                                            0.1035  0.0320  0.1826  0.0022 -0.0107
                                            0.0284 -0.0286 -0.0748 -0.1250  0.0702
                                            0.0297 -0.0454
    71. (0.00018) RY*( 7) C   1           s( 79.59%)p 0.03(  2.63%)d 0.22( 17.78%)
                                            0.0000 -0.0042 -0.1353  0.8818 -0.0113
                                            0.0035  0.0296  0.0113  0.0743  0.0076
                                            0.0372  0.0068  0.1322 -0.0016 -0.0025
                                            0.0193 -0.0192 -0.0635 -0.3619  0.1999
                                           -0.0055  0.0528
    72. (0.00007) RY*( 8) C   1           s(  0.24%)p99.99( 23.79%)d99.99( 75.97%)
    73. (0.00006) RY*( 9) C   1           s(  4.17%)p17.32( 72.29%)d 5.64( 23.53%)
    74. (0.00000) RY*(10) C   1           s(  0.41%)p99.99( 92.91%)d16.26(  6.68%)
    75. (0.00001) RY*(11) C   1           s(  4.49%)p 3.52( 15.82%)d17.74( 79.69%)
    76. (0.00000) RY*(12) C   1           s(  0.08%)p99.99( 93.04%)d91.45(  6.89%)
    77. (0.00001) RY*(13) C   1           s(  0.05%)p99.99( 99.09%)d18.68(  0.86%)
    78. (0.00000) RY*(14) C   1           s(  9.85%)p 1.65( 16.27%)d 7.50( 73.88%)
    79. (0.00001) RY*(15) C   1           s(  7.53%)p 0.91(  6.82%)d11.37( 85.65%)
    80. (0.00000) RY*(16) C   1           s( 98.76%)p 0.01(  1.09%)d 0.00(  0.15%)
    81. (0.00001) RY*(17) C   1           s(  1.86%)p49.00( 91.05%)d 3.82(  7.09%)
    82. (0.00572) RY*( 1) C   2           s(  0.39%)p99.99( 94.73%)d12.65(  4.88%)
                                            0.0000 -0.0256  0.0474 -0.0297  0.0086
                                           -0.0053  0.2521 -0.0012  0.0060  0.0222
                                           -0.7361 -0.0869 -0.0482  0.0145 -0.5744
                                           -0.0259 -0.0267  0.1159 -0.0152 -0.1667
                                            0.0833 -0.0211
    83. (0.00202) RY*( 2) C   2           s(  0.24%)p99.99( 97.76%)d 8.22(  2.00%)
                                           -0.0000 -0.0014  0.0435 -0.0229 -0.0036
                                           -0.0277 -0.6653 -0.1187  0.1552 -0.0229
                                           -0.5361 -0.0830  0.1202  0.0185  0.4118
                                            0.0736 -0.1065  0.0635  0.0701 -0.0145
                                           -0.0790 -0.0676
    84. (0.00085) RY*( 3) C   2           s(  0.41%)p99.99( 81.44%)d43.80( 18.15%)
                                           -0.0000  0.0002  0.0293  0.0569  0.0066
                                           -0.0105  0.5766 -0.1688  0.0537  0.0040
                                           -0.2669  0.1093 -0.0189 -0.0104  0.5824
                                           -0.1587  0.0479  0.2283  0.1171  0.2631
                                            0.2143  0.0219
    85. (0.00059) RY*( 4) C   2           s(  0.41%)p25.03( 10.34%)d99.99( 89.24%)
                                           -0.0000 -0.0001  0.0535  0.0356  0.0007
                                            0.0112 -0.2004  0.0511 -0.0620 -0.0055
                                            0.0920 -0.0093  0.0462  0.0099 -0.2044
                                            0.0164 -0.0617  0.1278  0.1136  0.4465
                                            0.5948 -0.5568
    86. (0.00049) RY*( 5) C   2           s( 89.28%)p 0.09(  7.92%)d 0.03(  2.80%)
                                           -0.0000  0.0042  0.9443 -0.0162 -0.0284
                                            0.0112  0.0177 -0.1361 -0.0920 -0.0120
                                            0.0973 -0.1183  0.0831 -0.0170  0.0082
                                            0.0502  0.1358  0.1096 -0.0673 -0.0958
                                           -0.0425 -0.0213
    87. (0.00028) RY*( 6) C   2           s(  7.07%)p12.26( 86.70%)d 0.88(  6.23%)
                                           -0.0000  0.0021  0.2099 -0.1630 -0.0099
                                           -0.0126 -0.0512  0.6001  0.2308 -0.0143
                                           -0.0685  0.4881  0.2251  0.0057  0.0242
                                           -0.3679 -0.1450 -0.1200 -0.0870 -0.0283
                                            0.1431  0.1380
    88. (0.00017) RY*( 7) C   2           s( 81.07%)p 0.07(  5.76%)d 0.16( 13.17%)
                                            0.0000 -0.0021 -0.0275  0.8998 -0.0185
                                           -0.0016 -0.0435  0.1311 -0.0109  0.0037
                                           -0.0071  0.1301  0.1280  0.0037 -0.0047
                                           -0.0436  0.0559  0.2353 -0.2161 -0.1343
                                           -0.0669 -0.0840
    89. (0.00008) RY*( 8) C   2           s(  2.97%)p15.37( 45.63%)d17.32( 51.40%)
    90. (0.00005) RY*( 9) C   2           s(  3.52%)p13.02( 45.83%)d14.39( 50.65%)
    91. (0.00003) RY*(10) C   2           s(  7.91%)p 2.18( 17.23%)d 9.46( 74.86%)
    92. (0.00001) RY*(11) C   2           s(  0.16%)p99.99( 97.41%)d14.77(  2.43%)
    93. (0.00000) RY*(12) C   2           s(  2.23%)p41.05( 91.37%)d 2.88(  6.40%)
    94. (0.00000) RY*(13) C   2           s(  2.83%)p28.04( 79.31%)d 6.31( 17.86%)
    95. (0.00001) RY*(14) C   2           s(  1.80%)p15.52( 27.99%)d38.93( 70.21%)
    96. (0.00001) RY*(15) C   2           s(  0.92%)p99.99( 93.72%)d 5.80(  5.35%)
    97. (0.00000) RY*(16) C   2           s( 97.60%)p 0.01(  1.29%)d 0.01(  1.11%)
    98. (0.00000) RY*(17) C   2           s(  1.26%)p12.42( 15.65%)d65.98( 83.09%)
    99. (0.00558) RY*( 1) C   3           s(  0.09%)p99.99( 94.75%)d56.01(  5.16%)
                                           -0.0000  0.0225 -0.0198 -0.0008 -0.0045
                                            0.0174 -0.7099  0.0251 -0.0246  0.0066
                                           -0.1624 -0.0490 -0.0043 -0.0159  0.6414
                                           -0.0295  0.0268 -0.0049 -0.1394 -0.0699
                                            0.1482  0.0726
   100. (0.00193) RY*( 2) C   3           s(  0.33%)p99.99( 96.70%)d 8.91(  2.96%)
                                            0.0000  0.0157  0.0532  0.0066 -0.0144
                                            0.0028  0.0998 -0.0272 -0.0492  0.0248
                                            0.8959 -0.1495 -0.1343  0.0104  0.3252
                                           -0.0617 -0.0254  0.1499  0.0028 -0.0729
                                           -0.0144 -0.0408
   101. (0.00110) RY*( 3) C   3           s(  0.98%)p74.37( 73.10%)d26.36( 25.91%)
                                            0.0000  0.0002  0.0816 -0.0563 -0.0002
                                            0.0138 -0.5272 -0.2574 -0.0329 -0.0083
                                            0.2521  0.0899  0.0284  0.0158 -0.5152
                                           -0.2114 -0.0521 -0.3044 -0.1315 -0.2424
                                           -0.0784 -0.2903
   102. (0.00054) RY*( 4) C   3           s( 33.60%)p 0.62( 20.90%)d 1.35( 45.50%)
                                            0.0000 -0.0027  0.5743 -0.0789  0.0052
                                           -0.0113 -0.2477  0.0084  0.0009 -0.0091
                                            0.0543 -0.2044  0.1130  0.0034 -0.2692
                                            0.1136 -0.0663  0.4005  0.1652  0.3518
                                            0.3533  0.1369
   103. (0.00047) RY*( 5) C   3           s( 53.48%)p 0.44( 23.69%)d 0.43( 22.83%)
                                            0.0000 -0.0049  0.7178 -0.1396  0.0096
                                           -0.0083  0.2685 -0.1988  0.1071 -0.0105
                                           -0.1605 -0.0653  0.1141  0.0093  0.2481
                                           -0.0949  0.0040 -0.1919 -0.1651 -0.3588
                                           -0.1879  0.0119
   104. (0.00025) RY*( 6) C   3           s( 25.75%)p 2.78( 71.59%)d 0.10(  2.65%)
                                            0.0000 -0.0050  0.2776  0.4219 -0.0498
                                           -0.0038 -0.0654 -0.0854 -0.0715  0.0083
                                            0.0311  0.5930 -0.4342  0.0095  0.0446
                                            0.3790 -0.1108 -0.0183 -0.0189  0.1140
                                           -0.1132 -0.0048
   105. (0.00015) RY*( 7) C   3           s( 22.88%)p 3.29( 75.26%)d 0.08(  1.85%)
                                           -0.0000 -0.0053 -0.1329  0.4595  0.0028
                                            0.0008 -0.0086 -0.5436  0.0327 -0.0064
                                           -0.0385 -0.5069  0.0893  0.0004 -0.0350
                                            0.4267  0.0789 -0.0301  0.0147 -0.1205
                                           -0.0130  0.0524
   106. (0.00015) RY*( 8) C   3           s(  5.44%)p10.23( 55.66%)d 7.15( 38.89%)
                                            0.0000  0.0084  0.0617  0.1998  0.1032
                                           -0.0086 -0.0669  0.4679  0.2649 -0.0109
                                           -0.1063 -0.2695 -0.3246 -0.0042 -0.0842
                                            0.0529 -0.2523  0.1281  0.2727 -0.4789
                                            0.0246 -0.2611
   107. (0.00010) RY*( 9) C   3           s( 33.00%)p 1.35( 44.47%)d 0.68( 22.53%)
   108. (0.00008) RY*(10) C   3           s(  5.34%)p10.79( 57.59%)d 6.94( 37.07%)
   109. (0.00005) RY*(11) C   3           s( 15.07%)p 2.24( 33.73%)d 3.40( 51.20%)
   110. (0.00005) RY*(12) C   3           s(  5.88%)p 2.68( 15.77%)d13.32( 78.35%)
   111. (0.00002) RY*(13) C   3           s(  0.35%)p36.86( 13.06%)d99.99( 86.58%)
   112. (0.00001) RY*(14) C   3           s(  0.59%)p65.40( 38.71%)d99.99( 60.70%)
   113. (0.00000) RY*(15) C   3           s( 95.05%)p 0.03(  2.49%)d 0.03(  2.46%)
   114. (0.00001) RY*(16) C   3           s(  2.01%)p43.67( 87.93%)d 4.99( 10.05%)
   115. (0.00000) RY*(17) C   3           s(  0.22%)p99.99( 94.64%)d23.66(  5.14%)
   116. (0.00658) RY*( 1) C   4           s(  2.68%)p34.93( 93.68%)d 1.36(  3.64%)
                                            0.0000 -0.0080  0.1349 -0.0925 -0.0039
                                            0.0062 -0.3605 -0.0123 -0.0195  0.0171
                                           -0.8805  0.0184 -0.0358 -0.0073  0.1703
                                           -0.0064  0.0004  0.1301  0.0504 -0.0627
                                           -0.0511 -0.1021
   117. (0.00367) RY*( 2) C   4           s(  4.70%)p19.46( 91.48%)d 0.81(  3.82%)
                                           -0.0000  0.0065  0.2159  0.0182 -0.0060
                                            0.0084  0.0779 -0.0362 -0.0317 -0.0154
                                           -0.1752 -0.0160  0.0331 -0.0028 -0.9345
                                            0.0106  0.0242  0.0214 -0.0601 -0.1793
                                            0.0033  0.0442
   118. (0.00287) RY*( 3) C   4           s(  8.69%)p10.02( 87.05%)d 0.49(  4.26%)
                                           -0.0000  0.0029  0.2937  0.0251 -0.0025
                                           -0.0029 -0.8450 -0.0279  0.0256 -0.0053
                                            0.3828 -0.0250  0.0017  0.0186 -0.0629
                                           -0.0089 -0.0585 -0.0209  0.0074 -0.0598
                                           -0.1913  0.0434
   119. (0.00071) RY*( 4) C   4           s( 43.55%)p 0.31( 13.67%)d 0.98( 42.77%)
                                           -0.0000  0.0006  0.6595 -0.0242  0.0060
                                           -0.0108  0.1448  0.1235  0.0827 -0.0044
                                            0.0699 -0.2195  0.0182 -0.0033  0.1007
                                            0.1724  0.0151 -0.1304  0.0458  0.1029
                                            0.3508 -0.5244
   120. (0.00066) RY*( 5) C   4           s( 27.02%)p 0.42( 11.25%)d 2.28( 61.73%)
                                           -0.0000 -0.0014  0.5166  0.0573  0.0078
                                            0.0019  0.2322  0.0500  0.0436 -0.0065
                                           -0.0046 -0.1252  0.0448  0.0064  0.1670
                                            0.0912 -0.0145  0.3579  0.1455  0.0227
                                           -0.1629  0.6641
   121. (0.00035) RY*( 6) C   4           s( 10.28%)p 4.53( 46.59%)d 4.19( 43.12%)
                                           -0.0000  0.0024 -0.1899  0.2583  0.0058
                                           -0.0081 -0.2056  0.3953  0.0271  0.0025
                                           -0.0199  0.2336  0.0952 -0.0079 -0.1439
                                            0.3951  0.1600  0.2614  0.1889  0.4294
                                            0.3689  0.0824
   122. (0.00027) RY*( 7) C   4           s(  1.00%)p42.37( 42.52%)d56.29( 56.48%)
                                           -0.0000 -0.0001  0.0358  0.0920 -0.0169
                                           -0.0094 -0.0171 -0.1681  0.1990  0.0074
                                            0.0377  0.3944 -0.0561  0.0142  0.1132
                                            0.2521 -0.3467  0.1417 -0.2843 -0.5194
                                            0.4319  0.0873
   123. (0.00019) RY*( 8) C   4           s( 39.53%)p 1.48( 58.60%)d 0.05(  1.86%)
                                           -0.0000  0.0019 -0.0381  0.6275 -0.0113
                                           -0.0012 -0.0156  0.1836  0.3697 -0.0024
                                           -0.0975 -0.1998  0.2027 -0.0010 -0.0025
                                           -0.4906 -0.2901 -0.0836  0.0663 -0.0249
                                            0.0813  0.0039
   124. (0.00015) RY*( 9) C   4           s( 19.12%)p 3.41( 65.16%)d 0.82( 15.72%)
                                            0.0000 -0.0050  0.2209  0.3736  0.0528
                                            0.0050  0.0938 -0.1193 -0.1916 -0.0061
                                           -0.0358  0.5365  0.4528  0.0009  0.0982
                                            0.0428  0.2935 -0.2200 -0.1113 -0.0163
                                           -0.2940 -0.0984
   125. (0.00011) RY*(10) C   4           s(  4.40%)p15.90( 69.99%)d 5.82( 25.60%)
                                           -0.0000 -0.0017 -0.0798  0.1806 -0.0708
                                           -0.0076 -0.1103 -0.6190 -0.0704 -0.0055
                                           -0.0781 -0.4283  0.2395  0.0020  0.0176
                                            0.1844  0.1356 -0.1028 -0.2671  0.2391
                                            0.2853  0.1886
   126. (0.00008) RY*(11) C   4           s( 11.76%)p 2.21( 25.94%)d 5.30( 62.30%)
   127. (0.00008) RY*(12) C   4           s(  4.18%)p13.40( 56.06%)d 9.50( 39.75%)
   128. (0.00006) RY*(13) C   4           s(  7.67%)p 3.19( 24.45%)d 8.85( 67.89%)
   129. (0.00003) RY*(14) C   4           s( 15.78%)p 3.17( 50.10%)d 2.16( 34.12%)
   130. (0.00003) RY*(15) C   4           s(  5.03%)p12.61( 63.41%)d 6.28( 31.56%)
   131. (0.00001) RY*(16) C   4           s(  0.18%)p99.99( 98.43%)d 7.97(  1.39%)
   132. (0.00000) RY*(17) C   4           s( 94.43%)p 0.02(  1.71%)d 0.04(  3.86%)
   133. (0.00566) RY*( 1) C   5           s(  0.08%)p99.99( 94.84%)d62.64(  5.07%)
                                           -0.0000  0.0219 -0.0164  0.0037 -0.0069
                                           -0.0048  0.1812 -0.0327  0.0059  0.0204
                                           -0.8075 -0.0185 -0.0313  0.0117 -0.5087
                                            0.0396 -0.0152 -0.1196  0.0234  0.1689
                                           -0.0832  0.0208
   134. (0.00201) RY*( 2) C   5           s(  0.54%)p99.99( 96.58%)d 5.37(  2.88%)
                                            0.0000  0.0161  0.0668 -0.0213 -0.0135
                                            0.0215  0.6246 -0.1475 -0.0897  0.0129
                                            0.4878 -0.0706 -0.0914 -0.0114 -0.5304
                                            0.1032  0.0441  0.0904  0.0553  0.0213
                                           -0.0910 -0.0939
   135. (0.00115) RY*( 3) C   5           s(  0.39%)p99.99( 78.90%)d53.68( 20.72%)
                                           -0.0000 -0.0005  0.0556  0.0276 -0.0006
                                            0.0008 -0.6161 -0.2580 -0.0261 -0.0055
                                            0.1961  0.0319  0.0392  0.0040 -0.5260
                                           -0.1483 -0.0486  0.0363 -0.0237 -0.1295
                                           -0.2589  0.3486
   136. (0.00061) RY*( 4) C   5           s( 19.68%)p 1.28( 25.13%)d 2.80( 55.18%)
                                           -0.0000 -0.0035  0.4436  0.0004 -0.0037
                                            0.0013 -0.3113  0.0478  0.0204 -0.0153
                                            0.0581 -0.2727  0.1143  0.0043 -0.1768
                                            0.1676 -0.0361  0.1879  0.1587  0.4450
                                            0.4290 -0.3306
   137. (0.00048) RY*( 5) C   5           s( 53.97%)p 0.47( 25.38%)d 0.38( 20.64%)
                                           -0.0000 -0.0048  0.7230 -0.1290  0.0162
                                           -0.0087  0.1424 -0.2147  0.0717 -0.0174
                                           -0.1105 -0.2962  0.1147 -0.0062  0.2411
                                           -0.0576  0.0855 -0.1458  0.0419 -0.2107
                                           -0.3614  0.0919
   138. (0.00028) RY*( 6) C   5           s( 27.79%)p 2.48( 68.96%)d 0.12(  3.25%)
                                            0.0000 -0.0051  0.1964  0.4876 -0.0393
                                            0.0065  0.0261  0.4570 -0.3044 -0.0037
                                           -0.0306 -0.0934 -0.2261 -0.0067 -0.0705
                                           -0.5312  0.1984  0.1525  0.0141 -0.0895
                                           -0.0196 -0.0248
   139. (0.00021) RY*( 7) C   5           s( 20.70%)p 3.26( 67.44%)d 0.57( 11.86%)
                                            0.0000  0.0010  0.4539 -0.0315  0.0024
                                            0.0095  0.0311  0.2632  0.0074  0.0017
                                            0.0506  0.7515 -0.0011 -0.0081 -0.0829
                                            0.1724  0.0000 -0.1436 -0.2749  0.0594
                                            0.0815  0.1105
   140. (0.00013) RY*( 8) C   5           s( 11.53%)p 5.33( 61.41%)d 2.35( 27.07%)
                                           -0.0000  0.0113 -0.0025  0.3148  0.1265
                                           -0.0083 -0.0747 -0.2606 -0.3962 -0.0068
                                           -0.0909  0.2654  0.0641  0.0012  0.1057
                                            0.4014  0.3583  0.1209  0.4813 -0.1125
                                           -0.0866 -0.0650
   141. (0.00009) RY*( 9) C   5           s( 40.61%)p 0.96( 38.93%)d 0.50( 20.46%)
   142. (0.00006) RY*(10) C   5           s(  4.14%)p 5.67( 23.51%)d17.46( 72.34%)
   143. (0.00004) RY*(11) C   5           s(  0.65%)p62.97( 41.18%)d88.94( 58.17%)
   144. (0.00005) RY*(12) C   5           s( 14.64%)p 4.10( 59.97%)d 1.73( 25.39%)
   145. (0.00002) RY*(13) C   5           s(  6.42%)p 9.33( 59.87%)d 5.25( 33.71%)
   146. (0.00000) RY*(14) C   5           s( 91.74%)p 0.07(  6.21%)d 0.02(  2.05%)
   147. (0.00001) RY*(15) C   5           s(  2.68%)p23.20( 62.23%)d13.08( 35.09%)
   148. (0.00001) RY*(16) C   5           s(  0.69%)p99.99( 80.43%)d27.19( 18.87%)
   149. (0.00001) RY*(17) C   5           s(  3.82%)p 2.37(  9.08%)d22.78( 87.10%)
   150. (0.00580) RY*( 1) C   6           s(  0.42%)p99.99( 94.72%)d11.44(  4.85%)
                                            0.0000 -0.0258  0.0538 -0.0242  0.0099
                                            0.0197 -0.6877  0.0593 -0.0412  0.0053
                                           -0.0672  0.0464 -0.0151 -0.0180  0.6768
                                           -0.0470  0.0331  0.0028  0.1373  0.0655
                                           -0.1433 -0.0698
   151. (0.00204) RY*( 2) C   6           s(  0.35%)p99.99( 97.74%)d 5.39(  1.91%)
                                           -0.0000 -0.0016  0.0529 -0.0268 -0.0045
                                           -0.0053 -0.1578  0.0184  0.0246 -0.0384
                                           -0.8961  0.1611  0.2053 -0.0110 -0.2655
                                            0.0617  0.0671  0.0944  0.0292 -0.0834
                                           -0.0120 -0.0471
   152. (0.00087) RY*( 3) C   6           s(  0.41%)p99.99( 86.76%)d31.32( 12.83%)
                                           -0.0000  0.0001  0.0530  0.0358  0.0028
                                           -0.0166  0.6052  0.1780  0.0583  0.0071
                                           -0.2752 -0.0626 -0.0279 -0.0147  0.5870
                                            0.1940  0.0548  0.1012  0.0705  0.2036
                                            0.2291 -0.1385
   153. (0.00058) RY*( 4) C   6           s(  1.28%)p 4.52(  5.81%)d72.36( 92.91%)
                                           -0.0000 -0.0003  0.1103 -0.0259  0.0034
                                            0.0016  0.1538  0.0611  0.0618 -0.0003
                                           -0.0515  0.0560 -0.0445  0.0056  0.1303
                                           -0.0065  0.0452 -0.5839 -0.2754 -0.5044
                                           -0.3261 -0.3892
   154. (0.00051) RY*( 5) C   6           s( 90.93%)p 0.06(  5.70%)d 0.04(  3.37%)
                                           -0.0000  0.0050  0.9532  0.0079 -0.0238
                                           -0.0150  0.0094  0.0448  0.0985  0.0034
                                            0.0866  0.0853 -0.0480  0.0171 -0.0920
                                            0.0383 -0.1327  0.1071  0.0525  0.1002
                                           -0.0967  0.0087
   155. (0.00029) RY*( 6) C   6           s(  3.97%)p22.52( 89.29%)d 1.70(  6.74%)
                                            0.0000 -0.0008 -0.1399  0.1417 -0.0025
                                            0.0056  0.0227  0.1065 -0.0614  0.0197
                                            0.1005  0.8178 -0.3578  0.0035 -0.0132
                                            0.2466 -0.0942  0.2173  0.0180 -0.1117
                                           -0.0212 -0.0834
   156. (0.00015) RY*( 7) C   6           s( 77.53%)p 0.07(  5.74%)d 0.22( 16.73%)
                                            0.0000 -0.0051 -0.0671  0.8778 -0.0180
                                            0.0041 -0.0167  0.0446  0.1227 -0.0005
                                           -0.0200 -0.1531  0.0948 -0.0049 -0.0297
                                           -0.0171 -0.0780  0.1283 -0.1338  0.1427
                                           -0.3092 -0.1302
   157. (0.00008) RY*( 8) C   6           s(  4.17%)p11.20( 46.67%)d11.80( 49.17%)
   158. (0.00006) RY*( 9) C   6           s(  4.61%)p10.95( 50.51%)d 9.73( 44.88%)
   159. (0.00004) RY*(10) C   6           s(  1.49%)p41.44( 61.61%)d24.82( 36.90%)
   160. (0.00002) RY*(11) C   6           s(  9.13%)p 4.97( 45.43%)d 4.97( 45.44%)
   161. (0.00000) RY*(12) C   6           s(  3.35%)p27.84( 93.26%)d 1.01(  3.40%)
   162. (0.00000) RY*(13) C   6           s(  1.89%)p37.91( 71.75%)d13.93( 26.36%)
   163. (0.00001) RY*(14) C   6           s(  1.04%)p26.04( 27.16%)d68.82( 71.79%)
   164. (0.00000) RY*(15) C   6           s( 95.94%)p 0.03(  2.74%)d 0.01(  1.32%)
   165. (0.00000) RY*(16) C   6           s(  3.15%)p30.52( 96.25%)d 0.19(  0.60%)
   166. (0.00000) RY*(17) C   6           s(  0.41%)p46.55( 18.95%)d99.99( 80.64%)
   167. (0.01188) RY*( 1) C   7           s(  4.42%)p21.24( 93.95%)d 0.37(  1.63%)
                                           -0.0000 -0.0063  0.2097 -0.0143 -0.0024
                                           -0.0397  0.9645 -0.0566  0.0105  0.0044
                                           -0.0050 -0.0061  0.0118 -0.0100 -0.0072
                                           -0.0492  0.0399  0.0643 -0.0250  0.0409
                                           -0.0879  0.0462
   168. (0.00746) RY*( 2) C   7           s(  2.77%)p34.66( 96.01%)d 0.44(  1.22%)
                                           -0.0000 -0.0264  0.1643  0.0026  0.0039
                                           -0.0055 -0.0140  0.1011  0.0098  0.0104
                                            0.4845  0.0602  0.0045  0.0108  0.8349
                                            0.1181  0.0014  0.0629  0.0292 -0.0453
                                            0.0546  0.0485
   169. (0.00216) RY*( 3) C   7           s(  0.79%)p84.53( 66.87%)d40.88( 32.34%)
                                            0.0000  0.0029  0.0049  0.0887  0.0043
                                           -0.0006  0.0248 -0.0794  0.0200 -0.0080
                                            0.1358 -0.4681  0.0484  0.0069 -0.0918
                                            0.6422 -0.0208  0.0865  0.1174  0.0538
                                           -0.2175 -0.5020
   170. (0.00164) RY*( 4) C   7           s(  5.04%)p16.78( 84.61%)d 2.05( 10.35%)
                                           -0.0000 -0.0078  0.2062 -0.0885 -0.0020
                                           -0.0109 -0.1195 -0.6218  0.0113  0.0022
                                           -0.0117 -0.4516 -0.0118  0.0026  0.1297
                                           -0.4730 -0.0049  0.1263  0.0342 -0.2336
                                           -0.1700 -0.0542
   171. (0.00112) RY*( 5) C   7           s( 24.02%)p 2.33( 55.87%)d 0.84( 20.11%)
                                            0.0000  0.0003  0.4868 -0.0554  0.0120
                                           -0.0077 -0.1056 -0.0387  0.1327  0.0153
                                            0.4931  0.3410 -0.0267 -0.0051 -0.3967
                                            0.0486  0.0907 -0.1395 -0.1709 -0.3306
                                           -0.1956 -0.0698
   172. (0.00107) RY*( 6) C   7           s(  0.40%)p99.99( 55.72%)d99.99( 43.87%)
                                           -0.0000 -0.0024 -0.0306  0.0554  0.0043
                                           -0.0038  0.0208  0.5657  0.1857 -0.0073
                                           -0.1943 -0.0505  0.1465 -0.0055  0.1304
                                           -0.3453  0.0648 -0.0834  0.1619 -0.3290
                                           -0.4015 -0.3690
   173. (0.00077) RY*( 7) C   7           s( 25.29%)p 2.75( 69.60%)d 0.20(  5.11%)
                                            0.0000  0.0020  0.4924  0.1019  0.0045
                                           -0.0183 -0.1184 -0.1660  0.1806 -0.0026
                                           -0.6341  0.2273 -0.0071  0.0062  0.2386
                                            0.3233  0.0786 -0.1055  0.0205  0.0252
                                           -0.1717  0.0969
   174. (0.00059) RY*( 8) C   7           s(  8.79%)p 1.94( 17.07%)d 8.44( 74.14%)
                                           -0.0000 -0.0044  0.2950 -0.0234  0.0179
                                           -0.0075 -0.0915  0.0470 -0.0866  0.0161
                                            0.1441  0.1222 -0.0698  0.0144 -0.0861
                                           -0.2451 -0.2097  0.0160  0.5119  0.6540
                                           -0.1987 -0.1089
   175. (0.00043) RY*( 9) C   7           s( 24.05%)p 2.47( 59.34%)d 0.69( 16.61%)
                                           -0.0000  0.0002  0.4476 -0.1995  0.0194
                                           -0.0107 -0.0702  0.4585  0.1100  0.0069
                                           -0.0417 -0.5438 -0.2315  0.0032 -0.1163
                                            0.0017  0.0381  0.0567 -0.0668  0.0308
                                            0.2992  0.2608
   176. (0.00031) RY*(10) C   7           s( 11.83%)p 6.10( 72.16%)d 1.35( 16.01%)
                                           -0.0000 -0.0006  0.2177  0.2664  0.0013
                                           -0.0002 -0.0464  0.0081 -0.0875 -0.0027
                                            0.0238 -0.0308  0.7612  0.0006 -0.0797
                                           -0.0805  0.3435  0.1487  0.0872  0.0702
                                            0.3506 -0.0502
   177. (0.00024) RY*(11) C   7           s( 19.83%)p 1.34( 26.49%)d 2.71( 53.69%)
                                           -0.0000 -0.0029 -0.1637  0.4136 -0.0196
                                            0.0009  0.0044 -0.0381  0.1772  0.0177
                                            0.1836 -0.2446 -0.0404 -0.0024 -0.0329
                                            0.0134  0.3678 -0.4484  0.1724  0.1018
                                           -0.2847  0.4633
   178. (0.00018) RY*(12) C   7           s(  1.69%)p44.31( 74.93%)d13.83( 23.38%)
                                           -0.0000 -0.0018 -0.0012  0.1300 -0.0033
                                           -0.0012 -0.0348  0.0020 -0.1189 -0.0027
                                           -0.0259  0.0981 -0.4645  0.0057  0.0431
                                           -0.1256  0.7002  0.2336 -0.1815  0.2003
                                            0.0411 -0.3233
   179. (0.00011) RY*(13) C   7           s(  9.75%)p 5.22( 50.93%)d 4.03( 39.31%)
                                            0.0000  0.0064  0.1087  0.2518 -0.1493
                                           -0.0202 -0.0725  0.1717 -0.6725  0.0067
                                           -0.0269 -0.0608  0.0431  0.0023 -0.0231
                                            0.0351 -0.1178  0.2780 -0.2490 -0.0513
                                           -0.4265  0.2632
   180. (0.00011) RY*(14) C   7           s( 46.34%)p 0.64( 29.79%)d 0.52( 23.87%)
                                            0.0000  0.0016  0.0173  0.6785  0.0524
                                           -0.0010  0.0044  0.0054  0.3681 -0.0079
                                            0.0364  0.0587 -0.2203 -0.0054 -0.0789
                                           -0.0622 -0.3144  0.4442  0.0616 -0.1219
                                            0.1476  0.0302
   181. (0.00007) RY*(15) C   7           s(  3.93%)p 4.12( 16.21%)d20.31( 79.86%)
   182. (0.00003) RY*(16) C   7           s( 20.35%)p 1.45( 29.45%)d 2.47( 50.20%)
   183. (0.00001) RY*(17) C   7           s( 90.64%)p 0.01(  1.28%)d 0.09(  8.08%)
   184. (0.00689) RY*( 1) C   8           s(  0.60%)p99.99( 96.96%)d 4.08(  2.44%)
                                           -0.0000  0.0100  0.0038  0.0766 -0.0012
                                           -0.0097 -0.3194 -0.0116  0.0029  0.0145
                                           -0.3994 -0.0017  0.0031 -0.0246  0.8406
                                           -0.0096  0.0182  0.0220 -0.0623  0.0791
                                            0.0468 -0.1078
   185. (0.00377) RY*( 2) C   8           s(  3.32%)p27.39( 91.01%)d 1.71(  5.67%)
                                            0.0000  0.0083  0.1761 -0.0450 -0.0112
                                           -0.0135 -0.8393  0.0029  0.0030  0.0084
                                           -0.1976 -0.0170 -0.0107 -0.0024 -0.4039
                                           -0.0519 -0.0136  0.1178 -0.1438 -0.1302
                                           -0.0632  0.0338
   186. (0.00314) RY*( 3) C   8           s(  1.05%)p91.05( 95.57%)d 3.22(  3.38%)
                                           -0.0000 -0.0012  0.0998  0.0224  0.0051
                                            0.0111  0.3678 -0.0341 -0.0345  0.0089
                                           -0.8621 -0.0124 -0.0075 -0.0012 -0.2715
                                           -0.0178  0.0230  0.0667  0.0655 -0.1125
                                           -0.0328 -0.1062
   187. (0.00108) RY*( 4) C   8           s( 87.06%)p 0.10(  8.71%)d 0.05(  4.23%)
                                           -0.0000 -0.0017  0.9315 -0.0534  0.0002
                                           -0.0017  0.1304  0.0749 -0.0062  0.0063
                                            0.1044  0.0424 -0.0321 -0.0130  0.0935
                                           -0.1380  0.1508  0.0276 -0.0440  0.1587
                                           -0.0631  0.1022
   188. (0.00059) RY*( 5) C   8           s(  0.33%)p18.27(  5.95%)d99.99( 93.73%)
                                            0.0000  0.0001  0.0515 -0.0229 -0.0090
                                            0.0002  0.0052  0.0405  0.0243  0.0087
                                            0.1037  0.1728 -0.0267  0.0027  0.0440
                                            0.1176 -0.0046  0.7980  0.3637 -0.1912
                                            0.3393 -0.1287
   189. (0.00037) RY*( 6) C   8           s(  5.79%)p 6.25( 36.17%)d10.03( 58.04%)
                                            0.0000  0.0022 -0.0109  0.2403 -0.0042
                                           -0.0130 -0.1343  0.3900  0.2370 -0.0076
                                           -0.1292  0.1625  0.0033 -0.0061 -0.1237
                                            0.2646  0.0815 -0.2295  0.4213  0.4764
                                            0.2772  0.2154
   190. (0.00031) RY*( 7) C   8           s(  2.48%)p 9.44( 23.40%)d29.90( 74.12%)
                                            0.0000 -0.0031  0.1384 -0.0460 -0.0594
                                           -0.0131 -0.0636  0.1740  0.2990  0.0121
                                            0.0890 -0.2624 -0.1707  0.0005  0.0305
                                           -0.0079  0.0555 -0.3547  0.3769 -0.4335
                                            0.0085 -0.5342
   191. (0.00027) RY*( 8) C   8           s( 25.45%)p 2.55( 64.90%)d 0.38(  9.65%)
                                           -0.0000 -0.0030  0.1776  0.4718 -0.0205
                                           -0.0066 -0.0443 -0.4995 -0.2574  0.0018
                                            0.0675  0.2670  0.0165 -0.0032 -0.0445
                                            0.5018  0.0353 -0.1894 -0.0023 -0.1116
                                            0.0656 -0.2095
   192. (0.00020) RY*( 9) C   8           s( 32.77%)p 1.62( 52.97%)d 0.44( 14.27%)
                                            0.0000  0.0019 -0.0459  0.5699  0.0288
                                            0.0044  0.0248  0.3003 -0.1965  0.0024
                                            0.0493 -0.5260 -0.0766  0.0051  0.0075
                                            0.0868  0.3281  0.2323 -0.0521 -0.0901
                                           -0.2504  0.1231
   193. (0.00018) RY*(10) C   8           s( 16.09%)p 4.27( 68.64%)d 0.95( 15.27%)
                                           -0.0000  0.0021 -0.0725  0.3945 -0.0019
                                            0.0027  0.0584 -0.1599  0.6552  0.0015
                                            0.0293  0.2319 -0.2223 -0.0029 -0.0650
                                           -0.2981  0.1762  0.1313 -0.3263  0.0829
                                            0.0097 -0.1484
   194. (0.00014) RY*(11) C   8           s(  3.48%)p19.27( 66.96%)d 8.51( 29.57%)
                                           -0.0000 -0.0019 -0.0130  0.1715 -0.0720
                                           -0.0063 -0.0712 -0.4296 -0.2139  0.0017
                                            0.0138 -0.3279  0.0382 -0.0033 -0.0673
                                           -0.5639  0.0490 -0.0597  0.3256  0.2281
                                            0.3660 -0.0103
   195. (0.00011) RY*(12) C   8           s(  3.03%)p12.23( 37.02%)d19.81( 59.95%)
                                            0.0000  0.0067 -0.0994  0.0543  0.1319
                                           -0.0077 -0.0679 -0.0808 -0.0987 -0.0023
                                            0.0022  0.4474 -0.0651  0.0064  0.0737
                                           -0.2857  0.2403 -0.0399  0.4802 -0.1752
                                           -0.5387  0.2153
   196. (0.00008) RY*(13) C   8           s( 12.63%)p 3.43( 43.35%)d 3.48( 44.02%)
   197. (0.00004) RY*(14) C   8           s(  9.58%)p 5.91( 56.58%)d 3.53( 33.84%)
   198. (0.00001) RY*(15) C   8           s(  0.18%)p99.99( 96.17%)d20.74(  3.65%)
   199. (0.00001) RY*(16) C   8           s( 94.83%)p 0.04(  4.17%)d 0.01(  1.00%)
   200. (0.00001) RY*(17) C   8           s(  1.37%)p37.58( 51.58%)d34.28( 47.05%)
   201. (0.00650) RY*( 1) N   9           s(  0.23%)p99.99( 96.88%)d12.72(  2.89%)
                                            0.0000  0.0016  0.0463 -0.0114 -0.0004
                                           -0.0099  0.2657  0.0084 -0.0057 -0.0244
                                            0.6765  0.0218 -0.0033  0.0226 -0.6623
                                           -0.0112 -0.0025  0.0083 -0.0618 -0.0071
                                            0.0929  0.1279
   202. (0.00300) RY*( 2) N   9           s(  5.56%)p16.02( 89.09%)d 0.96(  5.36%)
                                           -0.0000 -0.0102  0.2354 -0.0080 -0.0011
                                           -0.0066 -0.8729  0.1648 -0.0221  0.0027
                                            0.0862 -0.1441  0.0038  0.0003 -0.2435
                                           -0.1148 -0.0224  0.0920  0.0201  0.1079
                                           -0.1353  0.1213
   203. (0.00118) RY*( 3) N   9           s( 60.40%)p 0.62( 37.15%)d 0.04(  2.45%)
                                            0.0000  0.0115  0.7751 -0.0555  0.0019
                                           -0.0003  0.2059 -0.0715 -0.1209 -0.0030
                                           -0.4486 -0.0275 -0.0110 -0.0037 -0.3099
                                            0.0527 -0.0919 -0.0816 -0.0435 -0.1035
                                            0.0717 -0.0121
   204. (0.00055) RY*( 4) N   9           s( 24.64%)p 2.74( 67.51%)d 0.32(  7.85%)
                                           -0.0000 -0.0173  0.4078 -0.2825  0.0037
                                            0.0036  0.0576  0.3596 -0.1329  0.0110
                                            0.4519 -0.0217 -0.0854  0.0144  0.5194
                                           -0.1632 -0.1267 -0.1465 -0.1464  0.0141
                                            0.0912 -0.1646
   205. (0.00036) RY*( 5) N   9           s( 13.64%)p 1.83( 24.94%)d 4.50( 61.42%)
                                            0.0000 -0.0020  0.3232  0.1787 -0.0081
                                            0.0210  0.0932 -0.2250  0.0524  0.0068
                                            0.1872  0.2512  0.0416  0.0174  0.2855
                                            0.0560  0.0445  0.4846  0.3775  0.1659
                                           -0.1396  0.4357
   206. (0.00025) RY*( 6) N   9           s(  1.09%)p76.59( 83.16%)d14.51( 15.75%)
                                            0.0000  0.0087 -0.0061  0.1036  0.0045
                                           -0.0053 -0.0691  0.3290  0.0108 -0.0010
                                           -0.0952  0.8264  0.0257 -0.0014 -0.1286
                                           -0.0876  0.0397  0.2203 -0.1573 -0.0386
                                            0.0251 -0.2866
   207. (0.00021) RY*( 7) N   9           s(  0.51%)p23.86( 12.07%)d99.99( 87.43%)
                                            0.0000 -0.0022  0.0617  0.0351  0.0038
                                            0.0056  0.0732 -0.1644 -0.0179  0.0050
                                            0.0945 -0.2513 -0.0268 -0.0016 -0.0761
                                            0.0177 -0.0950  0.4165  0.1293  0.1963
                                           -0.3063 -0.7428
   208. (0.00011) RY*( 8) N   9           s( 14.51%)p 4.88( 70.79%)d 1.01( 14.70%)
                                           -0.0000  0.0015 -0.0885  0.3664  0.0553
                                           -0.0015 -0.0540 -0.2331 -0.3996  0.0035
                                            0.0301  0.0152 -0.2864  0.0054  0.0287
                                           -0.4629 -0.4388  0.0552  0.0610 -0.3471
                                            0.1403  0.0094
   209. (0.00009) RY*( 9) N   9           s(  8.08%)p 8.52( 68.80%)d 2.86( 23.12%)
   210. (0.00007) RY*(10) N   9           s( 61.41%)p 0.38( 23.34%)d 0.25( 15.25%)
   211. (0.00003) RY*(11) N   9           s(  0.27%)p49.46( 13.52%)d99.99( 86.20%)
   212. (0.00003) RY*(12) N   9           s(  4.42%)p 8.98( 39.72%)d12.63( 55.86%)
   213. (0.00000) RY*(13) N   9           s(  1.15%)p81.57( 93.47%)d 4.70(  5.39%)
   214. (0.00001) RY*(14) N   9           s(  4.22%)p15.80( 66.72%)d 6.88( 29.06%)
   215. (0.00000) RY*(15) N   9           s(  0.35%)p99.99( 98.81%)d 2.41(  0.84%)
   216. (0.00001) RY*(16) N   9           s(  0.22%)p61.42( 13.78%)d99.99( 85.99%)
   217. (0.00000) RY*(17) N   9           s( 99.40%)p 0.00(  0.32%)d 0.00(  0.28%)
   218. (0.00786) RY*( 1) C  10           s(  0.39%)p99.99( 96.00%)d 9.40(  3.62%)
                                            0.0000 -0.0132  0.0599  0.0069  0.0062
                                            0.0041 -0.5772  0.0219 -0.0292  0.0009
                                           -0.1513 -0.0131  0.0091 -0.0043  0.7760
                                            0.0003 -0.0070 -0.0470  0.1772 -0.0276
                                           -0.0307 -0.0295
   219. (0.00637) RY*( 2) C  10           s(  0.21%)p99.99( 95.12%)d22.75(  4.67%)
                                            0.0000  0.0218  0.0306  0.0155 -0.0200
                                            0.0099  0.7622  0.0225 -0.0509 -0.0045
                                           -0.3550 -0.0046  0.0371  0.0074  0.4811
                                           -0.0681 -0.0593 -0.0623  0.0356  0.0529
                                            0.1214 -0.1550
   220. (0.00255) RY*( 3) C  10           s(  0.06%)p99.99( 40.26%)d99.99( 59.69%)
                                           -0.0000 -0.0002  0.0197 -0.0142 -0.0011
                                           -0.0008  0.1410 -0.0399 -0.0105 -0.0006
                                            0.5763 -0.0483 -0.0614 -0.0004  0.2062
                                            0.0121 -0.0131  0.6208  0.1430 -0.3474
                                            0.1434 -0.2231
   221. (0.00096) RY*( 4) C  10           s(  0.60%)p34.74( 20.88%)d99.99( 78.52%)
                                           -0.0000  0.0018 -0.0289  0.0717 -0.0053
                                           -0.0015  0.0636  0.0698  0.0125 -0.0177
                                            0.1858  0.3675  0.0006 -0.0087  0.0894
                                            0.1471  0.0137  0.1707  0.2767  0.5420
                                            0.3266  0.5282
   222. (0.00073) RY*( 5) C  10           s( 61.66%)p 0.03(  1.99%)d 0.59( 36.35%)
                                           -0.0000 -0.0135  0.7772 -0.1108  0.0076
                                           -0.0147 -0.0913 -0.0241  0.0169 -0.0007
                                            0.0437  0.0358 -0.0219  0.0056 -0.0186
                                           -0.0523  0.0608 -0.0236 -0.3646  0.1632
                                            0.4144 -0.1778
   223. (0.00061) RY*( 6) C  10           s(  8.38%)p 1.23( 10.30%)d 9.71( 81.32%)
                                            0.0000 -0.0025 -0.1503  0.2459 -0.0269
                                            0.0075 -0.1050  0.0883 -0.1260 -0.0056
                                            0.0987 -0.0833  0.0793  0.0108 -0.1705
                                            0.0451 -0.1185 -0.2364  0.4173  0.2860
                                            0.3223 -0.6305
   224. (0.00035) RY*( 7) C  10           s( 22.45%)p 1.83( 41.03%)d 1.63( 36.52%)
                                            0.0000  0.0072  0.4683 -0.0620 -0.0360
                                            0.0257  0.1293  0.5519 -0.1086 -0.0012
                                            0.1548 -0.0651  0.0661 -0.0166 -0.0508
                                            0.2020 -0.0160 -0.1947  0.4079 -0.1451
                                           -0.3574  0.1101
   225. (0.00027) RY*( 8) C  10           s(  8.25%)p 7.05( 58.20%)d 4.06( 33.54%)
                                           -0.0000  0.0062  0.2132  0.1920  0.0145
                                            0.0131 -0.0670 -0.0595 -0.1103  0.0099
                                           -0.3881 -0.3911 -0.0969 -0.0064 -0.1977
                                           -0.4568  0.0271  0.4194  0.3560  0.0774
                                            0.0139  0.1632
   226. (0.00019) RY*( 9) C  10           s( 33.26%)p 1.35( 44.81%)d 0.66( 21.93%)
                                           -0.0000  0.0108  0.2561  0.5075  0.0968
                                            0.0064  0.0678 -0.5079 -0.2265 -0.0019
                                            0.0933  0.3078  0.0047 -0.0066  0.0268
                                            0.0862  0.1503 -0.0128  0.0438  0.0933
                                           -0.4432 -0.1097
   227. (0.00016) RY*(10) C  10           s( 17.31%)p 3.79( 65.70%)d 0.98( 16.99%)
                                            0.0000 -0.0072  0.0102  0.4157 -0.0118
                                           -0.0029 -0.0553  0.1617 -0.2426 -0.0029
                                           -0.0794 -0.1628  0.2687  0.0101  0.0076
                                            0.2874 -0.6174  0.1875 -0.3361 -0.0374
                                            0.0497  0.1339
   228. (0.00012) RY*(11) C  10           s(  5.64%)p14.44( 81.47%)d 2.28( 12.89%)
                                           -0.0000  0.0018 -0.0933  0.2182  0.0112
                                            0.0028  0.0099  0.3737 -0.0467  0.0019
                                            0.3254  0.1328  0.1191 -0.0031  0.1168
                                           -0.7220 -0.0129 -0.0908 -0.2571  0.1643
                                           -0.1655 -0.0117
   229. (0.00006) RY*(12) C  10           s( 22.42%)p 1.41( 31.50%)d 2.06( 46.08%)
   230. (0.00007) RY*(13) C  10           s(  4.66%)p16.48( 76.88%)d 3.96( 18.46%)
   231. (0.00004) RY*(14) C  10           s( 17.71%)p 4.20( 74.49%)d 0.44(  7.80%)
   232. (0.00003) RY*(15) C  10           s(  1.93%)p32.40( 62.65%)d18.32( 35.42%)
   233. (0.00000) RY*(16) C  10           s( 95.18%)p 0.02(  2.09%)d 0.03(  2.73%)
   234. (0.00000) RY*(17) C  10           s(  0.04%)p99.99( 96.72%)d72.28(  3.24%)
   235. (0.00588) RY*( 1) C  11           s(  1.14%)p83.77( 95.73%)d 2.73(  3.12%)
                                            0.0000  0.0245  0.0922  0.0481 -0.0024
                                           -0.0199  0.9432  0.0043  0.0092  0.0137
                                           -0.2317  0.0295 -0.0205 -0.0239  0.0485
                                           -0.0860  0.0418 -0.0772  0.1199  0.0006
                                            0.0609 -0.0848
   236. (0.00270) RY*( 2) C  11           s(  3.88%)p24.00( 93.13%)d 0.77(  2.99%)
                                           -0.0000 -0.0134  0.1961 -0.0041  0.0117
                                            0.0140  0.1328 -0.0773 -0.0945  0.0093
                                            0.3132 -0.0560 -0.0132 -0.0303 -0.8735
                                            0.1638  0.0795  0.0313  0.0326 -0.0448
                                           -0.1129  0.1143
   237. (0.00118) RY*( 3) C  11           s( 71.64%)p 0.33( 23.90%)d 0.06(  4.46%)
                                            0.0000  0.0091  0.8039 -0.2647 -0.0001
                                           -0.0242 -0.1379 -0.3298  0.1235  0.0054
                                           -0.2586  0.0510 -0.0168  0.0037  0.1153
                                            0.0966 -0.0543 -0.0097  0.1287 -0.1455
                                           -0.0824 -0.0052
   238. (0.00116) RY*( 4) C  11           s(  5.08%)p14.77( 74.97%)d 3.93( 19.96%)
                                            0.0000  0.0026  0.2214 -0.0415  0.0040
                                           -0.0072  0.1469 -0.1004  0.0321 -0.0023
                                            0.7647 -0.0678  0.0182 -0.0013  0.3549
                                           -0.0360 -0.0036 -0.1380  0.0759  0.3042
                                            0.0908  0.2720
   239. (0.00044) RY*( 5) C  11           s(  0.20%)p99.99( 22.18%)d99.99( 77.62%)
                                            0.0000  0.0002  0.0249  0.0372  0.0010
                                           -0.0031  0.0782  0.0454  0.0322 -0.0118
                                            0.3785  0.1729  0.1200 -0.0055  0.1433
                                            0.0362  0.0549  0.5717  0.0931 -0.5321
                                            0.0038 -0.3969
   240. (0.00033) RY*( 6) C  11           s( 46.48%)p 0.81( 37.54%)d 0.34( 15.98%)
                                            0.0000  0.0001  0.2401  0.6381 -0.0065
                                           -0.0057  0.0046  0.0569  0.1409  0.0026
                                            0.0059 -0.5604  0.0248  0.0045  0.0550
                                           -0.0987 -0.1573 -0.0278 -0.3068 -0.2006
                                           -0.1569  0.0072
   241. (0.00031) RY*( 7) C  11           s( 27.26%)p 1.96( 53.50%)d 0.71( 19.24%)
                                            0.0000  0.0004  0.1631  0.4955 -0.0227
                                           -0.0053 -0.0051  0.1919  0.1171 -0.0032
                                           -0.0933  0.5745  0.0233  0.0031  0.0089
                                            0.3649 -0.1089  0.1869 -0.0567  0.1590
                                            0.1604  0.3213
   242. (0.00018) RY*( 8) C  11           s( 13.72%)p 4.91( 67.32%)d 1.38( 18.96%)
                                           -0.0000  0.0020  0.3687  0.0029  0.0352
                                            0.0024 -0.0978  0.5139 -0.1203  0.0071
                                            0.0291  0.1844  0.0071 -0.0195 -0.1241
                                           -0.5762  0.0486  0.0449 -0.0780  0.3083
                                            0.0009 -0.2941
   243. (0.00011) RY*( 9) C  11           s( 16.24%)p 4.13( 67.13%)d 1.02( 16.63%)
                                            0.0000  0.0125 -0.0916  0.3676  0.1369
                                           -0.0041 -0.0600 -0.5060 -0.2909 -0.0032
                                           -0.0098  0.3117  0.0351  0.0078  0.0120
                                           -0.4682  0.0954 -0.0336  0.2106 -0.0732
                                           -0.3078  0.1440
   244. (0.00009) RY*(10) C  11           s(  2.33%)p30.13( 70.05%)d11.88( 27.62%)
   245. (0.00004) RY*(11) C  11           s(  5.02%)p 7.70( 38.61%)d11.24( 56.38%)
   246. (0.00004) RY*(12) C  11           s(  2.26%)p 8.97( 20.23%)d34.36( 77.51%)
   247. (0.00000) RY*(13) C  11           s(  1.30%)p21.50( 27.86%)d54.65( 70.84%)
   248. (0.00000) RY*(14) C  11           s( 96.03%)p 0.02(  2.34%)d 0.02(  1.63%)
   249. (0.00001) RY*(15) C  11           s(  6.50%)p11.39( 74.03%)d 3.00( 19.47%)
   250. (0.00000) RY*(16) C  11           s(  0.97%)p35.01( 34.02%)d66.90( 65.01%)
   251. (0.00000) RY*(17) C  11           s(  0.04%)p99.99( 97.54%)d55.45(  2.42%)
   252. (0.00539) RY*( 1) C  12           s(  0.51%)p99.99( 94.32%)d10.07(  5.17%)
                                            0.0000 -0.0257  0.0653  0.0015  0.0146
                                            0.0004 -0.0373 -0.0082  0.0064 -0.0100
                                            0.3670 -0.0348  0.0211  0.0248 -0.8909
                                            0.0883 -0.0559 -0.0218 -0.0378  0.0989
                                            0.1038 -0.1709
   253. (0.00199) RY*( 2) C  12           s(  0.26%)p99.99( 98.13%)d 6.18(  1.61%)
                                            0.0000 -0.0006  0.0509  0.0027  0.0012
                                            0.0402  0.9335 -0.1271 -0.2317 -0.0061
                                           -0.1609  0.0282  0.0449 -0.0062 -0.0976
                                           -0.0002  0.0117  0.0472 -0.1147  0.0191
                                            0.0143  0.0110
   254. (0.00073) RY*( 3) C  12           s(  0.13%)p99.99( 54.27%)d99.99( 45.59%)
                                           -0.0000  0.0003  0.0342  0.0130  0.0022
                                           -0.0018  0.1333  0.0433  0.0187 -0.0074
                                            0.6389  0.1831  0.0910 -0.0037  0.2598
                                            0.0621  0.0371  0.5384  0.2572  0.0494
                                            0.3016  0.0806
   255. (0.00051) RY*( 4) C  12           s(  0.08%)p99.99( 36.44%)d99.99( 63.48%)
                                           -0.0000  0.0002  0.0270 -0.0047 -0.0011
                                           -0.0036  0.1163 -0.0253  0.0150 -0.0140
                                            0.5464  0.0010  0.0418 -0.0063  0.2215
                                           -0.0020  0.0207 -0.6584 -0.2030  0.3008
                                           -0.1701  0.2017
   256. (0.00041) RY*( 5) C  12           s( 79.90%)p 0.19( 15.41%)d 0.06(  4.69%)
                                           -0.0000  0.0042  0.8910  0.0616 -0.0364
                                           -0.0120 -0.0794 -0.3154  0.1165  0.0103
                                           -0.0588  0.0481 -0.0798 -0.0172  0.0751
                                            0.0291  0.1248 -0.0182 -0.1237 -0.0112
                                            0.1618 -0.0706
   257. (0.00036) RY*( 6) C  12           s( 11.63%)p 7.10( 82.56%)d 0.50(  5.81%)
                                           -0.0000  0.0023  0.3379 -0.0399 -0.0223
                                            0.0186  0.0639  0.8471 -0.2427 -0.0006
                                           -0.0206 -0.1436  0.0127 -0.0086  0.0093
                                           -0.1105  0.1049 -0.1271  0.1737 -0.0183
                                            0.0627 -0.0869
   258. (0.00020) RY*( 7) C  12           s( 82.96%)p 0.09(  7.30%)d 0.12(  9.74%)
                                            0.0000  0.0017 -0.1214  0.9027  0.0055
                                            0.0017  0.0121  0.0426  0.0321 -0.0033
                                           -0.0097  0.0958 -0.0249  0.0064  0.0075
                                           -0.2427  0.0335 -0.1180 -0.0538 -0.0461
                                            0.2615 -0.1001
   259. (0.00009) RY*( 8) C  12           s(  3.33%)p20.32( 67.70%)d 8.69( 28.96%)
   260. (0.00005) RY*( 9) C  12           s(  0.96%)p35.56( 34.07%)d67.82( 64.98%)
   261. (0.00001) RY*(10) C  12           s(  0.21%)p99.99( 80.69%)d90.53( 19.10%)
   262. (0.00001) RY*(11) C  12           s(  1.97%)p 4.61(  9.11%)d45.06( 88.92%)
   263. (0.00001) RY*(12) C  12           s(  1.33%)p69.85( 93.04%)d 4.23(  5.63%)
   264. (0.00001) RY*(13) C  12           s(  0.76%)p99.99( 95.37%)d 5.08(  3.87%)
   265. (0.00000) RY*(14) C  12           s(  0.62%)p99.99( 96.95%)d 3.94(  2.43%)
   266. (0.00001) RY*(15) C  12           s(  0.44%)p25.60( 11.36%)d99.99( 88.20%)
   267. (0.00001) RY*(16) C  12           s( 17.60%)p 1.24( 21.82%)d 3.44( 60.58%)
   268. (0.00000) RY*(17) C  12           s( 97.39%)p 0.02(  1.54%)d 0.01(  1.07%)
   269. (0.00549) RY*( 1) C  13           s(  0.54%)p99.99( 94.29%)d 9.57(  5.17%)
                                            0.0000 -0.0260  0.0587 -0.0335  0.0124
                                           -0.0219  0.8101  0.0403  0.0384 -0.0021
                                            0.0343  0.0216  0.0051  0.0170 -0.5239
                                           -0.0721 -0.0383 -0.0483  0.1941 -0.0491
                                           -0.0855  0.0440
   270. (0.00204) RY*( 2) C  13           s(  0.08%)p99.99( 97.99%)d23.91(  1.93%)
                                           -0.0000 -0.0014  0.0259 -0.0102 -0.0053
                                           -0.0213 -0.4927 -0.0744  0.1217  0.0171
                                            0.3816  0.0541 -0.0916 -0.0306 -0.7213
                                           -0.0999  0.1671  0.0447 -0.0354 -0.0373
                                           -0.0711  0.0979
   271. (0.00076) RY*( 3) C  13           s(  0.21%)p99.99( 88.94%)d50.53( 10.84%)
                                            0.0000  0.0002  0.0025  0.0462  0.0012
                                           -0.0045  0.1771 -0.0263  0.0225 -0.0174
                                            0.8482 -0.1540  0.0939 -0.0079  0.3203
                                           -0.0130  0.0429 -0.1655 -0.0067  0.2257
                                            0.0320  0.1703
   272. (0.00056) RY*( 4) C  13           s(  0.11%)p24.25(  2.64%)d99.99( 97.25%)
                                            0.0000  0.0004  0.0140  0.0299  0.0012
                                           -0.0014 -0.0267 -0.0144 -0.0148 -0.0066
                                           -0.1217 -0.0324 -0.0767 -0.0029 -0.0503
                                            0.0171 -0.0256  0.4352  0.3512  0.4856
                                            0.4768  0.4434
   273. (0.00039) RY*( 5) C  13           s( 61.00%)p 0.56( 33.91%)d 0.08(  5.09%)
                                           -0.0000  0.0023  0.7784  0.0464 -0.0437
                                            0.0223 -0.0430 -0.2022 -0.2523 -0.0049
                                           -0.0174  0.1879  0.0752  0.0003  0.1052
                                           -0.4225 -0.0375 -0.0411  0.0596 -0.1361
                                           -0.0172  0.1637
   274. (0.00028) RY*( 6) C  13           s( 31.16%)p 2.02( 62.83%)d 0.19(  6.01%)
                                           -0.0000  0.0026  0.5339 -0.1543 -0.0516
                                            0.0017 -0.0437  0.3987  0.0428  0.0069
                                           -0.0015 -0.3224 -0.1346 -0.0179 -0.0400
                                            0.5156  0.2752 -0.0998  0.1356  0.0199
                                            0.0739 -0.1610
   275. (0.00018) RY*( 7) C  13           s( 83.99%)p 0.06(  5.22%)d 0.13( 10.80%)
                                            0.0000 -0.0028 -0.0418  0.9154 -0.0087
                                           -0.0045 -0.0042  0.0656 -0.0734  0.0003
                                           -0.0177 -0.0376 -0.0385  0.0029 -0.0188
                                            0.1488  0.1293 -0.0876  0.1424 -0.2533
                                            0.0599  0.1107
   276. (0.00008) RY*( 8) C  13           s(  3.27%)p10.82( 35.38%)d18.75( 61.35%)
   277. (0.00005) RY*( 9) C  13           s(  6.64%)p 9.43( 62.66%)d 4.62( 30.70%)
   278. (0.00002) RY*(10) C  13           s(  0.32%)p99.99( 93.52%)d19.58(  6.17%)
   279. (0.00003) RY*(11) C  13           s(  6.87%)p 1.83( 12.56%)d11.73( 80.57%)
   280. (0.00001) RY*(12) C  13           s(  0.52%)p99.99( 83.48%)d30.59( 15.99%)
   281. (0.00000) RY*(13) C  13           s(  0.80%)p15.80( 12.71%)d99.99( 86.49%)
   282. (0.00000) RY*(14) C  13           s(  0.06%)p99.99( 97.63%)d40.79(  2.31%)
   283. (0.00000) RY*(15) C  13           s( 97.43%)p 0.02(  2.08%)d 0.01(  0.49%)
   284. (0.00001) RY*(16) C  13           s(  2.51%)p10.45( 26.23%)d28.39( 71.26%)
   285. (0.00000) RY*(17) C  13           s(  4.59%)p19.18( 88.00%)d 1.62(  7.41%)
   286. (0.00594) RY*( 1) C  14           s(  0.29%)p99.99( 95.09%)d15.97(  4.62%)
                                            0.0000 -0.0245  0.0401 -0.0246  0.0088
                                           -0.0231  0.7712 -0.0584  0.0340  0.0101
                                           -0.3472 -0.0057 -0.0109 -0.0096  0.4788
                                            0.0307  0.0082  0.0891 -0.1479 -0.0113
                                           -0.0663  0.1090
   287. (0.00197) RY*( 2) C  14           s(  0.23%)p99.99( 97.14%)d11.50(  2.63%)
                                            0.0000  0.0165  0.0383 -0.0229 -0.0053
                                           -0.0138 -0.5511  0.0011  0.0328 -0.0056
                                           -0.1707  0.0391  0.0440  0.0252  0.7747
                                           -0.1199 -0.1366 -0.0356  0.0926 -0.0700
                                           -0.0485  0.0960
   288. (0.00092) RY*( 3) C  14           s(  0.95%)p59.71( 56.84%)d44.35( 42.21%)
                                            0.0000 -0.0008  0.0819 -0.0526 -0.0066
                                           -0.0014 -0.1417 -0.1153 -0.0162  0.0018
                                           -0.6284 -0.2663 -0.0263 -0.0002 -0.2366
                                           -0.1083 -0.0207  0.4123  0.0795 -0.3884
                                            0.0063 -0.3081
   289. (0.00055) RY*( 4) C  14           s(  0.09%)p99.99( 42.95%)d99.99( 56.96%)
                                            0.0000  0.0006  0.0288 -0.0070 -0.0002
                                           -0.0027  0.1235  0.0441  0.0311 -0.0115
                                            0.5917 -0.0619  0.0767 -0.0058  0.2250
                                            0.0112  0.0245  0.2318 -0.0506 -0.5584
                                           -0.1888 -0.4073
   290. (0.00048) RY*( 5) C  14           s( 88.23%)p 0.08(  7.18%)d 0.05(  4.59%)
                                            0.0000 -0.0051  0.9254 -0.1607  0.0119
                                           -0.0078  0.0350 -0.0186  0.0251  0.0104
                                            0.0745  0.0197 -0.0709 -0.0186 -0.0454
                                           -0.1821  0.1514 -0.0995  0.1594  0.0040
                                           -0.0490  0.0904
   291. (0.00026) RY*( 6) C  14           s( 24.86%)p 2.83( 70.35%)d 0.19(  4.79%)
                                            0.0000 -0.0050  0.2541  0.4271 -0.0398
                                           -0.0112 -0.0662 -0.4852  0.0854  0.0009
                                            0.0614 -0.2765  0.0639  0.0084  0.0270
                                            0.5321 -0.2967 -0.0395 -0.1619  0.0056
                                            0.1395  0.0249
   292. (0.00017) RY*( 7) C  14           s(  2.00%)p38.20( 76.57%)d10.69( 21.42%)
                                            0.0000  0.0100  0.0946  0.0940  0.0465
                                           -0.0028  0.0065  0.5998  0.4080 -0.0008
                                           -0.0590  0.0482  0.0696 -0.0107 -0.1087
                                            0.3247 -0.3339  0.2293  0.1768 -0.0818
                                           -0.2197  0.2746
   293. (0.00012) RY*( 8) C  14           s( 28.91%)p 1.64( 47.34%)d 0.82( 23.75%)
                                            0.0000 -0.0010  0.0973  0.5237  0.0735
                                           -0.0020  0.0271 -0.0288  0.1324 -0.0061
                                           -0.1075  0.6568  0.0255  0.0010  0.0182
                                           -0.0997  0.0200  0.1154  0.1081  0.1635
                                            0.0564 -0.4273
   294. (0.00010) RY*( 9) C  14           s(  2.00%)p23.77( 47.59%)d25.19( 50.41%)
   295. (0.00009) RY*(10) C  14           s(  9.84%)p 4.80( 47.17%)d 4.37( 42.99%)
   296. (0.00006) RY*(11) C  14           s( 37.97%)p 1.12( 42.71%)d 0.51( 19.32%)
   297. (0.00002) RY*(12) C  14           s(  0.69%)p29.71( 20.54%)d99.99( 78.76%)
   298. (0.00002) RY*(13) C  14           s(  8.57%)p 8.36( 71.70%)d 2.30( 19.72%)
   299. (0.00002) RY*(14) C  14           s(  6.22%)p 4.57( 28.40%)d10.51( 65.38%)
   300. (0.00000) RY*(15) C  14           s(  1.55%)p60.01( 92.99%)d 3.53(  5.47%)
   301. (0.00000) RY*(16) C  14           s( 84.94%)p 0.07(  5.78%)d 0.11(  9.28%)
   302. (0.00001) RY*(17) C  14           s(  2.75%)p18.05( 49.72%)d17.25( 47.52%)
   303. (0.00971) RY*( 1) C  15           s(  2.37%)p36.60( 86.71%)d 4.61( 10.92%)
                                            0.0000  0.0266  0.1448  0.0077 -0.0441
                                           -0.0678 -0.8928  0.0064 -0.0543 -0.0064
                                            0.1472  0.0162  0.0018 -0.0336 -0.1972
                                            0.0151 -0.0165  0.1822  0.2335 -0.0952
                                            0.1085  0.0250
   304. (0.00683) RY*( 2) C  15           s( 39.11%)p 0.46( 18.14%)d 1.09( 42.75%)
                                           -0.0000  0.0133  0.6247 -0.0262 -0.0032
                                           -0.0243 -0.1404  0.2632 -0.0223  0.0402
                                            0.2113 -0.0755  0.0546  0.0283  0.1818
                                            0.0216  0.0459 -0.3388 -0.5075  0.1015
                                           -0.1953 -0.0818
   305. (0.00636) RY*( 3) C  15           s(  0.04%)p30.87(  1.13%)d99.99( 98.83%)
                                           -0.0000  0.0007  0.0069  0.0166 -0.0066
                                           -0.0191  0.0087  0.0223  0.0120 -0.0498
                                            0.0540 -0.0048  0.0241  0.0483 -0.0353
                                            0.0256 -0.0015 -0.6811  0.4740 -0.2583
                                           -0.2729  0.3980
   306. (0.00262) RY*( 4) C  15           s(  8.96%)p 8.58( 76.90%)d 1.58( 14.14%)
                                           -0.0000  0.0027  0.2979 -0.0285  0.0015
                                           -0.0431  0.0530 -0.0999 -0.1690  0.0289
                                           -0.5681  0.0762  0.1153  0.0156 -0.6164
                                            0.0200  0.0502  0.0762 -0.0773  0.1702
                                           -0.2683  0.1693
   307. (0.00076) RY*( 5) C  15           s( 40.69%)p 0.64( 25.99%)d 0.82( 33.33%)
                                           -0.0000  0.0064  0.6230 -0.1179 -0.0694
                                           -0.0151  0.2646 -0.2773 -0.0151  0.0150
                                            0.1362  0.0081  0.1075  0.0135  0.2514
                                           -0.0909  0.1023  0.3186  0.4568  0.0286
                                            0.1097  0.1013
   308. (0.00040) RY*( 6) C  15           s(  0.01%)p99.99( 96.62%)d99.99(  3.37%)
                                            0.0000  0.0005  0.0094 -0.0038  0.0029
                                           -0.0072  0.2579  0.0601 -0.0326 -0.0238
                                            0.6825  0.1663 -0.0371  0.0224 -0.6170
                                           -0.1340  0.0205  0.0350 -0.0889 -0.0304
                                            0.1278  0.0853
   309. (0.00014) RY*( 7) C  15           s( 32.80%)p 1.19( 38.97%)d 0.86( 28.24%)
                                            0.0000  0.0130  0.1580  0.5500  0.0192
                                            0.0078  0.0816 -0.1611 -0.2469  0.0077
                                           -0.0430  0.3250 -0.0176  0.0086  0.0284
                                            0.4275 -0.0671  0.0069 -0.1090 -0.4908
                                            0.1303 -0.1123
   310. (0.00009) RY*( 8) C  15           s( 39.82%)p 1.26( 50.30%)d 0.25(  9.89%)
   311. (0.00005) RY*( 9) C  15           s(  8.60%)p 7.48( 64.33%)d 3.15( 27.07%)
   312. (0.00003) RY*(10) C  15           s( 18.16%)p 4.01( 72.76%)d 0.50(  9.08%)
   313. (0.00002) RY*(11) C  15           s(  2.21%)p40.92( 90.33%)d 3.38(  7.46%)
   314. (0.00002) RY*(12) C  15           s( 10.19%)p 4.11( 41.88%)d 4.70( 47.93%)
   315. (0.00001) RY*(13) C  15           s(  5.83%)p 6.75( 39.36%)d 9.40( 54.81%)
   316. (0.00001) RY*(14) C  15           s(  3.14%)p25.87( 81.13%)d 5.02( 15.73%)
   317. (0.00001) RY*(15) C  15           s(  1.15%)p 9.54( 11.01%)d76.11( 87.84%)
   318. (0.00000) RY*(16) C  15           s(  6.73%)p13.39( 90.07%)d 0.48(  3.20%)
   319. (0.00000) RY*(17) C  15           s( 79.83%)p 0.20( 15.64%)d 0.06(  4.53%)
   320. (0.00176) RY*( 1) O  16           s(  2.22%)p43.17( 95.99%)d 0.80(  1.79%)
                                            0.0000  0.0011  0.1420 -0.0454 -0.0032
                                            0.0012  0.2346 -0.0736 -0.0255 -0.0055
                                            0.6133 -0.0226  0.0433 -0.0053  0.7190
                                           -0.0474  0.0324 -0.0866 -0.0908  0.0293
                                           -0.0304 -0.0185
   321. (0.00128) RY*( 2) O  16           s(  0.02%)p99.99( 99.01%)d60.20(  0.98%)
                                            0.0000 -0.0001  0.0125  0.0026 -0.0001
                                           -0.0004 -0.2800 -0.0376 -0.0237 -0.0003
                                           -0.6748 -0.0721 -0.0462  0.0004  0.6625
                                            0.0779  0.0446  0.0601 -0.0495  0.0285
                                            0.0095 -0.0530
   322. (0.00074) RY*( 3) O  16           s( 95.76%)p 0.04(  3.86%)d 0.00(  0.39%)
                                            0.0000  0.0087  0.9631  0.1732 -0.0034
                                            0.0419 -0.0012 -0.1111 -0.0640 -0.0126
                                           -0.0862  0.0195  0.0145  0.0035 -0.1090
                                           -0.0139 -0.0094  0.0423  0.0379 -0.0125
                                           -0.0021  0.0220
   323. (0.00010) RY*( 4) O  16           s(  8.30%)p10.48( 86.99%)d 0.57(  4.71%)
                                           -0.0000 -0.0105 -0.0150  0.2875  0.0012
                                           -0.0276 -0.8496  0.0173 -0.0149  0.0090
                                            0.3661 -0.0806 -0.0073 -0.0018  0.0043
                                            0.0553 -0.0552 -0.0429  0.0948 -0.0153
                                            0.1737 -0.0766
   324. (0.00007) RY*( 5) O  16           s( 16.94%)p 3.82( 64.75%)d 1.08( 18.31%)
   325. (0.00004) RY*( 6) O  16           s( 19.36%)p 4.03( 78.06%)d 0.13(  2.58%)
   326. (0.00004) RY*( 7) O  16           s( 14.53%)p 5.46( 79.31%)d 0.42(  6.16%)
   327. (0.00002) RY*( 8) O  16           s( 28.92%)p 2.36( 68.27%)d 0.10(  2.81%)
   328. (0.00000) RY*( 9) O  16           s(  0.86%)p99.99( 99.11%)d 0.04(  0.03%)
   329. (0.00001) RY*(10) O  16           s(  4.38%)p21.73( 95.06%)d 0.13(  0.56%)
   330. (0.00000) RY*(11) O  16           s( 99.93%)p 0.00(  0.06%)d 0.00(  0.01%)
   331. (0.00000) RY*(12) O  16           s(  0.02%)p99.99( 99.95%)d 1.36(  0.03%)
   332. (0.00000) RY*(13) O  16           s(  1.09%)p 2.36(  2.58%)d88.26( 96.33%)
   333. (0.00000) RY*(14) O  16           s(  0.13%)p19.89(  2.60%)d99.99( 97.27%)
   334. (0.00000) RY*(15) O  16           s(  1.08%)p10.67( 11.48%)d81.32( 87.45%)
   335. (0.00001) RY*(16) O  16           s(  3.30%)p 2.88(  9.50%)d26.44( 87.20%)
   336. (0.00000) RY*(17) O  16           s(  3.00%)p 1.29(  3.88%)d31.01( 93.12%)
   337. (0.00458) RY*( 1)Cl  17           s(  0.01%)p 1.00( 51.10%)d 0.96( 48.89%)
                                            0.0000 -0.0000  0.0002  0.0068 -0.0045
                                            0.0002  0.0001 -0.0000  0.0011  0.1554
                                           -0.0185  0.0105  0.0006 -0.0000  0.0017
                                            0.6427 -0.0832  0.0429  0.0043  0.0000
                                           -0.0004  0.2528 -0.0140  0.0212  0.0009
                                            0.5383  0.1368 -0.3368  0.1080 -0.2352
   338. (0.00304) RY*( 2)Cl  17           s(  1.14%)p59.67( 68.32%)d26.67( 30.53%)
                                            0.0000 -0.0000 -0.0037  0.1056 -0.0159
                                           -0.0049  0.0003  0.0000  0.0147 -0.2844
                                            0.0434  0.0093 -0.0024 -0.0000 -0.0017
                                            0.3456 -0.0146 -0.0071  0.0026  0.0000
                                           -0.0053 -0.6922  0.0291  0.0195 -0.0052
                                            0.1870 -0.2860 -0.1250 -0.1731  0.3782
   339. (0.00082) RY*( 3)Cl  17           s(  1.45%)p55.34( 80.16%)d12.70( 18.39%)
                                            0.0000 -0.0000 -0.0141  0.0308  0.1154
                                           -0.0043  0.0004  0.0000  0.0644  0.8016
                                            0.1331  0.0240 -0.0293 -0.0000 -0.0007
                                           -0.0244 -0.0262  0.0021  0.0006  0.0000
                                           -0.0395 -0.3596  0.0577 -0.0083  0.0147
                                           -0.0986 -0.2382 -0.0567  0.3329 -0.0586
   340. (0.00029) RY*( 4)Cl  17           s( 48.38%)p 0.54( 26.21%)d 0.53( 25.41%)
                                            0.0000 -0.0000 -0.0104  0.6931 -0.0574
                                           -0.0055  0.0026  0.0000  0.0398 -0.0740
                                           -0.2205 -0.1479  0.0066 -0.0000 -0.0005
                                            0.0103  0.2159 -0.0192  0.0073  0.0000
                                           -0.0232  0.0008 -0.3663  0.0499 -0.0123
                                            0.1032 -0.2537  0.2778  0.1537 -0.2798
   341. (0.00024) RY*( 5)Cl  17           s( 12.14%)p 6.21( 75.34%)d 1.03( 12.52%)
                                            0.0000 -0.0000 -0.0012  0.1070  0.3315
                                           -0.0044  0.0006 -0.0000  0.0088 -0.0535
                                           -0.4851 -0.0923 -0.0072 -0.0000  0.0014
                                           -0.0853 -0.2536 -0.0151  0.0002  0.0000
                                           -0.0038  0.0658  0.6547  0.0418  0.0064
                                            0.2071 -0.1311  0.1970  0.1472  0.0680
   342. (0.00016) RY*( 6)Cl  17           s( 11.82%)p 5.35( 63.24%)d 2.11( 24.94%)
                                           -0.0000  0.0000  0.0016 -0.2352  0.2504
                                            0.0126 -0.0010  0.0000 -0.0065  0.0065
                                            0.0714 -0.0095  0.0064  0.0000 -0.0062
                                            0.2163  0.7540  0.0335 -0.0127 -0.0000
                                            0.0055  0.0019  0.1011  0.0152 -0.0063
                                            0.1084  0.1436  0.3918  0.1859  0.1702
   343. (0.00010) RY*( 7)Cl  17           s( 33.19%)p 1.25( 41.57%)d 0.76( 25.23%)
                                           -0.0000  0.0000  0.0091 -0.1322  0.5606
                                           -0.0110  0.0002 -0.0000 -0.0179  0.1939
                                           -0.3502 -0.1428 -0.0190  0.0000  0.0068
                                           -0.1636  0.0230  0.0027 -0.0059 -0.0000
                                            0.0092 -0.1294 -0.4164  0.1294  0.0043
                                            0.1542  0.1545 -0.1199 -0.4361 -0.0089
   344. (0.00006) RY*( 8)Cl  17           s( 13.73%)p 3.01( 41.29%)d 3.28( 44.99%)
   345. (0.00005) RY*( 9)Cl  17           s( 14.61%)p 3.08( 45.00%)d 2.76( 40.38%)
   346. (0.00005) RY*(10)Cl  17           s( 12.91%)p 1.81( 23.43%)d 4.93( 63.65%)
   347. (0.00002) RY*(11)Cl  17           s( 18.74%)p 3.13( 58.70%)d 1.20( 22.55%)
   348. (0.00001) RY*(12)Cl  17           s( 17.23%)p 1.47( 25.25%)d 3.34( 57.52%)
   349. (0.00001) RY*(13)Cl  17           s( 11.20%)p 7.41( 83.06%)d 0.51(  5.74%)
   350. (0.00000) RY*(14)Cl  17           s(  0.10%)p99.99( 99.73%)d 1.75(  0.17%)
   351. (0.00001) RY*(15)Cl  17           s(  2.33%)p39.83( 92.74%)d 2.12(  4.93%)
   352. (0.00000) RY*(16)Cl  17           s(  0.02%)p99.99( 99.92%)d 2.91(  0.06%)
   353. (0.00000) RY*(17)Cl  17           s( 97.93%)p 0.01(  0.68%)d 0.01(  1.39%)
   354. (0.00000) RY*(18)Cl  17           s(100.00%)p 0.00(  0.00%)d 0.00(  0.00%)
   355. (0.00001) RY*(19)Cl  17           s(  2.23%)p11.99( 26.75%)d31.82( 71.01%)
   356. (0.00000) RY*(20)Cl  17           s(  0.73%)p99.99( 98.24%)d 1.41(  1.03%)
   357. (0.00000) RY*(21)Cl  17           s(  0.02%)p99.99( 99.96%)d 0.93(  0.02%)
   358. (0.00040) RY*( 1) H  18           s(100.00%)
                                           -0.0005  1.0000  0.0026
   359. (0.00022) RY*( 2) H  18           s(100.00%)
                                           -0.0012 -0.0026  1.0000
   360. (0.00048) RY*( 1) H  19           s(100.00%)
                                           -0.0006  1.0000  0.0021
   361. (0.00022) RY*( 2) H  19           s(100.00%)
                                           -0.0012 -0.0021  1.0000
   362. (0.00067) RY*( 1) H  20           s(100.00%)
                                           -0.0015  1.0000  0.0022
   363. (0.00022) RY*( 2) H  20           s(100.00%)
                                           -0.0009 -0.0022  1.0000
   364. (0.00104) RY*( 1) H  21           s(100.00%)
                                           -0.0018  1.0000  0.0015
   365. (0.00020) RY*( 2) H  21           s(100.00%)
                                           -0.0009 -0.0015  1.0000
   366. (0.00047) RY*( 1) H  22           s(100.00%)
                                           -0.0006  1.0000  0.0022
   367. (0.00022) RY*( 2) H  22           s(100.00%)
                                           -0.0012 -0.0022  1.0000
   368. (0.00256) RY*( 1) H  23           s(100.00%)
                                           -0.0049  1.0000  0.0001
   369. (0.00019) RY*( 2) H  23           s(100.00%)
                                           -0.0001 -0.0001  1.0000
   370. (0.00188) RY*( 1) H  24           s(100.00%)
                                            0.0056  1.0000 -0.0059
   371. (0.00052) RY*( 2) H  24           s(100.00%)
                                           -0.0024  0.0059  1.0000
   372. (0.00066) RY*( 1) H  25           s(100.00%)
                                           -0.0011  1.0000  0.0024
   373. (0.00022) RY*( 2) H  25           s(100.00%)
                                           -0.0012 -0.0024  1.0000
   374. (0.00043) RY*( 1) H  26           s(100.00%)
                                           -0.0006  1.0000  0.0028
   375. (0.00022) RY*( 2) H  26           s(100.00%)
                                           -0.0012 -0.0028  1.0000
   376. (0.00047) RY*( 1) H  27           s(100.00%)
                                           -0.0005  1.0000  0.0022
   377. (0.00023) RY*( 2) H  27           s(100.00%)
                                           -0.0013 -0.0022  1.0000
   378. (0.00052) RY*( 1) H  28           s(100.00%)
                                           -0.0015  1.0000  0.0027
   379. (0.00023) RY*( 2) H  28           s(100.00%)
                                           -0.0007 -0.0027  1.0000
   380. (0.00102) RY*( 1) H  29           s(100.00%)
                                           -0.0048  1.0000 -0.0015
   381. (0.00011) RY*( 2) H  29           s(100.00%)
                                            0.0003  0.0015  1.0000
   382. (0.01548) BD*( 1) C   1 - C   2  
                ( 50.08%)   0.7077* C   1 s( 34.70%)p 1.88( 65.27%)d 0.00(  0.03%)
                                            0.0000  0.5889 -0.0117 -0.0001 -0.0001
                                           -0.5765  0.0078  0.0106 -0.0000 -0.0668
                                           -0.0343  0.0056 -0.0001  0.5602 -0.0232
                                           -0.0083 -0.0001  0.0046 -0.0162 -0.0016
                                            0.0055  0.0020
                ( 49.92%)  -0.7066* C   2 s( 34.73%)p 1.88( 65.24%)d 0.00(  0.03%)
                                            0.0000  0.5891 -0.0136 -0.0022 -0.0005
                                            0.5835 -0.0178  0.0085  0.0002  0.0968
                                           -0.0385 -0.0034 -0.0003 -0.5483  0.0011
                                           -0.0100 -0.0005  0.0022 -0.0164  0.0006
                                            0.0054  0.0031
   383. (0.01565) BD*( 1) C   1 - C   6  
                ( 50.08%)   0.7076* C   1 s( 34.69%)p 1.88( 65.28%)d 0.00(  0.03%)
                                            0.0000  0.5888 -0.0110  0.0002 -0.0000
                                            0.2047 -0.0304  0.0000  0.0000 -0.6146
                                           -0.0073  0.0133 -0.0001 -0.4808  0.0278
                                            0.0060 -0.0001 -0.0028 -0.0060  0.0134
                                           -0.0096 -0.0012
                ( 49.92%)  -0.7066* C   6 s( 34.66%)p 1.88( 65.31%)d 0.00(  0.03%)
                                            0.0000  0.5886 -0.0129 -0.0017 -0.0003
                                           -0.1800 -0.0227  0.0064 -0.0004  0.6326
                                           -0.0354 -0.0071  0.0002  0.4675  0.0075
                                           -0.0098  0.0004 -0.0041 -0.0078  0.0134
                                           -0.0074  0.0004
   384. (0.32794) BD*( 2) C   1 - C   6  
                ( 49.67%)   0.7048* C   1 s(  0.00%)p 1.00( 99.96%)d 0.00(  0.04%)
                                           -0.0000  0.0011  0.0002 -0.0002  0.0000
                                           -0.6820 -0.0184 -0.0088  0.0004  0.2963
                                            0.0077  0.0037 -0.0003 -0.6677 -0.0179
                                           -0.0086  0.0004  0.0117  0.0055  0.0109
                                            0.0077  0.0058
                ( 50.33%)  -0.7094* C   6 s(  0.00%)p 1.00( 99.96%)d 0.00(  0.04%)
                                            0.0000 -0.0005  0.0003  0.0002 -0.0000
                                           -0.6820 -0.0171 -0.0090  0.0009  0.2989
                                            0.0074  0.0040 -0.0005 -0.6665 -0.0170
                                           -0.0086  0.0010 -0.0081 -0.0024 -0.0005
                                            0.0055 -0.0166
   385. (0.01154) BD*( 1) C   1 - H  18  
                ( 39.79%)   0.6308* C   1 s( 30.53%)p 2.27( 69.40%)d 0.00(  0.07%)
                                            0.0003 -0.5523 -0.0181  0.0002 -0.0001
                                           -0.3984 -0.0019 -0.0038 -0.0008 -0.7268
                                           -0.0037 -0.0071 -0.0016  0.0835  0.0003
                                            0.0007  0.0001 -0.0186  0.0004  0.0049
                                            0.0117  0.0126
                ( 60.21%)  -0.7759* H  18 s(100.00%)
                                           -1.0000 -0.0005 -0.0012
   386. (0.01492) BD*( 1) C   2 - C   3  
                ( 50.48%)   0.7105* C   2 s( 34.64%)p 1.89( 65.33%)d 0.00(  0.03%)
                                            0.0000  0.5885 -0.0096  0.0014  0.0003
                                           -0.3926  0.0291 -0.0046  0.0001 -0.6993
                                           -0.0018 -0.0135 -0.0007  0.0904 -0.0297
                                           -0.0018 -0.0004  0.0118 -0.0036  0.0005
                                           -0.0094 -0.0083
                ( 49.52%)  -0.7037* C   3 s( 34.86%)p 1.87( 65.11%)d 0.00(  0.03%)
                                           -0.0001  0.5902  0.0147 -0.0019 -0.0001
                                            0.3790  0.0153 -0.0074  0.0002  0.7073
                                           -0.0262 -0.0058  0.0006 -0.0732 -0.0281
                                            0.0042  0.0004  0.0128 -0.0053 -0.0020
                                           -0.0071 -0.0078
   387. (0.32297) BD*( 2) C   2 - C   3  
                ( 50.29%)   0.7092* C   2 s(  0.00%)p 1.00( 99.96%)d 0.00(  0.04%)
                                           -0.0000 -0.0004  0.0002  0.0004  0.0001
                                           -0.6793 -0.0163  0.0078  0.0004  0.2942
                                            0.0075 -0.0040  0.0000 -0.6714 -0.0158
                                            0.0079  0.0002  0.0122  0.0058  0.0113
                                            0.0075  0.0066
                ( 49.71%)  -0.7050* C   3 s(  0.00%)p 1.00( 99.96%)d 0.00(  0.04%)
                                           -0.0000  0.0032  0.0016  0.0000 -0.0000
                                           -0.6768 -0.0122 -0.0126  0.0011  0.2901
                                            0.0075  0.0042 -0.0008 -0.6759 -0.0127
                                           -0.0094  0.0012 -0.0037 -0.0031 -0.0096
                                           -0.0119  0.0097
   388. (0.01111) BD*( 1) C   2 - H  19  
                ( 39.72%)   0.6302* C   2 s( 30.55%)p 2.27( 69.38%)d 0.00(  0.07%)
                                            0.0003 -0.5524 -0.0183 -0.0006 -0.0002
                                            0.2049  0.0015 -0.0016  0.0004 -0.6427
                                           -0.0032  0.0064 -0.0012 -0.4886 -0.0027
                                            0.0044 -0.0008  0.0096  0.0050 -0.0204
                                            0.0117 -0.0009
                ( 60.28%)  -0.7764* H  19 s(100.00%)
                                           -1.0000 -0.0006 -0.0012
   389. (0.02211) BD*( 1) C   3 - C   4  
                ( 50.85%)   0.7131* C   3 s( 35.01%)p 1.86( 64.96%)d 0.00(  0.03%)
                                            0.0001  0.5916  0.0056  0.0044  0.0003
                                            0.1833  0.0156 -0.0030  0.0015 -0.6391
                                            0.0157  0.0092  0.0002 -0.4549 -0.0062
                                            0.0065 -0.0013 -0.0036 -0.0073  0.0125
                                           -0.0078 -0.0006
                ( 49.15%)  -0.7010* C   4 s( 33.86%)p 1.95( 66.11%)d 0.00(  0.03%)
                                           -0.0000  0.5819  0.0045  0.0011  0.0003
                                           -0.1980  0.0100  0.0012 -0.0012  0.6252
                                           -0.0053 -0.0006  0.0025  0.4803 -0.0089
                                           -0.0022  0.0024 -0.0043 -0.0063  0.0140
                                           -0.0087 -0.0004
   390. (0.01226) BD*( 1) C   3 - H  20  
                ( 39.68%)   0.6299* C   3 s( 30.04%)p 2.33( 69.89%)d 0.00(  0.07%)
                                           -0.0003  0.5479 -0.0163 -0.0023 -0.0001
                                           -0.6029 -0.0019 -0.0024 -0.0009 -0.0748
                                           -0.0099  0.0037  0.0015  0.5742 -0.0011
                                            0.0031  0.0015  0.0028 -0.0217 -0.0037
                                            0.0124  0.0055
                ( 60.32%)  -0.7767* H  20 s(100.00%)
                                            1.0000  0.0015  0.0009
   391. (0.02420) BD*( 1) C   4 - C   5  
                ( 49.06%)   0.7004* C   4 s( 34.07%)p 1.93( 65.90%)d 0.00(  0.03%)
                                           -0.0000 -0.5836 -0.0070 -0.0024 -0.0002
                                           -0.5812  0.0077  0.0029 -0.0021 -0.0728
                                           -0.0100 -0.0008  0.0005  0.5618 -0.0104
                                           -0.0019  0.0018 -0.0038  0.0151  0.0014
                                           -0.0060 -0.0029
                ( 50.94%)  -0.7137* C   5 s( 34.86%)p 1.87( 65.11%)d 0.00(  0.03%)
                                           -0.0001 -0.5904 -0.0058 -0.0043 -0.0005
                                            0.5766 -0.0077 -0.0070  0.0004  0.1081
                                           -0.0221 -0.0015 -0.0016 -0.5535 -0.0036
                                            0.0087 -0.0006 -0.0029  0.0155 -0.0002
                                           -0.0047 -0.0026
   392. (0.35143) BD*( 2) C   4 - C   5  
                ( 49.64%)   0.7046* C   4 s(  0.01%)p 1.00( 99.96%)d 0.00(  0.03%)
                                           -0.0001 -0.0008  0.0071 -0.0006 -0.0003
                                           -0.6819 -0.0040 -0.0062  0.0027  0.2977
                                            0.0077  0.0033 -0.0003 -0.6676 -0.0069
                                           -0.0056  0.0029 -0.0030 -0.0014 -0.0090
                                           -0.0115  0.0102
                ( 50.36%)  -0.7096* C   5 s(  0.00%)p 1.00( 99.96%)d 0.00(  0.04%)
                                            0.0001  0.0037  0.0005  0.0023 -0.0000
                                           -0.6875 -0.0069 -0.0040  0.0016  0.2966
                                            0.0061  0.0015  0.0007 -0.6624 -0.0090
                                           -0.0056  0.0009 -0.0082 -0.0028 -0.0007
                                            0.0050 -0.0168
   393. (0.03605) BD*( 1) C   4 - C   7  
                ( 51.28%)   0.7161* C   4 s( 32.05%)p 2.12( 67.93%)d 0.00(  0.03%)
                                            0.0002  0.5660 -0.0088 -0.0047 -0.0005
                                           -0.3968 -0.0013  0.0008 -0.0006 -0.7171
                                           -0.0171  0.0041 -0.0016  0.0844  0.0132
                                           -0.0018  0.0005  0.0123 -0.0026 -0.0022
                                           -0.0079 -0.0080
                ( 48.72%)  -0.6980* C   7 s( 28.92%)p 2.46( 71.05%)d 0.00(  0.03%)
                                            0.0001  0.5377  0.0088  0.0002  0.0001
                                            0.4529  0.0150 -0.0015  0.0029  0.7001
                                           -0.0083 -0.0037  0.0023 -0.1209  0.0161
                                            0.0000  0.0000  0.0131 -0.0024 -0.0029
                                           -0.0027 -0.0080
   394. (0.01523) BD*( 1) C   5 - C   6  
                ( 49.57%)   0.7041* C   5 s( 34.82%)p 1.87( 65.15%)d 0.00(  0.03%)
                                            0.0001 -0.5899 -0.0151  0.0025  0.0003
                                           -0.3893  0.0287  0.0018 -0.0004 -0.7004
                                           -0.0036  0.0088 -0.0000  0.0871 -0.0298
                                            0.0034  0.0005 -0.0117  0.0038 -0.0001
                                            0.0094  0.0082
                ( 50.43%)  -0.7101* C   6 s( 34.75%)p 1.88( 65.22%)d 0.00(  0.03%)
                                           -0.0000 -0.5894  0.0103 -0.0011 -0.0003
                                            0.3796  0.0140 -0.0092  0.0005  0.7079
                                           -0.0281 -0.0105  0.0003 -0.0705 -0.0275
                                            0.0040 -0.0005 -0.0133  0.0053  0.0020
                                            0.0071  0.0080
   395. (0.01273) BD*( 1) C   5 - H  21  
                ( 39.72%)   0.6302* C   5 s( 30.23%)p 2.31( 69.70%)d 0.00(  0.07%)
                                           -0.0003  0.5496 -0.0164 -0.0015 -0.0001
                                            0.2056 -0.0050  0.0038  0.0018 -0.6389
                                           -0.0068 -0.0009 -0.0005 -0.4964  0.0045
                                           -0.0039 -0.0017 -0.0091 -0.0056  0.0206
                                           -0.0119  0.0010
                ( 60.28%)  -0.7764* H  21 s(100.00%)
                                            1.0000  0.0018  0.0009
   396. (0.01129) BD*( 1) C   6 - H  22  
                ( 39.73%)   0.6304* C   6 s( 30.51%)p 2.28( 69.43%)d 0.00(  0.07%)
                                            0.0003 -0.5520 -0.0183 -0.0005 -0.0001
                                           -0.5974 -0.0032 -0.0059 -0.0011 -0.0817
                                            0.0001 -0.0012 -0.0003  0.5750  0.0033
                                            0.0055  0.0010 -0.0023  0.0213  0.0039
                                           -0.0124 -0.0064
                ( 60.27%)  -0.7763* H  22 s(100.00%)
                                           -1.0000 -0.0006 -0.0012
   397. (0.03284) BD*( 1) C   7 - C   8  
                ( 49.69%)   0.7049* C   7 s( 28.07%)p 2.56( 71.90%)d 0.00(  0.03%)
                                            0.0001  0.5298  0.0055  0.0002 -0.0000
                                            0.0925  0.0154  0.0003  0.0019 -0.3333
                                            0.0115  0.0028 -0.0011  0.7739  0.0037
                                           -0.0073  0.0037 -0.0039  0.0053 -0.0116
                                           -0.0023  0.0104
                ( 50.31%)  -0.7093* C   8 s( 32.00%)p 2.12( 67.97%)d 0.00(  0.03%)
                                            0.0002  0.5655 -0.0122 -0.0032 -0.0007
                                           -0.0544  0.0166 -0.0019 -0.0003  0.3213
                                            0.0142 -0.0029  0.0010 -0.7567 -0.0187
                                            0.0036 -0.0021 -0.0022  0.0018 -0.0108
                                           -0.0002  0.0127
   398. (0.03241) BD*( 1) C   7 - N   9  
                ( 61.49%)   0.7842* C   7 s( 21.63%)p 3.62( 78.27%)d 0.00(  0.09%)
                                           -0.0000  0.4644  0.0253  0.0021 -0.0002
                                            0.2219  0.0013 -0.0018 -0.0019 -0.6051
                                            0.0187 -0.0055 -0.0017 -0.6054  0.0204
                                           -0.0079 -0.0019 -0.0113 -0.0096  0.0237
                                           -0.0106  0.0037
                ( 38.51%)  -0.6205* N   9 s( 35.90%)p 1.78( 64.06%)d 0.00(  0.03%)
                                            0.0000  0.5992 -0.0064 -0.0035  0.0000
                                           -0.2078 -0.0006  0.0028 -0.0001  0.5617
                                           -0.0046 -0.0061  0.0005  0.5309 -0.0037
                                           -0.0053  0.0009 -0.0064 -0.0018  0.0159
                                           -0.0025  0.0008
   399. (0.02225) BD*( 1) C   7 - H  23  
                ( 36.79%)   0.6065* C   7 s( 21.42%)p 3.66( 78.51%)d 0.00(  0.07%)
                                           -0.0002  0.4621 -0.0260 -0.0012  0.0003
                                           -0.8569 -0.0253 -0.0005  0.0040  0.1767
                                            0.0082  0.0024 -0.0004 -0.1373  0.0080
                                            0.0007 -0.0008 -0.0100  0.0073 -0.0018
                                            0.0208 -0.0124
                ( 63.21%)  -0.7951* H  23 s(100.00%)
                                            1.0000  0.0049  0.0001
   400. (0.03938) BD*( 1) C   8 - C  10  
                ( 50.38%)   0.7098* C   8 s( 33.81%)p 1.96( 66.16%)d 0.00(  0.03%)
                                           -0.0000  0.5813  0.0120  0.0031  0.0001
                                            0.7201 -0.0136 -0.0020  0.0035 -0.2650
                                           -0.0010 -0.0003 -0.0013  0.2695  0.0080
                                            0.0006  0.0013 -0.0094  0.0089 -0.0044
                                            0.0105 -0.0038
                ( 49.62%)  -0.7044* C  10 s( 38.69%)p 1.58( 61.29%)d 0.00(  0.02%)
                                            0.0001  0.6220  0.0009  0.0057  0.0005
                                           -0.6393 -0.0089  0.0072 -0.0093  0.2817
                                            0.0014 -0.0033  0.0032 -0.3528  0.0026
                                            0.0032 -0.0027 -0.0079  0.0067 -0.0058
                                            0.0100 -0.0012
   401. (0.02163) BD*( 1) C   8 - C  14  
                ( 48.63%)   0.6974* C   8 s( 34.17%)p 1.93( 65.80%)d 0.00(  0.03%)
                                            0.0003 -0.5846 -0.0043  0.0010 -0.0003
                                            0.6624 -0.0175 -0.0010  0.0036  0.0449
                                            0.0046  0.0005 -0.0006 -0.4656 -0.0032
                                            0.0019 -0.0007 -0.0007  0.0136  0.0030
                                           -0.0106 -0.0018
                ( 51.37%)  -0.7167* C  14 s( 34.90%)p 1.86( 65.08%)d 0.00(  0.03%)
                                           -0.0002 -0.5907 -0.0047 -0.0039 -0.0006
                                           -0.6599 -0.0108  0.0101 -0.0017 -0.0464
                                            0.0114  0.0013  0.0010  0.4607 -0.0226
                                           -0.0069 -0.0009  0.0007  0.0108  0.0025
                                           -0.0116  0.0004
   402. (0.34662) BD*( 2) C   8 - C  14  
                ( 48.84%)   0.6988* C   8 s(  0.00%)p 1.00( 99.96%)d 0.00(  0.04%)
                                            0.0000  0.0018  0.0039 -0.0003  0.0000
                                           -0.1970  0.0010 -0.0006  0.0012 -0.9076
                                           -0.0065 -0.0057  0.0047 -0.3701 -0.0005
                                           -0.0023  0.0025  0.0098  0.0001 -0.0129
                                           -0.0022 -0.0102
                ( 51.16%)  -0.7153* C  14 s(  0.00%)p 1.00( 99.96%)d 0.00(  0.04%)
                                            0.0000  0.0020  0.0005  0.0014  0.0001
                                           -0.1935 -0.0023 -0.0019  0.0002 -0.9099
                                           -0.0124 -0.0070  0.0012 -0.3662 -0.0029
                                           -0.0038  0.0008 -0.0179 -0.0072  0.0035
                                           -0.0067  0.0019
   403. (0.05660) BD*( 1) N   9 - C  15  
                ( 36.78%)   0.6065* N   9 s( 35.61%)p 1.81( 64.35%)d 0.00(  0.05%)
                                            0.0000 -0.5966 -0.0111 -0.0051 -0.0001
                                            0.5020  0.0015 -0.0040  0.0019  0.3079
                                           -0.0202  0.0048  0.0008  0.5438 -0.0223
                                            0.0031  0.0019 -0.0064 -0.0150 -0.0122
                                           -0.0056 -0.0030
                ( 63.22%)  -0.7951* C  15 s( 32.92%)p 2.04( 67.01%)d 0.00(  0.07%)
                                           -0.0001 -0.5734  0.0202 -0.0015  0.0023
                                           -0.4891  0.0366  0.0043 -0.0011 -0.3372
                                           -0.0011  0.0059 -0.0003 -0.5617  0.0135
                                            0.0081 -0.0011 -0.0137 -0.0195 -0.0112
                                           -0.0035 -0.0066
   404. (0.01838) BD*( 1) N   9 - H  24  
                ( 29.24%)   0.5407* N   9 s( 28.39%)p 2.52( 71.54%)d 0.00(  0.07%)
                                            0.0002 -0.5328  0.0010  0.0031  0.0001
                                           -0.7961  0.0187  0.0030  0.0014  0.2847
                                           -0.0091  0.0001 -0.0013 -0.0114 -0.0018
                                            0.0013 -0.0008  0.0151 -0.0004 -0.0040
                                           -0.0166  0.0122
                ( 70.76%)  -0.8412* H  24 s(100.00%)
                                           -1.0000  0.0056 -0.0025
   405. (0.02759) BD*( 1) C  10 - C  11  
                ( 48.57%)   0.6969* C  10 s( 37.39%)p 1.67( 62.58%)d 0.00(  0.03%)
                                            0.0000 -0.6115 -0.0070  0.0003  0.0005
                                           -0.0593  0.0212 -0.0037  0.0021  0.3068
                                           -0.0053 -0.0002  0.0028 -0.7263  0.0010
                                            0.0029 -0.0087  0.0021 -0.0005  0.0115
                                           -0.0019 -0.0120
                ( 51.43%)  -0.7172* C  11 s( 34.35%)p 1.91( 65.62%)d 0.00(  0.03%)
                                           -0.0000 -0.5859  0.0146 -0.0031 -0.0003
                                            0.0061  0.0361 -0.0028  0.0012 -0.2990
                                           -0.0010  0.0054  0.0002  0.7517 -0.0167
                                           -0.0127 -0.0011  0.0019 -0.0022  0.0111
                                           -0.0002 -0.0127
   406. (0.39062) BD*( 2) C  10 - C  11  
                ( 46.62%)   0.6828* C  10 s(  0.00%)p 1.00( 99.99%)d 0.00(  0.01%)
                                            0.0000 -0.0024 -0.0004  0.0001 -0.0000
                                           -0.2011 -0.0010 -0.0033  0.0001 -0.9086
                                           -0.0051 -0.0175  0.0006 -0.3654 -0.0020
                                           -0.0080  0.0000 -0.0018 -0.0032 -0.0076
                                           -0.0052 -0.0067
                ( 53.38%)  -0.7306* C  11 s(  0.00%)p 1.00( 99.96%)d 0.00(  0.04%)
                                           -0.0000 -0.0016  0.0003  0.0003  0.0001
                                           -0.2000 -0.0030 -0.0036 -0.0003 -0.9102
                                           -0.0126 -0.0150 -0.0005 -0.3616 -0.0051
                                           -0.0060 -0.0002  0.0075  0.0066  0.0109
                                            0.0095  0.0095
   407. (0.02654) BD*( 1) C  10 -Cl  17  
                ( 53.82%)   0.7337* C  10 s( 23.75%)p 3.20( 76.05%)d 0.01(  0.19%)
                                           -0.0001  0.4872 -0.0089 -0.0071 -0.0000
                                            0.7388 -0.0184 -0.0072 -0.0138  0.0211
                                            0.0041 -0.0023  0.0003 -0.4621 -0.0021
                                            0.0079  0.0068 -0.0001 -0.0329 -0.0013
                                            0.0290 -0.0037
                ( 46.18%)  -0.6795*Cl  17 s( 20.42%)p 3.87( 79.04%)d 0.03(  0.53%)
                                            0.0000  0.0001  0.4506  0.0345  0.0005
                                           -0.0000 -0.0000 -0.0001 -0.7712  0.0406
                                            0.0044 -0.0023  0.0003  0.0000  0.0010
                                            0.0015 -0.0005  0.0010  0.0001  0.0001
                                            0.4396 -0.0279 -0.0040 -0.0006 -0.0002
                                            0.0008 -0.0540  0.0003  0.0483 -0.0100
   408. (0.01644) BD*( 1) C  11 - C  12  
                ( 49.37%)   0.7026* C  11 s( 34.99%)p 1.86( 64.98%)d 0.00(  0.03%)
                                            0.0002 -0.5913  0.0129  0.0071  0.0001
                                            0.6649  0.0094 -0.0129  0.0012  0.0346
                                           -0.0172  0.0018 -0.0003 -0.4523  0.0376
                                            0.0024  0.0001  0.0016  0.0118  0.0026
                                           -0.0137  0.0011
                ( 50.63%)  -0.7116* C  12 s( 34.39%)p 1.91( 65.57%)d 0.00(  0.03%)
                                           -0.0001 -0.5864  0.0104 -0.0002  0.0000
                                           -0.6772  0.0336  0.0103  0.0001 -0.0308
                                           -0.0153  0.0022 -0.0001  0.4406  0.0200
                                           -0.0114  0.0001 -0.0005  0.0137  0.0036
                                           -0.0108 -0.0025
   409. (0.01089) BD*( 1) C  11 - H  25  
                ( 39.12%)   0.6255* C  11 s( 30.58%)p 2.27( 69.35%)d 0.00(  0.06%)
                                            0.0003 -0.5527 -0.0190 -0.0045  0.0001
                                           -0.7185 -0.0072 -0.0046 -0.0011  0.2827
                                           -0.0011  0.0028  0.0004 -0.3118  0.0069
                                           -0.0043 -0.0003  0.0128 -0.0148  0.0055
                                           -0.0133  0.0074
                ( 60.88%)  -0.7802* H  25 s(100.00%)
                                           -1.0000 -0.0011 -0.0012
   410. (0.01510) BD*( 1) C  12 - C  13  
                ( 49.95%)   0.7067* C  12 s( 34.71%)p 1.88( 65.26%)d 0.00(  0.03%)
                                           -0.0000 -0.5890  0.0127  0.0004  0.0002
                                            0.7065 -0.0323 -0.0101 -0.0000 -0.2659
                                           -0.0039  0.0056 -0.0002  0.2843  0.0271
                                           -0.0086  0.0005  0.0090 -0.0092  0.0064
                                           -0.0103  0.0021
                ( 50.05%)  -0.7075* C  13 s( 34.62%)p 1.89( 65.35%)d 0.00(  0.03%)
                                           -0.0000 -0.5882  0.0132  0.0016  0.0005
                                           -0.6916 -0.0032 -0.0130 -0.0002  0.2730
                                           -0.0153  0.0033  0.0000 -0.3142  0.0400
                                           -0.0011  0.0001  0.0088 -0.0070  0.0049
                                           -0.0122  0.0045
   411. (0.32283) BD*( 2) C  12 - C  13  
                ( 50.00%)   0.7071* C  12 s(  0.00%)p 1.00( 99.96%)d 0.00(  0.04%)
                                           -0.0000  0.0000 -0.0000 -0.0000  0.0000
                                           -0.1957 -0.0044 -0.0023  0.0001 -0.9098
                                           -0.0206 -0.0112  0.0009 -0.3644 -0.0083
                                           -0.0044  0.0003  0.0072  0.0066  0.0114
                                            0.0095  0.0099
                ( 50.00%)  -0.7071* C  13 s(  0.00%)p 1.00( 99.96%)d 0.00(  0.04%)
                                            0.0000  0.0003  0.0002  0.0002  0.0001
                                           -0.1943 -0.0047  0.0023  0.0003 -0.9103
                                           -0.0215  0.0114  0.0010 -0.3639 -0.0086
                                            0.0042  0.0004 -0.0175 -0.0066  0.0041
                                           -0.0065  0.0022
   412. (0.01087) BD*( 1) C  12 - H  26  
                ( 39.48%)   0.6284* C  12 s( 30.81%)p 2.24( 69.13%)d 0.00(  0.07%)
                                            0.0003 -0.5547 -0.0181  0.0000 -0.0002
                                           -0.0344 -0.0016 -0.0000 -0.0002  0.3152
                                            0.0020  0.0033  0.0007 -0.7685 -0.0041
                                           -0.0080 -0.0015  0.0001 -0.0019  0.0149
                                            0.0047 -0.0201
                ( 60.52%)  -0.7779* H  26 s(100.00%)
                                           -1.0000 -0.0006 -0.0012
   413. (0.01501) BD*( 1) C  13 - C  14  
                ( 50.43%)   0.7101* C  13 s( 34.65%)p 1.89( 65.32%)d 0.00(  0.03%)
                                            0.0001  0.5885 -0.0097  0.0010  0.0002
                                           -0.0405  0.0394  0.0027  0.0006  0.3067
                                           -0.0121  0.0044 -0.0001 -0.7453  0.0096
                                           -0.0127 -0.0001 -0.0008 -0.0018 -0.0115
                                            0.0011  0.0139
                ( 49.57%)  -0.7041* C  14 s( 34.56%)p 1.89( 65.40%)d 0.00(  0.03%)
                                           -0.0000  0.5877  0.0159 -0.0013 -0.0004
                                            0.0173  0.0395 -0.0047 -0.0002 -0.3035
                                           -0.0021  0.0039 -0.0003  0.7481 -0.0162
                                           -0.0080  0.0008 -0.0024  0.0022 -0.0119
                                            0.0012  0.0127
   414. (0.01115) BD*( 1) C  13 - H  27  
                ( 39.54%)   0.6288* C  13 s( 30.65%)p 2.26( 69.29%)d 0.00(  0.07%)
                                           -0.0003  0.5533  0.0183  0.0006  0.0003
                                           -0.6930 -0.0045  0.0068 -0.0014 -0.0356
                                            0.0001  0.0006 -0.0000  0.4596  0.0023
                                           -0.0051  0.0009  0.0023 -0.0209  0.0002
                                            0.0145 -0.0020
                ( 60.46%)  -0.7776* H  27 s(100.00%)
                                            1.0000  0.0005  0.0013
   415. (0.01120) BD*( 1) C  14 - H  28  
                ( 39.48%)   0.6283* C  14 s( 30.43%)p 2.28( 69.50%)d 0.00(  0.07%)
                                           -0.0004  0.5514 -0.0161 -0.0022 -0.0001
                                           -0.7249  0.0031 -0.0060 -0.0021  0.2776
                                            0.0037  0.0013  0.0000 -0.3039 -0.0097
                                            0.0006  0.0009 -0.0130  0.0147 -0.0048
                                            0.0138 -0.0082
                ( 60.52%)  -0.7779* H  28 s(100.00%)
                                            1.0000  0.0015  0.0007
   416. (0.28046) BD*( 1) C  15 - O  16  
                ( 73.44%)   0.8570* C  15 s(  0.01%)p99.99( 99.40%)d44.07(  0.59%)
                                           -0.0000 -0.0113  0.0007  0.0021 -0.0004
                                            0.2746  0.0101  0.0022 -0.0006  0.7033
                                            0.0303  0.0071 -0.0014 -0.6497 -0.0284
                                           -0.0045  0.0020 -0.0453  0.0463 -0.0179
                                           -0.0366  0.0041
                ( 26.56%)  -0.5154* O  16 s(  0.01%)p99.99( 99.88%)d 7.79(  0.11%)
                                           -0.0000 -0.0117  0.0011 -0.0001  0.0000
                                            0.2470  0.0012  0.0003 -0.0009  0.7149
                                            0.0014  0.0009 -0.0025 -0.6532 -0.0014
                                           -0.0005  0.0023  0.0202 -0.0199  0.0078
                                            0.0146 -0.0021
   417. (0.00619) BD*( 2) C  15 - O  16  
                ( 63.99%)   0.7999* C  15 s( 32.30%)p 2.09( 67.54%)d 0.00(  0.16%)
                                           -0.0001 -0.5656  0.0557  0.0029  0.0008
                                            0.7748 -0.0611 -0.0061  0.0026 -0.2601
                                           -0.0003  0.0058  0.0017  0.0558 -0.0236
                                            0.0034  0.0026  0.0215 -0.0032  0.0005
                                           -0.0269  0.0197
                ( 36.01%)  -0.6001* O  16 s( 36.92%)p 1.71( 62.97%)d 0.00(  0.11%)
                                           -0.0000 -0.6063  0.0398 -0.0015  0.0000
                                           -0.7607  0.0215 -0.0001 -0.0005  0.2220
                                           -0.0098  0.0008 -0.0000 -0.0337 -0.0021
                                            0.0009 -0.0004  0.0151 -0.0033  0.0023
                                           -0.0242  0.0165
   418. (0.03581) BD*( 1) C  15 - H  29  
                ( 41.65%)   0.6454* C  15 s( 35.14%)p 1.84( 64.78%)d 0.00(  0.08%)
                                            0.0003 -0.5912 -0.0428 -0.0007 -0.0017
                                           -0.2766 -0.0164  0.0008  0.0042  0.5634
                                            0.0141  0.0032 -0.0010  0.5032  0.0090
                                            0.0033  0.0006  0.0128  0.0151 -0.0174
                                            0.0119 -0.0023
                ( 58.35%)  -0.7639* H  29 s(100.00%)
                                           -1.0000 -0.0048  0.0003


 NHO Directionality and "Bond Bending" (deviations from line of nuclear centers)

         [Thresholds for printing:  angular deviation  >  1.0 degree]
                                    hybrid p-character > 25.0%
                                    orbital occupancy  >  0.10e

                                Line of Centers        Hybrid 1              Hybrid 2
                                ---------------  -------------------   ------------------
                NBO               Theta   Phi    Theta   Phi    Dev    Theta   Phi    Dev
 ========================================================================================
     1. BD (   1) C   1 - C   2    46.6  188.0    47.0  189.7   1.3    134.0    5.4   2.0
     2. BD (   1) C   1 - C   6   126.0  287.2   125.2  286.0   1.3     53.2  108.4   1.3
     3. BD (   2) C   1 - C   6   126.0  287.2   131.9  156.6  89.9     48.2  336.3  90.1
     5. BD (   1) C   2 - C   3    84.3  241.3    85.8  242.8   2.1     97.1   60.2   1.8
     6. BD (   2) C   2 - C   3    84.3  241.3   132.2  156.6  90.0    132.4  156.8  90.1
    11. BD (   2) C   4 - C   5   133.5    9.3   131.9  155.9  89.5    131.6  156.4  90.2
    12. BD (   1) C   4 - C   7    83.4  239.7    83.4  241.5   1.7     97.2   55.8   3.9
    13. BD (   1) C   5 - C   6    95.8   61.2    94.5   62.7   1.9     83.0  240.1   1.6
    16. BD (   1) C   7 - C   8    23.7  284.4    23.6  289.0   1.8    156.5   96.8   3.0
    17. BD (   1) C   7 - N   9   131.9  289.6   133.2  290.3   1.4      --     --    --
    18. BD (   1) C   7 - H  23    98.4  165.8    98.2  168.0   2.2      --     --    --
    19. BD (   1) C   8 - C  10    67.9  338.4    69.7  339.3   2.0    116.2  156.5   4.5
    20. BD (   1) C   8 - C  14    55.3  183.8    54.2  184.4   1.1    123.0    2.8   1.9
    21. BD (   2) C   8 - C  14    55.3  183.8   111.6  257.9  90.0    111.4  258.0  90.0
    22. BD (   1) N   9 - C  15   132.6  212.0   132.2  210.3   1.3     45.9   36.5   3.6
    24. BD (   1) C  10 - C  11    22.2  274.2    22.7  277.4   1.4    157.6   97.9   1.4
    25. BD (   2) C  10 - C  11    22.2  274.2    68.5   77.6  89.8     68.8   77.6  89.9
    26. BD (   1) C  10 -Cl  17   120.4    0.5   122.7    1.9   2.6     60.8  179.8   1.4
    27. BD (   1) C  11 - C  12    56.2  182.9    58.1  181.6   2.2    125.3    4.0   1.7
    28. BD (   1) C  11 - H  25    67.3  338.3    68.5  338.7   1.2      --     --    --
    29. BD (   1) C  12 - C  13   111.8  158.9   113.0  158.3   1.4     70.0  339.8   1.9
    30. BD (   2) C  12 - C  13   111.8  158.9    68.6   77.9  90.1    111.4  257.9  90.0
    32. BD (   1) C  13 - C  14   157.7   95.1   158.2   89.6   2.1     22.9  279.8   1.9
    34. BD (   1) C  14 - H  28   110.7  159.4   111.7  158.8   1.1      --     --    --
    35. BD (   1) C  15 - O  16    93.7  163.0    49.4  248.8  89.2     49.2  250.9  89.2
    36. BD (   2) C  15 - O  16    93.7  163.0    92.9  160.4   2.7     87.4  343.9   1.4
    59. LP (   1) N   9             --     --    130.5   69.6   --       --     --    --
    60. LP (   1) O  16             --     --     93.6  162.9   --       --     --    --
    61. LP (   2) O  16             --     --    139.1  256.4   --       --     --    --
    63. LP (   2)Cl  17             --     --    142.4  135.9   --       --     --    --
    64. LP (   3)Cl  17             --     --    111.7  257.1   --       --     --    --
   384. BD*(   2) C   1 - C   6   126.0  287.2   131.9  156.6  89.9     48.2  336.3  90.1
   387. BD*(   2) C   2 - C   3    84.3  241.3   132.2  156.6  90.0    132.4  156.8  90.1
   392. BD*(   2) C   4 - C   5   133.5    9.3   131.9  155.9  89.5    131.6  156.4  90.2
   402. BD*(   2) C   8 - C  14    55.3  183.8   111.6  257.9  90.0    111.4  258.0  90.0
   406. BD*(   2) C  10 - C  11    22.2  274.2    68.5   77.6  89.8     68.8   77.6  89.9
   411. BD*(   2) C  12 - C  13   111.8  158.9    68.6   77.9  90.1    111.4  257.9  90.0
   416. BD*(   1) C  15 - O  16    93.7  163.0    49.4  248.8  89.2     49.2  250.9  89.2


 Second Order Perturbation Theory Analysis of Fock Matrix in NBO Basis

     Threshold for printing:   0.50 kcal/mol
                                                                              E(2)  E(j)-E(i) F(i,j)
         Donor NBO (i)                     Acceptor NBO (j)                 kcal/mol   a.u.    a.u. 
 ===================================================================================================

 within unit  1
   1. BD (   1) C   1 - C   2        / 99. RY*(   1) C   3                    0.95    1.86    0.038
   1. BD (   1) C   1 - C   2        /100. RY*(   2) C   3                    1.51    2.01    0.049
   1. BD (   1) C   1 - C   2        /150. RY*(   1) C   6                    1.02    1.86    0.039
   1. BD (   1) C   1 - C   2        /151. RY*(   2) C   6                    1.48    2.15    0.050
   1. BD (   1) C   1 - C   2        /383. BD*(   1) C   1 - C   6            2.55    1.39    0.053
   1. BD (   1) C   1 - C   2        /385. BD*(   1) C   1 - H  18            1.35    1.39    0.039
   1. BD (   1) C   1 - C   2        /386. BD*(   1) C   2 - C   3            2.59    1.38    0.053
   1. BD (   1) C   1 - C   2        /388. BD*(   1) C   2 - H  19            1.35    1.38    0.039
   1. BD (   1) C   1 - C   2        /390. BD*(   1) C   3 - H  20            2.44    1.38    0.052
   1. BD (   1) C   1 - C   2        /396. BD*(   1) C   6 - H  22            2.38    1.38    0.051
   2. BD (   1) C   1 - C   6        / 82. RY*(   1) C   2                    1.03    1.86    0.039
   2. BD (   1) C   1 - C   6        / 83. RY*(   2) C   2                    1.45    2.17    0.050
   2. BD (   1) C   1 - C   6        /133. RY*(   1) C   5                    0.90    1.85    0.037
   2. BD (   1) C   1 - C   6        /134. RY*(   2) C   5                    1.57    1.98    0.050
   2. BD (   1) C   1 - C   6        /382. BD*(   1) C   1 - C   2            2.55    1.39    0.053
   2. BD (   1) C   1 - C   6        /385. BD*(   1) C   1 - H  18            1.34    1.38    0.039
   2. BD (   1) C   1 - C   6        /388. BD*(   1) C   2 - H  19            2.38    1.38    0.051
   2. BD (   1) C   1 - C   6        /394. BD*(   1) C   5 - C   6            2.63    1.39    0.054
   2. BD (   1) C   1 - C   6        /395. BD*(   1) C   5 - H  21            2.46    1.38    0.052
   2. BD (   1) C   1 - C   6        /396. BD*(   1) C   6 - H  22            1.34    1.38    0.039
   3. BD (   2) C   1 - C   6        / 84. RY*(   3) C   2                    0.64    0.90    0.023
   3. BD (   2) C   1 - C   6        / 85. RY*(   4) C   2                    0.69    1.86    0.035
   3. BD (   2) C   1 - C   6        /136. RY*(   4) C   5                    0.76    1.62    0.034
   3. BD (   2) C   1 - C   6        /387. BD*(   2) C   2 - C   3           28.80    0.35    0.090
   3. BD (   2) C   1 - C   6        /392. BD*(   2) C   4 - C   5           28.28    0.35    0.089
   4. BD (   1) C   1 - H  18        / 82. RY*(   1) C   2                    1.33    1.71    0.043
   4. BD (   1) C   1 - H  18        /150. RY*(   1) C   6                    1.33    1.71    0.043
   4. BD (   1) C   1 - H  18        /382. BD*(   1) C   1 - C   2            0.95    1.24    0.031
   4. BD (   1) C   1 - H  18        /383. BD*(   1) C   1 - C   6            0.95    1.24    0.031
   4. BD (   1) C   1 - H  18        /386. BD*(   1) C   2 - C   3            3.79    1.24    0.061
   4. BD (   1) C   1 - H  18        /388. BD*(   1) C   2 - H  19            0.56    1.23    0.023
   4. BD (   1) C   1 - H  18        /394. BD*(   1) C   5 - C   6            3.82    1.24    0.061
   4. BD (   1) C   1 - H  18        /396. BD*(   1) C   6 - H  22            0.56    1.23    0.023
   5. BD (   1) C   2 - C   3        / 65. RY*(   1) C   1                    0.96    1.88    0.038
   5. BD (   1) C   2 - C   3        / 66. RY*(   2) C   1                    1.44    2.18    0.050
   5. BD (   1) C   2 - C   3        /116. RY*(   1) C   4                    0.99    1.99    0.040
   5. BD (   1) C   2 - C   3        /117. RY*(   2) C   4                    0.86    1.87    0.036
   5. BD (   1) C   2 - C   3        /118. RY*(   3) C   4                    0.56    1.63    0.027
   5. BD (   1) C   2 - C   3        /382. BD*(   1) C   1 - C   2            2.53    1.39    0.053
   5. BD (   1) C   2 - C   3        /385. BD*(   1) C   1 - H  18            2.33    1.38    0.051
   5. BD (   1) C   2 - C   3        /388. BD*(   1) C   2 - H  19            1.30    1.38    0.038
   5. BD (   1) C   2 - C   3        /389. BD*(   1) C   3 - C   4            3.65    1.38    0.063
   5. BD (   1) C   2 - C   3        /390. BD*(   1) C   3 - H  20            1.50    1.38    0.041
   5. BD (   1) C   2 - C   3        /393. BD*(   1) C   4 - C   7            3.73    1.26    0.061
   6. BD (   2) C   2 - C   3        / 67. RY*(   3) C   1                    1.38    0.78    0.032
   6. BD (   2) C   2 - C   3        /384. BD*(   2) C   1 - C   6           27.98    0.35    0.088
   6. BD (   2) C   2 - C   3        /392. BD*(   2) C   4 - C   5           29.06    0.35    0.090
   7. BD (   1) C   2 - H  19        / 65. RY*(   1) C   1                    1.25    1.73    0.042
   7. BD (   1) C   2 - H  19        / 99. RY*(   1) C   3                    1.16    1.71    0.040
   7. BD (   1) C   2 - H  19        /382. BD*(   1) C   1 - C   2            0.94    1.24    0.031
   7. BD (   1) C   2 - H  19        /383. BD*(   1) C   1 - C   6            3.70    1.24    0.060
   7. BD (   1) C   2 - H  19        /385. BD*(   1) C   1 - H  18            0.56    1.24    0.023
   7. BD (   1) C   2 - H  19        /386. BD*(   1) C   2 - C   3            0.97    1.24    0.031
   7. BD (   1) C   2 - H  19        /389. BD*(   1) C   3 - C   4            3.99    1.23    0.063
   7. BD (   1) C   2 - H  19        /390. BD*(   1) C   3 - H  20            0.56    1.23    0.024
   8. BD (   1) C   3 - C   4        / 82. RY*(   1) C   2                    1.17    1.86    0.042
   8. BD (   1) C   3 - C   4        / 83. RY*(   2) C   2                    1.60    2.17    0.053
   8. BD (   1) C   3 - C   4        /133. RY*(   1) C   5                    0.80    1.85    0.035
   8. BD (   1) C   3 - C   4        /134. RY*(   2) C   5                    0.58    1.98    0.031
   8. BD (   1) C   3 - C   4        /167. RY*(   1) C   7                    1.02    1.68    0.037
   8. BD (   1) C   3 - C   4        /168. RY*(   2) C   7                    1.43    1.52    0.042
   8. BD (   1) C   3 - C   4        /386. BD*(   1) C   2 - C   3            3.11    1.38    0.059
   8. BD (   1) C   3 - C   4        /388. BD*(   1) C   2 - H  19            1.95    1.38    0.047
   8. BD (   1) C   3 - C   4        /390. BD*(   1) C   3 - H  20            1.61    1.38    0.042
   8. BD (   1) C   3 - C   4        /391. BD*(   1) C   4 - C   5            3.45    1.37    0.061
   8. BD (   1) C   3 - C   4        /393. BD*(   1) C   4 - C   7            1.99    1.26    0.045
   8. BD (   1) C   3 - C   4        /395. BD*(   1) C   5 - H  21            2.53    1.38    0.053
   8. BD (   1) C   3 - C   4        /398. BD*(   1) C   7 - N   9            2.23    1.19    0.046
   9. BD (   1) C   3 - H  20        / 82. RY*(   1) C   2                    1.14    1.71    0.040
   9. BD (   1) C   3 - H  20        /116. RY*(   1) C   4                    1.84    1.84    0.052
   9. BD (   1) C   3 - H  20        /382. BD*(   1) C   1 - C   2            3.63    1.24    0.060
   9. BD (   1) C   3 - H  20        /386. BD*(   1) C   2 - C   3            1.08    1.24    0.033
   9. BD (   1) C   3 - H  20        /388. BD*(   1) C   2 - H  19            0.55    1.23    0.023
   9. BD (   1) C   3 - H  20        /389. BD*(   1) C   3 - C   4            1.29    1.23    0.036
   9. BD (   1) C   3 - H  20        /391. BD*(   1) C   4 - C   5            4.79    1.23    0.069
  10. BD (   1) C   4 - C   5        / 99. RY*(   1) C   3                    0.72    1.86    0.033
  10. BD (   1) C   4 - C   5        /100. RY*(   2) C   3                    0.54    2.01    0.030
  10. BD (   1) C   4 - C   5        /150. RY*(   1) C   6                    1.21    1.86    0.042
  10. BD (   1) C   4 - C   5        /151. RY*(   2) C   6                    1.56    2.15    0.052
  10. BD (   1) C   4 - C   5        /168. RY*(   2) C   7                    1.19    1.52    0.038
  10. BD (   1) C   4 - C   5        /389. BD*(   1) C   3 - C   4            3.47    1.38    0.062
  10. BD (   1) C   4 - C   5        /390. BD*(   1) C   3 - H  20            2.45    1.38    0.052
  10. BD (   1) C   4 - C   5        /393. BD*(   1) C   4 - C   7            2.06    1.26    0.046
  10. BD (   1) C   4 - C   5        /394. BD*(   1) C   5 - C   6            3.16    1.39    0.059
  10. BD (   1) C   4 - C   5        /395. BD*(   1) C   5 - H  21            1.60    1.38    0.042
  10. BD (   1) C   4 - C   5        /396. BD*(   1) C   6 - H  22            1.96    1.38    0.047
  10. BD (   1) C   4 - C   5        /397. BD*(   1) C   7 - C   8            0.76    1.24    0.027
  11. BD (   2) C   4 - C   5        /101. RY*(   3) C   3                    1.82    1.07    0.043
  11. BD (   2) C   4 - C   5        /152. RY*(   3) C   6                    1.97    0.83    0.040
  11. BD (   2) C   4 - C   5        /384. BD*(   2) C   1 - C   6           28.41    0.35    0.089
  11. BD (   2) C   4 - C   5        /387. BD*(   2) C   2 - C   3           27.09    0.35    0.087
  11. BD (   2) C   4 - C   5        /397. BD*(   1) C   7 - C   8            3.04    0.77    0.047
  11. BD (   2) C   4 - C   5        /399. BD*(   1) C   7 - H  23            3.03    0.74    0.046
  11. BD (   2) C   4 - C   5        /402. BD*(   2) C   8 - C  14            0.59    0.34    0.013
  12. BD (   1) C   4 - C   7        / 99. RY*(   1) C   3                    1.50    1.83    0.047
  12. BD (   1) C   4 - C   7        /133. RY*(   1) C   5                    1.51    1.81    0.047
  12. BD (   1) C   4 - C   7        /185. RY*(   2) C   8                    1.13    1.77    0.040
  12. BD (   1) C   4 - C   7        /201. RY*(   1) N   9                    1.08    1.44    0.035
  12. BD (   1) C   4 - C   7        /386. BD*(   1) C   2 - C   3            2.15    1.35    0.048
  12. BD (   1) C   4 - C   7        /389. BD*(   1) C   3 - C   4            1.86    1.34    0.045
  12. BD (   1) C   4 - C   7        /391. BD*(   1) C   4 - C   5            2.15    1.34    0.048
  12. BD (   1) C   4 - C   7        /394. BD*(   1) C   5 - C   6            2.09    1.35    0.048
  12. BD (   1) C   4 - C   7        /397. BD*(   1) C   7 - C   8            2.60    1.20    0.050
  12. BD (   1) C   4 - C   7        /398. BD*(   1) C   7 - N   9            0.85    1.15    0.028
  12. BD (   1) C   4 - C   7        /399. BD*(   1) C   7 - H  23            1.06    1.18    0.032
  12. BD (   1) C   4 - C   7        /401. BD*(   1) C   8 - C  14            1.63    1.32    0.042
  12. BD (   1) C   4 - C   7        /402. BD*(   2) C   8 - C  14            1.70    0.78    0.035
  12. BD (   1) C   4 - C   7        /403. BD*(   1) N   9 - C  15            1.72    1.26    0.042
  13. BD (   1) C   5 - C   6        / 65. RY*(   1) C   1                    0.97    1.88    0.038
  13. BD (   1) C   5 - C   6        / 66. RY*(   2) C   1                    1.42    2.18    0.050
  13. BD (   1) C   5 - C   6        /116. RY*(   1) C   4                    1.11    1.99    0.042
  13. BD (   1) C   5 - C   6        /117. RY*(   2) C   4                    0.82    1.87    0.035
  13. BD (   1) C   5 - C   6        /383. BD*(   1) C   1 - C   6            2.58    1.39    0.053
  13. BD (   1) C   5 - C   6        /385. BD*(   1) C   1 - H  18            2.32    1.38    0.051
  13. BD (   1) C   5 - C   6        /391. BD*(   1) C   4 - C   5            3.66    1.37    0.063
  13. BD (   1) C   5 - C   6        /393. BD*(   1) C   4 - C   7            3.94    1.26    0.063
  13. BD (   1) C   5 - C   6        /395. BD*(   1) C   5 - H  21            1.50    1.38    0.041
  13. BD (   1) C   5 - C   6        /396. BD*(   1) C   6 - H  22            1.34    1.38    0.039
  14. BD (   1) C   5 - H  21        /116. RY*(   1) C   4                    1.78    1.84    0.051
  14. BD (   1) C   5 - H  21        /150. RY*(   1) C   6                    1.18    1.71    0.040
  14. BD (   1) C   5 - H  21        /383. BD*(   1) C   1 - C   6            3.66    1.24    0.060
  14. BD (   1) C   5 - H  21        /389. BD*(   1) C   3 - C   4            4.71    1.23    0.068
  14. BD (   1) C   5 - H  21        /391. BD*(   1) C   4 - C   5            1.33    1.23    0.036
  14. BD (   1) C   5 - H  21        /394. BD*(   1) C   5 - C   6            1.08    1.24    0.033
  14. BD (   1) C   5 - H  21        /396. BD*(   1) C   6 - H  22            0.56    1.23    0.024
  15. BD (   1) C   6 - H  22        / 65. RY*(   1) C   1                    1.24    1.73    0.042
  15. BD (   1) C   6 - H  22        /133. RY*(   1) C   5                    1.18    1.70    0.040
  15. BD (   1) C   6 - H  22        /382. BD*(   1) C   1 - C   2            3.70    1.24    0.061
  15. BD (   1) C   6 - H  22        /383. BD*(   1) C   1 - C   6            0.94    1.24    0.030
  15. BD (   1) C   6 - H  22        /385. BD*(   1) C   1 - H  18            0.57    1.24    0.024
  15. BD (   1) C   6 - H  22        /391. BD*(   1) C   4 - C   5            4.09    1.23    0.063
  15. BD (   1) C   6 - H  22        /394. BD*(   1) C   5 - C   6            1.00    1.24    0.031
  15. BD (   1) C   6 - H  22        /395. BD*(   1) C   5 - H  21            0.56    1.23    0.024
  16. BD (   1) C   7 - C   8        /117. RY*(   2) C   4                    1.18    1.83    0.042
  16. BD (   1) C   7 - C   8        /201. RY*(   1) N   9                    1.33    1.44    0.039
  16. BD (   1) C   7 - C   8        /218. RY*(   1) C  10                    1.64    1.73    0.048
  16. BD (   1) C   7 - C   8        /286. RY*(   1) C  14                    1.74    1.82    0.051
  16. BD (   1) C   7 - C   8        /391. BD*(   1) C   4 - C   5            2.11    1.34    0.048
  16. BD (   1) C   7 - C   8        /392. BD*(   2) C   4 - C   5            1.80    0.79    0.037
  16. BD (   1) C   7 - C   8        /393. BD*(   1) C   4 - C   7            2.59    1.22    0.050
  16. BD (   1) C   7 - C   8        /398. BD*(   1) C   7 - N   9            0.76    1.15    0.026
  16. BD (   1) C   7 - C   8        /399. BD*(   1) C   7 - H  23            0.94    1.18    0.030
  16. BD (   1) C   7 - C   8        /400. BD*(   1) C   8 - C  10            2.52    1.30    0.051
  16. BD (   1) C   7 - C   8        /401. BD*(   1) C   8 - C  14            2.13    1.32    0.048
  16. BD (   1) C   7 - C   8        /403. BD*(   1) N   9 - C  15            1.93    1.26    0.044
  16. BD (   1) C   7 - C   8        /405. BD*(   1) C  10 - C  11            2.32    1.31    0.049
  16. BD (   1) C   7 - C   8        /413. BD*(   1) C  13 - C  14            2.36    1.34    0.051
  17. BD (   1) C   7 - N   9        /117. RY*(   2) C   4                    0.76    1.96    0.035
  17. BD (   1) C   7 - N   9        /186. RY*(   3) C   8                    0.82    1.67    0.033
  17. BD (   1) C   7 - N   9        /303. RY*(   1) C  15                    1.78    2.15    0.055
  17. BD (   1) C   7 - N   9        /307. RY*(   5) C  15                    0.73    3.03    0.042
  17. BD (   1) C   7 - N   9        /389. BD*(   1) C   3 - C   4            2.30    1.47    0.052
  17. BD (   1) C   7 - N   9        /393. BD*(   1) C   4 - C   7            0.94    1.36    0.032
  17. BD (   1) C   7 - N   9        /397. BD*(   1) C   7 - C   8            0.90    1.34    0.031
  17. BD (   1) C   7 - N   9        /401. BD*(   1) C   8 - C  14            1.19    1.46    0.037
  17. BD (   1) C   7 - N   9        /402. BD*(   2) C   8 - C  14            1.69    0.91    0.038
  17. BD (   1) C   7 - N   9        /403. BD*(   1) N   9 - C  15            1.23    1.40    0.037
  17. BD (   1) C   7 - N   9        /404. BD*(   1) N   9 - H  24            0.65    1.40    0.027
  17. BD (   1) C   7 - N   9        /418. BD*(   1) C  15 - H  29            1.24    1.40    0.037
  18. BD (   1) C   7 - H  23        /391. BD*(   1) C   4 - C   5            2.65    1.18    0.050
  18. BD (   1) C   7 - H  23        /392. BD*(   2) C   4 - C   5            4.77    0.63    0.053
  18. BD (   1) C   7 - H  23        /393. BD*(   1) C   4 - C   7            1.01    1.07    0.029
  18. BD (   1) C   7 - H  23        /397. BD*(   1) C   7 - C   8            0.79    1.05    0.026
  18. BD (   1) C   7 - H  23        /400. BD*(   1) C   8 - C  10            5.50    1.15    0.071
  18. BD (   1) C   7 - H  23        /404. BD*(   1) N   9 - H  24            4.69    1.11    0.065
  19. BD (   1) C   8 - C  10        /167. RY*(   1) C   7                    1.91    1.71    0.051
  19. BD (   1) C   8 - C  10        /235. RY*(   1) C  11                    1.66    1.82    0.049
  19. BD (   1) C   8 - C  10        /236. RY*(   2) C  11                    0.78    1.97    0.035
  19. BD (   1) C   8 - C  10        /286. RY*(   1) C  14                    0.77    1.89    0.034
  19. BD (   1) C   8 - C  10        /397. BD*(   1) C   7 - C   8            2.92    1.28    0.055
  19. BD (   1) C   8 - C  10        /399. BD*(   1) C   7 - H  23            0.82    1.25    0.029
  19. BD (   1) C   8 - C  10        /401. BD*(   1) C   8 - C  14            3.42    1.40    0.062
  19. BD (   1) C   8 - C  10        /405. BD*(   1) C  10 - C  11            4.02    1.38    0.067
  19. BD (   1) C   8 - C  10        /409. BD*(   1) C  11 - H  25            1.82    1.40    0.045
  19. BD (   1) C   8 - C  10        /415. BD*(   1) C  14 - H  28            1.77    1.41    0.045
  20. BD (   1) C   8 - C  14        /167. RY*(   1) C   7                    1.73    1.68    0.048
  20. BD (   1) C   8 - C  14        /218. RY*(   1) C  10                    0.64    1.78    0.030
  20. BD (   1) C   8 - C  14        /269. RY*(   1) C  13                    1.15    1.88    0.042
  20. BD (   1) C   8 - C  14        /270. RY*(   2) C  13                    1.62    2.19    0.054
  20. BD (   1) C   8 - C  14        /393. BD*(   1) C   4 - C   7            0.83    1.26    0.029
  20. BD (   1) C   8 - C  14        /397. BD*(   1) C   7 - C   8            2.14    1.25    0.046
  20. BD (   1) C   8 - C  14        /398. BD*(   1) C   7 - N   9            0.56    1.19    0.023
  20. BD (   1) C   8 - C  14        /399. BD*(   1) C   7 - H  23            0.52    1.22    0.023
  20. BD (   1) C   8 - C  14        /400. BD*(   1) C   8 - C  10            4.13    1.35    0.067
  20. BD (   1) C   8 - C  14        /407. BD*(   1) C  10 -Cl  17            5.73    1.00    0.068
  20. BD (   1) C   8 - C  14        /413. BD*(   1) C  13 - C  14            2.97    1.39    0.057
  20. BD (   1) C   8 - C  14        /414. BD*(   1) C  13 - H  27            1.88    1.38    0.046
  20. BD (   1) C   8 - C  14        /415. BD*(   1) C  14 - H  28            1.50    1.38    0.041
  21. BD (   2) C   8 - C  14        /220. RY*(   3) C  10                    0.95    1.48    0.037
  21. BD (   2) C   8 - C  14        /271. RY*(   3) C  13                    1.82    0.85    0.038
  21. BD (   2) C   8 - C  14        /393. BD*(   1) C   4 - C   7            3.05    0.79    0.048
  21. BD (   2) C   8 - C  14        /398. BD*(   1) C   7 - N   9            4.77    0.72    0.057
  21. BD (   2) C   8 - C  14        /406. BD*(   2) C  10 - C  11           27.14    0.33    0.085
  21. BD (   2) C   8 - C  14        /411. BD*(   2) C  12 - C  13           27.26    0.35    0.088
  22. BD (   1) N   9 - C  15        /167. RY*(   1) C   7                    2.08    1.85    0.055
  22. BD (   1) N   9 - C  15        /393. BD*(   1) C   4 - C   7            0.57    1.43    0.026
  22. BD (   1) N   9 - C  15        /398. BD*(   1) C   7 - N   9            1.62    1.36    0.042
  22. BD (   1) N   9 - C  15        /404. BD*(   1) N   9 - H  24            0.81    1.47    0.031
  22. BD (   1) N   9 - C  15        /417. BD*(   2) C  15 - O  16            0.50    1.56    0.025
  23. BD (   1) N   9 - H  24        /167. RY*(   1) C   7                    0.91    1.69    0.035
  23. BD (   1) N   9 - H  24        /168. RY*(   2) C   7                    0.91    1.53    0.033
  23. BD (   1) N   9 - H  24        /306. RY*(   4) C  15                    1.62    1.93    0.050
  23. BD (   1) N   9 - H  24        /307. RY*(   5) C  15                    0.59    2.95    0.037
  23. BD (   1) N   9 - H  24        /399. BD*(   1) C   7 - H  23            1.86    1.22    0.043
  23. BD (   1) N   9 - H  24        /417. BD*(   2) C  15 - O  16            3.53    1.40    0.063
  23. BD (   1) N   9 - H  24        /418. BD*(   1) C  15 - H  29            0.53    1.32    0.024
  24. BD (   1) C  10 - C  11        /184. RY*(   1) C   8                    1.62    1.97    0.051
  24. BD (   1) C  10 - C  11        /252. RY*(   1) C  12                    1.01    1.91    0.039
  24. BD (   1) C  10 - C  11        /253. RY*(   2) C  12                    1.57    2.23    0.053
  24. BD (   1) C  10 - C  11        /338. RY*(   2)Cl  17                    0.80    1.47    0.031
  24. BD (   1) C  10 - C  11        /397. BD*(   1) C   7 - C   8            3.90    1.27    0.063
  24. BD (   1) C  10 - C  11        /400. BD*(   1) C   8 - C  10            4.77    1.37    0.073
  24. BD (   1) C  10 - C  11        /408. BD*(   1) C  11 - C  12            2.83    1.41    0.056
  24. BD (   1) C  10 - C  11        /409. BD*(   1) C  11 - H  25            1.62    1.39    0.042
  24. BD (   1) C  10 - C  11        /412. BD*(   1) C  12 - H  26            1.74    1.41    0.044
  25. BD (   2) C  10 - C  11        /186. RY*(   3) C   8                    0.78    1.12    0.029
  25. BD (   2) C  10 - C  11        /255. RY*(   4) C  12                    1.13    1.57    0.041
  25. BD (   2) C  10 - C  11        /337. RY*(   1)Cl  17                    2.89    1.00    0.052
  25. BD (   2) C  10 - C  11        /402. BD*(   2) C   8 - C  14           27.18    0.37    0.090
  25. BD (   2) C  10 - C  11        /411. BD*(   2) C  12 - C  13           25.03    0.37    0.086
  26. BD (   1) C  10 -Cl  17        /184. RY*(   1) C   8                    1.03    2.03    0.041
  26. BD (   1) C  10 -Cl  17        /218. RY*(   1) C  10                    0.64    1.86    0.031
  26. BD (   1) C  10 -Cl  17        /235. RY*(   1) C  11                    0.88    1.88    0.036
  26. BD (   1) C  10 -Cl  17        /400. BD*(   1) C   8 - C  10            0.68    1.43    0.028
  26. BD (   1) C  10 -Cl  17        /401. BD*(   1) C   8 - C  14            2.56    1.46    0.055
  26. BD (   1) C  10 -Cl  17        /408. BD*(   1) C  11 - C  12            2.25    1.47    0.051
  27. BD (   1) C  11 - C  12        /219. RY*(   2) C  10                    1.56    1.68    0.046
  27. BD (   1) C  11 - C  12        /269. RY*(   1) C  13                    1.05    1.89    0.040
  27. BD (   1) C  11 - C  12        /270. RY*(   2) C  13                    1.50    2.20    0.052
  27. BD (   1) C  11 - C  12        /405. BD*(   1) C  10 - C  11            3.34    1.36    0.060
  27. BD (   1) C  11 - C  12        /407. BD*(   1) C  10 -Cl  17            4.88    1.00    0.063
  27. BD (   1) C  11 - C  12        /409. BD*(   1) C  11 - H  25            1.49    1.37    0.040
  27. BD (   1) C  11 - C  12        /410. BD*(   1) C  12 - C  13            2.45    1.39    0.052
  27. BD (   1) C  11 - C  12        /412. BD*(   1) C  12 - H  26            1.30    1.39    0.038
  27. BD (   1) C  11 - C  12        /414. BD*(   1) C  13 - H  27            2.33    1.39    0.051
  28. BD (   1) C  11 - H  25        /218. RY*(   1) C  10                    1.13    1.63    0.038
  28. BD (   1) C  11 - H  25        /252. RY*(   1) C  12                    1.19    1.73    0.041
  28. BD (   1) C  11 - H  25        /400. BD*(   1) C   8 - C  10            4.46    1.20    0.066
  28. BD (   1) C  11 - H  25        /405. BD*(   1) C  10 - C  11            1.27    1.21    0.035
  28. BD (   1) C  11 - H  25        /408. BD*(   1) C  11 - C  12            1.17    1.24    0.034
  28. BD (   1) C  11 - H  25        /410. BD*(   1) C  12 - C  13            3.59    1.25    0.060
  28. BD (   1) C  11 - H  25        /412. BD*(   1) C  12 - H  26            0.57    1.24    0.024
  29. BD (   1) C  12 - C  13        /236. RY*(   2) C  11                    2.12    1.95    0.058
  29. BD (   1) C  12 - C  13        /286. RY*(   1) C  14                    0.80    1.87    0.035
  29. BD (   1) C  12 - C  13        /287. RY*(   2) C  14                    1.71    2.00    0.052
  29. BD (   1) C  12 - C  13        /408. BD*(   1) C  11 - C  12            2.45    1.39    0.052
  29. BD (   1) C  12 - C  13        /409. BD*(   1) C  11 - H  25            2.31    1.37    0.050
  29. BD (   1) C  12 - C  13        /412. BD*(   1) C  12 - H  26            1.41    1.39    0.040
  29. BD (   1) C  12 - C  13        /413. BD*(   1) C  13 - C  14            2.57    1.39    0.053
  29. BD (   1) C  12 - C  13        /414. BD*(   1) C  13 - H  27            1.38    1.39    0.039
  29. BD (   1) C  12 - C  13        /415. BD*(   1) C  14 - H  28            2.44    1.38    0.052
  30. BD (   2) C  12 - C  13        /239. RY*(   5) C  11                    0.93    1.67    0.039
  30. BD (   2) C  12 - C  13        /289. RY*(   4) C  14                    1.31    1.52    0.044
  30. BD (   2) C  12 - C  13        /402. BD*(   2) C   8 - C  14           29.43    0.35    0.090
  30. BD (   2) C  12 - C  13        /406. BD*(   2) C  10 - C  11           32.30    0.32    0.092
  31. BD (   1) C  12 - H  26        /235. RY*(   1) C  11                    1.15    1.65    0.039
  31. BD (   1) C  12 - H  26        /269. RY*(   1) C  13                    1.28    1.74    0.042
  31. BD (   1) C  12 - H  26        /405. BD*(   1) C  10 - C  11            3.85    1.21    0.061
  31. BD (   1) C  12 - H  26        /408. BD*(   1) C  11 - C  12            1.01    1.24    0.032
  31. BD (   1) C  12 - H  26        /409. BD*(   1) C  11 - H  25            0.58    1.22    0.024
  31. BD (   1) C  12 - H  26        /410. BD*(   1) C  12 - C  13            1.01    1.24    0.032
  31. BD (   1) C  12 - H  26        /413. BD*(   1) C  13 - C  14            3.72    1.24    0.061
  31. BD (   1) C  12 - H  26        /414. BD*(   1) C  13 - H  27            0.56    1.24    0.023
  32. BD (   1) C  13 - C  14        /185. RY*(   2) C   8                    1.50    1.81    0.047
  32. BD (   1) C  13 - C  14        /186. RY*(   3) C   8                    0.62    1.58    0.028
  32. BD (   1) C  13 - C  14        /252. RY*(   1) C  12                    1.00    1.88    0.039
  32. BD (   1) C  13 - C  14        /253. RY*(   2) C  12                    1.38    2.21    0.049
  32. BD (   1) C  13 - C  14        /397. BD*(   1) C   7 - C   8            3.39    1.25    0.058
  32. BD (   1) C  13 - C  14        /401. BD*(   1) C   8 - C  14            3.25    1.37    0.060
  32. BD (   1) C  13 - C  14        /410. BD*(   1) C  12 - C  13            2.54    1.39    0.053
  32. BD (   1) C  13 - C  14        /412. BD*(   1) C  12 - H  26            2.35    1.39    0.051
  32. BD (   1) C  13 - C  14        /414. BD*(   1) C  13 - H  27            1.37    1.38    0.039
  32. BD (   1) C  13 - C  14        /415. BD*(   1) C  14 - H  28            1.44    1.38    0.040
  33. BD (   1) C  13 - H  27        /252. RY*(   1) C  12                    1.24    1.73    0.042
  33. BD (   1) C  13 - H  27        /286. RY*(   1) C  14                    1.18    1.72    0.040
  33. BD (   1) C  13 - H  27        /401. BD*(   1) C   8 - C  14            4.06    1.22    0.063
  33. BD (   1) C  13 - H  27        /408. BD*(   1) C  11 - C  12            3.69    1.23    0.060
  33. BD (   1) C  13 - H  27        /410. BD*(   1) C  12 - C  13            0.98    1.24    0.031
  33. BD (   1) C  13 - H  27        /412. BD*(   1) C  12 - H  26            0.57    1.23    0.024
  33. BD (   1) C  13 - H  27        /413. BD*(   1) C  13 - C  14            1.01    1.24    0.032
  33. BD (   1) C  13 - H  27        /415. BD*(   1) C  14 - H  28            0.58    1.23    0.024
  34. BD (   1) C  14 - H  28        /184. RY*(   1) C   8                    1.63    1.80    0.048
  34. BD (   1) C  14 - H  28        /269. RY*(   1) C  13                    1.07    1.74    0.039
  34. BD (   1) C  14 - H  28        /400. BD*(   1) C   8 - C  10            4.78    1.20    0.068
  34. BD (   1) C  14 - H  28        /401. BD*(   1) C   8 - C  14            1.35    1.22    0.036
  34. BD (   1) C  14 - H  28        /410. BD*(   1) C  12 - C  13            3.58    1.24    0.060
  34. BD (   1) C  14 - H  28        /413. BD*(   1) C  13 - C  14            1.10    1.24    0.033
  34. BD (   1) C  14 - H  28        /414. BD*(   1) C  13 - H  27            0.55    1.24    0.023
  35. BD (   1) C  15 - O  16        /201. RY*(   1) N   9                    0.95    1.15    0.029
  35. BD (   1) C  15 - O  16        /416. BD*(   1) C  15 - O  16            1.19    0.47    0.023
  36. BD (   2) C  15 - O  16        /168. RY*(   2) C   7                    0.69    1.86    0.032
  36. BD (   2) C  15 - O  16        /303. RY*(   1) C  15                    0.73    2.39    0.037
  36. BD (   2) C  15 - O  16        /403. BD*(   1) N   9 - C  15            0.61    1.64    0.029
  36. BD (   2) C  15 - O  16        /404. BD*(   1) N   9 - H  24            1.63    1.64    0.046
  37. BD (   1) C  15 - H  29        /202. RY*(   2) N   9                    0.83    1.77    0.034
  37. BD (   1) C  15 - H  29        /320. RY*(   1) O  16                    0.84    1.62    0.033
  37. BD (   1) C  15 - H  29        /398. BD*(   1) C   7 - N   9            5.63    1.09    0.070
  38. CR (   1) C   1                / 83. RY*(   2) C   2                    1.26   11.79    0.109
  38. CR (   1) C   1                /151. RY*(   2) C   6                    1.24   11.77    0.108
  38. CR (   1) C   1                /359. RY*(   2) H  18                    0.59   12.28    0.076
  38. CR (   1) C   1                /386. BD*(   1) C   2 - C   3            0.65   11.01    0.076
  38. CR (   1) C   1                /394. BD*(   1) C   5 - C   6            0.67   11.01    0.077
  39. CR (   1) C   2                / 66. RY*(   2) C   1                    1.32   11.80    0.111
  39. CR (   1) C   2                /100. RY*(   2) C   3                    1.12   11.64    0.102
  39. CR (   1) C   2                /361. RY*(   2) H  19                    0.64   12.37    0.080
  39. CR (   1) C   2                /383. BD*(   1) C   1 - C   6            0.64   11.01    0.075
  39. CR (   1) C   2                /389. BD*(   1) C   3 - C   4            0.78   11.00    0.083
  40. CR (   1) C   3                / 83. RY*(   2) C   2                    1.35   11.80    0.113
  40. CR (   1) C   3                /116. RY*(   1) C   4                    0.57   11.61    0.073
  40. CR (   1) C   3                /117. RY*(   2) C   4                    1.39   11.49    0.113
  40. CR (   1) C   3                /362. RY*(   1) H  20                    0.62   11.77    0.076
  40. CR (   1) C   3                /382. BD*(   1) C   1 - C   2            0.65   11.01    0.076
  40. CR (   1) C   3                /391. BD*(   1) C   4 - C   5            0.80   11.00    0.084
  40. CR (   1) C   3                /393. BD*(   1) C   4 - C   7            0.79   10.88    0.084
  41. CR (   1) C   4                /100. RY*(   2) C   3                    1.18   11.66    0.105
  41. CR (   1) C   4                /134. RY*(   2) C   5                    1.24   11.63    0.107
  41. CR (   1) C   4                /173. RY*(   7) C   7                    1.04   11.33    0.097
  41. CR (   1) C   4                /386. BD*(   1) C   2 - C   3            0.61   11.03    0.074
  41. CR (   1) C   4                /394. BD*(   1) C   5 - C   6            0.63   11.03    0.075
  42. CR (   1) C   5                /117. RY*(   2) C   4                    0.81   11.49    0.086
  42. CR (   1) C   5                /118. RY*(   3) C   4                    0.99   11.25    0.094
  42. CR (   1) C   5                /151. RY*(   2) C   6                    1.38   11.77    0.114
  42. CR (   1) C   5                /364. RY*(   1) H  21                    0.53   11.55    0.070
  42. CR (   1) C   5                /383. BD*(   1) C   1 - C   6            0.66   11.01    0.076
  42. CR (   1) C   5                /389. BD*(   1) C   3 - C   4            0.78   11.00    0.083
  42. CR (   1) C   5                /393. BD*(   1) C   4 - C   7            0.84   10.88    0.086
  43. CR (   1) C   6                / 66. RY*(   2) C   1                    1.31   11.80    0.111
  43. CR (   1) C   6                /134. RY*(   2) C   5                    1.10   11.61    0.101
  43. CR (   1) C   6                /367. RY*(   2) H  22                    0.63   12.36    0.079
  43. CR (   1) C   6                /382. BD*(   1) C   1 - C   2            0.64   11.01    0.076
  43. CR (   1) C   6                /391. BD*(   1) C   4 - C   5            0.80   11.00    0.084
  44. CR (   1) C   7                /116. RY*(   1) C   4                    1.03   11.67    0.098
  44. CR (   1) C   7                /184. RY*(   1) C   8                    0.89   11.62    0.091
  44. CR (   1) C   7                /369. RY*(   2) H  23                    0.51   12.83    0.072
  44. CR (   1) C   7                /389. BD*(   1) C   3 - C   4            0.53   11.06    0.068
  44. CR (   1) C   7                /391. BD*(   1) C   4 - C   5            0.70   11.06    0.079
  44. CR (   1) C   7                /400. BD*(   1) C   8 - C  10            0.69   11.02    0.079
  44. CR (   1) C   7                /403. BD*(   1) N   9 - C  15            0.77   10.98    0.083
  45. CR (   1) C   8                /171. RY*(   5) C   7                    0.82   11.39    0.086
  45. CR (   1) C   8                /219. RY*(   2) C  10                    2.22   11.33    0.142
  45. CR (   1) C   8                /287. RY*(   2) C  14                    1.23   11.65    0.107
  45. CR (   1) C   8                /405. BD*(   1) C  10 - C  11            0.73   11.01    0.081
  45. CR (   1) C   8                /407. BD*(   1) C  10 -Cl  17            1.15   10.65    0.099
  45. CR (   1) C   8                /413. BD*(   1) C  13 - C  14            0.65   11.04    0.076
  46. CR (   1) N   9                /168. RY*(   2) C   7                    1.54   15.36    0.138
  46. CR (   1) N   9                /303. RY*(   1) C  15                    1.06   15.89    0.116
  46. CR (   1) N   9                /307. RY*(   5) C  15                    0.80   16.78    0.103
  46. CR (   1) N   9                /371. RY*(   2) H  24                    0.90   16.77    0.109
  47. CR (   1) C  10                /185. RY*(   2) C   8                    1.76   11.52    0.127
  47. CR (   1) C  10                /186. RY*(   3) C   8                    0.52   11.29    0.068
  47. CR (   1) C  10                /236. RY*(   2) C  11                    1.73   11.66    0.127
  47. CR (   1) C  10                /397. BD*(   1) C   7 - C   8            0.98   10.96    0.093
  47. CR (   1) C  10                /400. BD*(   1) C   8 - C  10            0.85   11.06    0.087
  47. CR (   1) C  10                /401. BD*(   1) C   8 - C  14            0.62   11.08    0.074
  47. CR (   1) C  10                /405. BD*(   1) C  10 - C  11            0.70   11.07    0.079
  47. CR (   1) C  10                /407. BD*(   1) C  10 -Cl  17            2.05   10.71    0.133
  47. CR (   1) C  10                /408. BD*(   1) C  11 - C  12            0.60   11.10    0.073
  48. CR (   1) C  11                /218. RY*(   1) C  10                    1.13   11.40    0.101
  48. CR (   1) C  11                /219. RY*(   2) C  10                    1.07   11.30    0.098
  48. CR (   1) C  11                /253. RY*(   2) C  12                    1.33   11.83    0.112
  48. CR (   1) C  11                /372. RY*(   1) H  25                    0.52   11.53    0.069
  48. CR (   1) C  11                /400. BD*(   1) C   8 - C  10            1.01   10.97    0.095
  48. CR (   1) C  11                /407. BD*(   1) C  10 -Cl  17            0.82   10.63    0.084
  48. CR (   1) C  11                /410. BD*(   1) C  12 - C  13            0.65   11.02    0.076
  49. CR (   1) C  12                /235. RY*(   1) C  11                    0.51   11.42    0.069
  49. CR (   1) C  12                /236. RY*(   2) C  11                    0.70   11.57    0.080
  49. CR (   1) C  12                /237. RY*(   3) C  11                    0.59   11.29    0.073
  49. CR (   1) C  12                /270. RY*(   2) C  13                    1.29   11.82    0.110
  49. CR (   1) C  12                /375. RY*(   2) H  26                    0.58   12.26    0.075
  49. CR (   1) C  12                /405. BD*(   1) C  10 - C  11            0.71   10.98    0.079
  49. CR (   1) C  12                /413. BD*(   1) C  13 - C  14            0.65   11.01    0.076
  50. CR (   1) C  13                /253. RY*(   2) C  12                    1.28   11.83    0.110
  50. CR (   1) C  13                /287. RY*(   2) C  14                    1.13   11.62    0.103
  50. CR (   1) C  13                /377. RY*(   2) H  27                    0.64   12.35    0.079
  50. CR (   1) C  13                /401. BD*(   1) C   8 - C  14            0.75   10.99    0.081
  50. CR (   1) C  13                /408. BD*(   1) C  11 - C  12            0.62   11.01    0.074
  51. CR (   1) C  14                /184. RY*(   1) C   8                    1.14   11.57    0.103
  51. CR (   1) C  14                /186. RY*(   3) C   8                    0.51   11.20    0.068
  51. CR (   1) C  14                /270. RY*(   2) C  13                    1.32   11.82    0.112
  51. CR (   1) C  14                /378. RY*(   1) H  28                    0.74   12.01    0.084
  51. CR (   1) C  14                /397. BD*(   1) C   7 - C   8            0.70   10.87    0.079
  51. CR (   1) C  14                /400. BD*(   1) C   8 - C  10            0.88   10.97    0.089
  51. CR (   1) C  14                /410. BD*(   1) C  12 - C  13            0.64   11.01    0.075
  52. CR (   1) C  15                /398. BD*(   1) C   7 - N   9            1.34   10.94    0.109
  53. CR (   1) O  16                /303. RY*(   1) C  15                    3.69   20.65    0.247
  53. CR (   1) O  16                /304. RY*(   2) C  15                    0.98   20.90    0.128
  55. CR (   2)Cl  17                /218. RY*(   1) C  10                    2.38   11.93    0.151
  55. CR (   2)Cl  17                /219. RY*(   2) C  10                    0.58   11.83    0.074
  55. CR (   2)Cl  17                /400. BD*(   1) C   8 - C  10            0.96   11.50    0.095
  55. CR (   2)Cl  17                /405. BD*(   1) C  10 - C  11            0.64   11.51    0.077
  59. LP (   1) N   9                /169. RY*(   3) C   7                    1.07    1.37    0.037
  59. LP (   1) N   9                /305. RY*(   3) C  15                    2.57    1.98    0.069
  59. LP (   1) N   9                /308. RY*(   6) C  15                    1.47    0.94    0.036
  59. LP (   1) N   9                /389. BD*(   1) C   3 - C   4            0.54    0.93    0.022
  59. LP (   1) N   9                /393. BD*(   1) C   4 - C   7            6.19    0.81    0.068
  59. LP (   1) N   9                /397. BD*(   1) C   7 - C   8            5.03    0.79    0.061
  59. LP (   1) N   9                /402. BD*(   2) C   8 - C  14            2.20    0.37    0.026
  59. LP (   1) N   9                /416. BD*(   1) C  15 - O  16           88.32    0.35    0.158
  60. LP (   1) O  16                /303. RY*(   1) C  15                    9.16    2.10    0.124
  60. LP (   1) O  16                /304. RY*(   2) C  15                    2.49    2.35    0.068
  60. LP (   1) O  16                /316. RY*(  14) C  15                    0.92    3.01    0.047
  60. LP (   1) O  16                /403. BD*(   1) N   9 - C  15            0.56    1.35    0.025
  61. LP (   2) O  16                /303. RY*(   1) C  15                    0.82    1.62    0.033
  61. LP (   2) O  16                /304. RY*(   2) C  15                    2.72    1.87    0.065
  61. LP (   2) O  16                /403. BD*(   1) N   9 - C  15           23.85    0.87    0.130
  61. LP (   2) O  16                /418. BD*(   1) C  15 - H  29           17.20    0.88    0.112
  62. LP (   1)Cl  17                /218. RY*(   1) C  10                    3.61    2.03    0.076
  62. LP (   1)Cl  17                /219. RY*(   2) C  10                    1.01    1.93    0.039
  62. LP (   1)Cl  17                /400. BD*(   1) C   8 - C  10            2.62    1.60    0.058
  62. LP (   1)Cl  17                /405. BD*(   1) C  10 - C  11            1.32    1.61    0.041
  63. LP (   2)Cl  17                /219. RY*(   2) C  10                    1.00    1.30    0.033
  63. LP (   2)Cl  17                /400. BD*(   1) C   8 - C  10            5.97    0.97    0.068
  63. LP (   2)Cl  17                /404. BD*(   1) N   9 - H  24            0.96    0.94    0.027
  63. LP (   2)Cl  17                /405. BD*(   1) C  10 - C  11            5.84    0.98    0.068
  63. LP (   2)Cl  17                /408. BD*(   1) C  11 - C  12            0.76    1.01    0.025
  64. LP (   3)Cl  17                /220. RY*(   3) C  10                    1.08    1.58    0.038
  64. LP (   3)Cl  17                /406. BD*(   2) C  10 - C  11           17.39    0.42    0.083
 384. BD*(   2) C   1 - C   6        / 67. RY*(   3) C   1                    3.36    0.43    0.083
 384. BD*(   2) C   1 - C   6        / 77. RY*(  13) C   1                    0.62    0.37    0.033
 384. BD*(   2) C   1 - C   6        /152. RY*(   3) C   6                    1.76    0.48    0.064
 384. BD*(   2) C   1 - C   6        /153. RY*(   4) C   6                    0.52    1.57    0.063
 387. BD*(   2) C   2 - C   3        / 84. RY*(   3) C   2                    2.91    0.55    0.089
 387. BD*(   2) C   2 - C   3        / 92. RY*(  11) C   2                    0.60    0.53    0.040
 387. BD*(   2) C   2 - C   3        /102. RY*(   4) C   3                    0.75    1.21    0.067
 387. BD*(   2) C   2 - C   3        /103. RY*(   5) C   3                    0.75    1.03    0.062
 392. BD*(   2) C   4 - C   5        /101. RY*(   3) C   3                    0.67    0.72    0.047
 392. BD*(   2) C   4 - C   5        /135. RY*(   3) C   5                    3.01    0.66    0.095
 392. BD*(   2) C   4 - C   5        /152. RY*(   3) C   6                    0.69    0.48    0.039
 392. BD*(   2) C   4 - C   5        /397. BD*(   1) C   7 - C   8            1.30    0.42    0.047
 392. BD*(   2) C   4 - C   5        /399. BD*(   1) C   7 - H  23            1.13    0.39    0.043
 402. BD*(   2) C   8 - C  14        /271. RY*(   3) C  13                    0.67    0.50    0.039
 402. BD*(   2) C   8 - C  14        /288. RY*(   3) C  14                    2.02    0.93    0.093
 402. BD*(   2) C   8 - C  14        /393. BD*(   1) C   4 - C   7            1.02    0.44    0.043
 402. BD*(   2) C   8 - C  14        /398. BD*(   1) C   7 - N   9            1.52    0.37    0.049
 406. BD*(   2) C  10 - C  11        /220. RY*(   3) C  10                    0.90    1.16    0.065
 406. BD*(   2) C  10 - C  11        /238. RY*(   4) C  11                    3.19    0.78    0.101
 406. BD*(   2) C  10 - C  11        /255. RY*(   4) C  12                    0.55    1.22    0.052
 406. BD*(   2) C  10 - C  11        /337. RY*(   1)Cl  17                    1.18    0.66    0.056
 406. BD*(   2) C  10 - C  11        /402. BD*(   2) C   8 - C  14          162.14    0.02    0.090
 406. BD*(   2) C  10 - C  11        /411. BD*(   2) C  12 - C  13          153.75    0.03    0.097
 411. BD*(   2) C  12 - C  13        /254. RY*(   3) C  12                    1.80    0.91    0.090
 411. BD*(   2) C  12 - C  13        /264. RY*(  13) C  12                    0.52    0.44    0.034
 411. BD*(   2) C  12 - C  13        /271. RY*(   3) C  13                    2.30    0.50    0.075
 416. BD*(   1) C  15 - O  16        /305. RY*(   3) C  15                    2.27    1.63    0.143
 416. BD*(   1) C  15 - O  16        /308. RY*(   6) C  15                    2.58    0.59    0.093
 416. BD*(   1) C  15 - O  16        /321. RY*(   2) O  16                    2.07    0.55    0.081


 Natural Bond Orbitals (Summary):

                                                            Principal Delocalizations
           NBO                        Occupancy    Energy   (geminal,vicinal,remote)
 ====================================================================================
 Molecular unit  1  (C14H12NOCl)
     1. BD (   1) C   1 - C   2          1.98157    -0.76967  386(g),383(g),390(v),396(v)
                                                    100(v),151(v),385(g),388(g)
                                                    150(v),99(v)
     2. BD (   1) C   1 - C   6          1.98152    -0.76871  394(g),382(g),395(v),388(v)
                                                    134(v),83(v),396(g),385(g)
                                                    82(v),133(v)
     3. BD (   2) C   1 - C   6          1.66430    -0.29469  387(v),392(v),136(v),85(v)
                                                    84(v)
     4. BD (   1) C   1 - H  18          1.98169    -0.62059  394(v),386(v),150(v),82(v)
                                                    383(g),382(g),388(v),396(v)
     5. BD (   1) C   2 - C   3          1.97917    -0.76840  393(v),389(g),382(g),385(v)
                                                    390(g),66(v),388(g),116(v)
                                                    65(v),117(v),118(v)
     6. BD (   2) C   2 - C   3          1.66868    -0.29613  392(v),384(v),67(v)
     7. BD (   1) C   2 - H  19          1.98161    -0.62172  389(v),383(v),65(v),99(v)
                                                    386(g),382(g),390(v),385(v)
     8. BD (   1) C   3 - C   4          1.97307    -0.76838  391(g),386(g),395(v),398(v)
                                                    393(g),388(v),390(g),83(v)
                                                    168(v),82(v),167(v),133(v)
                                                    134(v)
     9. BD (   1) C   3 - H  20          1.97993    -0.62181  391(v),382(v),116(v),389(g)
                                                    82(v),386(g),388(v)
    10. BD (   1) C   4 - C   5          1.97415    -0.76900  389(g),394(g),390(v),393(g)
                                                    396(v),395(g),151(v),150(v)
                                                    168(v),397(v),99(v),100(v)
    11. BD (   2) C   4 - C   5          1.66332    -0.29707  384(v),387(v),399(v),397(v)
                                                    152(v),101(v)
    12. BD (   1) C   4 - C   7          1.96637    -0.73251  397(g),386(v),391(g),394(v)
                                                    402(v),389(g),403(v),401(v)
                                                    133(v),99(v),185(v),201(v)
                                                    399(g),398(g)
    13. BD (   1) C   5 - C   6          1.97916    -0.76862  393(v),391(g),383(g),385(v)
                                                    395(g),66(v),396(g),116(v)
                                                    65(v),117(v)
    14. BD (   1) C   5 - H  21          1.98031    -0.62239  389(v),383(v),116(v),391(g)
                                                    150(v),394(g),396(v)
    15. BD (   1) C   6 - H  22          1.98146    -0.62120  391(v),382(v),65(v),133(v)
                                                    394(g),383(g),385(v),395(v)
    16. BD (   1) C   7 - C   8          1.96254    -0.73220  393(g),400(g),413(v),405(v)
                                                    401(g),392(v),391(v),403(v)
                                                    286(v),218(v),201(v),117(v)
                                                    399(g),398(g)
    17. BD (   1) C   7 - N   9          1.98210    -0.86654  389(v),402(v),303(v),403(g)
                                                    418(v),401(v),393(g),397(g)
                                                    186(v),117(v),307(v),404(g)
    18. BD (   1) C   7 - H  23          1.95927    -0.57847  392(v),400(v),404(v),391(v)
                                                    393(g),397(g)
    19. BD (   1) C   8 - C  10          1.97478    -0.80465  405(g),401(g),397(g),167(v)
                                                    409(v),415(v),235(v),399(v)
                                                    236(v),286(v)
    20. BD (   1) C   8 - C  14          1.96740    -0.77597  407(v),400(g),413(g),397(g)
                                                    414(v),167(v),270(v),415(g)
                                                    269(v),393(v),218(v),398(v)
                                                    399(v)
    21. BD (   2) C   8 - C  14          1.66331    -0.30539  406(v),411(v),398(v),393(v)
                                                    271(v),220(v)
    22. BD (   1) N   9 - C  15          1.99149    -0.93979  167(v),398(g),404(g),393(v)
    23. BD (   1) N   9 - H  24          1.98499    -0.78058  417(v),399(v),306(v),167(v)
                                                    168(v),307(v),418(v)
    24. BD (   1) C  10 - C  11          1.97945    -0.80277  400(g),397(v),408(g),412(v)
                                                    184(v),409(g),253(v),252(v)
                                                    338(v)
    25. BD (   2) C  10 - C  11          1.68469    -0.32396  402(v),411(v),337(v),255(v)
                                                    186(v)
    26. BD (   1) C  10 -Cl  17          1.98961    -0.86307  401(v),408(v),184(v),235(v)
                                                    400(g),218(g)
    27. BD (   1) C  11 - C  12          1.97498    -0.77949  407(v),405(g),410(g),414(v)
                                                    219(v),270(v),409(g),412(g)
                                                    269(v)
    28. BD (   1) C  11 - H  25          1.98033    -0.63187  400(v),410(v),405(g),252(v)
                                                    408(g),218(v),412(v)
    29. BD (   1) C  12 - C  13          1.98138    -0.77841  413(g),408(g),415(v),409(v)
                                                    236(v),287(v),412(g),414(g)
                                                    286(v)
    30. BD (   2) C  12 - C  13          1.65103    -0.30102  406(v),402(v),289(v),239(v)
    31. BD (   1) C  12 - H  26          1.98092    -0.62863  405(v),413(v),269(v),235(v)
                                                    410(g),408(g),409(v),414(v)
    32. BD (   1) C  13 - C  14          1.97939    -0.77696  397(v),401(g),410(g),412(v)
                                                    185(v),415(g),253(v),414(g)
                                                    252(v),186(v)
    33. BD (   1) C  13 - H  27          1.98122    -0.62624  401(v),408(v),252(v),286(v)
                                                    413(g),410(g),415(v),412(v)
    34. BD (   1) C  14 - H  28          1.97974    -0.62908  400(v),410(v),184(v),401(g)
                                                    413(g),269(v),414(v)
    35. BD (   1) C  15 - O  16          1.99712    -0.44251  416(g),201(v)
    36. BD (   2) C  15 - O  16          1.99493    -1.10879  404(v),303(g),168(r),403(g)
    37. BD (   1) C  15 - H  29          1.98554    -0.67349  398(v),320(v),202(v)
    38. CR (   1) C   1                  1.99929   -10.39109  83(v),151(v),394(v),386(v)
                                                    359(v)
    39. CR (   1) C   2                  1.99929   -10.39366  66(v),100(v),389(v),383(v)
                                                    361(v)
    40. CR (   1) C   3                  1.99917   -10.39119  117(v),83(v),391(v),393(v)
                                                    382(v),362(v),116(v)
    41. CR (   1) C   4                  1.99911   -10.41616  134(v),100(v),173(v),394(v)
                                                    386(v)
    42. CR (   1) C   5                  1.99916   -10.39095  151(v),118(v),393(v),117(v)
                                                    389(v),383(v),364(v)
    43. CR (   1) C   6                  1.99929   -10.39295  66(v),134(v),391(v),382(v)
                                                    367(v)
    44. CR (   1) C   7                  1.99903   -10.45057  116(v),184(v),403(v),391(v)
                                                    400(v),389(v),369(v)
    45. CR (   1) C   8                  1.99896   -10.42813  219(v),287(v),407(v),171(v)
                                                    405(v),413(v)
    46. CR (   1) N   9                  1.99940   -14.60975  168(v),303(v),371(v),307(v)
    47. CR (   1) C  10                  1.99867   -10.48800  407(g),185(v),236(v),397(v)
                                                    400(g),405(g),401(v),408(v)
                                                    186(v)
    48. CR (   1) C  11                  1.99914   -10.40373  253(v),218(v),219(v),400(v)
                                                    407(v),410(v),372(v)
    49. CR (   1) C  12                  1.99928   -10.40102  270(v),405(v),236(v),413(v)
                                                    237(v),375(v),235(v)
    50. CR (   1) C  13                  1.99928   -10.39834  253(v),287(v),401(v),377(v)
                                                    408(v)
    51. CR (   1) C  14                  1.99916   -10.40086  270(v),184(v),400(v),378(v)
                                                    397(v),410(v),186(v)
    52. CR (   1) C  15                  1.99948   -10.52164  398(v)
    53. CR (   1) O  16                  1.99981   -19.36692  303(v),304(v)
    54. CR (   1)Cl  17                  2.00000  -101.24960   
    55. CR (   2)Cl  17                  1.99967   -10.93095  218(v),400(v),405(v),219(v)
    56. CR (   3)Cl  17                  1.99993    -7.55336   
    57. CR (   4)Cl  17                  1.99999    -7.55014   
    58. CR (   5)Cl  17                  1.99997    -7.55115   
    59. LP (   1) N   9                  1.68934    -0.32251  416(v),393(v),397(v),305(v)
                                                    402(r),308(v),169(v),389(r)
    60. LP (   1) O  16                  1.98846    -0.82134  303(v),304(v),316(v),403(v)
    61. LP (   2) O  16                  1.90198    -0.34329  403(v),418(v),304(v),303(v)
    62. LP (   1)Cl  17                  1.99107    -1.03016  218(v),400(v),405(v),219(v)
    63. LP (   2)Cl  17                  1.96034    -0.40446  400(v),405(v),219(v),404(r)
                                                    408(r)
    64. LP (   3)Cl  17                  1.92039    -0.39936  406(v),220(v)
    65. RY*(   1) C   1                  0.00554     1.10887   
    66. RY*(   2) C   1                  0.00194     1.41113   
    67. RY*(   3) C   1                  0.00090     0.48283   
    68. RY*(   4) C   1                  0.00055     1.67726   
    69. RY*(   5) C   1                  0.00042     0.89711   
    70. RY*(   6) C   1                  0.00041     1.11948   
    71. RY*(   7) C   1                  0.00018     1.31885   
    72. RY*(   8) C   1                  0.00007     2.79734   
    73. RY*(   9) C   1                  0.00006     1.34092   
    74. RY*(  10) C   1                  0.00000     2.26841   
    75. RY*(  11) C   1                  0.00001     1.95157   
    76. RY*(  12) C   1                  0.00000     2.25418   
    77. RY*(  13) C   1                  0.00001     0.42638   
    78. RY*(  14) C   1                  0.00000     1.50728   
    79. RY*(  15) C   1                  0.00001     1.67223   
    80. RY*(  16) C   1                  0.00000    22.64046   
    81. RY*(  17) C   1                  0.00001     2.34782   
    82. RY*(   1) C   2                  0.00572     1.08791   
    83. RY*(   2) C   2                  0.00202     1.40386   
    84. RY*(   3) C   2                  0.00085     0.60569   
    85. RY*(   4) C   2                  0.00059     1.56599   
    86. RY*(   5) C   2                  0.00049     1.10299   
    87. RY*(   6) C   2                  0.00028     1.02387   
    88. RY*(   7) C   2                  0.00017     1.15716   
    89. RY*(   8) C   2                  0.00008     2.10233   
    90. RY*(   9) C   2                  0.00005     2.42411   
    91. RY*(  10) C   2                  0.00003     1.99746   
    92. RY*(  11) C   2                  0.00001     0.58560   
    93. RY*(  12) C   2                  0.00000     2.45125   
    94. RY*(  13) C   2                  0.00000     2.05451   
    95. RY*(  14) C   2                  0.00001     1.77700   
    96. RY*(  15) C   2                  0.00001     1.97071   
    97. RY*(  16) C   2                  0.00000    22.44694   
    98. RY*(  17) C   2                  0.00000     1.47067   
    99. RY*(   1) C   3                  0.00558     1.09302   
   100. RY*(   2) C   3                  0.00193     1.24385   
   101. RY*(   3) C   3                  0.00110     0.77035   
   102. RY*(   4) C   3                  0.00054     1.26652   
   103. RY*(   5) C   3                  0.00047     1.08082   
   104. RY*(   6) C   3                  0.00025     1.29202   
   105. RY*(   7) C   3                  0.00015     0.60221   
   106. RY*(   8) C   3                  0.00015     2.29422   
   107. RY*(   9) C   3                  0.00010     1.32178   
   108. RY*(  10) C   3                  0.00008     1.66766   
   109. RY*(  11) C   3                  0.00005     2.39605   
   110. RY*(  12) C   3                  0.00005     2.40721   
   111. RY*(  13) C   3                  0.00002     1.65586   
   112. RY*(  14) C   3                  0.00001     2.00109   
   113. RY*(  15) C   3                  0.00000    21.92666   
   114. RY*(  16) C   3                  0.00001     2.36350   
   115. RY*(  17) C   3                  0.00000     2.73277   
   116. RY*(   1) C   4                  0.00658     1.21924   
   117. RY*(   2) C   4                  0.00367     1.09663   
   118. RY*(   3) C   4                  0.00287     0.85831   
   119. RY*(   4) C   4                  0.00071     1.22176   
   120. RY*(   5) C   4                  0.00066     1.37630   
   121. RY*(   6) C   4                  0.00035     1.20804   
   122. RY*(   7) C   4                  0.00027     2.05599   
   123. RY*(   8) C   4                  0.00019     1.40222   
   124. RY*(   9) C   4                  0.00015     1.45745   
   125. RY*(  10) C   4                  0.00011     1.51359   
   126. RY*(  11) C   4                  0.00008     3.53038   
   127. RY*(  12) C   4                  0.00008     3.26743   
   128. RY*(  13) C   4                  0.00006     1.96906   
   129. RY*(  14) C   4                  0.00003     2.61391   
   130. RY*(  15) C   4                  0.00003     1.16514   
   131. RY*(  16) C   4                  0.00001     2.87124   
   132. RY*(  17) C   4                  0.00000    21.50533   
   133. RY*(   1) C   5                  0.00566     1.08022   
   134. RY*(   2) C   5                  0.00201     1.21445   
   135. RY*(   3) C   5                  0.00115     0.71025   
   136. RY*(   4) C   5                  0.00061     1.32980   
   137. RY*(   5) C   5                  0.00048     1.09923   
   138. RY*(   6) C   5                  0.00028     1.28200   
   139. RY*(   7) C   5                  0.00021     0.82996   
   140. RY*(   8) C   5                  0.00013     2.22075   
   141. RY*(   9) C   5                  0.00009     1.28423   
   142. RY*(  10) C   5                  0.00006     2.78837   
   143. RY*(  11) C   5                  0.00004     2.32628   
   144. RY*(  12) C   5                  0.00005     1.02548   
   145. RY*(  13) C   5                  0.00002     3.37786   
   146. RY*(  14) C   5                  0.00000    21.23229   
   147. RY*(  15) C   5                  0.00001     2.13092   
   148. RY*(  16) C   5                  0.00001     2.59660   
   149. RY*(  17) C   5                  0.00001     1.49156   
   150. RY*(   1) C   6                  0.00580     1.08688   
   151. RY*(   2) C   6                  0.00204     1.37916   
   152. RY*(   3) C   6                  0.00087     0.53157   
   153. RY*(   4) C   6                  0.00058     1.62515   
   154. RY*(   5) C   6                  0.00051     1.06977   
   155. RY*(   6) C   6                  0.00029     1.06356   
   156. RY*(   7) C   6                  0.00015     1.22824   
   157. RY*(   8) C   6                  0.00008     2.17594   
   158. RY*(   9) C   6                  0.00006     2.36643   
   159. RY*(  10) C   6                  0.00004     1.20676   
   160. RY*(  11) C   6                  0.00002     1.57533   
   161. RY*(  12) C   6                  0.00000     2.48605   
   162. RY*(  13) C   6                  0.00000     1.57860   
   163. RY*(  14) C   6                  0.00001     1.74164   
   164. RY*(  15) C   6                  0.00000    22.13928   
   165. RY*(  16) C   6                  0.00000     2.45563   
   166. RY*(  17) C   6                  0.00000     1.53703   
   167. RY*(   1) C   7                  0.01188     0.90872   
   168. RY*(   2) C   7                  0.00746     0.74931   
   169. RY*(   3) C   7                  0.00216     1.04268   
   170. RY*(   4) C   7                  0.00164     0.81235   
   171. RY*(   5) C   7                  0.00112     0.96371   
   172. RY*(   6) C   7                  0.00107     1.42617   
   173. RY*(   7) C   7                  0.00077     0.91523   
   174. RY*(   8) C   7                  0.00059     1.78443   
   175. RY*(   9) C   7                  0.00043     1.38349   
   176. RY*(  10) C   7                  0.00031     1.90512   
   177. RY*(  11) C   7                  0.00024     1.72733   
   178. RY*(  12) C   7                  0.00018     2.44502   
   179. RY*(  13) C   7                  0.00011     2.53417   
   180. RY*(  14) C   7                  0.00011     1.57140   
   181. RY*(  15) C   7                  0.00007     2.10591   
   182. RY*(  16) C   7                  0.00003     3.14490   
   183. RY*(  17) C   7                  0.00001    21.24926   
   184. RY*(   1) C   8                  0.00689     1.16961   
   185. RY*(   2) C   8                  0.00377     1.03378   
   186. RY*(   3) C   8                  0.00314     0.79952   
   187. RY*(   4) C   8                  0.00108     1.06232   
   188. RY*(   5) C   8                  0.00059     1.64099   
   189. RY*(   6) C   8                  0.00037     1.52803   
   190. RY*(   7) C   8                  0.00031     2.01921   
   191. RY*(   8) C   8                  0.00027     1.09109   
   192. RY*(   9) C   8                  0.00020     1.25586   
   193. RY*(  10) C   8                  0.00018     2.66342   
   194. RY*(  11) C   8                  0.00014     1.33451   
   195. RY*(  12) C   8                  0.00011     2.53335   
   196. RY*(  13) C   8                  0.00008     2.99182   
   197. RY*(  14) C   8                  0.00004     2.71198   
   198. RY*(  15) C   8                  0.00001     2.83478   
   199. RY*(  16) C   8                  0.00001    21.77065   
   200. RY*(  17) C   8                  0.00001     1.86392   
   201. RY*(   1) N   9                  0.00650     0.70516   
   202. RY*(   2) N   9                  0.00300     1.09976   
   203. RY*(   3) N   9                  0.00118     1.39483   
   204. RY*(   4) N   9                  0.00055     1.13924   
   205. RY*(   5) N   9                  0.00036     2.23827   
   206. RY*(   6) N   9                  0.00025     1.15520   
   207. RY*(   7) N   9                  0.00021     2.23751   
   208. RY*(   8) N   9                  0.00011     2.86505   
   209. RY*(   9) N   9                  0.00009     1.81820   
   210. RY*(  10) N   9                  0.00007     1.52405   
   211. RY*(  11) N   9                  0.00003     2.55451   
   212. RY*(  12) N   9                  0.00003     3.24173   
   213. RY*(  13) N   9                  0.00000     3.96299   
   214. RY*(  14) N   9                  0.00001     1.50709   
   215. RY*(  15) N   9                  0.00000     4.11500   
   216. RY*(  16) N   9                  0.00001     1.95904   
   217. RY*(  17) N   9                  0.00000    35.00681   
   218. RY*(   1) C  10                  0.00786     1.00014   
   219. RY*(   2) C  10                  0.00637     0.89945   
   220. RY*(   3) C  10                  0.00255     1.17958   
   221. RY*(   4) C  10                  0.00096     1.35215   
   222. RY*(   5) C  10                  0.00073     1.34686   
   223. RY*(   6) C  10                  0.00061     2.06897   
   224. RY*(   7) C  10                  0.00035     1.10216   
   225. RY*(   8) C  10                  0.00027     0.90675   
   226. RY*(   9) C  10                  0.00019     1.59636   
   227. RY*(  10) C  10                  0.00016     2.52483   
   228. RY*(  11) C  10                  0.00012     0.79271   
   229. RY*(  12) C  10                  0.00006     2.77117   
   230. RY*(  13) C  10                  0.00007     1.07040   
   231. RY*(  14) C  10                  0.00004     1.99503   
   232. RY*(  15) C  10                  0.00003     2.44755   
   233. RY*(  16) C  10                  0.00000    21.98836   
   234. RY*(  17) C  10                  0.00000     2.80702   
   235. RY*(   1) C  11                  0.00588     1.01906   
   236. RY*(   2) C  11                  0.00270     1.16834   
   237. RY*(   3) C  11                  0.00118     0.88667   
   238. RY*(   4) C  11                  0.00116     0.80671   
   239. RY*(   5) C  11                  0.00044     1.36712   
   240. RY*(   6) C  11                  0.00033     1.07107   
   241. RY*(   7) C  11                  0.00031     0.98785   
   242. RY*(   8) C  11                  0.00018     0.97942   
   243. RY*(   9) C  11                  0.00011     1.36284   
   244. RY*(  10) C  11                  0.00009     3.49415   
   245. RY*(  11) C  11                  0.00004     2.08000   
   246. RY*(  12) C  11                  0.00004     1.88711   
   247. RY*(  13) C  11                  0.00000     1.40149   
   248. RY*(  14) C  11                  0.00000    22.07857   
   249. RY*(  15) C  11                  0.00001     2.04081   
   250. RY*(  16) C  11                  0.00000     1.76742   
   251. RY*(  17) C  11                  0.00000     2.78891   
   252. RY*(   1) C  12                  0.00539     1.10223   
   253. RY*(   2) C  12                  0.00199     1.43126   
   254. RY*(   3) C  12                  0.00073     0.96030   
   255. RY*(   4) C  12                  0.00051     1.24188   
   256. RY*(   5) C  12                  0.00041     1.06919   
   257. RY*(   6) C  12                  0.00036     0.94382   
   258. RY*(   7) C  12                  0.00020     0.99036   
   259. RY*(   8) C  12                  0.00009     1.94618   
   260. RY*(   9) C  12                  0.00005     2.69025   
   261. RY*(  10) C  12                  0.00001     1.60997   
   262. RY*(  11) C  12                  0.00001     1.96456   
   263. RY*(  12) C  12                  0.00001     2.54623   
   264. RY*(  13) C  12                  0.00001     0.49226   
   265. RY*(  14) C  12                  0.00000     2.76167   
   266. RY*(  15) C  12                  0.00001     1.70810   
   267. RY*(  16) C  12                  0.00001     1.41355   
   268. RY*(  17) C  12                  0.00000    22.26408   
   269. RY*(   1) C  13                  0.00549     1.10844   
   270. RY*(   2) C  13                  0.00204     1.41864   
   271. RY*(   3) C  13                  0.00076     0.54498   
   272. RY*(   4) C  13                  0.00056     1.67134   
   273. RY*(   5) C  13                  0.00039     1.26560   
   274. RY*(   6) C  13                  0.00028     1.18972   
   275. RY*(   7) C  13                  0.00018     1.08351   
   276. RY*(   8) C  13                  0.00008     2.21268   
   277. RY*(   9) C  13                  0.00005     2.14775   
   278. RY*(  10) C  13                  0.00002     0.53954   
   279. RY*(  11) C  13                  0.00003     2.01709   
   280. RY*(  12) C  13                  0.00001     1.74589   
   281. RY*(  13) C  13                  0.00000     1.45844   
   282. RY*(  14) C  13                  0.00000     2.56983   
   283. RY*(  15) C  13                  0.00000    22.28996   
   284. RY*(  16) C  13                  0.00001     1.56045   
   285. RY*(  17) C  13                  0.00000     2.32962   
   286. RY*(   1) C  14                  0.00594     1.09008   
   287. RY*(   2) C  14                  0.00197     1.22328   
   288. RY*(   3) C  14                  0.00092     0.97083   
   289. RY*(   4) C  14                  0.00055     1.21764   
   290. RY*(   5) C  14                  0.00048     1.05091   
   291. RY*(   6) C  14                  0.00026     1.02989   
   292. RY*(   7) C  14                  0.00017     1.87878   
   293. RY*(   8) C  14                  0.00012     1.13196   
   294. RY*(   9) C  14                  0.00010     1.80533   
   295. RY*(  10) C  14                  0.00009     2.70434   
   296. RY*(  11) C  14                  0.00006     0.85158   
   297. RY*(  12) C  14                  0.00002     1.76698   
   298. RY*(  13) C  14                  0.00002     3.93566   
   299. RY*(  14) C  14                  0.00002     2.09724   
   300. RY*(  15) C  14                  0.00000     2.89470   
   301. RY*(  16) C  14                  0.00000    19.62494   
   302. RY*(  17) C  14                  0.00001     2.51396   
   303. RY*(   1) C  15                  0.00971     1.27934   
   304. RY*(   2) C  15                  0.00683     1.52942   
   305. RY*(   3) C  15                  0.00636     1.65708   
   306. RY*(   4) C  15                  0.00262     1.14564   
   307. RY*(   5) C  15                  0.00076     2.16794   
   308. RY*(   6) C  15                  0.00040     0.61658   
   309. RY*(   7) C  15                  0.00014     1.19640   
   310. RY*(   8) C  15                  0.00009     0.80681   
   311. RY*(   9) C  15                  0.00005     3.44277   
   312. RY*(  10) C  15                  0.00003     1.54037   
   313. RY*(  11) C  15                  0.00002     0.96615   
   314. RY*(  12) C  15                  0.00002     1.94030   
   315. RY*(  13) C  15                  0.00001     1.77451   
   316. RY*(  14) C  15                  0.00001     2.18626   
   317. RY*(  15) C  15                  0.00001     1.71086   
   318. RY*(  16) C  15                  0.00000     3.67057   
   319. RY*(  17) C  15                  0.00000    18.23760   
   320. RY*(   1) O  16                  0.00176     0.95087   
   321. RY*(   2) O  16                  0.00128     0.58261   
   322. RY*(   3) O  16                  0.00074     0.71411   
   323. RY*(   4) O  16                  0.00010     1.02706   
   324. RY*(   5) O  16                  0.00007     1.54645   
   325. RY*(   6) O  16                  0.00004     1.33955   
   326. RY*(   7) O  16                  0.00004     1.78069   
   327. RY*(   8) O  16                  0.00002     0.91359   
   328. RY*(   9) O  16                  0.00000     5.10182   
   329. RY*(  10) O  16                  0.00001     4.92637   
   330. RY*(  11) O  16                  0.00000    49.58609   
   331. RY*(  12) O  16                  0.00000     5.09295   
   332. RY*(  13) O  16                  0.00000     3.21111   
   333. RY*(  14) O  16                  0.00000     3.16534   
   334. RY*(  15) O  16                  0.00000     2.76509   
   335. RY*(  16) O  16                  0.00001     3.19408   
   336. RY*(  17) O  16                  0.00000     2.98664   
   337. RY*(   1)Cl  17                  0.00458     0.68042   
   338. RY*(   2)Cl  17                  0.00304     0.67002   
   339. RY*(   3)Cl  17                  0.00082     0.54456   
   340. RY*(   4)Cl  17                  0.00029     0.94057   
   341. RY*(   5)Cl  17                  0.00024     0.73788   
   342. RY*(   6)Cl  17                  0.00016     0.48944   
   343. RY*(   7)Cl  17                  0.00010     1.11154   
   344. RY*(   8)Cl  17                  0.00006     0.91287   
   345. RY*(   9)Cl  17                  0.00005     0.98281   
   346. RY*(  10)Cl  17                  0.00005     1.09437   
   347. RY*(  11)Cl  17                  0.00002     1.85299   
   348. RY*(  12)Cl  17                  0.00001     1.31862   
   349. RY*(  13)Cl  17                  0.00001     3.52065   
   350. RY*(  14)Cl  17                  0.00000    24.39061   
   351. RY*(  15)Cl  17                  0.00001     3.72867   
   352. RY*(  16)Cl  17                  0.00000    24.19734   
   353. RY*(  17)Cl  17                  0.00000    17.77620   
   354. RY*(  18)Cl  17                  0.00000   207.57834   
   355. RY*(  19)Cl  17                  0.00001     0.97378   
   356. RY*(  20)Cl  17                  0.00000     3.59590   
   357. RY*(  21)Cl  17                  0.00000    24.42238   
   358. RY*(   1) H  18                  0.00040     0.85238   
   359. RY*(   2) H  18                  0.00022     1.89279   
   360. RY*(   1) H  19                  0.00048     0.77696   
   361. RY*(   2) H  19                  0.00022     1.97448   
   362. RY*(   1) H  20                  0.00067     1.37840   
   363. RY*(   2) H  20                  0.00022     1.47466   
   364. RY*(   1) H  21                  0.00104     1.15841   
   365. RY*(   2) H  21                  0.00020     1.69450   
   366. RY*(   1) H  22                  0.00047     0.79507   
   367. RY*(   2) H  22                  0.00022     1.97022   
   368. RY*(   1) H  23                  0.00256     0.65177   
   369. RY*(   2) H  23                  0.00019     2.37541   
   370. RY*(   1) H  24                  0.00188     0.68547   
   371. RY*(   2) H  24                  0.00052     2.15800   
   372. RY*(   1) H  25                  0.00066     1.12485   
   373. RY*(   2) H  25                  0.00022     1.63100   
   374. RY*(   1) H  26                  0.00043     0.87673   
   375. RY*(   2) H  26                  0.00022     1.85959   
   376. RY*(   1) H  27                  0.00047     0.80159   
   377. RY*(   2) H  27                  0.00023     1.95333   
   378. RY*(   1) H  28                  0.00052     1.60780   
   379. RY*(   2) H  28                  0.00023     1.24039   
   380. RY*(   1) H  29                  0.00102     0.92193   
   381. RY*(   2) H  29                  0.00011     1.85327   
   382. BD*(   1) C   1 - C   2          0.01548     0.61756   
   383. BD*(   1) C   1 - C   6          0.01565     0.61747   
   384. BD*(   2) C   1 - C   6          0.32794     0.05423  387(v),392(v),67(g),152(g)
                                                    77(g),153(g)
   385. BD*(   1) C   1 - H  18          0.01154     0.61537   
   386. BD*(   1) C   2 - C   3          0.01492     0.61455   
   387. BD*(   2) C   2 - C   3          0.32297     0.05362  392(v),384(v),84(g),402(r)
                                                    102(g),103(g),92(g)
   388. BD*(   1) C   2 - H  19          0.01111     0.61230   
   389. BD*(   1) C   3 - C   4          0.02211     0.60820   
   390. BD*(   1) C   3 - H  20          0.01226     0.60931   
   391. BD*(   1) C   4 - C   5          0.02420     0.60528   
   392. BD*(   2) C   4 - C   5          0.35143     0.05306  387(v),384(v),402(r),135(g)
                                                    397(v),399(v),152(v),101(v)
   393. BD*(   1) C   4 - C   7          0.03605     0.48866   
   394. BD*(   1) C   5 - C   6          0.01523     0.61739   
   395. BD*(   1) C   5 - H  21          0.01273     0.61346   
   396. BD*(   1) C   6 - H  22          0.01129     0.61170   
   397. BD*(   1) C   7 - C   8          0.03284     0.47043   
   398. BD*(   1) C   7 - N   9          0.03241     0.41822   
   399. BD*(   1) C   7 - H  23          0.02225     0.44381   
   400. BD*(   1) C   8 - C  10          0.03938     0.56965   
   401. BD*(   1) C   8 - C  14          0.02163     0.59225   
   402. BD*(   2) C   8 - C  14          0.34662     0.04537  411(v),406(v),392(r),288(g)
                                                    398(v),387(r),393(v),271(v)
   403. BD*(   1) N   9 - C  15          0.05660     0.53103   
   404. BD*(   1) N   9 - H  24          0.01838     0.53302   
   405. BD*(   1) C  10 - C  11          0.02759     0.57932   
   406. BD*(   2) C  10 - C  11          0.39062     0.02204  402(v),411(v),238(g),337(v)
                                                    220(g),255(v)
   407. BD*(   1) C  10 -Cl  17          0.02654     0.22519   
   408. BD*(   1) C  11 - C  12          0.01644     0.60802   
   409. BD*(   1) C  11 - H  25          0.01089     0.59206   
   410. BD*(   1) C  12 - C  13          0.01510     0.61314   
   411. BD*(   2) C  12 - C  13          0.32283     0.04944  402(v),406(v),271(g),254(g)
                                                    264(g)
   412. BD*(   1) C  12 - H  26          0.01087     0.60807   
   413. BD*(   1) C  13 - C  14          0.01501     0.60966   
   414. BD*(   1) C  13 - H  27          0.01115     0.60723   
   415. BD*(   1) C  14 - H  28          0.01120     0.60441   
   416. BD*(   1) C  15 - O  16          0.28046     0.02907  308(g),305(g),321(g)
   417. BD*(   2) C  15 - O  16          0.00619     0.61617   
   418. BD*(   1) C  15 - H  29          0.03581     0.53566   
       -------------------------------
              Total Lewis  124.80119  ( 97.5009%)
        Valence non-Lewis    2.95571  (  2.3091%)
        Rydberg non-Lewis    0.24310  (  0.1899%)
       -------------------------------
            Total unit  1  128.00000  (100.0000%)
           Charge unit  1    0.00000
 D1PCM: PCM CHGder 1st derivatives, ID1Alg=3 FixD1E=F DoIter=F DoCFld=F I1PDM=0.
 Calling FoFJK, ICntrl=      2127 FMM=F ISym2X=0 I1Cent= 0 IOpClX= 0 NMat=1 NMatS=1 NMatT=0.
 -------------------------------------------------------------------
 Center     Atomic                   Forces (Hartrees/Bohr)
 Number     Number              X              Y              Z
 -------------------------------------------------------------------
      1        6          -0.028467757   -0.054762433    0.005286817
      2        6           0.014825768   -0.051648035   -0.038127160
      3        6           0.047316358    0.004273066   -0.043555479
      4        6           0.023961769    0.033201120   -0.009381722
      5        6          -0.018904578    0.046718260    0.041162608
      6        6          -0.047728495   -0.005031314    0.045978564
      7        6          -0.008834127    0.000732897   -0.001468972
      8        6          -0.003007766   -0.007612044    0.030464076
      9        7          -0.030298770   -0.005080337   -0.026859807
     10        6          -0.039341253   -0.001586198    0.028203925
     11        6          -0.055453983    0.021215437   -0.023460531
     12        6          -0.003534587    0.025066693   -0.060798765
     13        6           0.051803767    0.002897466   -0.034571747
     14        6           0.061781297   -0.023364919    0.026623428
     15        6          -0.066218726    0.064954038    0.044059299
     16        8           0.029719543   -0.011668830   -0.001087447
     17       17           0.020418560    0.002881950   -0.016416182
     18        1           0.025334413    0.046347603   -0.005256131
     19        1          -0.013450549    0.040115368    0.030993108
     20        1          -0.039309720   -0.005611109    0.037582423
     21        1           0.012858487   -0.040717306   -0.032014542
     22        1           0.037565947    0.004593106   -0.036496142
     23        1           0.000333447   -0.008435254   -0.000210632
     24        1           0.038777069   -0.015155743   -0.000070314
     25        1           0.045773350   -0.016668935    0.016571373
     26        1           0.003321179   -0.020190422    0.048708988
     27        1          -0.043796751   -0.002140077    0.028546086
     28        1          -0.045238428    0.018281172   -0.021539851
     29        1           0.029794535   -0.041605220   -0.032865270
 -------------------------------------------------------------------
 Cartesian Forces:  Max     0.066218726 RMS     0.031833325

 GradGradGradGradGradGradGradGradGradGradGradGradGradGradGradGradGradGrad
 Berny optimization.
 FormGI is forming the generalized inverse of G from B-inverse, IUseBI=4.
 Internal  Forces:  Max     0.059878572 RMS     0.015806189
 Search for a local minimum.
 Step number   1 out of a maximum of  158
 All quantities printed in internal units (Hartrees-Bohrs-Radians)
 Mixed Optimization -- RFO/linear search
 Second derivative matrix not updated -- first step.
 ITU=  0
     Eigenvalues ---    0.00846   0.00883   0.01273   0.01439   0.01493
     Eigenvalues ---    0.01698   0.01846   0.01873   0.01921   0.01956
     Eigenvalues ---    0.01970   0.01970   0.01983   0.01997   0.02001
     Eigenvalues ---    0.02027   0.02029   0.02032   0.02036   0.02052
     Eigenvalues ---    0.02058   0.02065   0.02338   0.02338   0.05020
     Eigenvalues ---    0.06521   0.06868   0.16000   0.16000   0.16000
     Eigenvalues ---    0.16000   0.16000   0.16000   0.16000   0.16000
     Eigenvalues ---    0.16000   0.16000   0.16000   0.18599   0.19286
     Eigenvalues ---    0.21999   0.22000   0.22000   0.22000   0.22000
     Eigenvalues ---    0.22486   0.23465   0.24472   0.24989   0.24999
     Eigenvalues ---    0.25000   0.33023   0.33324   0.34283   0.36458
     Eigenvalues ---    0.39894   0.40376   0.40402   0.40514   0.40752
     Eigenvalues ---    0.43118   0.43726   0.44069   0.44218   0.44226
     Eigenvalues ---    0.44238   0.44299   0.44304   0.44322   0.44324
     Eigenvalues ---    0.44329   0.44361   0.44377   0.44406   0.44553
     Eigenvalues ---    0.44777   0.44930   0.45251   0.53404   0.54772
     Eigenvalues ---    0.83071
 RFO step:  Lambda=-7.35847411D-02 EMin= 8.46260207D-03
 Linear search not attempted -- first point.
 Maximum step size (   0.300) exceeded in Quadratic search.
    -- Step size scaled by   0.776
 Iteration  1 RMS(Cart)=  0.03476343 RMS(Int)=  0.00040667
 Iteration  2 RMS(Cart)=  0.00071103 RMS(Int)=  0.00004232
 Iteration  3 RMS(Cart)=  0.00000027 RMS(Int)=  0.00004232
 Variable       Old X    -DE/DX   Delta X   Delta X   Delta X     New X
                                 (Linear)    (Quad)   (Total)
    R1        2.65286  -0.01013   0.00000  -0.01484  -0.01484   2.63801
    R2        2.65347  -0.01159   0.00000  -0.01701  -0.01702   2.63645
    R3        1.92799   0.05308   0.00000   0.07978   0.07978   2.00777
    R4        2.65539  -0.01296   0.00000  -0.01930  -0.01930   2.63609
    R5        1.92894   0.05244   0.00000   0.07894   0.07894   2.00788
    R6        2.67001  -0.01408   0.00000  -0.02168  -0.02167   2.64834
    R7        1.92769   0.05467   0.00000   0.08212   0.08212   2.00981
    R8        2.67320  -0.01691   0.00000  -0.02612  -0.02612   2.64708
    R9        2.81786   0.02245   0.00000   0.04285   0.04285   2.86071
   R10        2.65533  -0.01077   0.00000  -0.01603  -0.01603   2.63931
   R11        1.92672   0.05336   0.00000   0.08003   0.08003   2.00675
   R12        1.92871   0.05257   0.00000   0.07910   0.07910   2.00781
   R13        2.82312   0.02019   0.00000   0.03882   0.03882   2.86194
   R14        2.70544   0.01768   0.00000   0.02853   0.02853   2.73397
   R15        2.06855  -0.00233   0.00000  -0.00435  -0.00435   2.06420
   R16        2.68899  -0.02075   0.00000  -0.03310  -0.03308   2.65590
   R17        2.67279  -0.01543   0.00000  -0.02386  -0.02385   2.64893
   R18        2.55335  -0.00722   0.00000  -0.00902  -0.00902   2.54433
   R19        1.83279   0.04162   0.00000   0.05317   0.05317   1.88596
   R20        2.66566  -0.01624   0.00000  -0.02482  -0.02480   2.64086
   R21        3.20371   0.02594   0.00000   0.04597   0.04597   3.24968
   R22        2.65109  -0.01195   0.00000  -0.01745  -0.01745   2.63365
   R23        1.93072   0.05132   0.00000   0.07747   0.07747   2.00819
   R24        2.64765  -0.01044   0.00000  -0.01490  -0.01492   2.63273
   R25        1.92763   0.05281   0.00000   0.07933   0.07933   2.00695
   R26        2.65155  -0.01081   0.00000  -0.01577  -0.01579   2.63576
   R27        1.92885   0.05232   0.00000   0.07874   0.07874   2.00759
   R28        1.92793   0.05324   0.00000   0.08002   0.08002   2.00795
   R29        2.36301  -0.03170   0.00000  -0.02721  -0.02721   2.33579
   R30        1.92725   0.05988   0.00000   0.08988   0.08988   2.01713
    A1        2.09205  -0.00192   0.00000  -0.00428  -0.00429   2.08776
    A2        2.09640   0.00084   0.00000   0.00173   0.00174   2.09814
    A3        2.09474   0.00108   0.00000   0.00254   0.00255   2.09729
    A4        2.09410   0.00035   0.00000   0.00136   0.00135   2.09545
    A5        2.09418   0.00061   0.00000   0.00194   0.00194   2.09612
    A6        2.09490  -0.00096   0.00000  -0.00330  -0.00330   2.09161
    A7        2.11161  -0.00071   0.00000  -0.00214  -0.00214   2.10948
    A8        2.07875   0.00123   0.00000   0.00398   0.00398   2.08274
    A9        2.09282  -0.00052   0.00000  -0.00184  -0.00184   2.09097
   A10        2.06361   0.00266   0.00000   0.00584   0.00585   2.06946
   A11        2.08107  -0.00479   0.00000  -0.01122  -0.01122   2.06985
   A12        2.13815   0.00215   0.00000   0.00544   0.00543   2.14359
   A13        2.11033  -0.00132   0.00000  -0.00373  -0.00373   2.10660
   A14        2.09851   0.00025   0.00000   0.00049   0.00049   2.09900
   A15        2.07433   0.00108   0.00000   0.00325   0.00325   2.07758
   A16        2.09455   0.00095   0.00000   0.00299   0.00298   2.09753
   A17        2.09442   0.00020   0.00000   0.00075   0.00075   2.09517
   A18        2.09421  -0.00115   0.00000  -0.00374  -0.00373   2.09048
   A19        1.96987  -0.00509   0.00000  -0.00928  -0.00945   1.96043
   A20        1.98230  -0.00275   0.00000  -0.00306  -0.00317   1.97913
   A21        1.82918   0.00616   0.00000   0.02062   0.02053   1.84971
   A22        1.89045   0.01140   0.00000   0.03575   0.03584   1.92628
   A23        1.90102  -0.00416   0.00000  -0.01920  -0.01895   1.88207
   A24        1.88743  -0.00632   0.00000  -0.02854  -0.02834   1.85909
   A25        2.16947  -0.00435   0.00000  -0.00990  -0.00991   2.15955
   A26        2.04986   0.00632   0.00000   0.01569   0.01568   2.06554
   A27        2.06384  -0.00197   0.00000  -0.00577  -0.00575   2.05808
   A28        2.17777  -0.00662   0.00000  -0.01749  -0.01750   2.16028
   A29        2.05488   0.00432   0.00000   0.01210   0.01210   2.06699
   A30        2.05053   0.00230   0.00000   0.00539   0.00538   2.05591
   A31        2.09551   0.00508   0.00000   0.01117   0.01119   2.10671
   A32        2.15245  -0.00988   0.00000  -0.02319  -0.02321   2.12924
   A33        2.03522   0.00480   0.00000   0.01204   0.01202   2.04724
   A34        2.10435  -0.00160   0.00000  -0.00412  -0.00411   2.10024
   A35        2.10521  -0.00284   0.00000  -0.01004  -0.01005   2.09516
   A36        2.07363   0.00444   0.00000   0.01417   0.01416   2.08779
   A37        2.09233  -0.00125   0.00000  -0.00197  -0.00199   2.09034
   A38        2.09562  -0.00075   0.00000  -0.00359  -0.00358   2.09204
   A39        2.09523   0.00200   0.00000   0.00557   0.00557   2.10080
   A40        2.09242  -0.00190   0.00000  -0.00369  -0.00372   2.08871
   A41        2.09646   0.00140   0.00000   0.00333   0.00335   2.09980
   A42        2.09431   0.00050   0.00000   0.00036   0.00037   2.09468
   A43        2.11790   0.00163   0.00000   0.00440   0.00439   2.12229
   A44        2.09240  -0.00381   0.00000  -0.01217  -0.01217   2.08023
   A45        2.07289   0.00219   0.00000   0.00777   0.00778   2.08067
   A46        2.12339   0.01311   0.00000   0.03467   0.03467   2.15806
   A47        2.08018  -0.01681   0.00000  -0.05143  -0.05143   2.02875
   A48        2.07961   0.00370   0.00000   0.01676   0.01676   2.09637
    D1        0.00158   0.00008   0.00000   0.00067   0.00067   0.00224
    D2       -3.13719   0.00005   0.00000   0.00045   0.00045  -3.13673
    D3       -3.14131   0.00002   0.00000   0.00012   0.00011  -3.14119
    D4        0.00312  -0.00002   0.00000  -0.00010  -0.00010   0.00302
    D5       -0.00124  -0.00008   0.00000  -0.00073  -0.00073  -0.00197
    D6        3.13801  -0.00004   0.00000  -0.00032  -0.00032   3.13769
    D7       -3.14154  -0.00002   0.00000  -0.00018  -0.00018   3.14146
    D8       -0.00229   0.00002   0.00000   0.00023   0.00023  -0.00206
    D9        0.00736  -0.00020   0.00000  -0.00152  -0.00152   0.00584
   D10       -3.13580  -0.00018   0.00000  -0.00133  -0.00132  -3.13712
   D11       -3.13706  -0.00016   0.00000  -0.00130  -0.00130  -3.13836
   D12        0.00296  -0.00014   0.00000  -0.00110  -0.00110   0.00186
   D13       -0.01620   0.00026   0.00000   0.00228   0.00228  -0.01391
   D14       -3.13005  -0.00006   0.00000  -0.00032  -0.00030  -3.13035
   D15        3.12697   0.00024   0.00000   0.00208   0.00208   3.12905
   D16        0.01312  -0.00008   0.00000  -0.00052  -0.00051   0.01261
   D17        0.01652  -0.00026   0.00000  -0.00236  -0.00236   0.01416
   D18       -3.12963   0.00005   0.00000   0.00015   0.00014  -3.12949
   D19        3.12941  -0.00005   0.00000   0.00005   0.00006   3.12947
   D20       -0.01675   0.00026   0.00000   0.00255   0.00256  -0.01418
   D21       -1.06491   0.00530   0.00000   0.02683   0.02680  -1.03810
   D22        3.05775  -0.00381   0.00000  -0.01159  -0.01157   3.04618
   D23        1.00136   0.00142   0.00000   0.01158   0.01158   1.01293
   D24        2.10567   0.00497   0.00000   0.02413   0.02411   2.12978
   D25       -0.05486  -0.00414   0.00000  -0.01429  -0.01426  -0.06912
   D26       -2.11125   0.00109   0.00000   0.00888   0.00888  -2.10237
   D27       -0.00802   0.00019   0.00000   0.00164   0.00164  -0.00638
   D28        3.13591   0.00015   0.00000   0.00123   0.00123   3.13713
   D29        3.13807  -0.00011   0.00000  -0.00082  -0.00082   3.13725
   D30       -0.00118  -0.00016   0.00000  -0.00124  -0.00124  -0.00242
   D31       -1.14367   0.00115   0.00000   0.00626   0.00627  -1.13740
   D32        2.00455   0.00069   0.00000   0.00220   0.00221   2.00675
   D33        1.06669   0.00265   0.00000   0.02311   0.02318   1.08987
   D34       -2.06827   0.00219   0.00000   0.01906   0.01912  -2.04915
   D35        3.11568  -0.00081   0.00000  -0.00153  -0.00160   3.11408
   D36       -0.01929  -0.00127   0.00000  -0.00559  -0.00566  -0.02495
   D37       -2.04171  -0.00050   0.00000   0.00347   0.00351  -2.03820
   D38        1.10276  -0.00020   0.00000   0.00601   0.00605   1.10882
   D39        2.03834  -0.00073   0.00000  -0.01013  -0.01028   2.02806
   D40       -1.10038  -0.00044   0.00000  -0.00758  -0.00773  -1.10811
   D41       -0.01935   0.00144   0.00000   0.00877   0.00888  -0.01047
   D42        3.12512   0.00174   0.00000   0.01131   0.01142   3.13655
   D43        3.14077  -0.00008   0.00000  -0.00056  -0.00052   3.14025
   D44       -0.00560   0.00042   0.00000   0.00342   0.00341  -0.00218
   D45       -0.00750   0.00042   0.00000   0.00360   0.00360  -0.00390
   D46        3.12932   0.00091   0.00000   0.00758   0.00753   3.13686
   D47       -3.14075   0.00002   0.00000   0.00035   0.00036  -3.14039
   D48       -0.00051   0.00019   0.00000   0.00173   0.00174   0.00123
   D49        0.00705  -0.00040   0.00000  -0.00343  -0.00343   0.00362
   D50       -3.13589  -0.00023   0.00000  -0.00205  -0.00206  -3.13795
   D51        0.00123   0.00032   0.00000   0.00261   0.00260   0.00383
   D52       -3.13962   0.00048   0.00000   0.00391   0.00391  -3.13572
   D53        3.13995   0.00002   0.00000   0.00008   0.00008   3.14004
   D54       -0.00090   0.00018   0.00000   0.00138   0.00139   0.00048
   D55        0.00276  -0.00017   0.00000  -0.00148  -0.00148   0.00128
   D56       -3.14072   0.00001   0.00000   0.00005   0.00005  -3.14067
   D57       -3.13438  -0.00060   0.00000  -0.00511  -0.00514  -3.13951
   D58        0.00534  -0.00041   0.00000  -0.00357  -0.00361   0.00173
   D59        0.00269  -0.00010   0.00000  -0.00091  -0.00093   0.00176
   D60        3.14064   0.00008   0.00000   0.00060   0.00059   3.14123
   D61       -3.13705  -0.00027   0.00000  -0.00240  -0.00242  -3.13948
   D62        0.00089  -0.00010   0.00000  -0.00089  -0.00091  -0.00001
   D63       -0.00321   0.00014   0.00000   0.00115   0.00115  -0.00206
   D64        3.13834   0.00010   0.00000   0.00092   0.00092   3.13926
   D65       -3.14116  -0.00003   0.00000  -0.00034  -0.00035  -3.14151
   D66        0.00039  -0.00007   0.00000  -0.00057  -0.00058  -0.00019
   D67       -0.00175   0.00012   0.00000   0.00106   0.00107  -0.00068
   D68        3.14118  -0.00004   0.00000  -0.00029  -0.00029   3.14089
   D69        3.13989   0.00015   0.00000   0.00129   0.00130   3.14118
   D70       -0.00037  -0.00001   0.00000  -0.00006  -0.00006  -0.00043
         Item               Value     Threshold  Converged?
 Maximum Force            0.059879     0.000450     NO 
 RMS     Force            0.015806     0.000300     NO 
 Maximum Displacement     0.128496     0.001800     NO 
 RMS     Displacement     0.034959     0.001200     NO 
 Predicted change in Energy=-3.839017D-02
 GradGradGradGradGradGradGradGradGradGradGradGradGradGradGradGradGradGrad

                          Input orientation:                          
 ---------------------------------------------------------------------
 Center     Atomic      Atomic             Coordinates (Angstroms)
 Number     Number       Type             X           Y           Z
 ---------------------------------------------------------------------
      1          6           0        2.917506    3.695730   -1.206073
      2          6           0        1.916091    3.537731   -0.246411
      3          6           0        1.254195    2.316148   -0.121780
      4          6           0        1.584576    1.232050   -0.946169
      5          6           0        2.584108    1.405198   -1.912151
      6          6           0        3.248921    2.626889   -2.039251
      7          6           0        0.823252   -0.065387   -0.776744
      8          6           0        0.959839   -0.634331    0.620135
      9          7           0        1.166439   -1.065951   -1.763754
     10          6           0        2.173523   -1.091973    1.161251
     11          6           0        2.227478   -1.604370    2.460286
     12          6           0        1.073833   -1.670243    3.239433
     13          6           0       -0.139019   -1.224588    2.718535
     14          6           0       -0.187459   -0.713705    1.421586
     15          6           0        0.295126   -1.559013   -2.664030
     16          8           0       -0.886058   -1.202884   -2.740157
     17         17           0        3.642619   -1.049896    0.268391
     18          1           0        3.423468    4.624957   -1.302872
     19          1           0        1.654507    4.348038    0.389149
     20          1           0        0.490282    2.209835    0.610516
     21          1           0        2.848145    0.605031   -2.558456
     22          1           0        4.007570    2.740781   -2.774345
     23          1           0       -0.229023    0.180329   -0.936488
     24          1           0        2.100435   -1.417272   -1.779297
     25          1           0        3.151013   -1.946742    2.859252
     26          1           0        1.123320   -2.061331    4.225596
     27          1           0       -1.024103   -1.272784    3.304140
     28          1           0       -1.116471   -0.376464    1.031411
     29          1           0        0.675887   -2.297985   -3.333603
 ---------------------------------------------------------------------
                    Distance matrix (angstroms):
                    1          2          3          4          5
     1  C    0.000000
     2  C    1.395976   0.000000
     3  C    2.417755   1.394956   0.000000
     4  C    2.813179   2.432227   1.401441   0.000000
     5  C    2.419967   2.787227   2.409134   1.400773   0.000000
     6  C    1.395150   2.412539   2.784275   2.431142   1.396660
     7  C    4.326225   3.802368   2.507269   1.513823   2.559762
     8  C    5.090867   4.367084   3.056536   2.515350   3.634612
     9  N    5.104003   4.904915   3.760634   2.474690   2.852785
    10  C    5.392572   4.845817   3.755878   3.192047   3.981237
    11  C    6.481465   5.819310   4.794247   4.479122   5.320046
    12  C    7.208004   6.323251   5.217432   5.118928   6.186929
    13  C    6.996744   5.974450   4.748184   4.736655   5.981174
    14  C    5.999044   5.028106   3.693286   3.540104   4.825468
    15  C    6.051020   5.869344   4.732834   3.521896   3.819856
    16  O    6.388814   6.045183   4.880591   3.905295   4.419246
    17  Cl   5.022031   4.928716   4.145727   3.304236   3.450028
    18  H    1.062464   2.137840   3.381024   3.875640   3.382691
    19  H    2.136681   1.062526   2.133044   3.390774   3.849734
    20  H    3.376285   2.128512   1.063543   2.139349   3.375707
    21  H    3.374340   3.849026   3.377275   2.142248   1.061928
    22  H    2.135332   3.376369   3.846750   3.389601   2.133871
    23  H    4.725607   4.043496   2.724960   2.096509   3.219616
    24  H    5.209509   5.189969   4.171560   2.824733   2.866692
    25  H    6.958368   6.422586   5.536849   5.199969   5.858598
    26  H    8.115781   7.209496   6.170830   6.148681   7.198797
    27  H    7.782316   6.662747   5.459671   5.580728   6.884800
    28  H    6.153216   5.113725   3.768298   3.714000   5.053035
    29  H    6.743579   6.717472   5.651590   4.357372   4.401748
                    6          7          8          9         10
     6  C    0.000000
     7  C    3.837466   0.000000
     8  C    4.790385   1.514472   0.000000
     9  N    4.248493   1.446753   2.431441   0.000000
    10  C    5.022910   2.575449   1.405444   3.093631   0.000000
    11  C    6.260409   3.849504   2.435988   4.388418   1.397481
    12  C    7.145688   4.332208   2.819012   5.040399   2.421271
    13  C    6.996323   3.806138   2.441142   4.671221   2.791159
    14  C    5.911486   2.504897   1.401755   3.479010   2.405223
    15  C    5.161107   2.464079   3.476006   1.346400   4.287106
    16  O    5.679479   2.840886   3.875842   2.277028   4.959267
    17  Cl   4.358779   3.163921   2.737467   3.203332   1.719654
    18  H    2.136586   5.388624   6.117806   6.139465   6.349611
    19  H    3.376631   4.639893   5.035864   5.846749   5.518989
    20  H    3.847764   2.685516   2.882683   4.101844   3.746805
    21  H    2.125583   2.779236   3.899380   2.500374   4.143810
    22  H    1.062489   4.690935   5.674728   4.856390   5.791601
    23  H    4.392930   1.092326   2.121353   2.045702   3.433874
    24  H    4.212106   2.112795   2.769699   0.998006   2.959390
    25  H    6.702463   4.709399   3.396662   5.107496   2.137598
    26  H    8.108384   5.394186   3.881031   6.071652   3.381241
    27  H    7.875151   4.639412   3.398165   5.524926   3.853502
    28  H    6.124193   2.669966   2.132301   3.674237   3.369403
    29  H    5.705281   3.397608   4.298886   2.054988   4.888874
                   11         12         13         14         15
    11  C    0.000000
    12  C    1.393666   0.000000
    13  C    2.410649   1.393181   0.000000
    14  C    2.775626   2.410475   1.394785   0.000000
    15  C    5.476737   5.955638   5.410391   4.199963   0.000000
    16  O    6.074529   6.309920   5.509615   4.248228   1.236049
    17  Cl   2.667296   3.976252   4.509380   4.014023   4.479286
    18  H    7.375383   8.110664   7.942305   6.997342   7.062631
    19  H    6.328433   6.684386   6.300550   5.484525   6.786978
    20  H    4.581229   4.723002   4.078606   3.108739   4.996494
    21  H    5.518556   6.476154   6.333821   5.176359   3.348453
    22  H    7.032099   8.014329   7.942926   6.865681   5.681781
    23  H    4.556053   4.749776   3.916770   2.522209   2.506879
    24  H    4.245611   5.128894   5.028198   3.996889   2.015436
    25  H    1.062690   2.129710   3.371293   3.838315   6.230014
    26  H    2.131736   1.062034   2.136556   3.375902   6.957383
    27  H    3.375620   2.136234   1.062370   2.134608   6.118933
    28  H    3.838155   3.368481   2.126292   1.062559   4.128839
    29  H    6.038020   6.614924   6.200373   5.085974   1.067421
                   16         17         18         19         20
    16  O    0.000000
    17  Cl   5.439088   0.000000
    18  H    7.389286   5.892440   0.000000
    19  H    6.860012   5.753683   2.463503   0.000000
    20  H    4.976743   4.547541   4.254110   2.444654   0.000000
    21  H    4.152812   3.370614   4.250564   4.911542   4.263485
    22  H    6.285003   4.874491   2.461001   4.257684   4.910245
    23  H    2.366051   4.237310   5.764516   4.761806   2.651323
    24  H    3.144575   2.589657   6.203703   6.175744   4.632462
    25  H    6.942957   2.785421   7.783620   6.925691   5.423416
    26  H    7.300428   4.798890   8.975584   7.488692   5.631377
    27  H    6.046277   5.571691   8.705676   6.875010   4.655922
    28  H    3.867917   4.866688   7.146617   5.514684   3.073719
    29  H    1.997773   4.830485   7.720116   7.680247   5.992576
                   21         22         23         24         25
    21  H    0.000000
    22  H    2.439733   0.000000
    23  H    3.504300   5.280374   0.000000
    24  H    2.292569   4.681526   2.947716   0.000000
    25  H    5.996235   7.378616   5.509693   4.785415   0.000000
    26  H    7.490519   8.965398   5.788004   6.117868   2.447768
    27  H    7.272588   8.852932   4.552650   5.968664   4.252498
    28  H    5.437707   7.103294   2.229397   4.396800   4.900837
    29  H    3.707702   6.066468   3.564697   2.284919   6.678403
                   26         27         28         29
    26  H    0.000000
    27  H    2.466234   0.000000
    28  H    4.249502   2.444836   0.000000
    29  H    7.576126   6.928249   5.094913   0.000000
 Symmetry turned off by external request.
 Stoichiometry    C14H12ClNO
 Framework group  C1[X(C14H12ClNO)]
 Deg. of freedom    81
 Full point group                 C1      NOp   1
 Rotational constants (GHZ):           0.5277718           0.3562860           0.2988630
 Standard basis: 6-311+G(d) (5D, 7F)
   418 basis functions,   689 primitive gaussians,   435 cartesian basis functions
    64 alpha electrons       64 beta electrons
       nuclear repulsion energy      1263.5265780725 Hartrees.
 NAtoms=   29 NActive=   29 NUniq=   29 SFac= 1.00D+00 NAtFMM=   60 NAOKFM=F Big=F
 Integral buffers will be    131072 words long.
 Raffenetti 2 integral format.
 Two-electron integral symmetry is turned off.
 ------------------------------------------------------------------------------
 Polarizable Continuum Model (PCM)
 =================================
 Model                : PCM.
 Atomic radii         : UFF (Universal Force Field).
 Polarization charges : Total charges.
 Charge compensation  : None.
 Solution method      : On-the-fly selection.
 Cavity type          : Scaled VdW (van der Waals Surface) (Alpha=1.100).
 Cavity algorithm     : GePol (No added spheres)
                        Default sphere list used, NSphG=   29.
                        Lebedev-Laikov grids with approx.  5.0 points / Ang**2.
                        Smoothing algorithm: York/Karplus (Gamma=1.0000).
                        Polarization charges: spherical gaussians, with
                                              point-specific exponents (IZeta= 3).
                        Self-potential: point-specific (ISelfS= 7).
                        Self-field    : sphere-specific E.n sum rule (ISelfD= 2).
 1st derivatives      : Analytical E(r).r(x)/FMM algorithm (CHGder, D1EAlg=3).
                        Cavity 1st derivative terms included.
 Solvent              : DiMethylSulfoxide, Eps=  46.826000 Eps(inf)=   2.007889
 ------------------------------------------------------------------------------
 One-electron integrals computed using PRISM.
 NBasis=   418 RedAO= T EigKep=  1.03D-06  NBF=   418
 NBsUse=   417 1.00D-06 EigRej=  7.03D-07 NBFU=   417
 Initial guess from the checkpoint file:  "BHFA_oCl_conf8.chk"
 B after Tr=    -0.006926    0.012139   -0.002081
         Rot=    1.000000    0.000079   -0.000272    0.000114 Ang=   0.03 deg.
 ExpMin= 4.38D-02 ExpMax= 1.06D+05 ExpMxC= 3.62D+03 IAcc=3 IRadAn=         5 AccDes= 0.00D+00
 Harris functional with IExCor= 1009 and IRadAn=       5 diagonalized for initial guess.
 HarFok:  IExCor= 1009 AccDes= 0.00D+00 IRadAn=         5 IDoV= 1 UseB2=F ITyADJ=14
 ICtDFT=  3500011 ScaDFX=  1.000000  1.000000  1.000000  1.000000
 FoFCou: FMM=F IPFlag=           0 FMFlag=      100000 FMFlg1=           0
         NFxFlg=           0 DoJE=T BraDBF=F KetDBF=T FulRan=T
         wScrn=  0.000000 ICntrl=       500 IOpCl=  0 I1Cent=   200000004 NGrid=           0
         NMat0=    1 NMatS0=      1 NMatT0=    0 NMatD0=    1 NMtDS0=    0 NMtDT0=    0
 Symmetry not used in FoFCou.
 Requested convergence on RMS density matrix=1.00D-08 within 128 cycles.
 Requested convergence on MAX density matrix=1.00D-06.
 Requested convergence on             energy=1.00D-06.
 No special actions if energy rises.
 Inv3:  Mode=1 IEnd=    15567852.
 Iteration    1 A*A^-1 deviation from unit magnitude is 6.55D-15 for   2260.
 Iteration    1 A*A^-1 deviation from orthogonality  is 2.40D-15 for   1061    366.
 Iteration    1 A^-1*A deviation from unit magnitude is 6.77D-15 for   2260.
 Iteration    1 A^-1*A deviation from orthogonality  is 1.59D-15 for   2267   1643.
 Error on total polarization charges =  0.01706
 SCF Done:  E(RM062X) =  -1130.79011657     A.U. after   15 cycles
            NFock= 15  Conv=0.60D-08     -V/T= 2.0030
 D1PCM: PCM CHGder 1st derivatives, ID1Alg=3 FixD1E=F DoIter=F DoCFld=F I1PDM=0.
 Calling FoFJK, ICntrl=      2127 FMM=F ISym2X=0 I1Cent= 0 IOpClX= 0 NMat=1 NMatS=1 NMatT=0.
 -------------------------------------------------------------------
 Center     Atomic                   Forces (Hartrees/Bohr)
 Number     Number              X              Y              Z
 -------------------------------------------------------------------
      1        6          -0.008022809   -0.016622511    0.001143206
      2        6           0.004305573   -0.015506311   -0.011728754
      3        6           0.014491653    0.001356226   -0.012220644
      4        6           0.009092401    0.012098454   -0.004721813
      5        6          -0.006687963    0.013317676    0.012977881
      6        6          -0.014736474   -0.001128677    0.014233481
      7        6          -0.001199458    0.000549787    0.000172297
      8        6          -0.002075688   -0.002018126    0.007713219
      9        7          -0.005527237   -0.002208168   -0.008504920
     10        6          -0.018918394   -0.001115184    0.015049531
     11        6          -0.015395120    0.005586535   -0.006697806
     12        6          -0.002067113    0.007710123   -0.018972430
     13        6           0.015637969    0.001167264   -0.010567143
     14        6           0.018915148   -0.007198170    0.009145838
     15        6          -0.034502377    0.024149820    0.013438747
     16        8           0.016913478   -0.005843046    0.000046686
     17       17           0.011087636    0.001322818   -0.008634519
     18        1           0.007538199    0.013935432   -0.001392135
     19        1          -0.004230376    0.011967651    0.009515072
     20        1          -0.011821376   -0.002276261    0.011460719
     21        1           0.003718523   -0.012135942   -0.009923476
     22        1           0.011321088    0.001366921   -0.011086388
     23        1           0.000033688   -0.004364779   -0.000300656
     24        1           0.010521953   -0.005083952   -0.000240793
     25        1           0.014262827   -0.004531858    0.004125593
     26        1           0.001462502   -0.005912919    0.014578629
     27        1          -0.013129132   -0.000600457    0.008359641
     28        1          -0.013657489    0.005471390   -0.007159080
     29        1           0.012668370   -0.013453737   -0.009809982
 -------------------------------------------------------------------
 Cartesian Forces:  Max     0.034502377 RMS     0.010653774

 GradGradGradGradGradGradGradGradGradGradGradGradGradGradGradGradGradGrad
 Berny optimization.
 Using GEDIIS/GDIIS optimizer.
 FormGI is forming the generalized inverse of G from B-inverse, IUseBI=4.
 Internal  Forces:  Max     0.019986924 RMS     0.005206094
 Search for a local minimum.
 Step number   2 out of a maximum of  158
 All quantities printed in internal units (Hartrees-Bohrs-Radians)
 Mixed Optimization -- RFO/linear search
 Update second derivatives using D2CorX and points    1    2
 DE= -3.73D-02 DEPred=-3.84D-02 R= 9.71D-01
 TightC=F SS=  1.41D+00  RLast= 3.06D-01 DXNew= 5.0454D-01 9.1695D-01
 Trust test= 9.71D-01 RLast= 3.06D-01 DXMaxT set to 5.05D-01
 ITU=  1  0
 Use linear search instead of GDIIS.
     Eigenvalues ---    0.00847   0.00883   0.01273   0.01438   0.01495
     Eigenvalues ---    0.01696   0.01847   0.01874   0.01921   0.01956
     Eigenvalues ---    0.01970   0.01971   0.01983   0.01997   0.02001
     Eigenvalues ---    0.02027   0.02029   0.02032   0.02036   0.02052
     Eigenvalues ---    0.02058   0.02065   0.02338   0.02338   0.04872
     Eigenvalues ---    0.06586   0.06885   0.15895   0.16000   0.16000
     Eigenvalues ---    0.16000   0.16000   0.16000   0.16000   0.16000
     Eigenvalues ---    0.16000   0.16000   0.16003   0.18967   0.19392
     Eigenvalues ---    0.21924   0.21999   0.22000   0.22000   0.22002
     Eigenvalues ---    0.22488   0.23464   0.24431   0.24971   0.24997
     Eigenvalues ---    0.25021   0.33078   0.33299   0.34281   0.35876
     Eigenvalues ---    0.39840   0.40316   0.40340   0.40468   0.40779
     Eigenvalues ---    0.43094   0.43698   0.44088   0.44211   0.44224
     Eigenvalues ---    0.44240   0.44267   0.44303   0.44314   0.44324
     Eigenvalues ---    0.44327   0.44371   0.44394   0.44537   0.44770
     Eigenvalues ---    0.44925   0.45249   0.46668   0.53633   0.54843
     Eigenvalues ---    0.82436
 RFO step:  Lambda=-2.44071868D-03 EMin= 8.46933411D-03
 Quartic linear search produced a step of  0.57306.
 Iteration  1 RMS(Cart)=  0.09341573 RMS(Int)=  0.00257939
 Iteration  2 RMS(Cart)=  0.00478530 RMS(Int)=  0.00012838
 Iteration  3 RMS(Cart)=  0.00001035 RMS(Int)=  0.00012826
 Iteration  4 RMS(Cart)=  0.00000000 RMS(Int)=  0.00012826
 Variable       Old X    -DE/DX   Delta X   Delta X   Delta X     New X
                                 (Linear)    (Quad)   (Total)
    R1        2.63801  -0.00277  -0.00851   0.00197  -0.00655   2.63146
    R2        2.63645  -0.00363  -0.00975   0.00060  -0.00915   2.62730
    R3        2.00777   0.01591   0.04572  -0.00491   0.04081   2.04858
    R4        2.63609  -0.00409  -0.01106   0.00054  -0.01053   2.62556
    R5        2.00788   0.01586   0.04524  -0.00432   0.04092   2.04880
    R6        2.64834  -0.00432  -0.01242   0.00087  -0.01154   2.63680
    R7        2.00981   0.01661   0.04706  -0.00424   0.04282   2.05263
    R8        2.64708  -0.00640  -0.01497  -0.00338  -0.01834   2.62874
    R9        2.86071   0.00816   0.02455   0.00490   0.02945   2.89016
   R10        2.63931  -0.00303  -0.00919   0.00162  -0.00756   2.63175
   R11        2.00675   0.01611   0.04586  -0.00452   0.04134   2.04810
   R12        2.00781   0.01590   0.04533  -0.00434   0.04099   2.04880
   R13        2.86194   0.00609   0.02225  -0.00142   0.02083   2.88277
   R14        2.73397   0.00516   0.01635  -0.00212   0.01423   2.74820
   R15        2.06420  -0.00097  -0.00249  -0.00104  -0.00353   2.06066
   R16        2.65590  -0.00667  -0.01896   0.00007  -0.01886   2.63704
   R17        2.64893  -0.00506  -0.01367  -0.00026  -0.01392   2.63501
   R18        2.54433  -0.00105  -0.00517   0.00383  -0.00134   2.54299
   R19        1.88596   0.01164   0.03047  -0.00623   0.02424   1.91020
   R20        2.64086  -0.00621  -0.01421  -0.00333  -0.01752   2.62334
   R21        3.24968   0.01399   0.02634   0.02437   0.05071   3.30039
   R22        2.63365  -0.00345  -0.01000   0.00166  -0.00834   2.62530
   R23        2.00819   0.01540   0.04439  -0.00464   0.03975   2.04795
   R24        2.63273  -0.00280  -0.00855   0.00223  -0.00635   2.62638
   R25        2.00695   0.01578   0.04546  -0.00503   0.04043   2.04738
   R26        2.63576  -0.00354  -0.00905  -0.00002  -0.00909   2.62667
   R27        2.00759   0.01557   0.04512  -0.00520   0.03992   2.04751
   R28        2.00795   0.01631   0.04585  -0.00368   0.04217   2.05012
   R29        2.33579  -0.01785  -0.01560  -0.01334  -0.02894   2.30686
   R30        2.01713   0.01999   0.05151   0.00167   0.05318   2.07031
    A1        2.08776  -0.00070  -0.00246  -0.00027  -0.00275   2.08500
    A2        2.09814   0.00027   0.00100  -0.00027   0.00073   2.09887
    A3        2.09729   0.00042   0.00146   0.00054   0.00201   2.09930
    A4        2.09545  -0.00009   0.00078  -0.00087  -0.00011   2.09534
    A5        2.09612   0.00036   0.00111   0.00130   0.00242   2.09854
    A6        2.09161  -0.00027  -0.00189  -0.00043  -0.00231   2.08930
    A7        2.10948  -0.00039  -0.00122  -0.00125  -0.00247   2.10700
    A8        2.08274   0.00076   0.00228   0.00367   0.00595   2.08869
    A9        2.09097  -0.00037  -0.00106  -0.00243  -0.00348   2.08749
   A10        2.06946   0.00147   0.00335   0.00385   0.00719   2.07665
   A11        2.06985  -0.00262  -0.00643  -0.00694  -0.01341   2.05644
   A12        2.14359   0.00116   0.00311   0.00335   0.00643   2.15002
   A13        2.10660  -0.00077  -0.00214  -0.00292  -0.00507   2.10153
   A14        2.09900   0.00025   0.00028   0.00126   0.00151   2.10051
   A15        2.07758   0.00053   0.00186   0.00168   0.00351   2.08109
   A16        2.09753   0.00048   0.00171   0.00157   0.00327   2.10081
   A17        2.09517   0.00010   0.00043   0.00070   0.00114   2.09630
   A18        2.09048  -0.00059  -0.00214  -0.00227  -0.00441   2.08607
   A19        1.96043  -0.00159  -0.00541   0.01130   0.00509   1.96552
   A20        1.97913  -0.00057  -0.00182   0.01354   0.01105   1.99018
[truncated: 1,521,153 more chars]
