# Supplementary material for: Rotational Barriers in N-Benzhydrylformamides: An NMR and DFT Study
Source: Molecules. 2023 Jan 5;28(2):535. doi: 10.3390/molecules28020535 (PMC9863877; doi:10.3390/molecules28020535)
Supplement: Supplementary file 1 [file molecules-28-00535-s001.zip › Supplementary_Materials/Quantum_chemistry_output_files/Gaussian_output_files/Conformations/BHFA_oCl/BHFA_oCl_conf9.log]

 Entering Gaussian System, Link 0=g16
 Initial command:
 /usr/local/gaussian/g16/l1.exe "/home/gauss/GAUSS_SCRDIR/Gau-28886.inp" -scrdir="/home/gauss/GAUSS_SCRDIR/"
 Entering Link 1 = /usr/local/gaussian/g16/l1.exe PID=     28888.
  
 Copyright (c) 1988,1990,1992,1993,1995,1998,2003,2009,2016,
            Gaussian, Inc.  All Rights Reserved.
  
 This is part of the Gaussian(R) 16 program.  It is based on
 the Gaussian(R) 09 system (copyright 2009, Gaussian, Inc.),
 the Gaussian(R) 03 system (copyright 2003, Gaussian, Inc.),
 the Gaussian(R) 98 system (copyright 1998, Gaussian, Inc.),
 the Gaussian(R) 94 system (copyright 1995, Gaussian, Inc.),
 the Gaussian 92(TM) system (copyright 1992, Gaussian, Inc.),
 the Gaussian 90(TM) system (copyright 1990, Gaussian, Inc.),
 the Gaussian 88(TM) system (copyright 1988, Gaussian, Inc.),
 the Gaussian 86(TM) system (copyright 1986, Carnegie Mellon
 University), and the Gaussian 82(TM) system (copyright 1983,
 Carnegie Mellon University). Gaussian is a federally registered
 trademark of Gaussian, Inc.
  
 This software contains proprietary and confidential information,
 including trade secrets, belonging to Gaussian, Inc.
  
 This software is provided under written license and may be
 used, copied, transmitted, or stored only in accord with that
 written license.
  
 The following legend is applicable only to US Government
 contracts under FAR:
  
                    RESTRICTED RIGHTS LEGEND
  
 Use, reproduction and disclosure by the US Government is
 subject to restrictions as set forth in subparagraphs (a)
 and (c) of the Commercial Computer Software - Restricted
 Rights clause in FAR 52.227-19.
  
 Gaussian, Inc.
 340 Quinnipiac St., Bldg. 40, Wallingford CT 06492
  
  
 ---------------------------------------------------------------
 Warning -- This program may not be used in any manner that
 competes with the business of Gaussian, Inc. or will provide
 assistance to any competitor of Gaussian, Inc.  The licensee
 of this program is prohibited from giving any competitor of
 Gaussian, Inc. access to this program.  By using this program,
 the user acknowledges that Gaussian, Inc. is engaged in the
 business of creating and licensing software in the field of
 computational chemistry and represents and warrants to the
 licensee that it is not a competitor of Gaussian, Inc. and that
 it will not use this program in any manner prohibited above.
 ---------------------------------------------------------------
  

 Cite this work as:
 Gaussian 16, Revision A.03,
 M. J. Frisch, G. W. Trucks, H. B. Schlegel, G. E. Scuseria, 
 M. A. Robb, J. R. Cheeseman, G. Scalmani, V. Barone, 
 G. A. Petersson, H. Nakatsuji, X. Li, M. Caricato, A. V. Marenich, 
 J. Bloino, B. G. Janesko, R. Gomperts, B. Mennucci, H. P. Hratchian, 
 J. V. Ortiz, A. F. Izmaylov, J. L. Sonnenberg, D. Williams-Young, 
 F. Ding, F. Lipparini, F. Egidi, J. Goings, B. Peng, A. Petrone, 
 T. Henderson, D. Ranasinghe, V. G. Zakrzewski, J. Gao, N. Rega, 
 G. Zheng, W. Liang, M. Hada, M. Ehara, K. Toyota, R. Fukuda, 
 J. Hasegawa, M. Ishida, T. Nakajima, Y. Honda, O. Kitao, H. Nakai, 
 T. Vreven, K. Throssell, J. A. Montgomery, Jr., J. E. Peralta, 
 F. Ogliaro, M. J. Bearpark, J. J. Heyd, E. N. Brothers, K. N. Kudin, 
 V. N. Staroverov, T. A. Keith, R. Kobayashi, J. Normand, 
 K. Raghavachari, A. P. Rendell, J. C. Burant, S. S. Iyengar, 
 J. Tomasi, M. Cossi, J. M. Millam, M. Klene, C. Adamo, R. Cammi, 
 J. W. Ochterski, R. L. Martin, K. Morokuma, O. Farkas, 
 J. B. Foresman, and D. J. Fox, Gaussian, Inc., Wallingford CT, 2016.
 
 ******************************************
 Gaussian 16:  ES64L-G16RevA.03 25-Dec-2016
                16-Dec-2022 
 ******************************************
 %chk=BHFA_oCl_conf9.chk
 %nprocshared=4
 Will use up to    4 processors via shared memory.
 %mem=2GB
 ----------------------------------------------------------------------
 # opt freq M062X/6-311+G* nosymm Integral(Grid=SuperFine) scrf=(IEFPCM
 , solvent=dimethylsulfoxide) pop=(nboread,mk,dipole)
 ----------------------------------------------------------------------
 1/18=20,19=15,26=6,38=1/1,3;
 2/9=110,12=2,15=1,17=6,18=5,40=1/2;
 3/5=4,6=6,7=11,11=2,25=1,30=1,70=2201,71=1,72=21,74=-55,75=-7/1,2,3;
 4//1;
 5/5=2,38=5,53=21/2;
 6/7=2,8=2,9=2,10=2,15=24,20=1,28=1,40=2/1,2,7;
 7/30=1/1,2,3,16;
 1/18=20,19=15,26=6/3(2);
 2/9=110,15=1/2;
 99//99;
 2/9=110,15=1/2;
 3/5=4,6=6,7=11,11=2,25=1,30=1,70=2205,71=1,72=21,74=-55,75=-7/1,2,3;
 4/5=5,16=3,69=1/1;
 5/5=2,38=5,53=21/2;
 7/30=1/1,2,3,16;
 1/18=20,19=15,26=6/3(-5);
 2/9=110,15=1/2;
 6/7=2,8=2,9=2,10=2,15=24,19=2,20=1,28=1,40=2/1,2,7;
 99/9=1/99;
 --------------
 BHFA_oCl_conf9
 --------------
 Symbolic Z-matrix:
 Charge =  0 Multiplicity = 1
 C                     3.7596    3.2265   -1.225 
 C                     2.6499    3.4686   -0.3995 
 C                     1.643     2.4967   -0.2759 
 C                     1.7267    1.2708   -0.9733 
 C                     2.8516    1.0425   -1.7977 
 C                     3.8602    2.0128   -1.924 
 C                     0.6354    0.2698   -0.8028 
 C                     0.7319   -0.3839    0.5389 
 N                     0.6046   -0.7068   -1.8478 
 C                    -0.2308   -0.2102    1.5708 
 C                    -0.0671   -0.868     2.8063 
 C                     1.0399   -1.701     3.0312 
 C                     1.9934   -1.8833    2.0203 
 C                     1.8376   -1.2315    0.7878 
 C                    -0.4032   -1.587    -2.0072 
 O                    -0.3607   -2.3968   -2.9578 
 Cl                   -1.6037    0.7729    1.4044 
 H                     4.4923    3.9308   -1.3157 
 H                     2.5753    4.3492    0.1109 
 H                     0.8416    2.6834    0.3291 
 H                     2.9491    0.1637   -2.3054 
 H                     4.6681    1.8346   -2.5214 
 H                    -0.2967    0.8265   -0.9028 
 H                     1.3243   -0.726    -2.4953 
 H                    -0.7532   -0.7484    3.5542 
 H                     1.1494   -2.1736    3.9282 
 H                     2.7981   -2.49      2.1798 
 H                     2.5381   -1.3767    0.0599 
 H                    -1.1949   -1.5974   -1.3621 
 

 GradGradGradGradGradGradGradGradGradGradGradGradGradGradGradGradGradGrad
 Berny optimization.
 Initialization pass.
                           ----------------------------
                           !    Initial Parameters    !
                           ! (Angstroms and Degrees)  !
 --------------------------                            --------------------------
 ! Name  Definition              Value          Derivative Info.                !
 --------------------------------------------------------------------------------
 ! R1    R(1,2)                  1.4041         estimate D2E/DX2                !
 ! R2    R(1,6)                  1.4042         estimate D2E/DX2                !
 ! R3    R(1,18)                 1.0204         estimate D2E/DX2                !
 ! R4    R(2,3)                  1.4049         estimate D2E/DX2                !
 ! R5    R(2,19)                 1.0206         estimate D2E/DX2                !
 ! R6    R(3,4)                  1.4129         estimate D2E/DX2                !
 ! R7    R(3,20)                 1.0213         estimate D2E/DX2                !
 ! R8    R(4,5)                  1.4132         estimate D2E/DX2                !
 ! R9    R(4,7)                  1.4906         estimate D2E/DX2                !
 ! R10   R(5,6)                  1.4052         estimate D2E/DX2                !
 ! R11   R(5,21)                 1.0196         estimate D2E/DX2                !
 ! R12   R(6,22)                 1.0205         estimate D2E/DX2                !
 ! R13   R(7,8)                  1.4956         estimate D2E/DX2                !
 ! R14   R(7,9)                  1.4306         estimate D2E/DX2                !
 ! R15   R(7,23)                 1.0903         estimate D2E/DX2                !
 ! R16   R(8,10)                 1.4219         estimate D2E/DX2                !
 ! R17   R(8,14)                 1.4153         estimate D2E/DX2                !
 ! R18   R(9,15)                 1.3475         estimate D2E/DX2                !
 ! R19   R(9,24)                 0.9683         estimate D2E/DX2                !
 ! R20   R(10,11)                1.4092         estimate D2E/DX2                !
 ! R21   R(10,17)                1.6968         estimate D2E/DX2                !
 ! R22   R(11,12)                1.4035         estimate D2E/DX2                !
 ! R23   R(11,25)                1.022          estimate D2E/DX2                !
 ! R24   R(12,13)                1.4015         estimate D2E/DX2                !
 ! R25   R(12,26)                1.0198         estimate D2E/DX2                !
 ! R26   R(13,14)                1.4029         estimate D2E/DX2                !
 ! R27   R(13,27)                1.0203         estimate D2E/DX2                !
 ! R28   R(14,28)                1.0206         estimate D2E/DX2                !
 ! R29   R(15,16)                1.2495         estimate D2E/DX2                !
 ! R30   R(15,29)                1.0213         estimate D2E/DX2                !
 ! A1    A(2,1,6)              119.8885         estimate D2E/DX2                !
 ! A2    A(2,1,18)             120.0509         estimate D2E/DX2                !
 ! A3    A(6,1,18)             120.0605         estimate D2E/DX2                !
 ! A4    A(1,2,3)              119.9259         estimate D2E/DX2                !
 ! A5    A(1,2,19)             120.0384         estimate D2E/DX2                !
 ! A6    A(3,2,19)             120.0357         estimate D2E/DX2                !
 ! A7    A(2,3,4)              120.955          estimate D2E/DX2                !
 ! A8    A(2,3,20)             119.2111         estimate D2E/DX2                !
 ! A9    A(4,3,20)             119.8339         estimate D2E/DX2                !
 ! A10   A(3,4,5)              118.377          estimate D2E/DX2                !
 ! A11   A(3,4,7)              118.8703         estimate D2E/DX2                !
 ! A12   A(5,4,7)              122.7509         estimate D2E/DX2                !
 ! A13   A(4,5,6)              120.8104         estimate D2E/DX2                !
 ! A14   A(4,5,21)             120.387          estimate D2E/DX2                !
 ! A15   A(6,5,21)             118.7999         estimate D2E/DX2                !
 ! A16   A(1,6,5)              120.0429         estimate D2E/DX2                !
 ! A17   A(1,6,22)             119.9386         estimate D2E/DX2                !
 ! A18   A(5,6,22)             120.0181         estimate D2E/DX2                !
 ! A19   A(4,7,8)              110.4192         estimate D2E/DX2                !
 ! A20   A(4,7,9)              112.9929         estimate D2E/DX2                !
 ! A21   A(4,7,23)             105.8138         estimate D2E/DX2                !
 ! A22   A(8,7,9)              110.9961         estimate D2E/DX2                !
 ! A23   A(8,7,23)             111.1382         estimate D2E/DX2                !
 ! A24   A(9,7,23)             105.2571         estimate D2E/DX2                !
 ! A25   A(7,8,10)             123.6396         estimate D2E/DX2                !
 ! A26   A(7,8,14)             118.0313         estimate D2E/DX2                !
 ! A27   A(10,8,14)            118.3264         estimate D2E/DX2                !
 ! A28   A(7,9,15)             123.2574         estimate D2E/DX2                !
 ! A29   A(7,9,24)             119.0769         estimate D2E/DX2                !
 ! A30   A(15,9,24)            117.6344         estimate D2E/DX2                !
 ! A31   A(8,10,11)            120.0384         estimate D2E/DX2                !
 ! A32   A(8,10,17)            123.191          estimate D2E/DX2                !
 ! A33   A(11,10,17)           116.7703         estimate D2E/DX2                !
 ! A34   A(10,11,12)           120.6062         estimate D2E/DX2                !
 ! A35   A(10,11,25)           120.5968         estimate D2E/DX2                !
 ! A36   A(12,11,25)           118.7969         estimate D2E/DX2                !
 ! A37   A(11,12,13)           119.8814         estimate D2E/DX2                !
 ! A38   A(11,12,26)           120.0452         estimate D2E/DX2                !
 ! A39   A(13,12,26)           120.0733         estimate D2E/DX2                !
 ! A40   A(12,13,14)           119.8465         estimate D2E/DX2                !
 ! A41   A(12,13,27)           120.0754         estimate D2E/DX2                !
 ! A42   A(14,13,27)           120.078          estimate D2E/DX2                !
 ! A43   A(8,14,13)            121.3002         estimate D2E/DX2                !
 ! A44   A(8,14,28)            119.7363         estimate D2E/DX2                !
 ! A45   A(13,14,28)           118.9634         estimate D2E/DX2                !
 ! A46   A(9,15,16)            119.2024         estimate D2E/DX2                !
 ! A47   A(9,15,29)            120.7765         estimate D2E/DX2                !
 ! A48   A(16,15,29)           120.0211         estimate D2E/DX2                !
 ! D1    D(6,1,2,3)             -0.0494         estimate D2E/DX2                !
 ! D2    D(6,1,2,19)           179.8883         estimate D2E/DX2                !
 ! D3    D(18,1,2,3)          -179.9609         estimate D2E/DX2                !
 ! D4    D(18,1,2,19)           -0.0232         estimate D2E/DX2                !
 ! D5    D(2,1,6,5)              0.0206         estimate D2E/DX2                !
 ! D6    D(2,1,6,22)          -179.7689         estimate D2E/DX2                !
 ! D7    D(18,1,6,5)           179.9321         estimate D2E/DX2                !
 ! D8    D(18,1,6,22)            0.1425         estimate D2E/DX2                !
 ! D9    D(1,2,3,4)             -0.0466         estimate D2E/DX2                !
 ! D10   D(1,2,3,20)           179.8699         estimate D2E/DX2                !
 ! D11   D(19,2,3,4)          -179.9843         estimate D2E/DX2                !
 ! D12   D(19,2,3,20)           -0.0678         estimate D2E/DX2                !
 ! D13   D(2,3,4,5)              0.1676         estimate D2E/DX2                !
 ! D14   D(2,3,4,7)            179.6946         estimate D2E/DX2                !
 ! D15   D(20,3,4,5)          -179.7484         estimate D2E/DX2                !
 ! D16   D(20,3,4,7)            -0.2214         estimate D2E/DX2                !
 ! D17   D(3,4,5,6)             -0.1965         estimate D2E/DX2                !
 ! D18   D(3,4,5,21)           179.2074         estimate D2E/DX2                !
 ! D19   D(7,4,5,6)           -179.7039         estimate D2E/DX2                !
 ! D20   D(7,4,5,21)            -0.3            estimate D2E/DX2                !
 ! D21   D(3,4,7,8)            -73.8555         estimate D2E/DX2                !
 ! D22   D(3,4,7,9)            161.1643         estimate D2E/DX2                !
 ! D23   D(3,4,7,23)            46.5007         estimate D2E/DX2                !
 ! D24   D(5,4,7,8)            105.6496         estimate D2E/DX2                !
 ! D25   D(5,4,7,9)            -19.3305         estimate D2E/DX2                !
 ! D26   D(5,4,7,23)          -133.9942         estimate D2E/DX2                !
 ! D27   D(4,5,6,1)              0.1048         estimate D2E/DX2                !
 ! D28   D(4,5,6,22)           179.8941         estimate D2E/DX2                !
 ! D29   D(21,5,6,1)          -179.3085         estimate D2E/DX2                !
 ! D30   D(21,5,6,22)            0.4809         estimate D2E/DX2                !
 ! D31   D(4,7,8,10)           112.8818         estimate D2E/DX2                !
 ! D32   D(4,7,8,14)           -67.7193         estimate D2E/DX2                !
 ! D33   D(9,7,8,10)          -121.0091         estimate D2E/DX2                !
 ! D34   D(9,7,8,14)            58.3897         estimate D2E/DX2                !
 ! D35   D(23,7,8,10)           -4.228          estimate D2E/DX2                !
 ! D36   D(23,7,8,14)          175.1709         estimate D2E/DX2                !
 ! D37   D(4,7,9,15)          -170.1461         estimate D2E/DX2                !
 ! D38   D(4,7,9,24)             7.7682         estimate D2E/DX2                !
 ! D39   D(8,7,9,15)            65.1873         estimate D2E/DX2                !
 ! D40   D(8,7,9,24)          -116.8984         estimate D2E/DX2                !
 ! D41   D(23,7,9,15)          -55.148          estimate D2E/DX2                !
 ! D42   D(23,7,9,24)          122.7663         estimate D2E/DX2                !
 ! D43   D(7,8,10,11)          179.7409         estimate D2E/DX2                !
 ! D44   D(7,8,10,17)           -0.4499         estimate D2E/DX2                !
 ! D45   D(14,8,10,11)           0.3437         estimate D2E/DX2                !
 ! D46   D(14,8,10,17)        -179.8471         estimate D2E/DX2                !
 ! D47   D(7,8,14,13)         -179.7586         estimate D2E/DX2                !
 ! D48   D(7,8,14,28)            0.1435         estimate D2E/DX2                !
 ! D49   D(10,8,14,13)          -0.3271         estimate D2E/DX2                !
 ! D50   D(10,8,14,28)         179.5749         estimate D2E/DX2                !
 ! D51   D(7,9,15,16)          179.0717         estimate D2E/DX2                !
 ! D52   D(7,9,15,29)           -0.9463         estimate D2E/DX2                !
 ! D53   D(24,9,15,16)           1.1293         estimate D2E/DX2                !
 ! D54   D(24,9,15,29)        -178.8888         estimate D2E/DX2                !
 ! D55   D(8,10,11,12)          -0.1774         estimate D2E/DX2                !
 ! D56   D(8,10,11,25)         179.9304         estimate D2E/DX2                !
 ! D57   D(17,10,11,12)       -179.9985         estimate D2E/DX2                !
 ! D58   D(17,10,11,25)          0.1092         estimate D2E/DX2                !
 ! D59   D(10,11,12,13)         -0.0177         estimate D2E/DX2                !
 ! D60   D(10,11,12,26)       -179.9384         estimate D2E/DX2                !
 ! D61   D(25,11,12,13)        179.8765         estimate D2E/DX2                !
 ! D62   D(25,11,12,26)         -0.0442         estimate D2E/DX2                !
 ! D63   D(11,12,13,14)          0.0384         estimate D2E/DX2                !
 ! D64   D(11,12,13,27)       -179.8505         estimate D2E/DX2                !
 ! D65   D(26,12,13,14)        179.9591         estimate D2E/DX2                !
 ! D66   D(26,12,13,27)          0.0702         estimate D2E/DX2                !
 ! D67   D(12,13,14,8)           0.1384         estimate D2E/DX2                !
 ! D68   D(12,13,14,28)       -179.7644         estimate D2E/DX2                !
 ! D69   D(27,13,14,8)        -179.9727         estimate D2E/DX2                !
 ! D70   D(27,13,14,28)          0.1245         estimate D2E/DX2                !
 --------------------------------------------------------------------------------
 Trust Radius=3.00D-01 FncErr=5.00D-06 GrdErr=5.00D-06 EigMax=2.50D+02 EigMin=1.00D-04
 Number of steps in this run=    158 maximum allowed number of steps=    174.
 GradGradGradGradGradGradGradGradGradGradGradGradGradGradGradGradGradGrad

                          Input orientation:                          
 ---------------------------------------------------------------------
 Center     Atomic      Atomic             Coordinates (Angstroms)
 Number     Number       Type             X           Y           Z
 ---------------------------------------------------------------------
      1          6           0        3.759600    3.226500   -1.225000
      2          6           0        2.649900    3.468600   -0.399500
      3          6           0        1.643000    2.496700   -0.275900
      4          6           0        1.726700    1.270800   -0.973300
      5          6           0        2.851600    1.042500   -1.797700
      6          6           0        3.860200    2.012800   -1.924000
      7          6           0        0.635400    0.269800   -0.802800
      8          6           0        0.731900   -0.383900    0.538900
      9          7           0        0.604600   -0.706800   -1.847800
     10          6           0       -0.230800   -0.210200    1.570800
     11          6           0       -0.067100   -0.868000    2.806300
     12          6           0        1.039900   -1.701000    3.031200
     13          6           0        1.993400   -1.883300    2.020300
     14          6           0        1.837600   -1.231500    0.787800
     15          6           0       -0.403200   -1.587000   -2.007200
     16          8           0       -0.360700   -2.396800   -2.957800
     17         17           0       -1.603700    0.772900    1.404400
     18          1           0        4.492300    3.930800   -1.315700
     19          1           0        2.575300    4.349200    0.110900
     20          1           0        0.841600    2.683400    0.329100
     21          1           0        2.949100    0.163700   -2.305400
     22          1           0        4.668100    1.834600   -2.521400
     23          1           0       -0.296700    0.826500   -0.902800
     24          1           0        1.324300   -0.726000   -2.495300
     25          1           0       -0.753200   -0.748400    3.554200
     26          1           0        1.149400   -2.173600    3.928200
     27          1           0        2.798100   -2.490000    2.179800
     28          1           0        2.538100   -1.376700    0.059900
     29          1           0       -1.194900   -1.597400   -1.362100
 ---------------------------------------------------------------------
                    Distance matrix (angstroms):
                    1          2          3          4          5
     1  C    0.000000
     2  C    1.404100   0.000000
     3  C    2.431747   1.404889   0.000000
     4  C    2.832101   2.451911   1.412871   0.000000
     5  C    2.433579   2.807420   2.427197   1.413208   0.000000
     6  C    1.404204   2.430695   2.804705   2.450758   1.405243
     7  C    4.322147   3.801734   2.500393   1.490640   2.549203
     8  C    5.031232   4.404665   3.129195   2.452429   3.462289
     9  N    5.080625   4.869783   3.716390   2.436136   2.848082
    10  C    5.962440   5.070906   3.774750   3.535196   4.734685
    11  C    6.903618   6.038654   4.872946   4.698676   5.776300
    12  C    7.056363   6.409880   5.377855   5.033817   5.841860
    13  C    6.305671   5.910098   4.957793   4.356732   4.886096
    14  C    5.255398   4.915328   3.881855   3.061907   3.589440
    15  C    6.411749   6.120883   4.884766   3.711124   4.189497
    16  O    7.183382   7.071883   5.929059   4.663343   4.847008
    17  Cl   6.457467   5.349202   4.041776   4.122248   5.493253
    18  H    1.020350   2.108907   3.355047   3.852451   3.356560
    19  H    2.108945   1.020554   2.109634   3.372263   3.827971
    20  H    3.350359   2.101748   1.021334   2.115440   3.354986
    21  H    3.347375   3.826792   3.356733   2.120005   1.019586
    22  H    2.107940   3.353438   3.825164   3.371397   2.109701
    23  H    4.724128   3.989543   2.635338   2.072805   3.280136
    24  H    4.813170   4.872808   3.925952   2.542758   2.438623
    25  H    7.681533   6.707900   5.562564   5.543043   6.696621
    26  H    7.907572   7.267387   6.303158   6.018461   6.784299
    27  H    6.722761   6.494587   5.677314   5.023301   5.319955
    28  H    4.932796   4.868314   3.989636   2.955525   3.066185
    29  H    6.916349   6.432219   5.098545   4.112601   4.851080
                    6          7          8          9         10
     6  C    0.000000
     7  C    3.833337   0.000000
     8  C    4.647183   1.495592   0.000000
     9  N    4.242754   1.430637   2.411806   0.000000
    10  C    5.821652   2.571902   1.421893   3.554058   0.000000
    11  C    6.789583   3.848857   2.452317   4.705084   1.409240
    12  C    6.804440   4.329807   2.835697   4.998256   2.443344
    13  C    5.849961   3.801302   2.456446   4.274940   2.819287
    14  C    4.687244   2.495836   1.415256   2.956685   2.436067
    15  C    5.580507   2.444785   3.036203   1.347524   3.837627
    16  O    6.191067   3.570294   4.180006   2.240537   5.030538
    17  Cl   6.516886   3.184087   2.746326   4.200346   1.696770
    18  H    2.109100   5.342440   6.016376   6.074922   6.912846
    19  H    3.354184   4.608640   5.097406   5.769168   5.549201
    20  H    3.825978   2.673795   3.076423   4.035904   3.326377
    21  H    2.096364   2.760846   3.647723   2.542410   5.027573
    22  H    1.020463   4.654552   5.457183   4.839885   6.702725
    23  H    4.441844   1.090287   2.145131   2.014045   2.682869
    24  H    3.776003   2.081047   3.110360   0.968294   4.383783
    25  H    7.675830   4.684911   3.380890   5.570185   2.120480
    26  H    7.689124   5.349464   3.855475   5.984186   3.364109
    27  H    6.184209   4.603224   3.376002   4.920651   3.839610
    28  H    4.143974   2.659978   2.115999   2.797590   3.363086
    29  H    6.237252   2.673808   2.966301   2.065738   3.384629
                   11         12         13         14         15
    11  C    0.000000
    12  C    1.403538   0.000000
    13  C    2.427816   1.401540   0.000000
    14  C    2.798992   2.426850   1.402916   0.000000
    15  C    4.878494   5.242233   4.695981   3.599943   0.000000
    16  O    5.970618   6.189825   5.530547   4.496662   1.249489
    17  Cl   2.649343   3.969292   4.513741   4.029933   4.318488
    18  H    7.797916   7.907704   7.153821   6.174260   7.408793
    19  H    6.439459   6.891337   6.544347   5.669798   6.971103
    20  H    4.424330   5.153992   5.004153   4.065571   5.024355
    21  H    6.024230   5.966695   4.880087   3.570700   3.793651
    22  H    7.623028   7.516360   6.450104   5.325740   6.139204
    23  H    4.084295   4.863241   4.596965   3.413023   2.656318
    24  H    5.482985   5.619049   4.709319   3.361213   1.990934
    25  H    1.021955   2.096708   3.344347   3.820811   5.635150
    26  H    2.107872   1.019779   2.106346   3.350117   6.163087
    27  H    3.351531   2.106815   1.020327   2.108091   5.347401
    28  H    3.819497   3.343411   2.096786   1.020599   3.601163
    29  H    4.379442   4.930127   4.656997   3.735239   1.021299
                   16         17         18         19         20
    16  O    0.000000
    17  Cl   5.533610   0.000000
    18  H    8.141660   7.384612   0.000000
    19  H    7.971545   5.650408   2.425930   0.000000
    20  H    6.169090   3.284170   4.193922   2.414170   0.000000
    21  H    4.235158   5.904382   4.189512   4.847334   4.210824
    22  H    6.586655   7.474931   2.424597   4.199051   4.846433
    23  H    3.823190   2.652224   5.722035   4.656757   2.502275
    24  H    2.417582   5.101720   5.754430   5.840799   4.453565
    25  H    6.728850   2.767552   8.551381   6.994337   4.972113
    26  H    7.053171   4.757204   8.714193   7.691027   6.052992
    27  H    6.031719   5.533860   7.504366   7.148751   5.832414
    28  H    4.306990   4.856230   5.820716   5.726248   4.408514
    29  H    1.970073   3.665919   7.931418   7.193482   5.033164
                   21         22         23         24         25
    21  H    0.000000
    22  H    2.406974   0.000000
    23  H    3.597472   5.318399   0.000000
    24  H    1.862150   4.211692   2.752082   0.000000
    25  H    6.990984   8.542558   4.749058   6.396324   0.000000
    26  H    6.896351   8.369245   5.867739   6.586918   2.406441
    27  H    5.213631   6.655851   5.484467   5.209639   4.187347
    28  H    2.852437   4.638152   3.717119   2.902717   4.841234
    29  H    4.600437   6.891834   2.625454   2.896524   5.008583
                   26         27         28         29
    26  H    0.000000
    27  H    2.423886   0.000000
    28  H    4.186560   2.408529   0.000000
    29  H    5.815069   5.411639   4.000760   0.000000
 Symmetry turned off by external request.
 Stoichiometry    C14H12ClNO
 Framework group  C1[X(C14H12ClNO)]
 Deg. of freedom    81
 Full point group                 C1      NOp   1
 Rotational constants (GHZ):           0.5022317           0.3290830           0.2780468
 Standard basis: 6-311+G(d) (5D, 7F)
   418 basis functions,   689 primitive gaussians,   435 cartesian basis functions
    64 alpha electrons       64 beta electrons
       nuclear repulsion energy      1244.0589977422 Hartrees.
 NAtoms=   29 NActive=   29 NUniq=   29 SFac= 1.00D+00 NAtFMM=   60 NAOKFM=F Big=F
 Integral buffers will be    131072 words long.
 Raffenetti 2 integral format.
 Two-electron integral symmetry is turned off.
 ------------------------------------------------------------------------------
 Polarizable Continuum Model (PCM)
 =================================
 Model                : PCM.
 Atomic radii         : UFF (Universal Force Field).
 Polarization charges : Total charges.
 Charge compensation  : None.
 Solution method      : On-the-fly selection.
 Cavity type          : Scaled VdW (van der Waals Surface) (Alpha=1.100).
 Cavity algorithm     : GePol (No added spheres)
                        Default sphere list used, NSphG=   29.
                        Lebedev-Laikov grids with approx.  5.0 points / Ang**2.
                        Smoothing algorithm: York/Karplus (Gamma=1.0000).
                        Polarization charges: spherical gaussians, with
                                              point-specific exponents (IZeta= 3).
                        Self-potential: point-specific (ISelfS= 7).
                        Self-field    : sphere-specific E.n sum rule (ISelfD= 2).
 1st derivatives      : Analytical E(r).r(x)/FMM algorithm (CHGder, D1EAlg=3).
                        Cavity 1st derivative terms included.
 Solvent              : DiMethylSulfoxide, Eps=  46.826000 Eps(inf)=   2.007889
 ------------------------------------------------------------------------------
 One-electron integrals computed using PRISM.
 NBasis=   418 RedAO= T EigKep=  1.11D-06  NBF=   418
 NBsUse=   416 1.00D-06 EigRej=  8.12D-07 NBFU=   416
 ExpMin= 4.38D-02 ExpMax= 1.06D+05 ExpMxC= 3.62D+03 IAcc=3 IRadAn=         7 AccDes= 0.00D+00
 Harris functional with IExCor= 1009 and IRadAn=       7 diagonalized for initial guess.
 HarFok:  IExCor= 1009 AccDes= 0.00D+00 IRadAn=         7 IDoV= 1 UseB2=F ITyADJ=14
 ICtDFT=  3500011 ScaDFX=  1.000000  1.000000  1.000000  1.000000
 FoFCou: FMM=F IPFlag=           0 FMFlag=      100000 FMFlg1=           0
         NFxFlg=           0 DoJE=T BraDBF=F KetDBF=T FulRan=T
         wScrn=  0.000000 ICntrl=       500 IOpCl=  0 I1Cent=   200000004 NGrid=           0
         NMat0=    1 NMatS0=      1 NMatT0=    0 NMatD0=    1 NMtDS0=    0 NMtDT0=    0
 Symmetry not used in FoFCou.
 Requested convergence on RMS density matrix=1.00D-08 within 128 cycles.
 Requested convergence on MAX density matrix=1.00D-06.
 Requested convergence on             energy=1.00D-06.
 No special actions if energy rises.
 Inv3:  Mode=1 IEnd=    15404268.
 Iteration    1 A*A^-1 deviation from unit magnitude is 8.22D-15 for    559.
 Iteration    1 A*A^-1 deviation from orthogonality  is 2.06D-15 for   2261   1642.
 Iteration    1 A^-1*A deviation from unit magnitude is 7.99D-15 for    559.
 Iteration    1 A^-1*A deviation from orthogonality  is 2.89D-15 for   2074   2007.
 Error on total polarization charges =  0.01738
 SCF Done:  E(RM062X) =  -1130.74652381     A.U. after   16 cycles
            NFock= 16  Conv=0.88D-08     -V/T= 2.0025

 **********************************************************************

            Population analysis using the SCF density.

 **********************************************************************

 Alpha  occ. eigenvalues -- -102.69076 -19.60580 -14.78553 -10.65428 -10.62178
 Alpha  occ. eigenvalues --  -10.60622 -10.57999 -10.57407 -10.55909 -10.55823
 Alpha  occ. eigenvalues --  -10.55496 -10.55434 -10.55214 -10.55192 -10.55091
 Alpha  occ. eigenvalues --  -10.55012 -10.54729  -9.83457  -7.55957  -7.55300
 Alpha  occ. eigenvalues --   -7.55284  -1.16684  -1.07075  -1.01544  -0.97264
 Alpha  occ. eigenvalues --   -0.95148  -0.90415  -0.86150  -0.85959  -0.84101
 Alpha  occ. eigenvalues --   -0.79527  -0.75587  -0.71468  -0.71025  -0.69907
 Alpha  occ. eigenvalues --   -0.68613  -0.62662  -0.62086  -0.60656  -0.58066
 Alpha  occ. eigenvalues --   -0.57707  -0.56501  -0.54022  -0.52619  -0.52183
 Alpha  occ. eigenvalues --   -0.51395  -0.50898  -0.50360  -0.48867  -0.48429
 Alpha  occ. eigenvalues --   -0.47072  -0.45074  -0.44043  -0.43208  -0.42489
 Alpha  occ. eigenvalues --   -0.41854  -0.41140  -0.39204  -0.35658  -0.34444
 Alpha  occ. eigenvalues --   -0.32032  -0.31501  -0.30904  -0.30130
 Alpha virt. eigenvalues --   -0.01065  -0.00674   0.00121   0.00784   0.01380
 Alpha virt. eigenvalues --    0.01739   0.02003   0.02464   0.02688   0.03824
 Alpha virt. eigenvalues --    0.03898   0.04074   0.04412   0.05263   0.05772
 Alpha virt. eigenvalues --    0.05895   0.06740   0.06924   0.07355   0.07978
 Alpha virt. eigenvalues --    0.08479   0.09128   0.10098   0.10281   0.10630
 Alpha virt. eigenvalues --    0.11083   0.11717   0.12158   0.12807   0.12912
 Alpha virt. eigenvalues --    0.13382   0.13670   0.14012   0.14387   0.14875
 Alpha virt. eigenvalues --    0.15201   0.15429   0.15516   0.16444   0.16985
 Alpha virt. eigenvalues --    0.17249   0.17701   0.18631   0.19231   0.19439
 Alpha virt. eigenvalues --    0.19502   0.20105   0.20350   0.20390   0.20733
 Alpha virt. eigenvalues --    0.20934   0.21330   0.21634   0.21811   0.22188
 Alpha virt. eigenvalues --    0.22401   0.23212   0.23453   0.23749   0.24065
 Alpha virt. eigenvalues --    0.24301   0.24518   0.24759   0.25222   0.25338
 Alpha virt. eigenvalues --    0.26136   0.26432   0.27013   0.27452   0.27900
 Alpha virt. eigenvalues --    0.28052   0.28179   0.28750   0.28977   0.29442
 Alpha virt. eigenvalues --    0.29633   0.30355   0.30773   0.31311   0.31726
 Alpha virt. eigenvalues --    0.32616   0.32924   0.33380   0.33617   0.34119
 Alpha virt. eigenvalues --    0.35106   0.35436   0.36212   0.36406   0.37219
 Alpha virt. eigenvalues --    0.38236   0.39777   0.39981   0.41303   0.42479
 Alpha virt. eigenvalues --    0.43119   0.44151   0.45837   0.47117   0.48015
 Alpha virt. eigenvalues --    0.48987   0.50578   0.52580   0.54091   0.54884
 Alpha virt. eigenvalues --    0.55989   0.56754   0.57354   0.57490   0.58312
 Alpha virt. eigenvalues --    0.59086   0.59566   0.60142   0.60309   0.60619
 Alpha virt. eigenvalues --    0.61306   0.61678   0.62403   0.62911   0.63243
 Alpha virt. eigenvalues --    0.63724   0.65609   0.65986   0.66429   0.67596
 Alpha virt. eigenvalues --    0.68619   0.69679   0.70406   0.71322   0.71717
 Alpha virt. eigenvalues --    0.72515   0.73759   0.73944   0.74528   0.74978
 Alpha virt. eigenvalues --    0.75814   0.76427   0.76849   0.77507   0.78595
 Alpha virt. eigenvalues --    0.78954   0.79826   0.80344   0.80879   0.81195
 Alpha virt. eigenvalues --    0.83283   0.83884   0.85343   0.86368   0.86581
 Alpha virt. eigenvalues --    0.86838   0.87090   0.87609   0.88575   0.89436
 Alpha virt. eigenvalues --    0.89793   0.90853   0.91536   0.91987   0.94116
 Alpha virt. eigenvalues --    0.94441   0.95006   0.96301   0.97284   0.97911
 Alpha virt. eigenvalues --    0.98580   1.00394   1.01672   1.03558   1.04052
 Alpha virt. eigenvalues --    1.04469   1.06486   1.06969   1.07627   1.09111
 Alpha virt. eigenvalues --    1.09514   1.11007   1.13702   1.14381   1.16254
 Alpha virt. eigenvalues --    1.16655   1.18673   1.20535   1.21409   1.21951
 Alpha virt. eigenvalues --    1.24245   1.25248   1.25922   1.26198   1.26891
 Alpha virt. eigenvalues --    1.28759   1.29790   1.31425   1.33065   1.35520
 Alpha virt. eigenvalues --    1.36185   1.37347   1.39104   1.41865   1.43669
 Alpha virt. eigenvalues --    1.44195   1.48914   1.50561   1.52463   1.55239
 Alpha virt. eigenvalues --    1.55597   1.57750   1.58191   1.59391   1.61967
 Alpha virt. eigenvalues --    1.62189   1.64468   1.64730   1.67817   1.72426
 Alpha virt. eigenvalues --    1.74510   1.75596   1.76548   1.79753   1.81038
 Alpha virt. eigenvalues --    1.81506   1.81993   1.83852   1.86086   1.86134
 Alpha virt. eigenvalues --    1.86859   1.89881   1.91381   1.92349   1.92581
 Alpha virt. eigenvalues --    1.94046   1.94862   1.96003   1.96966   1.98349
 Alpha virt. eigenvalues --    2.00344   2.02435   2.03083   2.03286   2.04960
 Alpha virt. eigenvalues --    2.05838   2.14225   2.18918   2.20004   2.23409
 Alpha virt. eigenvalues --    2.27443   2.29110   2.29580   2.30797   2.31065
 Alpha virt. eigenvalues --    2.31786   2.33315   2.33844   2.35419   2.36734
 Alpha virt. eigenvalues --    2.37156   2.39707   2.46153   2.47602   2.48855
 Alpha virt. eigenvalues --    2.50263   2.50946   2.52693   2.54594   2.58098
 Alpha virt. eigenvalues --    2.61398   2.64908   2.66837   2.69448   2.74493
 Alpha virt. eigenvalues --    2.75080   2.76316   2.80018   2.81303   2.82938
 Alpha virt. eigenvalues --    2.83939   2.85263   2.86704   2.89522   2.90368
 Alpha virt. eigenvalues --    2.92366   2.95912   2.96692   2.97693   2.98268
 Alpha virt. eigenvalues --    3.00286   3.01892   3.03742   3.12294   3.13762
 Alpha virt. eigenvalues --    3.15680   3.20543   3.22545   3.25341   3.28658
 Alpha virt. eigenvalues --    3.31164   3.35054   3.35989   3.36672   3.38626
 Alpha virt. eigenvalues --    3.39335   3.40864   3.41802   3.43667   3.44113
 Alpha virt. eigenvalues --    3.45214   3.49996   3.56689   3.58867   3.63068
 Alpha virt. eigenvalues --    3.68511   3.70331   3.71612   3.72343   3.76973
 Alpha virt. eigenvalues --    3.77850   3.96698   4.00785   4.03344   4.05867
 Alpha virt. eigenvalues --    4.10283   4.11163   4.21971   4.32630   4.63676
 Alpha virt. eigenvalues --    4.78261   4.78814   4.99980   5.17717   5.26501
 Alpha virt. eigenvalues --    5.81996  10.02088  23.44163  23.48549  23.85866
 Alpha virt. eigenvalues --   23.88367  23.89996  23.92265  23.94700  23.95121
 Alpha virt. eigenvalues --   24.04345  24.06609  24.07641  24.08709  24.15885
 Alpha virt. eigenvalues --   24.17300  26.05792  26.39189  26.88118  35.62229
 Alpha virt. eigenvalues --   50.07701 216.13472
          Condensed to atoms (all electrons):
               1          2          3          4          5          6
     1  C    7.234889  -0.735975   0.999848  -2.239033   2.367980  -1.097690
     2  C   -0.735975  12.508551  -3.633771   0.930666  -3.770290   1.710047
     3  C    0.999848  -3.633771  19.011569  -2.890077  -4.778023  -0.474810
     4  C   -2.239033   0.930666  -2.890077  20.864012  -6.033283   1.575725
     5  C    2.367980  -3.770290  -4.778023  -6.033283  24.195556  -7.286838
     6  C   -1.097690   1.710047  -0.474810   1.575725  -7.286838  11.510716
     7  C   -0.776352   0.127798  -2.630810  -2.157293  -0.205362   0.473134
     8  C    0.318777  -0.190535   2.360712  -3.696114   0.162841  -0.602263
     9  N    0.001735  -0.103330  -0.093572  -0.173846   0.211838   0.127823
    10  C   -0.081272   0.331695   1.047858  -0.207896  -1.182968   0.290984
    11  C   -0.111512   0.492977  -1.289507   2.921452  -0.203006   0.211258
    12  C    0.010744  -0.043840   0.009402  -0.230920   0.064600  -0.007659
    13  C    0.029131  -0.081097  -0.267151   0.438521   0.154970  -0.198921
    14  C    0.153970  -1.222995  -0.935078  -2.962905   2.223272  -0.125715
    15  C   -0.007197  -0.050511  -0.046505  -0.124305  -0.115406   0.036240
    16  O   -0.000729   0.001559   0.000241   0.067041  -0.027013  -0.009142
    17  Cl   0.030009  -0.359221   0.303796  -0.949250   0.187392  -0.077089
    18  H    0.262496   0.078726  -0.076962   0.045752  -0.070296   0.088747
    19  H    0.070292   0.288679  -0.064832   0.042584   0.042721  -0.041669
    20  H   -0.040202   0.034878   0.167706   0.026981  -0.042295   0.027088
    21  H   -0.043307   0.016461  -0.039174   0.031308   0.266600  -0.029864
    22  H    0.067855  -0.022704   0.001650  -0.004900   0.003602   0.280409
    23  H   -0.001142   0.046565   0.042917  -0.059418  -0.032942   0.001279
    24  H   -0.001757   0.000713  -0.007520  -0.003064   0.010833  -0.019344
    25  H    0.000005  -0.000395   0.001822  -0.005911  -0.000239   0.000008
    26  H   -0.000036   0.000117  -0.001568   0.003451   0.000291   0.000064
    27  H    0.000173  -0.000366   0.000836  -0.004601   0.000734  -0.000642
    28  H   -0.004062   0.009430  -0.010080   0.066206  -0.027420   0.022484
    29  H   -0.000286   0.001707   0.009405   0.033766  -0.034704  -0.006831
               7          8          9         10         11         12
     1  C   -0.776352   0.318777   0.001735  -0.081272  -0.111512   0.010744
     2  C    0.127798  -0.190535  -0.103330   0.331695   0.492977  -0.043840
     3  C   -2.630810   2.360712  -0.093572   1.047858  -1.289507   0.009402
     4  C   -2.157293  -3.696114  -0.173846  -0.207896   2.921452  -0.230920
     5  C   -0.205362   0.162841   0.211838  -1.182968  -0.203006   0.064600
     6  C    0.473134  -0.602263   0.127823   0.290984   0.211258  -0.007659
     7  C   17.358801  -3.760198  -1.184000  -0.365446  -2.426976   0.330041
     8  C   -3.760198  23.554258  -0.069737  -2.631979   0.635740  -2.632141
     9  N   -1.184000  -0.069737   7.955569   0.123417   0.429082  -0.020613
    10  C   -0.365446  -2.631979   0.123417  23.648823 -14.829271  -1.036603
    11  C   -2.426976   0.635740   0.429082 -14.829271  26.489759  -0.104367
    12  C    0.330041  -2.632141  -0.020613  -1.036603  -0.104367   7.854421
    13  C   -1.335781   3.161126   0.118829  -2.693837   4.197274  -1.863734
    14  C    2.610874 -12.527005  -0.125860   2.674746  -6.784982   3.692581
    15  C   -0.170299  -0.109337   0.059552   0.088893  -0.101243   0.017397
    16  O    0.014073  -0.046125  -0.064802   0.003846  -0.002260   0.000825
    17  Cl   0.432942   1.119395  -0.119230   0.362712  -2.887946  -0.148519
    18  H    0.007139  -0.000754  -0.000073   0.000240   0.000058  -0.000016
    19  H   -0.009753   0.007150   0.000443  -0.002499  -0.000951  -0.000054
    20  H    0.146530  -0.017177   0.004226   0.026846   0.019351   0.000556
    21  H    0.086378   0.002135   0.017888   0.006809   0.002010  -0.000626
    22  H    0.002845   0.001515   0.000469  -0.000463  -0.000179   0.000056
    23  H    0.361387   0.071982  -0.052582   0.012428   0.056782  -0.007099
    24  H    0.136237  -0.082757   0.228087  -0.001119  -0.005372   0.003631
    25  H    0.009825   0.019162  -0.000100   0.090192   0.144601   0.083855
    26  H    0.000522   0.049324   0.000106  -0.107243   0.125158   0.237850
    27  H    0.008423  -0.045952  -0.000608   0.038453  -0.054871   0.099318
    28  H   -0.007646   0.204117   0.012101  -0.026667   0.044497  -0.045048
    29  H    0.154962  -0.019798  -0.241022   0.007101  -0.018391   0.000093
              13         14         15         16         17         18
     1  C    0.029131   0.153970  -0.007197  -0.000729   0.030009   0.262496
     2  C   -0.081097  -1.222995  -0.050511   0.001559  -0.359221   0.078726
     3  C   -0.267151  -0.935078  -0.046505   0.000241   0.303796  -0.076962
     4  C    0.438521  -2.962905  -0.124305   0.067041  -0.949250   0.045752
     5  C    0.154970   2.223272  -0.115406  -0.027013   0.187392  -0.070296
     6  C   -0.198921  -0.125715   0.036240  -0.009142  -0.077089   0.088747
     7  C   -1.335781   2.610874  -0.170299   0.014073   0.432942   0.007139
     8  C    3.161126 -12.527005  -0.109337  -0.046125   1.119395  -0.000754
     9  N    0.118829  -0.125860   0.059552  -0.064802  -0.119230  -0.000073
    10  C   -2.693837   2.674746   0.088893   0.003846   0.362712   0.000240
    11  C    4.197274  -6.784982  -0.101243  -0.002260  -2.887946   0.000058
    12  C   -1.863734   3.692581   0.017397   0.000825  -0.148519  -0.000016
    13  C   12.621940  -7.853046   0.061998  -0.006278  -0.065233  -0.000017
    14  C   -7.853046  26.394360   0.281575  -0.005146   0.716387  -0.000702
    15  C    0.061998   0.281575   5.158926   0.431177   0.053833  -0.000016
    16  O   -0.006278  -0.005146   0.431177   8.132215  -0.000585   0.000000
    17  Cl  -0.065233   0.716387   0.053833  -0.000585  18.168178  -0.000028
    18  H   -0.000017  -0.000702  -0.000016   0.000000  -0.000028   0.390400
    19  H    0.000298  -0.000162  -0.000020   0.000000   0.000666  -0.004077
    20  H   -0.001456  -0.012381   0.002097  -0.000019  -0.019677  -0.000289
    21  H    0.005534   0.003341   0.004661  -0.000042   0.000019  -0.000268
    22  H    0.000196   0.002654   0.000104  -0.000003   0.000032  -0.004248
    23  H   -0.001725  -0.132525   0.004918   0.001402  -0.021388  -0.000000
    24  H   -0.005284   0.066922  -0.038954   0.013161   0.000892  -0.000002
    25  H   -0.059055   0.044005   0.000525  -0.000001  -0.005006   0.000000
    26  H    0.127132  -0.099396  -0.000233   0.000000  -0.001119   0.000000
    27  H    0.229592   0.058982   0.000035   0.000004   0.001535  -0.000000
    28  H    0.023354   0.073722   0.003291   0.000298  -0.002789   0.000002
    29  H    0.006380   0.001876   0.403410  -0.028863   0.002275  -0.000000
              19         20         21         22         23         24
     1  C    0.070292  -0.040202  -0.043307   0.067855  -0.001142  -0.001757
     2  C    0.288679   0.034878   0.016461  -0.022704   0.046565   0.000713
     3  C   -0.064832   0.167706  -0.039174   0.001650   0.042917  -0.007520
     4  C    0.042584   0.026981   0.031308  -0.004900  -0.059418  -0.003064
     5  C    0.042721  -0.042295   0.266600   0.003602  -0.032942   0.010833
     6  C   -0.041669   0.027088  -0.029864   0.280409   0.001279  -0.019344
     7  C   -0.009753   0.146530   0.086378   0.002845   0.361387   0.136237
     8  C    0.007150  -0.017177   0.002135   0.001515   0.071982  -0.082757
     9  N    0.000443   0.004226   0.017888   0.000469  -0.052582   0.228087
    10  C   -0.002499   0.026846   0.006809  -0.000463   0.012428  -0.001119
    11  C   -0.000951   0.019351   0.002010  -0.000179   0.056782  -0.005372
    12  C   -0.000054   0.000556  -0.000626   0.000056  -0.007099   0.003631
    13  C    0.000298  -0.001456   0.005534   0.000196  -0.001725  -0.005284
    14  C   -0.000162  -0.012381   0.003341   0.002654  -0.132525   0.066922
    15  C   -0.000020   0.002097   0.004661   0.000104   0.004918  -0.038954
    16  O    0.000000  -0.000019  -0.000042  -0.000003   0.001402   0.013161
    17  Cl   0.000666  -0.019677   0.000019   0.000032  -0.021388   0.000892
    18  H   -0.004077  -0.000289  -0.000268  -0.004248  -0.000000  -0.000002
    19  H    0.387674  -0.003238   0.000078  -0.000200  -0.000011  -0.000001
    20  H   -0.003238   0.390704  -0.000181   0.000084  -0.001098  -0.000009
    21  H    0.000078  -0.000181   0.404285  -0.002342   0.000471   0.006890
    22  H   -0.000200   0.000084  -0.002342   0.387287   0.000016   0.000027
    23  H   -0.000011  -0.001098   0.000471   0.000016   0.386959  -0.002016
    24  H   -0.000001  -0.000009   0.006890   0.000027  -0.002016   0.302351
    25  H   -0.000000  -0.000007  -0.000000  -0.000000  -0.000017  -0.000001
    26  H   -0.000000   0.000001   0.000000  -0.000000  -0.000000  -0.000000
    27  H    0.000000   0.000002  -0.000000   0.000000   0.000009   0.000014
    28  H    0.000002   0.000062  -0.000716  -0.000016   0.000353  -0.002607
    29  H    0.000000   0.000016   0.000025   0.000000   0.000420   0.003990
              25         26         27         28         29
     1  C    0.000005  -0.000036   0.000173  -0.004062  -0.000286
     2  C   -0.000395   0.000117  -0.000366   0.009430   0.001707
     3  C    0.001822  -0.001568   0.000836  -0.010080   0.009405
     4  C   -0.005911   0.003451  -0.004601   0.066206   0.033766
     5  C   -0.000239   0.000291   0.000734  -0.027420  -0.034704
     6  C    0.000008   0.000064  -0.000642   0.022484  -0.006831
     7  C    0.009825   0.000522   0.008423  -0.007646   0.154962
     8  C    0.019162   0.049324  -0.045952   0.204117  -0.019798
     9  N   -0.000100   0.000106  -0.000608   0.012101  -0.241022
    10  C    0.090192  -0.107243   0.038453  -0.026667   0.007101
    11  C    0.144601   0.125158  -0.054871   0.044497  -0.018391
    12  C    0.083855   0.237850   0.099318  -0.045048   0.000093
    13  C   -0.059055   0.127132   0.229592   0.023354   0.006380
    14  C    0.044005  -0.099396   0.058982   0.073722   0.001876
    15  C    0.000525  -0.000233   0.000035   0.003291   0.403410
    16  O   -0.000001   0.000000   0.000004   0.000298  -0.028863
    17  Cl  -0.005006  -0.001119   0.001535  -0.002789   0.002275
    18  H    0.000000   0.000000  -0.000000   0.000002  -0.000000
    19  H   -0.000000  -0.000000   0.000000   0.000002   0.000000
    20  H   -0.000007   0.000001   0.000002   0.000062   0.000016
    21  H   -0.000000   0.000000  -0.000000  -0.000716   0.000025
    22  H   -0.000000  -0.000000   0.000000  -0.000016   0.000000
    23  H   -0.000017  -0.000000   0.000009   0.000353   0.000420
    24  H   -0.000001  -0.000000   0.000014  -0.002607   0.003990
    25  H    0.377712  -0.004647  -0.000184   0.000061   0.000009
    26  H   -0.004647   0.383424  -0.004317  -0.000259   0.000000
    27  H   -0.000184  -0.004317   0.386593  -0.003907   0.000002
    28  H    0.000061  -0.000259  -0.003907   0.387781  -0.000141
    29  H    0.000009   0.000000   0.000002  -0.000141   0.458889
 Mulliken charges:
               1
     1  C   -0.407351
     2  C   -0.365537
     3  C   -0.718322
     4  C    0.695351
     5  C   -0.083144
     6  C   -0.377531
     7  C   -1.231995
     8  C    0.763642
     9  N   -0.041788
    10  C    0.412222
    11  C   -0.949163
    12  C   -0.264129
    13  C   -0.743660
    14  C   -0.211370
    15  C    0.155395
    16  O   -0.474834
    17  Cl   0.277018
    18  H    0.284187
    19  H    0.286882
    20  H    0.290901
    21  H    0.261626
    22  H    0.286252
    23  H    0.324080
    24  H    0.396061
    25  H    0.303782
    26  H    0.291378
    27  H    0.290741
    28  H    0.283595
    29  H    0.265710
 Sum of Mulliken charges =  -0.00000
 Mulliken charges with hydrogens summed into heavy atoms:
               1
     1  C   -0.123164
     2  C   -0.078656
     3  C   -0.427421
     4  C    0.695351
     5  C    0.178482
     6  C   -0.091279
     7  C   -0.907915
     8  C    0.763642
     9  N    0.354272
    10  C    0.412222
    11  C   -0.645380
    12  C    0.027249
    13  C   -0.452919
    14  C    0.072225
    15  C    0.421106
    16  O   -0.474834
    17  Cl   0.277018
 Electronic spatial extent (au):  <R**2>=           4879.6062
 Charge=             -0.0000 electrons
 Dipole moment (field-independent basis, Debye):
    X=              3.1066    Y=              3.1830    Z=              3.9690  Tot=              5.9612
 Quadrupole moment (field-independent basis, Debye-Ang):
   XX=            -94.1309   YY=           -110.2635   ZZ=           -113.1767
   XY=             -1.1552   XZ=             -7.4533   YZ=            -16.9202
 Traceless Quadrupole moment (field-independent basis, Debye-Ang):
   XX=             11.7261   YY=             -4.4064   ZZ=             -7.3197
   XY=             -1.1552   XZ=             -7.4533   YZ=            -16.9202
 Octapole moment (field-independent basis, Debye-Ang**2):
  XXX=           -284.7977  YYY=            -13.3454  ZZZ=             93.3590  XYY=            -72.7082
  XXY=            -14.6444  XXZ=            -28.8128  XZZ=            -86.5712  YZZ=             -5.5323
  YYZ=             59.2319  XYZ=             -5.7737
 Hexadecapole moment (field-independent basis, Debye-Ang**3):
 XXXX=          -2284.4348 YYYY=          -2053.5765 ZZZZ=          -2172.2464 XXXY=           -423.1586
 XXXZ=            157.9366 YYYX=           -418.4452 YYYZ=            122.6359 ZZZX=            244.6966
 ZZZY=             -2.1236 XXYY=           -620.1828 XXZZ=           -696.7007 YYZZ=           -829.7166
 XXYZ=              4.4317 YYXZ=            100.7414 ZZXY=           -223.0753
 N-N= 1.244058997742D+03 E-N=-5.141133891897D+03  KE= 1.127982558839D+03
 Merz-Kollman atomic radii used.

 **********************************************************************

            Electrostatic Properties Using The SCF Density

 **********************************************************************

       Atomic Center    1 is at   3.759600  3.226500 -1.225000
       Atomic Center    2 is at   2.649900  3.468600 -0.399500
       Atomic Center    3 is at   1.643000  2.496700 -0.275900
       Atomic Center    4 is at   1.726700  1.270800 -0.973300
       Atomic Center    5 is at   2.851600  1.042500 -1.797700
       Atomic Center    6 is at   3.860200  2.012800 -1.924000
       Atomic Center    7 is at   0.635400  0.269800 -0.802800
       Atomic Center    8 is at   0.731900 -0.383900  0.538900
       Atomic Center    9 is at   0.604600 -0.706800 -1.847800
       Atomic Center   10 is at  -0.230800 -0.210200  1.570800
       Atomic Center   11 is at  -0.067100 -0.868000  2.806300
       Atomic Center   12 is at   1.039900 -1.701000  3.031200
       Atomic Center   13 is at   1.993400 -1.883300  2.020300
       Atomic Center   14 is at   1.837600 -1.231500  0.787800
       Atomic Center   15 is at  -0.403200 -1.587000 -2.007200
       Atomic Center   16 is at  -0.360700 -2.396800 -2.957800
       Atomic Center   17 is at  -1.603700  0.772900  1.404400
       Atomic Center   18 is at   4.492300  3.930800 -1.315700
       Atomic Center   19 is at   2.575300  4.349200  0.110900
       Atomic Center   20 is at   0.841600  2.683400  0.329100
       Atomic Center   21 is at   2.949100  0.163700 -2.305400
       Atomic Center   22 is at   4.668100  1.834600 -2.521400
       Atomic Center   23 is at  -0.296700  0.826500 -0.902800
       Atomic Center   24 is at   1.324300 -0.726000 -2.495300
       Atomic Center   25 is at  -0.753200 -0.748400  3.554200
       Atomic Center   26 is at   1.149400 -2.173600  3.928200
       Atomic Center   27 is at   2.798100 -2.490000  2.179800
       Atomic Center   28 is at   2.538100 -1.376700  0.059900
       Atomic Center   29 is at  -1.194900 -1.597400 -1.362100
    1313 points will be used for fitting atomic charges
 Fitting point charges to electrostatic potential
 The dipole moment will be constrained to the correct value
 Charges from ESP fit, RMS=   0.00174 RRMS=   0.08954:
 ESP charges:
               1
     1  C   -0.245130
     2  C   -0.090743
     3  C   -0.343447
     4  C    0.466131
     5  C   -0.353090
     6  C   -0.113608
     7  C   -0.687629
     8  C    0.371946
     9  N   -0.210499
    10  C   -0.064366
    11  C   -0.136828
    12  C   -0.192244
    13  C   -0.146820
    14  C   -0.312384
    15  C    0.501084
    16  O   -0.679506
    17  Cl  -0.071313
    18  H    0.188395
    19  H    0.169125
    20  H    0.187411
    21  H    0.219015
    22  H    0.171477
    23  H    0.250533
    24  H    0.284896
    25  H    0.167464
    26  H    0.186676
    27  H    0.180309
    28  H    0.206570
    29  H    0.096575
 Sum of ESP charges =  -0.00000
 ESP charges with hydrogens summed into heavy atoms:
               1
     1  C   -0.056735
     2  C    0.078383
     3  C   -0.156036
     4  C    0.466131
     5  C   -0.134075
     6  C    0.057868
     7  C   -0.437096
     8  C    0.371946
     9  N    0.074397
    10  C   -0.064366
    11  C    0.030636
    12  C   -0.005567
    13  C    0.033489
    14  C   -0.105814
    15  C    0.597658
    16  O   -0.679506
    17  Cl  -0.071313
 Charge=  -0.00000 Dipole=     3.1066     3.1830     3.9690 Tot=     5.9612
 -----------------------------------------------------------------

              Electrostatic Properties (Atomic Units)

 -----------------------------------------------------------------
    Center     Electric         -------- Electric Field --------
               Potential          X             Y             Z
 -----------------------------------------------------------------
    1 Atom    -14.760638
    2 Atom    -14.758867
    3 Atom    -14.758327
    4 Atom    -14.733528
    5 Atom    -14.750401
    6 Atom    -14.755558
    7 Atom    -14.693059
    8 Atom    -14.728386
    9 Atom    -18.350394
   10 Atom    -14.684490
   11 Atom    -14.749114
   12 Atom    -14.752215
   13 Atom    -14.755242
   14 Atom    -14.751449
   15 Atom    -14.671313
   16 Atom    -22.420805
   17 Atom    -64.381844
   18 Atom     -1.089724
   19 Atom     -1.088521
   20 Atom     -1.088981
   21 Atom     -1.072483
   22 Atom     -1.085300
   23 Atom     -1.078867
   24 Atom     -0.991492
   25 Atom     -1.079096
   26 Atom     -1.080905
   27 Atom     -1.084646
   28 Atom     -1.081786
   29 Atom     -1.067900
 -----------------------------------------------------------------
 ******************************Gaussian NBO Version 3.1******************************
             N A T U R A L   A T O M I C   O R B I T A L   A N D
          N A T U R A L   B O N D   O R B I T A L   A N A L Y S I S
 ******************************Gaussian NBO Version 3.1******************************

       /RESON  / : Allow strongly delocalized NBO set
       /BNDIDX / : Print bond indices based on the NAO density matrix

 Analyzing the SCF density

 Job title: BHFA_oCl_conf9                                                  

 Storage needed:    527142 in NPA,    701021 in NBO ( 268430961 available)
 GSVD:  LWork=       66154 too small for GESVD, short by      148907 words or      148907 for optimal perf.


 NATURAL POPULATIONS:  Natural atomic orbital occupancies 
                                                          
   NAO  Atom  No  lang   Type(AO)    Occupancy      Energy
 ----------------------------------------------------------
     1    C    1  S      Cor( 1S)     1.99929     -10.39469
     2    C    1  S      Val( 2S)     0.95063      -0.17690
     3    C    1  S      Ryd( 3S)     0.00102       0.78157
     4    C    1  S      Ryd( 4S)     0.00014       0.98516
     5    C    1  S      Ryd( 5S)     0.00000      22.91384
     6    C    1  px     Val( 2p)     1.10484      -0.07111
     7    C    1  px     Ryd( 4p)     0.00438       0.90750
     8    C    1  px     Ryd( 3p)     0.00040       0.32782
     9    C    1  px     Ryd( 5p)     0.00007       3.02142
    10    C    1  py     Val( 2p)     1.10499      -0.06716
    11    C    1  py     Ryd( 4p)     0.00452       0.91767
    12    C    1  py     Ryd( 3p)     0.00044       0.33682
    13    C    1  py     Ryd( 5p)     0.00009       3.05052
    14    C    1  pz     Val( 2p)     1.02153      -0.09702
    15    C    1  pz     Ryd( 4p)     0.00256       0.68556
    16    C    1  pz     Ryd( 3p)     0.00038       0.36315
    17    C    1  pz     Ryd( 5p)     0.00007       2.83855
    18    C    1  dxy    Ryd( 3d)     0.00089       2.09448
    19    C    1  dxz    Ryd( 3d)     0.00038       2.05678
    20    C    1  dyz    Ryd( 3d)     0.00042       2.01897
    21    C    1  dx2y2  Ryd( 3d)     0.00041       2.10625
    22    C    1  dz2    Ryd( 3d)     0.00056       1.79953

    23    C    2  S      Cor( 1S)     1.99929     -10.39716
    24    C    2  S      Val( 2S)     0.94910      -0.17743
    25    C    2  S      Ryd( 4S)     0.00103       0.85918
    26    C    2  S      Ryd( 3S)     0.00017       0.78221
    27    C    2  S      Ryd( 5S)     0.00000      23.04852
    28    C    2  px     Val( 2p)     1.03902      -0.07538
    29    C    2  px     Ryd( 4p)     0.00331       0.79884
    30    C    2  px     Ryd( 3p)     0.00038       0.37549
    31    C    2  px     Ryd( 5p)     0.00012       3.00782
    32    C    2  py     Val( 2p)     1.13376      -0.06450
    33    C    2  py     Ryd( 4p)     0.00526       0.98918
    34    C    2  py     Ryd( 3p)     0.00036       0.29245
    35    C    2  py     Ryd( 5p)     0.00006       3.06601
    36    C    2  pz     Val( 2p)     1.04443      -0.09554
    37    C    2  pz     Ryd( 4p)     0.00292       0.75297
    38    C    2  pz     Ryd( 3p)     0.00027       0.32033
    39    C    2  pz     Ryd( 5p)     0.00004       2.88162
    40    C    2  dxy    Ryd( 3d)     0.00044       2.21637
    41    C    2  dxz    Ryd( 3d)     0.00043       2.10131
    42    C    2  dyz    Ryd( 3d)     0.00072       1.91549
    43    C    2  dx2y2  Ryd( 3d)     0.00074       2.07425
    44    C    2  dz2    Ryd( 3d)     0.00038       1.76520

    45    C    3  S      Cor( 1S)     1.99918     -10.39546
    46    C    3  S      Val( 2S)     0.93543      -0.17027
    47    C    3  S      Ryd( 4S)     0.00093       0.93600
    48    C    3  S      Ryd( 3S)     0.00014       0.56203
    49    C    3  S      Ryd( 5S)     0.00001      23.27076
    50    C    3  px     Val( 2p)     1.12298      -0.07901
    51    C    3  px     Ryd( 4p)     0.00463       0.98506
    52    C    3  px     Ryd( 3p)     0.00036       0.48070
    53    C    3  px     Ryd( 5p)     0.00006       3.05647
    54    C    3  py     Val( 2p)     1.05479      -0.07566
    55    C    3  py     Ryd( 4p)     0.00293       0.85566
    56    C    3  py     Ryd( 3p)     0.00045       0.46398
    57    C    3  py     Ryd( 5p)     0.00012       3.17822
    58    C    3  pz     Val( 2p)     1.06233      -0.09776
    59    C    3  pz     Ryd( 4p)     0.00306       0.78443
    60    C    3  pz     Ryd( 3p)     0.00033       0.42202
    61    C    3  pz     Ryd( 5p)     0.00004       2.92886
    62    C    3  dxy    Ryd( 3d)     0.00049       2.24283
    63    C    3  dxz    Ryd( 3d)     0.00076       1.94522
    64    C    3  dyz    Ryd( 3d)     0.00043       2.06831
    65    C    3  dx2y2  Ryd( 3d)     0.00063       2.11378
    66    C    3  dz2    Ryd( 3d)     0.00037       1.76714

    67    C    4  S      Cor( 1S)     1.99912     -10.42431
    68    C    4  S      Val( 2S)     0.87851      -0.16202
    69    C    4  S      Ryd( 4S)     0.00112       0.88244
    70    C    4  S      Ryd( 3S)     0.00020       0.76057
    71    C    4  S      Ryd( 5S)     0.00001      23.38408
    72    C    4  px     Val( 2p)     1.03980      -0.08674
    73    C    4  px     Ryd( 4p)     0.00391       1.00768
    74    C    4  px     Ryd( 3p)     0.00019       0.62318
    75    C    4  px     Ryd( 5p)     0.00010       3.32734
    76    C    4  py     Val( 2p)     1.04718      -0.08801
    77    C    4  py     Ryd( 4p)     0.00524       1.03100
    78    C    4  py     Ryd( 3p)     0.00014       0.60820
    79    C    4  py     Ryd( 5p)     0.00009       3.39865
    80    C    4  pz     Val( 2p)     1.04580      -0.11148
    81    C    4  pz     Ryd( 4p)     0.00384       0.79937
    82    C    4  pz     Ryd( 3p)     0.00013       0.49082
    83    C    4  pz     Ryd( 5p)     0.00010       3.11492
    84    C    4  dxy    Ryd( 3d)     0.00056       2.26349
    85    C    4  dxz    Ryd( 3d)     0.00042       2.13745
    86    C    4  dyz    Ryd( 3d)     0.00055       2.11138
    87    C    4  dx2y2  Ryd( 3d)     0.00054       2.24940
    88    C    4  dz2    Ryd( 3d)     0.00057       1.87831

    89    C    5  S      Cor( 1S)     1.99916     -10.39850
    90    C    5  S      Val( 2S)     0.93114      -0.17030
    91    C    5  S      Ryd( 4S)     0.00093       0.90739
    92    C    5  S      Ryd( 3S)     0.00013       0.60136
    93    C    5  S      Ryd( 5S)     0.00001      23.26397
    94    C    5  px     Val( 2p)     1.05867      -0.08676
    95    C    5  px     Ryd( 4p)     0.00267       0.85072
    96    C    5  px     Ryd( 3p)     0.00040       0.48737
    97    C    5  px     Ryd( 5p)     0.00012       3.13033
    98    C    5  py     Val( 2p)     1.14129      -0.07669
    99    C    5  py     Ryd( 4p)     0.00471       1.04362
   100    C    5  py     Ryd( 3p)     0.00022       0.41687
   101    C    5  py     Ryd( 5p)     0.00006       3.11028
   102    C    5  pz     Val( 2p)     1.06579      -0.10351
   103    C    5  pz     Ryd( 4p)     0.00296       0.72951
   104    C    5  pz     Ryd( 3p)     0.00034       0.39260
   105    C    5  pz     Ryd( 5p)     0.00004       2.93119
   106    C    5  dxy    Ryd( 3d)     0.00041       2.25150
   107    C    5  dxz    Ryd( 3d)     0.00039       2.09834
   108    C    5  dyz    Ryd( 3d)     0.00072       1.91319
   109    C    5  dx2y2  Ryd( 3d)     0.00074       2.08606
   110    C    5  dz2    Ryd( 3d)     0.00042       1.78671

   111    C    6  S      Cor( 1S)     1.99929     -10.39782
   112    C    6  S      Val( 2S)     0.94724      -0.17679
   113    C    6  S      Ryd( 4S)     0.00108       0.86566
   114    C    6  S      Ryd( 3S)     0.00014       0.81498
   115    C    6  S      Ryd( 5S)     0.00000      22.98204
   116    C    6  px     Val( 2p)     1.11181      -0.06961
   117    C    6  px     Ryd( 4p)     0.00484       0.93578
   118    C    6  px     Ryd( 3p)     0.00037       0.30270
   119    C    6  px     Ryd( 5p)     0.00006       3.03395
   120    C    6  py     Val( 2p)     1.04894      -0.07157
   121    C    6  py     Ryd( 4p)     0.00360       0.82447
   122    C    6  py     Ryd( 3p)     0.00040       0.35305
   123    C    6  py     Ryd( 5p)     0.00013       3.04472
   124    C    6  pz     Val( 2p)     1.05600      -0.09551
   125    C    6  pz     Ryd( 4p)     0.00331       0.76897
   126    C    6  pz     Ryd( 3p)     0.00027       0.29854
   127    C    6  pz     Ryd( 5p)     0.00003       2.88682
   128    C    6  dxy    Ryd( 3d)     0.00049       2.21760
   129    C    6  dxz    Ryd( 3d)     0.00074       1.93552
   130    C    6  dyz    Ryd( 3d)     0.00044       2.07242
   131    C    6  dx2y2  Ryd( 3d)     0.00064       2.11046
   132    C    6  dz2    Ryd( 3d)     0.00037       1.73467

   133    C    7  S      Cor( 1S)     1.99905     -10.45249
   134    C    7  S      Val( 2S)     0.89729      -0.19203
   135    C    7  S      Ryd( 4S)     0.00229       1.18267
   136    C    7  S      Ryd( 3S)     0.00013       0.78740
   137    C    7  S      Ryd( 5S)     0.00002      23.39359
   138    C    7  px     Val( 2p)     1.18789      -0.14813
   139    C    7  px     Ryd( 4p)     0.00900       0.87109
   140    C    7  px     Ryd( 3p)     0.00138       0.45761
   141    C    7  px     Ryd( 5p)     0.00012       2.39258
   142    C    7  py     Val( 2p)     1.00496      -0.11260
   143    C    7  py     Ryd( 4p)     0.00403       0.76687
   144    C    7  py     Ryd( 3p)     0.00171       0.42909
   145    C    7  py     Ryd( 5p)     0.00027       2.51900
   146    C    7  pz     Val( 2p)     0.96143      -0.10371
   147    C    7  pz     Ryd( 4p)     0.00420       0.71288
   148    C    7  pz     Ryd( 3p)     0.00197       0.40992
   149    C    7  pz     Ryd( 5p)     0.00022       2.62419
   150    C    7  dxy    Ryd( 3d)     0.00105       2.18179
   151    C    7  dxz    Ryd( 3d)     0.00061       1.83117
   152    C    7  dyz    Ryd( 3d)     0.00115       2.29789
   153    C    7  dx2y2  Ryd( 3d)     0.00089       1.86567
   154    C    7  dz2    Ryd( 3d)     0.00134       2.16347

   155    C    8  S      Cor( 1S)     1.99896     -10.42772
   156    C    8  S      Val( 2S)     0.88045      -0.16898
   157    C    8  S      Ryd( 4S)     0.00159       0.97249
   158    C    8  S      Ryd( 3S)     0.00018       0.70920
   159    C    8  S      Ryd( 5S)     0.00001      23.34597
   160    C    8  px     Val( 2p)     1.06753      -0.10973
   161    C    8  px     Ryd( 4p)     0.00435       0.90967
   162    C    8  px     Ryd( 3p)     0.00020       0.71399
   163    C    8  px     Ryd( 5p)     0.00012       3.33505
   164    C    8  py     Val( 2p)     1.04249      -0.11769
   165    C    8  py     Ryd( 4p)     0.00437       0.79738
   166    C    8  py     Ryd( 3p)     0.00018       0.61459
   167    C    8  py     Ryd( 5p)     0.00009       3.13300
   168    C    8  pz     Val( 2p)     1.04827      -0.09783
   169    C    8  pz     Ryd( 4p)     0.00521       1.06586
   170    C    8  pz     Ryd( 3p)     0.00028       0.79218
   171    C    8  pz     Ryd( 5p)     0.00014       3.43207
   172    C    8  dxy    Ryd( 3d)     0.00052       2.11863
   173    C    8  dxz    Ryd( 3d)     0.00060       2.25952
   174    C    8  dyz    Ryd( 3d)     0.00058       2.06894
   175    C    8  dx2y2  Ryd( 3d)     0.00047       1.84245
   176    C    8  dz2    Ryd( 3d)     0.00053       2.24408

   177    N    9  S      Cor( 1S)     1.99939     -14.60729
   178    N    9  S      Val( 2S)     1.24015      -0.58692
   179    N    9  S      Ryd( 4S)     0.00148       1.27596
   180    N    9  S      Ryd( 3S)     0.00018       1.10512
   181    N    9  S      Ryd( 5S)     0.00000      35.33548
   182    N    9  px     Val( 2p)     1.44775      -0.29998
   183    N    9  px     Ryd( 4p)     0.00285       0.96634
   184    N    9  px     Ryd( 3p)     0.00019       0.85732
   185    N    9  px     Ryd( 5p)     0.00009       4.21212
   186    N    9  py     Val( 2p)     1.45471      -0.29712
   187    N    9  py     Ryd( 3p)     0.00450       0.87145
   188    N    9  py     Ryd( 4p)     0.00029       0.90967
   189    N    9  py     Ryd( 5p)     0.00005       4.27148
   190    N    9  pz     Val( 2p)     1.46136      -0.29100
   191    N    9  pz     Ryd( 4p)     0.00523       0.94521
   192    N    9  pz     Ryd( 3p)     0.00031       0.78526
   193    N    9  pz     Ryd( 5p)     0.00002       4.16467
   194    N    9  dxy    Ryd( 3d)     0.00070       2.67712
   195    N    9  dxz    Ryd( 3d)     0.00079       2.52228
   196    N    9  dyz    Ryd( 3d)     0.00042       2.65676
   197    N    9  dx2y2  Ryd( 3d)     0.00043       2.44471
   198    N    9  dz2    Ryd( 3d)     0.00043       2.41728

   199    C   10  S      Cor( 1S)     1.99865     -10.48724
   200    C   10  S      Val( 2S)     0.92492      -0.24468
   201    C   10  S      Ryd( 4S)     0.00065       0.93274
   202    C   10  S      Ryd( 3S)     0.00020       0.68372
   203    C   10  S      Ryd( 5S)     0.00001      23.21878
   204    C   10  px     Val( 2p)     0.99564      -0.17451
   205    C   10  px     Ryd( 4p)     0.00612       0.85589
   206    C   10  px     Ryd( 3p)     0.00034       0.45087
   207    C   10  px     Ryd( 5p)     0.00027       3.02778
   208    C   10  py     Val( 2p)     1.03392      -0.17248
   209    C   10  py     Ryd( 4p)     0.00398       0.74683
   210    C   10  py     Ryd( 3p)     0.00044       0.44074
   211    C   10  py     Ryd( 5p)     0.00013       2.92098
   212    C   10  pz     Val( 2p)     1.10271      -0.12569
   213    C   10  pz     Ryd( 4p)     0.00592       0.80202
   214    C   10  pz     Ryd( 3p)     0.00021       0.55552
   215    C   10  pz     Ryd( 5p)     0.00022       3.27629
   216    C   10  dxy    Ryd( 3d)     0.00174       1.88546
   217    C   10  dxz    Ryd( 3d)     0.00091       2.12215
   218    C   10  dyz    Ryd( 3d)     0.00078       2.00658
   219    C   10  dx2y2  Ryd( 3d)     0.00149       1.69261
   220    C   10  dz2    Ryd( 3d)     0.00098       2.07069

   221    C   11  S      Cor( 1S)     1.99913     -10.40228
   222    C   11  S      Val( 2S)     0.94190      -0.18082
   223    C   11  S      Ryd( 3S)     0.00162       0.86103
   224    C   11  S      Ryd( 4S)     0.00039       0.94691
   225    C   11  S      Ryd( 5S)     0.00000      22.88431
   226    C   11  px     Val( 2p)     1.10710      -0.09072
   227    C   11  px     Ryd( 4p)     0.00517       0.89168
   228    C   11  px     Ryd( 3p)     0.00041       0.36480
   229    C   11  px     Ryd( 5p)     0.00007       3.00163
   230    C   11  py     Val( 2p)     1.02459      -0.11041
   231    C   11  py     Ryd( 4p)     0.00287       0.69076
   232    C   11  py     Ryd( 3p)     0.00046       0.36090
   233    C   11  py     Ryd( 5p)     0.00006       2.85933
   234    C   11  pz     Val( 2p)     1.11139      -0.08410
   235    C   11  pz     Ryd( 4p)     0.00447       0.92425
   236    C   11  pz     Ryd( 3p)     0.00042       0.31179
   237    C   11  pz     Ryd( 5p)     0.00008       3.09634
   238    C   11  dxy    Ryd( 3d)     0.00041       2.07112
   239    C   11  dxz    Ryd( 3d)     0.00084       2.07634
   240    C   11  dyz    Ryd( 3d)     0.00043       1.96225
   241    C   11  dx2y2  Ryd( 3d)     0.00052       1.76683
   242    C   11  dz2    Ryd( 3d)     0.00049       2.12635

   243    C   12  S      Cor( 1S)     1.99928     -10.40113
   244    C   12  S      Val( 2S)     0.94907      -0.18107
   245    C   12  S      Ryd( 3S)     0.00105       0.78626
   246    C   12  S      Ryd( 4S)     0.00015       0.85563
   247    C   12  S      Ryd( 5S)     0.00000      23.00376
   248    C   12  px     Val( 2p)     1.03418      -0.08013
   249    C   12  px     Ryd( 4p)     0.00321       0.79813
   250    C   12  px     Ryd( 3p)     0.00047       0.37979
   251    C   12  px     Ryd( 5p)     0.00011       2.94873
   252    C   12  py     Val( 2p)     1.03485      -0.09926
   253    C   12  py     Ryd( 4p)     0.00273       0.74654
   254    C   12  py     Ryd( 3p)     0.00033       0.33115
   255    C   12  py     Ryd( 5p)     0.00004       2.83759
   256    C   12  pz     Val( 2p)     1.14461      -0.06836
   257    C   12  pz     Ryd( 4p)     0.00522       1.01404
   258    C   12  pz     Ryd( 3p)     0.00037       0.30093
   259    C   12  pz     Ryd( 5p)     0.00007       3.07272
   260    C   12  dxy    Ryd( 3d)     0.00041       2.10604
   261    C   12  dxz    Ryd( 3d)     0.00045       2.20332
   262    C   12  dyz    Ryd( 3d)     0.00067       1.88635
   263    C   12  dx2y2  Ryd( 3d)     0.00050       1.81006
   264    C   12  dz2    Ryd( 3d)     0.00067       2.04961

   265    C   13  S      Cor( 1S)     1.99929     -10.39889
   266    C   13  S      Val( 2S)     0.94692      -0.17871
   267    C   13  S      Ryd( 4S)     0.00099       0.86631
   268    C   13  S      Ryd( 3S)     0.00015       0.69712
   269    C   13  S      Ryd( 5S)     0.00000      23.07955
   270    C   13  px     Val( 2p)     1.11613      -0.07724
   271    C   13  px     Ryd( 4p)     0.00462       0.93961
   272    C   13  px     Ryd( 3p)     0.00027       0.30315
   273    C   13  px     Ryd( 5p)     0.00005       3.01089
   274    C   13  py     Val( 2p)     1.05792      -0.09768
   275    C   13  py     Ryd( 4p)     0.00308       0.77752
   276    C   13  py     Ryd( 3p)     0.00025       0.30497
   277    C   13  py     Ryd( 5p)     0.00003       2.87996
   278    C   13  pz     Val( 2p)     1.04932      -0.07049
   279    C   13  pz     Ryd( 4p)     0.00364       0.84125
   280    C   13  pz     Ryd( 3p)     0.00042       0.37760
   281    C   13  pz     Ryd( 5p)     0.00014       3.04099
   282    C   13  dxy    Ryd( 3d)     0.00072       1.94623
   283    C   13  dxz    Ryd( 3d)     0.00050       2.22418
   284    C   13  dyz    Ryd( 3d)     0.00046       2.05330
   285    C   13  dx2y2  Ryd( 3d)     0.00040       1.69343
   286    C   13  dz2    Ryd( 3d)     0.00066       2.16309

   287    C   14  S      Cor( 1S)     1.99916     -10.40172
   288    C   14  S      Val( 2S)     0.93561      -0.17560
   289    C   14  S      Ryd( 4S)     0.00111       0.94101
   290    C   14  S      Ryd( 3S)     0.00015       0.67638
   291    C   14  S      Ryd( 5S)     0.00001      23.17532
   292    C   14  px     Val( 2p)     1.08669      -0.08015
   293    C   14  px     Ryd( 4p)     0.00407       0.87408
   294    C   14  px     Ryd( 3p)     0.00034       0.42073
   295    C   14  px     Ryd( 5p)     0.00007       3.05981
   296    C   14  py     Val( 2p)     1.01477      -0.10438
   297    C   14  py     Ryd( 4p)     0.00181       0.72513
   298    C   14  py     Ryd( 3p)     0.00033       0.52729
   299    C   14  py     Ryd( 5p)     0.00007       2.92080
   300    C   14  pz     Val( 2p)     1.11982      -0.07820
   301    C   14  pz     Ryd( 4p)     0.00469       1.03773
   302    C   14  pz     Ryd( 3p)     0.00038       0.47390
   303    C   14  pz     Ryd( 5p)     0.00009       3.15133
   304    C   14  dxy    Ryd( 3d)     0.00037       2.06394
   305    C   14  dxz    Ryd( 3d)     0.00090       2.09184
   306    C   14  dyz    Ryd( 3d)     0.00045       2.01923
   307    C   14  dx2y2  Ryd( 3d)     0.00053       1.78040
   308    C   14  dz2    Ryd( 3d)     0.00049       2.16638

   309    C   15  S      Cor( 1S)     1.99948     -10.52314
   310    C   15  S      Val( 2S)     0.86169      -0.17872
   311    C   15  S      Ryd( 3S)     0.00833       0.68882
   312    C   15  S      Ryd( 4S)     0.00017       0.71363
   313    C   15  S      Ryd( 5S)     0.00003      22.95529
   314    C   15  px     Val( 2p)     0.92409      -0.06141
   315    C   15  px     Ryd( 4p)     0.00261       1.13956
   316    C   15  px     Ryd( 3p)     0.00047       0.39212
   317    C   15  px     Ryd( 5p)     0.00013       2.32344
   318    C   15  py     Val( 2p)     0.75019      -0.05983
   319    C   15  py     Ryd( 4p)     0.00615       0.99002
   320    C   15  py     Ryd( 3p)     0.00044       0.40728
   321    C   15  py     Ryd( 5p)     0.00013       2.51846
   322    C   15  pz     Val( 2p)     0.85378      -0.07314
   323    C   15  pz     Ryd( 4p)     0.00674       1.16182
   324    C   15  pz     Ryd( 3p)     0.00051       0.46461
   325    C   15  pz     Ryd( 5p)     0.00016       2.42810
   326    C   15  dxy    Ryd( 3d)     0.00188       2.12645
   327    C   15  dxz    Ryd( 3d)     0.00347       1.97139
   328    C   15  dyz    Ryd( 3d)     0.00121       2.16355
   329    C   15  dx2y2  Ryd( 3d)     0.00278       1.87328
   330    C   15  dz2    Ryd( 3d)     0.00302       1.86890

   331    O   16  S      Cor( 1S)     1.99981     -19.36746
   332    O   16  S      Val( 2S)     1.72660      -0.98505
   333    O   16  S      Ryd( 3S)     0.00395       0.77061
   334    O   16  S      Ryd( 4S)     0.00019       1.59760
   335    O   16  S      Ryd( 5S)     0.00000      49.81932
   336    O   16  px     Val( 2p)     1.81768      -0.33344
   337    O   16  px     Ryd( 3p)     0.00239       0.71116
   338    O   16  px     Ryd( 4p)     0.00005       0.93002
   339    O   16  px     Ryd( 5p)     0.00001       5.10248
   340    O   16  py     Val( 2p)     1.58630      -0.31846
   341    O   16  py     Ryd( 3p)     0.00122       0.74654
   342    O   16  py     Ryd( 4p)     0.00007       0.85785
   343    O   16  py     Ryd( 5p)     0.00004       5.22094
   344    O   16  pz     Val( 2p)     1.55892      -0.32069
   345    O   16  pz     Ryd( 3p)     0.00105       0.74394
   346    O   16  pz     Ryd( 4p)     0.00010       0.82958
   347    O   16  pz     Ryd( 5p)     0.00005       5.27934
   348    O   16  dxy    Ryd( 3d)     0.00058       3.05812
   349    O   16  dxz    Ryd( 3d)     0.00074       3.10992
   350    O   16  dyz    Ryd( 3d)     0.00118       3.55217
   351    O   16  dx2y2  Ryd( 3d)     0.00059       3.11575
   352    O   16  dz2    Ryd( 3d)     0.00135       3.22153

   353   Cl   17  S      Cor( 1S)     2.00000    -101.25225
   354   Cl   17  S      Cor( 2S)     1.99967     -10.92234
   355   Cl   17  S      Val( 3S)     1.80703      -1.09849
   356   Cl   17  S      Ryd( 5S)     0.00157       1.19729
   357   Cl   17  S      Ryd( 4S)     0.00012       1.14865
   358   Cl   17  S      Ryd( 6S)     0.00000      17.75276
   359   Cl   17  S      Ryd( 7S)     0.00000     207.60478
   360   Cl   17  px     Cor( 2p)     1.99994      -7.54996
   361   Cl   17  px     Val( 3p)     1.48240      -0.33556
   362   Cl   17  px     Ryd( 5p)     0.00332       0.44073
   363   Cl   17  px     Ryd( 4p)     0.00014       0.38843
   364   Cl   17  px     Ryd( 6p)     0.00002       4.29883
   365   Cl   17  px     Ryd( 7p)     0.00000      24.43890
   366   Cl   17  py     Cor( 2p)     1.99996      -7.54851
   367   Cl   17  py     Val( 3p)     1.70313      -0.36546
   368   Cl   17  py     Ryd( 4p)     0.00318       0.45122
   369   Cl   17  py     Ryd( 5p)     0.00012       0.47928
   370   Cl   17  py     Ryd( 6p)     0.00002       3.91423
   371   Cl   17  py     Ryd( 7p)     0.00000      24.42840
   372   Cl   17  pz     Cor( 2p)     1.99999      -7.54706
   373   Cl   17  pz     Val( 3p)     1.95144      -0.39833
   374   Cl   17  pz     Ryd( 4p)     0.00251       0.47929
   375   Cl   17  pz     Ryd( 5p)     0.00017       0.50296
   376   Cl   17  pz     Ryd( 6p)     0.00001       3.82041
   377   Cl   17  pz     Ryd( 7p)     0.00000      24.45408
   378   Cl   17  dxy    Ryd( 3d)     0.00438       1.24672
   379   Cl   17  dxz    Ryd( 3d)     0.00119       1.10830
   380   Cl   17  dyz    Ryd( 3d)     0.00058       1.03817
   381   Cl   17  dx2y2  Ryd( 3d)     0.00289       1.06728
   382   Cl   17  dz2    Ryd( 3d)     0.00163       1.08033

   383    H   18  S      Val( 1S)     0.79362       0.10892
   384    H   18  S      Ryd( 2S)     0.00039       0.84432
   385    H   18  S      Ryd( 3S)     0.00022       1.89771

   386    H   19  S      Val( 1S)     0.79197       0.10763
   387    H   19  S      Ryd( 2S)     0.00045       0.82299
   388    H   19  S      Ryd( 3S)     0.00022       1.92637

   389    H   20  S      Val( 1S)     0.79136       0.10324
   390    H   20  S      Ryd( 3S)     0.00069       1.49509
   391    H   20  S      Ryd( 2S)     0.00021       1.32748

   392    H   21  S      Val( 1S)     0.80361       0.09251
   393    H   21  S      Ryd( 3S)     0.00068       1.48964
   394    H   21  S      Ryd( 2S)     0.00017       1.32733

   395    H   22  S      Val( 1S)     0.79165       0.10709
   396    H   22  S      Ryd( 2S)     0.00046       0.80732
   397    H   22  S      Ryd( 3S)     0.00022       1.95211

   398    H   23  S      Val( 1S)     0.75909       0.04430
   399    H   23  S      Ryd( 2S)     0.00196       0.57732
   400    H   23  S      Ryd( 3S)     0.00029       2.38656

   401    H   24  S      Val( 1S)     0.59314       0.14258
   402    H   24  S      Ryd( 2S)     0.00275       0.65658
   403    H   24  S      Ryd( 3S)     0.00038       2.20127

   404    H   25  S      Val( 1S)     0.78153       0.09979
   405    H   25  S      Ryd( 2S)     0.00064       1.13658
   406    H   25  S      Ryd( 3S)     0.00022       1.61959

   407    H   26  S      Val( 1S)     0.78892       0.10626
   408    H   26  S      Ryd( 2S)     0.00043       0.88734
   409    H   26  S      Ryd( 3S)     0.00022       1.85027

   410    H   27  S      Val( 1S)     0.78990       0.10619
   411    H   27  S      Ryd( 2S)     0.00046       0.83789
   412    H   27  S      Ryd( 3S)     0.00023       1.92234

   413    H   28  S      Val( 1S)     0.78725       0.10291
   414    H   28  S      Ryd( 3S)     0.00097       1.47642
   415    H   28  S      Ryd( 2S)     0.00015       1.37482

   416    H   29  S      Val( 1S)     0.84910       0.02661
   417    H   29  S      Ryd( 2S)     0.00131       0.53489
   418    H   29  S      Ryd( 3S)     0.00024       2.20075

 WARNING:  1 low occupancy (<1.9990e) core orbital  found on  C    8
           1 low occupancy (<1.9990e) core orbital  found on  C   10

 WARNING:  Population inversion found on atom  C    1
           Population inversion found on atom  C    2
           Population inversion found on atom  C    3
           Population inversion found on atom  C    4
           Population inversion found on atom  C    5
           Population inversion found on atom  C    6
           Population inversion found on atom  C    7
           Population inversion found on atom  C    8
           Population inversion found on atom  N    9
           Population inversion found on atom  C   10
           Population inversion found on atom  C   11
           Population inversion found on atom  C   12
           Population inversion found on atom  C   13
           Population inversion found on atom  C   14
           Population inversion found on atom  C   15
           Population inversion found on atom Cl   17
           Population inversion found on atom  H   20
           Population inversion found on atom  H   21
           Population inversion found on atom  H   28


 Summary of Natural Population Analysis:                  
                                                          
                                       Natural Population 
                Natural  -----------------------------------------------
    Atom  No    Charge         Core      Valence    Rydberg      Total
 -----------------------------------------------------------------------
      C    1   -0.19802      1.99929     4.18199    0.01674     6.19802
      C    2   -0.18224      1.99929     4.16632    0.01664     6.18224
      C    3   -0.19043      1.99918     4.17554    0.01572     6.19043
      C    4   -0.02815      1.99912     4.01129    0.01773     6.02815
      C    5   -0.21132      1.99916     4.19689    0.01527     6.21132
      C    6   -0.18020      1.99929     4.16399    0.01692     6.18020
      C    7   -0.08099      1.99905     4.05157    0.03037     6.08099
      C    8   -0.05712      1.99896     4.03874    0.01942     6.05712
      N    9   -0.62131      1.99939     5.60397    0.01795     7.62131
      C   10   -0.08025      1.99865     4.05720    0.02440     6.08025
      C   11   -0.20281      1.99913     4.18498    0.01870     6.20281
      C   12   -0.17843      1.99928     4.16271    0.01644     6.17843
      C   13   -0.18595      1.99929     4.17030    0.01637     6.18595
      C   14   -0.17192      1.99916     4.15689    0.01587     6.17192
      C   15    0.57255      1.99948     3.38975    0.03823     5.42745
      O   16   -0.70286      1.99981     6.68950    0.01354     8.70286
     Cl   17    0.03457      9.99956     6.94400    0.02187    16.96543
      H   18    0.20578      0.00000     0.79362    0.00060     0.79422
      H   19    0.20735      0.00000     0.79197    0.00067     0.79265
      H   20    0.20773      0.00000     0.79136    0.00091     0.79227
      H   21    0.19554      0.00000     0.80361    0.00085     0.80446
      H   22    0.20767      0.00000     0.79165    0.00067     0.79233
      H   23    0.23866      0.00000     0.75909    0.00225     0.76134
      H   24    0.40374      0.00000     0.59314    0.00312     0.59626
      H   25    0.21761      0.00000     0.78153    0.00087     0.78239
      H   26    0.21043      0.00000     0.78892    0.00065     0.78957
      H   27    0.20941      0.00000     0.78990    0.00069     0.79059
      H   28    0.21163      0.00000     0.78725    0.00112     0.78837
      H   29    0.14934      0.00000     0.84910    0.00155     0.85066
 =======================================================================
   * Total *   -0.00000     41.98709    85.66677    0.34614   128.00000

                                 Natural Population      
 --------------------------------------------------------
   Core                      41.98709 ( 99.9693% of  42)
   Valence                   85.66677 ( 99.6125% of  86)
   Natural Minimal Basis    127.65386 ( 99.7296% of 128)
   Natural Rydberg Basis      0.34614 (  0.2704% of 128)
 --------------------------------------------------------

    Atom  No          Natural Electron Configuration
 ----------------------------------------------------------------------------
      C    1      [core]2S( 0.95)2p( 3.23)4p( 0.01)
      C    2      [core]2S( 0.95)2p( 3.22)4p( 0.01)
      C    3      [core]2S( 0.94)2p( 3.24)4p( 0.01)
      C    4      [core]2S( 0.88)2p( 3.13)4p( 0.01)
      C    5      [core]2S( 0.93)2p( 3.27)4p( 0.01)
      C    6      [core]2S( 0.95)2p( 3.22)4p( 0.01)
      C    7      [core]2S( 0.90)2p( 3.15)3p( 0.01)3d( 0.01)4p( 0.02)
      C    8      [core]2S( 0.88)2p( 3.16)4p( 0.01)
      N    9      [core]2S( 1.24)2p( 4.36)4p( 0.01)
      C   10      [core]2S( 0.92)2p( 3.13)3d( 0.01)4p( 0.02)
      C   11      [core]2S( 0.94)2p( 3.24)4p( 0.01)
      C   12      [core]2S( 0.95)2p( 3.21)4p( 0.01)
      C   13      [core]2S( 0.95)2p( 3.22)4p( 0.01)
      C   14      [core]2S( 0.94)2p( 3.22)4p( 0.01)
      C   15      [core]2S( 0.86)2p( 2.53)3S( 0.01)3d( 0.01)4p( 0.02)
      O   16      [core]2S( 1.73)2p( 4.96)
     Cl   17      [core]3S( 1.81)3p( 5.14)3d( 0.01)4p( 0.01)
      H   18            1S( 0.79)
      H   19            1S( 0.79)
      H   20            1S( 0.79)
      H   21            1S( 0.80)
      H   22            1S( 0.79)
      H   23            1S( 0.76)
      H   24            1S( 0.59)
      H   25            1S( 0.78)
      H   26            1S( 0.79)
      H   27            1S( 0.79)
      H   28            1S( 0.79)
      H   29            1S( 0.85)


 Wiberg bond index matrix in the NAO basis:                                    

     Atom    1       2       3       4       5       6       7       8       9
     ---- ------  ------  ------  ------  ------  ------  ------  ------  ------
   1.  C  0.0000  1.4261  0.0111  0.1087  0.0111  1.4436  0.0013  0.0033  0.0004
   2.  C  1.4261  0.0000  1.4472  0.0125  0.1090  0.0114  0.0084  0.0004  0.0007
   3.  C  0.0111  1.4472  0.0000  1.3927  0.0127  0.1146  0.0107  0.0064  0.0064
   4.  C  0.1087  0.0125  1.3927  0.0000  1.4096  0.0134  0.9919  0.0176  0.0070
   5.  C  0.0111  0.1090  0.0127  1.4096  0.0000  1.4239  0.0097  0.0105  0.0045
   6.  C  1.4436  0.0114  0.1146  0.0134  1.4239  0.0000  0.0080  0.0005  0.0010
   7.  C  0.0013  0.0084  0.0107  0.9919  0.0097  0.0080  0.0000  0.9764  0.9602
   8.  C  0.0033  0.0004  0.0064  0.0176  0.0105  0.0005  0.9764  0.0000  0.0182
   9.  N  0.0004  0.0007  0.0064  0.0070  0.0045  0.0010  0.9602  0.0182  0.0000
  10.  C  0.0009  0.0002  0.0013  0.0085  0.0017  0.0004  0.0103  1.3731  0.0106
  11.  C  0.0002  0.0000  0.0003  0.0003  0.0005  0.0001  0.0077  0.0148  0.0006
  12.  C  0.0006  0.0001  0.0008  0.0026  0.0008  0.0002  0.0014  0.1055  0.0034
  13.  C  0.0002  0.0002  0.0003  0.0006  0.0003  0.0001  0.0081  0.0121  0.0013
  14.  C  0.0007  0.0004  0.0016  0.0062  0.0013  0.0005  0.0115  1.3840  0.0058
  15.  C  0.0001  0.0004  0.0004  0.0067  0.0004  0.0002  0.0097  0.0050  1.2350
  16.  O  0.0001  0.0004  0.0005  0.0009  0.0006  0.0003  0.0134  0.0042  0.1634
  17. Cl  0.0003  0.0001  0.0012  0.0007  0.0005  0.0001  0.0065  0.0560  0.0012
  18.  H  0.9297  0.0037  0.0076  0.0003  0.0076  0.0036  0.0004  0.0000  0.0000
  19.  H  0.0037  0.9295  0.0036  0.0069  0.0003  0.0075  0.0003  0.0000  0.0002
  20.  H  0.0075  0.0039  0.9266  0.0037  0.0088  0.0004  0.0021  0.0001  0.0003
  21.  H  0.0075  0.0004  0.0086  0.0036  0.9305  0.0041  0.0022  0.0001  0.0004
  22.  H  0.0037  0.0075  0.0003  0.0069  0.0035  0.9292  0.0004  0.0001  0.0001
  23.  H  0.0027  0.0005  0.0044  0.0036  0.0128  0.0001  0.8825  0.0013  0.0090
  24.  H  0.0001  0.0001  0.0009  0.0026  0.0011  0.0001  0.0053  0.0031  0.8016
  25.  H  0.0000  0.0000  0.0000  0.0001  0.0000  0.0000  0.0003  0.0068  0.0001
  26.  H  0.0000  0.0000  0.0000  0.0000  0.0000  0.0000  0.0004  0.0003  0.0000
  27.  H  0.0000  0.0000  0.0000  0.0000  0.0000  0.0000  0.0003  0.0070  0.0001
  28.  H  0.0000  0.0000  0.0001  0.0002  0.0006  0.0001  0.0023  0.0040  0.0007
  29.  H  0.0000  0.0000  0.0000  0.0003  0.0001  0.0001  0.0002  0.0004  0.0030

     Atom   10      11      12      13      14      15      16      17      18
     ---- ------  ------  ------  ------  ------  ------  ------  ------  ------
   1.  C  0.0009  0.0002  0.0006  0.0002  0.0007  0.0001  0.0001  0.0003  0.9297
   2.  C  0.0002  0.0000  0.0001  0.0002  0.0004  0.0004  0.0004  0.0001  0.0037
   3.  C  0.0013  0.0003  0.0008  0.0003  0.0016  0.0004  0.0005  0.0012  0.0076
   4.  C  0.0085  0.0003  0.0026  0.0006  0.0062  0.0067  0.0009  0.0007  0.0003
   5.  C  0.0017  0.0005  0.0008  0.0003  0.0013  0.0004  0.0006  0.0005  0.0076
   6.  C  0.0004  0.0001  0.0002  0.0001  0.0005  0.0002  0.0003  0.0001  0.0036
   7.  C  0.0103  0.0077  0.0014  0.0081  0.0115  0.0097  0.0134  0.0065  0.0004
   8.  C  1.3731  0.0148  0.1055  0.0121  1.3840  0.0050  0.0042  0.0560  0.0000
   9.  N  0.0106  0.0006  0.0034  0.0013  0.0058  1.2350  0.1634  0.0012  0.0000
  10.  C  0.0000  1.3805  0.0140  0.0994  0.0151  0.0008  0.0009  1.0763  0.0000
  11.  C  1.3805  0.0000  1.4442  0.0110  0.1112  0.0002  0.0002  0.0520  0.0000
  12.  C  0.0140  1.4442  0.0000  1.4178  0.0116  0.0002  0.0004  0.0140  0.0000
  13.  C  0.0994  0.0110  1.4178  0.0000  1.4493  0.0002  0.0002  0.0164  0.0000
  14.  C  0.0151  0.1112  0.0116  1.4493  0.0000  0.0007  0.0009  0.0136  0.0000
  15.  C  0.0008  0.0002  0.0002  0.0002  0.0007  0.0000  1.6209  0.0006  0.0000
  16.  O  0.0009  0.0002  0.0004  0.0002  0.0009  1.6209  0.0000  0.0003  0.0000
  17. Cl  1.0763  0.0520  0.0140  0.0164  0.0136  0.0006  0.0003  0.0000  0.0000
  18.  H  0.0000  0.0000  0.0000  0.0000  0.0000  0.0000  0.0000  0.0000  0.0000
  19.  H  0.0000  0.0000  0.0000  0.0000  0.0000  0.0000  0.0000  0.0000  0.0026
  20.  H  0.0002  0.0001  0.0000  0.0000  0.0001  0.0000  0.0000  0.0007  0.0002
  21.  H  0.0001  0.0000  0.0000  0.0000  0.0001  0.0001  0.0001  0.0000  0.0002
  22.  H  0.0000  0.0000  0.0000  0.0000  0.0000  0.0000  0.0000  0.0000  0.0026
  23.  H  0.0027  0.0007  0.0003  0.0003  0.0085  0.0040  0.0038  0.0037  0.0000
  24.  H  0.0002  0.0001  0.0001  0.0001  0.0002  0.0046  0.0050  0.0001  0.0000
  25.  H  0.0031  0.9243  0.0044  0.0074  0.0005  0.0000  0.0000  0.0035  0.0000
  26.  H  0.0064  0.0038  0.9281  0.0038  0.0076  0.0000  0.0000  0.0008  0.0000
  27.  H  0.0003  0.0075  0.0038  0.9282  0.0038  0.0000  0.0000  0.0006  0.0000
  28.  H  0.0074  0.0004  0.0075  0.0040  0.9245  0.0001  0.0001  0.0010  0.0000
  29.  H  0.0002  0.0001  0.0000  0.0000  0.0002  0.9256  0.0391  0.0004  0.0000

     Atom   19      20      21      22      23      24      25      26      27
     ---- ------  ------  ------  ------  ------  ------  ------  ------  ------
   1.  C  0.0037  0.0075  0.0075  0.0037  0.0027  0.0001  0.0000  0.0000  0.0000
   2.  C  0.9295  0.0039  0.0004  0.0075  0.0005  0.0001  0.0000  0.0000  0.0000
   3.  C  0.0036  0.9266  0.0086  0.0003  0.0044  0.0009  0.0000  0.0000  0.0000
   4.  C  0.0069  0.0037  0.0036  0.0069  0.0036  0.0026  0.0001  0.0000  0.0000
   5.  C  0.0003  0.0088  0.9305  0.0035  0.0128  0.0011  0.0000  0.0000  0.0000
   6.  C  0.0075  0.0004  0.0041  0.9292  0.0001  0.0001  0.0000  0.0000  0.0000
   7.  C  0.0003  0.0021  0.0022  0.0004  0.8825  0.0053  0.0003  0.0004  0.0003
   8.  C  0.0000  0.0001  0.0001  0.0001  0.0013  0.0031  0.0068  0.0003  0.0070
   9.  N  0.0002  0.0003  0.0004  0.0001  0.0090  0.8016  0.0001  0.0000  0.0001
  10.  C  0.0000  0.0002  0.0001  0.0000  0.0027  0.0002  0.0031  0.0064  0.0003
  11.  C  0.0000  0.0001  0.0000  0.0000  0.0007  0.0001  0.9243  0.0038  0.0075
  12.  C  0.0000  0.0000  0.0000  0.0000  0.0003  0.0001  0.0044  0.9281  0.0038
  13.  C  0.0000  0.0000  0.0000  0.0000  0.0003  0.0001  0.0074  0.0038  0.9282
  14.  C  0.0000  0.0001  0.0001  0.0000  0.0085  0.0002  0.0005  0.0076  0.0038
  15.  C  0.0000  0.0000  0.0001  0.0000  0.0040  0.0046  0.0000  0.0000  0.0000
  16.  O  0.0000  0.0000  0.0001  0.0000  0.0038  0.0050  0.0000  0.0000  0.0000
  17. Cl  0.0000  0.0007  0.0000  0.0000  0.0037  0.0001  0.0035  0.0008  0.0006
  18.  H  0.0026  0.0002  0.0002  0.0026  0.0000  0.0000  0.0000  0.0000  0.0000
  19.  H  0.0000  0.0026  0.0004  0.0002  0.0000  0.0001  0.0000  0.0000  0.0000
  20.  H  0.0026  0.0000  0.0002  0.0004  0.0002  0.0000  0.0000  0.0000  0.0000
  21.  H  0.0004  0.0002  0.0000  0.0026  0.0002  0.0015  0.0000  0.0000  0.0000
  22.  H  0.0002  0.0004  0.0026  0.0000  0.0002  0.0000  0.0000  0.0000  0.0000
  23.  H  0.0000  0.0002  0.0002  0.0002  0.0000  0.0034  0.0000  0.0000  0.0003
  24.  H  0.0001  0.0000  0.0015  0.0000  0.0034  0.0000  0.0000  0.0000  0.0000
  25.  H  0.0000  0.0000  0.0000  0.0000  0.0000  0.0000  0.0000  0.0027  0.0002
  26.  H  0.0000  0.0000  0.0000  0.0000  0.0000  0.0000  0.0027  0.0000  0.0026
  27.  H  0.0000  0.0000  0.0000  0.0000  0.0003  0.0000  0.0002  0.0026  0.0000
  28.  H  0.0000  0.0000  0.0001  0.0000  0.0008  0.0000  0.0003  0.0002  0.0026
  29.  H  0.0000  0.0000  0.0000  0.0000  0.0003  0.0101  0.0000  0.0000  0.0000

     Atom   28      29
     ---- ------  ------
   1.  C  0.0000  0.0000
   2.  C  0.0000  0.0000
   3.  C  0.0001  0.0000
   4.  C  0.0002  0.0003
   5.  C  0.0006  0.0001
   6.  C  0.0001  0.0001
   7.  C  0.0023  0.0002
   8.  C  0.0040  0.0004
   9.  N  0.0007  0.0030
  10.  C  0.0074  0.0002
  11.  C  0.0004  0.0001
  12.  C  0.0075  0.0000
  13.  C  0.0040  0.0000
  14.  C  0.9245  0.0002
  15.  C  0.0001  0.9256
  16.  O  0.0001  0.0391
  17. Cl  0.0010  0.0004
  18.  H  0.0000  0.0000
  19.  H  0.0000  0.0000
  20.  H  0.0000  0.0000
  21.  H  0.0001  0.0000
  22.  H  0.0000  0.0000
  23.  H  0.0008  0.0003
  24.  H  0.0000  0.0101
  25.  H  0.0003  0.0000
  26.  H  0.0002  0.0000
  27.  H  0.0026  0.0000
  28.  H  0.0000  0.0000
  29.  H  0.0000  0.0000


 Wiberg bond index, Totals by atom:                                            

     Atom    1
     ---- ------
   1.  C  3.9638
   2.  C  3.9633
   3.  C  3.9606
   4.  C  4.0080
   5.  C  3.9626
   6.  C  3.9634
   7.  C  3.9317
   8.  C  4.0111
   9.  N  3.2352
  10.  C  4.0144
  11.  C  3.9608
  12.  C  3.9618
  13.  C  3.9613
  14.  C  3.9599
  15.  C  3.8160
  16.  O  1.8557
  17. Cl  1.2506
  18.  H  0.9586
  19.  H  0.9581
  20.  H  0.9583
  21.  H  0.9631
  22.  H  0.9579
  23.  H  0.9465
  24.  H  0.8407
  25.  H  0.9540
  26.  H  0.9567
  27.  H  0.9572
  28.  H  0.9570
  29.  H  0.9803


 Atom-atom overlap-weighted NAO bond order:                                    

     Atom    1       2       3       4       5       6       7       8       9
     ---- ------  ------  ------  ------  ------  ------  ------  ------  ------
   1.  C  0.0000  1.1432  0.0145 -0.0450  0.0134  1.1488  0.0010 -0.0002 -0.0004
   2.  C  1.1432  0.0000  1.1465  0.0230 -0.0423  0.0171  0.0084  0.0005 -0.0007
   3.  C  0.0145  1.1465  0.0000  1.1234  0.0127 -0.0408  0.0206 -0.0099  0.0022
   4.  C -0.0450  0.0230  1.1234  0.0000  1.1333  0.0237  0.8673  0.0335  0.0078
   5.  C  0.0134 -0.0423  0.0127  1.1333  0.0000  1.1368  0.0113 -0.0028 -0.0034
   6.  C  1.1488  0.0171 -0.0408  0.0237  1.1368  0.0000  0.0109 -0.0008 -0.0005
   7.  C  0.0010  0.0084  0.0206  0.8673  0.0113  0.0109  0.0000  0.8576  0.8098
   8.  C -0.0002  0.0005 -0.0099  0.0335 -0.0028 -0.0008  0.8576  0.0000  0.0013
   9.  N -0.0004 -0.0007  0.0022  0.0078 -0.0034 -0.0005  0.8098  0.0013  0.0000
  10.  C  0.0000  0.0006 -0.0037 -0.0010  0.0003 -0.0000  0.0172  1.1354  0.0023
  11.  C -0.0000 -0.0001  0.0004 -0.0009  0.0000 -0.0000  0.0095  0.0251 -0.0013
  12.  C -0.0000  0.0000  0.0002 -0.0006 -0.0001 -0.0000  0.0002 -0.0407 -0.0004
  13.  C  0.0001  0.0000  0.0000  0.0002  0.0006 -0.0001  0.0088  0.0243 -0.0009
  14.  C  0.0003  0.0002  0.0000 -0.0123 -0.0017  0.0002  0.0198  1.1177 -0.0049
  15.  C  0.0000 -0.0000 -0.0005  0.0083  0.0013  0.0001  0.0135  0.0013  1.0147
  16.  O  0.0000  0.0000  0.0000 -0.0007 -0.0005 -0.0001  0.0054 -0.0000 -0.0344
  17. Cl -0.0000  0.0000  0.0007  0.0003  0.0003  0.0000 -0.0021 -0.0287  0.0003
  18.  H  0.8056  0.0174  0.0020  0.0003  0.0022  0.0176 -0.0002  0.0000 -0.0000
  19.  H  0.0181  0.8057  0.0162  0.0011 -0.0005  0.0026 -0.0008  0.0000  0.0000
  20.  H  0.0027  0.0175  0.7990  0.0160  0.0027  0.0015 -0.0026 -0.0004  0.0000
  21.  H  0.0028  0.0012  0.0028  0.0145  0.8015  0.0182 -0.0036  0.0004 -0.0006
  22.  H  0.0181  0.0030 -0.0005  0.0010  0.0164  0.8072 -0.0008 -0.0000 -0.0000
  23.  H -0.0000  0.0002 -0.0019  0.0092  0.0041 -0.0007  0.7499  0.0047 -0.0138
  24.  H -0.0000 -0.0003  0.0008 -0.0105  0.0080 -0.0006  0.0045  0.0058  0.7107
  25.  H  0.0000 -0.0000 -0.0000  0.0000  0.0000 -0.0000 -0.0005  0.0021  0.0000
  26.  H  0.0000  0.0000  0.0000  0.0000 -0.0000 -0.0000 -0.0002  0.0004  0.0000
  27.  H -0.0000 -0.0000  0.0000  0.0001  0.0000  0.0000 -0.0007  0.0014  0.0000
  28.  H  0.0000  0.0001  0.0002 -0.0004 -0.0006 -0.0002 -0.0022  0.0155 -0.0033
  29.  H  0.0000  0.0000 -0.0001  0.0011  0.0001  0.0000  0.0022  0.0027 -0.0075

     Atom   10      11      12      13      14      15      16      17      18
     ---- ------  ------  ------  ------  ------  ------  ------  ------  ------
   1.  C  0.0000 -0.0000 -0.0000  0.0001  0.0003  0.0000  0.0000 -0.0000  0.8056
   2.  C  0.0006 -0.0001  0.0000  0.0000  0.0002 -0.0000  0.0000  0.0000  0.0174
   3.  C -0.0037  0.0004  0.0002  0.0000  0.0000 -0.0005  0.0000  0.0007  0.0020
   4.  C -0.0010 -0.0009 -0.0006  0.0002 -0.0123  0.0083 -0.0007  0.0003  0.0003
   5.  C  0.0003  0.0000 -0.0001  0.0006 -0.0017  0.0013 -0.0005  0.0003  0.0022
   6.  C -0.0000 -0.0000 -0.0000 -0.0001  0.0002  0.0001 -0.0001  0.0000  0.0176
   7.  C  0.0172  0.0095  0.0002  0.0088  0.0198  0.0135  0.0054 -0.0021 -0.0002
   8.  C  1.1354  0.0251 -0.0407  0.0243  1.1177  0.0013 -0.0000 -0.0287  0.0000
   9.  N  0.0023 -0.0013 -0.0004 -0.0009 -0.0049  1.0147 -0.0344  0.0003 -0.0000
  10.  C  0.0000  1.1423  0.0316 -0.0348  0.0265  0.0018  0.0002  0.8627 -0.0000
  11.  C  1.1423  0.0000  1.1477  0.0165 -0.0388  0.0000  0.0000 -0.0225 -0.0000
  12.  C  0.0316  1.1477  0.0000  1.1394  0.0166  0.0002  0.0000  0.0067  0.0000
  13.  C -0.0348  0.0165  1.1394  0.0000  1.1465 -0.0002  0.0000  0.0012 -0.0000
  14.  C  0.0265 -0.0388  0.0166  1.1465  0.0000  0.0013 -0.0003  0.0074 -0.0000
  15.  C  0.0018  0.0000  0.0002 -0.0002  0.0013  0.0000  1.0901  0.0007  0.0000
  16.  O  0.0002  0.0000  0.0000  0.0000 -0.0003  1.0901  0.0000 -0.0000  0.0000
  17. Cl  0.8627 -0.0225  0.0067  0.0012  0.0074  0.0007 -0.0000  0.0000 -0.0000
  18.  H -0.0000 -0.0000  0.0000 -0.0000 -0.0000  0.0000  0.0000 -0.0000  0.0000
  19.  H  0.0000  0.0000 -0.0000 -0.0000  0.0000  0.0000 -0.0000 -0.0000 -0.0034
  20.  H -0.0001 -0.0001  0.0000  0.0000  0.0003 -0.0000  0.0000 -0.0007  0.0000
  21.  H  0.0000  0.0000 -0.0000  0.0001 -0.0006 -0.0002 -0.0002 -0.0000  0.0000
  22.  H  0.0000  0.0000  0.0000 -0.0000  0.0000 -0.0000  0.0000 -0.0000 -0.0034
  23.  H -0.0040  0.0013 -0.0002 -0.0004  0.0056 -0.0024  0.0005  0.0086  0.0000
  24.  H -0.0002  0.0001 -0.0000  0.0001  0.0010  0.0102  0.0078 -0.0001  0.0000
  25.  H  0.0159  0.8033  0.0199  0.0033 -0.0003 -0.0000  0.0000 -0.0044 -0.0000
  26.  H  0.0000  0.0179  0.8047  0.0182  0.0017 -0.0000 -0.0000 -0.0004 -0.0000
  27.  H -0.0008  0.0025  0.0183  0.8066  0.0167 -0.0000  0.0000 -0.0000 -0.0000
  28.  H  0.0007  0.0014  0.0030  0.0182  0.7985 -0.0007  0.0001 -0.0003 -0.0000
  29.  H  0.0024  0.0002  0.0000 -0.0001  0.0005  0.8027 -0.0183  0.0017  0.0000

     Atom   19      20      21      22      23      24      25      26      27
     ---- ------  ------  ------  ------  ------  ------  ------  ------  ------
   1.  C  0.0181  0.0027  0.0028  0.0181 -0.0000 -0.0000  0.0000  0.0000 -0.0000
   2.  C  0.8057  0.0175  0.0012  0.0030  0.0002 -0.0003 -0.0000  0.0000 -0.0000
   3.  C  0.0162  0.7990  0.0028 -0.0005 -0.0019  0.0008 -0.0000  0.0000  0.0000
   4.  C  0.0011  0.0160  0.0145  0.0010  0.0092 -0.0105  0.0000  0.0000  0.0001
   5.  C -0.0005  0.0027  0.8015  0.0164  0.0041  0.0080  0.0000 -0.0000  0.0000
   6.  C  0.0026  0.0015  0.0182  0.8072 -0.0007 -0.0006 -0.0000 -0.0000  0.0000
   7.  C -0.0008 -0.0026 -0.0036 -0.0008  0.7499  0.0045 -0.0005 -0.0002 -0.0007
   8.  C  0.0000 -0.0004  0.0004 -0.0000  0.0047  0.0058  0.0021  0.0004  0.0014
   9.  N  0.0000  0.0000 -0.0006 -0.0000 -0.0138  0.7107  0.0000  0.0000  0.0000
  10.  C  0.0000 -0.0001  0.0000  0.0000 -0.0040 -0.0002  0.0159  0.0000 -0.0008
  11.  C  0.0000 -0.0001  0.0000  0.0000  0.0013  0.0001  0.8033  0.0179  0.0025
  12.  C -0.0000  0.0000 -0.0000  0.0000 -0.0002 -0.0000  0.0199  0.8047  0.0183
  13.  C -0.0000  0.0000  0.0001 -0.0000 -0.0004  0.0001  0.0033  0.0182  0.8066
  14.  C  0.0000  0.0003 -0.0006  0.0000  0.0056  0.0010 -0.0003  0.0017  0.0167
  15.  C  0.0000 -0.0000 -0.0002 -0.0000 -0.0024  0.0102 -0.0000 -0.0000 -0.0000
  16.  O -0.0000  0.0000 -0.0002  0.0000  0.0005  0.0078  0.0000 -0.0000  0.0000
  17. Cl -0.0000 -0.0007 -0.0000 -0.0000  0.0086 -0.0001 -0.0044 -0.0004 -0.0000
  18.  H -0.0034  0.0000  0.0000 -0.0034  0.0000  0.0000 -0.0000 -0.0000 -0.0000
  19.  H  0.0000 -0.0034 -0.0000  0.0000  0.0000 -0.0000 -0.0000 -0.0000 -0.0000
  20.  H -0.0034  0.0000  0.0000 -0.0000  0.0009  0.0000 -0.0000 -0.0000 -0.0000
  21.  H -0.0000  0.0000  0.0000 -0.0037 -0.0001  0.0065  0.0000  0.0000  0.0000
  22.  H  0.0000 -0.0000 -0.0037  0.0000  0.0000 -0.0000  0.0000  0.0000 -0.0000
  23.  H  0.0000  0.0009 -0.0001  0.0000  0.0000  0.0036  0.0000  0.0000  0.0000
  24.  H -0.0000  0.0000  0.0065 -0.0000  0.0036  0.0000 -0.0000  0.0000  0.0000
  25.  H -0.0000 -0.0000  0.0000  0.0000  0.0000 -0.0000  0.0000 -0.0035  0.0000
  26.  H -0.0000 -0.0000  0.0000  0.0000  0.0000  0.0000 -0.0035  0.0000 -0.0034
  27.  H -0.0000 -0.0000  0.0000 -0.0000  0.0000  0.0000  0.0000 -0.0034  0.0000
  28.  H -0.0000  0.0000 -0.0007 -0.0000  0.0002 -0.0000 -0.0000  0.0000 -0.0035
  29.  H  0.0000  0.0000 -0.0000  0.0000  0.0028  0.0059 -0.0000  0.0000  0.0000

     Atom   28      29
     ---- ------  ------
   1.  C  0.0000  0.0000
   2.  C  0.0001  0.0000
   3.  C  0.0002 -0.0001
   4.  C -0.0004  0.0011
   5.  C -0.0006  0.0001
   6.  C -0.0002  0.0000
   7.  C -0.0022  0.0022
   8.  C  0.0155  0.0027
   9.  N -0.0033 -0.0075
  10.  C  0.0007  0.0024
  11.  C  0.0014  0.0002
  12.  C  0.0030  0.0000
  13.  C  0.0182 -0.0001
  14.  C  0.7985  0.0005
  15.  C -0.0007  0.8027
  16.  O  0.0001 -0.0183
  17. Cl -0.0003  0.0017
  18.  H -0.0000  0.0000
  19.  H -0.0000  0.0000
  20.  H  0.0000  0.0000
  21.  H -0.0007 -0.0000
  22.  H -0.0000  0.0000
  23.  H  0.0002  0.0028
  24.  H -0.0000  0.0059
  25.  H -0.0000 -0.0000
  26.  H  0.0000  0.0000
  27.  H -0.0035  0.0000
  28.  H  0.0000 -0.0000
  29.  H -0.0000  0.0000


 Atom-atom overlap-weighted NAO bond order, Totals by atom:                    

     Atom    1
     ---- ------
   1.  C  3.1230
   2.  C  3.1411
   3.  C  3.0850
   4.  C  3.1927
   5.  C  3.0931
   6.  C  3.1410
   7.  C  3.4043
   8.  C  3.1462
   9.  N  2.4772
  10.  C  3.1955
  11.  C  3.1046
  12.  C  3.1467
  13.  C  3.1476
  14.  C  3.1019
  15.  C  2.9420
  16.  O  1.0497
  17. Cl  0.8314
  18.  H  0.8381
  19.  H  0.8357
  20.  H  0.8335
  21.  H  0.8385
  22.  H  0.8373
  23.  H  0.7680
  24.  H  0.7534
  25.  H  0.8360
  26.  H  0.8356
  27.  H  0.8371
  28.  H  0.8261
  29.  H  0.7964


 MO bond order:                                                                

     Atom    1       2       3       4       5       6       7       8       9
     ---- ------  ------  ------  ------  ------  ------  ------  ------  ------
   1.  C  0.0000  0.8986  0.2740 -0.1698  0.1061 -0.0259  0.0391  0.0175 -0.0292
   2.  C  0.8986  0.0000 -0.2342  0.1188 -0.2336  0.3081 -0.0790  0.0011  0.0440
   3.  C  0.2740 -0.2342  0.0000 -0.2432 -0.0741 -0.2911  0.0668  0.0259 -0.0624
   4.  C -0.1698  0.1188 -0.2432  0.0000  0.7779 -0.0883 -0.8538  0.0797  0.0541
   5.  C  0.1061 -0.2336 -0.0741  0.7779  0.0000 -0.1967  0.1381 -0.0228  0.0708
   6.  C -0.0259  0.3081 -0.2911 -0.0883 -0.1967  0.0000 -0.0732 -0.0217 -0.0202
   7.  C  0.0391 -0.0790  0.0668 -0.8538  0.1381 -0.0732  0.0000  0.4053 -1.1782
   8.  C  0.0175  0.0011  0.0259  0.0797 -0.0228 -0.0217  0.4053  0.0000  0.0698
   9.  N -0.0292  0.0440 -0.0624  0.0541  0.0708 -0.0202 -1.1782  0.0698  0.0000
  10.  C  0.0420  0.0069 -0.0297  0.0474 -0.0610  0.0236  0.0917  1.9507  0.2775
  11.  C -0.0223 -0.0091  0.0405 -0.0109  0.0188 -0.0047 -0.0626 -0.2006 -0.0413
  12.  C -0.0394 -0.0003  0.0671 -0.0460  0.0424 -0.0411 -0.0322 -0.9952 -0.1662
  13.  C  0.0121  0.0166 -0.0175 -0.0139 -0.0039 -0.0120 -0.0453 -0.0559 -0.0009
  14.  C  0.0511  0.0070 -0.0722  0.1103 -0.0271  0.0430  0.0554  1.9505  0.1981
  15.  C  0.0127 -0.0054  0.0104 -0.1929 -0.0403 -0.0015  0.0619 -0.0114 -0.8867
  16.  O -0.0134  0.0227  0.0007  0.0744  0.0172  0.0011 -0.2142 -0.0263 -0.0390
  17. Cl -0.0319 -0.0194  0.0418 -0.0050  0.0415 -0.0308  0.1170 -0.5283 -0.0581
  18.  H  1.6213 -0.0289  0.1213  0.0393  0.1367  0.0908  0.0293  0.0024  0.0009
  19.  H -0.0078  1.5656  0.0870  0.1263  0.0244  0.1228  0.0017  0.0028  0.0187
  20.  H  0.0252 -0.0825  0.4671  0.0854  0.0474  0.0166 -0.0157  0.0139  0.0289
  21.  H -0.0531  0.0012 -0.0447  0.0389 -0.5600 -0.0372 -0.0505  0.0046  0.0183
  22.  H -0.0788  0.0362  0.0051  0.0467  0.1086  0.5492 -0.0040  0.0010 -0.0075
  23.  H -0.0464 -0.0204  0.0702 -0.0372  0.1188  0.0045 -0.0121  0.0006  0.0741
  24.  H -0.0136  0.0307 -0.0198  0.0487 -0.0695  0.0168 -0.0891 -0.0431  0.5153
  25.  H -0.0037 -0.0007  0.0013 -0.0078  0.0048 -0.0008  0.0027  0.0495  0.0164
  26.  H -0.0001 -0.0002 -0.0014  0.0021  0.0001  0.0013  0.0206  0.0193  0.0040
  27.  H -0.0044  0.0001  0.0004  0.0039  0.0034 -0.0017 -0.0019  0.0614 -0.0031
  28.  H -0.0029  0.0043 -0.0013 -0.0083  0.0014 -0.0098 -0.0191  0.0314  0.0013
  29.  H  0.0079  0.0071  0.0059 -0.0226  0.0062 -0.0037 -0.0034 -0.0327 -0.0712

     Atom   10      11      12      13      14      15      16      17      18
     ---- ------  ------  ------  ------  ------  ------  ------  ------  ------
   1.  C  0.0420 -0.0223 -0.0394  0.0121  0.0511  0.0127 -0.0134 -0.0319  1.6213
   2.  C  0.0069 -0.0091 -0.0003  0.0166  0.0070 -0.0054  0.0227 -0.0194 -0.0289
   3.  C -0.0297  0.0405  0.0671 -0.0175 -0.0722  0.0104  0.0007  0.0418  0.1213
   4.  C  0.0474 -0.0109 -0.0460 -0.0139  0.1103 -0.1929  0.0744 -0.0050  0.0393
   5.  C -0.0610  0.0188  0.0424 -0.0039 -0.0271 -0.0403  0.0172  0.0415  0.1367
   6.  C  0.0236 -0.0047 -0.0411 -0.0120  0.0430 -0.0015  0.0011 -0.0308  0.0908
   7.  C  0.0917 -0.0626 -0.0322 -0.0453  0.0554  0.0619 -0.2142  0.1170  0.0293
   8.  C  1.9507 -0.2006 -0.9952 -0.0559  1.9505 -0.0114 -0.0263 -0.5283  0.0024
   9.  N  0.2775 -0.0413 -0.1662 -0.0009  0.1981 -0.8867 -0.0390 -0.0581  0.0009
  10.  C  0.0000  1.9364  0.0397 -1.0008 -0.2785 -0.0236  0.0131  0.6691 -0.0015
  11.  C  1.9364  0.0000  2.2148  0.1006 -1.0752  0.0018  0.0149 -0.4613  0.0016
  12.  C  0.0397  2.2148  0.0000  2.1636  0.1221 -0.0048 -0.0298 -0.0389  0.0012
  13.  C -1.0008  0.1006  2.1636  0.0000  2.0651 -0.0016 -0.0207  0.4088 -0.0004
  14.  C -0.2785 -1.0752  0.1221  2.0651  0.0000 -0.0422  0.0578 -0.0254  0.0005
  15.  C -0.0236  0.0018 -0.0048 -0.0016 -0.0422  0.0000 -0.7398 -0.0027  0.0002
  16.  O  0.0131  0.0149 -0.0298 -0.0207  0.0578 -0.7398  0.0000 -0.0274  0.0002
  17. Cl  0.6691 -0.4613 -0.0389  0.4088 -0.0254 -0.0027 -0.0274  0.0000  0.0013
  18.  H -0.0015  0.0016  0.0012 -0.0004  0.0005  0.0002  0.0002  0.0013  0.0000
  19.  H  0.0004 -0.0011 -0.0051 -0.0013  0.0044 -0.0085  0.0093 -0.0072 -0.0558
  20.  H  0.0075 -0.0034 -0.0033 -0.0044 -0.0036 -0.0079  0.0168  0.0189 -0.0101
  21.  H  0.0082 -0.0013 -0.0078 -0.0030  0.0080 -0.0056  0.0013 -0.0069 -0.0098
  22.  H  0.0089  0.0006 -0.0067 -0.0028  0.0086 -0.0024  0.0017 -0.0019 -0.0561
  23.  H  0.0270 -0.0117 -0.0263  0.0174  0.0309 -0.0012  0.0243 -0.0305  0.0051
  24.  H -0.0091  0.0086  0.0204  0.0055 -0.0210  0.0567 -0.0355  0.0121 -0.0028
  25.  H  0.0403  0.6697 -0.0132  0.0534  0.0060  0.0057 -0.0012 -0.0295  0.0003
  26.  H  0.0722  0.0320  0.9596  0.0282  0.0690  0.0005  0.0015 -0.0092 -0.0002
  27.  H  0.0112  0.0666 -0.0025  0.7969  0.0425  0.0026 -0.0012  0.0189 -0.0004
  28.  H  0.0366  0.0223  0.0281 -0.0090  0.3460  0.0016  0.0061  0.0024 -0.0002
  29.  H -0.0327  0.0027  0.0013  0.0097  0.0082  0.5150  0.2281 -0.0481  0.0042

     Atom   19      20      21      22      23      24      25      26      27
     ---- ------  ------  ------  ------  ------  ------  ------  ------  ------
   1.  C -0.0078  0.0252 -0.0531 -0.0788 -0.0464 -0.0136 -0.0037 -0.0001 -0.0044
   2.  C  1.5656 -0.0825  0.0012  0.0362 -0.0204  0.0307 -0.0007 -0.0002  0.0001
   3.  C  0.0870  0.4671 -0.0447  0.0051  0.0702 -0.0198  0.0013 -0.0014  0.0004
   4.  C  0.1263  0.0854  0.0389  0.0467 -0.0372  0.0487 -0.0078  0.0021  0.0039
   5.  C  0.0244  0.0474 -0.5600  0.1086  0.1188 -0.0695  0.0048  0.0001  0.0034
   6.  C  0.1228  0.0166 -0.0372  0.5492  0.0045  0.0168 -0.0008  0.0013 -0.0017
   7.  C  0.0017 -0.0157 -0.0505 -0.0040 -0.0121 -0.0891  0.0027  0.0206 -0.0019
   8.  C  0.0028  0.0139  0.0046  0.0010  0.0006 -0.0431  0.0495  0.0193  0.0614
   9.  N  0.0187  0.0289  0.0183 -0.0075  0.0741  0.5153  0.0164  0.0040 -0.0031
  10.  C  0.0004  0.0075  0.0082  0.0089  0.0270 -0.0091  0.0403  0.0722  0.0112
  11.  C -0.0011 -0.0034 -0.0013  0.0006 -0.0117  0.0086  0.6697  0.0320  0.0666
  12.  C -0.0051 -0.0033 -0.0078 -0.0067 -0.0263  0.0204 -0.0132  0.9596 -0.0025
  13.  C -0.0013 -0.0044 -0.0030 -0.0028  0.0174  0.0055  0.0534  0.0282  0.7969
  14.  C  0.0044 -0.0036  0.0080  0.0086  0.0309 -0.0210  0.0060  0.0690  0.0425
  15.  C -0.0085 -0.0079 -0.0056 -0.0024 -0.0012  0.0567  0.0057  0.0005  0.0026
  16.  O  0.0093  0.0168  0.0013  0.0017  0.0243 -0.0355 -0.0012  0.0015 -0.0012
  17. Cl -0.0072  0.0189 -0.0069 -0.0019 -0.0305  0.0121 -0.0295 -0.0092  0.0189
  18.  H -0.0558 -0.0101 -0.0098 -0.0561  0.0051 -0.0028  0.0003 -0.0002 -0.0004
  19.  H  0.0000 -0.0550  0.0101 -0.0098 -0.0017  0.0102  0.0000 -0.0003 -0.0003
  20.  H -0.0550  0.0000 -0.0155  0.0100  0.0074  0.0052 -0.0030 -0.0013 -0.0007
  21.  H  0.0101 -0.0155  0.0000 -0.0551  0.0128  0.0404 -0.0013  0.0008  0.0007
  22.  H -0.0098  0.0100 -0.0551  0.0000  0.0176  0.0011 -0.0007  0.0001 -0.0000
  23.  H -0.0017  0.0074  0.0128  0.0176  0.0000  0.0714  0.0029  0.0058  0.0204
  24.  H  0.0102  0.0052  0.0404  0.0011  0.0714  0.0000 -0.0008  0.0031  0.0004
  25.  H  0.0000 -0.0030 -0.0013 -0.0007  0.0029 -0.0008  0.0000 -0.0560 -0.0087
  26.  H -0.0003 -0.0013  0.0008  0.0001  0.0058  0.0031 -0.0560  0.0000 -0.0559
  27.  H -0.0003 -0.0007  0.0007 -0.0000  0.0204  0.0004 -0.0087 -0.0559  0.0000
  28.  H -0.0011  0.0015 -0.0020 -0.0015  0.0333  0.0009  0.0089 -0.0108 -0.0547
  29.  H  0.0029  0.0034 -0.0083  0.0051  0.0235  0.1322  0.0009  0.0049  0.0042

     Atom   28      29
     ---- ------  ------
   1.  C -0.0029  0.0079
   2.  C  0.0043  0.0071
   3.  C -0.0013  0.0059
   4.  C -0.0083 -0.0226
   5.  C  0.0014  0.0062
   6.  C -0.0098 -0.0037
   7.  C -0.0191 -0.0034
   8.  C  0.0314 -0.0327
   9.  N  0.0013 -0.0712
  10.  C  0.0366 -0.0327
  11.  C  0.0223  0.0027
  12.  C  0.0281  0.0013
  13.  C -0.0090  0.0097
  14.  C  0.3460  0.0082
  15.  C  0.0016  0.5150
  16.  O  0.0061  0.2281
  17. Cl  0.0024 -0.0481
  18.  H -0.0002  0.0042
  19.  H -0.0011  0.0029
  20.  H  0.0015  0.0034
  21.  H -0.0020 -0.0083
  22.  H -0.0015  0.0051
  23.  H  0.0333  0.0235
  24.  H  0.0009  0.1322
  25.  H  0.0089  0.0009
  26.  H -0.0108  0.0049
  27.  H -0.0547  0.0042
  28.  H  0.0000  0.0025
  29.  H  0.0025  0.0000


 MO atomic valencies:                                                          

     Atom    1
     ---- ------
   1.  C  2.5648
   2.  C  2.3552
   3.  C  0.1938
   4.  C -0.0458
   5.  C  0.3756
   6.  C  0.3174
   7.  C -1.7045
   8.  C  2.7495
   9.  N -1.1717
  10.  C  3.8736
  11.  C  3.2261
  12.  C  4.2012
  13.  C  4.4845
  14.  C  3.6394
  15.  C -1.3094
  16.  O -0.6574
  17. Cl -0.0310
  18.  H  1.8902
  19.  H  1.8313
  20.  H  0.5487
  21.  H -0.7168
  22.  H  0.5731
  23.  H  0.3805
  24.  H  0.6753
  25.  H  0.7354
  26.  H  1.0896
  27.  H  0.8981
  28.  H  0.4079
  29.  H  0.7533


 NATURAL BOND ORBITAL ANALYSIS:

                       Occupancies       Lewis Structure    Low   High
           Occ.    -------------------  -----------------   occ   occ
  Cycle   Thresh.   Lewis   Non-Lewis     CR  BD  3C  LP    (L)   (NL)   Dev
 =============================================================================
   1(1)    1.90   120.96687   7.03313     21  31   0  12     7      7    0.45
   2(2)    1.90   120.96687   7.03313     21  31   0  12     7      7    0.45
   3(1)    1.80   120.96687   7.03313     21  31   0  12     7      7    0.45
   4(2)    1.80   120.96687   7.03313     21  31   0  12     7      7    0.45
   5(1)    1.70   120.96939   7.03061     21  31   0  12     6      7    0.45
   6(2)    1.70   120.96939   7.03061     21  31   0  12     6      7    0.45
   7(1)    1.60   124.79692   3.20308     21  37   0   6     0      7    0.45
   8(2)    1.60   124.85853   3.14147     21  37   0   6     0      7    0.43
   9(3)    1.60   124.17508   3.82492     21  36   0   7     1      7    0.45
  10(4)    1.60   124.85853   3.14147     21  37   0   6     0      7    0.43
  11(1)    1.50   124.39038   3.60962     21  36   0   7     0      7    0.62
  12(2)    1.50   124.39038   3.60962     21  36   0   7     0      7    0.62
  13(1)    1.60   124.85853   3.14147     21  37   0   6     0      7    0.43
 -----------------------------------------------------------------------------

 Structure accepted: RESONANCE keyword permits strongly delocalized structure

 WARNING:  1 low occupancy (<1.9990e) core orbital  found on  C    8
           1 low occupancy (<1.9990e) core orbital  found on  C   10

 --------------------------------------------------------
   Core                     41.98708 ( 99.969% of  42)
   Valence Lewis            82.87145 ( 96.362% of  86)
  ==================       ============================
   Total Lewis             124.85853 ( 97.546% of 128)
  -----------------------------------------------------
   Valence non-Lewis         2.90250 (  2.268% of 128)
   Rydberg non-Lewis         0.23897 (  0.187% of 128)
  ==================       ============================
   Total non-Lewis           3.14147 (  2.454% of 128)
 --------------------------------------------------------


       (Occupancy)   Bond orbital/ Coefficients/ Hybrids
 ---------------------------------------------------------------------------------
     1. (1.98165) BD ( 1) C   1 - C   2  
                ( 49.92%)   0.7065* C   1 s( 34.65%)p 1.88( 65.31%)d 0.00(  0.03%)
                                            0.0000  0.5886 -0.0116 -0.0004 -0.0001
                                           -0.6322 -0.0002  0.0127  0.0001  0.1536
                                           -0.0373  0.0012 -0.0001  0.4774 -0.0195
                                           -0.0074 -0.0001 -0.0011 -0.0151  0.0039
                                            0.0086 -0.0018
                ( 50.08%)   0.7077* C   2 s( 34.69%)p 1.88( 65.28%)d 0.00(  0.03%)
                                            0.0000  0.5888 -0.0132 -0.0026 -0.0005
                                            0.6433 -0.0280  0.0085  0.0001 -0.1240
                                           -0.0319 -0.0063 -0.0004 -0.4707  0.0008
                                           -0.0086 -0.0003 -0.0034 -0.0148  0.0059
                                            0.0069 -0.0008
     2. (1.98146) BD ( 1) C   1 - C   6  
                ( 49.87%)   0.7062* C   1 s( 34.65%)p 1.89( 65.32%)d 0.00(  0.03%)
                                           -0.0000 -0.5885  0.0108 -0.0000  0.0001
                                           -0.0709  0.0341 -0.0029  0.0000  0.6928
                                           -0.0039 -0.0136  0.0000  0.4078 -0.0236
                                           -0.0052  0.0000 -0.0011  0.0027 -0.0134
                                            0.0108  0.0042
                ( 50.13%)   0.7080* C   6 s( 34.72%)p 1.88( 65.25%)d 0.00(  0.03%)
                                           -0.0000 -0.5891  0.0123  0.0030  0.0005
                                            0.0445  0.0328 -0.0052  0.0004 -0.7019
                                            0.0261  0.0099 -0.0005 -0.3947 -0.0069
                                            0.0083 -0.0005  0.0016  0.0044 -0.0138
                                            0.0094  0.0030
     3. (1.66235) BD ( 2) C   1 - C   6  
                ( 50.42%)   0.7101* C   1 s(  0.00%)p 1.00( 99.96%)d 0.00(  0.04%)
                                           -0.0000  0.0000 -0.0002 -0.0000  0.0000
                                            0.4857  0.0127  0.0064 -0.0002 -0.4056
                                           -0.0105 -0.0052  0.0003  0.7735  0.0204
                                            0.0103 -0.0004 -0.0052 -0.0083 -0.0119
                                           -0.0110 -0.0056
                ( 49.58%)   0.7041* C   6 s(  0.00%)p 1.00( 99.96%)d 0.00(  0.04%)
                                           -0.0000 -0.0008 -0.0009 -0.0010 -0.0002
                                            0.4849  0.0122  0.0064 -0.0007 -0.4043
                                           -0.0101 -0.0051  0.0006  0.7748  0.0192
                                            0.0099 -0.0013  0.0096 -0.0019  0.0037
                                           -0.0003  0.0166
     4. (1.98158) BD ( 1) C   1 - H  18  
                ( 60.30%)   0.7765* C   1 s( 30.61%)p 2.26( 69.32%)d 0.00(  0.07%)
                                           -0.0003  0.5530  0.0179  0.0002  0.0002
                                            0.5980  0.0030  0.0060  0.0013  0.5745
                                            0.0030  0.0059  0.0013 -0.0742 -0.0002
                                           -0.0007 -0.0001  0.0222 -0.0015 -0.0041
                                            0.0010 -0.0121
                ( 39.70%)   0.6301* H  18 s(100.00%)
                                            1.0000  0.0005  0.0012
     5. (1.97929) BD ( 1) C   2 - C   3  
                ( 49.51%)   0.7036* C   2 s( 34.59%)p 1.89( 65.38%)d 0.00(  0.03%)
                                            0.0000  0.5881 -0.0092  0.0013  0.0003
                                           -0.5839  0.0301 -0.0081 -0.0000 -0.5515
                                           -0.0133 -0.0117 -0.0010  0.0822 -0.0252
                                           -0.0016 -0.0003  0.0147 -0.0032  0.0013
                                           -0.0014 -0.0092
                ( 50.49%)   0.7106* C   3 s( 34.86%)p 1.87( 65.11%)d 0.00(  0.03%)
                                           -0.0001  0.5903  0.0135 -0.0017 -0.0001
                                            0.5744  0.0103 -0.0088  0.0005  0.5618
                                           -0.0317 -0.0034  0.0007 -0.0619 -0.0243
                                            0.0034  0.0002  0.0141 -0.0053  0.0000
                                            0.0020 -0.0086
     6. (1.66613) BD ( 2) C   2 - C   3  
                ( 49.59%)   0.7042* C   2 s(  0.00%)p 1.00( 99.96%)d 0.00(  0.04%)
                                            0.0000  0.0016  0.0004  0.0008  0.0001
                                           -0.4888 -0.0114  0.0057  0.0003  0.4042
                                            0.0096 -0.0049 -0.0001 -0.7724 -0.0178
                                            0.0091  0.0002  0.0060  0.0083  0.0124
                                            0.0112  0.0066
                ( 50.41%)   0.7100* C   3 s(  0.00%)p 1.00( 99.96%)d 0.00(  0.04%)
                                           -0.0000  0.0048  0.0006  0.0010 -0.0001
                                           -0.4852 -0.0079 -0.0098  0.0009  0.4057
                                            0.0092  0.0063 -0.0010 -0.7739 -0.0145
                                           -0.0109  0.0017  0.0038 -0.0092 -0.0074
                                           -0.0104  0.0101
     7. (1.98152) BD ( 1) C   2 - H  19  
                ( 60.37%)   0.7770* C   2 s( 30.63%)p 2.26( 69.31%)d 0.00(  0.07%)
                                           -0.0003  0.5531  0.0177  0.0011  0.0002
                                           -0.0627 -0.0007  0.0000 -0.0001  0.7180
                                            0.0039 -0.0074  0.0013  0.4166  0.0024
                                           -0.0038  0.0007 -0.0039 -0.0003  0.0189
                                           -0.0170 -0.0024
                ( 39.63%)   0.6295* H  19 s(100.00%)
                                            1.0000  0.0006  0.0011
     8. (1.97330) BD ( 1) C   3 - C   4  
                ( 48.95%)   0.6997* C   3 s( 34.91%)p 1.86( 65.06%)d 0.00(  0.03%)
                                            0.0001  0.5908  0.0068  0.0039  0.0002
                                            0.0394  0.0214 -0.0010  0.0016 -0.7043
                                            0.0108  0.0101 -0.0007 -0.3902 -0.0052
                                            0.0048 -0.0013 -0.0007 -0.0041  0.0129
                                           -0.0094 -0.0035
                ( 51.05%)   0.7145* C   4 s( 34.15%)p 1.93( 65.82%)d 0.00(  0.03%)
                                           -0.0000  0.5844  0.0042  0.0017  0.0002
                                           -0.0610  0.0101  0.0007 -0.0012  0.6987
                                           -0.0080 -0.0004  0.0028  0.4075 -0.0060
                                           -0.0019  0.0025 -0.0002 -0.0028  0.0140
                                           -0.0104 -0.0026
     9. (1.97995) BD ( 1) C   3 - H  20  
                ( 60.40%)   0.7772* C   3 s( 30.13%)p 2.32( 69.80%)d 0.00(  0.07%)
                                            0.0003 -0.5486  0.0162  0.0020 -0.0000
                                            0.6571  0.0053  0.0015  0.0005 -0.1496
                                            0.0095 -0.0047 -0.0016 -0.4937  0.0004
                                           -0.0026 -0.0012  0.0066  0.0206 -0.0036
                                           -0.0137 -0.0010
                ( 39.60%)   0.6293* H  20 s(100.00%)
                                           -1.0000 -0.0015 -0.0007
    10. (1.97454) BD ( 1) C   4 - C   5  
                ( 50.84%)   0.7130* C   4 s( 34.09%)p 1.93( 65.88%)d 0.00(  0.03%)
                                            0.0000  0.5838  0.0065  0.0020  0.0001
                                            0.6370 -0.0066 -0.0026  0.0028 -0.1531
                                            0.0104  0.0017 -0.0017 -0.4789  0.0095
                                            0.0009 -0.0018 -0.0024 -0.0140  0.0044
                                            0.0086 -0.0013
                ( 49.16%)   0.7012* C   5 s( 34.82%)p 1.87( 65.15%)d 0.00(  0.03%)
                                            0.0001  0.5900  0.0055  0.0044  0.0002
                                           -0.6478  0.0123  0.0092  0.0002  0.1158
                                            0.0182 -0.0008  0.0021  0.4668  0.0021
                                           -0.0073  0.0006 -0.0017 -0.0138  0.0053
                                            0.0070 -0.0018
    11. (1.67550) BD ( 2) C   4 - C   5  
                ( 49.85%)   0.7060* C   4 s(  0.00%)p 1.00( 99.97%)d 0.00(  0.03%)
                                            0.0001 -0.0010 -0.0046  0.0001 -0.0001
                                            0.4844  0.0000  0.0023 -0.0032 -0.4080
                                           -0.0064 -0.0029  0.0014  0.7735  0.0086
                                            0.0048 -0.0043 -0.0051  0.0077  0.0057
                                            0.0091 -0.0103
                ( 50.15%)   0.7082* C   5 s(  0.00%)p 1.00( 99.96%)d 0.00(  0.04%)
                                           -0.0000 -0.0024  0.0008 -0.0021  0.0001
                                            0.4854  0.0042  0.0028 -0.0019 -0.4013
                                           -0.0055 -0.0039  0.0002  0.7763  0.0102
                                            0.0067 -0.0011  0.0088 -0.0022  0.0029
                                           -0.0006  0.0163
    12. (1.96469) BD ( 1) C   4 - C   7  
                ( 48.36%)   0.6954* C   4 s( 31.73%)p 2.15( 68.24%)d 0.00(  0.03%)
                                            0.0002  0.5632 -0.0095 -0.0047 -0.0003
                                           -0.5960 -0.0050  0.0012 -0.0015 -0.5667
                                           -0.0191  0.0018 -0.0016  0.0747  0.0113
                                           -0.0004  0.0017  0.0146 -0.0028 -0.0006
                                           -0.0006 -0.0087
                ( 51.64%)   0.7186* C   7 s( 28.78%)p 2.47( 71.20%)d 0.00(  0.03%)
                                            0.0001  0.5363  0.0094 -0.0018  0.0001
                                            0.6309  0.0188  0.0019  0.0031  0.5452
                                           -0.0076  0.0008  0.0004 -0.1263  0.0156
                                           -0.0035  0.0029  0.0132 -0.0037 -0.0030
                                            0.0054 -0.0070
    13. (1.97880) BD ( 1) C   5 - C   6  
                ( 50.70%)   0.7120* C   5 s( 35.13%)p 1.85( 64.84%)d 0.00(  0.03%)
                                           -0.0001  0.5925  0.0143 -0.0019  0.0000
                                            0.5819 -0.0281 -0.0050  0.0005  0.5495
                                            0.0148 -0.0084 -0.0001 -0.0780  0.0257
                                           -0.0026 -0.0004  0.0140 -0.0038  0.0014
                                           -0.0012 -0.0092
                ( 49.30%)   0.7021* C   6 s( 34.63%)p 1.89( 65.34%)d 0.00(  0.03%)
                                            0.0001  0.5884 -0.0109  0.0014  0.0002
                                           -0.5723 -0.0088  0.0119 -0.0008 -0.5655
                                            0.0337  0.0070 -0.0001  0.0637  0.0231
                                           -0.0030  0.0006  0.0144 -0.0052 -0.0001
                                            0.0019 -0.0090
    14. (1.97953) BD ( 1) C   5 - H  21  
                ( 59.79%)   0.7732* C   5 s( 29.95%)p 2.34( 69.98%)d 0.00(  0.07%)
                                            0.0003 -0.5470  0.0160  0.0022  0.0001
                                           -0.0694  0.0137 -0.0067 -0.0019  0.7227
                                            0.0044  0.0018  0.0014  0.4153 -0.0045
                                            0.0033  0.0016  0.0029  0.0005 -0.0195
                                            0.0172  0.0034
                ( 40.21%)   0.6341* H  21 s(100.00%)
                                           -1.0000 -0.0014 -0.0007
    15. (1.98136) BD ( 1) C   6 - H  22  
                ( 60.38%)   0.7771* C   6 s( 30.56%)p 2.27( 69.38%)d 0.00(  0.07%)
                                           -0.0003  0.5525  0.0183  0.0014  0.0003
                                            0.6585  0.0038  0.0068  0.0012 -0.1470
                                           -0.0015 -0.0009 -0.0001 -0.4883 -0.0030
                                           -0.0047 -0.0007 -0.0075 -0.0202  0.0037
                                            0.0137  0.0014
                ( 39.62%)   0.6294* H  22 s(100.00%)
                                            1.0000  0.0006  0.0012
    16. (1.96229) BD ( 1) C   7 - C   8  
                ( 50.42%)   0.7101* C   7 s( 28.37%)p 2.52( 71.61%)d 0.00(  0.03%)
                                           -0.0002 -0.5326 -0.0044 -0.0006  0.0001
                                           -0.0300 -0.0102  0.0057 -0.0031  0.3846
                                           -0.0024 -0.0042  0.0017 -0.7530 -0.0008
                                            0.0059 -0.0026  0.0010 -0.0033  0.0122
                                            0.0039 -0.0100
                ( 49.58%)   0.7041* C   8 s( 31.82%)p 2.14( 68.16%)d 0.00(  0.03%)
                                           -0.0002 -0.5639  0.0134  0.0034  0.0005
                                            0.0683 -0.0058  0.0003  0.0003 -0.3682
                                           -0.0128  0.0024 -0.0018  0.7354  0.0166
                                           -0.0031  0.0027  0.0024 -0.0017  0.0106
                                            0.0012 -0.0113
    17. (1.98279) BD ( 1) C   7 - N   9  
                ( 38.86%)   0.6234* C   7 s( 21.95%)p 3.55( 77.96%)d 0.00(  0.09%)
                                           -0.0001  0.4677  0.0265  0.0020 -0.0002
                                           -0.0028  0.0100  0.0019 -0.0014 -0.6065
                                            0.0088  0.0027  0.0000 -0.6407  0.0329
                                           -0.0040  0.0001 -0.0008 -0.0007  0.0263
                                           -0.0132  0.0078
                ( 61.14%)   0.7819* N   9 s( 35.11%)p 1.85( 64.87%)d 0.00(  0.03%)
                                           -0.0001  0.5925 -0.0005 -0.0044  0.0002
                                            0.0209 -0.0035  0.0001 -0.0001  0.5525
                                           -0.0054 -0.0044  0.0007  0.5855  0.0033
                                           -0.0076  0.0009  0.0029 -0.0037  0.0150
                                           -0.0033  0.0047
    18. (1.96383) BD ( 1) C   7 - H  23  
                ( 62.21%)   0.7887* C   7 s( 20.94%)p 3.77( 78.97%)d 0.00(  0.08%)
                                            0.0003 -0.4569  0.0269 -0.0003 -0.0003
                                            0.7737  0.0212  0.0016 -0.0012 -0.4305
                                           -0.0091  0.0010 -0.0001  0.0718 -0.0134
                                           -0.0016  0.0018  0.0206 -0.0052  0.0028
                                           -0.0123  0.0144
                ( 37.79%)   0.6147* H  23 s(100.00%)
                                           -1.0000  0.0029 -0.0009
    19. (1.97640) BD ( 1) C   8 - C  10  
                ( 49.69%)   0.7049* C   8 s( 34.24%)p 1.92( 65.74%)d 0.00(  0.03%)
                                           -0.0000  0.5850  0.0128  0.0041  0.0001
                                           -0.5670  0.0167  0.0005 -0.0020  0.1278
                                           -0.0135 -0.0007  0.0007  0.5648  0.0055
                                            0.0011  0.0018 -0.0038 -0.0141  0.0014
                                            0.0065  0.0052
                ( 50.31%)   0.7093* C  10 s( 38.68%)p 1.58( 61.29%)d 0.00(  0.02%)
                                            0.0001  0.6219  0.0016  0.0051  0.0004
                                            0.4948  0.0099 -0.0048  0.0083 -0.0508
                                           -0.0072  0.0007 -0.0025 -0.6043  0.0016
                                            0.0055 -0.0067 -0.0051 -0.0116 -0.0013
                                            0.0059  0.0055
    20. (1.69161) BD ( 2) C   8 - C  10  
                ( 47.93%)   0.6923* C   8 s(  0.00%)p 1.00( 99.97%)d 0.00(  0.03%)
                                            0.0001  0.0007  0.0002 -0.0001 -0.0000
                                            0.5195 -0.0005  0.0034 -0.0031  0.7820
                                           -0.0004  0.0060 -0.0053  0.3439 -0.0031
                                            0.0020 -0.0025 -0.0072  0.0064  0.0120
                                           -0.0016  0.0098
                ( 52.07%)   0.7216* C  10 s(  0.00%)p 1.00( 99.99%)d 0.00(  0.01%)
                                           -0.0000 -0.0045  0.0001  0.0002  0.0000
                                            0.5145 -0.0007  0.0063 -0.0004  0.7823
                                            0.0011  0.0100 -0.0007  0.3508 -0.0012
                                            0.0051 -0.0003  0.0050 -0.0020 -0.0068
                                            0.0039 -0.0051
    21. (1.96685) BD ( 1) C   8 - C  14  
                ( 51.24%)   0.7158* C   8 s( 33.94%)p 1.95( 66.02%)d 0.00(  0.03%)
                                           -0.0003  0.5826  0.0048 -0.0018  0.0001
                                            0.6349 -0.0114 -0.0008  0.0039 -0.4858
                                            0.0069  0.0005 -0.0022  0.1444  0.0041
                                           -0.0004 -0.0008 -0.0158  0.0041 -0.0052
                                            0.0041 -0.0058
                ( 48.76%)   0.6983* C  14 s( 34.68%)p 1.88( 65.29%)d 0.00(  0.03%)
                                            0.0002  0.5889  0.0049  0.0039  0.0006
                                           -0.6297 -0.0049  0.0087 -0.0010  0.4839
                                           -0.0054 -0.0075  0.0000 -0.1469  0.0211
                                            0.0030  0.0012 -0.0144  0.0007 -0.0033
                                            0.0050 -0.0056
    22. (1.99124) BD ( 1) N   9 - C  15  
                ( 63.03%)   0.7939* N   9 s( 35.37%)p 1.83( 64.58%)d 0.00(  0.05%)
                                           -0.0000 -0.5947 -0.0085 -0.0050  0.0000
                                            0.6044 -0.0068 -0.0025  0.0017  0.5215
                                           -0.0210  0.0004  0.0012  0.0881 -0.0188
                                            0.0049 -0.0000 -0.0187  0.0003 -0.0054
                                           -0.0036  0.0094
                ( 36.97%)   0.6080* C  15 s( 32.52%)p 2.07( 67.40%)d 0.00(  0.08%)
                                           -0.0001 -0.5700  0.0185 -0.0058  0.0013
                                           -0.6196 -0.0229  0.0039 -0.0028 -0.5302
                                           -0.0174  0.0058 -0.0015 -0.0899  0.0013
                                            0.0048  0.0012 -0.0229 -0.0058 -0.0014
                                           -0.0038  0.0141
    23. (1.98577) BD ( 1) N   9 - H  24  
                ( 70.78%)   0.8413* N   9 s( 29.37%)p 2.40( 70.57%)d 0.00(  0.06%)
                                           -0.0002  0.5420 -0.0034 -0.0021 -0.0001
                                            0.6241 -0.0148 -0.0035 -0.0006 -0.0099
                                            0.0033 -0.0034  0.0008 -0.5619  0.0133
                                           -0.0004  0.0019  0.0021 -0.0206  0.0046
                                            0.0106  0.0043
                ( 29.22%)   0.5406* H  24 s(100.00%)
                                            1.0000 -0.0078  0.0018
    24. (1.97880) BD ( 1) C  10 - C  11  
                ( 51.39%)   0.7169* C  10 s( 37.30%)p 1.68( 62.67%)d 0.00(  0.03%)
                                           -0.0001  0.6107  0.0065  0.0006 -0.0006
                                            0.0584  0.0177 -0.0029  0.0034 -0.3517
                                           -0.0069  0.0018 -0.0054  0.7064 -0.0117
                                            0.0002  0.0070 -0.0047  0.0002 -0.0119
                                           -0.0007  0.0111
                ( 48.61%)   0.6972* C  11 s( 34.39%)p 1.91( 65.58%)d 0.00(  0.03%)
                                            0.0000  0.5863 -0.0137  0.0029  0.0004
                                           -0.1082  0.0331 -0.0009  0.0012  0.3850
                                           -0.0216 -0.0054 -0.0009 -0.7029  0.0001
                                            0.0136  0.0004 -0.0028  0.0004 -0.0122
                                           -0.0017  0.0122
    25. (1.98962) BD ( 1) C  10 -Cl  17  
                ( 46.35%)   0.6808* C  10 s( 23.85%)p 3.18( 75.95%)d 0.01(  0.19%)
                                           -0.0001  0.4882 -0.0094 -0.0077  0.0002
                                           -0.6970  0.0136  0.0089  0.0118  0.5108
                                           -0.0057 -0.0082 -0.0080 -0.1106 -0.0074
                                            0.0058 -0.0002 -0.0365  0.0055 -0.0054
                                            0.0122 -0.0200
                ( 53.65%)   0.7324*Cl  17 s( 20.29%)p 3.90( 79.18%)d 0.03(  0.53%)
                                            0.0000  0.0001  0.4492  0.0343  0.0003
                                            0.0000 -0.0000  0.0001  0.7230 -0.0395
                                           -0.0052  0.0015 -0.0002 -0.0001 -0.5111
                                            0.0293  0.0039 -0.0005  0.0002  0.0000
                                            0.0730 -0.0068 -0.0024 -0.0011 -0.0001
                                           -0.0590  0.0088 -0.0059  0.0208 -0.0357
    26. (1.97483) BD ( 1) C  11 - C  12  
                ( 50.62%)   0.7114* C  11 s( 34.96%)p 1.86( 65.01%)d 0.00(  0.03%)
                                           -0.0002  0.5911 -0.0130 -0.0066 -0.0002
                                            0.6337  0.0020 -0.0114  0.0008 -0.4783
                                            0.0162  0.0063 -0.0003  0.1333 -0.0394
                                            0.0028 -0.0006 -0.0158 -0.0003 -0.0030
                                            0.0061 -0.0062
                ( 49.38%)   0.7027* C  12 s( 34.40%)p 1.91( 65.57%)d 0.00(  0.03%)
                                            0.0001  0.5864 -0.0106 -0.0001 -0.0001
                                           -0.6414  0.0254  0.0104  0.0000  0.4778
                                           -0.0019 -0.0095  0.0001 -0.1184 -0.0335
                                            0.0060 -0.0001 -0.0151  0.0038 -0.0059
                                            0.0038 -0.0051
    27. (1.66952) BD ( 2) C  11 - C  12  
                ( 50.51%)   0.7107* C  11 s(  0.00%)p 1.00( 99.96%)d 0.00(  0.04%)
                                           -0.0000 -0.0000 -0.0000  0.0005  0.0001
                                            0.5165  0.0132  0.0073 -0.0003  0.7814
                                            0.0194  0.0107 -0.0005  0.3485  0.0088
                                            0.0045 -0.0002  0.0090  0.0019 -0.0086
                                            0.0145 -0.0046
                ( 49.49%)   0.7035* C  12 s(  0.00%)p 1.00( 99.96%)d 0.00(  0.04%)
                                           -0.0000 -0.0001 -0.0001  0.0001 -0.0000
                                            0.5174  0.0132  0.0078 -0.0001  0.7809
                                            0.0200  0.0117 -0.0000  0.3481  0.0090
                                            0.0052 -0.0000 -0.0017 -0.0102 -0.0055
                                           -0.0152 -0.0077
    28. (1.98033) BD ( 1) C  11 - H  25  
                ( 60.87%)   0.7802* C  11 s( 30.56%)p 2.27( 69.37%)d 0.00(  0.06%)
                                            0.0003 -0.5525 -0.0184 -0.0041  0.0001
                                            0.5642  0.0068  0.0035  0.0008 -0.1036
                                           -0.0059  0.0004 -0.0002 -0.6038  0.0033
                                           -0.0060 -0.0009  0.0030  0.0217 -0.0041
                                           -0.0096 -0.0075
                ( 39.13%)   0.6255* H  25 s(100.00%)
                                           -1.0000 -0.0012 -0.0011
    29. (1.98149) BD ( 1) C  12 - C  13  
                ( 50.02%)   0.7072* C  12 s( 34.68%)p 1.88( 65.29%)d 0.00(  0.03%)
                                            0.0000  0.5888 -0.0123  0.0001 -0.0001
                                            0.5578 -0.0316 -0.0074 -0.0002 -0.1148
                                            0.0259 -0.0006  0.0003 -0.5715 -0.0110
                                            0.0126 -0.0003 -0.0042 -0.0145 -0.0001
                                            0.0066  0.0072
                ( 49.98%)   0.7070* C  13 s( 34.60%)p 1.89( 65.36%)d 0.00(  0.03%)
                                            0.0000  0.5881 -0.0132 -0.0023 -0.0005
                                           -0.5399 -0.0090  0.0106 -0.0004  0.0953
                                            0.0219 -0.0043  0.0002  0.5925 -0.0359
                                           -0.0064  0.0000 -0.0061 -0.0144  0.0013
                                            0.0077  0.0042
    30. (1.98097) BD ( 1) C  12 - H  26  
                ( 60.50%)   0.7778* C  12 s( 30.82%)p 2.24( 69.11%)d 0.00(  0.07%)
                                           -0.0003  0.5549  0.0179 -0.0001  0.0002
                                            0.0861 -0.0006  0.0011  0.0000 -0.3835
                                           -0.0016 -0.0043 -0.0007  0.7325  0.0044
                                            0.0077  0.0016 -0.0008  0.0049 -0.0178
                                           -0.0053  0.0169
                ( 39.50%)   0.6285* H  26 s(100.00%)
                                            1.0000  0.0006  0.0012
    31. (1.97946) BD ( 1) C  13 - C  14  
                ( 49.47%)   0.7034* C  13 s( 34.62%)p 1.89( 65.35%)d 0.00(  0.03%)
                                            0.0000  0.5883 -0.0098  0.0017  0.0002
                                           -0.0791 -0.0319  0.0040 -0.0009  0.3670
                                            0.0099 -0.0074  0.0007 -0.7146  0.0254
                                            0.0101 -0.0001 -0.0053  0.0030 -0.0131
                                           -0.0016  0.0102
                ( 50.53%)   0.7108* C  14 s( 34.86%)p 1.87( 65.11%)d 0.00(  0.03%)
                                           -0.0000  0.5902  0.0159 -0.0018 -0.0002
                                            0.0958 -0.0352  0.0031  0.0009 -0.3803
                                            0.0214  0.0013 -0.0007  0.7039  0.0037
                                           -0.0082  0.0006 -0.0031 -0.0005 -0.0120
                                           -0.0011  0.0122
    32. (1.66171) BD ( 2) C  13 - C  14  
                ( 50.36%)   0.7097* C  13 s(  0.00%)p 1.00( 99.95%)d 0.00(  0.04%)
                                            0.0000  0.0019 -0.0005 -0.0015 -0.0001
                                            0.5189  0.0114  0.0055 -0.0001  0.7813
                                            0.0170  0.0076 -0.0002  0.3454  0.0076
                                            0.0040 -0.0001 -0.0022 -0.0102 -0.0051
                                           -0.0161 -0.0072
                ( 49.64%)   0.7045* C  14 s(  0.00%)p 1.00( 99.96%)d 0.00(  0.04%)
                                           -0.0000  0.0021 -0.0004  0.0002 -0.0001
                                            0.5196  0.0076  0.0068 -0.0009  0.7795
                                            0.0120  0.0102 -0.0018  0.3487  0.0035
                                            0.0062 -0.0006 -0.0070  0.0075  0.0131
                                           -0.0001  0.0112
    33. (1.98138) BD ( 1) C  13 - H  27  
                ( 60.48%)   0.7777* C  13 s( 30.68%)p 2.26( 69.25%)d 0.00(  0.07%)
                                           -0.0003  0.5536  0.0183  0.0006  0.0004
                                            0.6568  0.0039  0.0064  0.0011 -0.4944
                                           -0.0028 -0.0054 -0.0009  0.1288  0.0004
                                            0.0020  0.0003 -0.0201  0.0062 -0.0032
                                            0.0056 -0.0131
                ( 39.52%)   0.6287* H  27 s(100.00%)
                                            1.0000  0.0006  0.0013
    34. (1.97872) BD ( 1) C  14 - H  28  
                ( 60.57%)   0.7783* C  14 s( 30.36%)p 2.29( 69.58%)d 0.00(  0.07%)
                                           -0.0004  0.5507 -0.0162 -0.0018 -0.0001
                                            0.5684 -0.0046  0.0041  0.0022 -0.1121
                                            0.0080 -0.0030 -0.0014 -0.5999 -0.0094
                                           -0.0012 -0.0003 -0.0033 -0.0221  0.0047
                                            0.0098  0.0071
                ( 39.43%)   0.6279* H  28 s(100.00%)
                                            1.0000  0.0019  0.0007
    35. (1.99733) BD ( 1) C  15 - O  16  
                ( 27.02%)   0.5198* C  15 s(  0.05%)p99.99( 99.37%)d12.13(  0.58%)
                                           -0.0000  0.0219 -0.0019  0.0009  0.0001
                                            0.4777 -0.0248  0.0122 -0.0046 -0.6755
                                            0.0315 -0.0153  0.0065  0.5529 -0.0323
                                            0.0162 -0.0053 -0.0254 -0.0264  0.0109
                                           -0.0317 -0.0581
                ( 72.98%)   0.8543* O  16 s(  0.06%)p99.99( 99.83%)d 1.84(  0.11%)
                                            0.0000  0.0243 -0.0021  0.0004 -0.0000
                                            0.4752  0.0003  0.0000 -0.0017 -0.6378
                                           -0.0012 -0.0010  0.0023  0.6048 -0.0005
                                           -0.0001 -0.0019  0.0110  0.0112 -0.0032
                                            0.0129  0.0259
    36. (1.99408) BD ( 2) C  15 - O  16  
                ( 36.14%)   0.6012* C  15 s( 32.06%)p 2.11( 67.79%)d 0.00(  0.16%)
                                           -0.0001  0.5627 -0.0621 -0.0023 -0.0017
                                            0.0088 -0.0125 -0.0069 -0.0005 -0.5053
                                           -0.0453 -0.0014 -0.0031 -0.6472 -0.0367
                                            0.0025 -0.0030 -0.0011 -0.0039  0.0332
                                           -0.0114  0.0177
                ( 63.86%)   0.7991* O  16 s( 36.82%)p 1.71( 63.07%)d 0.00(  0.11%)
                                            0.0000  0.6053 -0.0432 -0.0015 -0.0000
                                           -0.0560  0.0008 -0.0017 -0.0002  0.5350
                                           -0.0160 -0.0015  0.0001  0.5837 -0.0187
                                            0.0001  0.0003 -0.0025 -0.0009  0.0280
                                           -0.0132  0.0113
    37. (1.98812) BD ( 1) C  15 - H  29  
                ( 58.40%)   0.7642* C  15 s( 35.72%)p 1.80( 64.19%)d 0.00(  0.09%)
                                            0.0002 -0.5959 -0.0451  0.0021 -0.0016
                                            0.6185 -0.0045 -0.0051  0.0021  0.0019
                                            0.0126  0.0044  0.0035 -0.5085  0.0188
                                            0.0113  0.0030  0.0041  0.0253  0.0033
                                           -0.0156 -0.0044
                ( 41.60%)   0.6450* H  29 s(100.00%)
                                           -1.0000  0.0040 -0.0013
    38. (1.99929) CR ( 1) C   1           s(100.00%)p 0.00(  0.00%)
                                            1.0000  0.0002  0.0000  0.0000  0.0000
                                            0.0002  0.0000  0.0000  0.0000  0.0002
                                            0.0000  0.0000  0.0000 -0.0000 -0.0000
                                           -0.0000 -0.0000  0.0000  0.0000 -0.0000
                                            0.0000 -0.0000
    39. (1.99929) CR ( 1) C   2           s(100.00%)p 0.00(  0.00%)
                                            1.0000  0.0001  0.0000  0.0000  0.0000
                                           -0.0000 -0.0000 -0.0000 -0.0000  0.0003
                                            0.0000 -0.0000  0.0000  0.0002  0.0000
                                           -0.0000  0.0000 -0.0000  0.0000  0.0000
                                           -0.0000 -0.0000
    40. (1.99918) CR ( 1) C   3           s(100.00%)p 0.00(  0.00%)
                                            1.0000  0.0001 -0.0000 -0.0000 -0.0000
                                           -0.0002 -0.0000 -0.0000 -0.0000  0.0002
                                           -0.0000  0.0000  0.0000  0.0002 -0.0000
                                            0.0000  0.0000 -0.0000 -0.0000 -0.0000
                                            0.0000  0.0000
    41. (1.99912) CR ( 1) C   4           s(100.00%)p 0.00(  0.00%)
                                            1.0000 -0.0001  0.0000  0.0000  0.0000
                                            0.0001  0.0000 -0.0000  0.0000  0.0001
                                            0.0000 -0.0000  0.0000 -0.0001 -0.0000
                                           -0.0000  0.0000 -0.0000 -0.0000 -0.0000
                                           -0.0000  0.0000
    42. (1.99916) CR ( 1) C   5           s(100.00%)p 0.00(  0.00%)
                                            1.0000  0.0002 -0.0000 -0.0000 -0.0000
                                            0.0001 -0.0000  0.0000  0.0000 -0.0002
                                           -0.0000 -0.0000 -0.0000 -0.0001  0.0000
                                           -0.0000 -0.0000  0.0000  0.0000  0.0000
                                           -0.0000 -0.0000
    43. (1.99929) CR ( 1) C   6           s(100.00%)p 0.00(  0.00%)
                                            1.0000  0.0001  0.0000  0.0000  0.0000
                                            0.0003  0.0000  0.0000  0.0000 -0.0001
                                           -0.0000 -0.0000 -0.0000 -0.0002 -0.0000
                                           -0.0000 -0.0000 -0.0000 -0.0000  0.0000
                                            0.0000  0.0000
    44. (1.99905) CR ( 1) C   7           s(100.00%)p 0.00(  0.00%)
                                            1.0000 -0.0000 -0.0000  0.0000  0.0000
                                           -0.0003 -0.0000  0.0000 -0.0000  0.0001
                                            0.0000 -0.0000  0.0000 -0.0002  0.0000
                                            0.0000 -0.0000 -0.0000  0.0000  0.0000
                                            0.0000 -0.0000
    45. (1.99896) CR ( 1) C   8           s(100.00%)p 0.00(  0.00%)
                                            1.0000  0.0000  0.0000  0.0000  0.0000
                                            0.0001 -0.0000 -0.0000  0.0000 -0.0003
                                           -0.0000  0.0000 -0.0000  0.0002  0.0000
                                           -0.0000  0.0000 -0.0000 -0.0000 -0.0000
                                            0.0000 -0.0000
    46. (1.99939) CR ( 1) N   9           s(100.00%)
                                            1.0000  0.0001 -0.0000 -0.0000 -0.0000
                                            0.0001 -0.0000 -0.0000 -0.0000  0.0001
                                            0.0000 -0.0000  0.0000 -0.0001  0.0000
                                           -0.0000  0.0000  0.0000 -0.0000  0.0000
                                            0.0000  0.0000
    47. (1.99866) CR ( 1) C  10           s(100.00%)p 0.00(  0.00%)
                                            1.0000  0.0000 -0.0000 -0.0000 -0.0000
                                           -0.0001  0.0000  0.0000  0.0000  0.0000
                                           -0.0000 -0.0000 -0.0000  0.0001 -0.0000
                                            0.0000  0.0000 -0.0000  0.0000 -0.0000
                                            0.0000 -0.0000
    48. (1.99913) CR ( 1) C  11           s(100.00%)p 0.00(  0.00%)
                                            1.0000  0.0003  0.0000 -0.0000 -0.0000
                                           -0.0000 -0.0000 -0.0000 -0.0000 -0.0001
                                            0.0000  0.0000  0.0000  0.0002 -0.0000
                                            0.0000  0.0000 -0.0000 -0.0000  0.0000
                                            0.0000  0.0000
    49. (1.99928) CR ( 1) C  12           s(100.00%)p 0.00(  0.00%)
                                            1.0000  0.0001  0.0000 -0.0000  0.0000
                                            0.0001 -0.0000 -0.0000  0.0000 -0.0002
                                           -0.0000 -0.0000 -0.0000  0.0003  0.0000
                                            0.0000  0.0000  0.0000  0.0000 -0.0000
                                           -0.0000  0.0000
    50. (1.99929) CR ( 1) C  13           s(100.00%)p 0.00(  0.00%)
                                            1.0000  0.0001  0.0000  0.0000  0.0000
                                            0.0002  0.0000  0.0000  0.0000 -0.0002
                                           -0.0000 -0.0000 -0.0000  0.0000  0.0000
                                            0.0000  0.0000 -0.0000  0.0000 -0.0000
                                            0.0000 -0.0000
    51. (1.99916) CR ( 1) C  14           s(100.00%)p 0.00(  0.00%)
                                            1.0000  0.0001 -0.0000 -0.0000 -0.0000
                                            0.0003 -0.0000  0.0000  0.0000 -0.0001
                                            0.0000  0.0000 -0.0000 -0.0002 -0.0000
                                           -0.0000 -0.0000  0.0000 -0.0000  0.0000
                                            0.0000  0.0000
    52. (1.99947) CR ( 1) C  15           s(100.00%)p 0.00(  0.00%)
                                            1.0000  0.0001  0.0000 -0.0000  0.0000
                                           -0.0002 -0.0000  0.0000 -0.0000 -0.0001
                                           -0.0000 -0.0000 -0.0000  0.0000 -0.0000
                                           -0.0000 -0.0000 -0.0000 -0.0000  0.0000
                                            0.0000  0.0000
    53. (1.99981) CR ( 1) O  16           s(100.00%)p 0.00(  0.00%)
                                            1.0000  0.0002  0.0000 -0.0000  0.0000
                                           -0.0001 -0.0000 -0.0000  0.0000 -0.0002
                                            0.0000  0.0000 -0.0000 -0.0001  0.0000
                                            0.0000 -0.0000 -0.0000 -0.0000 -0.0000
                                            0.0000 -0.0000
    54. (2.00000) CR ( 1)Cl  17           s(100.00%)
                                            1.0000 -0.0000  0.0000 -0.0000 -0.0000
                                           -0.0000  0.0000 -0.0000 -0.0000  0.0000
                                            0.0000 -0.0000 -0.0000  0.0000  0.0000
                                           -0.0000 -0.0000  0.0000  0.0000 -0.0000
                                            0.0000  0.0000  0.0000  0.0000  0.0000
                                            0.0000 -0.0000  0.0000 -0.0000  0.0000
    55. (1.99967) CR ( 2)Cl  17           s(100.00%)p 0.00(  0.00%)
                                           -0.0000  1.0000  0.0002 -0.0000 -0.0000
                                           -0.0000  0.0000 -0.0000 -0.0002  0.0000
                                           -0.0000 -0.0000 -0.0000  0.0000  0.0002
                                           -0.0000 -0.0000  0.0000  0.0000 -0.0000
                                           -0.0000  0.0000  0.0000  0.0000 -0.0000
                                            0.0000 -0.0000  0.0000 -0.0000  0.0000
    56. (1.99994) CR ( 3)Cl  17           s(  0.00%)p 1.00(100.00%)
                                           -0.0000 -0.0000  0.0001 -0.0000 -0.0000
                                           -0.0000  0.0000  1.0000 -0.0001  0.0000
                                           -0.0000 -0.0000 -0.0000  0.0000  0.0001
                                           -0.0000 -0.0000  0.0000  0.0000 -0.0000
                                           -0.0000  0.0000  0.0000  0.0000 -0.0000
                                            0.0000 -0.0000  0.0000 -0.0000  0.0000
    57. (1.99996) CR ( 4)Cl  17           s(  0.00%)p 1.00(100.00%)
                                            0.0000  0.0000 -0.0001  0.0000 -0.0000
                                            0.0000 -0.0000  0.0000  0.0001 -0.0000
                                            0.0000  0.0000  0.0000  1.0000 -0.0001
                                            0.0000  0.0000 -0.0000 -0.0000  0.0000
                                           -0.0000 -0.0000 -0.0000 -0.0000  0.0000
                                           -0.0000  0.0000 -0.0000  0.0000 -0.0000
    58. (1.99999) CR ( 5)Cl  17           s(  0.00%)p 1.00(100.00%)
                                           -0.0000 -0.0000  0.0000 -0.0000 -0.0000
                                            0.0000  0.0000 -0.0000 -0.0000  0.0000
                                           -0.0000 -0.0000 -0.0000  0.0000 -0.0000
                                           -0.0000  0.0000  0.0000  0.0000  1.0000
                                            0.0000  0.0000  0.0000  0.0000  0.0000
                                            0.0000  0.0000 -0.0000 -0.0000  0.0000
    59. (1.70108) LP ( 1) N   9           s(  0.03%)p99.99( 99.95%)d 0.36(  0.01%)
                                            0.0001  0.0178 -0.0043  0.0011  0.0001
                                            0.4939  0.0160  0.0052  0.0001 -0.6494
                                           -0.0174 -0.0054  0.0004  0.5770  0.0183
                                            0.0020  0.0003  0.0034 -0.0057 -0.0037
                                           -0.0079  0.0007
    60. (1.98847) LP ( 1) O  16           s( 63.32%)p 0.58( 36.68%)d 0.00(  0.01%)
                                           -0.0003  0.7954  0.0210  0.0007  0.0000
                                            0.0269 -0.0001 -0.0006  0.0001 -0.3890
                                            0.0055  0.0010 -0.0036 -0.4632  0.0062
                                            0.0012 -0.0040 -0.0004  0.0010 -0.0078
                                            0.0027 -0.0030
    61. (1.90596) LP ( 2) O  16           s(  0.00%)p 1.00( 99.93%)d 0.00(  0.06%)
                                            0.0001  0.0011  0.0007  0.0056 -0.0001
                                            0.8772  0.0123  0.0014 -0.0008  0.3918
                                            0.0056 -0.0010 -0.0011 -0.2761 -0.0040
                                           -0.0026 -0.0006  0.0140  0.0167  0.0033
                                           -0.0071 -0.0092
    62. (1.99128) LP ( 1)Cl  17           s( 79.78%)p 0.25( 20.21%)d 0.00(  0.02%)
                                           -0.0000 -0.0003  0.8931 -0.0093  0.0000
                                           -0.0000  0.0000 -0.0002 -0.3627  0.0144
                                           -0.0024 -0.0004 -0.0005  0.0001  0.2620
                                           -0.0105  0.0010  0.0001  0.0004 -0.0000
                                           -0.0397  0.0024  0.0010  0.0003 -0.0001
                                            0.0109 -0.0019  0.0008 -0.0037  0.0071
    63. (1.96285) LP ( 2)Cl  17           s(  0.00%)p 1.00( 99.98%)d 0.00(  0.02%)
                                           -0.0000 -0.0000  0.0038  0.0015  0.0002
                                            0.0001  0.0000  0.0000 -0.2816 -0.0047
                                           -0.0028  0.0003 -0.0001  0.0000 -0.2630
                                           -0.0033  0.0018 -0.0000 -0.0001 -0.0000
                                            0.9226  0.0123  0.0009 -0.0002  0.0003
                                           -0.0011  0.0113 -0.0082 -0.0057  0.0016
    64. (1.92302) LP ( 3)Cl  17           s(  0.00%)p 1.00( 99.96%)d 0.00(  0.04%)
                                            0.0000  0.0000  0.0028  0.0002 -0.0003
                                            0.0000  0.0000 -0.0000 -0.5102 -0.0096
                                           -0.0009  0.0003  0.0002 -0.0000 -0.7730
                                           -0.0143 -0.0003  0.0005  0.0003 -0.0000
                                           -0.3761 -0.0070 -0.0008  0.0001  0.0002
                                           -0.0067 -0.0068  0.0031 -0.0169 -0.0009
    65. (0.00547) RY*( 1) C   1           s(  1.01%)p92.94( 93.63%)d 5.32(  5.36%)
                                            0.0000 -0.0244  0.0963 -0.0015  0.0144
                                            0.0180 -0.6871  0.0826 -0.0385  0.0168
                                           -0.6640  0.0744 -0.0377 -0.0023  0.0843
                                           -0.0205  0.0055 -0.1904 -0.0405  0.0866
                                           -0.0165  0.0890
    66. (0.00193) RY*( 2) C   1           s(  0.01%)p 1.00( 98.12%)d 0.02(  1.87%)
                                           -0.0000  0.0000  0.0095  0.0032  0.0002
                                           -0.0210 -0.4727  0.0797  0.1185  0.0246
                                            0.5686 -0.0873 -0.1413  0.0259  0.5948
                                           -0.0931 -0.1494 -0.0115 -0.0674 -0.0522
                                            0.1055  0.0131
    67. (0.00086) RY*( 3) C   1           s(  0.05%)p99.99( 91.69%)d99.99(  8.25%)
                                           -0.0000 -0.0003  0.0166 -0.0153 -0.0025
                                            0.0103 -0.4467 -0.0801 -0.0494 -0.0092
                                            0.3788  0.0988  0.0512  0.0167 -0.7189
                                           -0.1639 -0.0925 -0.0336 -0.1421 -0.1709
                                           -0.1788 -0.0031
    68. (0.00054) RY*( 4) C   1           s(  0.43%)p 2.85(  1.22%)d99.99( 98.35%)
                                           -0.0000  0.0005  0.0611  0.0231  0.0014
                                            0.0049 -0.0063  0.0296 -0.0159 -0.0065
                                            0.0146 -0.0611  0.0227  0.0065 -0.0371
                                           -0.0705  0.0096  0.4850 -0.1025  0.2022
                                            0.0071  0.8348
    69. (0.00042) RY*( 5) C   1           s(  0.55%)p99.99( 94.09%)d 9.78(  5.37%)
                                           -0.0000  0.0001  0.0740 -0.0003 -0.0028
                                           -0.0117 -0.0526 -0.4606  0.1539  0.0115
                                            0.0622  0.5568 -0.1645  0.0146  0.0617
                                            0.5695 -0.1811  0.0625  0.0862  0.1066
                                           -0.1652  0.0604
    70. (0.00037) RY*( 6) C   1           s( 87.56%)p 0.10(  9.08%)d 0.04(  3.36%)
                                           -0.0000  0.0027  0.9336  0.0363 -0.0517
                                           -0.0156  0.1008  0.0997  0.1665 -0.0158
                                            0.0632  0.0298  0.1886  0.0006 -0.0041
                                           -0.0448 -0.0031 -0.0924 -0.1020  0.1043
                                            0.0050 -0.0610
    71. (0.00018) RY*( 7) C   1           s( 79.43%)p 0.03(  2.41%)d 0.23( 18.15%)
                                            0.0000 -0.0052 -0.1550  0.8777  0.0009
                                            0.0058  0.0132  0.0141  0.1053  0.0060
                                            0.0244  0.0068  0.1059 -0.0009 -0.0136
                                            0.0175 -0.0155 -0.0923 -0.2935  0.2841
                                           -0.0456 -0.0639
    72. (0.00007) RY*( 8) C   1           s(  0.01%)p99.99( 21.18%)d99.99( 78.81%)
    73. (0.00005) RY*( 9) C   1           s(  4.25%)p15.18( 64.48%)d 7.36( 31.28%)
    74. (0.00000) RY*(10) C   1           s(  2.12%)p44.89( 95.00%)d 1.36(  2.89%)
    75. (0.00000) RY*(11) C   1           s( 99.31%)p 0.00(  0.47%)d 0.00(  0.22%)
    76. (0.00000) RY*(12) C   1           s(  0.08%)p99.99( 91.72%)d98.38(  8.20%)
    77. (0.00001) RY*(13) C   1           s(  3.48%)p 9.16( 31.86%)d18.60( 64.66%)
    78. (0.00000) RY*(14) C   1           s(  8.74%)p 0.87(  7.63%)d 9.57( 83.63%)
    79. (0.00001) RY*(15) C   1           s( 11.25%)p 0.53(  5.95%)d 7.36( 82.79%)
    80. (0.00001) RY*(16) C   1           s(  0.14%)p99.99( 98.96%)d 6.40(  0.90%)
    81. (0.00000) RY*(17) C   1           s(  1.66%)p55.81( 92.60%)d 3.46(  5.74%)
    82. (0.00569) RY*( 1) C   2           s(  0.42%)p99.99( 94.71%)d11.68(  4.88%)
                                            0.0000 -0.0259  0.0470 -0.0349  0.0088
                                           -0.0002  0.0896 -0.0298 -0.0055  0.0245
                                           -0.8298 -0.0857 -0.0505  0.0125 -0.4880
                                           -0.0163 -0.0233  0.0642 -0.0497 -0.1367
                                            0.1531 -0.0068
    83. (0.00201) RY*( 2) C   2           s(  0.16%)p99.99( 97.89%)d12.28(  1.95%)
                                           -0.0000 -0.0015  0.0330 -0.0220 -0.0037
                                           -0.0347 -0.8343 -0.1346  0.1955 -0.0121
                                           -0.2866 -0.0370  0.0619  0.0162  0.3543
                                            0.0583 -0.0931  0.1048  0.0632 -0.0317
                                           -0.0322 -0.0500
    84. (0.00079) RY*( 3) C   2           s(  0.38%)p99.99( 76.99%)d59.86( 22.63%)
                                           -0.0000 -0.0000  0.0453 -0.0415  0.0003
                                            0.0071 -0.3948  0.1098 -0.0336 -0.0065
                                            0.3523 -0.1399  0.0337  0.0095 -0.6479
                                            0.1840 -0.0471 -0.0439 -0.2449 -0.2800
                                           -0.2930  0.0116
    85. (0.00058) RY*( 4) C   2           s(  0.19%)p75.67( 14.70%)d99.99( 85.11%)
                                            0.0000 -0.0002 -0.0290  0.0331 -0.0021
                                            0.0073 -0.1729  0.0626 -0.0410 -0.0062
                                            0.1421 -0.0144  0.0479  0.0133 -0.2852
                                            0.0232 -0.0816 -0.2460  0.4153  0.3038
                                            0.4719 -0.5505
    86. (0.00044) RY*( 5) C   2           s( 84.55%)p 0.14( 12.23%)d 0.04(  3.22%)
                                           -0.0000  0.0030  0.9179 -0.0435 -0.0332
                                            0.0101  0.0625 -0.2166 -0.0831 -0.0152
                                            0.0769 -0.1433  0.1357 -0.0137  0.0416
                                            0.0539  0.1208  0.1129 -0.0402 -0.0011
                                            0.1058 -0.0815
    87. (0.00026) RY*( 6) C   2           s( 20.06%)p 3.60( 72.19%)d 0.39(  7.76%)
                                            0.0000 -0.0018 -0.2494  0.3717  0.0134
                                            0.0153  0.0369 -0.6789 -0.3092  0.0101
                                            0.0461 -0.1955 -0.1415 -0.0039 -0.0295
                                            0.2944  0.1253  0.2251  0.0554 -0.0243
                                           -0.0600 -0.1401
    88. (0.00016) RY*( 7) C   2           s( 69.51%)p 0.26( 17.96%)d 0.18( 12.53%)
                                            0.0000 -0.0019  0.0616  0.8309 -0.0307
                                           -0.0030 -0.0378  0.2883  0.1044  0.0016
                                           -0.0057  0.1453  0.2080  0.0032 -0.0098
                                           -0.1401  0.0038  0.1928 -0.2498 -0.0353
                                            0.1297 -0.0878
    89. (0.00008) RY*( 8) C   2           s(  3.82%)p10.52( 40.19%)d14.66( 55.99%)
    90. (0.00005) RY*( 9) C   2           s(  8.44%)p 5.40( 45.56%)d 5.45( 45.99%)
    91. (0.00002) RY*(10) C   2           s(  0.33%)p99.99( 95.62%)d12.29(  4.05%)
    92. (0.00003) RY*(11) C   2           s(  5.70%)p 3.47( 19.79%)d13.08( 74.52%)
    93. (0.00000) RY*(12) C   2           s(  0.90%)p99.99( 96.72%)d 2.67(  2.39%)
    94. (0.00001) RY*(13) C   2           s(  2.78%)p34.34( 95.57%)d 0.59(  1.65%)
    95. (0.00000) RY*(14) C   2           s( 97.59%)p 0.01(  0.93%)d 0.02(  1.48%)
    96. (0.00001) RY*(15) C   2           s(  1.66%)p19.07( 31.66%)d40.16( 66.68%)
    97. (0.00000) RY*(16) C   2           s(  3.03%)p24.34( 73.68%)d 7.69( 23.29%)
    98. (0.00000) RY*(17) C   2           s(  0.59%)p23.24( 13.70%)d99.99( 85.72%)
    99. (0.00576) RY*( 1) C   3           s(  0.19%)p99.99( 95.01%)d25.34(  4.80%)
                                            0.0000 -0.0221  0.0351 -0.0127  0.0033
                                           -0.0205  0.8106 -0.0130  0.0271  0.0022
                                           -0.0602  0.0469 -0.0079  0.0151 -0.5332
                                            0.0299 -0.0210  0.0965  0.1351  0.0125
                                           -0.1364 -0.0410
   100. (0.00201) RY*( 2) C   3           s(  0.23%)p99.99( 97.15%)d11.62(  2.63%)
                                            0.0000  0.0161  0.0407  0.0138 -0.0124
                                            0.0092  0.2933 -0.0646 -0.0765  0.0252
                                            0.8532 -0.1531 -0.1110  0.0085  0.3330
                                           -0.0085 -0.0060  0.1261 -0.0309 -0.0584
                                            0.0746 -0.0210
   101. (0.00112) RY*( 3) C   3           s(  0.31%)p99.99( 74.39%)d82.12( 25.30%)
                                            0.0000  0.0005  0.0514 -0.0205 -0.0042
                                            0.0096 -0.3626 -0.2139 -0.0224 -0.0088
                                            0.3739  0.1473  0.0181  0.0180 -0.5892
                                           -0.2349 -0.0394 -0.1877 -0.1435 -0.2786
                                           -0.1954 -0.2853
   102. (0.00050) RY*( 4) C   3           s(  2.16%)p14.99( 32.46%)d30.20( 65.37%)
                                           -0.0000  0.0012  0.1073 -0.1001  0.0101
                                           -0.0059 -0.2389  0.0735 -0.0075 -0.0016
                                            0.1932 -0.2185  0.0827 -0.0035 -0.3956
                                            0.0915 -0.0722  0.1389  0.3728  0.4789
                                            0.5101  0.0766
   103. (0.00044) RY*( 5) C   3           s( 85.24%)p 0.14( 11.57%)d 0.04(  3.19%)
                                           -0.0000 -0.0040  0.9065 -0.1744  0.0180
                                           -0.0169  0.0431 -0.1373  0.1484 -0.0072
                                           -0.1210 -0.1484  0.1051  0.0080  0.0917
                                           -0.1188 -0.0484  0.0144 -0.1059 -0.1281
                                            0.0569  0.0287
   104. (0.00028) RY*( 6) C   3           s( 11.59%)p 6.90( 80.00%)d 0.73(  8.41%)
                                            0.0000 -0.0088  0.2404  0.2331 -0.0607
                                           -0.0017 -0.0424 -0.3249 -0.1026  0.0090
                                            0.0576  0.7163 -0.1293  0.0073  0.0739
                                            0.3762 -0.0433  0.0907  0.0674  0.2648
                                           -0.0057 -0.0347
   105. (0.00021) RY*( 7) C   3           s(  4.12%)p22.72( 93.61%)d 0.55(  2.27%)
                                            0.0000  0.0067  0.1890  0.0731  0.0099
                                           -0.0027 -0.0400  0.6698 -0.1044  0.0057
                                            0.0138  0.2616 -0.4853  0.0029 -0.0048
                                           -0.3461 -0.2256  0.0918  0.1031 -0.0156
                                           -0.0075 -0.0579
   106. (0.00015) RY*( 8) C   3           s( 23.09%)p 2.85( 65.70%)d 0.49( 11.22%)
                                           -0.0000  0.0007  0.1176  0.4630  0.0514
                                           -0.0084 -0.0964  0.1115  0.0860 -0.0032
                                           -0.0243 -0.3661 -0.3269 -0.0028 -0.1474
                                            0.6006 -0.0620 -0.0502  0.0068 -0.3259
                                            0.0030 -0.0584
   107. (0.00010) RY*( 9) C   3           s( 28.97%)p 0.54( 15.64%)d 1.91( 55.40%)
   108. (0.00011) RY*(10) C   3           s(  5.10%)p10.25( 52.22%)d 8.38( 42.68%)
                                            0.0000 -0.0034  0.1732 -0.1028 -0.1019
                                            0.0023 -0.0128  0.4759 -0.0914  0.0141
                                            0.1662 -0.0193  0.2448  0.0015 -0.0557
                                            0.3053  0.3205 -0.2755 -0.2743  0.3755
                                           -0.3637 -0.0494
   109. (0.00004) RY*(11) C   3           s(  0.49%)p99.99( 49.69%)d99.99( 49.82%)
   110. (0.00005) RY*(12) C   3           s( 39.50%)p 0.61( 24.01%)d 0.92( 36.48%)
   111. (0.00002) RY*(13) C   3           s(  1.64%)p31.04( 50.95%)d28.89( 47.41%)
   112. (0.00002) RY*(14) C   3           s(  0.03%)p99.99(  8.31%)d99.99( 91.66%)
   113. (0.00000) RY*(15) C   3           s(  0.69%)p99.99( 83.02%)d23.53( 16.29%)
   114. (0.00001) RY*(16) C   3           s(  2.30%)p28.08( 64.62%)d14.37( 33.08%)
   115. (0.00000) RY*(17) C   3           s( 94.45%)p 0.02(  1.72%)d 0.04(  3.83%)
   116. (0.00653) RY*( 1) C   4           s(  1.72%)p55.08( 94.71%)d 2.08(  3.57%)
                                            0.0000 -0.0092  0.1212 -0.0493  0.0009
                                            0.0113 -0.6058 -0.0224 -0.0319  0.0147
                                           -0.7505  0.0001 -0.0220 -0.0065  0.1187
                                           -0.0182  0.0063  0.1482  0.0338 -0.0626
                                            0.0399 -0.0843
   117. (0.00388) RY*( 2) C   4           s(  2.61%)p35.56( 92.65%)d 1.82(  4.75%)
                                           -0.0000  0.0068  0.1603  0.0178 -0.0018
                                            0.0056  0.0853 -0.0175 -0.0084 -0.0152
                                           -0.1935  0.0255  0.0248  0.0012 -0.9375
                                            0.0320  0.0013 -0.0093 -0.1268 -0.1642
                                            0.0154  0.0641
   118. (0.00272) RY*( 3) C   4           s(  8.87%)p 9.67( 85.81%)d 0.60(  5.32%)
                                           -0.0000  0.0059  0.2957  0.0359 -0.0036
                                           -0.0089 -0.6919 -0.0206  0.0460 -0.0021
                                            0.5960 -0.0363 -0.0256  0.0167 -0.1215
                                           -0.0303 -0.0597  0.1016 -0.0191 -0.0847
                                           -0.1838  0.0390
   119. (0.00076) RY*( 4) C   4           s( 25.70%)p 0.11(  2.87%)d 2.78( 71.43%)
                                           -0.0000  0.0009  0.4920 -0.1216 -0.0114
                                           -0.0105  0.1000 -0.0340  0.0403  0.0015
                                            0.0330 -0.1020 -0.0045 -0.0045  0.0534
                                            0.0339 -0.0168 -0.4288  0.1271 -0.1557
                                            0.1754 -0.6777
   120. (0.00062) RY*( 5) C   4           s( 52.74%)p 0.29( 15.10%)d 0.61( 32.16%)
                                           -0.0000 -0.0008  0.7258 -0.0246  0.0068
                                           -0.0034  0.2610  0.0548  0.0732 -0.0060
                                           -0.0649 -0.1396  0.0491  0.0066  0.2051
                                            0.0465 -0.0637  0.2505 -0.0621 -0.0322
                                            0.1430  0.4832
   121. (0.00030) RY*( 6) C   4           s(  6.42%)p 5.79( 37.16%)d 8.80( 56.43%)
                                           -0.0000  0.0039 -0.0676  0.2440  0.0078
                                           -0.0081 -0.1465  0.4497  0.1415  0.0034
                                            0.0489 -0.2198 -0.0178 -0.0070 -0.1466
                                            0.2351 -0.0026 -0.0154  0.3784  0.3873
                                            0.5193  0.0334
   122. (0.00020) RY*( 7) C   4           s( 32.08%)p 1.26( 40.53%)d 0.85( 27.39%)
                                           -0.0000  0.0013 -0.0846  0.5590 -0.0337
                                           -0.0045 -0.0127  0.1881  0.3885  0.0031
                                           -0.0541  0.0214 -0.0128  0.0069  0.0989
                                           -0.3124 -0.3285 -0.1771 -0.2931 -0.3755
                                            0.1231  0.0203
   123. (0.00017) RY*( 8) C   4           s(  0.35%)p99.99( 54.86%)d99.99( 44.79%)
                                            0.0000  0.0028  0.0070  0.0127  0.0573
                                            0.0124  0.1243  0.5847 -0.0885 -0.0045
                                           -0.0642 -0.3696  0.0290 -0.0074 -0.0142
                                           -0.1731  0.1067  0.1649  0.2590 -0.2201
                                           -0.5394 -0.1194
   124. (0.00015) RY*( 9) C   4           s( 39.86%)p 1.21( 48.04%)d 0.30( 12.10%)
                                           -0.0000 -0.0033  0.1795  0.6037  0.0438
                                            0.0007  0.0423 -0.2011 -0.0740 -0.0081
                                           -0.0321  0.2236  0.5125 -0.0040  0.0047
                                           -0.0634  0.3389  0.0894  0.1527  0.2103
                                           -0.1645 -0.1355
   125. (0.00010) RY*(10) C   4           s(  1.87%)p45.71( 85.32%)d 6.87( 12.82%)
                                           -0.0000  0.0006 -0.0235  0.1342 -0.0103
                                            0.0003  0.0419 -0.5296  0.1659 -0.0059
                                           -0.0661 -0.6100 -0.2148 -0.0037 -0.0817
                                           -0.3057 -0.1438 -0.0214  0.1977  0.2660
                                           -0.1304  0.0293
   126. (0.00008) RY*(11) C   4           s(  3.43%)p11.32( 38.81%)d16.85( 57.77%)
   127. (0.00008) RY*(12) C   4           s(  6.10%)p 6.54( 39.87%)d 8.86( 54.03%)
   128. (0.00006) RY*(13) C   4           s( 11.61%)p 5.86( 67.98%)d 1.76( 20.42%)
   129. (0.00004) RY*(14) C   4           s(  9.14%)p 5.18( 47.31%)d 4.76( 43.55%)
   130. (0.00003) RY*(15) C   4           s(  7.80%)p 6.29( 49.05%)d 5.53( 43.15%)
   131. (0.00001) RY*(16) C   4           s(  0.11%)p99.99( 98.29%)d14.82(  1.60%)
   132. (0.00001) RY*(17) C   4           s( 89.62%)p 0.02(  1.74%)d 0.10(  8.63%)
   133. (0.00532) RY*( 1) C   5           s(  0.14%)p99.99( 94.46%)d39.31(  5.40%)
                                           -0.0000 -0.0222  0.0293 -0.0002  0.0046
                                           -0.0024 -0.0149  0.0415  0.0018 -0.0219
                                            0.8620 -0.0257  0.0375 -0.0094  0.4404
                                           -0.0536  0.0165  0.0682 -0.0522 -0.1422
                                            0.1623 -0.0075
   134. (0.00192) RY*( 2) C   5           s(  0.36%)p99.99( 96.74%)d 8.12(  2.90%)
                                            0.0000  0.0177  0.0545  0.0054 -0.0160
                                            0.0254  0.7357 -0.1321 -0.1276  0.0007
                                            0.2992 -0.0049 -0.0633 -0.0107 -0.5451
                                            0.0159  0.0276  0.1473  0.0546  0.0009
                                           -0.0436 -0.0492
   135. (0.00133) RY*( 3) C   5           s(  0.34%)p99.99( 87.89%)d34.93( 11.77%)
                                           -0.0000 -0.0035 -0.0310  0.0487  0.0050
                                           -0.0009 -0.5768 -0.1393  0.0278 -0.0016
                                            0.3033  0.1420  0.0512  0.0084 -0.6058
                                           -0.1965 -0.0747  0.1074 -0.1286 -0.0011
                                           -0.1004  0.2821
   136. (0.00064) RY*( 4) C   5           s(  1.70%)p10.93( 18.58%)d46.87( 79.72%)
                                           -0.0000  0.0013  0.1075 -0.0737  0.0050
                                           -0.0063  0.1834 -0.1688 -0.0349  0.0003
                                           -0.1324  0.0475 -0.0226 -0.0091  0.2419
                                           -0.2001  0.0595  0.1685 -0.4158 -0.4109
                                           -0.5182  0.3982
   137. (0.00044) RY*( 5) C   5           s( 86.18%)p 0.12( 10.23%)d 0.04(  3.59%)
                                           -0.0000 -0.0050  0.9172 -0.1431  0.0109
                                           -0.0091 -0.0902 -0.1791  0.1294 -0.0191
                                           -0.0057 -0.1578  0.1386 -0.0028 -0.0100
                                           -0.0219 -0.0143  0.0119  0.1403  0.0808
                                           -0.0320 -0.0920
   138. (0.00027) RY*( 6) C   5           s( 20.12%)p 3.84( 77.35%)d 0.13(  2.53%)
                                            0.0000 -0.0061  0.2766  0.3478 -0.0605
                                            0.0109  0.0328  0.6126 -0.3351 -0.0021
                                           -0.0589  0.1834 -0.1148 -0.0056 -0.0317
                                           -0.4692  0.1150  0.0202 -0.1126  0.0561
                                            0.0918 -0.0248
   139. (0.00012) RY*( 7) C   5           s(  7.77%)p 6.60( 51.33%)d 5.26( 40.89%)
                                           -0.0000  0.0083 -0.0169  0.2405  0.1397
                                           -0.0117 -0.1358 -0.1915 -0.4796 -0.0043
                                           -0.0405  0.0877  0.2138  0.0027  0.0694
                                            0.1452  0.3836  0.2489  0.5347 -0.2246
                                           -0.0849  0.0591
   140. (0.00009) RY*( 8) C   5           s( 32.72%)p 0.32( 10.53%)d 1.73( 56.74%)
   141. (0.00009) RY*( 9) C   5           s(  4.72%)p16.58( 78.27%)d 3.60( 17.01%)
   142. (0.00004) RY*(10) C   5           s(  8.96%)p 7.44( 66.66%)d 2.72( 24.38%)
   143. (0.00005) RY*(11) C   5           s( 28.14%)p 1.53( 43.03%)d 1.02( 28.83%)
   144. (0.00004) RY*(12) C   5           s(  3.44%)p 9.14( 31.46%)d18.91( 65.10%)
   145. (0.00001) RY*(13) C   5           s(  8.69%)p 9.44( 82.06%)d 1.06(  9.25%)
   146. (0.00001) RY*(14) C   5           s(  0.80%)p50.06( 40.25%)d73.32( 58.95%)
   147. (0.00002) RY*(15) C   5           s(  1.66%)p 9.37( 15.56%)d49.85( 82.78%)
   148. (0.00001) RY*(16) C   5           s(  3.43%)p25.67( 88.05%)d 2.49(  8.52%)
   149. (0.00000) RY*(17) C   5           s( 90.94%)p 0.08(  7.59%)d 0.02(  1.47%)
   150. (0.00582) RY*( 1) C   6           s(  0.40%)p99.99( 94.84%)d11.98(  4.76%)
                                            0.0000 -0.0259  0.0476 -0.0308  0.0091
                                            0.0233 -0.7513  0.0755 -0.0498 -0.0021
                                            0.2061  0.0349 -0.0021 -0.0153  0.5737
                                           -0.0385  0.0262  0.0924  0.1363  0.0090
                                           -0.1357 -0.0445
   151. (0.00204) RY*( 2) C   6           s(  0.50%)p99.99( 97.45%)d 4.07(  2.05%)
                                           -0.0000 -0.0018  0.0512 -0.0487 -0.0054
                                           -0.0149 -0.3740  0.0625  0.0741 -0.0358
                                           -0.8439  0.1530  0.1973 -0.0093 -0.2103
                                            0.0417  0.0563  0.0990  0.0030 -0.0831
                                            0.0482 -0.0378
   152. (0.00091) RY*( 3) C   6           s(  0.24%)p99.99( 82.62%)d70.81( 17.14%)
                                           -0.0000  0.0001  0.0488 -0.0046  0.0045
                                            0.0104 -0.4138 -0.0773 -0.0351 -0.0085
                                            0.3624  0.1025  0.0161  0.0190 -0.6858
                                           -0.1760 -0.0619  0.0172 -0.2196 -0.2202
                                           -0.2581  0.0886
   153. (0.00057) RY*( 4) C   6           s(  2.49%)p 4.18( 10.42%)d34.97( 87.09%)
                                           -0.0000  0.0000  0.1578  0.0012  0.0034
                                           -0.0009  0.1616  0.0850  0.0590  0.0011
                                           -0.1038  0.0062 -0.0538  0.0051  0.2212
                                            0.0446  0.0518 -0.2981 -0.3288 -0.5306
                                           -0.4696 -0.4146
   154. (0.00045) RY*( 5) C   6           s( 84.07%)p 0.12(  9.68%)d 0.07(  6.25%)
                                           -0.0000  0.0033  0.9138 -0.0658 -0.0379
                                           -0.0144  0.0950  0.1431  0.1194  0.0104
                                            0.0522  0.1484 -0.0779  0.0133 -0.0348
                                           -0.0171 -0.1420  0.1692  0.0968  0.1539
                                            0.0170 -0.0227
   155. (0.00027) RY*( 6) C   6           s( 13.19%)p 6.02( 79.43%)d 0.56(  7.38%)
                                            0.0000 -0.0011 -0.1953  0.3060  0.0086
                                            0.0108  0.0576  0.3005 -0.1480  0.0169
                                            0.0610  0.7180 -0.3211  0.0017 -0.0109
                                            0.2288 -0.0604  0.2193 -0.0197 -0.0714
                                            0.0877 -0.1119
   156. (0.00013) RY*( 7) C   6           s( 66.48%)p 0.24( 15.83%)d 0.27( 17.69%)
                                            0.0000 -0.0052  0.0032  0.8141 -0.0447
                                            0.0015 -0.0221 -0.0995  0.2218 -0.0056
                                           -0.0711 -0.2471  0.0484 -0.0035  0.0008
                                           -0.1322 -0.1128  0.2350 -0.0828  0.2156
                                           -0.2105 -0.1552
   157. (0.00008) RY*( 8) C   6           s(  4.89%)p 7.79( 38.15%)d11.64( 56.96%)
   158. (0.00005) RY*( 9) C   6           s(  7.39%)p 6.80( 50.23%)d 5.74( 42.38%)
   159. (0.00002) RY*(10) C   6           s(  1.67%)p53.50( 89.58%)d 5.23(  8.75%)
   160. (0.00003) RY*(11) C   6           s(  7.76%)p 1.77( 13.75%)d10.11( 78.49%)
   161. (0.00000) RY*(12) C   6           s(  3.06%)p30.99( 94.87%)d 0.68(  2.07%)
   162. (0.00000) RY*(13) C   6           s(  4.92%)p14.87( 73.14%)d 4.46( 21.95%)
   163. (0.00000) RY*(14) C   6           s(  2.55%)p12.50( 31.90%)d25.69( 65.55%)
   164. (0.00000) RY*(15) C   6           s( 98.08%)p 0.01(  1.40%)d 0.01(  0.53%)
   165. (0.00000) RY*(16) C   6           s(  1.81%)p51.79( 93.65%)d 2.51(  4.54%)
   166. (0.00001) RY*(17) C   6           s(  0.58%)p39.74( 23.15%)d99.99( 76.26%)
   167. (0.01077) RY*( 1) C   7           s(  2.17%)p44.05( 95.57%)d 1.04(  2.26%)
                                            0.0000  0.0044  0.1469  0.0099 -0.0010
                                           -0.0353  0.8337  0.0143  0.0141  0.0093
                                           -0.3008 -0.0311  0.0103 -0.0077 -0.4071
                                           -0.0142  0.0367  0.1184  0.0053  0.0504
                                           -0.0623  0.0467
   168. (0.00379) RY*( 2) C   7           s(  0.46%)p99.99( 97.24%)d 5.02(  2.31%)
                                           -0.0000 -0.0179  0.0609  0.0236  0.0023
                                           -0.0045  0.4357 -0.0780  0.0019  0.0089
                                            0.8205 -0.0282  0.0050  0.0092  0.3036
                                            0.0996 -0.0140  0.0825  0.0296 -0.0604
                                            0.0331 -0.1031
   169. (0.00323) RY*( 3) C   7           s(  7.62%)p 8.55( 65.12%)d 3.58( 27.26%)
                                            0.0000 -0.0098  0.2696 -0.0581 -0.0014
                                           -0.0140 -0.0126 -0.2465  0.0284  0.0154
                                            0.0448  0.3916 -0.0648 -0.0029  0.0898
                                           -0.6474  0.0478  0.1601  0.1485 -0.1006
                                            0.1485  0.4391
   170. (0.00169) RY*( 4) C   7           s(  0.75%)p99.99( 96.04%)d 4.25(  3.21%)
                                           -0.0000 -0.0086  0.0334  0.0791  0.0098
                                           -0.0062  0.1034  0.2283  0.0699  0.0050
                                           -0.1441  0.7960  0.0448  0.0063  0.2697
                                            0.4035  0.0260 -0.0453 -0.1395 -0.0407
                                           -0.0822  0.0463
   171. (0.00155) RY*( 5) C   7           s(  1.06%)p91.49( 96.85%)d 1.98(  2.09%)
                                            0.0000  0.0127  0.0927  0.0428 -0.0005
                                            0.0052 -0.1280  0.7313  0.0627 -0.0005
                                            0.3422  0.1180  0.1168 -0.0061 -0.4837
                                           -0.1837  0.0314 -0.0917  0.0746 -0.0065
                                            0.0755  0.0350
   172. (0.00109) RY*( 6) C   7           s(  9.69%)p 1.08( 10.43%)d 8.24( 79.88%)
                                            0.0000 -0.0033  0.2915 -0.1090 -0.0074
                                           -0.0127 -0.0242  0.0762  0.1372  0.0011
                                           -0.0417 -0.0745 -0.0435 -0.0048  0.0706
                                           -0.2452  0.0680  0.0043 -0.4559 -0.5528
                                           -0.4382 -0.3056
   173. (0.00069) RY*( 7) C   7           s(  0.27%)p99.99( 94.64%)d19.19(  5.09%)
                                            0.0000  0.0192  0.0329  0.0217 -0.0271
                                            0.0057 -0.2024 -0.5237  0.0047 -0.0040
                                            0.2429  0.2221  0.1582 -0.0186 -0.5965
                                            0.2878  0.2423  0.0672 -0.1643 -0.1377
                                           -0.0192  0.0096
   174. (0.00050) RY*( 8) C   7           s( 42.67%)p 0.84( 35.86%)d 0.50( 21.48%)
                                           -0.0000 -0.0018  0.6287  0.1726  0.0408
                                           -0.0169 -0.1153  0.1050  0.1389  0.0150
                                           -0.0383 -0.3103 -0.2020  0.0067  0.0799
                                            0.3985  0.1032  0.0970 -0.0613 -0.0703
                                            0.2045  0.3935
   175. (0.00039) RY*( 9) C   7           s( 20.30%)p 0.59( 11.96%)d 3.34( 67.74%)
                                           -0.0000 -0.0022  0.4392 -0.0972  0.0259
                                           -0.0045 -0.1246 -0.0967  0.0560  0.0149
                                            0.0261  0.1339 -0.2213  0.0123 -0.0781
                                            0.0582 -0.1187  0.0093  0.5325  0.2964
                                           -0.4218 -0.3577
   176. (0.00026) RY*(10) C   7           s(  8.85%)p 9.01( 79.73%)d 1.29( 11.42%)
                                            0.0000 -0.0074  0.0636  0.2904 -0.0066
                                           -0.0027 -0.0013 -0.0242  0.3429  0.0005
                                           -0.1058 -0.1090  0.7133  0.0027  0.1840
                                           -0.0508  0.3328  0.0343  0.3154 -0.0500
                                           -0.0681 -0.0798
   177. (0.00020) RY*(11) C   7           s(  9.93%)p 0.72(  7.16%)d 8.35( 82.91%)
                                           -0.0000 -0.0059  0.3123  0.0009  0.0412
                                           -0.0070 -0.0246 -0.0319 -0.0486 -0.0038
                                           -0.0528  0.0890  0.1015  0.0171  0.0515
                                           -0.1654  0.1274  0.0804 -0.3818  0.4332
                                            0.4885 -0.5006
   178. (0.00017) RY*(12) C   7           s(  1.35%)p 5.82(  7.87%)d67.14( 90.78%)
                                           -0.0000 -0.0068  0.0993  0.0573  0.0182
                                            0.0070  0.0630 -0.0969 -0.0025  0.0208
                                            0.1059 -0.0522  0.0542  0.0131  0.0425
                                           -0.1154  0.1809 -0.6834 -0.2737  0.4189
                                           -0.3279  0.2877
   179. (0.00014) RY*(13) C   7           s( 10.17%)p 7.84( 79.67%)d 1.00( 10.16%)
                                           -0.0000 -0.0015 -0.2055  0.2333 -0.0707
                                           -0.0028 -0.0132  0.1223 -0.1710  0.0003
                                            0.0094 -0.0028 -0.4115  0.0015  0.0603
                                           -0.0689  0.7580  0.2495  0.0491  0.0991
                                           -0.1565 -0.0514
   180. (0.00005) RY*(14) C   7           s( 63.45%)p 0.47( 29.98%)d 0.10(  6.57%)
   181. (0.00005) RY*(15) C   7           s( 14.28%)p 2.66( 37.95%)d 3.35( 47.77%)
   182. (0.00002) RY*(16) C   7           s( 26.80%)p 1.38( 36.90%)d 1.35( 36.31%)
   183. (0.00001) RY*(17) C   7           s( 80.16%)p 0.22( 17.31%)d 0.03(  2.53%)
   184. (0.00609) RY*( 1) C   8           s(  0.42%)p99.99( 96.14%)d 8.09(  3.44%)
                                           -0.0000  0.0047 -0.0327  0.0562 -0.0006
                                            0.0108  0.1815  0.0246 -0.0291  0.0064
                                           -0.5537  0.0056  0.0066 -0.0235  0.7868
                                           -0.0139  0.0198 -0.0066 -0.0827  0.1152
                                            0.0503 -0.1081
   185. (0.00438) RY*( 2) C   8           s(  3.28%)p28.46( 93.36%)d 1.02(  3.36%)
                                           -0.0000  0.0063  0.1728  0.0519  0.0142
                                           -0.0134 -0.8564  0.0051 -0.0019  0.0120
                                            0.2487  0.0064 -0.0249 -0.0023  0.3686
                                           -0.0020  0.0368  0.1109 -0.1325  0.0159
                                           -0.0175  0.0568
   186. (0.00323) RY*( 3) C   8           s(  5.37%)p17.19( 92.25%)d 0.44(  2.38%)
                                           -0.0000  0.0027  0.2290 -0.0342 -0.0073
                                            0.0034 -0.3592 -0.0048 -0.0178  0.0009
                                           -0.7715 -0.0136 -0.0117 -0.0077 -0.4432
                                           -0.0237  0.0237  0.0166 -0.0630 -0.0766
                                           -0.1107 -0.0383
   187. (0.00113) RY*( 4) C   8           s( 84.32%)p 0.14( 12.16%)d 0.04(  3.52%)
                                           -0.0000 -0.0028  0.9142 -0.0855 -0.0131
                                            0.0063  0.2499  0.0510 -0.0340  0.0060
                                            0.1288 -0.0206 -0.0341 -0.0147  0.0757
                                           -0.1421  0.1048  0.1048  0.0650 -0.0985
                                            0.0481 -0.0895
   188. (0.00073) RY*( 5) C   8           s(  1.98%)p 4.01(  7.94%)d45.55( 90.09%)
                                           -0.0000 -0.0000  0.1402  0.0093 -0.0067
                                           -0.0092  0.0001  0.2183  0.0108 -0.0114
                                            0.0073  0.1574 -0.0005 -0.0087  0.0057
                                           -0.0748  0.0292 -0.4611  0.1367  0.5739
                                           -0.4615  0.3567
   189. (0.00038) RY*( 6) C   8           s(  0.56%)p57.57( 32.09%)d99.99( 67.35%)
                                            0.0000 -0.0005  0.0519 -0.0369  0.0389
                                            0.0067  0.1229 -0.3220 -0.1249  0.0008
                                            0.0763  0.2076  0.0237  0.0019  0.0509
                                            0.3664 -0.0132  0.0331 -0.4331 -0.2120
                                           -0.6511 -0.1261
   190. (0.00029) RY*( 7) C   8           s(  5.16%)p13.27( 68.44%)d 5.12( 26.40%)
                                           -0.0000 -0.0033  0.0336  0.2197 -0.0468
                                           -0.0043 -0.0228  0.5173  0.3030  0.0069
                                            0.0451 -0.3856 -0.1931 -0.0003  0.0012
                                            0.3681 -0.0306 -0.2786 -0.0183 -0.1428
                                           -0.1285 -0.3862
   191. (0.00025) RY*( 8) C   8           s( 17.39%)p 3.64( 63.32%)d 1.11( 19.29%)
                                           -0.0000  0.0010  0.0915  0.4061  0.0255
                                           -0.0036 -0.0335 -0.1007 -0.2391 -0.0030
                                           -0.0300  0.3680  0.0015 -0.0053 -0.0494
                                            0.5842  0.2910 -0.0242  0.3316  0.1151
                                            0.2582 -0.0493
   192. (0.00022) RY*( 9) C   8           s(  2.86%)p15.20( 43.52%)d18.73( 53.62%)
                                            0.0000 -0.0049  0.1386 -0.0967 -0.0062
                                            0.0097  0.0871  0.2276  0.1482 -0.0094
                                           -0.0418  0.0622  0.0448 -0.0052 -0.0501
                                            0.4252 -0.4034  0.1933 -0.4296  0.1713
                                            0.3070  0.4366
   193. (0.00015) RY*(10) C   8           s( 19.23%)p 1.98( 38.13%)d 2.22( 42.64%)
                                           -0.0000 -0.0050  0.0382  0.4221 -0.1127
                                            0.0097  0.0458 -0.0491 -0.3820  0.0006
                                            0.0630 -0.2956  0.2434 -0.0071 -0.1243
                                           -0.1879  0.1712 -0.2261 -0.5467  0.1952
                                            0.1835 -0.0679
   194. (0.00008) RY*(11) C   8           s(  5.93%)p 6.70( 39.72%)d 9.16( 54.35%)
   195. (0.00009) RY*(12) C   8           s(  9.33%)p 5.67( 52.92%)d 4.05( 37.75%)
   196. (0.00005) RY*(13) C   8           s( 27.74%)p 2.13( 59.17%)d 0.47( 13.09%)
   197. (0.00003) RY*(14) C   8           s( 13.45%)p 1.86( 25.08%)d 4.57( 61.47%)
   198. (0.00003) RY*(15) C   8           s( 11.82%)p 6.07( 71.70%)d 1.40( 16.49%)
   199. (0.00001) RY*(16) C   8           s( 90.87%)p 0.05(  4.93%)d 0.05(  4.19%)
   200. (0.00001) RY*(17) C   8           s(  0.28%)p99.99( 99.26%)d 1.69(  0.47%)
   201. (0.00508) RY*( 1) N   9           s(  0.80%)p99.99( 96.64%)d 3.22(  2.56%)
                                           -0.0000  0.0041  0.0889  0.0059 -0.0002
                                            0.0135 -0.4420 -0.0204 -0.0043 -0.0184
                                            0.5972  0.0320 -0.0045  0.0193 -0.6411
                                            0.0272 -0.0125  0.0568  0.0271 -0.0177
                                            0.0317  0.1427
   202. (0.00341) RY*( 2) N   9           s(  6.55%)p13.71( 89.85%)d 0.55(  3.60%)
                                           -0.0000 -0.0239  0.2461  0.0663  0.0047
                                            0.0098 -0.2655 -0.0337  0.0115  0.0118
                                            0.5364 -0.1190 -0.0112  0.0081  0.7104
                                           -0.1382 -0.0251  0.0568  0.1262  0.0812
                                           -0.1012  0.0006
   203. (0.00171) RY*( 3) N   9           s( 50.76%)p 0.93( 47.08%)d 0.04(  2.16%)
                                            0.0000  0.0013  0.7108 -0.0488 -0.0023
                                           -0.0030 -0.3841  0.0390 -0.1411 -0.0088
                                           -0.4854 -0.1518 -0.0664 -0.0042 -0.1066
                                           -0.1596  0.0430  0.0149  0.0633  0.0699
                                           -0.1115  0.0043
   204. (0.00107) RY*( 4) N   9           s( 26.40%)p 2.18( 57.59%)d 0.61( 16.01%)
                                            0.0000  0.0026  0.5026 -0.1064  0.0029
                                            0.0084  0.6743  0.0452 -0.1091  0.0049
                                            0.2943 -0.0310 -0.0842 -0.0041 -0.1075
                                           -0.0296  0.0107 -0.2938 -0.1216  0.0727
                                           -0.0120  0.2314
   205. (0.00030) RY*( 5) N   9           s(  0.51%)p91.58( 47.10%)d99.99( 52.39%)
                                            0.0000  0.0032  0.0208  0.0684 -0.0049
                                           -0.0029 -0.0417  0.2882 -0.0080  0.0053
                                            0.0932 -0.4032  0.0362 -0.0014 -0.0450
                                            0.4589 -0.0283 -0.1968 -0.2977 -0.0702
                                           -0.4041 -0.4778
   206. (0.00015) RY*( 6) N   9           s(  3.87%)p21.63( 83.64%)d 3.23( 12.50%)
                                           -0.0000 -0.0006  0.1917 -0.0205 -0.0386
                                           -0.0025 -0.1238  0.6336  0.3025  0.0024
                                           -0.0181  0.4324  0.2645  0.0051  0.1286
                                            0.2200  0.0768 -0.0744 -0.1152 -0.0832
                                            0.2978  0.1027
   207. (0.00013) RY*( 7) N   9           s( 21.98%)p 0.47( 10.43%)d 3.08( 67.60%)
                                           -0.0000  0.0003 -0.1686  0.4372  0.0131
                                           -0.0175 -0.2381 -0.0745  0.0074 -0.0105
                                           -0.1021 -0.1091 -0.0216  0.0035  0.0625
                                           -0.1202 -0.0201 -0.6168 -0.3432  0.0992
                                            0.0305  0.4086
   208. (0.00007) RY*( 8) N   9           s(  0.81%)p76.91( 62.38%)d45.38( 36.81%)
   209. (0.00008) RY*( 9) N   9           s( 64.42%)p 0.33( 21.05%)d 0.23( 14.54%)
   210. (0.00004) RY*(10) N   9           s(  5.76%)p 7.89( 45.48%)d 8.46( 48.76%)
   211. (0.00003) RY*(11) N   9           s(  3.27%)p14.13( 46.16%)d15.49( 50.58%)
   212. (0.00003) RY*(12) N   9           s( 14.62%)p 3.99( 58.33%)d 1.85( 27.05%)
   213. (0.00001) RY*(13) N   9           s(  0.26%)p99.99( 73.31%)d99.99( 26.43%)
   214. (0.00001) RY*(14) N   9           s(  0.09%)p99.99( 33.34%)d99.99( 66.58%)
   215. (0.00001) RY*(15) N   9           s(  1.34%)p25.12( 33.56%)d48.75( 65.11%)
   216. (0.00000) RY*(16) N   9           s( 98.56%)p 0.01(  0.90%)d 0.01(  0.54%)
   217. (0.00001) RY*(17) N   9           s(  0.13%)p99.99( 93.22%)d52.59(  6.65%)
   218. (0.00811) RY*( 1) C  10           s(  0.15%)p99.99( 96.06%)d25.07(  3.79%)
                                            0.0000 -0.0141  0.0359  0.0025  0.0043
                                           -0.0054  0.5918 -0.0200  0.0246  0.0048
                                           -0.6039  0.0040 -0.0063  0.0020  0.4938
                                            0.0164 -0.0216  0.1051 -0.1170  0.0450
                                           -0.0040  0.1053
   219. (0.00643) RY*( 2) C  10           s(  0.19%)p99.99( 94.98%)d26.05(  4.83%)
                                            0.0000  0.0212  0.0269 -0.0187 -0.0182
                                           -0.0057 -0.5912 -0.0327  0.0290 -0.0013
                                            0.0653  0.0484  0.0138  0.0127  0.7639
                                           -0.0510 -0.0729 -0.0450 -0.1399  0.1198
                                            0.0862 -0.0703
   220. (0.00271) RY*( 3) C  10           s(  0.01%)p 1.00( 43.01%)d 1.32( 56.98%)
                                            0.0000  0.0001 -0.0044  0.0080 -0.0018
                                           -0.0037 -0.3371  0.0110  0.0328 -0.0038
                                           -0.5112  0.0747  0.0404 -0.0021 -0.2134
                                            0.0201  0.0276  0.2911  0.2001 -0.1653
                                            0.6462 -0.0117
   221. (0.00094) RY*( 4) C  10           s(  0.03%)p99.99( 18.77%)d99.99( 81.20%)
                                           -0.0000  0.0003 -0.0001  0.0167 -0.0032
                                            0.0015  0.0767  0.2174 -0.0211  0.0016
                                            0.1154  0.3280 -0.0232  0.0001  0.0491
                                            0.1016 -0.0018 -0.2243  0.4283  0.5318
                                            0.2187  0.4975
   222. (0.00072) RY*( 5) C  10           s( 44.52%)p 0.08(  3.67%)d 1.16( 51.81%)
                                            0.0000 -0.0123  0.6601 -0.0963  0.0089
                                            0.0083  0.1265 -0.0275  0.0416 -0.0081
                                            0.0171  0.0234 -0.0028  0.0048 -0.1257
                                           -0.0123 -0.0355 -0.2913 -0.2642  0.3168
                                            0.3284 -0.3940
   223. (0.00055) RY*( 6) C  10           s( 19.92%)p 0.55( 10.93%)d 3.47( 69.15%)
                                           -0.0000 -0.0052  0.3857 -0.2216  0.0356
                                            0.0121  0.0119  0.0464 -0.0824 -0.0032
                                           -0.0450  0.0179 -0.0132 -0.0098  0.1823
                                           -0.1760  0.1825 -0.2867  0.5955 -0.4791
                                           -0.1429 -0.0683
   224. (0.00031) RY*( 7) C  10           s( 27.25%)p 0.89( 24.23%)d 1.78( 48.52%)
                                           -0.0000  0.0115  0.5154  0.0776 -0.0272
                                           -0.0275  0.0619 -0.1783  0.2048  0.0163
                                            0.3200  0.1705 -0.0196 -0.0073  0.0681
                                            0.1358 -0.0934  0.5888 -0.0187 -0.1754
                                           -0.0142  0.3274
   225. (0.00025) RY*( 8) C  10           s(  8.01%)p 6.67( 53.44%)d 4.81( 38.55%)
                                           -0.0000  0.0033  0.2825  0.0150 -0.0041
                                           -0.0048 -0.3576 -0.2927  0.0124  0.0158
                                           -0.4342 -0.2473 -0.1425  0.0003 -0.2182
                                           -0.0333 -0.0420 -0.1060 -0.0137  0.2547
                                           -0.4320  0.3501
   226. (0.00015) RY*( 9) C  10           s( 34.69%)p 1.42( 49.23%)d 0.46( 16.08%)
                                            0.0000 -0.0049  0.0503  0.5858  0.0343
                                            0.0025 -0.0110  0.1059  0.2025 -0.0072
                                           -0.0934  0.0385  0.1079  0.0066 -0.0002
                                            0.1646 -0.6252 -0.1366  0.2547 -0.0739
                                           -0.1287 -0.2351
   227. (0.00015) RY*(10) C  10           s( 11.97%)p 5.30( 63.49%)d 2.05( 24.53%)
                                           -0.0000  0.0126  0.1181  0.3024  0.1191
                                           -0.0041 -0.0673  0.5355  0.0862  0.0018
                                           -0.0731  0.0750 -0.2508 -0.0048 -0.0187
                                           -0.3956  0.3248  0.3295  0.0331  0.2158
                                           -0.2170 -0.2049
   228. (0.00011) RY*(11) C  10           s(  6.07%)p14.74( 89.47%)d 0.73(  4.46%)
                                           -0.0000 -0.0013 -0.1331  0.2008 -0.0517
                                           -0.0050  0.0223 -0.5716  0.0416  0.0021
                                           -0.0574  0.6775 -0.1322 -0.0028 -0.0490
                                           -0.2416  0.1590 -0.0852  0.0131  0.0154
                                           -0.0801 -0.1746
   229. (0.00007) RY*(12) C  10           s( 13.41%)p 3.76( 50.39%)d 2.70( 36.19%)
   230. (0.00005) RY*(13) C  10           s( 16.69%)p 4.62( 77.17%)d 0.37(  6.14%)
   231. (0.00004) RY*(14) C  10           s( 20.80%)p 3.26( 67.82%)d 0.55( 11.38%)
   232. (0.00001) RY*(15) C  10           s(  0.38%)p99.99( 87.99%)d30.86( 11.63%)
   233. (0.00001) RY*(16) C  10           s(  1.20%)p56.97( 68.40%)d25.32( 30.40%)
   234. (0.00000) RY*(17) C  10           s( 94.89%)p 0.01(  1.01%)d 0.04(  4.10%)
   235. (0.00585) RY*( 1) C  11           s(  0.88%)p99.99( 95.86%)d 3.73(  3.26%)
                                            0.0000  0.0248  0.0741  0.0514 -0.0029
                                            0.0133 -0.7912 -0.0123 -0.0033  0.0048
                                            0.3044  0.0440 -0.0180 -0.0295  0.4771
                                           -0.0836  0.0437  0.0204 -0.1511  0.0716
                                            0.0585  0.0287
   236. (0.00263) RY*( 2) C  11           s(  2.34%)p40.57( 95.09%)d 1.09(  2.56%)
                                           -0.0000 -0.0132  0.1514  0.0134  0.0126
                                           -0.0172 -0.2824  0.0731  0.0982  0.0222
                                            0.5010 -0.1037 -0.0820 -0.0222 -0.7562
                                            0.1156  0.0356  0.0736  0.0611 -0.0713
                                           -0.0726  0.0785
   237. (0.00112) RY*( 3) C  11           s( 77.28%)p 0.24( 18.46%)d 0.06(  4.26%)
                                            0.0000  0.0085  0.8407 -0.2568 -0.0007
                                            0.0235 -0.0265  0.2538 -0.1107 -0.0048
                                           -0.2862 -0.1315  0.0634 -0.0071  0.0225
                                           -0.0535  0.0045  0.1067 -0.1066 -0.0745
                                           -0.0817  0.0872
   238. (0.00106) RY*( 4) C  11           s(  5.48%)p14.47( 79.25%)d 2.79( 15.27%)
                                           -0.0000  0.0023  0.2337 -0.0108  0.0066
                                           -0.0059  0.4758  0.0335 -0.0049 -0.0196
                                            0.6710 -0.0835  0.0391 -0.0106  0.3189
                                           -0.0618  0.0118  0.0073  0.1844  0.1629
                                            0.2011  0.2273
   239. (0.00046) RY*( 5) C  11           s(  0.04%)p99.99( 17.93%)d99.99( 82.03%)
                                            0.0000 -0.0001 -0.0022  0.0192  0.0020
                                           -0.0000 -0.1733 -0.1134 -0.0747 -0.0007
                                           -0.2659 -0.1742 -0.1018  0.0001 -0.1148
                                           -0.0632 -0.0471  0.1912  0.4012  0.0694
                                            0.7560  0.2155
   240. (0.00033) RY*( 6) C  11           s( 71.08%)p 0.20( 13.98%)d 0.21( 14.94%)
                                            0.0000 -0.0005  0.2495  0.8052 -0.0144
                                            0.0073 -0.0195 -0.0722 -0.1841 -0.0058
                                           -0.0500 -0.0441  0.1483  0.0037  0.0617
                                            0.2550 -0.0706 -0.1786  0.2394 -0.2275
                                           -0.0883 -0.0257
   241. (0.00028) RY*( 7) C  11           s(  0.00%)p 1.00( 75.78%)d 0.32( 24.22%)
                                            0.0000 -0.0003  0.0043 -0.0032  0.0021
                                            0.0020  0.0557 -0.4739 -0.0167  0.0037
                                            0.0880 -0.6632  0.0052  0.0012  0.0389
                                           -0.2833 -0.0208  0.1576 -0.1874 -0.3124
                                           -0.0293 -0.2895
   242. (0.00018) RY*( 8) C  11           s( 12.78%)p 5.25( 67.08%)d 1.58( 20.14%)
                                           -0.0000  0.0010  0.3490  0.0726  0.0263
                                           -0.0063  0.0361 -0.5340  0.1091  0.0114
                                            0.0143  0.5117 -0.0978 -0.0166 -0.1356
                                           -0.2865 -0.0004 -0.0036  0.0496  0.2656
                                            0.0544 -0.3542
   243. (0.00011) RY*( 9) C  11           s(  7.18%)p 9.49( 68.11%)d 3.44( 24.71%)
                                            0.0000  0.0060 -0.0228  0.2668  0.0062
                                            0.0041  0.0596  0.1337  0.2685 -0.0068
                                           -0.0806  0.1129 -0.3896  0.0089  0.0383
                                           -0.4949  0.4123  0.1459  0.0618 -0.3056
                                           -0.1463  0.3274
   244. (0.00008) RY*(10) C  11           s(  7.63%)p 8.80( 67.16%)d 3.30( 25.21%)
   245. (0.00003) RY*(11) C  11           s( 11.89%)p 2.33( 27.69%)d 5.08( 60.43%)
   246. (0.00003) RY*(12) C  11           s(  0.07%)p99.99( 40.12%)d99.99( 59.80%)
   247. (0.00000) RY*(13) C  11           s(  0.55%)p62.98( 34.75%)d99.99( 64.70%)
   248. (0.00000) RY*(14) C  11           s( 96.54%)p 0.02(  1.99%)d 0.02(  1.47%)
   249. (0.00000) RY*(15) C  11           s(  1.49%)p21.35( 31.75%)d44.88( 66.76%)
   250. (0.00001) RY*(16) C  11           s(  3.27%)p22.92( 75.03%)d 6.63( 21.70%)
   251. (0.00000) RY*(17) C  11           s(  1.59%)p56.54( 90.05%)d 5.25(  8.36%)
   252. (0.00537) RY*( 1) C  12           s(  0.50%)p99.99( 94.36%)d10.34(  5.14%)
                                            0.0000 -0.0257  0.0640  0.0001  0.0146
                                            0.0041 -0.0942  0.0249 -0.0140 -0.0129
                                            0.4422 -0.0539  0.0309  0.0231 -0.8515
                                            0.0800 -0.0485 -0.0549 -0.0696  0.1317
                                            0.0754 -0.1432
   253. (0.00199) RY*( 2) C  12           s(  0.50%)p99.99( 97.92%)d 3.16(  1.58%)
                                            0.0000 -0.0008  0.0698  0.0112  0.0023
                                           -0.0352 -0.8090  0.1010  0.1975  0.0181
                                            0.3978 -0.0491 -0.0921  0.0116  0.3083
                                           -0.0452 -0.0871 -0.0644  0.0778 -0.0180
                                           -0.0040 -0.0727
   254. (0.00070) RY*( 3) C  12           s(  0.09%)p99.99( 55.94%)d99.99( 43.97%)
                                            0.0000  0.0003 -0.0035  0.0296  0.0020
                                           -0.0125  0.3673  0.0895  0.0512 -0.0183
                                            0.5600  0.1658  0.0827 -0.0079  0.2479
                                            0.0550  0.0305 -0.3116  0.0247  0.3668
                                           -0.3883  0.2382
   255. (0.00054) RY*( 4) C  12           s(  0.03%)p99.99( 34.80%)d99.99( 65.17%)
                                            0.0000  0.0001 -0.0055  0.0149  0.0006
                                           -0.0015  0.3023 -0.0107  0.0235 -0.0020
                                            0.4607 -0.0031  0.0390 -0.0007  0.2049
                                           -0.0065  0.0135  0.3038  0.2231 -0.1679
                                            0.6938 -0.0135
   256. (0.00041) RY*( 5) C  12           s( 87.36%)p 0.09(  8.16%)d 0.05(  4.48%)
                                           -0.0000  0.0051  0.9319  0.0620 -0.0363
                                            0.0056  0.0839  0.1547 -0.0572  0.0058
                                           -0.0705 -0.0661 -0.0317 -0.0214  0.0535
                                           -0.0899  0.1599 -0.1626 -0.0401  0.0176
                                            0.0889 -0.0924
   257. (0.00036) RY*( 6) C  12           s(  4.45%)p20.25( 90.17%)d 1.21(  5.38%)
                                           -0.0000  0.0027  0.2091 -0.0246 -0.0143
                                           -0.0171 -0.0558 -0.7775  0.2296  0.0103
                                            0.0175  0.4087 -0.1304  0.0035  0.0158
                                            0.2307 -0.0559  0.0651 -0.1893  0.0798
                                            0.0558  0.0653
   258. (0.00018) RY*( 7) C  12           s( 82.37%)p 0.03(  2.75%)d 0.18( 14.89%)
                                            0.0000 -0.0017 -0.1521  0.8947 -0.0005
                                           -0.0011 -0.0262 -0.0356 -0.0389 -0.0025
                                           -0.0247  0.0626 -0.0178  0.0085  0.0158
                                           -0.1034  0.0901 -0.2489 -0.2281 -0.0014
                                            0.1833 -0.0354
   259. (0.00009) RY*( 8) C  12           s(  3.36%)p23.38( 78.47%)d 5.41( 18.17%)
   260. (0.00006) RY*( 9) C  12           s(  0.53%)p54.04( 28.60%)d99.99( 70.87%)
   261. (0.00000) RY*(10) C  12           s(  0.28%)p99.99( 82.76%)d59.75( 16.96%)
   262. (0.00001) RY*(11) C  12           s( 14.78%)p 0.60(  8.91%)d 5.16( 76.31%)
   263. (0.00001) RY*(12) C  12           s(  2.85%)p32.25( 92.08%)d 1.77(  5.06%)
   264. (0.00000) RY*(13) C  12           s( 95.59%)p 0.04(  4.04%)d 0.00(  0.37%)
   265. (0.00001) RY*(14) C  12           s(  0.52%)p99.99( 97.62%)d 3.56(  1.86%)
   266. (0.00001) RY*(15) C  12           s(  2.63%)p 6.36( 16.70%)d30.73( 80.68%)
   267. (0.00000) RY*(16) C  12           s(  0.82%)p99.99( 97.69%)d 1.81(  1.49%)
   268. (0.00001) RY*(17) C  12           s(  3.43%)p 2.66(  9.12%)d25.47( 87.44%)
   269. (0.00543) RY*( 1) C  13           s(  0.42%)p99.99( 94.35%)d12.42(  5.23%)
                                            0.0000 -0.0262  0.0513 -0.0272  0.0123
                                            0.0214 -0.7696  0.0333 -0.0385 -0.0170
                                            0.5686 -0.0429  0.0342  0.0065 -0.1364
                                            0.0508 -0.0195  0.1384 -0.0868 -0.0085
                                           -0.0313  0.1567
   270. (0.00205) RY*( 2) C  13           s(  0.19%)p99.99( 97.71%)d10.93(  2.09%)
                                           -0.0000 -0.0016  0.0362 -0.0242 -0.0039
                                            0.0133  0.3021 -0.0473 -0.0757  0.0077
                                            0.1787 -0.0268 -0.0414 -0.0371 -0.8833
                                            0.1449  0.2019  0.0152  0.0925 -0.0834
                                           -0.0570  0.0441
   271. (0.00080) RY*( 3) C  13           s(  0.14%)p99.99( 75.97%)d99.99( 23.90%)
                                            0.0000  0.0000 -0.0156  0.0335  0.0024
                                           -0.0052  0.4408  0.0949  0.0326 -0.0089
                                            0.6675  0.1505  0.0567 -0.0042  0.2831
                                            0.0552  0.0242 -0.0529  0.2486  0.2408
                                            0.2361  0.2462
   272. (0.00056) RY*( 4) C  13           s(  0.10%)p99.99( 16.66%)d99.99( 83.23%)
                                            0.0000  0.0005  0.0082  0.0312 -0.0007
                                            0.0078 -0.1992  0.0164 -0.0641  0.0118
                                           -0.3044  0.0430 -0.0891  0.0049 -0.1349
                                           -0.0045 -0.0413 -0.3526  0.2790  0.6090
                                           -0.1180  0.4954
   273. (0.00038) RY*( 5) C  13           s( 62.06%)p 0.51( 31.68%)d 0.10(  6.26%)
                                           -0.0000  0.0017  0.7816  0.0842 -0.0512
                                           -0.0191  0.0481 -0.0570  0.2149  0.0081
                                           -0.0638 -0.1333 -0.0897  0.0105  0.0979
                                            0.4583 -0.1224 -0.0070 -0.0064 -0.1565
                                           -0.0188  0.1941
   274. (0.00026) RY*( 6) C  13           s( 36.85%)p 1.58( 58.38%)d 0.13(  4.77%)
                                           -0.0000  0.0023  0.5040 -0.3352 -0.0458
                                           -0.0042  0.0254  0.2688 -0.0048  0.0091
                                            0.0139  0.1014 -0.1322 -0.0150 -0.0316
                                           -0.6177  0.3163  0.0319 -0.1566  0.1267
                                            0.0737 -0.0257
   275. (0.00014) RY*( 7) C  13           s( 68.27%)p 0.21( 14.09%)d 0.26( 17.65%)
                                            0.0000 -0.0032 -0.0114  0.8255 -0.0319
                                            0.0075  0.0252 -0.0062  0.1059 -0.0004
                                            0.0143 -0.0275 -0.1101 -0.0042 -0.0479
                                           -0.3017  0.1499 -0.0616 -0.3083 -0.1002
                                            0.1045  0.2380
   276. (0.00007) RY*( 8) C  13           s(  3.17%)p10.60( 33.63%)d19.93( 63.20%)
   277. (0.00005) RY*( 9) C  13           s(  4.72%)p13.55( 63.92%)d 6.65( 31.37%)
   278. (0.00003) RY*(10) C  13           s(  0.90%)p99.99( 91.73%)d 8.15(  7.36%)
   279. (0.00003) RY*(11) C  13           s( 12.55%)p 0.75(  9.37%)d 6.22( 78.08%)
   280. (0.00001) RY*(12) C  13           s(  0.04%)p99.99( 87.32%)d99.99( 12.64%)
   281. (0.00001) RY*(13) C  13           s(  4.14%)p 5.50( 22.74%)d17.68( 73.13%)
   282. (0.00000) RY*(14) C  13           s(  1.45%)p67.24( 97.36%)d 0.82(  1.19%)
   283. (0.00000) RY*(15) C  13           s( 98.50%)p 0.01(  0.99%)d 0.01(  0.51%)
   284. (0.00000) RY*(16) C  13           s(  0.15%)p88.14( 13.27%)d99.99( 86.58%)
   285. (0.00000) RY*(17) C  13           s(  6.45%)p14.09( 90.91%)d 0.41(  2.64%)
   286. (0.00597) RY*( 1) C  14           s(  0.47%)p99.99( 95.04%)d 9.54(  4.49%)
                                            0.0000 -0.0221  0.0640 -0.0068  0.0089
                                            0.0171 -0.5630  0.0463 -0.0211 -0.0008
                                            0.0542 -0.0381  0.0026 -0.0208  0.7899
                                            0.0287  0.0301 -0.0337  0.1707 -0.1002
                                           -0.0601 -0.0314
   287. (0.00217) RY*( 2) C  14           s(  2.47%)p38.29( 94.46%)d 1.25(  3.07%)
                                            0.0000  0.0188  0.1557  0.0027 -0.0082
                                            0.0160  0.6180 -0.0786 -0.0469 -0.0155
                                           -0.5541  0.0703  0.0608  0.0122  0.4814
                                           -0.0062 -0.0790  0.0632 -0.0349 -0.0861
                                            0.0077  0.1343
   288. (0.00092) RY*( 3) C  14           s(  0.48%)p99.99( 63.29%)d74.72( 36.23%)
                                            0.0000 -0.0005  0.0662  0.0214 -0.0018
                                           -0.0092  0.3526  0.0990  0.0503 -0.0131
                                            0.6094  0.2091  0.0122 -0.0071  0.1988
                                            0.1952  0.0550  0.1171  0.2596  0.0426
                                            0.5160  0.1142
   289. (0.00054) RY*( 4) C  14           s( 68.97%)p 0.20( 14.09%)d 0.25( 16.95%)
                                            0.0000 -0.0055  0.8228 -0.1123  0.0004
                                            0.0053  0.0503 -0.0989  0.0733  0.0091
                                            0.2461  0.0001 -0.0965 -0.0161 -0.0183
                                           -0.0977  0.2075  0.0507 -0.2925 -0.1284
                                           -0.2125 -0.1405
   290. (0.00048) RY*( 5) C  14           s( 15.04%)p 2.25( 33.79%)d 3.40( 51.16%)
                                            0.0000 -0.0026  0.3726 -0.1069  0.0144
                                           -0.0020 -0.2918  0.0142 -0.0455  0.0018
                                           -0.3467  0.1400 -0.1195 -0.0120 -0.1837
                                           -0.2375  0.0781  0.0380  0.3089  0.3245
                                            0.3860  0.4006
   291. (0.00031) RY*( 6) C  14           s( 25.49%)p 2.73( 69.61%)d 0.19(  4.90%)
                                            0.0000 -0.0012  0.2983  0.4068 -0.0214
                                            0.0093 -0.1020  0.2818 -0.0432 -0.0083
                                           -0.2252 -0.1093  0.0711  0.0015 -0.1259
                                            0.7177 -0.0747 -0.1403  0.0078  0.0196
                                            0.1125 -0.1272
   292. (0.00024) RY*( 7) C  14           s(  1.90%)p50.81( 96.48%)d 0.86(  1.62%)
                                           -0.0000 -0.0089  0.1344  0.0175 -0.0233
                                            0.0030  0.0892  0.6360 -0.1382  0.0004
                                            0.1078 -0.4573  0.2567 -0.0029 -0.0056
                                           -0.3842 -0.3145  0.0296  0.0400 -0.0749
                                            0.0048  0.0902
   293. (0.00017) RY*( 8) C  14           s( 16.18%)p 4.46( 72.15%)d 0.72( 11.67%)
                                            0.0000 -0.0008  0.0358  0.3992 -0.0334
                                            0.0083  0.0768 -0.4895  0.0038  0.0010
                                            0.0593 -0.6258 -0.2154  0.0057  0.0550
                                           -0.1770 -0.0041 -0.1624  0.0971  0.0759
                                            0.2575 -0.0939
   294. (0.00011) RY*( 9) C  14           s(  2.93%)p23.65( 69.35%)d 9.45( 27.72%)
                                            0.0000  0.0063  0.0575 -0.0510  0.1529
                                           -0.0050 -0.0642 -0.3567 -0.5841  0.0063
                                            0.1300 -0.1441  0.3457 -0.0055 -0.0453
                                            0.2214 -0.1125  0.4198  0.0183  0.0837
                                           -0.1620  0.2595
   295. (0.00007) RY*(10) C  14           s( 62.84%)p 0.51( 32.06%)d 0.08(  5.10%)
   296. (0.00008) RY*(11) C  14           s(  1.78%)p 4.15(  7.41%)d50.89( 90.81%)
   297. (0.00005) RY*(12) C  14           s(  1.77%)p15.28( 27.02%)d40.29( 71.22%)
   298. (0.00004) RY*(13) C  14           s(  0.94%)p27.86( 26.21%)d77.45( 72.85%)
   299. (0.00002) RY*(14) C  14           s(  2.81%)p22.73( 63.95%)d11.81( 33.23%)
   300. (0.00001) RY*(15) C  14           s(  0.05%)p99.99( 98.98%)d17.83(  0.97%)
   301. (0.00000) RY*(16) C  14           s( 95.09%)p 0.01(  1.21%)d 0.04(  3.70%)
   302. (0.00001) RY*(17) C  14           s(  0.87%)p40.00( 34.97%)d73.37( 64.15%)
   303. (0.00932) RY*( 1) C  15           s(  9.16%)p 9.29( 85.12%)d 0.62(  5.72%)
                                            0.0000  0.0434  0.2960  0.0222 -0.0403
                                           -0.0147  0.0424 -0.0185 -0.0166 -0.0405
                                            0.6341  0.0139 -0.0498 -0.0412  0.6583
                                            0.0727 -0.0434  0.0992  0.1472  0.0248
                                           -0.1215 -0.1016
   304. (0.00700) RY*( 2) C  15           s( 26.70%)p 0.73( 19.51%)d 2.01( 53.79%)
                                           -0.0000  0.0121  0.5154 -0.0340 -0.0086
                                            0.0583 -0.2824  0.1286  0.0584 -0.0138
                                           -0.1437  0.1687 -0.0396 -0.0186  0.1799
                                           -0.0486 -0.0778 -0.3401 -0.2991 -0.0437
                                            0.3919  0.4210
   305. (0.00643) RY*( 3) C  15           s(  1.35%)p 7.47( 10.08%)d65.62( 88.57%)
                                           -0.0000  0.0021  0.1161 -0.0044 -0.0008
                                           -0.0211 -0.1855  0.1699  0.0004  0.0542
                                            0.0582 -0.0369  0.0162 -0.0512 -0.0866
                                            0.1315 -0.0415 -0.2497 -0.6136 -0.1081
                                           -0.5334 -0.3881
   306. (0.00234) RY*( 4) C  15           s( 18.04%)p 3.77( 68.00%)d 0.77( 13.97%)
                                           -0.0000 -0.0054  0.4002  0.1421 -0.0022
                                            0.0123  0.6604  0.1027  0.0474 -0.0300
                                            0.1755 -0.1268 -0.0843 -0.0467 -0.3444
                                           -0.1917 -0.1358  0.0302 -0.1005 -0.2849
                                            0.1815 -0.1208
   307. (0.00094) RY*( 5) C  15           s( 35.75%)p 0.90( 32.06%)d 0.90( 32.20%)
                                           -0.0000  0.0027  0.5946 -0.0440 -0.0438
                                            0.0122 -0.4004 -0.1959  0.0455  0.0021
                                           -0.2225 -0.1495  0.0568 -0.0273 -0.2089
                                            0.0099 -0.0081  0.3857  0.2877  0.0106
                                           -0.0667 -0.2929
   308. (0.00020) RY*( 6) C  15           s(  8.13%)p 9.53( 77.53%)d 1.76( 14.34%)
                                           -0.0000  0.0005  0.0410  0.2510  0.1289
                                           -0.0104 -0.2532  0.2387 -0.4180  0.0244
                                            0.4059 -0.1687 -0.0980 -0.0115 -0.4300
                                            0.2975 -0.0484 -0.1140  0.2033  0.0833
                                           -0.0304  0.2850
   309. (0.00013) RY*( 7) C  15           s( 24.05%)p 2.95( 71.03%)d 0.20(  4.92%)
                                           -0.0000  0.0040  0.1564  0.4416  0.1447
                                            0.0104  0.2015 -0.5122 -0.3098 -0.0054
                                           -0.2237  0.3629 -0.1707  0.0060  0.0667
                                            0.2312  0.2059 -0.1789  0.0079  0.0058
                                           -0.1230 -0.0452
   310. (0.00010) RY*( 8) C  15           s( 30.41%)p 1.67( 50.77%)d 0.62( 18.83%)
   311. (0.00004) RY*( 9) C  15           s( 11.58%)p 3.80( 44.04%)d 3.83( 44.39%)
   312. (0.00005) RY*(10) C  15           s( 21.50%)p 3.27( 70.33%)d 0.38(  8.17%)
   313. (0.00005) RY*(11) C  15           s( 12.62%)p 5.84( 73.66%)d 1.09( 13.72%)
   314. (0.00001) RY*(12) C  15           s(  1.86%)p49.25( 91.38%)d 3.64(  6.76%)
   315. (0.00001) RY*(13) C  15           s(  9.04%)p 5.35( 48.37%)d 4.71( 42.58%)
   316. (0.00001) RY*(14) C  15           s(  3.29%)p12.19( 40.11%)d17.20( 56.60%)
   317. (0.00001) RY*(15) C  15           s(  0.56%)p99.99( 95.55%)d 6.92(  3.89%)
   318. (0.00001) RY*(16) C  15           s(  1.70%)p 7.39( 12.54%)d50.54( 85.77%)
   319. (0.00000) RY*(17) C  15           s( 83.93%)p 0.13( 11.18%)d 0.06(  4.88%)
   320. (0.00267) RY*( 1) O  16           s(  2.57%)p37.49( 96.23%)d 0.47(  1.20%)
                                            0.0000  0.0011  0.1053  0.1207 -0.0011
                                           -0.0108  0.8508 -0.0042  0.0351 -0.0008
                                            0.3931 -0.0853 -0.0035  0.0078 -0.2567
                                           -0.0906 -0.0338 -0.0538 -0.0791 -0.0080
                                            0.0338  0.0405
   321. (0.00081) RY*( 2) O  16           s( 57.85%)p 0.70( 40.41%)d 0.03(  1.74%)
                                           -0.0000  0.0067  0.7318 -0.2071 -0.0036
                                           -0.0027 -0.3309  0.1220 -0.0251  0.0224
                                            0.2739 -0.1026  0.0063  0.0240 -0.4279
                                           -0.0862 -0.0435  0.0556  0.0644 -0.0189
                                            0.0984 -0.0088
   322. (0.00074) RY*( 3) O  16           s( 32.26%)p 2.03( 65.35%)d 0.07(  2.39%)
                                            0.0000  0.0054  0.5588 -0.1012 -0.0012
                                           -0.0000  0.3259  0.0328  0.0219  0.0139
                                           -0.5928 -0.0050 -0.0453  0.0216  0.4005
                                           -0.1755  0.0214  0.0445 -0.0518 -0.0523
                                           -0.0824 -0.0985
   323. (0.00012) RY*( 4) O  16           s( 23.93%)p 3.08( 73.61%)d 0.10(  2.45%)
                                           -0.0000  0.0105  0.2227  0.4355  0.0023
                                           -0.0011 -0.1641 -0.1522  0.0444  0.0232
                                            0.5010 -0.1164 -0.0112  0.0266  0.6368
                                           -0.0982 -0.0545 -0.0612 -0.0139 -0.1313
                                            0.0574 -0.0082
   324. (0.00005) RY*( 5) O  16           s(  5.35%)p16.99( 90.90%)d 0.70(  3.75%)
   325. (0.00004) RY*( 6) O  16           s( 39.99%)p 1.40( 55.92%)d 0.10(  4.09%)
   326. (0.00002) RY*( 7) O  16           s( 30.77%)p 2.13( 65.46%)d 0.12(  3.77%)
   327. (0.00002) RY*( 8) O  16           s(  1.62%)p27.24( 44.07%)d33.58( 54.32%)
   328. (0.00000) RY*( 9) O  16           s(  2.54%)p35.96( 91.35%)d 2.40(  6.11%)
   329. (0.00000) RY*(10) O  16           s( 99.76%)p 0.00(  0.18%)d 0.00(  0.06%)
   330. (0.00000) RY*(11) O  16           s(  0.09%)p99.99( 99.85%)d 0.65(  0.06%)
   331. (0.00000) RY*(12) O  16           s(  0.81%)p99.99( 90.78%)d10.36(  8.41%)
   332. (0.00000) RY*(13) O  16           s(  0.52%)p20.26( 10.55%)d99.99( 88.93%)
   333. (0.00000) RY*(14) O  16           s(  0.82%)p 3.22(  2.66%)d99.99( 96.52%)
   334. (0.00000) RY*(15) O  16           s(  0.28%)p99.99( 38.29%)d99.99( 61.43%)
   335. (0.00000) RY*(16) O  16           s(  0.25%)p39.25(  9.62%)d99.99( 90.13%)
   336. (0.00000) RY*(17) O  16           s(  0.38%)p66.16( 25.26%)d99.99( 74.36%)
   337. (0.00439) RY*( 1)Cl  17           s(  0.00%)p 1.00( 50.36%)d 0.99( 49.64%)
                                            0.0000 -0.0000 -0.0002  0.0030  0.0010
                                           -0.0017 -0.0000  0.0000 -0.0001  0.3584
                                           -0.0329  0.0255  0.0020 -0.0000  0.0009
                                            0.5497 -0.0516  0.0379  0.0029 -0.0000
                                            0.0004  0.2582 -0.0158  0.0138  0.0017
                                           -0.2315 -0.2424  0.0869 -0.6111 -0.0558
   338. (0.00301) RY*( 2)Cl  17           s(  0.69%)p99.12( 68.12%)d45.39( 31.19%)
                                            0.0000 -0.0000 -0.0015  0.0743 -0.0365
                                           -0.0045  0.0005  0.0000 -0.0069  0.1945
                                           -0.0351  0.0009  0.0031 -0.0000  0.0040
                                            0.2253 -0.0075 -0.0092  0.0022  0.0000
                                            0.0016 -0.7652  0.0722  0.0200 -0.0083
                                           -0.0471  0.3952 -0.3256 -0.1990  0.0891
   339. (0.00082) RY*( 3)Cl  17           s(  7.97%)p 8.92( 71.13%)d 2.62( 20.90%)
                                            0.0000 -0.0000 -0.0158  0.1637  0.2295
                                           -0.0048  0.0010  0.0000 -0.0660 -0.6991
                                           -0.0112 -0.0003  0.0244 -0.0000  0.0479
                                            0.4594 -0.0328 -0.0131 -0.0181  0.0000
                                           -0.0086 -0.0233  0.0393  0.0188  0.0038
                                           -0.3740  0.0539 -0.0391  0.1312 -0.2178
   340. (0.00027) RY*( 4)Cl  17           s( 23.76%)p 2.07( 49.30%)d 1.13( 26.94%)
                                            0.0000 -0.0000 -0.0066  0.4792  0.0892
                                           -0.0006  0.0013  0.0000 -0.0198  0.1688
                                            0.0856  0.1106 -0.0246 -0.0000  0.0139
                                           -0.0837  0.2411 -0.0743  0.0139  0.0000
                                            0.0004 -0.0833 -0.6046 -0.0187  0.0064
                                            0.0018  0.1576  0.2722 -0.0054 -0.4128
   341. (0.00015) RY*( 5)Cl  17           s(  9.24%)p 8.41( 77.76%)d 1.41( 13.00%)
                                           -0.0000  0.0000  0.0020 -0.1262  0.2765
                                           -0.0031 -0.0009 -0.0000  0.0013  0.1528
                                            0.5930  0.0455 -0.0119  0.0000 -0.0094
                                            0.1338  0.4999  0.0195 -0.0096  0.0000
                                           -0.0023  0.0789  0.3544 -0.0141  0.0062
                                           -0.0357  0.2563  0.2175  0.0983  0.0778
   342. (0.00011) RY*( 6)Cl  17           s( 72.80%)p 0.14(  9.86%)d 0.24( 17.34%)
                                           -0.0000  0.0000  0.0031 -0.5467  0.6543
                                            0.0308 -0.0026 -0.0000  0.0151  0.0819
                                           -0.0739 -0.0718 -0.0188  0.0000 -0.0101
                                           -0.0806 -0.1863  0.0623  0.0023 -0.0000
                                            0.0025 -0.0626 -0.1705 -0.0379  0.0333
                                            0.1167  0.0541 -0.0986 -0.0737 -0.3764
   343. (0.00007) RY*( 7)Cl  17           s( 21.32%)p 3.07( 65.38%)d 0.62( 13.30%)
   344. (0.00006) RY*( 8)Cl  17           s(  3.94%)p12.28( 48.41%)d12.09( 47.65%)
   345. (0.00004) RY*( 9)Cl  17           s( 16.72%)p 2.30( 38.52%)d 2.68( 44.75%)
   346. (0.00004) RY*(10)Cl  17           s(  6.33%)p 7.62( 48.24%)d 7.17( 45.43%)
   347. (0.00000) RY*(11)Cl  17           s(  7.74%)p11.16( 86.33%)d 0.77(  5.94%)
   348. (0.00001) RY*(12)Cl  17           s(  9.06%)p 3.88( 35.18%)d 6.15( 55.76%)
   349. (0.00001) RY*(13)Cl  17           s(  7.58%)p10.77( 81.59%)d 1.43( 10.83%)
   350. (0.00000) RY*(14)Cl  17           s(  0.00%)p 1.00( 99.74%)d 0.00(  0.26%)
   351. (0.00000) RY*(15)Cl  17           s(  0.14%)p99.99( 99.04%)d 6.01(  0.82%)
   352. (0.00000) RY*(16)Cl  17           s(  0.06%)p99.99( 99.82%)d 1.83(  0.12%)
   353. (0.00000) RY*(17)Cl  17           s( 98.89%)p 0.01(  0.54%)d 0.01(  0.58%)
   354. (0.00000) RY*(18)Cl  17           s(100.00%)p 0.00(  0.00%)d 0.00(  0.00%)
   355. (0.00000) RY*(19)Cl  17           s(  0.02%)p99.99( 99.96%)d 1.85(  0.03%)
   356. (0.00001) RY*(20)Cl  17           s( 12.52%)p 2.63( 32.96%)d 4.36( 54.52%)
   357. (0.00001) RY*(21)Cl  17           s(  1.14%)p33.65( 38.44%)d52.87( 60.41%)
   358. (0.00039) RY*( 1) H  18           s(100.00%)
                                           -0.0005  1.0000  0.0028
   359. (0.00022) RY*( 2) H  18           s(100.00%)
                                           -0.0012 -0.0028  1.0000
   360. (0.00045) RY*( 1) H  19           s(100.00%)
                                           -0.0006  1.0000  0.0024
   361. (0.00022) RY*( 2) H  19           s(100.00%)
                                           -0.0011 -0.0024  1.0000
   362. (0.00069) RY*( 1) H  20           s(100.00%)
                                           -0.0015  1.0000  0.0018
   363. (0.00021) RY*( 2) H  20           s(100.00%)
                                           -0.0007 -0.0018  1.0000
   364. (0.00069) RY*( 1) H  21           s(100.00%)
                                           -0.0014  1.0000  0.0016
   365. (0.00017) RY*( 2) H  21           s(100.00%)
                                           -0.0007 -0.0016  1.0000
   366. (0.00046) RY*( 1) H  22           s(100.00%)
                                           -0.0006  1.0000  0.0022
   367. (0.00022) RY*( 2) H  22           s(100.00%)
                                           -0.0012 -0.0022  1.0000
   368. (0.00196) RY*( 1) H  23           s(100.00%)
                                            0.0029  1.0000 -0.0012
   369. (0.00030) RY*( 2) H  23           s(100.00%)
                                           -0.0009  0.0012  1.0000
   370. (0.00278) RY*( 1) H  24           s(100.00%)
                                            0.0078  1.0000 -0.0035
   371. (0.00038) RY*( 2) H  24           s(100.00%)
                                           -0.0018  0.0035  1.0000
   372. (0.00064) RY*( 1) H  25           s(100.00%)
                                           -0.0012  1.0000  0.0024
   373. (0.00022) RY*( 2) H  25           s(100.00%)
                                           -0.0011 -0.0024  1.0000
   374. (0.00043) RY*( 1) H  26           s(100.00%)
                                           -0.0006  1.0000  0.0029
   375. (0.00022) RY*( 2) H  26           s(100.00%)
                                           -0.0012 -0.0029  1.0000
   376. (0.00047) RY*( 1) H  27           s(100.00%)
                                           -0.0006  1.0000  0.0025
   377. (0.00023) RY*( 2) H  27           s(100.00%)
                                           -0.0013 -0.0025  1.0000
   378. (0.00097) RY*( 1) H  28           s(100.00%)
                                           -0.0019  1.0000  0.0013
   379. (0.00015) RY*( 2) H  28           s(100.00%)
                                           -0.0007 -0.0013  1.0000
   380. (0.00132) RY*( 1) H  29           s(100.00%)
                                            0.0040  1.0000 -0.0042
   381. (0.00024) RY*( 2) H  29           s(100.00%)
                                           -0.0013  0.0042  1.0000
   382. (0.01533) BD*( 1) C   1 - C   2  
                ( 50.08%)   0.7077* C   1 s( 34.65%)p 1.88( 65.31%)d 0.00(  0.03%)
                                            0.0000  0.5886 -0.0116 -0.0004 -0.0001
                                           -0.6322 -0.0002  0.0127  0.0001  0.1536
                                           -0.0373  0.0012 -0.0001  0.4774 -0.0195
                                           -0.0074 -0.0001 -0.0011 -0.0151  0.0039
                                            0.0086 -0.0018
                ( 49.92%)  -0.7065* C   2 s( 34.69%)p 1.88( 65.28%)d 0.00(  0.03%)
                                            0.0000  0.5888 -0.0132 -0.0026 -0.0005
                                            0.6433 -0.0280  0.0085  0.0001 -0.1240
                                           -0.0319 -0.0063 -0.0004 -0.4707  0.0008
                                           -0.0086 -0.0003 -0.0034 -0.0148  0.0059
                                            0.0069 -0.0008
   383. (0.01523) BD*( 1) C   1 - C   6  
                ( 50.13%)   0.7080* C   1 s( 34.65%)p 1.89( 65.32%)d 0.00(  0.03%)
                                           -0.0000 -0.5885  0.0108 -0.0000  0.0001
                                           -0.0709  0.0341 -0.0029  0.0000  0.6928
                                           -0.0039 -0.0136  0.0000  0.4078 -0.0236
                                           -0.0052  0.0000 -0.0011  0.0027 -0.0134
                                            0.0108  0.0042
                ( 49.87%)  -0.7062* C   6 s( 34.72%)p 1.88( 65.25%)d 0.00(  0.03%)
                                           -0.0000 -0.5891  0.0123  0.0030  0.0005
                                            0.0445  0.0328 -0.0052  0.0004 -0.7019
                                            0.0261  0.0099 -0.0005 -0.3947 -0.0069
                                            0.0083 -0.0005  0.0016  0.0044 -0.0138
                                            0.0094  0.0030
   384. (0.31982) BD*( 2) C   1 - C   6  
                ( 49.58%)   0.7041* C   1 s(  0.00%)p 1.00( 99.96%)d 0.00(  0.04%)
                                            0.0000 -0.0000  0.0002  0.0000 -0.0000
                                           -0.4857 -0.0127 -0.0064  0.0002  0.4056
                                            0.0105  0.0052 -0.0003 -0.7735 -0.0204
                                           -0.0103  0.0004  0.0052  0.0083  0.0119
                                            0.0110  0.0056
                ( 50.42%)  -0.7101* C   6 s(  0.00%)p 1.00( 99.96%)d 0.00(  0.04%)
                                            0.0000  0.0008  0.0009  0.0010  0.0002
                                           -0.4849 -0.0122 -0.0064  0.0007  0.4043
                                            0.0101  0.0051 -0.0006 -0.7748 -0.0192
                                           -0.0099  0.0013 -0.0096  0.0019 -0.0037
                                            0.0003 -0.0166
   385. (0.01144) BD*( 1) C   1 - H  18  
                ( 39.70%)   0.6301* C   1 s( 30.61%)p 2.26( 69.32%)d 0.00(  0.07%)
                                            0.0003 -0.5530 -0.0179 -0.0002 -0.0002
                                           -0.5980 -0.0030 -0.0060 -0.0013 -0.5745
                                           -0.0030 -0.0059 -0.0013  0.0742  0.0002
                                            0.0007  0.0001 -0.0222  0.0015  0.0041
                                           -0.0010  0.0121
                ( 60.30%)  -0.7765* H  18 s(100.00%)
                                           -1.0000 -0.0005 -0.0012
   386. (0.01472) BD*( 1) C   2 - C   3  
                ( 50.49%)   0.7106* C   2 s( 34.59%)p 1.89( 65.38%)d 0.00(  0.03%)
                                            0.0000  0.5881 -0.0092  0.0013  0.0003
                                           -0.5839  0.0301 -0.0081 -0.0000 -0.5515
                                           -0.0133 -0.0117 -0.0010  0.0822 -0.0252
                                           -0.0016 -0.0003  0.0147 -0.0032  0.0013
                                           -0.0014 -0.0092
                ( 49.51%)  -0.7036* C   3 s( 34.86%)p 1.87( 65.11%)d 0.00(  0.03%)
                                           -0.0001  0.5903  0.0135 -0.0017 -0.0001
                                            0.5744  0.0103 -0.0088  0.0005  0.5618
                                           -0.0317 -0.0034  0.0007 -0.0619 -0.0243
                                            0.0034  0.0002  0.0141 -0.0053  0.0000
                                            0.0020 -0.0086
   387. (0.31483) BD*( 2) C   2 - C   3  
                ( 50.41%)   0.7100* C   2 s(  0.00%)p 1.00( 99.96%)d 0.00(  0.04%)
                                            0.0000  0.0016  0.0004  0.0008  0.0001
                                           -0.4888 -0.0114  0.0057  0.0003  0.4042
                                            0.0096 -0.0049 -0.0001 -0.7724 -0.0178
                                            0.0091  0.0002  0.0060  0.0083  0.0124
                                            0.0112  0.0066
                ( 49.59%)  -0.7042* C   3 s(  0.00%)p 1.00( 99.96%)d 0.00(  0.04%)
                                           -0.0000  0.0048  0.0006  0.0010 -0.0001
                                           -0.4852 -0.0079 -0.0098  0.0009  0.4057
                                            0.0092  0.0063 -0.0010 -0.7739 -0.0145
                                           -0.0109  0.0017  0.0038 -0.0092 -0.0074
                                           -0.0104  0.0101
   388. (0.01100) BD*( 1) C   2 - H  19  
                ( 39.63%)   0.6295* C   2 s( 30.63%)p 2.26( 69.31%)d 0.00(  0.07%)
                                            0.0003 -0.5531 -0.0177 -0.0011 -0.0002
                                            0.0627  0.0007 -0.0000  0.0001 -0.7180
                                           -0.0039  0.0074 -0.0013 -0.4166 -0.0024
                                            0.0038 -0.0007  0.0039  0.0003 -0.0189
                                            0.0170  0.0024
                ( 60.37%)  -0.7770* H  19 s(100.00%)
                                           -1.0000 -0.0006 -0.0011
   389. (0.02155) BD*( 1) C   3 - C   4  
                ( 51.05%)   0.7145* C   3 s( 34.91%)p 1.86( 65.06%)d 0.00(  0.03%)
                                            0.0001  0.5908  0.0068  0.0039  0.0002
                                            0.0394  0.0214 -0.0010  0.0016 -0.7043
                                            0.0108  0.0101 -0.0007 -0.3902 -0.0052
                                            0.0048 -0.0013 -0.0007 -0.0041  0.0129
                                           -0.0094 -0.0035
                ( 48.95%)  -0.6997* C   4 s( 34.15%)p 1.93( 65.82%)d 0.00(  0.03%)
                                           -0.0000  0.5844  0.0042  0.0017  0.0002
                                           -0.0610  0.0101  0.0007 -0.0012  0.6987
                                           -0.0080 -0.0004  0.0028  0.4075 -0.0060
                                           -0.0019  0.0025 -0.0002 -0.0028  0.0140
                                           -0.0104 -0.0026
   390. (0.01211) BD*( 1) C   3 - H  20  
                ( 39.60%)   0.6293* C   3 s( 30.13%)p 2.32( 69.80%)d 0.00(  0.07%)
                                           -0.0003  0.5486 -0.0162 -0.0020  0.0000
                                           -0.6571 -0.0053 -0.0015 -0.0005  0.1496
                                           -0.0095  0.0047  0.0016  0.4937 -0.0004
                                            0.0026  0.0012 -0.0066 -0.0206  0.0036
                                            0.0137  0.0010
                ( 60.40%)  -0.7772* H  20 s(100.00%)
                                            1.0000  0.0015  0.0007
   391. (0.02525) BD*( 1) C   4 - C   5  
                ( 49.16%)   0.7012* C   4 s( 34.09%)p 1.93( 65.88%)d 0.00(  0.03%)
                                           -0.0000 -0.5838 -0.0065 -0.0020 -0.0001
                                           -0.6370  0.0066  0.0026 -0.0028  0.1531
                                           -0.0104 -0.0017  0.0017  0.4789 -0.0095
                                           -0.0009  0.0018  0.0024  0.0140 -0.0044
                                           -0.0086  0.0013
                ( 50.84%)  -0.7130* C   5 s( 34.82%)p 1.87( 65.15%)d 0.00(  0.03%)
                                           -0.0001 -0.5900 -0.0055 -0.0044 -0.0002
                                            0.6478 -0.0123 -0.0092 -0.0002 -0.1158
                                           -0.0182  0.0008 -0.0021 -0.4668 -0.0021
                                            0.0073 -0.0006  0.0017  0.0138 -0.0053
                                           -0.0070  0.0018
   392. (0.35779) BD*( 2) C   4 - C   5  
                ( 50.15%)   0.7082* C   4 s(  0.00%)p 1.00( 99.97%)d 0.00(  0.03%)
                                            0.0001 -0.0010 -0.0046  0.0001 -0.0001
                                            0.4844  0.0000  0.0023 -0.0032 -0.4080
                                           -0.0064 -0.0029  0.0014  0.7735  0.0086
                                            0.0048 -0.0043 -0.0051  0.0077  0.0057
                                            0.0091 -0.0103
                ( 49.85%)  -0.7060* C   5 s(  0.00%)p 1.00( 99.96%)d 0.00(  0.04%)
                                           -0.0000 -0.0024  0.0008 -0.0021  0.0001
                                            0.4854  0.0042  0.0028 -0.0019 -0.4013
                                           -0.0055 -0.0039  0.0002  0.7763  0.0102
                                            0.0067 -0.0011  0.0088 -0.0022  0.0029
                                           -0.0006  0.0163
   393. (0.02785) BD*( 1) C   4 - C   7  
                ( 51.64%)   0.7186* C   4 s( 31.73%)p 2.15( 68.24%)d 0.00(  0.03%)
                                            0.0002  0.5632 -0.0095 -0.0047 -0.0003
                                           -0.5960 -0.0050  0.0012 -0.0015 -0.5667
                                           -0.0191  0.0018 -0.0016  0.0747  0.0113
                                           -0.0004  0.0017  0.0146 -0.0028 -0.0006
                                           -0.0006 -0.0087
                ( 48.36%)  -0.6954* C   7 s( 28.78%)p 2.47( 71.20%)d 0.00(  0.03%)
                                            0.0001  0.5363  0.0094 -0.0018  0.0001
                                            0.6309  0.0188  0.0019  0.0031  0.5452
                                           -0.0076  0.0008  0.0004 -0.1263  0.0156
                                           -0.0035  0.0029  0.0132 -0.0037 -0.0030
                                            0.0054 -0.0070
   394. (0.01555) BD*( 1) C   5 - C   6  
                ( 49.30%)   0.7021* C   5 s( 35.13%)p 1.85( 64.84%)d 0.00(  0.03%)
                                            0.0001 -0.5925 -0.0143  0.0019 -0.0000
                                           -0.5819  0.0281  0.0050 -0.0005 -0.5495
                                           -0.0148  0.0084  0.0001  0.0780 -0.0257
                                            0.0026  0.0004 -0.0140  0.0038 -0.0014
                                            0.0012  0.0092
                ( 50.70%)  -0.7120* C   6 s( 34.63%)p 1.89( 65.34%)d 0.00(  0.03%)
                                           -0.0001 -0.5884  0.0109 -0.0014 -0.0002
                                            0.5723  0.0088 -0.0119  0.0008  0.5655
                                           -0.0337 -0.0070  0.0001 -0.0637 -0.0231
                                            0.0030 -0.0006 -0.0144  0.0052  0.0001
                                           -0.0019  0.0090
   395. (0.01274) BD*( 1) C   5 - H  21  
                ( 40.21%)   0.6341* C   5 s( 29.95%)p 2.34( 69.98%)d 0.00(  0.07%)
                                           -0.0003  0.5470 -0.0160 -0.0022 -0.0001
                                            0.0694 -0.0137  0.0067  0.0019 -0.7227
                                           -0.0044 -0.0018 -0.0014 -0.4153  0.0045
                                           -0.0033 -0.0016 -0.0029 -0.0005  0.0195
                                           -0.0172 -0.0034
                ( 59.79%)  -0.7732* H  21 s(100.00%)
                                            1.0000  0.0014  0.0007
   396. (0.01104) BD*( 1) C   6 - H  22  
                ( 39.62%)   0.6294* C   6 s( 30.56%)p 2.27( 69.38%)d 0.00(  0.07%)
                                            0.0003 -0.5525 -0.0183 -0.0014 -0.0003
                                           -0.6585 -0.0038 -0.0068 -0.0012  0.1470
                                            0.0015  0.0009  0.0001  0.4883  0.0030
                                            0.0047  0.0007  0.0075  0.0202 -0.0037
                                           -0.0137 -0.0014
                ( 60.38%)  -0.7771* H  22 s(100.00%)
                                           -1.0000 -0.0006 -0.0012
   397. (0.03826) BD*( 1) C   7 - C   8  
                ( 49.58%)   0.7041* C   7 s( 28.37%)p 2.52( 71.61%)d 0.00(  0.03%)
                                            0.0002  0.5326  0.0044  0.0006 -0.0001
                                            0.0300  0.0102 -0.0057  0.0031 -0.3846
                                            0.0024  0.0042 -0.0017  0.7530  0.0008
                                           -0.0059  0.0026 -0.0010  0.0033 -0.0122
                                           -0.0039  0.0100
                ( 50.42%)  -0.7101* C   8 s( 31.82%)p 2.14( 68.16%)d 0.00(  0.03%)
                                            0.0002  0.5639 -0.0134 -0.0034 -0.0005
                                           -0.0683  0.0058 -0.0003 -0.0003  0.3682
                                            0.0128 -0.0024  0.0018 -0.7354 -0.0166
                                            0.0031 -0.0027 -0.0024  0.0017 -0.0106
                                           -0.0012  0.0113
   398. (0.02991) BD*( 1) C   7 - N   9  
                ( 61.14%)   0.7819* C   7 s( 21.95%)p 3.55( 77.96%)d 0.00(  0.09%)
                                           -0.0001  0.4677  0.0265  0.0020 -0.0002
                                           -0.0028  0.0100  0.0019 -0.0014 -0.6065
                                            0.0088  0.0027  0.0000 -0.6407  0.0329
                                           -0.0040  0.0001 -0.0008 -0.0007  0.0263
                                           -0.0132  0.0078
                ( 38.86%)  -0.6234* N   9 s( 35.11%)p 1.85( 64.87%)d 0.00(  0.03%)
                                           -0.0001  0.5925 -0.0005 -0.0044  0.0002
                                            0.0209 -0.0035  0.0001 -0.0001  0.5525
                                           -0.0054 -0.0044  0.0007  0.5855  0.0033
                                           -0.0076  0.0009  0.0029 -0.0037  0.0150
                                           -0.0033  0.0047
   399. (0.02732) BD*( 1) C   7 - H  23  
                ( 37.79%)   0.6147* C   7 s( 20.94%)p 3.77( 78.97%)d 0.00(  0.08%)
                                           -0.0003  0.4569 -0.0269  0.0003  0.0003
                                           -0.7737 -0.0212 -0.0016  0.0012  0.4305
                                            0.0091 -0.0010  0.0001 -0.0718  0.0134
                                            0.0016 -0.0018 -0.0206  0.0052 -0.0028
                                            0.0123 -0.0144
                ( 62.21%)  -0.7887* H  23 s(100.00%)
                                            1.0000 -0.0029  0.0009
   400. (0.03843) BD*( 1) C   8 - C  10  
                ( 50.31%)   0.7093* C   8 s( 34.24%)p 1.92( 65.74%)d 0.00(  0.03%)
                                           -0.0000  0.5850  0.0128  0.0041  0.0001
                                           -0.5670  0.0167  0.0005 -0.0020  0.1278
                                           -0.0135 -0.0007  0.0007  0.5648  0.0055
                                            0.0011  0.0018 -0.0038 -0.0141  0.0014
                                            0.0065  0.0052
                ( 49.69%)  -0.7049* C  10 s( 38.68%)p 1.58( 61.29%)d 0.00(  0.02%)
                                            0.0001  0.6219  0.0016  0.0051  0.0004
                                            0.4948  0.0099 -0.0048  0.0083 -0.0508
                                           -0.0072  0.0007 -0.0025 -0.6043  0.0016
                                            0.0055 -0.0067 -0.0051 -0.0116 -0.0013
                                            0.0059  0.0055
   401. (0.41736) BD*( 2) C   8 - C  10  
                ( 52.07%)   0.7216* C   8 s(  0.00%)p 1.00( 99.97%)d 0.00(  0.03%)
                                            0.0001  0.0007  0.0002 -0.0001 -0.0000
                                            0.5195 -0.0005  0.0034 -0.0031  0.7820
                                           -0.0004  0.0060 -0.0053  0.3439 -0.0031
                                            0.0020 -0.0025 -0.0072  0.0064  0.0120
                                           -0.0016  0.0098
                ( 47.93%)  -0.6923* C  10 s(  0.00%)p 1.00( 99.99%)d 0.00(  0.01%)
                                           -0.0000 -0.0045  0.0001  0.0002  0.0000
                                            0.5145 -0.0007  0.0063 -0.0004  0.7823
                                            0.0011  0.0100 -0.0007  0.3508 -0.0012
                                            0.0051 -0.0003  0.0050 -0.0020 -0.0068
                                            0.0039 -0.0051
   402. (0.02362) BD*( 1) C   8 - C  14  
                ( 48.76%)   0.6983* C   8 s( 33.94%)p 1.95( 66.02%)d 0.00(  0.03%)
                                            0.0003 -0.5826 -0.0048  0.0018 -0.0001
                                           -0.6349  0.0114  0.0008 -0.0039  0.4858
                                           -0.0069 -0.0005  0.0022 -0.1444 -0.0041
                                            0.0004  0.0008  0.0158 -0.0041  0.0052
                                           -0.0041  0.0058
                ( 51.24%)  -0.7158* C  14 s( 34.68%)p 1.88( 65.29%)d 0.00(  0.03%)
                                           -0.0002 -0.5889 -0.0049 -0.0039 -0.0006
                                            0.6297  0.0049 -0.0087  0.0010 -0.4839
                                            0.0054  0.0075 -0.0000  0.1469 -0.0211
                                           -0.0030 -0.0012  0.0144 -0.0007  0.0033
                                           -0.0050  0.0056
   403. (0.05111) BD*( 1) N   9 - C  15  
                ( 36.97%)   0.6080* N   9 s( 35.37%)p 1.83( 64.58%)d 0.00(  0.05%)
                                            0.0000  0.5947  0.0085  0.0050 -0.0000
                                           -0.6044  0.0068  0.0025 -0.0017 -0.5215
                                            0.0210 -0.0004 -0.0012 -0.0881  0.0188
                                           -0.0049  0.0000  0.0187 -0.0003  0.0054
                                            0.0036 -0.0094
                ( 63.03%)  -0.7939* C  15 s( 32.52%)p 2.07( 67.40%)d 0.00(  0.08%)
                                            0.0001  0.5700 -0.0185  0.0058 -0.0013
                                            0.6196  0.0229 -0.0039  0.0028  0.5302
                                            0.0174 -0.0058  0.0015  0.0899 -0.0013
                                           -0.0048 -0.0012  0.0229  0.0058  0.0014
                                            0.0038 -0.0141
   404. (0.01814) BD*( 1) N   9 - H  24  
                ( 29.22%)   0.5406* N   9 s( 29.37%)p 2.40( 70.57%)d 0.00(  0.06%)
                                            0.0002 -0.5420  0.0034  0.0021  0.0001
                                           -0.6241  0.0148  0.0035  0.0006  0.0099
                                           -0.0033  0.0034 -0.0008  0.5619 -0.0133
                                            0.0004 -0.0019 -0.0021  0.0206 -0.0046
                                           -0.0106 -0.0043
                ( 70.78%)  -0.8413* H  24 s(100.00%)
                                           -1.0000  0.0078 -0.0018
   405. (0.02738) BD*( 1) C  10 - C  11  
                ( 48.61%)   0.6972* C  10 s( 37.30%)p 1.68( 62.67%)d 0.00(  0.03%)
                                            0.0001 -0.6107 -0.0065 -0.0006  0.0006
                                           -0.0584 -0.0177  0.0029 -0.0034  0.3517
                                            0.0069 -0.0018  0.0054 -0.7064  0.0117
                                           -0.0002 -0.0070  0.0047 -0.0002  0.0119
                                            0.0007 -0.0111
                ( 51.39%)  -0.7169* C  11 s( 34.39%)p 1.91( 65.58%)d 0.00(  0.03%)
                                           -0.0000 -0.5863  0.0137 -0.0029 -0.0004
                                            0.1082 -0.0331  0.0009 -0.0012 -0.3850
                                            0.0216  0.0054  0.0009  0.7029 -0.0001
                                           -0.0136 -0.0004  0.0028 -0.0004  0.0122
                                            0.0017 -0.0122
   406. (0.02674) BD*( 1) C  10 -Cl  17  
                ( 53.65%)   0.7324* C  10 s( 23.85%)p 3.18( 75.95%)d 0.01(  0.19%)
                                           -0.0001  0.4882 -0.0094 -0.0077  0.0002
                                           -0.6970  0.0136  0.0089  0.0118  0.5108
                                           -0.0057 -0.0082 -0.0080 -0.1106 -0.0074
                                            0.0058 -0.0002 -0.0365  0.0055 -0.0054
                                            0.0122 -0.0200
                ( 46.35%)  -0.6808*Cl  17 s( 20.29%)p 3.90( 79.18%)d 0.03(  0.53%)
                                            0.0000  0.0001  0.4492  0.0343  0.0003
                                            0.0000 -0.0000  0.0001  0.7230 -0.0395
                                           -0.0052  0.0015 -0.0002 -0.0001 -0.5111
                                            0.0293  0.0039 -0.0005  0.0002  0.0000
                                            0.0730 -0.0068 -0.0024 -0.0011 -0.0001
                                           -0.0590  0.0088 -0.0059  0.0208 -0.0357
   407. (0.01654) BD*( 1) C  11 - C  12  
                ( 49.38%)   0.7027* C  11 s( 34.96%)p 1.86( 65.01%)d 0.00(  0.03%)
                                            0.0002 -0.5911  0.0130  0.0066  0.0002
                                           -0.6337 -0.0020  0.0114 -0.0008  0.4783
                                           -0.0162 -0.0063  0.0003 -0.1333  0.0394
                                           -0.0028  0.0006  0.0158  0.0003  0.0030
                                           -0.0061  0.0062
                ( 50.62%)  -0.7114* C  12 s( 34.40%)p 1.91( 65.57%)d 0.00(  0.03%)
                                           -0.0001 -0.5864  0.0106  0.0001  0.0001
                                            0.6414 -0.0254 -0.0104 -0.0000 -0.4778
                                            0.0019  0.0095 -0.0001  0.1184  0.0335
                                           -0.0060  0.0001  0.0151 -0.0038  0.0059
                                           -0.0038  0.0051
   408. (0.31278) BD*( 2) C  11 - C  12  
                ( 49.49%)   0.7035* C  11 s(  0.00%)p 1.00( 99.96%)d 0.00(  0.04%)
                                            0.0000  0.0000  0.0000 -0.0005 -0.0001
                                           -0.5165 -0.0132 -0.0073  0.0003 -0.7814
                                           -0.0194 -0.0107  0.0005 -0.3485 -0.0088
                                           -0.0045  0.0002 -0.0090 -0.0019  0.0086
                                           -0.0145  0.0046
                ( 50.51%)  -0.7107* C  12 s(  0.00%)p 1.00( 99.96%)d 0.00(  0.04%)
                                            0.0000  0.0001  0.0001 -0.0001  0.0000
                                           -0.5174 -0.0132 -0.0078  0.0001 -0.7809
                                           -0.0200 -0.0117  0.0000 -0.3481 -0.0090
                                           -0.0052  0.0000  0.0017  0.0102  0.0055
                                            0.0152  0.0077
   409. (0.01094) BD*( 1) C  11 - H  25  
                ( 39.13%)   0.6255* C  11 s( 30.56%)p 2.27( 69.37%)d 0.00(  0.06%)
                                           -0.0003  0.5525  0.0184  0.0041 -0.0001
                                           -0.5642 -0.0068 -0.0035 -0.0008  0.1036
                                            0.0059 -0.0004  0.0002  0.6038 -0.0033
                                            0.0060  0.0009 -0.0030 -0.0217  0.0041
                                            0.0096  0.0075
                ( 60.87%)  -0.7802* H  25 s(100.00%)
                                            1.0000  0.0012  0.0011
   410. (0.01506) BD*( 1) C  12 - C  13  
                ( 49.98%)   0.7070* C  12 s( 34.68%)p 1.88( 65.29%)d 0.00(  0.03%)
                                           -0.0000 -0.5888  0.0123 -0.0001  0.0001
                                           -0.5578  0.0316  0.0074  0.0002  0.1148
                                           -0.0259  0.0006 -0.0003  0.5715  0.0110
                                           -0.0126  0.0003  0.0042  0.0145  0.0001
                                           -0.0066 -0.0072
                ( 50.02%)  -0.7072* C  13 s( 34.60%)p 1.89( 65.36%)d 0.00(  0.03%)
                                           -0.0000 -0.5881  0.0132  0.0023  0.0005
                                            0.5399  0.0090 -0.0106  0.0004 -0.0953
                                           -0.0219  0.0043 -0.0002 -0.5925  0.0359
                                            0.0064 -0.0000  0.0061  0.0144 -0.0013
                                           -0.0077 -0.0042
   411. (0.01080) BD*( 1) C  12 - H  26  
                ( 39.50%)   0.6285* C  12 s( 30.82%)p 2.24( 69.11%)d 0.00(  0.07%)
                                            0.0003 -0.5549 -0.0179  0.0001 -0.0002
                                           -0.0861  0.0006 -0.0011 -0.0000  0.3835
                                            0.0016  0.0043  0.0007 -0.7325 -0.0044
                                           -0.0077 -0.0016  0.0008 -0.0049  0.0178
                                            0.0053 -0.0169
                ( 60.50%)  -0.7778* H  26 s(100.00%)
                                           -1.0000 -0.0006 -0.0012
   412. (0.01459) BD*( 1) C  13 - C  14  
                ( 50.53%)   0.7108* C  13 s( 34.62%)p 1.89( 65.35%)d 0.00(  0.03%)
                                            0.0000  0.5883 -0.0098  0.0017  0.0002
                                           -0.0791 -0.0319  0.0040 -0.0009  0.3670
                                            0.0099 -0.0074  0.0007 -0.7146  0.0254
                                            0.0101 -0.0001 -0.0053  0.0030 -0.0131
                                           -0.0016  0.0102
                ( 49.47%)  -0.7034* C  14 s( 34.86%)p 1.87( 65.11%)d 0.00(  0.03%)
                                           -0.0000  0.5902  0.0159 -0.0018 -0.0002
                                            0.0958 -0.0352  0.0031  0.0009 -0.3803
                                            0.0214  0.0013 -0.0007  0.7039  0.0037
                                           -0.0082  0.0006 -0.0031 -0.0005 -0.0120
                                           -0.0011  0.0122
   413. (0.30754) BD*( 2) C  13 - C  14  
                ( 49.64%)   0.7045* C  13 s(  0.00%)p 1.00( 99.95%)d 0.00(  0.04%)
                                           -0.0000 -0.0019  0.0005  0.0015  0.0001
                                           -0.5189 -0.0114 -0.0055  0.0001 -0.7813
                                           -0.0170 -0.0076  0.0002 -0.3454 -0.0076
                                           -0.0040  0.0001  0.0022  0.0102  0.0051
                                            0.0161  0.0072
                ( 50.36%)  -0.7097* C  14 s(  0.00%)p 1.00( 99.96%)d 0.00(  0.04%)
                                            0.0000 -0.0021  0.0004 -0.0002  0.0001
                                           -0.5196 -0.0076 -0.0068  0.0009 -0.7795
                                           -0.0120 -0.0102  0.0018 -0.3487 -0.0035
                                           -0.0062  0.0006  0.0070 -0.0075 -0.0131
                                            0.0001 -0.0112
   414. (0.01130) BD*( 1) C  13 - H  27  
                ( 39.52%)   0.6287* C  13 s( 30.68%)p 2.26( 69.25%)d 0.00(  0.07%)
                                            0.0003 -0.5536 -0.0183 -0.0006 -0.0004
                                           -0.6568 -0.0039 -0.0064 -0.0011  0.4944
                                            0.0028  0.0054  0.0009 -0.1288 -0.0004
                                           -0.0020 -0.0003  0.0201 -0.0062  0.0032
                                           -0.0056  0.0131
                ( 60.48%)  -0.7777* H  27 s(100.00%)
                                           -1.0000 -0.0006 -0.0013
   415. (0.01173) BD*( 1) C  14 - H  28  
                ( 39.43%)   0.6279* C  14 s( 30.36%)p 2.29( 69.58%)d 0.00(  0.07%)
                                            0.0004 -0.5507  0.0162  0.0018  0.0001
                                           -0.5684  0.0046 -0.0041 -0.0022  0.1121
                                           -0.0080  0.0030  0.0014  0.5999  0.0094
                                            0.0012  0.0003  0.0033  0.0221 -0.0047
                                           -0.0098 -0.0071
                ( 60.57%)  -0.7783* H  28 s(100.00%)
                                           -1.0000 -0.0019 -0.0007
   416. (0.26347) BD*( 1) C  15 - O  16  
                ( 72.98%)   0.8543* C  15 s(  0.05%)p99.99( 99.37%)d12.13(  0.58%)
                                           -0.0000  0.0219 -0.0019  0.0009  0.0001
                                            0.4777 -0.0248  0.0122 -0.0046 -0.6755
                                            0.0315 -0.0153  0.0065  0.5529 -0.0323
                                            0.0162 -0.0053 -0.0254 -0.0264  0.0109
                                           -0.0317 -0.0581
                ( 27.02%)  -0.5198* O  16 s(  0.06%)p99.99( 99.83%)d 1.84(  0.11%)
                                            0.0000  0.0243 -0.0021  0.0004 -0.0000
                                            0.4752  0.0003  0.0000 -0.0017 -0.6378
                                           -0.0012 -0.0010  0.0023  0.6048 -0.0005
                                           -0.0001 -0.0019  0.0110  0.0112 -0.0032
                                            0.0129  0.0259
   417. (0.00563) BD*( 2) C  15 - O  16  
                ( 63.86%)   0.7991* C  15 s( 32.06%)p 2.11( 67.79%)d 0.00(  0.16%)
                                           -0.0001  0.5627 -0.0621 -0.0023 -0.0017
                                            0.0088 -0.0125 -0.0069 -0.0005 -0.5053
                                           -0.0453 -0.0014 -0.0031 -0.6472 -0.0367
                                            0.0025 -0.0030 -0.0011 -0.0039  0.0332
                                           -0.0114  0.0177
                ( 36.14%)  -0.6012* O  16 s( 36.82%)p 1.71( 63.07%)d 0.00(  0.11%)
                                            0.0000  0.6053 -0.0432 -0.0015 -0.0000
                                           -0.0560  0.0008 -0.0017 -0.0002  0.5350
                                           -0.0160 -0.0015  0.0001  0.5837 -0.0187
                                            0.0001  0.0003 -0.0025 -0.0009  0.0280
                                           -0.0132  0.0113
   418. (0.03763) BD*( 1) C  15 - H  29  
                ( 41.60%)   0.6450* C  15 s( 35.72%)p 1.80( 64.19%)d 0.00(  0.09%)
                                           -0.0002  0.5959  0.0451 -0.0021  0.0016
                                           -0.6185  0.0045  0.0051 -0.0021 -0.0019
                                           -0.0126 -0.0044 -0.0035  0.5085 -0.0188
                                           -0.0113 -0.0030 -0.0041 -0.0253 -0.0033
                                            0.0156  0.0044
                ( 58.40%)  -0.7642* H  29 s(100.00%)
                                            1.0000 -0.0040  0.0013


 NHO Directionality and "Bond Bending" (deviations from line of nuclear centers)

         [Thresholds for printing:  angular deviation  >  1.0 degree]
                                    hybrid p-character > 25.0%
                                    orbital occupancy  >  0.10e

                                Line of Centers        Hybrid 1              Hybrid 2
                                ---------------  -------------------   ------------------
                NBO               Theta   Phi    Theta   Phi    Dev    Theta   Phi    Dev
 ========================================================================================
     1. BD (   1) C   1 - C   2    54.0  167.7    54.5  169.3   1.4    126.6  345.4   1.9
     2. BD (   1) C   1 - C   6   119.9  274.7   119.3  273.4   1.3     59.6   96.2   1.4
     3. BD (   2) C   1 - C   6   119.9  274.7   140.7  140.2  90.0    140.8  140.2  90.1
     5. BD (   1) C   2 - C   3    85.0  224.0    86.1  225.8   2.1     96.0   42.5   1.8
     6. BD (   2) C   2 - C   3    85.0  224.0   140.6  140.4  89.9    140.6  140.1  89.9
     8. BD (   1) C   3 - C   4   119.6  273.9   119.7  275.1   1.1      --     --    --
    10. BD (   1) C   4 - C   5   125.7  348.5   126.0  347.3   1.1      --     --    --
    11. BD (   2) C   4 - C   5   125.7  348.5   140.8  139.3  89.7    141.1  140.1  90.3
    12. BD (   1) C   4 - C   7    83.4  222.5    84.1  224.2   1.8     97.5   39.5   3.2
    13. BD (   1) C   5 - C   6    95.2   43.9    94.1   45.3   1.8     83.8  222.6   1.6
    14. BD (   1) C   5 - H  21   119.9  276.3   119.6  275.0   1.2      --     --    --
    16. BD (   1) C   7 - C   8    26.2  278.4    26.9  275.7   1.4    152.8   99.4   1.0
    17. BD (   1) C   7 - N   9   136.9  268.2   135.8  270.7   2.1      --     --    --
    18. BD (   1) C   7 - H  23    95.3  149.2    93.7  151.1   2.5      --     --    --
    19. BD (   1) C   8 - C  10    43.5  169.8    44.5  168.3   1.5    139.7  353.3   4.0
    20. BD (   2) C   8 - C  10    43.5  169.8    70.1   56.4  90.5    110.5  236.8  89.9
    21. BD (   1) C   8 - C  14    79.9  322.5     --     --    --      98.8  143.1   1.4
    22. BD (   1) N   9 - C  15    96.8  221.1    95.4  220.1   1.7     84.4   40.3   1.5
    24. BD (   1) C  10 - C  11    28.8  284.0    27.8  281.9   1.3    152.1  101.8   1.3
    25. BD (   1) C  10 -Cl  17    95.6  144.4    97.8  143.6   2.3     85.7  324.9   1.4
    26. BD (   1) C  11 - C  12    80.8  323.0    82.9  323.9   2.3    100.8  142.4   1.7
    27. BD (   2) C  11 - C  12    80.8  323.0    69.6   56.5  90.0     69.6   56.5  90.0
    28. BD (   1) C  11 - H  25    43.0  170.1    44.0  169.2   1.2      --     --    --
    29. BD (   1) C  12 - C  13   136.2  349.2   137.3  350.2   1.4     45.0  168.1   1.4
    31. BD (   1) C  13 - C  14   151.5  103.4   150.4  106.2   1.7     27.5  280.2   1.8
    32. BD (   2) C  13 - C  14   151.5  103.4    69.8   56.4  89.9     69.6   56.3  89.9
    34. BD (   1) C  14 - H  28   135.5  348.3   136.5  349.2   1.2      --     --    --
    35. BD (   1) C  15 - O  16   139.5  273.0    56.4  305.2  87.9     52.8  306.6  88.3
    36. BD (   2) C  15 - O  16   139.5  273.0   140.9  268.9   3.0     42.6   96.3   3.1
    37. BD (   1) C  15 - H  29    50.8  180.8    52.1  182.1   1.7      --     --    --
    59. LP (   1) N   9             --     --     54.8  307.5   --       --     --    --
    60. LP (   1) O  16             --     --    139.9  273.9   --       --     --    --
    61. LP (   2) O  16             --     --    106.2   23.9   --       --     --    --
    63. LP (   2)Cl  17             --     --     22.7  222.5   --       --     --    --
    64. LP (   3)Cl  17             --     --    112.1  236.5   --       --     --    --
   384. BD*(   2) C   1 - C   6   119.9  274.7   140.7  140.2  90.0    140.8  140.2  90.1
   387. BD*(   2) C   2 - C   3    85.0  224.0   140.6  140.4  89.9    140.6  140.1  89.9
   392. BD*(   2) C   4 - C   5   125.7  348.5   140.8  139.3  89.7    141.1  140.1  90.3
   401. BD*(   2) C   8 - C  10    43.5  169.8    70.1   56.4  90.5    110.5  236.8  89.9
   408. BD*(   2) C  11 - C  12    80.8  323.0    69.6   56.5  90.0     69.6   56.5  90.0
   413. BD*(   2) C  13 - C  14   151.5  103.4    69.8   56.4  89.9     69.6   56.3  89.9
   416. BD*(   1) C  15 - O  16   139.5  273.0    56.4  305.2  87.9     52.8  306.6  88.3


 Second Order Perturbation Theory Analysis of Fock Matrix in NBO Basis

     Threshold for printing:   0.50 kcal/mol
                                                                              E(2)  E(j)-E(i) F(i,j)
         Donor NBO (i)                     Acceptor NBO (j)                 kcal/mol   a.u.    a.u. 
 ===================================================================================================

 within unit  1
   1. BD (   1) C   1 - C   2        / 99. RY*(   1) C   3                    0.86    1.86    0.036
   1. BD (   1) C   1 - C   2        /100. RY*(   2) C   3                    1.64    1.97    0.051
   1. BD (   1) C   1 - C   2        /150. RY*(   1) C   6                    1.00    1.86    0.039
   1. BD (   1) C   1 - C   2        /151. RY*(   2) C   6                    1.48    2.17    0.051
   1. BD (   1) C   1 - C   2        /383. BD*(   1) C   1 - C   6            2.50    1.39    0.053
   1. BD (   1) C   1 - C   2        /385. BD*(   1) C   1 - H  18            1.34    1.39    0.038
   1. BD (   1) C   1 - C   2        /386. BD*(   1) C   2 - C   3            2.55    1.38    0.053
   1. BD (   1) C   1 - C   2        /388. BD*(   1) C   2 - H  19            1.34    1.38    0.038
   1. BD (   1) C   1 - C   2        /390. BD*(   1) C   3 - H  20            2.47    1.38    0.052
   1. BD (   1) C   1 - C   2        /396. BD*(   1) C   6 - H  22            2.35    1.38    0.051
   2. BD (   1) C   1 - C   6        / 82. RY*(   1) C   2                    1.03    1.86    0.039
   2. BD (   1) C   1 - C   6        / 83. RY*(   2) C   2                    1.44    2.18    0.050
   2. BD (   1) C   1 - C   6        /133. RY*(   1) C   5                    0.94    1.86    0.037
   2. BD (   1) C   1 - C   6        /134. RY*(   2) C   5                    1.43    1.98    0.048
   2. BD (   1) C   1 - C   6        /382. BD*(   1) C   1 - C   2            2.50    1.39    0.053
   2. BD (   1) C   1 - C   6        /385. BD*(   1) C   1 - H  18            1.32    1.39    0.038
   2. BD (   1) C   1 - C   6        /388. BD*(   1) C   2 - H  19            2.36    1.38    0.051
   2. BD (   1) C   1 - C   6        /394. BD*(   1) C   5 - C   6            2.62    1.38    0.054
   2. BD (   1) C   1 - C   6        /395. BD*(   1) C   5 - H  21            2.52    1.37    0.053
   2. BD (   1) C   1 - C   6        /396. BD*(   1) C   6 - H  22            1.34    1.38    0.038
   3. BD (   2) C   1 - C   6        / 85. RY*(   4) C   2                    0.80    1.81    0.037
   3. BD (   2) C   1 - C   6        /135. RY*(   3) C   5                    0.55    0.95    0.022
   3. BD (   2) C   1 - C   6        /136. RY*(   4) C   5                    0.81    1.81    0.038
   3. BD (   2) C   1 - C   6        /387. BD*(   2) C   2 - C   3           28.66    0.35    0.090
   3. BD (   2) C   1 - C   6        /392. BD*(   2) C   4 - C   5           28.14    0.34    0.088
   4. BD (   1) C   1 - H  18        / 82. RY*(   1) C   2                    1.32    1.71    0.043
   4. BD (   1) C   1 - H  18        /150. RY*(   1) C   6                    1.33    1.71    0.043
   4. BD (   1) C   1 - H  18        /382. BD*(   1) C   1 - C   2            0.94    1.24    0.030
   4. BD (   1) C   1 - H  18        /383. BD*(   1) C   1 - C   6            0.96    1.24    0.031
   4. BD (   1) C   1 - H  18        /386. BD*(   1) C   2 - C   3            3.78    1.23    0.061
   4. BD (   1) C   1 - H  18        /388. BD*(   1) C   2 - H  19            0.56    1.23    0.023
   4. BD (   1) C   1 - H  18        /394. BD*(   1) C   5 - C   6            3.87    1.23    0.062
   4. BD (   1) C   1 - H  18        /396. BD*(   1) C   6 - H  22            0.57    1.23    0.024
   5. BD (   1) C   2 - C   3        / 65. RY*(   1) C   1                    0.98    1.88    0.038
   5. BD (   1) C   2 - C   3        / 66. RY*(   2) C   1                    1.43    2.18    0.050
   5. BD (   1) C   2 - C   3        /116. RY*(   1) C   4                    0.89    2.03    0.038
   5. BD (   1) C   2 - C   3        /117. RY*(   2) C   4                    0.89    1.79    0.036
   5. BD (   1) C   2 - C   3        /118. RY*(   3) C   4                    0.68    1.71    0.031
   5. BD (   1) C   2 - C   3        /382. BD*(   1) C   1 - C   2            2.49    1.39    0.053
   5. BD (   1) C   2 - C   3        /385. BD*(   1) C   1 - H  18            2.31    1.38    0.051
   5. BD (   1) C   2 - C   3        /388. BD*(   1) C   2 - H  19            1.29    1.38    0.038
   5. BD (   1) C   2 - C   3        /389. BD*(   1) C   3 - C   4            3.54    1.37    0.062
   5. BD (   1) C   2 - C   3        /390. BD*(   1) C   3 - H  20            1.50    1.38    0.041
   5. BD (   1) C   2 - C   3        /393. BD*(   1) C   4 - C   7            3.76    1.25    0.061
   6. BD (   2) C   2 - C   3        / 67. RY*(   3) C   1                    1.45    0.78    0.033
   6. BD (   2) C   2 - C   3        /384. BD*(   2) C   1 - C   6           27.65    0.35    0.088
   6. BD (   2) C   2 - C   3        /392. BD*(   2) C   4 - C   5           29.80    0.35    0.091
   7. BD (   1) C   2 - H  19        / 65. RY*(   1) C   1                    1.23    1.73    0.041
   7. BD (   1) C   2 - H  19        / 99. RY*(   1) C   3                    1.18    1.71    0.040
   7. BD (   1) C   2 - H  19        /382. BD*(   1) C   1 - C   2            0.94    1.24    0.031
   7. BD (   1) C   2 - H  19        /383. BD*(   1) C   1 - C   6            3.69    1.24    0.060
   7. BD (   1) C   2 - H  19        /385. BD*(   1) C   1 - H  18            0.56    1.24    0.024
   7. BD (   1) C   2 - H  19        /386. BD*(   1) C   2 - C   3            0.97    1.24    0.031
   7. BD (   1) C   2 - H  19        /389. BD*(   1) C   3 - C   4            4.00    1.23    0.063
   7. BD (   1) C   2 - H  19        /390. BD*(   1) C   3 - H  20            0.56    1.23    0.023
   8. BD (   1) C   3 - C   4        / 82. RY*(   1) C   2                    1.19    1.86    0.042
   8. BD (   1) C   3 - C   4        / 83. RY*(   2) C   2                    1.60    2.18    0.053
   8. BD (   1) C   3 - C   4        /133. RY*(   1) C   5                    0.70    1.86    0.032
   8. BD (   1) C   3 - C   4        /134. RY*(   2) C   5                    0.52    1.99    0.029
   8. BD (   1) C   3 - C   4        /167. RY*(   1) C   7                    1.64    1.76    0.048
   8. BD (   1) C   3 - C   4        /386. BD*(   1) C   2 - C   3            3.01    1.38    0.058
   8. BD (   1) C   3 - C   4        /388. BD*(   1) C   2 - H  19            1.92    1.38    0.046
   8. BD (   1) C   3 - C   4        /390. BD*(   1) C   3 - H  20            1.58    1.38    0.042
   8. BD (   1) C   3 - C   4        /391. BD*(   1) C   4 - C   5            3.63    1.37    0.063
   8. BD (   1) C   3 - C   4        /393. BD*(   1) C   4 - C   7            2.14    1.26    0.046
   8. BD (   1) C   3 - C   4        /395. BD*(   1) C   5 - H  21            2.55    1.38    0.053
   8. BD (   1) C   3 - C   4        /398. BD*(   1) C   7 - N   9            1.96    1.20    0.043
   9. BD (   1) C   3 - H  20        / 82. RY*(   1) C   2                    1.12    1.71    0.039
   9. BD (   1) C   3 - H  20        /116. RY*(   1) C   4                    1.83    1.88    0.053
   9. BD (   1) C   3 - H  20        /382. BD*(   1) C   1 - C   2            3.59    1.24    0.060
   9. BD (   1) C   3 - H  20        /386. BD*(   1) C   2 - C   3            1.09    1.24    0.033
   9. BD (   1) C   3 - H  20        /388. BD*(   1) C   2 - H  19            0.55    1.24    0.023
   9. BD (   1) C   3 - H  20        /389. BD*(   1) C   3 - C   4            1.27    1.23    0.035
   9. BD (   1) C   3 - H  20        /391. BD*(   1) C   4 - C   5            4.85    1.22    0.069
  10. BD (   1) C   4 - C   5        / 99. RY*(   1) C   3                    0.81    1.87    0.035
  10. BD (   1) C   4 - C   5        /100. RY*(   2) C   3                    0.52    1.98    0.029
  10. BD (   1) C   4 - C   5        /150. RY*(   1) C   6                    1.24    1.86    0.043
  10. BD (   1) C   4 - C   5        /151. RY*(   2) C   6                    1.58    2.17    0.053
  10. BD (   1) C   4 - C   5        /167. RY*(   1) C   7                    0.79    1.76    0.033
  10. BD (   1) C   4 - C   5        /168. RY*(   2) C   7                    0.64    1.58    0.029
  10. BD (   1) C   4 - C   5        /389. BD*(   1) C   3 - C   4            3.54    1.38    0.062
  10. BD (   1) C   4 - C   5        /390. BD*(   1) C   3 - H  20            2.36    1.38    0.051
  10. BD (   1) C   4 - C   5        /393. BD*(   1) C   4 - C   7            1.97    1.26    0.045
  10. BD (   1) C   4 - C   5        /394. BD*(   1) C   5 - C   6            3.33    1.39    0.061
  10. BD (   1) C   4 - C   5        /395. BD*(   1) C   5 - H  21            1.56    1.38    0.042
  10. BD (   1) C   4 - C   5        /396. BD*(   1) C   6 - H  22            1.92    1.39    0.046
  10. BD (   1) C   4 - C   5        /397. BD*(   1) C   7 - C   8            0.51    1.25    0.022
  10. BD (   1) C   4 - C   5        /399. BD*(   1) C   7 - H  23            0.65    1.22    0.025
  11. BD (   2) C   4 - C   5        /101. RY*(   3) C   3                    1.90    1.06    0.044
  11. BD (   2) C   4 - C   5        /152. RY*(   3) C   6                    2.04    0.92    0.042
  11. BD (   2) C   4 - C   5        /384. BD*(   2) C   1 - C   6           27.98    0.36    0.089
  11. BD (   2) C   4 - C   5        /387. BD*(   2) C   2 - C   3           25.97    0.36    0.086
  11. BD (   2) C   4 - C   5        /397. BD*(   1) C   7 - C   8            3.20    0.77    0.048
  11. BD (   2) C   4 - C   5        /399. BD*(   1) C   7 - H  23            2.31    0.75    0.040
  11. BD (   2) C   4 - C   5        /401. BD*(   2) C   8 - C  10            0.96    0.33    0.016
  12. BD (   1) C   4 - C   7        / 99. RY*(   1) C   3                    1.71    1.83    0.050
  12. BD (   1) C   4 - C   7        /133. RY*(   1) C   5                    1.51    1.82    0.047
  12. BD (   1) C   4 - C   7        /185. RY*(   2) C   8                    0.61    1.85    0.030
  12. BD (   1) C   4 - C   7        /186. RY*(   3) C   8                    1.01    1.42    0.034
  12. BD (   1) C   4 - C   7        /386. BD*(   1) C   2 - C   3            2.12    1.35    0.048
  12. BD (   1) C   4 - C   7        /389. BD*(   1) C   3 - C   4            1.87    1.34    0.045
  12. BD (   1) C   4 - C   7        /391. BD*(   1) C   4 - C   5            2.11    1.33    0.048
  12. BD (   1) C   4 - C   7        /394. BD*(   1) C   5 - C   6            2.14    1.35    0.048
  12. BD (   1) C   4 - C   7        /397. BD*(   1) C   7 - C   8            2.95    1.20    0.053
  12. BD (   1) C   4 - C   7        /398. BD*(   1) C   7 - N   9            0.81    1.16    0.027
  12. BD (   1) C   4 - C   7        /399. BD*(   1) C   7 - H  23            1.16    1.18    0.033
  12. BD (   1) C   4 - C   7        /400. BD*(   1) C   8 - C  10            1.80    1.30    0.043
  12. BD (   1) C   4 - C   7        /401. BD*(   2) C   8 - C  10            2.31    0.76    0.042
  12. BD (   1) C   4 - C   7        /403. BD*(   1) N   9 - C  15            3.15    1.27    0.057
  13. BD (   1) C   5 - C   6        / 65. RY*(   1) C   1                    0.98    1.88    0.039
  13. BD (   1) C   5 - C   6        / 66. RY*(   2) C   1                    1.41    2.18    0.050
  13. BD (   1) C   5 - C   6        /116. RY*(   1) C   4                    1.18    2.03    0.044
  13. BD (   1) C   5 - C   6        /117. RY*(   2) C   4                    0.67    1.79    0.031
  13. BD (   1) C   5 - C   6        /118. RY*(   3) C   4                    0.56    1.71    0.028
  13. BD (   1) C   5 - C   6        /383. BD*(   1) C   1 - C   6            2.51    1.39    0.053
  13. BD (   1) C   5 - C   6        /385. BD*(   1) C   1 - H  18            2.27    1.39    0.050
  13. BD (   1) C   5 - C   6        /391. BD*(   1) C   4 - C   5            3.91    1.37    0.065
  13. BD (   1) C   5 - C   6        /393. BD*(   1) C   4 - C   7            4.05    1.26    0.064
  13. BD (   1) C   5 - C   6        /395. BD*(   1) C   5 - H  21            1.65    1.38    0.043
  13. BD (   1) C   5 - C   6        /396. BD*(   1) C   6 - H  22            1.32    1.38    0.038
  14. BD (   1) C   5 - H  21        /116. RY*(   1) C   4                    1.66    1.89    0.050
  14. BD (   1) C   5 - H  21        /150. RY*(   1) C   6                    1.19    1.72    0.041
  14. BD (   1) C   5 - H  21        /383. BD*(   1) C   1 - C   6            3.49    1.25    0.059
  14. BD (   1) C   5 - H  21        /389. BD*(   1) C   3 - C   4            4.70    1.24    0.068
  14. BD (   1) C   5 - H  21        /391. BD*(   1) C   4 - C   5            1.28    1.23    0.035
  14. BD (   1) C   5 - H  21        /394. BD*(   1) C   5 - C   6            1.13    1.25    0.034
  14. BD (   1) C   5 - H  21        /396. BD*(   1) C   6 - H  22            0.52    1.24    0.023
  14. BD (   1) C   5 - H  21        /404. BD*(   1) N   9 - H  24            0.57    1.18    0.023
  15. BD (   1) C   6 - H  22        / 65. RY*(   1) C   1                    1.24    1.73    0.041
  15. BD (   1) C   6 - H  22        /133. RY*(   1) C   5                    1.16    1.71    0.040
  15. BD (   1) C   6 - H  22        /382. BD*(   1) C   1 - C   2            3.70    1.24    0.060
  15. BD (   1) C   6 - H  22        /383. BD*(   1) C   1 - C   6            0.95    1.24    0.031
  15. BD (   1) C   6 - H  22        /385. BD*(   1) C   1 - H  18            0.57    1.24    0.024
  15. BD (   1) C   6 - H  22        /391. BD*(   1) C   4 - C   5            4.10    1.22    0.063
  15. BD (   1) C   6 - H  22        /394. BD*(   1) C   5 - C   6            0.97    1.24    0.031
  15. BD (   1) C   6 - H  22        /395. BD*(   1) C   5 - H  21            0.58    1.23    0.024
  16. BD (   1) C   7 - C   8        /117. RY*(   2) C   4                    0.87    1.75    0.035
  16. BD (   1) C   7 - C   8        /118. RY*(   3) C   4                    0.53    1.67    0.027
  16. BD (   1) C   7 - C   8        /201. RY*(   1) N   9                    1.32    1.38    0.038
  16. BD (   1) C   7 - C   8        /218. RY*(   1) C  10                    2.15    1.74    0.055
  16. BD (   1) C   7 - C   8        /286. RY*(   1) C  14                    1.32    1.82    0.044
  16. BD (   1) C   7 - C   8        /391. BD*(   1) C   4 - C   5            1.54    1.33    0.041
  16. BD (   1) C   7 - C   8        /392. BD*(   2) C   4 - C   5            2.59    0.78    0.044
  16. BD (   1) C   7 - C   8        /393. BD*(   1) C   4 - C   7            2.85    1.22    0.053
  16. BD (   1) C   7 - C   8        /398. BD*(   1) C   7 - N   9            0.83    1.16    0.028
  16. BD (   1) C   7 - C   8        /399. BD*(   1) C   7 - H  23            0.89    1.18    0.029
  16. BD (   1) C   7 - C   8        /400. BD*(   1) C   8 - C  10            2.47    1.30    0.051
  16. BD (   1) C   7 - C   8        /402. BD*(   1) C   8 - C  14            2.02    1.32    0.046
  16. BD (   1) C   7 - C   8        /404. BD*(   1) N   9 - H  24            1.49    1.27    0.039
  16. BD (   1) C   7 - C   8        /405. BD*(   1) C  10 - C  11            2.40    1.31    0.050
  16. BD (   1) C   7 - C   8        /412. BD*(   1) C  13 - C  14            2.34    1.34    0.050
  17. BD (   1) C   7 - N   9        /117. RY*(   2) C   4                    0.80    1.88    0.035
  17. BD (   1) C   7 - N   9        /306. RY*(   4) C  15                    1.57    1.96    0.050
  17. BD (   1) C   7 - N   9        /307. RY*(   5) C  15                    0.59    2.72    0.036
  17. BD (   1) C   7 - N   9        /389. BD*(   1) C   3 - C   4            2.20    1.47    0.051
  17. BD (   1) C   7 - N   9        /393. BD*(   1) C   4 - C   7            0.93    1.35    0.032
  17. BD (   1) C   7 - N   9        /397. BD*(   1) C   7 - C   8            1.01    1.34    0.033
  17. BD (   1) C   7 - N   9        /400. BD*(   1) C   8 - C  10            1.35    1.44    0.040
  17. BD (   1) C   7 - N   9        /401. BD*(   2) C   8 - C  10            1.35    0.89    0.035
  17. BD (   1) C   7 - N   9        /403. BD*(   1) N   9 - C  15            0.88    1.40    0.032
  17. BD (   1) C   7 - N   9        /404. BD*(   1) N   9 - H  24            0.73    1.41    0.029
  17. BD (   1) C   7 - N   9        /417. BD*(   2) C  15 - O  16            1.70    1.49    0.045
  18. BD (   1) C   7 - H  23        /201. RY*(   1) N   9                    0.84    1.23    0.029
  18. BD (   1) C   7 - H  23        /391. BD*(   1) C   4 - C   5            3.69    1.18    0.059
  18. BD (   1) C   7 - H  23        /392. BD*(   2) C   4 - C   5            3.14    0.63    0.043
  18. BD (   1) C   7 - H  23        /393. BD*(   1) C   4 - C   7            1.08    1.07    0.030
  18. BD (   1) C   7 - H  23        /397. BD*(   1) C   7 - C   8            0.59    1.05    0.022
  18. BD (   1) C   7 - H  23        /402. BD*(   1) C   8 - C  14            4.78    1.17    0.067
  18. BD (   1) C   7 - H  23        /404. BD*(   1) N   9 - H  24            2.15    1.12    0.044
  19. BD (   1) C   8 - C  10        /167. RY*(   1) C   7                    1.45    1.79    0.046
  19. BD (   1) C   8 - C  10        /235. RY*(   1) C  11                    1.62    1.84    0.049
  19. BD (   1) C   8 - C  10        /236. RY*(   2) C  11                    0.77    1.97    0.035
  19. BD (   1) C   8 - C  10        /286. RY*(   1) C  14                    0.81    1.89    0.035
  19. BD (   1) C   8 - C  10        /397. BD*(   1) C   7 - C   8            2.61    1.27    0.052
  19. BD (   1) C   8 - C  10        /398. BD*(   1) C   7 - N   9            0.54    1.23    0.023
  19. BD (   1) C   8 - C  10        /402. BD*(   1) C   8 - C  14            3.40    1.40    0.062
  19. BD (   1) C   8 - C  10        /405. BD*(   1) C  10 - C  11            3.89    1.39    0.066
  19. BD (   1) C   8 - C  10        /409. BD*(   1) C  11 - H  25            1.84    1.40    0.045
  19. BD (   1) C   8 - C  10        /415. BD*(   1) C  14 - H  28            1.82    1.41    0.045
  20. BD (   2) C   8 - C  10        /238. RY*(   4) C  11                    2.13    1.07    0.046
  20. BD (   2) C   8 - C  10        /288. RY*(   3) C  14                    1.56    1.25    0.043
  20. BD (   2) C   8 - C  10        /337. RY*(   1)Cl  17                    2.64    1.00    0.050
  20. BD (   2) C   8 - C  10        /392. BD*(   2) C   4 - C   5            0.76    0.37    0.015
  20. BD (   2) C   8 - C  10        /393. BD*(   1) C   4 - C   7            2.52    0.81    0.043
  20. BD (   2) C   8 - C  10        /398. BD*(   1) C   7 - N   9            3.87    0.75    0.052
  20. BD (   2) C   8 - C  10        /408. BD*(   2) C  11 - C  12           25.79    0.37    0.088
  20. BD (   2) C   8 - C  10        /413. BD*(   2) C  13 - C  14           24.03    0.38    0.085
  21. BD (   1) C   8 - C  14        /167. RY*(   1) C   7                    2.15    1.76    0.055
  21. BD (   1) C   8 - C  14        /218. RY*(   1) C  10                    0.64    1.78    0.030
  21. BD (   1) C   8 - C  14        /269. RY*(   1) C  13                    1.15    1.88    0.042
  21. BD (   1) C   8 - C  14        /270. RY*(   2) C  13                    1.60    2.19    0.053
  21. BD (   1) C   8 - C  14        /397. BD*(   1) C   7 - C   8            2.10    1.24    0.046
  21. BD (   1) C   8 - C  14        /399. BD*(   1) C   7 - H  23            1.45    1.22    0.038
  21. BD (   1) C   8 - C  14        /400. BD*(   1) C   8 - C  10            4.13    1.34    0.067
  21. BD (   1) C   8 - C  14        /406. BD*(   1) C  10 -Cl  17            5.66    1.00    0.067
  21. BD (   1) C   8 - C  14        /412. BD*(   1) C  13 - C  14            3.04    1.39    0.058
  21. BD (   1) C   8 - C  14        /414. BD*(   1) C  13 - H  27            1.92    1.38    0.046
  21. BD (   1) C   8 - C  14        /415. BD*(   1) C  14 - H  28            1.42    1.38    0.040
  22. BD (   1) N   9 - C  15        /167. RY*(   1) C   7                    1.80    1.93    0.053
  22. BD (   1) N   9 - C  15        /320. RY*(   1) O  16                    0.55    1.70    0.027
  22. BD (   1) N   9 - C  15        /393. BD*(   1) C   4 - C   7            1.26    1.42    0.038
  22. BD (   1) N   9 - C  15        /398. BD*(   1) C   7 - N   9            1.76    1.36    0.044
  22. BD (   1) N   9 - C  15        /404. BD*(   1) N   9 - H  24            0.74    1.48    0.030
  23. BD (   1) N   9 - H  24        /168. RY*(   2) C   7                    1.19    1.59    0.039
  23. BD (   1) N   9 - H  24        /303. RY*(   1) C  15                    0.87    2.11    0.038
  23. BD (   1) N   9 - H  24        /307. RY*(   5) C  15                    0.61    2.64    0.036
  23. BD (   1) N   9 - H  24        /397. BD*(   1) C   7 - C   8            0.80    1.25    0.028
  23. BD (   1) N   9 - H  24        /403. BD*(   1) N   9 - C  15            0.58    1.32    0.025
  23. BD (   1) N   9 - H  24        /417. BD*(   2) C  15 - O  16            1.08    1.40    0.035
  23. BD (   1) N   9 - H  24        /418. BD*(   1) C  15 - H  29            2.37    1.31    0.050
  24. BD (   1) C  10 - C  11        /184. RY*(   1) C   8                    1.30    2.01    0.046
  24. BD (   1) C  10 - C  11        /185. RY*(   2) C   8                    0.62    1.91    0.031
  24. BD (   1) C  10 - C  11        /252. RY*(   1) C  12                    1.02    1.91    0.039
  24. BD (   1) C  10 - C  11        /253. RY*(   2) C  12                    1.57    2.23    0.053
  24. BD (   1) C  10 - C  11        /338. RY*(   2)Cl  17                    0.73    1.46    0.029
  24. BD (   1) C  10 - C  11        /397. BD*(   1) C   7 - C   8            3.97    1.27    0.064
  24. BD (   1) C  10 - C  11        /400. BD*(   1) C   8 - C  10            4.71    1.37    0.072
  24. BD (   1) C  10 - C  11        /407. BD*(   1) C  11 - C  12            2.82    1.41    0.056
  24. BD (   1) C  10 - C  11        /409. BD*(   1) C  11 - H  25            1.62    1.40    0.043
  24. BD (   1) C  10 - C  11        /411. BD*(   1) C  12 - H  26            1.71    1.41    0.044
  25. BD (   1) C  10 -Cl  17        /184. RY*(   1) C   8                    0.97    2.07    0.040
  25. BD (   1) C  10 -Cl  17        /218. RY*(   1) C  10                    0.60    1.86    0.030
  25. BD (   1) C  10 -Cl  17        /235. RY*(   1) C  11                    0.85    1.89    0.036
  25. BD (   1) C  10 -Cl  17        /400. BD*(   1) C   8 - C  10            0.72    1.43    0.029
  25. BD (   1) C  10 -Cl  17        /402. BD*(   1) C   8 - C  14            2.61    1.45    0.055
  25. BD (   1) C  10 -Cl  17        /407. BD*(   1) C  11 - C  12            2.27    1.47    0.052
  26. BD (   1) C  11 - C  12        /219. RY*(   2) C  10                    1.62    1.68    0.047
  26. BD (   1) C  11 - C  12        /269. RY*(   1) C  13                    1.05    1.88    0.040
  26. BD (   1) C  11 - C  12        /270. RY*(   2) C  13                    1.51    2.19    0.052
  26. BD (   1) C  11 - C  12        /405. BD*(   1) C  10 - C  11            3.36    1.36    0.060
  26. BD (   1) C  11 - C  12        /406. BD*(   1) C  10 -Cl  17            4.94    1.00    0.063
  26. BD (   1) C  11 - C  12        /409. BD*(   1) C  11 - H  25            1.49    1.37    0.040
  26. BD (   1) C  11 - C  12        /410. BD*(   1) C  12 - C  13            2.43    1.39    0.052
  26. BD (   1) C  11 - C  12        /411. BD*(   1) C  12 - H  26            1.30    1.39    0.038
  26. BD (   1) C  11 - C  12        /414. BD*(   1) C  13 - H  27            2.33    1.39    0.051
  27. BD (   2) C  11 - C  12        /220. RY*(   3) C  10                    0.52    1.47    0.027
  27. BD (   2) C  11 - C  12        /272. RY*(   4) C  13                    0.82    1.81    0.038
  27. BD (   2) C  11 - C  12        /401. BD*(   2) C   8 - C  10           28.00    0.33    0.087
  27. BD (   2) C  11 - C  12        /413. BD*(   2) C  13 - C  14           26.87    0.35    0.088
  28. BD (   1) C  11 - H  25        /218. RY*(   1) C  10                    1.22    1.63    0.040
  28. BD (   1) C  11 - H  25        /252. RY*(   1) C  12                    1.18    1.73    0.041
  28. BD (   1) C  11 - H  25        /400. BD*(   1) C   8 - C  10            4.53    1.20    0.066
  28. BD (   1) C  11 - H  25        /405. BD*(   1) C  10 - C  11            1.29    1.21    0.035
  28. BD (   1) C  11 - H  25        /407. BD*(   1) C  11 - C  12            1.17    1.24    0.034
  28. BD (   1) C  11 - H  25        /410. BD*(   1) C  12 - C  13            3.58    1.24    0.060
  28. BD (   1) C  11 - H  25        /411. BD*(   1) C  12 - H  26            0.57    1.24    0.024
  29. BD (   1) C  12 - C  13        /236. RY*(   2) C  11                    2.11    1.94    0.057
  29. BD (   1) C  12 - C  13        /286. RY*(   1) C  14                    0.83    1.86    0.035
  29. BD (   1) C  12 - C  13        /287. RY*(   2) C  14                    1.61    1.93    0.050
  29. BD (   1) C  12 - C  13        /407. BD*(   1) C  11 - C  12            2.42    1.39    0.052
  29. BD (   1) C  12 - C  13        /409. BD*(   1) C  11 - H  25            2.29    1.37    0.050
  29. BD (   1) C  12 - C  13        /411. BD*(   1) C  12 - H  26            1.39    1.39    0.039
  29. BD (   1) C  12 - C  13        /412. BD*(   1) C  13 - C  14            2.61    1.39    0.054
  29. BD (   1) C  12 - C  13        /414. BD*(   1) C  13 - H  27            1.38    1.39    0.039
  29. BD (   1) C  12 - C  13        /415. BD*(   1) C  14 - H  28            2.48    1.38    0.052
  30. BD (   1) C  12 - H  26        /235. RY*(   1) C  11                    1.17    1.66    0.040
  30. BD (   1) C  12 - H  26        /269. RY*(   1) C  13                    1.28    1.73    0.042
  30. BD (   1) C  12 - H  26        /405. BD*(   1) C  10 - C  11            3.80    1.21    0.061
  30. BD (   1) C  12 - H  26        /407. BD*(   1) C  11 - C  12            1.00    1.24    0.031
  30. BD (   1) C  12 - H  26        /409. BD*(   1) C  11 - H  25            0.58    1.22    0.024
  30. BD (   1) C  12 - H  26        /410. BD*(   1) C  12 - C  13            1.00    1.24    0.031
  30. BD (   1) C  12 - H  26        /412. BD*(   1) C  13 - C  14            3.76    1.24    0.061
  30. BD (   1) C  12 - H  26        /414. BD*(   1) C  13 - H  27            0.56    1.24    0.024
  31. BD (   1) C  13 - C  14        /184. RY*(   1) C   8                    0.81    1.99    0.036
  31. BD (   1) C  13 - C  14        /185. RY*(   2) C   8                    1.59    1.89    0.049
  31. BD (   1) C  13 - C  14        /252. RY*(   1) C  12                    0.98    1.88    0.038
  31. BD (   1) C  13 - C  14        /253. RY*(   2) C  12                    1.37    2.20    0.049
  31. BD (   1) C  13 - C  14        /397. BD*(   1) C   7 - C   8            3.48    1.24    0.059
  31. BD (   1) C  13 - C  14        /402. BD*(   1) C   8 - C  14            3.44    1.37    0.061
  31. BD (   1) C  13 - C  14        /410. BD*(   1) C  12 - C  13            2.53    1.39    0.053
  31. BD (   1) C  13 - C  14        /411. BD*(   1) C  12 - H  26            2.33    1.39    0.051
  31. BD (   1) C  13 - C  14        /414. BD*(   1) C  13 - H  27            1.38    1.38    0.039
  31. BD (   1) C  13 - C  14        /415. BD*(   1) C  14 - H  28            1.57    1.38    0.042
  32. BD (   2) C  13 - C  14        /254. RY*(   3) C  12                    1.50    1.24    0.042
  32. BD (   2) C  13 - C  14        /401. BD*(   2) C   8 - C  10           31.05    0.33    0.092
  32. BD (   2) C  13 - C  14        /408. BD*(   2) C  11 - C  12           28.71    0.35    0.090
  33. BD (   1) C  13 - H  27        /252. RY*(   1) C  12                    1.24    1.73    0.042
  33. BD (   1) C  13 - H  27        /286. RY*(   1) C  14                    1.14    1.71    0.039
  33. BD (   1) C  13 - H  27        /402. BD*(   1) C   8 - C  14            4.06    1.22    0.063
  33. BD (   1) C  13 - H  27        /407. BD*(   1) C  11 - C  12            3.68    1.23    0.060
  33. BD (   1) C  13 - H  27        /410. BD*(   1) C  12 - C  13            0.98    1.24    0.031
  33. BD (   1) C  13 - H  27        /411. BD*(   1) C  12 - H  26            0.56    1.24    0.024
  33. BD (   1) C  13 - H  27        /412. BD*(   1) C  13 - C  14            1.03    1.24    0.032
  33. BD (   1) C  13 - H  27        /415. BD*(   1) C  14 - H  28            0.55    1.23    0.023
  34. BD (   1) C  14 - H  28        /184. RY*(   1) C   8                    1.68    1.84    0.050
  34. BD (   1) C  14 - H  28        /269. RY*(   1) C  13                    1.10    1.73    0.039
  34. BD (   1) C  14 - H  28        /400. BD*(   1) C   8 - C  10            4.79    1.20    0.068
  34. BD (   1) C  14 - H  28        /402. BD*(   1) C   8 - C  14            1.29    1.22    0.035
  34. BD (   1) C  14 - H  28        /410. BD*(   1) C  12 - C  13            3.55    1.24    0.059
  34. BD (   1) C  14 - H  28        /412. BD*(   1) C  13 - C  14            1.11    1.24    0.033
  34. BD (   1) C  14 - H  28        /414. BD*(   1) C  13 - H  27            0.55    1.24    0.023
  35. BD (   1) C  15 - O  16        /201. RY*(   1) N   9                    0.59    1.09    0.023
  35. BD (   1) C  15 - O  16        /416. BD*(   1) C  15 - O  16            1.17    0.47    0.023
  36. BD (   2) C  15 - O  16        /202. RY*(   2) N   9                    1.27    2.23    0.048
  36. BD (   2) C  15 - O  16        /303. RY*(   1) C  15                    0.81    2.44    0.040
  36. BD (   2) C  15 - O  16        /398. BD*(   1) C   7 - N   9            2.49    1.53    0.055
  36. BD (   2) C  15 - O  16        /403. BD*(   1) N   9 - C  15            0.58    1.64    0.028
  37. BD (   1) C  15 - H  29        /202. RY*(   2) N   9                    1.27    1.81    0.043
  37. BD (   1) C  15 - H  29        /320. RY*(   1) O  16                    0.99    1.44    0.034
  37. BD (   1) C  15 - H  29        /404. BD*(   1) N   9 - H  24            3.78    1.22    0.061
  38. CR (   1) C   1                / 83. RY*(   2) C   2                    1.27   11.80    0.109
  38. CR (   1) C   1                /151. RY*(   2) C   6                    1.22   11.79    0.107
  38. CR (   1) C   1                /359. RY*(   2) H  18                    0.59   12.29    0.076
  38. CR (   1) C   1                /386. BD*(   1) C   2 - C   3            0.65   11.01    0.076
  38. CR (   1) C   1                /394. BD*(   1) C   5 - C   6            0.67   11.01    0.077
  39. CR (   1) C   2                / 66. RY*(   2) C   1                    1.33   11.81    0.112
  39. CR (   1) C   2                /100. RY*(   2) C   3                    1.10   11.60    0.101
  39. CR (   1) C   2                /361. RY*(   2) H  19                    0.61   12.32    0.078
  39. CR (   1) C   2                /383. BD*(   1) C   1 - C   6            0.64   11.01    0.075
  39. CR (   1) C   2                /389. BD*(   1) C   3 - C   4            0.77   11.00    0.083
  40. CR (   1) C   3                / 83. RY*(   2) C   2                    1.34   11.81    0.112
  40. CR (   1) C   3                /116. RY*(   1) C   4                    0.68   11.65    0.080
  40. CR (   1) C   3                /117. RY*(   2) C   4                    1.11   11.41    0.101
  40. CR (   1) C   3                /362. RY*(   1) H  20                    0.68   11.89    0.080
  40. CR (   1) C   3                /382. BD*(   1) C   1 - C   2            0.64   11.01    0.075
  40. CR (   1) C   3                /391. BD*(   1) C   4 - C   5            0.82   10.99    0.085
  40. CR (   1) C   3                /393. BD*(   1) C   4 - C   7            0.80   10.88    0.084
  41. CR (   1) C   4                /100. RY*(   2) C   3                    1.23   11.62    0.107
  41. CR (   1) C   4                /134. RY*(   2) C   5                    1.17   11.64    0.104
  41. CR (   1) C   4                /168. RY*(   2) C   7                    0.81   11.23    0.085
  41. CR (   1) C   4                /386. BD*(   1) C   2 - C   3            0.60   11.04    0.073
  41. CR (   1) C   4                /394. BD*(   1) C   5 - C   6            0.62   11.03    0.074
  42. CR (   1) C   5                /117. RY*(   2) C   4                    0.78   11.41    0.084
  42. CR (   1) C   5                /118. RY*(   3) C   4                    1.17   11.34    0.103
  42. CR (   1) C   5                /151. RY*(   2) C   6                    1.39   11.80    0.114
  42. CR (   1) C   5                /364. RY*(   1) H  21                    0.69   11.89    0.081
  42. CR (   1) C   5                /383. BD*(   1) C   1 - C   6            0.64   11.01    0.075
  42. CR (   1) C   5                /389. BD*(   1) C   3 - C   4            0.76   11.00    0.082
  42. CR (   1) C   5                /393. BD*(   1) C   4 - C   7            0.84   10.88    0.086
  43. CR (   1) C   6                / 66. RY*(   2) C   1                    1.30   11.81    0.111
  43. CR (   1) C   6                /134. RY*(   2) C   5                    1.07   11.61    0.099
  43. CR (   1) C   6                /367. RY*(   2) H  22                    0.63   12.35    0.079
  43. CR (   1) C   6                /382. BD*(   1) C   1 - C   2            0.64   11.01    0.075
  43. CR (   1) C   6                /391. BD*(   1) C   4 - C   5            0.80   11.00    0.085
  44. CR (   1) C   7                /116. RY*(   1) C   4                    1.04   11.71    0.099
  44. CR (   1) C   7                /184. RY*(   1) C   8                    1.10   11.66    0.101
  44. CR (   1) C   7                /369. RY*(   2) H  23                    0.52   12.84    0.073
  44. CR (   1) C   7                /391. BD*(   1) C   4 - C   5            0.70   11.05    0.079
  44. CR (   1) C   7                /400. BD*(   1) C   8 - C  10            0.60   11.02    0.073
  44. CR (   1) C   7                /402. BD*(   1) C   8 - C  14            0.55   11.04    0.070
  44. CR (   1) C   7                /403. BD*(   1) N   9 - C  15            0.68   10.99    0.078
  45. CR (   1) C   8                /173. RY*(   7) C   7                    0.68   11.51    0.079
  45. CR (   1) C   8                /219. RY*(   2) C  10                    2.26   11.33    0.143
  45. CR (   1) C   8                /287. RY*(   2) C  14                    1.32   11.58    0.110
  45. CR (   1) C   8                /405. BD*(   1) C  10 - C  11            0.73   11.01    0.081
  45. CR (   1) C   8                /406. BD*(   1) C  10 -Cl  17            1.15   10.65    0.100
  45. CR (   1) C   8                /412. BD*(   1) C  13 - C  14            0.63   11.04    0.075
  46. CR (   1) N   9                /168. RY*(   2) C   7                    1.11   15.41    0.117
  46. CR (   1) N   9                /304. RY*(   2) C  15                    0.64   16.13    0.091
  46. CR (   1) N   9                /307. RY*(   5) C  15                    1.00   16.46    0.114
  46. CR (   1) N   9                /371. RY*(   2) H  24                    0.88   16.80    0.109
  47. CR (   1) C  10                /185. RY*(   2) C   8                    1.48   11.60    0.117
  47. CR (   1) C  10                /187. RY*(   4) C   8                    0.56   11.48    0.072
  47. CR (   1) C  10                /236. RY*(   2) C  11                    1.68   11.65    0.125
  47. CR (   1) C  10                /397. BD*(   1) C   7 - C   8            0.97   10.95    0.093
  47. CR (   1) C  10                /400. BD*(   1) C   8 - C  10            0.85   11.06    0.087
  47. CR (   1) C  10                /402. BD*(   1) C   8 - C  14            0.66   11.08    0.077
  47. CR (   1) C  10                /405. BD*(   1) C  10 - C  11            0.71   11.07    0.080
  47. CR (   1) C  10                /406. BD*(   1) C  10 -Cl  17            2.11   10.71    0.135
  47. CR (   1) C  10                /407. BD*(   1) C  11 - C  12            0.60   11.09    0.073
  48. CR (   1) C  11                /218. RY*(   1) C  10                    1.30   11.41    0.109
  48. CR (   1) C  11                /219. RY*(   2) C  10                    1.03   11.31    0.096
  48. CR (   1) C  11                /253. RY*(   2) C  12                    1.35   11.83    0.113
  48. CR (   1) C  11                /372. RY*(   1) H  25                    0.53   11.54    0.070
  48. CR (   1) C  11                /400. BD*(   1) C   8 - C  10            1.01   10.97    0.095
  48. CR (   1) C  11                /406. BD*(   1) C  10 -Cl  17            0.83   10.63    0.084
  48. CR (   1) C  11                /410. BD*(   1) C  12 - C  13            0.64   11.02    0.075
  49. CR (   1) C  12                /236. RY*(   2) C  11                    0.80   11.57    0.086
  49. CR (   1) C  12                /237. RY*(   3) C  11                    0.55   11.31    0.070
  49. CR (   1) C  12                /270. RY*(   2) C  13                    1.27   11.81    0.109
  49. CR (   1) C  12                /375. RY*(   2) H  26                    0.57   12.25    0.075
  49. CR (   1) C  12                /405. BD*(   1) C  10 - C  11            0.71   10.98    0.079
  49. CR (   1) C  12                /412. BD*(   1) C  13 - C  14            0.65   11.01    0.076
  50. CR (   1) C  13                /253. RY*(   2) C  12                    1.26   11.82    0.109
  50. CR (   1) C  13                /287. RY*(   2) C  14                    0.89   11.55    0.090
  50. CR (   1) C  13                /377. RY*(   2) H  27                    0.61   12.32    0.078
  50. CR (   1) C  13                /402. BD*(   1) C   8 - C  14            0.77   10.99    0.082
  50. CR (   1) C  13                /407. BD*(   1) C  11 - C  12            0.62   11.01    0.074
  51. CR (   1) C  14                /184. RY*(   1) C   8                    0.82   11.61    0.087
  51. CR (   1) C  14                /185. RY*(   2) C   8                    1.54   11.51    0.119
  51. CR (   1) C  14                /270. RY*(   2) C  13                    1.34   11.81    0.112
  51. CR (   1) C  14                /378. RY*(   1) H  28                    0.71   11.88    0.082
  51. CR (   1) C  14                /397. BD*(   1) C   7 - C   8            0.69   10.87    0.078
  51. CR (   1) C  14                /400. BD*(   1) C   8 - C  10            0.84   10.97    0.087
  51. CR (   1) C  14                /410. BD*(   1) C  12 - C  13            0.64   11.01    0.075
  52. CR (   1) C  15                /381. RY*(   2) H  29                    0.54   12.72    0.074
  52. CR (   1) C  15                /398. BD*(   1) C   7 - N   9            1.29   10.94    0.107
  53. CR (   1) O  16                /303. RY*(   1) C  15                    4.26   20.70    0.266
  55. CR (   2)Cl  17                /218. RY*(   1) C  10                    2.28   11.93    0.148
  55. CR (   2)Cl  17                /219. RY*(   2) C  10                    0.66   11.83    0.079
  55. CR (   2)Cl  17                /400. BD*(   1) C   8 - C  10            1.01   11.49    0.097
  55. CR (   2)Cl  17                /405. BD*(   1) C  10 - C  11            0.66   11.50    0.078
  59. LP (   1) N   9                /169. RY*(   3) C   7                    1.21    1.09    0.035
  59. LP (   1) N   9                /305. RY*(   3) C  15                    2.66    1.87    0.068
  59. LP (   1) N   9                /397. BD*(   1) C   7 - C   8            6.77    0.79    0.070
  59. LP (   1) N   9                /399. BD*(   1) C   7 - H  23            6.12    0.77    0.066
  59. LP (   1) N   9                /401. BD*(   2) C   8 - C  10            1.53    0.35    0.021
  59. LP (   1) N   9                /416. BD*(   1) C  15 - O  16           84.01    0.35    0.155
  60. LP (   1) O  16                /303. RY*(   1) C  15                   11.16    2.15    0.138
  60. LP (   1) O  16                /304. RY*(   2) C  15                    1.00    2.35    0.043
  60. LP (   1) O  16                /418. BD*(   1) C  15 - H  29            0.58    1.35    0.025
  61. LP (   2) O  16                /304. RY*(   2) C  15                    2.76    1.87    0.066
  61. LP (   2) O  16                /398. BD*(   1) C   7 - N   9            0.94    0.77    0.024
  61. LP (   2) O  16                /403. BD*(   1) N   9 - C  15           22.93    0.88    0.128
  61. LP (   2) O  16                /418. BD*(   1) C  15 - H  29           17.33    0.87    0.111
  62. LP (   1)Cl  17                /218. RY*(   1) C  10                    3.53    2.03    0.076
  62. LP (   1)Cl  17                /219. RY*(   2) C  10                    1.05    1.93    0.040
  62. LP (   1)Cl  17                /400. BD*(   1) C   8 - C  10            2.51    1.60    0.057
  62. LP (   1)Cl  17                /405. BD*(   1) C  10 - C  11            1.58    1.61    0.045
  63. LP (   2)Cl  17                /219. RY*(   2) C  10                    1.19    1.31    0.036
  63. LP (   2)Cl  17                /400. BD*(   1) C   8 - C  10            6.38    0.97    0.070
  63. LP (   2)Cl  17                /405. BD*(   1) C  10 - C  11            5.56    0.98    0.066
  63. LP (   2)Cl  17                /407. BD*(   1) C  11 - C  12            0.76    1.01    0.025
  64. LP (   3)Cl  17                /220. RY*(   3) C  10                    1.14    1.56    0.038
  64. LP (   3)Cl  17                /401. BD*(   2) C   8 - C  10           18.29    0.42    0.086
 384. BD*(   2) C   1 - C   6        / 67. RY*(   3) C   1                    3.17    0.43    0.082
 384. BD*(   2) C   1 - C   6        / 80. RY*(  16) C   1                    0.61    0.39    0.034
 384. BD*(   2) C   1 - C   6        /152. RY*(   3) C   6                    1.25    0.56    0.059
 384. BD*(   2) C   1 - C   6        /153. RY*(   4) C   6                    0.65    1.49    0.069
 387. BD*(   2) C   2 - C   3        / 84. RY*(   3) C   2                    2.62    0.62    0.090
 387. BD*(   2) C   2 - C   3        / 91. RY*(  10) C   2                    0.54    0.49    0.037
 387. BD*(   2) C   2 - C   3        /102. RY*(   4) C   3                    1.20    1.29    0.089
 392. BD*(   2) C   4 - C   5        /101. RY*(   3) C   3                    0.71    0.70    0.047
 392. BD*(   2) C   4 - C   5        /135. RY*(   3) C   5                    3.18    0.60    0.092
 392. BD*(   2) C   4 - C   5        /152. RY*(   3) C   6                    0.69    0.57    0.042
 392. BD*(   2) C   4 - C   5        /397. BD*(   1) C   7 - C   8            1.57    0.42    0.052
 392. BD*(   2) C   4 - C   5        /399. BD*(   1) C   7 - H  23            0.86    0.40    0.038
 401. BD*(   2) C   8 - C  10        /186. RY*(   3) C   8                    1.81    0.66    0.067
 401. BD*(   2) C   8 - C  10        /188. RY*(   5) C   8                    0.54    1.62    0.057
 401. BD*(   2) C   8 - C  10        /220. RY*(   3) C  10                    1.61    1.14    0.083
 401. BD*(   2) C   8 - C  10        /238. RY*(   4) C  11                    0.89    0.72    0.049
 401. BD*(   2) C   8 - C  10        /288. RY*(   3) C  14                    0.77    0.90    0.051
 401. BD*(   2) C   8 - C  10        /337. RY*(   1)Cl  17                    1.29    0.65    0.056
 401. BD*(   2) C   8 - C  10        /392. BD*(   2) C   4 - C   5           10.45    0.02    0.023
 401. BD*(   2) C   8 - C  10        /393. BD*(   1) C   4 - C   7            1.31    0.46    0.046
 401. BD*(   2) C   8 - C  10        /398. BD*(   1) C   7 - N   9            2.06    0.40    0.054
 401. BD*(   2) C   8 - C  10        /408. BD*(   2) C  11 - C  12          160.62    0.02    0.091
 401. BD*(   2) C   8 - C  10        /413. BD*(   2) C  13 - C  14          156.24    0.03    0.096
 408. BD*(   2) C  11 - C  12        /238. RY*(   4) C  11                    0.91    0.69    0.057
 408. BD*(   2) C  11 - C  12        /239. RY*(   5) C  11                    0.81    1.37    0.075
 408. BD*(   2) C  11 - C  12        /255. RY*(   4) C  12                    1.35    1.22    0.091
 413. BD*(   2) C  13 - C  14        /271. RY*(   3) C  13                    2.62    0.66    0.095
 413. BD*(   2) C  13 - C  14        /290. RY*(   5) C  14                    1.04    1.25    0.082
 416. BD*(   1) C  15 - O  16        /305. RY*(   3) C  15                    1.52    1.52    0.117
 416. BD*(   1) C  15 - O  16        /308. RY*(   6) C  15                    0.86    1.33    0.083
 416. BD*(   1) C  15 - O  16        /321. RY*(   2) O  16                    0.81    0.60    0.054
 416. BD*(   1) C  15 - O  16        /322. RY*(   3) O  16                    1.26    0.67    0.071


 Natural Bond Orbitals (Summary):

                                                            Principal Delocalizations
           NBO                        Occupancy    Energy   (geminal,vicinal,remote)
 ====================================================================================
 Molecular unit  1  (C14H12NOCl)
     1. BD (   1) C   1 - C   2          1.98165    -0.77291  386(g),383(g),390(v),396(v)
                                                    100(v),151(v),388(g),385(g)
                                                    150(v),99(v)
     2. BD (   1) C   1 - C   6          1.98146    -0.77253  394(g),395(v),382(g),388(v)
                                                    83(v),134(v),396(g),385(g)
                                                    82(v),133(v)
     3. BD (   2) C   1 - C   6          1.66235    -0.29785  387(v),392(v),136(v),85(v)
                                                    135(v)
     4. BD (   1) C   1 - H  18          1.98158    -0.62329  394(v),386(v),150(v),82(v)
                                                    383(g),382(g),396(v),388(v)
     5. BD (   1) C   2 - C   3          1.97929    -0.77214  393(v),389(g),382(g),385(v)
                                                    390(g),66(v),388(g),65(v)
                                                    117(v),116(v),118(v)
     6. BD (   2) C   2 - C   3          1.66613    -0.29907  392(v),384(v),67(v)
     7. BD (   1) C   2 - H  19          1.98152    -0.62471  389(v),383(v),65(v),99(v)
                                                    386(g),382(g),385(v),390(v)
     8. BD (   1) C   3 - C   4          1.97330    -0.77373  391(g),386(g),395(v),393(g)
                                                    398(v),388(v),167(v),83(v)
                                                    390(g),82(v),133(v),134(v)
     9. BD (   1) C   3 - H  20          1.97995    -0.62487  391(v),382(v),116(v),389(g)
                                                    82(v),386(g),388(v)
    10. BD (   1) C   4 - C   5          1.97454    -0.77824  389(g),394(g),390(v),393(g)
                                                    396(v),151(v),395(g),150(v)
                                                    99(v),167(v),399(v),168(v)
                                                    100(v),397(v)
    11. BD (   2) C   4 - C   5          1.67550    -0.30519  384(v),387(v),397(v),399(v)
                                                    152(v),101(v),401(r)
    12. BD (   1) C   4 - C   7          1.96469    -0.73618  403(v),397(g),401(v),394(v)
                                                    386(v),391(g),389(g),400(v)
                                                    99(v),133(v),399(g),186(v)
                                                    398(g),185(v)
    13. BD (   1) C   5 - C   6          1.97880    -0.77449  393(v),391(g),383(g),385(v)
                                                    395(g),66(v),396(g),116(v)
                                                    65(v),117(v),118(v)
    14. BD (   1) C   5 - H  21          1.97953    -0.63463  389(v),383(v),116(v),391(g)
                                                    150(v),394(g),404(r),396(v)
    15. BD (   1) C   6 - H  22          1.98136    -0.62467  391(v),382(v),65(v),133(v)
                                                    394(g),383(g),395(v),385(v)
    16. BD (   1) C   7 - C   8          1.96229    -0.73418  392(v),393(g),400(g),405(v)
                                                    412(v),218(v),402(g),391(v)
                                                    404(v),286(v),201(v),399(g)
                                                    117(v),398(g),118(v)
    17. BD (   1) C   7 - N   9          1.98279    -0.86798  389(v),417(v),401(v),306(v)
                                                    400(v),397(g),393(g),403(g)
                                                    117(v),404(g),307(v)
    18. BD (   1) C   7 - H  23          1.96383    -0.58342  402(v),392(v),391(v),404(v)
                                                    393(g),201(v),397(g)
    19. BD (   1) C   8 - C  10          1.97640    -0.80604  405(g),402(g),397(g),409(v)
                                                    415(v),235(v),167(v),286(v)
                                                    236(v),398(v)
    20. BD (   2) C   8 - C  10          1.69161    -0.32668  408(v),413(v),398(v),337(v)
                                                    393(v),238(v),288(v),392(r)
    21. BD (   1) C   8 - C  14          1.96685    -0.77567  406(v),400(g),412(g),167(v)
                                                    397(g),414(v),270(v),399(v)
                                                    415(g),269(v),218(v)
    22. BD (   1) N   9 - C  15          1.99124    -0.94045  167(v),398(g),393(v),404(g)
                                                    320(v)
    23. BD (   1) N   9 - H  24          1.98577    -0.78434  418(v),168(v),417(v),303(v)
                                                    397(v),307(v),403(g)
    24. BD (   1) C  10 - C  11          1.97880    -0.80313  400(g),397(v),407(g),411(v)
                                                    409(g),253(v),184(v),252(v)
                                                    338(v),185(v)
    25. BD (   1) C  10 -Cl  17          1.98962    -0.85868  402(v),407(v),184(v),235(v)
                                                    400(g),218(g)
    26. BD (   1) C  11 - C  12          1.97483    -0.77835  406(v),405(g),410(g),414(v)
                                                    219(v),270(v),409(g),411(g)
                                                    269(v)
    27. BD (   2) C  11 - C  12          1.66952    -0.30496  401(v),413(v),272(v),220(v)
    28. BD (   1) C  11 - H  25          1.98033    -0.63085  400(v),410(v),405(g),218(v)
                                                    252(v),407(g),411(v)
    29. BD (   1) C  12 - C  13          1.98149    -0.77857  412(g),415(v),407(g),409(v)
                                                    236(v),287(v),411(g),414(g)
                                                    286(v)
    30. BD (   1) C  12 - H  26          1.98097    -0.62893  405(v),412(v),269(v),235(v)
                                                    407(g),410(g),409(v),414(v)
    31. BD (   1) C  13 - C  14          1.97946    -0.77741  397(v),402(g),410(g),411(v)
                                                    185(v),415(g),414(g),253(v)
                                                    252(v),184(v)
    32. BD (   2) C  13 - C  14          1.66171    -0.30261  401(v),408(v),254(v)
    33. BD (   1) C  13 - H  27          1.98138    -0.62670  402(v),407(v),252(v),286(v)
                                                    412(g),410(g),411(v),415(v)
    34. BD (   1) C  14 - H  28          1.97872    -0.62945  400(v),410(v),184(v),402(g)
                                                    412(g),269(v),414(v)
    35. BD (   1) C  15 - O  16          1.99733    -0.44487  416(g),201(v)
    36. BD (   2) C  15 - O  16          1.99408    -1.10950  398(v),202(v),303(g),403(g)
    37. BD (   1) C  15 - H  29          1.98812    -0.68136  404(v),202(v),320(v)
    38. CR (   1) C   1                  1.99929   -10.39494  83(v),151(v),394(v),386(v)
                                                    359(v)
    39. CR (   1) C   2                  1.99929   -10.39739  66(v),100(v),389(v),383(v)
                                                    361(v)
    40. CR (   1) C   3                  1.99918   -10.39570  83(v),117(v),391(v),393(v)
                                                    116(v),362(v),382(v)
    41. CR (   1) C   4                  1.99912   -10.42415  100(v),134(v),168(v),394(v)
                                                    386(v)
    42. CR (   1) C   5                  1.99916   -10.39878  151(v),118(v),393(v),117(v)
                                                    389(v),364(v),383(v)
    43. CR (   1) C   6                  1.99929   -10.39804  66(v),134(v),391(v),382(v)
                                                    367(v)
    44. CR (   1) C   7                  1.99905   -10.45247  184(v),116(v),391(v),403(v)
                                                    400(v),402(v),369(v)
    45. CR (   1) C   8                  1.99896   -10.42778  219(v),287(v),406(v),405(v)
                                                    173(v),412(v)
    46. CR (   1) N   9                  1.99939   -14.60756  168(v),307(v),371(v),304(v)
    47. CR (   1) C  10                  1.99866   -10.48728  406(g),236(v),185(v),397(v)
                                                    400(g),405(g),402(v),407(v)
                                                    187(v)
    48. CR (   1) C  11                  1.99913   -10.40272  253(v),218(v),219(v),400(v)
                                                    406(v),410(v),372(v)
    49. CR (   1) C  12                  1.99928   -10.40132  270(v),236(v),405(v),412(v)
                                                    375(v),237(v)
    50. CR (   1) C  13                  1.99929   -10.39910  253(v),287(v),402(v),407(v)
                                                    377(v)
    51. CR (   1) C  14                  1.99916   -10.40191  185(v),270(v),400(v),184(v)
                                                    397(v),378(v),410(v)
    52. CR (   1) C  15                  1.99947   -10.52323  398(v),381(v)
    53. CR (   1) O  16                  1.99981   -19.36833  303(v)
    54. CR (   1)Cl  17                  2.00000  -101.25225   
    55. CR (   2)Cl  17                  1.99967   -10.92320  218(v),400(v),405(v),219(v)
    56. CR (   3)Cl  17                  1.99994    -7.54991   
    57. CR (   4)Cl  17                  1.99996    -7.54848   
    58. CR (   5)Cl  17                  1.99999    -7.54707   
    59. LP (   1) N   9                  1.70108    -0.32471  416(v),397(v),399(v),305(v)
                                                    401(r),169(v)
    60. LP (   1) O  16                  1.98847    -0.82283  303(v),304(v),418(v)
    61. LP (   2) O  16                  1.90596    -0.34524  403(v),418(v),304(v),398(r)
    62. LP (   1)Cl  17                  1.99128    -1.02841  218(v),400(v),405(v),219(v)
    63. LP (   2)Cl  17                  1.96285    -0.39979  400(v),405(v),219(v),407(r)
    64. LP (   3)Cl  17                  1.92302    -0.39654  401(v),220(v)
    65. RY*(   1) C   1                  0.00547     1.10591   
    66. RY*(   2) C   1                  0.00193     1.40988   
    67. RY*(   3) C   1                  0.00086     0.47851   
    68. RY*(   4) C   1                  0.00054     1.67961   
    69. RY*(   5) C   1                  0.00042     0.91336   
    70. RY*(   6) C   1                  0.00037     1.26729   
    71. RY*(   7) C   1                  0.00018     1.29622   
    72. RY*(   8) C   1                  0.00007     2.83967   
    73. RY*(   9) C   1                  0.00005     1.26325   
    74. RY*(  10) C   1                  0.00000     2.25329   
    75. RY*(  11) C   1                  0.00000    22.65808   
    76. RY*(  12) C   1                  0.00000     2.33928   
    77. RY*(  13) C   1                  0.00001     1.86191   
    78. RY*(  14) C   1                  0.00000     1.61165   
    79. RY*(  15) C   1                  0.00001     1.68503   
    80. RY*(  16) C   1                  0.00001     0.43720   
    81. RY*(  17) C   1                  0.00000     2.09295   
    82. RY*(   1) C   2                  0.00569     1.08954   
    83. RY*(   2) C   2                  0.00201     1.40977   
    84. RY*(   3) C   2                  0.00079     0.67042   
    85. RY*(   4) C   2                  0.00058     1.50731   
    86. RY*(   5) C   2                  0.00044     1.17364   
    87. RY*(   6) C   2                  0.00026     1.11583   
    88. RY*(   7) C   2                  0.00016     1.32889   
    89. RY*(   8) C   2                  0.00008     2.13388   
    90. RY*(   9) C   2                  0.00005     2.35957   
    91. RY*(  10) C   2                  0.00002     0.54033   
    92. RY*(  11) C   2                  0.00003     1.86860   
    93. RY*(  12) C   2                  0.00000     2.59551   
    94. RY*(  13) C   2                  0.00001     2.22552   
    95. RY*(  14) C   2                  0.00000    22.42229   
    96. RY*(  15) C   2                  0.00001     1.70924   
    97. RY*(  16) C   2                  0.00000     1.63520   
    98. RY*(  17) C   2                  0.00000     1.44970   
    99. RY*(   1) C   3                  0.00576     1.08917   
   100. RY*(   2) C   3                  0.00201     1.19958   
   101. RY*(   3) C   3                  0.00112     0.75012   
   102. RY*(   4) C   3                  0.00050     1.34426   
   103. RY*(   5) C   3                  0.00044     1.08976   
   104. RY*(   6) C   3                  0.00028     0.72877   
   105. RY*(   7) C   3                  0.00021     1.59207   
   106. RY*(   8) C   3                  0.00015     1.15499   
   107. RY*(   9) C   3                  0.00010     2.08481   
   108. RY*(  10) C   3                  0.00011     2.08237   
   109. RY*(  11) C   3                  0.00004     2.54294   
   110. RY*(  12) C   3                  0.00005     1.75882   
   111. RY*(  13) C   3                  0.00002     2.11887   
   112. RY*(  14) C   3                  0.00002     1.50568   
   113. RY*(  15) C   3                  0.00000     2.71624   
   114. RY*(  16) C   3                  0.00001     2.51627   
   115. RY*(  17) C   3                  0.00000    21.77543   
   116. RY*(   1) C   4                  0.00653     1.25377   
   117. RY*(   2) C   4                  0.00388     1.01391   
   118. RY*(   3) C   4                  0.00272     0.93982   
   119. RY*(   4) C   4                  0.00076     1.48954   
   120. RY*(   5) C   4                  0.00062     1.16031   
   121. RY*(   6) C   4                  0.00030     1.34382   
   122. RY*(   7) C   4                  0.00020     1.72574   
   123. RY*(   8) C   4                  0.00017     1.46941   
   124. RY*(   9) C   4                  0.00015     1.74639   
   125. RY*(  10) C   4                  0.00010     1.19608   
   126. RY*(  11) C   4                  0.00008     2.83226   
   127. RY*(  12) C   4                  0.00008     2.15567   
   128. RY*(  13) C   4                  0.00006     2.18390   
   129. RY*(  14) C   4                  0.00004     3.12203   
   130. RY*(  15) C   4                  0.00003     2.97428   
   131. RY*(  16) C   4                  0.00001     2.81010   
   132. RY*(  17) C   4                  0.00001    20.64506   
   133. RY*(   1) C   5                  0.00532     1.08267   
   134. RY*(   2) C   5                  0.00192     1.21239   
   135. RY*(   3) C   5                  0.00133     0.64861   
   136. RY*(   4) C   5                  0.00064     1.51068   
   137. RY*(   5) C   5                  0.00044     1.03682   
   138. RY*(   6) C   5                  0.00027     1.13481   
   139. RY*(   7) C   5                  0.00012     3.19872   
   140. RY*(   8) C   5                  0.00009     2.06287   
   141. RY*(   9) C   5                  0.00009     0.98734   
   142. RY*(  10) C   5                  0.00004     0.90680   
   143. RY*(  11) C   5                  0.00005     1.21814   
   144. RY*(  12) C   5                  0.00004     2.08379   
   145. RY*(  13) C   5                  0.00001     3.30737   
   146. RY*(  14) C   5                  0.00001     1.86536   
   147. RY*(  15) C   5                  0.00002     1.85173   
   148. RY*(  16) C   5                  0.00001     2.66683   
   149. RY*(  17) C   5                  0.00000    21.21443   
   150. RY*(   1) C   6                  0.00582     1.08571   
   151. RY*(   2) C   6                  0.00204     1.39632   
   152. RY*(   3) C   6                  0.00091     0.61477   
   153. RY*(   4) C   6                  0.00057     1.54396   
   154. RY*(   5) C   6                  0.00045     1.24791   
   155. RY*(   6) C   6                  0.00027     1.03718   
   156. RY*(   7) C   6                  0.00013     1.56770   
   157. RY*(   8) C   6                  0.00008     1.98759   
   158. RY*(   9) C   6                  0.00005     1.99172   
   159. RY*(  10) C   6                  0.00002     0.78166   
   160. RY*(  11) C   6                  0.00003     1.99121   
   161. RY*(  12) C   6                  0.00000     2.69177   
   162. RY*(  13) C   6                  0.00000     1.63445   
   163. RY*(  14) C   6                  0.00000     1.48421   
   164. RY*(  15) C   6                  0.00000    22.42289   
   165. RY*(  16) C   6                  0.00000     2.34040   
   166. RY*(  17) C   6                  0.00001     1.35119   
   167. RY*(   1) C   7                  0.01077     0.98496   
   168. RY*(   2) C   7                  0.00379     0.80471   
   169. RY*(   3) C   7                  0.00323     0.76344   
   170. RY*(   4) C   7                  0.00169     0.57070   
   171. RY*(   5) C   7                  0.00155     0.58783   
   172. RY*(   6) C   7                  0.00109     1.68451   
   173. RY*(   7) C   7                  0.00069     1.07735   
   174. RY*(   8) C   7                  0.00050     1.19545   
   175. RY*(   9) C   7                  0.00039     1.77855   
   176. RY*(  10) C   7                  0.00026     2.08438   
   177. RY*(  11) C   7                  0.00020     2.04275   
   178. RY*(  12) C   7                  0.00017     2.15918   
   179. RY*(  13) C   7                  0.00014     2.48729   
   180. RY*(  14) C   7                  0.00005     1.41509   
   181. RY*(  15) C   7                  0.00005     5.24938   
   182. RY*(  16) C   7                  0.00002     4.35829   
   183. RY*(  17) C   7                  0.00001    17.62751   
   184. RY*(   1) C   8                  0.00609     1.20868   
   185. RY*(   2) C   8                  0.00438     1.10949   
   186. RY*(   3) C   8                  0.00323     0.68155   
   187. RY*(   4) C   8                  0.00113     0.99620   
   188. RY*(   5) C   8                  0.00073     1.64140   
   189. RY*(   6) C   8                  0.00038     1.50458   
   190. RY*(   7) C   8                  0.00029     1.50861   
   191. RY*(   8) C   8                  0.00025     1.50978   
   192. RY*(   9) C   8                  0.00022     2.17549   
   193. RY*(  10) C   8                  0.00015     2.32683   
   194. RY*(  11) C   8                  0.00008     2.47125   
   195. RY*(  12) C   8                  0.00009     2.93766   
   196. RY*(  13) C   8                  0.00005     1.42030   
   197. RY*(  14) C   8                  0.00003     2.79570   
   198. RY*(  15) C   8                  0.00003     1.98399   
   199. RY*(  16) C   8                  0.00001    21.11055   
   200. RY*(  17) C   8                  0.00001     2.96454   
   201. RY*(   1) N   9                  0.00508     0.64837   
   202. RY*(   2) N   9                  0.00341     1.12409   
   203. RY*(   3) N   9                  0.00171     1.08609   
   204. RY*(   4) N   9                  0.00107     1.69852   
   205. RY*(   5) N   9                  0.00030     1.65394   
   206. RY*(   6) N   9                  0.00015     2.02731   
   207. RY*(   7) N   9                  0.00013     2.30442   
   208. RY*(   8) N   9                  0.00007     2.68005   
   209. RY*(   9) N   9                  0.00008     1.68626   
   210. RY*(  10) N   9                  0.00004     1.68865   
   211. RY*(  11) N   9                  0.00003     1.98735   
   212. RY*(  12) N   9                  0.00003     2.17413   
   213. RY*(  13) N   9                  0.00001     3.62742   
   214. RY*(  14) N   9                  0.00001     2.21629   
   215. RY*(  15) N   9                  0.00001     3.14064   
   216. RY*(  16) N   9                  0.00000    34.80974   
   217. RY*(  17) N   9                  0.00001     3.85714   
   218. RY*(   1) C  10                  0.00811     1.00364   
   219. RY*(   2) C  10                  0.00643     0.90640   
   220. RY*(   3) C  10                  0.00271     1.16173   
   221. RY*(   4) C  10                  0.00094     1.38499   
   222. RY*(   5) C  10                  0.00072     1.60812   
   223. RY*(   6) C  10                  0.00055     1.82357   
   224. RY*(   7) C  10                  0.00031     1.45986   
   225. RY*(   8) C  10                  0.00025     0.93907   
   226. RY*(   9) C  10                  0.00015     2.37467   
   227. RY*(  10) C  10                  0.00015     1.88701   
   228. RY*(  11) C  10                  0.00011     0.66161   
   229. RY*(  12) C  10                  0.00007     2.19962   
   230. RY*(  13) C  10                  0.00005     2.00107   
   231. RY*(  14) C  10                  0.00004     1.08372   
   232. RY*(  15) C  10                  0.00001     2.75429   
   233. RY*(  16) C  10                  0.00001     2.49346   
   234. RY*(  17) C  10                  0.00000    21.93701   
   235. RY*(   1) C  11                  0.00585     1.03270   
   236. RY*(   2) C  11                  0.00263     1.16466   
   237. RY*(   3) C  11                  0.00112     0.91000   
   238. RY*(   4) C  11                  0.00106     0.74005   
   239. RY*(   5) C  11                  0.00046     1.42010   
   240. RY*(   6) C  11                  0.00033     1.47616   
   241. RY*(   7) C  11                  0.00028     0.66525   
   242. RY*(   8) C  11                  0.00018     0.95948   
   243. RY*(   9) C  11                  0.00011     2.32063   
   244. RY*(  10) C  11                  0.00008     2.83177   
   245. RY*(  11) C  11                  0.00003     2.07184   
   246. RY*(  12) C  11                  0.00003     1.55677   
   247. RY*(  13) C  11                  0.00000     1.69329   
   248. RY*(  14) C  11                  0.00000    22.07099   
   249. RY*(  15) C  11                  0.00000     1.38709   
   250. RY*(  16) C  11                  0.00001     2.42057   
   251. RY*(  17) C  11                  0.00000     2.46291   
   252. RY*(   1) C  12                  0.00537     1.10339   
   253. RY*(   2) C  12                  0.00199     1.42497   
   254. RY*(   3) C  12                  0.00070     0.94218   
   255. RY*(   4) C  12                  0.00054     1.26131   
   256. RY*(   5) C  12                  0.00041     1.07940   
   257. RY*(   6) C  12                  0.00036     0.89579   
   258. RY*(   7) C  12                  0.00018     1.13655   
   259. RY*(   8) C  12                  0.00009     1.84634   
   260. RY*(   9) C  12                  0.00006     2.74321   
   261. RY*(  10) C  12                  0.00000     1.80604   
   262. RY*(  11) C  12                  0.00001     2.09158   
   263. RY*(  12) C  12                  0.00001     2.45987   
   264. RY*(  13) C  12                  0.00000    21.64954   
   265. RY*(  14) C  12                  0.00001     0.58726   
   266. RY*(  15) C  12                  0.00001     1.86948   
   267. RY*(  16) C  12                  0.00000     2.51295   
   268. RY*(  17) C  12                  0.00001     1.70849   
   269. RY*(   1) C  13                  0.00543     1.10254   
   270. RY*(   2) C  13                  0.00205     1.41002   
   271. RY*(   3) C  13                  0.00080     0.71072   
   272. RY*(   4) C  13                  0.00056     1.50053   
   273. RY*(   5) C  13                  0.00038     1.35362   
   274. RY*(   6) C  13                  0.00026     1.20225   
   275. RY*(   7) C  13                  0.00014     1.25628   
   276. RY*(   8) C  13                  0.00007     2.32786   
   277. RY*(   9) C  13                  0.00005     1.61883   
   278. RY*(  10) C  13                  0.00003     0.60293   
   279. RY*(  11) C  13                  0.00003     2.01334   
   280. RY*(  12) C  13                  0.00001     1.64100   
   281. RY*(  13) C  13                  0.00001     1.79214   
   282. RY*(  14) C  13                  0.00000     2.36335   
   283. RY*(  15) C  13                  0.00000    22.50282   
   284. RY*(  16) C  13                  0.00000     1.38385   
   285. RY*(  17) C  13                  0.00000     2.40491   
   286. RY*(   1) C  14                  0.00597     1.08436   
   287. RY*(   2) C  14                  0.00217     1.15360   
   288. RY*(   3) C  14                  0.00092     0.92256   
   289. RY*(   4) C  14                  0.00054     1.25384   
   290. RY*(   5) C  14                  0.00048     1.30397   
   291. RY*(   6) C  14                  0.00031     0.78989   
   292. RY*(   7) C  14                  0.00024     1.04638   
   293. RY*(   8) C  14                  0.00017     0.81668   
   294. RY*(   9) C  14                  0.00011     3.17178   
   295. RY*(  10) C  14                  0.00007     0.84471   
   296. RY*(  11) C  14                  0.00008     2.46118   
   297. RY*(  12) C  14                  0.00005     2.26222   
   298. RY*(  13) C  14                  0.00004     1.79663   
   299. RY*(  14) C  14                  0.00002     2.29396   
   300. RY*(  15) C  14                  0.00001     2.83062   
   301. RY*(  16) C  14                  0.00000    21.95453   
   302. RY*(  17) C  14                  0.00001     2.10766   
   303. RY*(   1) C  15                  0.00932     1.33065   
   304. RY*(   2) C  15                  0.00700     1.52325   
   305. RY*(   3) C  15                  0.00643     1.54623   
   306. RY*(   4) C  15                  0.00234     1.08710   
   307. RY*(   5) C  15                  0.00094     1.85399   
   308. RY*(   6) C  15                  0.00020     1.35804   
   309. RY*(   7) C  15                  0.00013     1.12659   
   310. RY*(   8) C  15                  0.00010     1.52064   
   311. RY*(   9) C  15                  0.00004     3.09029   
   312. RY*(  10) C  15                  0.00005     0.82167   
   313. RY*(  11) C  15                  0.00005     1.57588   
   314. RY*(  12) C  15                  0.00001     2.44182   
   315. RY*(  13) C  15                  0.00001     2.13759   
   316. RY*(  14) C  15                  0.00001     1.32972   
   317. RY*(  15) C  15                  0.00001     2.29190   
   318. RY*(  16) C  15                  0.00001     1.95931   
   319. RY*(  17) C  15                  0.00000    19.14652   
   320. RY*(   1) O  16                  0.00267     0.75655   
   321. RY*(   2) O  16                  0.00081     0.62363   
   322. RY*(   3) O  16                  0.00074     0.69630   
   323. RY*(   4) O  16                  0.00012     1.35661   
   324. RY*(   5) O  16                  0.00005     1.50962   
   325. RY*(   6) O  16                  0.00004     1.33791   
   326. RY*(   7) O  16                  0.00002     1.24081   
   327. RY*(   8) O  16                  0.00002     3.96106   
   328. RY*(   9) O  16                  0.00000     3.55489   
   329. RY*(  10) O  16                  0.00000    49.55216   
   330. RY*(  11) O  16                  0.00000     5.09972   
   331. RY*(  12) O  16                  0.00000     4.23090   
   332. RY*(  13) O  16                  0.00000     3.07409   
   333. RY*(  14) O  16                  0.00000     3.01669   
   334. RY*(  15) O  16                  0.00000     2.88053   
   335. RY*(  16) O  16                  0.00000     2.98596   
   336. RY*(  17) O  16                  0.00000     2.78326   
   337. RY*(   1)Cl  17                  0.00439     0.67439   
   338. RY*(   2)Cl  17                  0.00301     0.65535   
   339. RY*(   3)Cl  17                  0.00082     0.65525   
   340. RY*(   4)Cl  17                  0.00027     0.83817   
   341. RY*(   5)Cl  17                  0.00015     0.46333   
   342. RY*(   6)Cl  17                  0.00011     0.80639   
   343. RY*(   7)Cl  17                  0.00007     1.30942   
   344. RY*(   8)Cl  17                  0.00006     1.15372   
   345. RY*(   9)Cl  17                  0.00004     1.29602   
   346. RY*(  10)Cl  17                  0.00004     0.93314   
   347. RY*(  11)Cl  17                  0.00000     3.42989   
   348. RY*(  12)Cl  17                  0.00001     1.04846   
   349. RY*(  13)Cl  17                  0.00001     3.45569   
   350. RY*(  14)Cl  17                  0.00000    24.55872   
   351. RY*(  15)Cl  17                  0.00000     3.75577   
   352. RY*(  16)Cl  17                  0.00000    24.31558   
   353. RY*(  17)Cl  17                  0.00000    17.86183   
   354. RY*(  18)Cl  17                  0.00000   207.58812   
   355. RY*(  19)Cl  17                  0.00000    24.50395   
   356. RY*(  20)Cl  17                  0.00001     1.09526   
   357. RY*(  21)Cl  17                  0.00001     0.92212   
   358. RY*(   1) H  18                  0.00039     0.84736   
   359. RY*(   2) H  18                  0.00022     1.89386   
   360. RY*(   1) H  19                  0.00045     0.82548   
   361. RY*(   2) H  19                  0.00022     1.92300   
   362. RY*(   1) H  20                  0.00069     1.49667   
   363. RY*(   2) H  20                  0.00021     1.32471   
   364. RY*(   1) H  21                  0.00069     1.49101   
   365. RY*(   2) H  21                  0.00017     1.32483   
   366. RY*(   1) H  22                  0.00046     0.80949   
   367. RY*(   2) H  22                  0.00022     1.94907   
   368. RY*(   1) H  23                  0.00196     0.57708   
   369. RY*(   2) H  23                  0.00030     2.38524   
   370. RY*(   1) H  24                  0.00278     0.65513   
   371. RY*(   2) H  24                  0.00038     2.19738   
   372. RY*(   1) H  25                  0.00064     1.13956   
   373. RY*(   2) H  25                  0.00022     1.61550   
   374. RY*(   1) H  26                  0.00043     0.89065   
   375. RY*(   2) H  26                  0.00022     1.84608   
   376. RY*(   1) H  27                  0.00047     0.84048   
   377. RY*(   2) H  27                  0.00023     1.91883   
   378. RY*(   1) H  28                  0.00097     1.47697   
   379. RY*(   2) H  28                  0.00015     1.37284   
   380. RY*(   1) H  29                  0.00132     0.53654   
   381. RY*(   2) H  29                  0.00024     2.19675   
   382. BD*(   1) C   1 - C   2          0.01533     0.61397   
   383. BD*(   1) C   1 - C   6          0.01523     0.61358   
   384. BD*(   2) C   1 - C   6          0.31982     0.05163  387(v),392(v),67(g),152(g)
                                                    153(g),80(g)
   385. BD*(   1) C   1 - H  18          0.01144     0.61277   
   386. BD*(   1) C   2 - C   3          0.01472     0.61113   
   387. BD*(   2) C   2 - C   3          0.31483     0.05140  384(v),392(v),84(g),102(g)
                                                    91(g)
   388. BD*(   1) C   2 - H  19          0.01100     0.61025   
   389. BD*(   1) C   3 - C   4          0.02155     0.60221   
   390. BD*(   1) C   3 - H  20          0.01211     0.60310   
   391. BD*(   1) C   4 - C   5          0.02525     0.59874   
   392. BD*(   2) C   4 - C   5          0.35779     0.04680  387(v),384(v),401(r),135(g)
                                                    413(r),397(v),399(v),101(v)
                                                    152(v)
   393. BD*(   1) C   4 - C   7          0.02785     0.48187   
   394. BD*(   1) C   5 - C   6          0.01555     0.61085   
   395. BD*(   1) C   5 - H  21          0.01274     0.60214   
   396. BD*(   1) C   6 - H  22          0.01104     0.60909   
   397. BD*(   1) C   7 - C   8          0.03826     0.46715   
   398. BD*(   1) C   7 - N   9          0.02991     0.42170   
   399. BD*(   1) C   7 - H  23          0.02732     0.44428   
   400. BD*(   1) C   8 - C  10          0.03843     0.56813   
   401. BD*(   2) C   8 - C  10          0.41736     0.02281  408(v),413(v),392(r),416(r)
                                                    398(v),186(g),220(g),337(v)
                                                    393(v),238(v),288(v),188(g)
   402. BD*(   1) C   8 - C  14          0.02362     0.59047   
   403. BD*(   1) N   9 - C  15          0.05111     0.53443   
   404. BD*(   1) N   9 - H  24          0.01814     0.54057   
   405. BD*(   1) C  10 - C  11          0.02738     0.58064   
   406. BD*(   1) C  10 -Cl  17          0.02674     0.22578   
   407. BD*(   1) C  11 - C  12          0.01654     0.60720   
   408. BD*(   2) C  11 - C  12          0.31278     0.04623  413(v),401(v),255(g),238(g)
                                                    239(g)
   409. BD*(   1) C  11 - H  25          0.01094     0.59260   
   410. BD*(   1) C  12 - C  13          0.01506     0.61237   
   411. BD*(   1) C  12 - H  26          0.01080     0.60869   
   412. BD*(   1) C  13 - C  14          0.01459     0.61042   
   413. BD*(   2) C  13 - C  14          0.30754     0.04967  408(v),401(v),271(g),392(r)
                                                    290(g)
   414. BD*(   1) C  13 - H  27          0.01130     0.60723   
   415. BD*(   1) C  14 - H  28          0.01173     0.60305   
   416. BD*(   1) C  15 - O  16          0.26347     0.02799  401(r),305(g),322(g),308(g)
                                                    321(g)
   417. BD*(   2) C  15 - O  16          0.00563     0.61777   
   418. BD*(   1) C  15 - H  29          0.03763     0.52911   
       -------------------------------
              Total Lewis  124.85853  ( 97.5457%)
        Valence non-Lewis    2.90250  (  2.2676%)
        Rydberg non-Lewis    0.23897  (  0.1867%)
       -------------------------------
            Total unit  1  128.00000  (100.0000%)
           Charge unit  1    0.00000
 D1PCM: PCM CHGder 1st derivatives, ID1Alg=3 FixD1E=F DoIter=F DoCFld=F I1PDM=0.
 Calling FoFJK, ICntrl=      2127 FMM=F ISym2X=0 I1Cent= 0 IOpClX= 0 NMat=1 NMatS=1 NMatT=0.
 -------------------------------------------------------------------
 Center     Atomic                   Forces (Hartrees/Bohr)
 Number     Number              X              Y              Z
 -------------------------------------------------------------------
      1        6          -0.043743139   -0.044464496    0.004221814
      2        6           0.003075099   -0.058494753   -0.031899240
      3        6           0.049932221   -0.011981717   -0.037105115
      4        6           0.027973166    0.022777212   -0.009065428
      5        6          -0.010407466    0.053869961    0.035425217
      6        6          -0.050778600    0.013410748    0.039399695
      7        6          -0.018478242    0.012157529    0.001097625
      8        6          -0.003106709   -0.012180298    0.030150275
      9        7          -0.034833769   -0.007557625    0.024787917
     10        6           0.037955175   -0.025533973    0.004405586
     11        6           0.045098185   -0.011381102   -0.041621986
     12        6          -0.009612049    0.032197647   -0.057675539
     13        6          -0.048747274    0.038353898   -0.014112598
     14        6          -0.047238258    0.009004390    0.051698856
     15        6           0.062623362   -0.027317078   -0.082285408
     16        8          -0.009069540    0.015908863    0.025434281
     17       17          -0.018612195    0.015560429   -0.007044008
     18        1           0.037961428    0.036432584   -0.004924272
     19        1          -0.004651204    0.045171260    0.026400100
     20        1          -0.042569142    0.008978748    0.031164568
     21        1           0.007978632   -0.045135887   -0.027300264
     22        1           0.041233993   -0.009942544   -0.031114897
     23        1          -0.002771300    0.002200976    0.007935122
     24        1           0.027274413   -0.005808728   -0.031045538
     25        1          -0.036110836    0.008067439    0.035242633
     26        1           0.004518513   -0.024018063    0.047150807
     27        1           0.041790895   -0.031103226    0.007537365
     28        1           0.035501156   -0.006124542   -0.039675988
     29        1          -0.042186515    0.006952349    0.042818418
 -------------------------------------------------------------------
 Cartesian Forces:  Max     0.082285408 RMS     0.031967760

 GradGradGradGradGradGradGradGradGradGradGradGradGradGradGradGradGradGrad
 Berny optimization.
 FormGI is forming the generalized inverse of G from B-inverse, IUseBI=4.
 Internal  Forces:  Max     0.059674318 RMS     0.015816918
 Search for a local minimum.
 Step number   1 out of a maximum of  158
 All quantities printed in internal units (Hartrees-Bohrs-Radians)
 Mixed Optimization -- RFO/linear search
 Second derivative matrix not updated -- first step.
 ITU=  0
     Eigenvalues ---    0.00824   0.00890   0.01287   0.01433   0.01501
     Eigenvalues ---    0.01721   0.01855   0.01884   0.01930   0.01963
     Eigenvalues ---    0.01966   0.01974   0.01985   0.02002   0.02003
     Eigenvalues ---    0.02026   0.02029   0.02031   0.02034   0.02049
     Eigenvalues ---    0.02053   0.02060   0.02386   0.02386   0.05083
     Eigenvalues ---    0.06475   0.06871   0.15994   0.15999   0.16000
     Eigenvalues ---    0.16000   0.16000   0.16000   0.16000   0.16000
     Eigenvalues ---    0.16000   0.16000   0.16000   0.18740   0.19045
     Eigenvalues ---    0.22000   0.22000   0.22000   0.22000   0.22002
     Eigenvalues ---    0.22486   0.23470   0.24472   0.24999   0.24999
     Eigenvalues ---    0.25000   0.32844   0.33380   0.34780   0.36282
     Eigenvalues ---    0.39966   0.40384   0.40478   0.40529   0.40898
     Eigenvalues ---    0.43179   0.43811   0.44028   0.44126   0.44132
     Eigenvalues ---    0.44243   0.44250   0.44264   0.44282   0.44286
     Eigenvalues ---    0.44289   0.44338   0.44373   0.44404   0.44639
     Eigenvalues ---    0.44790   0.44912   0.45198   0.53727   0.55552
     Eigenvalues ---    0.83426
 RFO step:  Lambda=-7.37283349D-02 EMin= 8.24259570D-03
 Linear search not attempted -- first point.
 Maximum step size (   0.300) exceeded in Quadratic search.
    -- Step size scaled by   0.773
 Iteration  1 RMS(Cart)=  0.03575108 RMS(Int)=  0.00074177
 Iteration  2 RMS(Cart)=  0.00088178 RMS(Int)=  0.00002050
 Iteration  3 RMS(Cart)=  0.00000125 RMS(Int)=  0.00002047
 Iteration  4 RMS(Cart)=  0.00000000 RMS(Int)=  0.00002047
 Variable       Old X    -DE/DX   Delta X   Delta X   Delta X     New X
                                 (Linear)    (Quad)   (Total)
    R1        2.65336  -0.01007   0.00000  -0.01481  -0.01481   2.63855
    R2        2.65356  -0.01286   0.00000  -0.01887  -0.01887   2.63469
    R3        1.92818   0.05284   0.00000   0.07903   0.07903   2.00721
    R4        2.65486  -0.01391   0.00000  -0.02067  -0.02067   2.63419
    R5        1.92857   0.05252   0.00000   0.07860   0.07860   2.00717
    R6        2.66994  -0.01426   0.00000  -0.02177  -0.02177   2.64817
    R7        1.93004   0.05351   0.00000   0.08027   0.08027   2.01031
    R8        2.67058  -0.01394   0.00000  -0.02122  -0.02122   2.64936
    R9        2.81690   0.01939   0.00000   0.03676   0.03676   2.85367
   R10        2.65552  -0.01076   0.00000  -0.01587  -0.01587   2.63965
   R11        1.92674   0.05326   0.00000   0.07946   0.07946   2.00620
   R12        1.92840   0.05259   0.00000   0.07868   0.07868   2.00708
   R13        2.82626   0.01763   0.00000   0.03386   0.03386   2.86012
   R14        2.70351   0.02691   0.00000   0.04307   0.04307   2.74658
   R15        2.06034   0.00276   0.00000   0.00507   0.00507   2.06541
   R16        2.68699  -0.02283   0.00000  -0.03608  -0.03606   2.65092
   R17        2.67445  -0.01604   0.00000  -0.02486  -0.02486   2.64959
   R18        2.54645  -0.00394   0.00000  -0.00483  -0.00483   2.54162
   R19        1.82981   0.04115   0.00000   0.05203   0.05203   1.88184
   R20        2.66308  -0.01278   0.00000  -0.01928  -0.01927   2.64381
   R21        3.20643   0.02476   0.00000   0.04382   0.04382   3.25025
   R22        2.65230  -0.01434   0.00000  -0.02079  -0.02080   2.63150
   R23        1.93121   0.05098   0.00000   0.07662   0.07662   2.00783
   R24        2.64853  -0.00772   0.00000  -0.01085  -0.01087   2.63766
   R25        1.92710   0.05309   0.00000   0.07926   0.07926   2.00636
   R26        2.65113  -0.01382   0.00000  -0.02022  -0.02023   2.63090
   R27        1.92814   0.05263   0.00000   0.07871   0.07871   2.00685
   R28        1.92865   0.05354   0.00000   0.08013   0.08013   2.00878
   R29        2.36119  -0.02997   0.00000  -0.02550  -0.02550   2.33570
   R30        1.92997   0.05967   0.00000   0.08951   0.08951   2.01948
    A1        2.09245  -0.00163   0.00000  -0.00389  -0.00390   2.08855
    A2        2.09528   0.00098   0.00000   0.00248   0.00248   2.09777
    A3        2.09545   0.00065   0.00000   0.00141   0.00141   2.09687
    A4        2.09310   0.00078   0.00000   0.00207   0.00207   2.09517
    A5        2.09507   0.00039   0.00000   0.00154   0.00154   2.09661
    A6        2.09502  -0.00117   0.00000  -0.00361  -0.00361   2.09140
    A7        2.11106  -0.00035   0.00000  -0.00124  -0.00124   2.10983
    A8        2.08063   0.00120   0.00000   0.00402   0.00402   2.08464
    A9        2.09150  -0.00085   0.00000  -0.00278  -0.00278   2.08872
   A10        2.06607   0.00160   0.00000   0.00356   0.00356   2.06963
   A11        2.07468  -0.00779   0.00000  -0.01848  -0.01849   2.05618
   A12        2.14241   0.00618   0.00000   0.01487   0.01486   2.15727
   A13        2.10854  -0.00124   0.00000  -0.00315  -0.00315   2.10539
   A14        2.10115   0.00356   0.00000   0.01128   0.01128   2.11243
   A15        2.07345  -0.00232   0.00000  -0.00815  -0.00815   2.06530
   A16        2.09514   0.00084   0.00000   0.00265   0.00265   2.09779
   A17        2.09332   0.00045   0.00000   0.00155   0.00155   2.09487
   A18        2.09471  -0.00129   0.00000  -0.00420  -0.00420   2.09051
   A19        1.92718  -0.00057   0.00000  -0.00357  -0.00361   1.92357
   A20        1.97210  -0.00056   0.00000   0.00078   0.00077   1.97287
   A21        1.84680   0.00064   0.00000   0.00181   0.00167   1.84847
   A22        1.93725   0.00141   0.00000   0.00455   0.00457   1.94182
   A23        1.93973  -0.00422   0.00000  -0.02155  -0.02158   1.91814
   A24        1.83708   0.00326   0.00000   0.01787   0.01789   1.85497
   A25        2.15792  -0.00445   0.00000  -0.01001  -0.01002   2.14790
   A26        2.06003   0.00444   0.00000   0.01119   0.01118   2.07122
   A27        2.06519   0.00001   0.00000  -0.00116  -0.00115   2.06404
   A28        2.15125  -0.00063   0.00000  -0.00166  -0.00166   2.14959
   A29        2.07828   0.00665   0.00000   0.02179   0.02179   2.10007
   A30        2.05311  -0.00602   0.00000  -0.02013  -0.02013   2.03298
   A31        2.09507   0.00437   0.00000   0.00963   0.00965   2.10472
   A32        2.15009  -0.01017   0.00000  -0.02386  -0.02387   2.12621
   A33        2.03803   0.00579   0.00000   0.01423   0.01422   2.05225
   A34        2.10497  -0.00277   0.00000  -0.00673  -0.00672   2.09826
   A35        2.10481  -0.00199   0.00000  -0.00779  -0.00779   2.09702
   A36        2.07340   0.00476   0.00000   0.01452   0.01451   2.08791
   A37        2.09233  -0.00082   0.00000  -0.00057  -0.00059   2.09173
   A38        2.09518  -0.00093   0.00000  -0.00414  -0.00413   2.09105
   A39        2.09567   0.00175   0.00000   0.00472   0.00473   2.10040
   A40        2.09172  -0.00134   0.00000  -0.00235  -0.00237   2.08935
   A41        2.09571   0.00141   0.00000   0.00363   0.00364   2.09935
   A42        2.09576  -0.00007   0.00000  -0.00128  -0.00127   2.09449
   A43        2.11709   0.00055   0.00000   0.00119   0.00118   2.11827
   A44        2.08979  -0.00264   0.00000  -0.00841  -0.00840   2.08139
   A45        2.07630   0.00209   0.00000   0.00722   0.00722   2.08352
   A46        2.08048   0.02086   0.00000   0.05486   0.05486   2.13534
   A47        2.10795  -0.02008   0.00000  -0.05932  -0.05932   2.04862
   A48        2.09476  -0.00078   0.00000   0.00446   0.00446   2.09922
    D1       -0.00086  -0.00012   0.00000  -0.00102  -0.00103  -0.00189
    D2        3.13964   0.00003   0.00000   0.00020   0.00021   3.13985
    D3       -3.14091  -0.00010   0.00000  -0.00080  -0.00081   3.14146
    D4       -0.00040   0.00005   0.00000   0.00042   0.00043   0.00002
    D5        0.00036   0.00014   0.00000   0.00125   0.00124   0.00160
    D6       -3.13756   0.00010   0.00000   0.00089   0.00088  -3.13668
    D7        3.14041   0.00012   0.00000   0.00104   0.00103   3.14144
    D8        0.00249   0.00008   0.00000   0.00067   0.00067   0.00316
    D9       -0.00081  -0.00008   0.00000  -0.00077  -0.00075  -0.00157
   D10        3.13932   0.00009   0.00000   0.00063   0.00066   3.13998
   D11       -3.14132  -0.00024   0.00000  -0.00199  -0.00199   3.13988
   D12       -0.00118  -0.00007   0.00000  -0.00060  -0.00058  -0.00176
   D13        0.00293   0.00026   0.00000   0.00229   0.00228   0.00521
   D14        3.13626  -0.00051   0.00000  -0.00457  -0.00451   3.13175
   D15       -3.13720   0.00008   0.00000   0.00087   0.00086  -3.13634
   D16       -0.00386  -0.00068   0.00000  -0.00598  -0.00593  -0.00979
   D17       -0.00343  -0.00023   0.00000  -0.00204  -0.00205  -0.00548
   D18        3.12776  -0.00053   0.00000  -0.00437  -0.00441   3.12335
   D19       -3.13643   0.00064   0.00000   0.00526   0.00533  -3.13110
   D20       -0.00524   0.00034   0.00000   0.00293   0.00297  -0.00226
   D21       -1.28902   0.00165   0.00000   0.00669   0.00669  -1.28233
   D22        2.81285   0.00066   0.00000   0.00288   0.00289   2.81574
   D23        0.81159  -0.00334   0.00000  -0.02001  -0.02003   0.79156
   D24        1.84393   0.00082   0.00000  -0.00054  -0.00053   1.84340
   D25       -0.33738  -0.00017   0.00000  -0.00435  -0.00434  -0.34172
   D26       -2.33864  -0.00417   0.00000  -0.02725  -0.02726  -2.36589
   D27        0.00183   0.00003   0.00000   0.00030   0.00031   0.00214
   D28        3.13974   0.00008   0.00000   0.00068   0.00068   3.14042
   D29       -3.12952   0.00029   0.00000   0.00248   0.00249  -3.12704
   D30        0.00839   0.00034   0.00000   0.00286   0.00286   0.01125
   D31        1.97016  -0.00121   0.00000  -0.00987  -0.00983   1.96033
   D32       -1.18193  -0.00091   0.00000  -0.00720  -0.00715  -1.18908
   D33       -2.11201  -0.00133   0.00000  -0.00816  -0.00814  -2.12015
   D34        1.01909  -0.00102   0.00000  -0.00549  -0.00546   1.01363
   D35       -0.07379   0.00096   0.00000   0.00340   0.00332  -0.07047
   D36        3.05731   0.00126   0.00000   0.00607   0.00600   3.06331
   D37       -2.96961  -0.00099   0.00000  -0.00627  -0.00629  -2.97590
   D38        0.13558  -0.00111   0.00000  -0.00679  -0.00681   0.12877
   D39        1.13773  -0.00091   0.00000  -0.00568  -0.00566   1.13207
   D40       -2.04026  -0.00103   0.00000  -0.00620  -0.00619  -2.04645
   D41       -0.96251   0.00143   0.00000   0.00692   0.00693  -0.95559
   D42        2.14268   0.00131   0.00000   0.00640   0.00640   2.14908
   D43        3.13707   0.00009   0.00000   0.00065   0.00064   3.13771
   D44       -0.00785   0.00015   0.00000   0.00112   0.00111  -0.00675
   D45        0.00600  -0.00024   0.00000  -0.00210  -0.00210   0.00390
   D46       -3.13892  -0.00018   0.00000  -0.00163  -0.00163  -3.14055
   D47       -3.13738  -0.00001   0.00000  -0.00032  -0.00034  -3.13772
   D48        0.00250  -0.00011   0.00000  -0.00116  -0.00117   0.00134
   D49       -0.00571   0.00025   0.00000   0.00215   0.00214  -0.00357
   D50        3.13417   0.00015   0.00000   0.00131   0.00132   3.13549
   D51        3.12539   0.00003   0.00000  -0.00016  -0.00016   3.12523
   D52       -0.01652   0.00008   0.00000   0.00031   0.00031  -0.01620
   D53        0.01971  -0.00010   0.00000  -0.00046  -0.00046   0.01925
   D54       -3.12220  -0.00004   0.00000   0.00001   0.00001  -3.12219
   D55       -0.00310   0.00012   0.00000   0.00101   0.00101  -0.00209
   D56        3.14038   0.00008   0.00000   0.00076   0.00076   3.14114
   D57       -3.14157   0.00009   0.00000   0.00064   0.00063  -3.14094
   D58        0.00191   0.00006   0.00000   0.00039   0.00038   0.00229
   D59       -0.00031   0.00001   0.00000   0.00012   0.00012  -0.00019
   D60       -3.14052  -0.00003   0.00000  -0.00020  -0.00020  -3.14071
   D61        3.13944   0.00004   0.00000   0.00034   0.00034   3.13978
   D62       -0.00077   0.00000   0.00000   0.00003   0.00003  -0.00074
   D63        0.00067  -0.00002   0.00000  -0.00013  -0.00012   0.00055
   D64       -3.13898  -0.00007   0.00000  -0.00064  -0.00064  -3.13963
   D65        3.14088   0.00002   0.00000   0.00018   0.00019   3.14106
   D66        0.00122  -0.00004   0.00000  -0.00033  -0.00033   0.00089
   D67        0.00242  -0.00012   0.00000  -0.00104  -0.00104   0.00138
   D68       -3.13748  -0.00001   0.00000  -0.00019  -0.00020  -3.13768
   D69       -3.14112  -0.00006   0.00000  -0.00052  -0.00052   3.14155
   D70        0.00217   0.00005   0.00000   0.00033   0.00033   0.00250
         Item               Value     Threshold  Converged?
 Maximum Force            0.059674     0.000450     NO 
 RMS     Force            0.015817     0.000300     NO 
 Maximum Displacement     0.144365     0.001800     NO 
 RMS     Displacement     0.035930     0.001200     NO 
 Predicted change in Energy=-3.834462D-02
 GradGradGradGradGradGradGradGradGradGradGradGradGradGradGradGradGradGrad

                          Input orientation:                          
 ---------------------------------------------------------------------
 Center     Atomic      Atomic             Coordinates (Angstroms)
 Number     Number       Type             X           Y           Z
 ---------------------------------------------------------------------
      1          6           0        3.747277    3.235208   -1.206269
      2          6           0        2.638164    3.452225   -0.386321
      3          6           0        1.647334    2.477502   -0.280145
      4          6           0        1.744287    1.272958   -0.989698
      5          6           0        2.864438    1.063961   -1.806480
      6          6           0        3.858335    2.039486   -1.914619
      7          6           0        0.637978    0.260360   -0.813315
      8          6           0        0.744368   -0.399141    0.544789
      9          7           0        0.597118   -0.728595   -1.877625
     10          6           0       -0.200260   -0.208668    1.564235
     11          6           0       -0.053170   -0.848294    2.799779
     12          6           0        1.035264   -1.685729    3.030341
     13          6           0        1.982022   -1.887215    2.024716
     14          6           0        1.831357   -1.248075    0.797094
     15          6           0       -0.409471   -1.608128   -2.026414
     16          8           0       -0.437095   -2.431951   -2.947414
     17         17           0       -1.569061    0.811216    1.353322
     18          1           0        4.503612    3.976370   -1.289013
     19          1           0        2.546905    4.359817    0.157835
     20          1           0        0.807131    2.652274    0.348507
     21          1           0        2.985528    0.159075   -2.348315
     22          1           0        4.701770    1.866517   -2.536516
     23          1           0       -0.296671    0.822809   -0.881595
     24          1           0        1.319859   -0.760960   -2.561926
     25          1           0       -0.772657   -0.698705    3.567155
     26          1           0        1.140010   -2.168469    3.970152
     27          1           0        2.813812   -2.525803    2.192438
     28          1           0        2.553624   -1.408121    0.033754
     29          1           0       -1.202008   -1.573721   -1.310352
 ---------------------------------------------------------------------
                    Distance matrix (angstroms):
                    1          2          3          4          5
     1  C    0.000000
     2  C    1.396260   0.000000
     3  C    2.416937   1.393952   0.000000
     4  C    2.812347   2.431519   1.401353   0.000000
     5  C    2.419498   2.787804   2.410215   1.401981   0.000000
     6  C    1.394218   2.412538   2.784221   2.431510   1.396844
     7  C    4.321097   3.790920   2.493750   1.510095   2.566959
     8  C    5.029131   4.391634   3.125850   2.480002   3.487669
     9  N    5.107441   4.885602   3.732821   2.471968   2.891204
    10  C    5.926130   5.026276   3.745777   3.535400   4.730082
    11  C    6.867810   5.990741   4.841339   4.700075   5.778129
    12  C    7.037010   6.375064   5.354105   5.041554   5.856749
    13  C    6.308297   5.895188   4.947237   4.373775   4.915909
    14  C    5.271057   4.913678   3.882555   3.091249   3.631992
    15  C    6.434990   6.130673   4.896148   3.743542   4.231656
    16  O    7.256531   7.116175   5.963379   4.724133   4.941989
    17  Cl   6.378925   5.263271   3.973653   4.084265   5.450150
    18  H    1.062172   2.137633   3.379755   3.874519   3.381832
    19  H    2.136918   1.062147   2.131705   3.389650   3.849938
    20  H    3.376626   2.128985   1.063810   2.138123   3.376273
    21  H    3.368549   3.849016   3.382779   2.151106   1.061635
    22  H    2.133993   3.375837   3.846308   3.389935   2.133738
    23  H    4.720021   3.971446   2.622767   2.092804   3.302450
    24  H    4.868215   4.921596   3.975097   2.605544   2.507341
    25  H    7.661008   6.670374   5.544940   5.566630   6.723942
    26  H    7.924197   7.267429   6.317234   6.067016   6.840448
    27  H    6.753652   6.512885   5.701526   5.069563   5.374041
    28  H    4.952067   4.879197   4.002244   2.981722   3.097459
    29  H    6.901597   6.392252   5.058901   4.109386   4.872319
                    6          7          8          9         10
     6  C    0.000000
     7  C    3.840424   0.000000
     8  C    4.657508   1.513508   0.000000
     9  N    4.277754   1.453429   2.449145   0.000000
    10  C    5.799035   2.564249   1.402809   3.571069   0.000000
    11  C    6.772348   3.842037   2.433677   4.723908   1.399045
    12  C    6.804380   4.326522   2.813876   5.019582   2.420268
    13  C    5.870085   3.804333   2.436459   4.299840   2.791401
    14  C    4.719119   2.508575   1.402103   2.991208   2.407560
    15  C    5.615314   2.461708   3.066608   1.344968   3.859407
    16  O    6.285788   3.599819   4.209947   2.261740   5.035281
    17  Cl   6.453271   3.141461   2.733248   4.183582   1.719960
    18  H    2.135248   5.383135   6.053085   6.143603   6.912451
    19  H    3.376218   4.625223   5.103583   5.816932   5.513250
    20  H    3.847999   2.664526   3.058366   4.053399   3.267693
    21  H    2.117978   2.806685   3.701954   2.591141   5.058907
    22  H    1.062100   4.697187   5.503515   4.900705   6.719557
    23  H    4.451013   1.092968   2.147439   2.048850   2.656186
    24  H    3.834758   2.136749   3.180217   0.995826   4.431816
    25  H    7.680730   4.700873   3.394966   5.614517   2.139967
    26  H    7.728305   5.388209   3.875585   6.046855   3.380174
    27  H    6.229030   4.640206   3.394118   4.970825   3.853360
    28  H    4.169463   2.677882   2.133683   2.818340   3.371192
    29  H    6.247197   2.645079   2.934206   2.067097   3.336184
                   11         12         13         14         15
    11  C    0.000000
    12  C    1.392532   0.000000
    13  C    2.412899   1.395789   0.000000
    14  C    2.778851   2.410954   1.392213   0.000000
    15  C    4.898616   5.259663   4.712620   3.622589   0.000000
    16  O    5.973742   6.201471   5.556162   4.535281   1.235997
    17  Cl   2.672852   3.978648   4.510265   4.014090   4.315146
    18  H    7.794861   7.921214   7.191721   6.227970   7.474541
    19  H    6.392549   6.861850   6.544444   5.689386   7.009099
    20  H    4.359223   5.105150   4.979660   4.057462   5.027066
    21  H    6.062290   6.011388   4.931302   3.633976   3.840917
    22  H    7.645632   7.553252   6.503258   5.390075   6.201463
    23  H    4.050233   4.834259   4.580755   3.411021   2.689384
    24  H    5.535405   5.675354   4.769087   3.432481   1.998761
    25  H    1.062499   2.128606   3.373415   3.841345   5.678641
    26  H    2.129862   1.061722   2.138412   3.375408   6.218817
    27  H    3.376757   2.137999   1.061980   2.131851   5.387986
    28  H    3.841832   3.370760   2.126075   1.063001   3.614447
    29  H    4.328885   4.884624   4.621580   3.707921   1.068664
                   16         17         18         19         20
    16  O    0.000000
    17  Cl   5.504163   0.000000
    18  H    8.259991   7.340128   0.000000
    19  H    8.042073   5.564435   2.463554   0.000000
    20  H    6.185510   3.169453   4.254254   2.445174   0.000000
    21  H    4.334361   5.905226   4.242457   4.911152   4.270166
    22  H    6.712197   7.454382   2.459067   4.256702   4.910090
    23  H    3.857562   2.571763   5.757921   4.655831   2.465456
    24  H    2.455137   5.113390   5.847981   5.926643   4.514829
    25  H    6.749544   2.795564   8.560239   6.944897   4.907594
    26  H    7.099958   4.802644   8.759662   7.689709   6.038765
    27  H    6.082375   5.572198   7.566649   7.184888   5.851439
    28  H    4.345111   4.864488   5.877491   5.769276   4.431266
    29  H    2.000405   3.594135   7.959777   7.170550   4.964623
                   21         22         23         24         25
    21  H    0.000000
    22  H    2.428222   0.000000
    23  H    3.655769   5.367728   0.000000
    24  H    1.914823   4.282710   2.818688   0.000000
    25  H    7.060632   8.590955   4.725774   6.476737   0.000000
    26  H    6.981864   8.444168   5.878030   6.684419   2.445589
    27  H    5.277926   6.724571   5.507993   5.286827   4.253339
    28  H    2.883903   4.684449   3.733509   2.945937   4.904318
    29  H    4.649237   6.942139   2.597464   2.930329   4.973939
                   26         27         28         29
    26  H    0.000000
    27  H    2.467705   0.000000
    28  H    4.251078   2.444756   0.000000
    29  H    5.807107   5.413207   3.992344   0.000000
 Symmetry turned off by external request.
 Stoichiometry    C14H12ClNO
 Framework group  C1[X(C14H12ClNO)]
 Deg. of freedom    81
 Full point group                 C1      NOp   1
 Rotational constants (GHZ):           0.4982908           0.3309478           0.2782368
 Standard basis: 6-311+G(d) (5D, 7F)
   418 basis functions,   689 primitive gaussians,   435 cartesian basis functions
    64 alpha electrons       64 beta electrons
       nuclear repulsion energy      1242.6483249271 Hartrees.
 NAtoms=   29 NActive=   29 NUniq=   29 SFac= 1.00D+00 NAtFMM=   60 NAOKFM=F Big=F
 Integral buffers will be    131072 words long.
 Raffenetti 2 integral format.
 Two-electron integral symmetry is turned off.
 ------------------------------------------------------------------------------
 Polarizable Continuum Model (PCM)
 =================================
 Model                : PCM.
 Atomic radii         : UFF (Universal Force Field).
 Polarization charges : Total charges.
 Charge compensation  : None.
 Solution method      : On-the-fly selection.
 Cavity type          : Scaled VdW (van der Waals Surface) (Alpha=1.100).
 Cavity algorithm     : GePol (No added spheres)
                        Default sphere list used, NSphG=   29.
                        Lebedev-Laikov grids with approx.  5.0 points / Ang**2.
                        Smoothing algorithm: York/Karplus (Gamma=1.0000).
                        Polarization charges: spherical gaussians, with
                                              point-specific exponents (IZeta= 3).
                        Self-potential: point-specific (ISelfS= 7).
                        Self-field    : sphere-specific E.n sum rule (ISelfD= 2).
 1st derivatives      : Analytical E(r).r(x)/FMM algorithm (CHGder, D1EAlg=3).
                        Cavity 1st derivative terms included.
 Solvent              : DiMethylSulfoxide, Eps=  46.826000 Eps(inf)=   2.007889
 ------------------------------------------------------------------------------
 One-electron integrals computed using PRISM.
 NBasis=   418 RedAO= T EigKep=  1.06D-06  NBF=   418
 NBsUse=   416 1.00D-06 EigRej=  7.82D-07 NBFU=   416
 Initial guess from the checkpoint file:  "BHFA_oCl_conf9.chk"
 B after Tr=     0.001354    0.008399   -0.014139
         Rot=    0.999998    0.001041    0.000132    0.001386 Ang=   0.20 deg.
 ExpMin= 4.38D-02 ExpMax= 1.06D+05 ExpMxC= 3.62D+03 IAcc=3 IRadAn=         5 AccDes= 0.00D+00
 Harris functional with IExCor= 1009 and IRadAn=       5 diagonalized for initial guess.
 HarFok:  IExCor= 1009 AccDes= 0.00D+00 IRadAn=         5 IDoV= 1 UseB2=F ITyADJ=14
 ICtDFT=  3500011 ScaDFX=  1.000000  1.000000  1.000000  1.000000
 FoFCou: FMM=F IPFlag=           0 FMFlag=      100000 FMFlg1=           0
         NFxFlg=           0 DoJE=T BraDBF=F KetDBF=T FulRan=T
         wScrn=  0.000000 ICntrl=       500 IOpCl=  0 I1Cent=   200000004 NGrid=           0
         NMat0=    1 NMatS0=      1 NMatT0=    0 NMatD0=    1 NMtDS0=    0 NMtDT0=    0
 Symmetry not used in FoFCou.
 Requested convergence on RMS density matrix=1.00D-08 within 128 cycles.
 Requested convergence on MAX density matrix=1.00D-06.
 Requested convergence on             energy=1.00D-06.
 No special actions if energy rises.
 Inv3:  Mode=1 IEnd=    15214512.
 Iteration    1 A*A^-1 deviation from unit magnitude is 6.55D-15 for    559.
 Iteration    1 A*A^-1 deviation from orthogonality  is 2.10D-15 for   2248   1636.
 Iteration    1 A^-1*A deviation from unit magnitude is 6.77D-15 for    559.
 Iteration    1 A^-1*A deviation from orthogonality  is 1.72D-15 for   1675    623.
 Error on total polarization charges =  0.01761
 SCF Done:  E(RM062X) =  -1130.78369706     A.U. after   15 cycles
            NFock= 15  Conv=0.47D-08     -V/T= 2.0030
 D1PCM: PCM CHGder 1st derivatives, ID1Alg=3 FixD1E=F DoIter=F DoCFld=F I1PDM=0.
 Calling FoFJK, ICntrl=      2127 FMM=F ISym2X=0 I1Cent= 0 IOpClX= 0 NMat=1 NMatS=1 NMatT=0.
 -------------------------------------------------------------------
 Center     Atomic                   Forces (Hartrees/Bohr)
 Number     Number              X              Y              Z
 -------------------------------------------------------------------
      1        6          -0.012710964   -0.013696014    0.000762746
      2        6           0.001021071   -0.017933828   -0.009631640
      3        6           0.015059457   -0.002717660   -0.010716545
      4        6           0.011301003    0.006805432   -0.006127096
      5        6          -0.005530806    0.015223529    0.012713915
      6        6          -0.015245444    0.004598372    0.012523201
      7        6          -0.009235110    0.005305874   -0.002163956
      8        6          -0.002327637   -0.004232906    0.008371810
      9        7          -0.009476004   -0.000817217    0.010386558
     10        6           0.018511682   -0.012675380    0.003259296
     11        6           0.013213308   -0.004081820   -0.011065177
     12        6          -0.002831770    0.010089088   -0.018450155
     13        6          -0.014475884    0.011812845   -0.005068944
     14        6          -0.013979149    0.002217786    0.017362957
     15        6           0.018659007   -0.018442409   -0.036789305
     16        8          -0.001996848    0.011335004    0.014628324
     17       17          -0.010881948    0.008503546   -0.002583383
     18        1           0.011356240    0.011195234   -0.001350432
     19        1          -0.001713964    0.013667390    0.008203340
     20        1          -0.013333579    0.002336143    0.009361452
     21        1           0.003218217   -0.013775496   -0.008716937
     22        1           0.012467834   -0.003069580   -0.009604352
     23        1           0.000292729   -0.000623537    0.003873493
     24        1           0.008442566   -0.001523693   -0.009927613
     25        1          -0.011469965    0.003331055    0.009968730
     26        1           0.001042782   -0.007029041    0.014393343
     27        1           0.012534718   -0.009468377    0.002329108
     28        1           0.010520477   -0.001672296   -0.012742336
     29        1          -0.012432020    0.005337955    0.016799598
 -------------------------------------------------------------------
 Cartesian Forces:  Max     0.036789305 RMS     0.010884971

 GradGradGradGradGradGradGradGradGradGradGradGradGradGradGradGradGradGrad
 Berny optimization.
 Using GEDIIS/GDIIS optimizer.
 FormGI is forming the generalized inverse of G from B-inverse, IUseBI=4.
 Internal  Forces:  Max     0.020644877 RMS     0.005270638
 Search for a local minimum.
 Step number   2 out of a maximum of  158
 All quantities printed in internal units (Hartrees-Bohrs-Radians)
 Mixed Optimization -- RFO/linear search
 Update second derivatives using D2CorX and points    1    2
 DE= -3.72D-02 DEPred=-3.83D-02 R= 9.69D-01
 TightC=F SS=  1.41D+00  RLast= 3.03D-01 DXNew= 5.0454D-01 9.0947D-01
 Trust test= 9.69D-01 RLast= 3.03D-01 DXMaxT set to 5.05D-01
 ITU=  1  0
 Use linear search instead of GDIIS.
     Eigenvalues ---    0.00824   0.00890   0.01287   0.01433   0.01503
     Eigenvalues ---    0.01709   0.01855   0.01886   0.01930   0.01963
     Eigenvalues ---    0.01967   0.01974   0.01985   0.02003   0.02003
     Eigenvalues ---    0.02026   0.02029   0.02031   0.02034   0.02049
     Eigenvalues ---    0.02053   0.02060   0.02386   0.02386   0.05070
     Eigenvalues ---    0.06589   0.06802   0.15873   0.15999   0.16000
     Eigenvalues ---    0.16000   0.16000   0.16000   0.16000   0.16000
     Eigenvalues ---    0.16000   0.16000   0.16038   0.18719   0.19099
     Eigenvalues ---    0.21906   0.22000   0.22000   0.22000   0.22078
     Eigenvalues ---    0.22486   0.23467   0.24451   0.24972   0.24999
     Eigenvalues ---    0.25123   0.32820   0.33401   0.34765   0.35673
     Eigenvalues ---    0.39954   0.40334   0.40409   0.40482   0.40985
     Eigenvalues ---    0.43168   0.43666   0.43999   0.44056   0.44146
     Eigenvalues ---    0.44245   0.44256   0.44271   0.44284   0.44286
     Eigenvalues ---    0.44333   0.44354   0.44394   0.44632   0.44777
     Eigenvalues ---    0.44907   0.45180   0.46921   0.53707   0.55549
     Eigenvalues ---    0.82843
 RFO step:  Lambda=-2.25389763D-03 EMin= 8.24288862D-03
 Quartic linear search produced a step of  0.57085.
 Iteration  1 RMS(Cart)=  0.07384681 RMS(Int)=  0.00173553
 Iteration  2 RMS(Cart)=  0.00303283 RMS(Int)=  0.00009083
 Iteration  3 RMS(Cart)=  0.00000418 RMS(Int)=  0.00009078
 Iteration  4 RMS(Cart)=  0.00000000 RMS(Int)=  0.00009078
 Variable       Old X    -DE/DX   Delta X   Delta X   Delta X     New X
                                 (Linear)    (Quad)   (Total)
    R1        2.63855  -0.00275  -0.00846   0.00184  -0.00666   2.63189
    R2        2.63469  -0.00397  -0.01077   0.00070  -0.01012   2.62457
    R3        2.00721   0.01600   0.04512  -0.00363   0.04149   2.04870
    R4        2.63419  -0.00448  -0.01180   0.00010  -0.01170   2.62249
    R5        2.00717   0.01603   0.04487  -0.00316   0.04171   2.04887
    R6        2.64817  -0.00386  -0.01242   0.00257  -0.00981   2.63836
    R7        2.01031   0.01645   0.04582  -0.00280   0.04302   2.05333
    R8        2.64936  -0.00617  -0.01211  -0.00617  -0.01823   2.63113
    R9        2.85367   0.00638   0.02099   0.00139   0.02237   2.87604
   R10        2.63965  -0.00269  -0.00906   0.00268  -0.00638   2.63327
   R11        2.00620   0.01656   0.04536  -0.00216   0.04321   2.04940
   R12        2.00708   0.01602   0.04492  -0.00327   0.04164   2.04872
   R13        2.86012   0.00657   0.01933   0.00499   0.02431   2.88443
   R14        2.74658   0.00630   0.02459  -0.00881   0.01578   2.76236
   R15        2.06541  -0.00081   0.00289  -0.00756  -0.00467   2.06075
   R16        2.65092  -0.00663  -0.02059   0.00256  -0.01800   2.63292
   R17        2.64959  -0.00475  -0.01419   0.00145  -0.01273   2.63686
   R18        2.54162  -0.00142  -0.00276  -0.00036  -0.00312   2.53850
   R19        1.88184   0.01300   0.02970  -0.00136   0.02834   1.91018
   R20        2.64381  -0.00451  -0.01100  -0.00137  -0.01235   2.63146
   R21        3.25025   0.01402   0.02502   0.02660   0.05162   3.30187
   R22        2.63150  -0.00478  -0.01187  -0.00051  -0.01239   2.61912
   R23        2.00783   0.01543   0.04374  -0.00350   0.04024   2.04807
   R24        2.63766  -0.00198  -0.00620   0.00176  -0.00447   2.63319
   R25        2.00636   0.01604   0.04525  -0.00378   0.04146   2.04783
   R26        2.63090  -0.00480  -0.01155  -0.00119  -0.01275   2.61815
   R27        2.00685   0.01588   0.04493  -0.00382   0.04111   2.04796
   R28        2.00878   0.01655   0.04574  -0.00248   0.04326   2.05205
   R29        2.33570  -0.01841  -0.01455  -0.01564  -0.03020   2.30550
   R30        2.01948   0.02064   0.05110   0.00502   0.05612   2.07560
    A1        2.08855  -0.00071  -0.00222  -0.00105  -0.00333   2.08522
    A2        2.09777   0.00038   0.00142   0.00031   0.00176   2.09952
    A3        2.09687   0.00033   0.00081   0.00074   0.00157   2.09844
    A4        2.09517   0.00004   0.00118  -0.00090   0.00027   2.09544
    A5        2.09661   0.00029   0.00088   0.00125   0.00213   2.09874
    A6        2.09140  -0.00032  -0.00206  -0.00035  -0.00242   2.08898
    A7        2.10983  -0.00027  -0.00071  -0.00107  -0.00170   2.10813
    A8        2.08464   0.00068   0.00229   0.00302   0.00525   2.08990
    A9        2.08872  -0.00041  -0.00159  -0.00195  -0.00359   2.08513
   A10        2.06963   0.00117   0.00203   0.00384   0.00568   2.07530
   A11        2.05618  -0.00340  -0.01056  -0.00649  -0.01741   2.03877
   A12        2.15727   0.00221   0.00848   0.00207   0.01013   2.16740
   A13        2.10539  -0.00080  -0.00180  -0.00332  -0.00505   2.10034
   A14        2.11243   0.00177   0.00644   0.00683   0.01320   2.12563
   A15        2.06530  -0.00097  -0.00465  -0.00361  -0.00833   2.05697
   A16        2.09779   0.00057   0.00151   0.00243   0.00393   2.10172
   A17        2.09487   0.00027   0.00089   0.00182   0.00270   2.09758
   A18        2.09051  -0.00084  -0.00240  -0.00424  -0.00663   2.08388
   A19        1.92357   0.00020  -0.00206  -0.00516  -0.00739   1.91618
   A20        1.97287  -0.00108   0.00044  -0.01097  -0.01071   1.96216
   A21        1.84847   0.00083   0.00095   0.01706   0.01784   1.86631
   A22        1.94182   0.00003   0.00261  -0.01061  -0.00811   1.93371
   A23        1.91814  -0.00174  -0.01232  -0.00938  -0.02160   1.89655
   A24        1.85497   0.00179   0.01021   0.02123   0.03143   1.88640
   A25        2.14790   0.00051  -0.00572   0.01162   0.00581   2.15371
   A26        2.07122   0.00045   0.00638  -0.00551   0.00077   2.07199
   A27        2.06404  -0.00095  -0.00065  -0.00596  -0.00666   2.05737
   A28        2.14959  -0.00202  -0.00095  -0.01297  -0.01392   2.13567
   A29        2.10007   0.00265   0.01244   0.00492   0.01735   2.11742
   A30        2.03298  -0.00063  -0.01149   0.00792  -0.00357   2.02941
   A31        2.10472   0.00249   0.00551   0.00730   0.01285   2.11757
   A32        2.12621  -0.00275  -0.01363   0.00203  -0.01162   2.11460
   A33        2.05225   0.00026   0.00812  -0.00932  -0.00123   2.05102
   A34        2.09826  -0.00160  -0.00384  -0.00530  -0.00912   2.08913
   A35        2.09702  -0.00115  -0.00445  -0.00695  -0.01141   2.08561
   A36        2.08791   0.00275   0.00828   0.01225   0.02053   2.10844
   A37        2.09173   0.00005  -0.00034   0.00231   0.00194   2.09367
   A38        2.09105  -0.00066  -0.00236  -0.00360  -0.00595   2.08511
   A39        2.10040   0.00061   0.00270   0.00130   0.00401   2.10441
[truncated: 1,457,340 more chars]
