# Supplementary material for: Rotational Barriers in N-Benzhydrylformamides: An NMR and DFT Study
Source: Molecules. 2023 Jan 5;28(2):535. doi: 10.3390/molecules28020535 (PMC9863877; doi:10.3390/molecules28020535)
Supplement: Supplementary file 1 [file molecules-28-00535-s001.zip › Supplementary_Materials/Quantum_chemistry_output_files/Gaussian_output_files/Conformations/BHFA_oF/BHFA_oF_conf1.log]

 Entering Gaussian System, Link 0=g16
 Initial command:
 /usr/local/gaussian/g16/l1.exe "/home/gauss/GAUSS_SCRDIR/Gau-2363.inp" -scrdir="/home/gauss/GAUSS_SCRDIR/"
 Entering Link 1 = /usr/local/gaussian/g16/l1.exe PID=      2365.
  
 Copyright (c) 1988,1990,1992,1993,1995,1998,2003,2009,2016,
            Gaussian, Inc.  All Rights Reserved.
  
 This is part of the Gaussian(R) 16 program.  It is based on
 the Gaussian(R) 09 system (copyright 2009, Gaussian, Inc.),
 the Gaussian(R) 03 system (copyright 2003, Gaussian, Inc.),
 the Gaussian(R) 98 system (copyright 1998, Gaussian, Inc.),
 the Gaussian(R) 94 system (copyright 1995, Gaussian, Inc.),
 the Gaussian 92(TM) system (copyright 1992, Gaussian, Inc.),
 the Gaussian 90(TM) system (copyright 1990, Gaussian, Inc.),
 the Gaussian 88(TM) system (copyright 1988, Gaussian, Inc.),
 the Gaussian 86(TM) system (copyright 1986, Carnegie Mellon
 University), and the Gaussian 82(TM) system (copyright 1983,
 Carnegie Mellon University). Gaussian is a federally registered
 trademark of Gaussian, Inc.
  
 This software contains proprietary and confidential information,
 including trade secrets, belonging to Gaussian, Inc.
  
 This software is provided under written license and may be
 used, copied, transmitted, or stored only in accord with that
 written license.
  
 The following legend is applicable only to US Government
 contracts under FAR:
  
                    RESTRICTED RIGHTS LEGEND
  
 Use, reproduction and disclosure by the US Government is
 subject to restrictions as set forth in subparagraphs (a)
 and (c) of the Commercial Computer Software - Restricted
 Rights clause in FAR 52.227-19.
  
 Gaussian, Inc.
 340 Quinnipiac St., Bldg. 40, Wallingford CT 06492
  
  
 ---------------------------------------------------------------
 Warning -- This program may not be used in any manner that
 competes with the business of Gaussian, Inc. or will provide
 assistance to any competitor of Gaussian, Inc.  The licensee
 of this program is prohibited from giving any competitor of
 Gaussian, Inc. access to this program.  By using this program,
 the user acknowledges that Gaussian, Inc. is engaged in the
 business of creating and licensing software in the field of
 computational chemistry and represents and warrants to the
 licensee that it is not a competitor of Gaussian, Inc. and that
 it will not use this program in any manner prohibited above.
 ---------------------------------------------------------------
  

 Cite this work as:
 Gaussian 16, Revision A.03,
 M. J. Frisch, G. W. Trucks, H. B. Schlegel, G. E. Scuseria, 
 M. A. Robb, J. R. Cheeseman, G. Scalmani, V. Barone, 
 G. A. Petersson, H. Nakatsuji, X. Li, M. Caricato, A. V. Marenich, 
 J. Bloino, B. G. Janesko, R. Gomperts, B. Mennucci, H. P. Hratchian, 
 J. V. Ortiz, A. F. Izmaylov, J. L. Sonnenberg, D. Williams-Young, 
 F. Ding, F. Lipparini, F. Egidi, J. Goings, B. Peng, A. Petrone, 
 T. Henderson, D. Ranasinghe, V. G. Zakrzewski, J. Gao, N. Rega, 
 G. Zheng, W. Liang, M. Hada, M. Ehara, K. Toyota, R. Fukuda, 
 J. Hasegawa, M. Ishida, T. Nakajima, Y. Honda, O. Kitao, H. Nakai, 
 T. Vreven, K. Throssell, J. A. Montgomery, Jr., J. E. Peralta, 
 F. Ogliaro, M. J. Bearpark, J. J. Heyd, E. N. Brothers, K. N. Kudin, 
 V. N. Staroverov, T. A. Keith, R. Kobayashi, J. Normand, 
 K. Raghavachari, A. P. Rendell, J. C. Burant, S. S. Iyengar, 
 J. Tomasi, M. Cossi, J. M. Millam, M. Klene, C. Adamo, R. Cammi, 
 J. W. Ochterski, R. L. Martin, K. Morokuma, O. Farkas, 
 J. B. Foresman, and D. J. Fox, Gaussian, Inc., Wallingford CT, 2016.
 
 ******************************************
 Gaussian 16:  ES64L-G16RevA.03 25-Dec-2016
                11-Dec-2022 
 ******************************************
 %chk=BHFA_oF_conf1.chk
 %nprocshared=4
 Will use up to    4 processors via shared memory.
 %mem=2GB
 ----------------------------------------------------------------------
 # opt freq M062X/6-311+G* nosymm Integral(Grid=SuperFine) scrf=(IEFPCM
 , solvent=dimethylsulfoxide) pop=(nboread,mk,dipole)
 ----------------------------------------------------------------------
 1/18=20,19=15,26=6,38=1/1,3;
 2/9=110,12=2,15=1,17=6,18=5,40=1/2;
 3/5=4,6=6,7=11,11=2,25=1,30=1,70=2201,71=1,72=21,74=-55,75=-7/1,2,3;
 4//1;
 5/5=2,38=5,53=21/2;
 6/7=2,8=2,9=2,10=2,15=24,20=1,28=1,40=2/1,2,7;
 7/30=1/1,2,3,16;
 1/18=20,19=15,26=6/3(2);
 2/9=110,15=1/2;
 99//99;
 2/9=110,15=1/2;
 3/5=4,6=6,7=11,11=2,25=1,30=1,70=2205,71=1,72=21,74=-55,75=-7/1,2,3;
 4/5=5,16=3,69=1/1;
 5/5=2,38=5,53=21/2;
 7/30=1/1,2,3,16;
 1/18=20,19=15,26=6/3(-5);
 2/9=110,15=1/2;
 6/7=2,8=2,9=2,10=2,15=24,19=2,20=1,28=1,40=2/1,2,7;
 99/9=1/99;
 -------------
 BHFA_oF_conf1
 -------------
 Symbolic Z-matrix:
 Charge =  0 Multiplicity = 1
 C                     3.291     3.403    -1.654 
 C                     3.007     2.51     -2.699 
 C                     2.293     1.328    -2.441 
 C                     1.856     1.016    -1.133 
 C                     2.148     1.928    -0.094 
 C                     2.861     3.111    -0.349 
 C                     1.089    -0.222    -0.818 
 C                     1.847    -1.132     0.086 
 N                     0.714    -0.966    -1.979 
 C                     3.049    -1.766    -0.316 
 C                     3.736    -2.617     0.569 
 C                     3.235    -2.848     1.86 
 C                     2.043    -2.229     2.268 
 C                     1.356    -1.379     1.387 
 C                    -0.562    -1.188    -2.347 
 O                    -0.791    -1.849    -3.382 
 F                     3.543    -1.585    -1.51 
 H                     3.808     4.263    -1.841 
 H                     3.318     2.721    -3.648 
 H                     2.097     0.692    -3.214 
 H                     1.838     1.73      0.859 
 H                     3.066     3.759     0.412 
 H                     0.177     0.109    -0.31 
 H                     1.418    -1.333    -2.536 
 H                     4.602    -3.071     0.275 
 H                     3.735    -3.466     2.499 
 H                     1.677    -2.396     3.206 
 H                     0.491    -0.935     1.698 
 H                    -1.339    -0.824    -1.794 
 

 GradGradGradGradGradGradGradGradGradGradGradGradGradGradGradGradGradGrad
 Berny optimization.
 Initialization pass.
                           ----------------------------
                           !    Initial Parameters    !
                           ! (Angstroms and Degrees)  !
 --------------------------                            --------------------------
 ! Name  Definition              Value          Derivative Info.                !
 --------------------------------------------------------------------------------
 ! R1    R(1,2)                  1.4036         estimate D2E/DX2                !
 ! R2    R(1,6)                  1.4047         estimate D2E/DX2                !
 ! R3    R(1,18)                 1.0207         estimate D2E/DX2                !
 ! R4    R(2,3)                  1.4048         estimate D2E/DX2                !
 ! R5    R(2,19)                 1.0207         estimate D2E/DX2                !
 ! R6    R(3,4)                  1.4139         estimate D2E/DX2                !
 ! R7    R(3,20)                 1.02           estimate D2E/DX2                !
 ! R8    R(4,5)                  1.413          estimate D2E/DX2                !
 ! R9    R(4,7)                  1.49           estimate D2E/DX2                !
 ! R10   R(5,6)                  1.4046         estimate D2E/DX2                !
 ! R11   R(5,21)                 1.0215         estimate D2E/DX2                !
 ! R12   R(6,22)                 1.0203         estimate D2E/DX2                !
 ! R13   R(7,8)                  1.4899         estimate D2E/DX2                !
 ! R14   R(7,9)                  1.429          estimate D2E/DX2                !
 ! R15   R(7,23)                 1.0952         estimate D2E/DX2                !
 ! R16   R(8,10)                 1.4172         estimate D2E/DX2                !
 ! R17   R(8,14)                 1.4123         estimate D2E/DX2                !
 ! R18   R(9,15)                 1.3464         estimate D2E/DX2                !
 ! R19   R(9,24)                 0.9698         estimate D2E/DX2                !
 ! R20   R(10,11)                1.4069         estimate D2E/DX2                !
 ! R21   R(10,17)                1.3048         estimate D2E/DX2                !
 ! R22   R(11,12)                1.4039         estimate D2E/DX2                !
 ! R23   R(11,25)                1.021          estimate D2E/DX2                !
 ! R24   R(12,13)                1.4037         estimate D2E/DX2                !
 ! R25   R(12,26)                1.0199         estimate D2E/DX2                !
 ! R26   R(13,14)                1.4038         estimate D2E/DX2                !
 ! R27   R(13,27)                1.0206         estimate D2E/DX2                !
 ! R28   R(14,28)                1.0208         estimate D2E/DX2                !
 ! R29   R(15,16)                1.2492         estimate D2E/DX2                !
 ! R30   R(15,29)                1.0208         estimate D2E/DX2                !
 ! A1    A(2,1,6)              119.833          estimate D2E/DX2                !
 ! A2    A(2,1,18)             120.1409         estimate D2E/DX2                !
 ! A3    A(6,1,18)             120.0261         estimate D2E/DX2                !
 ! A4    A(1,2,3)              120.0936         estimate D2E/DX2                !
 ! A5    A(1,2,19)             119.9362         estimate D2E/DX2                !
 ! A6    A(3,2,19)             119.97           estimate D2E/DX2                !
 ! A7    A(2,3,4)              120.8403         estimate D2E/DX2                !
 ! A8    A(2,3,20)             118.8886         estimate D2E/DX2                !
 ! A9    A(4,3,20)             120.2703         estimate D2E/DX2                !
 ! A10   A(3,4,5)              118.2904         estimate D2E/DX2                !
 ! A11   A(3,4,7)              122.548          estimate D2E/DX2                !
 ! A12   A(5,4,7)              119.1566         estimate D2E/DX2                !
 ! A13   A(4,5,6)              120.9989         estimate D2E/DX2                !
 ! A14   A(4,5,21)             119.8796         estimate D2E/DX2                !
 ! A15   A(6,5,21)             119.1216         estimate D2E/DX2                !
 ! A16   A(1,6,5)              119.9424         estimate D2E/DX2                !
 ! A17   A(1,6,22)             119.9592         estimate D2E/DX2                !
 ! A18   A(5,6,22)             120.0983         estimate D2E/DX2                !
 ! A19   A(4,7,8)              111.9533         estimate D2E/DX2                !
 ! A20   A(4,7,9)              113.3224         estimate D2E/DX2                !
 ! A21   A(4,7,23)             105.9985         estimate D2E/DX2                !
 ! A22   A(8,7,9)              107.9666         estimate D2E/DX2                !
 ! A23   A(8,7,23)             109.0759         estimate D2E/DX2                !
 ! A24   A(9,7,23)             108.4024         estimate D2E/DX2                !
 ! A25   A(7,8,10)             122.1837         estimate D2E/DX2                !
 ! A26   A(7,8,14)             119.2657         estimate D2E/DX2                !
 ! A27   A(10,8,14)            118.5503         estimate D2E/DX2                !
 ! A28   A(7,9,15)             123.8202         estimate D2E/DX2                !
 ! A29   A(7,9,24)             118.2386         estimate D2E/DX2                !
 ! A30   A(15,9,24)            117.9413         estimate D2E/DX2                !
 ! A31   A(8,10,11)            120.4198         estimate D2E/DX2                !
 ! A32   A(8,10,17)            121.2416         estimate D2E/DX2                !
 ! A33   A(11,10,17)           118.3376         estimate D2E/DX2                !
 ! A34   A(10,11,12)           120.2455         estimate D2E/DX2                !
 ! A35   A(10,11,25)           120.1316         estimate D2E/DX2                !
 ! A36   A(12,11,25)           119.6228         estimate D2E/DX2                !
 ! A37   A(11,12,13)           119.8507         estimate D2E/DX2                !
 ! A38   A(11,12,26)           120.0579         estimate D2E/DX2                !
 ! A39   A(13,12,26)           120.0913         estimate D2E/DX2                !
 ! A40   A(12,13,14)           120.011          estimate D2E/DX2                !
 ! A41   A(12,13,27)           119.9655         estimate D2E/DX2                !
 ! A42   A(14,13,27)           120.0235         estimate D2E/DX2                !
 ! A43   A(8,14,13)            120.9221         estimate D2E/DX2                !
 ! A44   A(8,14,28)            119.9443         estimate D2E/DX2                !
 ! A45   A(13,14,28)           119.1336         estimate D2E/DX2                !
 ! A46   A(9,15,16)            119.1704         estimate D2E/DX2                !
 ! A47   A(9,15,29)            120.9636         estimate D2E/DX2                !
 ! A48   A(16,15,29)           119.866          estimate D2E/DX2                !
 ! D1    D(6,1,2,3)              0.0844         estimate D2E/DX2                !
 ! D2    D(6,1,2,19)           179.9472         estimate D2E/DX2                !
 ! D3    D(18,1,2,3)          -179.8692         estimate D2E/DX2                !
 ! D4    D(18,1,2,19)           -0.0064         estimate D2E/DX2                !
 ! D5    D(2,1,6,5)             -0.0461         estimate D2E/DX2                !
 ! D6    D(2,1,6,22)          -179.9705         estimate D2E/DX2                !
 ! D7    D(18,1,6,5)           179.9076         estimate D2E/DX2                !
 ! D8    D(18,1,6,22)           -0.0168         estimate D2E/DX2                !
 ! D9    D(1,2,3,4)             -0.2793         estimate D2E/DX2                !
 ! D10   D(1,2,3,20)          -179.981          estimate D2E/DX2                !
 ! D11   D(19,2,3,4)           179.8579         estimate D2E/DX2                !
 ! D12   D(19,2,3,20)            0.1563         estimate D2E/DX2                !
 ! D13   D(2,3,4,5)              0.4249         estimate D2E/DX2                !
 ! D14   D(2,3,4,7)            179.6002         estimate D2E/DX2                !
 ! D15   D(20,3,4,5)          -179.8775         estimate D2E/DX2                !
 ! D16   D(20,3,4,7)            -0.7022         estimate D2E/DX2                !
 ! D17   D(3,4,5,6)             -0.387          estimate D2E/DX2                !
 ! D18   D(3,4,5,21)           179.567          estimate D2E/DX2                !
 ! D19   D(7,4,5,6)           -179.591          estimate D2E/DX2                !
 ! D20   D(7,4,5,21)             0.363          estimate D2E/DX2                !
 ! D21   D(3,4,7,8)            115.59           estimate D2E/DX2                !
 ! D22   D(3,4,7,9)             -6.8183         estimate D2E/DX2                !
 ! D23   D(3,4,7,23)          -125.5849         estimate D2E/DX2                !
 ! D24   D(5,4,7,8)            -65.2416         estimate D2E/DX2                !
 ! D25   D(5,4,7,9)            172.3502         estimate D2E/DX2                !
 ! D26   D(5,4,7,23)            53.5836         estimate D2E/DX2                !
 ! D27   D(4,5,6,1)              0.2025         estimate D2E/DX2                !
 ! D28   D(4,5,6,22)          -179.8732         estimate D2E/DX2                !
 ! D29   D(21,5,6,1)          -179.7519         estimate D2E/DX2                !
 ! D30   D(21,5,6,22)            0.1724         estimate D2E/DX2                !
 ! D31   D(4,7,8,10)           -65.6227         estimate D2E/DX2                !
 ! D32   D(4,7,8,14)           114.5556         estimate D2E/DX2                !
 ! D33   D(9,7,8,10)            59.7889         estimate D2E/DX2                !
 ! D34   D(9,7,8,14)          -120.0329         estimate D2E/DX2                !
 ! D35   D(23,7,8,10)          177.3887         estimate D2E/DX2                !
 ! D36   D(23,7,8,14)           -2.4331         estimate D2E/DX2                !
 ! D37   D(4,7,9,15)          -117.0282         estimate D2E/DX2                !
 ! D38   D(4,7,9,24)            62.9436         estimate D2E/DX2                !
 ! D39   D(8,7,9,15)           118.3756         estimate D2E/DX2                !
 ! D40   D(8,7,9,24)           -61.6526         estimate D2E/DX2                !
 ! D41   D(23,7,9,15)            0.3427         estimate D2E/DX2                !
 ! D42   D(23,7,9,24)         -179.6855         estimate D2E/DX2                !
 ! D43   D(7,8,10,11)          179.9004         estimate D2E/DX2                !
 ! D44   D(7,8,10,17)           -0.4755         estimate D2E/DX2                !
 ! D45   D(14,8,10,11)          -0.2766         estimate D2E/DX2                !
 ! D46   D(14,8,10,17)         179.3475         estimate D2E/DX2                !
 ! D47   D(7,8,14,13)         -179.9219         estimate D2E/DX2                !
 ! D48   D(7,8,14,28)           -0.0415         estimate D2E/DX2                !
 ! D49   D(10,8,14,13)           0.2498         estimate D2E/DX2                !
 ! D50   D(10,8,14,28)        -179.8698         estimate D2E/DX2                !
 ! D51   D(7,9,15,16)          179.8449         estimate D2E/DX2                !
 ! D52   D(7,9,15,29)           -0.0987         estimate D2E/DX2                !
 ! D53   D(24,9,15,16)          -0.127          estimate D2E/DX2                !
 ! D54   D(24,9,15,29)         179.9294         estimate D2E/DX2                !
 ! D55   D(8,10,11,12)           0.1035         estimate D2E/DX2                !
 ! D56   D(8,10,11,25)        -179.9566         estimate D2E/DX2                !
 ! D57   D(17,10,11,12)       -179.5314         estimate D2E/DX2                !
 ! D58   D(17,10,11,25)          0.4085         estimate D2E/DX2                !
 ! D59   D(10,11,12,13)          0.1031         estimate D2E/DX2                !
 ! D60   D(10,11,12,26)        179.9552         estimate D2E/DX2                !
 ! D61   D(25,11,12,13)       -179.8372         estimate D2E/DX2                !
 ! D62   D(25,11,12,26)          0.0149         estimate D2E/DX2                !
 ! D63   D(11,12,13,14)         -0.1308         estimate D2E/DX2                !
 ! D64   D(11,12,13,27)        179.975          estimate D2E/DX2                !
 ! D65   D(26,12,13,14)       -179.9829         estimate D2E/DX2                !
 ! D66   D(26,12,13,27)          0.1229         estimate D2E/DX2                !
 ! D67   D(12,13,14,8)          -0.0483         estimate D2E/DX2                !
 ! D68   D(12,13,14,28)       -179.9296         estimate D2E/DX2                !
 ! D69   D(27,13,14,8)         179.8458         estimate D2E/DX2                !
 ! D70   D(27,13,14,28)         -0.0355         estimate D2E/DX2                !
 --------------------------------------------------------------------------------
 Trust Radius=3.00D-01 FncErr=5.00D-06 GrdErr=5.00D-06 EigMax=2.50D+02 EigMin=1.00D-04
 Number of steps in this run=    158 maximum allowed number of steps=    174.
 GradGradGradGradGradGradGradGradGradGradGradGradGradGradGradGradGradGrad

                          Input orientation:                          
 ---------------------------------------------------------------------
 Center     Atomic      Atomic             Coordinates (Angstroms)
 Number     Number       Type             X           Y           Z
 ---------------------------------------------------------------------
      1          6           0        3.291000    3.403000   -1.654000
      2          6           0        3.007000    2.510000   -2.699000
      3          6           0        2.293000    1.328000   -2.441000
      4          6           0        1.856000    1.016000   -1.133000
      5          6           0        2.148000    1.928000   -0.094000
      6          6           0        2.861000    3.111000   -0.349000
      7          6           0        1.089000   -0.222000   -0.818000
      8          6           0        1.847000   -1.132000    0.086000
      9          7           0        0.714000   -0.966000   -1.979000
     10          6           0        3.049000   -1.766000   -0.316000
     11          6           0        3.736000   -2.617000    0.569000
     12          6           0        3.235000   -2.848000    1.860000
     13          6           0        2.043000   -2.229000    2.268000
     14          6           0        1.356000   -1.379000    1.387000
     15          6           0       -0.562000   -1.188000   -2.347000
     16          8           0       -0.791000   -1.849000   -3.382000
     17          9           0        3.543000   -1.585000   -1.510000
     18          1           0        3.808000    4.263000   -1.841000
     19          1           0        3.318000    2.721000   -3.648000
     20          1           0        2.097000    0.692000   -3.214000
     21          1           0        1.838000    1.730000    0.859000
     22          1           0        3.066000    3.759000    0.412000
     23          1           0        0.177000    0.109000   -0.310000
     24          1           0        1.418000   -1.333000   -2.536000
     25          1           0        4.602000   -3.071000    0.275000
     26          1           0        3.735000   -3.466000    2.499000
     27          1           0        1.677000   -2.396000    3.206000
     28          1           0        0.491000   -0.935000    1.698000
     29          1           0       -1.339000   -0.824000   -1.794000
 ---------------------------------------------------------------------
                    Distance matrix (angstroms):
                    1          2          3          4          5
     1  C    0.000000
     2  C    1.403613   0.000000
     3  C    2.433310   1.404807   0.000000
     4  C    2.833449   2.451366   1.413923   0.000000
     5  C    2.432216   2.804038   2.426816   1.412986   0.000000
     6  C    1.404702   2.430024   2.806809   2.452286   1.404594
     7  C    4.323000   3.831541   2.546811   1.490019   2.503629
     8  C    5.067441   4.729269   3.554750   2.469807   3.080033
     9  N    5.082786   4.225970   2.822963   2.438894   3.739628
    10  C    5.344845   4.895368   3.828838   3.135325   3.808769
    11  C    6.432741   6.123512   5.167724   4.430564   4.859870
    12  C    7.171216   7.038795   6.068356   5.078404   5.273506
    13  C    6.975601   6.932424   5.906728   4.704444   4.782334
    14  C    5.988274   5.877544   4.781151   3.512325   3.709026
    15  C    6.033501   5.151395   3.806589   3.489719   4.704207
    16  O    6.872570   5.821699   4.526573   4.502537   5.806410
    17  F    4.996437   4.297679   3.303760   3.123027   4.036366
    18  H    1.020714   2.109686   3.357000   3.854164   3.355568
    19  H    2.107579   1.020707   2.109010   3.371898   3.824744
    20  H    3.347948   2.097248   1.020020   2.119816   3.356292
    21  H    3.350419   3.825484   3.355388   2.116172   1.021525
    22  H    2.108487   3.352880   3.827127   3.372710   2.109815
    23  H    4.727977   4.413731   3.241077   2.078225   2.690773
    24  H    5.168728   4.161747   2.802779   2.770930   4.138887
    25  H    6.881311   6.521983   5.662097   5.121186   5.581064
    26  H    8.039136   7.953726   7.033164   6.067157   6.191725
    27  H    7.736472   7.791454   6.792366   5.522744   5.459745
    28  H    6.155822   6.126328   5.049722   3.699214   3.762138
    29  H    6.270887   5.551783   4.270964   3.745737   4.756330
                    6          7          8          9         10
     6  C    0.000000
     7  C    3.803792   0.000000
     8  C    4.384116   1.489926   0.000000
     9  N    4.887580   1.429014   2.361243   0.000000
    10  C    4.880734   2.545101   1.417168   2.976205   0.000000
    11  C    5.866714   3.829674   2.450885   4.283759   1.406910
    12  C    6.366258   4.321212   2.831656   4.963395   2.437272
    13  C    6.002784   3.802836   2.450092   4.625843   2.811309
    14  C    5.043691   2.504389   1.412335   3.451476   2.432330
    15  C    5.847250   2.448836   3.424311   1.346434   4.183105
    16  O    6.865697   3.571502   4.415898   2.239000   4.914554
    17  F    4.885229   2.891150   2.372518   2.933660   1.304773
    18  H    2.109497   5.343661   6.055153   6.077361   6.265026
    19  H    3.353260   4.651730   5.563471   4.812520   5.595333
    20  H    3.826680   2.755408   3.778819   2.487344   3.917457
    21  H    2.100703   2.680230   2.964566   4.072596   3.881902
    22  H    1.020319   4.611918   5.051150   5.794343   5.572782
    23  H    4.027081   1.095157   2.117970   2.056588   3.429875
    24  H    5.158910   2.072218   2.664456   0.969822   2.788557
    25  H    6.452719   4.653237   3.374236   4.962669   2.112845
    26  H    7.220243   5.341099   3.851580   5.952220   3.359289
    27  H    6.660851   4.611355   3.370608   5.464110   3.831941
    28  H    5.116368   2.682579   2.115677   3.683886   3.360078
    29  H    5.933991   2.685175   3.712123   2.066204   4.725081
                   11         12         13         14         15
    11  C    0.000000
    12  C    1.403938   0.000000
    13  C    2.429690   1.403741   0.000000
    14  C    2.804669   2.431529   1.403791   0.000000
    15  C    5.386827   5.905223   5.400734   4.202138   0.000000
    16  O    6.057553   6.684702   6.332334   5.251083   1.249235
    17  F    2.329059   3.612054   4.115583   3.635659   4.208230
    18  H    7.290246   8.036918   7.883221   6.947262   7.004737
    19  H    6.815575   7.833180   7.818387   6.783116   5.659265
    20  H    5.286482   6.290637   6.211882   5.099738   3.369921
    21  H    4.752148   4.889958   4.207254   3.190139   4.955115
    22  H    6.413028   6.765923   6.351961   5.502160   6.726609
    23  H    4.568391   4.775365   3.948960   2.546369   2.525411
    24  H    4.082010   4.992147   4.926648   3.923760   1.994278
    25  H    1.021033   2.104909   3.351044   3.825693   6.089948
    26  H    2.108483   1.019924   2.108647   3.354363   6.865654
    27  H    3.352923   2.107934   1.020632   2.108576   6.108043
    28  H    3.825414   3.348933   2.099533   1.020824   4.187463
    29  H    5.878286   6.194334   5.469167   4.205926   1.020801
                   16         17         18         19         20
    16  O    0.000000
    17  F    4.728386   0.000000
    18  H    7.802694   5.863351   0.000000
    19  H    6.151385   4.812827   2.425513   0.000000
    20  H    3.850383   3.190495   4.191025   2.407496   0.000000
    21  H    6.140600   4.416833   4.193684   4.846187   4.211158
    22  H    7.792339   5.699118   2.424993   4.198160   4.846991
    23  H    3.769346   3.954692   5.725717   5.275478   3.529802
    24  H    2.421085   2.373142   6.124569   4.613183   2.240837
    25  H    6.629584   2.552626   7.674337   7.112373   5.710369
    26  H    7.595099   4.432506   8.864444   8.731464   7.253301
    27  H    7.056343   5.136179   8.622972   8.709414   7.136424
    28  H    5.318394   4.475318   7.109586   7.066681   5.417943
    29  H    1.967911   4.949111   7.236808   6.139380   4.015066
                   21         22         23         24         25
    21  H    0.000000
    22  H    2.413428   0.000000
    23  H    2.598677   4.710637   0.000000
    24  H    4.591775   6.110243   2.928228   0.000000
    25  H    5.570489   7.001926   5.480443   4.589142   0.000000
    26  H    5.769456   7.550083   5.773255   5.938805   2.419481
    27  H    4.749548   6.900709   4.570260   5.845307   4.195475
    28  H    3.101702   5.506184   2.284862   4.352527   4.846416
    29  H    4.863605   6.728622   2.317542   2.900120   6.680213
                   26         27         28         29
    26  H    0.000000
    27  H    2.424894   0.000000
    28  H    4.191789   2.411469   0.000000
    29  H    7.152307   6.047102   3.944019   0.000000
 Symmetry turned off by external request.
 Stoichiometry    C14H12FNO
 Framework group  C1[X(C14H12FNO)]
 Deg. of freedom    81
 Full point group                 C1      NOp   1
 Rotational constants (GHZ):           0.5684439           0.3947593           0.2937393
 Standard basis: 6-311+G(d) (5D, 7F)
   410 basis functions,   672 primitive gaussians,   427 cartesian basis functions
    60 alpha electrons       60 beta electrons
       nuclear repulsion energy      1145.5991829780 Hartrees.
 NAtoms=   29 NActive=   29 NUniq=   29 SFac= 1.00D+00 NAtFMM=   60 NAOKFM=F Big=F
 Integral buffers will be    131072 words long.
 Raffenetti 2 integral format.
 Two-electron integral symmetry is turned off.
 ------------------------------------------------------------------------------
 Polarizable Continuum Model (PCM)
 =================================
 Model                : PCM.
 Atomic radii         : UFF (Universal Force Field).
 Polarization charges : Total charges.
 Charge compensation  : None.
 Solution method      : On-the-fly selection.
 Cavity type          : Scaled VdW (van der Waals Surface) (Alpha=1.100).
 Cavity algorithm     : GePol (No added spheres)
                        Default sphere list used, NSphG=   29.
                        Lebedev-Laikov grids with approx.  5.0 points / Ang**2.
                        Smoothing algorithm: York/Karplus (Gamma=1.0000).
                        Polarization charges: spherical gaussians, with
                                              point-specific exponents (IZeta= 3).
                        Self-potential: point-specific (ISelfS= 7).
                        Self-field    : sphere-specific E.n sum rule (ISelfD= 2).
 1st derivatives      : Analytical E(r).r(x)/FMM algorithm (CHGder, D1EAlg=3).
                        Cavity 1st derivative terms included.
 Solvent              : DiMethylSulfoxide, Eps=  46.826000 Eps(inf)=   2.007889
 ------------------------------------------------------------------------------
 One-electron integrals computed using PRISM.
 NBasis=   410 RedAO= T EigKep=  1.29D-06  NBF=   410
 NBsUse=   409 1.00D-06 EigRej=  8.35D-07 NBFU=   409
 ExpMin= 4.38D-02 ExpMax= 1.14D+04 ExpMxC= 1.72D+03 IAcc=3 IRadAn=         7 AccDes= 0.00D+00
 Harris functional with IExCor= 1009 and IRadAn=       7 diagonalized for initial guess.
 HarFok:  IExCor= 1009 AccDes= 0.00D+00 IRadAn=         7 IDoV= 1 UseB2=F ITyADJ=14
 ICtDFT=  3500011 ScaDFX=  1.000000  1.000000  1.000000  1.000000
 FoFCou: FMM=F IPFlag=           0 FMFlag=      100000 FMFlg1=           0
         NFxFlg=           0 DoJE=T BraDBF=F KetDBF=T FulRan=T
         wScrn=  0.000000 ICntrl=       500 IOpCl=  0 I1Cent=   200000004 NGrid=           0
         NMat0=    1 NMatS0=      1 NMatT0=    0 NMatD0=    1 NMtDS0=    0 NMtDT0=    0
 Symmetry not used in FoFCou.
 Requested convergence on RMS density matrix=1.00D-08 within 128 cycles.
 Requested convergence on MAX density matrix=1.00D-06.
 Requested convergence on             energy=1.00D-06.
 No special actions if energy rises.
 Inv3:  Mode=1 IEnd=    15691107.
 Iteration    1 A*A^-1 deviation from unit magnitude is 6.00D-15 for   2286.
 Iteration    1 A*A^-1 deviation from orthogonality  is 2.55D-15 for   2285    339.
 Iteration    1 A^-1*A deviation from unit magnitude is 6.00D-15 for   2286.
 Iteration    1 A^-1*A deviation from orthogonality  is 2.53D-15 for   2280    352.
 Error on total polarization charges =  0.01601
 SCF Done:  E(RM062X) =  -770.390949758     A.U. after   16 cycles
            NFock= 16  Conv=0.34D-08     -V/T= 2.0026

 **********************************************************************

            Population analysis using the SCF density.

 **********************************************************************

 Alpha  occ. eigenvalues --  -25.28204 -19.60287 -14.78716 -10.65322 -10.64788
 Alpha  occ. eigenvalues --  -10.60815 -10.57441 -10.56675 -10.55740 -10.55561
 Alpha  occ. eigenvalues --  -10.55438 -10.54896 -10.54874 -10.54873 -10.54730
 Alpha  occ. eigenvalues --  -10.54696 -10.54470  -1.41646  -1.16567  -1.07037
 Alpha  occ. eigenvalues --   -0.97806  -0.96697  -0.90398  -0.86306  -0.85743
 Alpha  occ. eigenvalues --   -0.85544  -0.79619  -0.75643  -0.72917  -0.71969
 Alpha  occ. eigenvalues --   -0.70737  -0.69008  -0.65236  -0.62375  -0.62051
 Alpha  occ. eigenvalues --   -0.60195  -0.60128  -0.59184  -0.57350  -0.55232
 Alpha  occ. eigenvalues --   -0.53902  -0.52613  -0.52016  -0.51149  -0.50490
 Alpha  occ. eigenvalues --   -0.50046  -0.48408  -0.47583  -0.44972  -0.44325
 Alpha  occ. eigenvalues --   -0.43923  -0.42258  -0.42141  -0.41554  -0.35370
 Alpha  occ. eigenvalues --   -0.33866  -0.32051  -0.31537  -0.31320  -0.29993
 Alpha virt. eigenvalues --   -0.00777   0.00409   0.00728   0.00884   0.01456
 Alpha virt. eigenvalues --    0.01961   0.02299   0.02586   0.03034   0.03685
 Alpha virt. eigenvalues --    0.04031   0.04278   0.04593   0.05405   0.05829
 Alpha virt. eigenvalues --    0.05978   0.06878   0.07410   0.07709   0.08414
 Alpha virt. eigenvalues --    0.08585   0.09807   0.10489   0.10764   0.10877
 Alpha virt. eigenvalues --    0.11470   0.11806   0.12814   0.13132   0.13660
 Alpha virt. eigenvalues --    0.14149   0.14897   0.14935   0.15400   0.15480
 Alpha virt. eigenvalues --    0.15858   0.16100   0.16972   0.17179   0.17292
 Alpha virt. eigenvalues --    0.18600   0.18772   0.19484   0.19513   0.19959
 Alpha virt. eigenvalues --    0.20130   0.20464   0.20732   0.21302   0.21578
 Alpha virt. eigenvalues --    0.21683   0.21754   0.22141   0.22830   0.23115
 Alpha virt. eigenvalues --    0.23745   0.24069   0.24132   0.24337   0.24905
 Alpha virt. eigenvalues --    0.25296   0.25745   0.26064   0.26303   0.26578
 Alpha virt. eigenvalues --    0.26931   0.27300   0.27648   0.28104   0.28451
 Alpha virt. eigenvalues --    0.28672   0.29139   0.29592   0.30283   0.30402
 Alpha virt. eigenvalues --    0.30950   0.31744   0.32350   0.32531   0.33360
 Alpha virt. eigenvalues --    0.33620   0.34392   0.35804   0.36021   0.36467
 Alpha virt. eigenvalues --    0.36885   0.38133   0.38729   0.39216   0.39678
 Alpha virt. eigenvalues --    0.40525   0.41472   0.41500   0.42768   0.43783
 Alpha virt. eigenvalues --    0.44538   0.46240   0.47301   0.48440   0.50656
 Alpha virt. eigenvalues --    0.52869   0.53926   0.55338   0.55573   0.56840
 Alpha virt. eigenvalues --    0.57187   0.58303   0.58463   0.58850   0.59314
 Alpha virt. eigenvalues --    0.59930   0.60741   0.61563   0.61663   0.61793
 Alpha virt. eigenvalues --    0.62917   0.63306   0.63598   0.65278   0.66155
 Alpha virt. eigenvalues --    0.66563   0.68414   0.68606   0.70068   0.70862
 Alpha virt. eigenvalues --    0.71507   0.71847   0.72311   0.72767   0.73889
 Alpha virt. eigenvalues --    0.74389   0.75072   0.75168   0.75549   0.75991
 Alpha virt. eigenvalues --    0.77292   0.77751   0.78078   0.78484   0.79143
 Alpha virt. eigenvalues --    0.80136   0.81654   0.82016   0.82758   0.83473
 Alpha virt. eigenvalues --    0.84677   0.86509   0.86963   0.87227   0.88208
 Alpha virt. eigenvalues --    0.88827   0.89079   0.90612   0.91285   0.92351
 Alpha virt. eigenvalues --    0.93366   0.94381   0.95247   0.95985   0.97828
 Alpha virt. eigenvalues --    0.98264   0.99698   1.00346   1.02895   1.04275
 Alpha virt. eigenvalues --    1.05280   1.05627   1.07759   1.09975   1.10310
 Alpha virt. eigenvalues --    1.12344   1.12553   1.14268   1.15431   1.16321
 Alpha virt. eigenvalues --    1.18643   1.19790   1.20810   1.22677   1.23869
 Alpha virt. eigenvalues --    1.24681   1.25974   1.27215   1.28159   1.28634
 Alpha virt. eigenvalues --    1.31002   1.34253   1.35197   1.36689   1.37774
 Alpha virt. eigenvalues --    1.40175   1.43014   1.43554   1.48054   1.49229
 Alpha virt. eigenvalues --    1.50920   1.52353   1.53854   1.55658   1.56568
 Alpha virt. eigenvalues --    1.57185   1.58779   1.60579   1.60836   1.62250
 Alpha virt. eigenvalues --    1.63326   1.65058   1.66141   1.68932   1.70765
 Alpha virt. eigenvalues --    1.75481   1.77579   1.78363   1.80512   1.81573
 Alpha virt. eigenvalues --    1.81915   1.82448   1.82757   1.86034   1.87477
 Alpha virt. eigenvalues --    1.88143   1.89448   1.91010   1.92118   1.93212
 Alpha virt. eigenvalues --    1.93778   1.94665   1.95557   1.96526   1.98525
 Alpha virt. eigenvalues --    2.00094   2.01895   2.02286   2.03390   2.05706
 Alpha virt. eigenvalues --    2.06869   2.13493   2.16194   2.18047   2.22995
 Alpha virt. eigenvalues --    2.24614   2.26729   2.28328   2.29871   2.30157
 Alpha virt. eigenvalues --    2.31515   2.32635   2.33284   2.34919   2.35556
 Alpha virt. eigenvalues --    2.37995   2.38638   2.46827   2.48317   2.50004
 Alpha virt. eigenvalues --    2.50687   2.51668   2.55590   2.60458   2.62838
 Alpha virt. eigenvalues --    2.66997   2.72250   2.73654   2.74954   2.76081
 Alpha virt. eigenvalues --    2.78096   2.81854   2.83061   2.84262   2.84866
 Alpha virt. eigenvalues --    2.86452   2.88111   2.90655   2.93527   2.95599
 Alpha virt. eigenvalues --    2.97199   2.97732   2.99456   2.99939   3.01120
 Alpha virt. eigenvalues --    3.03462   3.10803   3.12422   3.16088   3.20386
 Alpha virt. eigenvalues --    3.22024   3.25907   3.29272   3.29998   3.35418
 Alpha virt. eigenvalues --    3.36352   3.37110   3.38821   3.39321   3.39710
 Alpha virt. eigenvalues --    3.40695   3.43913   3.44746   3.45196   3.49790
 Alpha virt. eigenvalues --    3.56025   3.58851   3.63582   3.70072   3.71363
 Alpha virt. eigenvalues --    3.71897   3.72782   3.73355   3.79273   3.87792
 Alpha virt. eigenvalues --    3.90056   3.97770   3.99468   4.02813   4.07029
 Alpha virt. eigenvalues --    4.09484   4.09726   4.11675   4.20155   4.23177
 Alpha virt. eigenvalues --    4.37959   4.61543   4.78849   4.79022   4.95888
 Alpha virt. eigenvalues --    5.00565   5.16972   5.26623   5.81203   6.48410
 Alpha virt. eigenvalues --    6.64123   6.94371  23.46973  23.49911  23.83681
 Alpha virt. eigenvalues --   23.89262  23.90467  23.93968  23.95054  23.95940
 Alpha virt. eigenvalues --   24.05484  24.07536  24.07932  24.08929  24.16406
 Alpha virt. eigenvalues --   24.17621  35.62601  50.07027  66.95079
          Condensed to atoms (all electrons):
               1          2          3          4          5          6
     1  C    6.664447  -0.470618   0.881637  -1.944822   1.812099  -0.746546
     2  C   -0.470618  11.264451  -3.023376   0.434442  -2.657773   1.413504
     3  C    0.881637  -3.023376  21.669026   2.701712 -10.083774  -0.077898
     4  C   -1.944822   0.434442   2.701712  26.681941 -14.231082   2.320891
     5  C    1.812099  -2.657773 -10.083774 -14.231082  29.319016  -5.547874
     6  C   -0.746546   1.413504  -0.077898   2.320891  -5.547874   9.976730
     7  C   -0.299738  -0.655679  -7.606249  -8.978703   7.592232  -1.037839
     8  C    0.049415  -0.039175  -0.115780  -2.442298   0.656240   0.105100
     9  N    0.017434   0.095727   0.549845   0.024257  -0.512187  -0.027862
    10  C    0.105288  -0.046334   2.666534  -0.133479  -2.318081  -0.542966
    11  C    0.063312  -0.260930   0.309775   0.025182  -0.103326   0.016447
    12  C   -0.006955   0.025444  -0.043194   0.064156   0.049999  -0.013883
    13  C    0.021439  -0.060287   0.193722  -0.120842  -0.114645   0.044039
    14  C   -0.082539   0.266880  -1.914658   0.460856   2.313640   0.343264
    15  C   -0.011913   0.061337  -0.025364   0.084620  -0.098893  -0.018442
    16  O    0.000768   0.008622   0.037639  -0.004793  -0.008574   0.001825
    17  F   -0.003131   0.012345  -0.043961   0.078769   0.029614   0.004662
    18  H    0.254965   0.082288  -0.063559   0.049686  -0.094320   0.099644
    19  H    0.063549   0.250492  -0.005231   0.021019   0.035815  -0.040979
    20  H   -0.019090   0.040277   0.327764   0.004524  -0.069548   0.008306
    21  H   -0.034716   0.015559  -0.039524   0.033210   0.238477  -0.000193
    22  H    0.082852  -0.026047   0.011214  -0.005802  -0.044427   0.310470
    23  H    0.004905  -0.005858   0.030599   0.033929   0.016509   0.002580
    24  H   -0.001449   0.013265  -0.018925   0.022815   0.004893   0.003482
    25  H   -0.000059   0.000259  -0.002186   0.002335   0.001010   0.000106
    26  H   -0.000007  -0.000033  -0.000054   0.000032  -0.000845  -0.000023
    27  H   -0.000021   0.000054   0.000018   0.000467   0.000281  -0.000026
    28  H    0.000348  -0.000137  -0.000664  -0.015246   0.016217   0.002221
    29  H    0.000235  -0.003700  -0.007998   0.042381   0.010227   0.000214
               7          8          9         10         11         12
     1  C   -0.299738   0.049415   0.017434   0.105288   0.063312  -0.006955
     2  C   -0.655679  -0.039175   0.095727  -0.046334  -0.260930   0.025444
     3  C   -7.606249  -0.115780   0.549845   2.666534   0.309775  -0.043194
     4  C   -8.978703  -2.442298   0.024257  -0.133479   0.025182   0.064156
     5  C    7.592232   0.656240  -0.512187  -2.318081  -0.103326   0.049999
     6  C   -1.037839   0.105100  -0.027862  -0.542966   0.016447  -0.013883
     7  C   24.044786  -4.346320  -0.351954   1.288423  -0.420808  -0.129407
     8  C   -4.346320  21.081371  -0.881756  -4.424342  -1.539279  -1.302914
     9  N   -0.351954  -0.881756   7.707912   0.945974   0.132322   0.023558
    10  C    1.288423  -4.424342   0.945974  22.653118  -5.844942   0.903034
    11  C   -0.420808  -1.539279   0.132322  -5.844942  12.752609  -0.551600
    12  C   -0.129407  -1.302914   0.023558   0.903034  -0.551600   6.581107
    13  C   -0.989026   1.253098  -0.076966  -1.265335   1.539545  -0.717247
    14  C   -1.869967  -2.731629  -0.498887  -8.037928  -0.002830   0.950936
    15  C   -0.024074  -0.178121   0.060345  -0.043153   0.047642   0.000381
    16  O   -0.048577   0.032112  -0.128130  -0.035192  -0.009975  -0.001073
    17  F   -0.079364  -0.293788   0.017951   0.492969  -0.231189   0.074251
    18  H    0.006881   0.000114  -0.000053  -0.000853  -0.000209   0.000002
    19  H    0.007047  -0.001632  -0.000147   0.002442   0.000448  -0.000003
    20  H    0.018410  -0.012334   0.020057  -0.000332   0.002068   0.000142
    21  H    0.097780  -0.001179  -0.000063   0.022359  -0.005038   0.003711
    22  H    0.002764   0.002431   0.000276  -0.001285   0.000610  -0.000242
    23  H    0.249212  -0.009527  -0.070129  -0.090581  -0.011482  -0.000580
    24  H    0.059108   0.087561   0.209118  -0.058927  -0.026865  -0.002499
    25  H    0.010168  -0.000205   0.000460  -0.074639   0.330286   0.076970
    26  H    0.005896   0.038356  -0.000030  -0.010229   0.037996   0.272108
    27  H    0.006152   0.028269   0.000300   0.025098  -0.033278   0.063078
    28  H    0.084233  -0.075517   0.002295  -0.057181   0.011325  -0.010333
    29  H   -0.056888   0.083882  -0.192065  -0.053638  -0.008928   0.000835
              13         14         15         16         17         18
     1  C    0.021439  -0.082539  -0.011913   0.000768  -0.003131   0.254965
     2  C   -0.060287   0.266880   0.061337   0.008622   0.012345   0.082288
     3  C    0.193722  -1.914658  -0.025364   0.037639  -0.043961  -0.063559
     4  C   -0.120842   0.460856   0.084620  -0.004793   0.078769   0.049686
     5  C   -0.114645   2.313640  -0.098893  -0.008574   0.029614  -0.094320
     6  C    0.044039   0.343264  -0.018442   0.001825   0.004662   0.099644
     7  C   -0.989026  -1.869967  -0.024074  -0.048577  -0.079364   0.006881
     8  C    1.253098  -2.731629  -0.178121   0.032112  -0.293788   0.000114
     9  N   -0.076966  -0.498887   0.060345  -0.128130   0.017951  -0.000053
    10  C   -1.265335  -8.037928  -0.043153  -0.035192   0.492969  -0.000853
    11  C    1.539545  -0.002830   0.047642  -0.009975  -0.231189  -0.000209
    12  C   -0.717247   0.950936   0.000381  -0.001073   0.074251   0.000002
    13  C    9.163470  -2.432795  -0.009107   0.004822  -0.052697  -0.000014
    14  C   -2.432795  19.216775   0.108222   0.010551   0.056933   0.000072
    15  C   -0.009107   0.108222   4.990186   0.445363  -0.000441  -0.000018
    16  O    0.004822   0.010551   0.445363   8.179075   0.000152  -0.000000
    17  F   -0.052697   0.056933  -0.000441   0.000152   9.079502   0.000007
    18  H   -0.000014   0.000072  -0.000018  -0.000000   0.000007   0.392041
    19  H   -0.000018  -0.000794   0.000296   0.000003  -0.000045  -0.004260
    20  H    0.000085   0.006640   0.010573  -0.000393  -0.002057  -0.000289
    21  H   -0.010482   0.013686   0.001283  -0.000004  -0.000136  -0.000274
    22  H    0.000702  -0.001626   0.000036   0.000000   0.000002  -0.004111
    23  H    0.030005   0.108170   0.016925   0.004021  -0.000987  -0.000002
    24  H    0.000603   0.008070  -0.017230   0.022724  -0.000321  -0.000001
    25  H   -0.024212   0.011876   0.000231   0.000003  -0.005293   0.000000
    26  H    0.061317  -0.067222   0.000003  -0.000000  -0.000442   0.000000
    27  H    0.239316   0.002554   0.000095   0.000001   0.000087   0.000000
    28  H    0.043754   0.346307   0.001614  -0.000060  -0.000176   0.000000
    29  H    0.003760   0.050745   0.422468  -0.031503  -0.000057  -0.000000
              19         20         21         22         23         24
     1  C    0.063549  -0.019090  -0.034716   0.082852   0.004905  -0.001449
     2  C    0.250492   0.040277   0.015559  -0.026047  -0.005858   0.013265
     3  C   -0.005231   0.327764  -0.039524   0.011214   0.030599  -0.018925
     4  C    0.021019   0.004524   0.033210  -0.005802   0.033929   0.022815
     5  C    0.035815  -0.069548   0.238477  -0.044427   0.016509   0.004893
     6  C   -0.040979   0.008306  -0.000193   0.310470   0.002580   0.003482
     7  C    0.007047   0.018410   0.097780   0.002764   0.249212   0.059108
     8  C   -0.001632  -0.012334  -0.001179   0.002431  -0.009527   0.087561
     9  N   -0.000147   0.020057  -0.000063   0.000276  -0.070129   0.209118
    10  C    0.002442  -0.000332   0.022359  -0.001285  -0.090581  -0.058927
    11  C    0.000448   0.002068  -0.005038   0.000610  -0.011482  -0.026865
    12  C   -0.000003   0.000142   0.003711  -0.000242  -0.000580  -0.002499
    13  C   -0.000018   0.000085  -0.010482   0.000702   0.030005   0.000603
    14  C   -0.000794   0.006640   0.013686  -0.001626   0.108170   0.008070
    15  C    0.000296   0.010573   0.001283   0.000036   0.016925  -0.017230
    16  O    0.000003  -0.000393  -0.000004   0.000000   0.004021   0.022724
    17  F   -0.000045  -0.002057  -0.000136   0.000002  -0.000987  -0.000321
    18  H   -0.004260  -0.000289  -0.000274  -0.004111  -0.000002  -0.000001
    19  H    0.390895  -0.003180   0.000071  -0.000203   0.000023   0.000018
    20  H   -0.003180   0.400815  -0.000131   0.000069  -0.000544   0.001473
    21  H    0.000071  -0.000131   0.384173  -0.003125  -0.000269   0.000048
    22  H   -0.000203   0.000069  -0.003125   0.389641   0.000014  -0.000001
    23  H    0.000023  -0.000544  -0.000269   0.000014   0.373872   0.002942
    24  H    0.000018   0.001473   0.000048  -0.000001   0.002942   0.272576
    25  H    0.000000   0.000000   0.000002  -0.000000   0.000014   0.000047
    26  H   -0.000000   0.000000   0.000001   0.000000  -0.000005  -0.000001
    27  H   -0.000000  -0.000000  -0.000000  -0.000000  -0.000004   0.000002
    28  H   -0.000000   0.000000  -0.000780   0.000007   0.001518  -0.000023
    29  H    0.000001  -0.000369   0.000002   0.000000   0.011358   0.004140
              25         26         27         28         29
     1  C   -0.000059  -0.000007  -0.000021   0.000348   0.000235
     2  C    0.000259  -0.000033   0.000054  -0.000137  -0.003700
     3  C   -0.002186  -0.000054   0.000018  -0.000664  -0.007998
     4  C    0.002335   0.000032   0.000467  -0.015246   0.042381
     5  C    0.001010  -0.000845   0.000281   0.016217   0.010227
     6  C    0.000106  -0.000023  -0.000026   0.002221   0.000214
     7  C    0.010168   0.005896   0.006152   0.084233  -0.056888
     8  C   -0.000205   0.038356   0.028269  -0.075517   0.083882
     9  N    0.000460  -0.000030   0.000300   0.002295  -0.192065
    10  C   -0.074639  -0.010229   0.025098  -0.057181  -0.053638
    11  C    0.330286   0.037996  -0.033278   0.011325  -0.008928
    12  C    0.076970   0.272108   0.063078  -0.010333   0.000835
    13  C   -0.024212   0.061317   0.239316   0.043754   0.003760
    14  C    0.011876  -0.067222   0.002554   0.346307   0.050745
    15  C    0.000231   0.000003   0.000095   0.001614   0.422468
    16  O    0.000003  -0.000000   0.000001  -0.000060  -0.031503
    17  F   -0.005293  -0.000442   0.000087  -0.000176  -0.000057
    18  H    0.000000   0.000000   0.000000   0.000000  -0.000000
    19  H    0.000000  -0.000000  -0.000000  -0.000000   0.000001
    20  H    0.000000   0.000000  -0.000000   0.000000  -0.000369
    21  H    0.000002   0.000001  -0.000000  -0.000780   0.000002
    22  H   -0.000000   0.000000  -0.000000   0.000007   0.000000
    23  H    0.000014  -0.000005  -0.000004   0.001518   0.011358
    24  H    0.000047  -0.000001   0.000002  -0.000023   0.004140
    25  H    0.376933  -0.003483  -0.000175   0.000046   0.000000
    26  H   -0.003483   0.379409  -0.003765  -0.000276  -0.000000
    27  H   -0.000175  -0.003765   0.387395  -0.002997   0.000002
    28  H    0.000046  -0.000276  -0.002997   0.383239  -0.000247
    29  H    0.000000  -0.000000   0.000002  -0.000247   0.470632
 Mulliken charges:
               1
     1  C   -0.401088
     2  C   -0.734997
     3  C   -0.307089
     4  C    0.789845
     5  C   -0.210921
     6  C   -0.598954
     7  C   -0.578499
     8  C    0.977844
     9  N   -0.067603
    10  C   -0.065819
    11  C   -0.218888
    12  C   -0.309783
    13  C   -0.726005
    14  C   -0.635302
    15  C    0.175135
    16  O   -0.479405
    17  F   -0.133157
    18  H    0.282265
    19  H    0.284372
    20  H    0.267065
    21  H    0.285552
    22  H    0.285782
    23  H    0.303370
    24  H    0.413358
    25  H    0.299507
    26  H    0.291295
    27  H    0.287098
    28  H    0.270511
    29  H    0.254512
 Sum of Mulliken charges =  -0.00000
 Mulliken charges with hydrogens summed into heavy atoms:
               1
     1  C   -0.118823
     2  C   -0.450625
     3  C   -0.040024
     4  C    0.789845
     5  C    0.074632
     6  C   -0.313172
     7  C   -0.275129
     8  C    0.977844
     9  N    0.345755
    10  C   -0.065819
    11  C    0.080619
    12  C   -0.018487
    13  C   -0.438907
    14  C   -0.364791
    15  C    0.429646
    16  O   -0.479405
    17  F   -0.133157
 Electronic spatial extent (au):  <R**2>=           6034.7121
 Charge=             -0.0000 electrons
 Dipole moment (field-independent basis, Debye):
    X=              2.0772    Y=              2.4308    Z=              5.8719  Tot=              6.6860
 Quadrupole moment (field-independent basis, Debye-Ang):
   XX=            -94.8210   YY=            -97.9017   ZZ=           -109.7460
   XY=             -4.5850   XZ=             -5.3726   YZ=            -16.5384
 Traceless Quadrupole moment (field-independent basis, Debye-Ang):
   XX=              6.0019   YY=              2.9212   ZZ=             -8.9231
   XY=             -4.5850   XZ=             -5.3726   YZ=            -16.5384
 Octapole moment (field-independent basis, Debye-Ang**2):
  XXX=           -585.3581  YYY=            101.8075  ZZZ=            290.6888  XYY=           -136.7422
  XXY=             13.1918  XXZ=             78.2590  XZZ=           -149.7104  YZZ=             66.2388
  YYZ=            109.7282  XYZ=             -9.4583
 Hexadecapole moment (field-independent basis, Debye-Ang**3):
 XXXX=          -3543.6255 YYYY=          -2493.1076 ZZZZ=          -2196.4735 XXXY=           -117.8111
 XXXZ=            230.1779 YYYX=             24.5121 YYYZ=            222.4045 ZZZX=             53.9253
 ZZZY=             62.1202 XXYY=           -784.9045 XXZZ=           -890.1457 YYZZ=           -790.5782
 XXYZ=              1.9941 YYXZ=             53.6843 ZZXY=            -44.0799
 N-N= 1.145599182978D+03 E-N=-4.088896660300D+03  KE= 7.683766933741D+02
 Merz-Kollman atomic radii used.

 **********************************************************************

            Electrostatic Properties Using The SCF Density

 **********************************************************************

       Atomic Center    1 is at   3.291000  3.403000 -1.654000
       Atomic Center    2 is at   3.007000  2.510000 -2.699000
       Atomic Center    3 is at   2.293000  1.328000 -2.441000
       Atomic Center    4 is at   1.856000  1.016000 -1.133000
       Atomic Center    5 is at   2.148000  1.928000 -0.094000
       Atomic Center    6 is at   2.861000  3.111000 -0.349000
       Atomic Center    7 is at   1.089000 -0.222000 -0.818000
       Atomic Center    8 is at   1.847000 -1.132000  0.086000
       Atomic Center    9 is at   0.714000 -0.966000 -1.979000
       Atomic Center   10 is at   3.049000 -1.766000 -0.316000
       Atomic Center   11 is at   3.736000 -2.617000  0.569000
       Atomic Center   12 is at   3.235000 -2.848000  1.860000
       Atomic Center   13 is at   2.043000 -2.229000  2.268000
       Atomic Center   14 is at   1.356000 -1.379000  1.387000
       Atomic Center   15 is at  -0.562000 -1.188000 -2.347000
       Atomic Center   16 is at  -0.791000 -1.849000 -3.382000
       Atomic Center   17 is at   3.543000 -1.585000 -1.510000
       Atomic Center   18 is at   3.808000  4.263000 -1.841000
       Atomic Center   19 is at   3.318000  2.721000 -3.648000
       Atomic Center   20 is at   2.097000  0.692000 -3.214000
       Atomic Center   21 is at   1.838000  1.730000  0.859000
       Atomic Center   22 is at   3.066000  3.759000  0.412000
       Atomic Center   23 is at   0.177000  0.109000 -0.310000
       Atomic Center   24 is at   1.418000 -1.333000 -2.536000
       Atomic Center   25 is at   4.602000 -3.071000  0.275000
       Atomic Center   26 is at   3.735000 -3.466000  2.499000
       Atomic Center   27 is at   1.677000 -2.396000  3.206000
       Atomic Center   28 is at   0.491000 -0.935000  1.698000
       Atomic Center   29 is at  -1.339000 -0.824000 -1.794000
    1235 points will be used for fitting atomic charges
 Fitting point charges to electrostatic potential
 The dipole moment will be constrained to the correct value
 Charges from ESP fit, RMS=   0.00148 RRMS=   0.06682:
 ESP charges:
               1
     1  C   -0.209343
     2  C   -0.141329
     3  C   -0.281124
     4  C    0.345472
     5  C   -0.315344
     6  C   -0.116889
     7  C   -0.480663
     8  C    0.028101
     9  N   -0.293973
    10  C    0.354354
    11  C   -0.362993
    12  C   -0.108755
    13  C   -0.290027
    14  C   -0.121671
    15  C    0.487209
    16  O   -0.684718
    17  F   -0.193877
    18  H    0.173991
    19  H    0.171226
    20  H    0.182788
    21  H    0.190335
    22  H    0.167090
    23  H    0.249482
    24  H    0.347592
    25  H    0.228615
    26  H    0.185994
    27  H    0.204037
    28  H    0.178089
    29  H    0.106331
 Sum of ESP charges =   0.00000
 ESP charges with hydrogens summed into heavy atoms:
               1
     1  C   -0.035352
     2  C    0.029897
     3  C   -0.098337
     4  C    0.345472
     5  C   -0.125009
     6  C    0.050200
     7  C   -0.231181
     8  C    0.028101
     9  N    0.053619
    10  C    0.354354
    11  C   -0.134378
    12  C    0.077239
    13  C   -0.085989
    14  C    0.056418
    15  C    0.593539
    16  O   -0.684718
    17  F   -0.193877
 Charge=   0.00000 Dipole=     2.0772     2.4308     5.8719 Tot=     6.6860
 -----------------------------------------------------------------

              Electrostatic Properties (Atomic Units)

 -----------------------------------------------------------------
    Center     Electric         -------- Electric Field --------
               Potential          X             Y             Z
 -----------------------------------------------------------------
    1 Atom    -14.768428
    2 Atom    -14.768137
    3 Atom    -14.766636
    4 Atom    -14.743052
    5 Atom    -14.760210
    6 Atom    -14.763706
    7 Atom    -14.687587
    8 Atom    -14.731510
    9 Atom    -18.350495
   10 Atom    -14.661707
   11 Atom    -14.753733
   12 Atom    -14.751073
   13 Atom    -14.754144
   14 Atom    -14.743504
   15 Atom    -14.669777
   16 Atom    -22.424204
   17 Atom    -26.558021
   18 Atom     -1.096760
   19 Atom     -1.097949
   20 Atom     -1.098831
   21 Atom     -1.085383
   22 Atom     -1.092025
   23 Atom     -1.050708
   24 Atom     -0.999001
   25 Atom     -1.078134
   26 Atom     -1.081240
   27 Atom     -1.082262
   28 Atom     -1.067583
   29 Atom     -1.059803
 -----------------------------------------------------------------
 ******************************Gaussian NBO Version 3.1******************************
             N A T U R A L   A T O M I C   O R B I T A L   A N D
          N A T U R A L   B O N D   O R B I T A L   A N A L Y S I S
 ******************************Gaussian NBO Version 3.1******************************

       /RESON  / : Allow strongly delocalized NBO set
       /BNDIDX / : Print bond indices based on the NAO density matrix

 Analyzing the SCF density

 Job title: BHFA_oF_conf1                                                   

 Storage needed:    507262 in NPA,    674493 in NBO ( 268430961 available)
 GSVD:  LWork=       62308 too small for GESVD, short by      147224 words or      147224 for optimal perf.


 NATURAL POPULATIONS:  Natural atomic orbital occupancies 
                                                          
   NAO  Atom  No  lang   Type(AO)    Occupancy      Energy
 ----------------------------------------------------------
     1    C    1  S      Cor( 1S)     1.99929     -10.39203
     2    C    1  S      Val( 2S)     0.95035      -0.17428
     3    C    1  S      Ryd( 3S)     0.00111       0.75740
     4    C    1  S      Ryd( 4S)     0.00014       0.91195
     5    C    1  S      Ryd( 5S)     0.00000      23.00298
     6    C    1  px     Val( 2p)     1.04365      -0.10102
     7    C    1  px     Ryd( 4p)     0.00278       0.69993
     8    C    1  px     Ryd( 3p)     0.00026       0.32315
     9    C    1  px     Ryd( 5p)     0.00002       2.81371
    10    C    1  py     Val( 2p)     1.12892      -0.06654
    11    C    1  py     Ryd( 4p)     0.00485       0.95002
    12    C    1  py     Ryd( 3p)     0.00037       0.30564
    13    C    1  py     Ryd( 5p)     0.00005       3.05085
    14    C    1  pz     Val( 2p)     1.06115      -0.06114
    15    C    1  pz     Ryd( 4p)     0.00398       0.84636
    16    C    1  pz     Ryd( 3p)     0.00058       0.39164
    17    C    1  pz     Ryd( 5p)     0.00015       3.07201
    18    C    1  dxy    Ryd( 3d)     0.00063       1.88929
    19    C    1  dxz    Ryd( 3d)     0.00046       1.92238
    20    C    1  dyz    Ryd( 3d)     0.00050       2.28450
    21    C    1  dx2y2  Ryd( 3d)     0.00041       1.68214
    22    C    1  dz2    Ryd( 3d)     0.00065       2.30732

    23    C    2  S      Cor( 1S)     1.99929     -10.39371
    24    C    2  S      Val( 2S)     0.94742      -0.17350
    25    C    2  S      Ryd( 3S)     0.00112       0.83873
    26    C    2  S      Ryd( 4S)     0.00013       0.87838
    27    C    2  S      Ryd( 5S)     0.00000      22.93704
    28    C    2  px     Val( 2p)     1.01727      -0.10180
    29    C    2  px     Ryd( 4p)     0.00231       0.66737
    30    C    2  px     Ryd( 3p)     0.00031       0.32732
    31    C    2  px     Ryd( 5p)     0.00004       2.83125
    32    C    2  py     Val( 2p)     1.04598      -0.07151
    33    C    2  py     Ryd( 4p)     0.00339       0.80288
    34    C    2  py     Ryd( 3p)     0.00044       0.36583
    35    C    2  py     Ryd( 5p)     0.00012       3.02238
    36    C    2  pz     Val( 2p)     1.16031      -0.05517
    37    C    2  pz     Ryd( 4p)     0.00604       1.04964
    38    C    2  pz     Ryd( 3p)     0.00032       0.29446
    39    C    2  pz     Ryd( 5p)     0.00006       3.12610
    40    C    2  dxy    Ryd( 3d)     0.00042       2.05889
    41    C    2  dxz    Ryd( 3d)     0.00051       1.76791
    42    C    2  dyz    Ryd( 3d)     0.00051       2.24215
    43    C    2  dx2y2  Ryd( 3d)     0.00048       1.83113
    44    C    2  dz2    Ryd( 3d)     0.00079       2.19027

    45    C    3  S      Cor( 1S)     1.99916     -10.39236
    46    C    3  S      Val( 2S)     0.93458      -0.16592
    47    C    3  S      Ryd( 4S)     0.00109       0.88882
    48    C    3  S      Ryd( 3S)     0.00014       0.58186
    49    C    3  S      Ryd( 5S)     0.00001      23.27681
    50    C    3  px     Val( 2p)     1.02379      -0.10729
    51    C    3  px     Ryd( 4p)     0.00176       0.70228
    52    C    3  px     Ryd( 3p)     0.00039       0.46520
    53    C    3  px     Ryd( 5p)     0.00005       2.87511
    54    C    3  py     Val( 2p)     1.10121      -0.07833
    55    C    3  py     Ryd( 4p)     0.00393       0.98719
    56    C    3  py     Ryd( 3p)     0.00031       0.42868
    57    C    3  py     Ryd( 5p)     0.00009       3.10059
    58    C    3  pz     Val( 2p)     1.12546      -0.05794
    59    C    3  pz     Ryd( 4p)     0.00486       0.94549
    60    C    3  pz     Ryd( 3p)     0.00034       0.36837
    61    C    3  pz     Ryd( 5p)     0.00010       3.20679
    62    C    3  dxy    Ryd( 3d)     0.00039       2.03011
    63    C    3  dxz    Ryd( 3d)     0.00047       1.84844
    64    C    3  dyz    Ryd( 3d)     0.00092       2.16748
    65    C    3  dx2y2  Ryd( 3d)     0.00047       1.79935
    66    C    3  dz2    Ryd( 3d)     0.00045       2.32300

    67    C    4  S      Cor( 1S)     1.99912     -10.41675
    68    C    4  S      Val( 2S)     0.88462      -0.15784
    69    C    4  S      Ryd( 4S)     0.00152       0.84575
    70    C    4  S      Ryd( 3S)     0.00025       0.76842
    71    C    4  S      Ryd( 5S)     0.00001      23.35999
    72    C    4  px     Val( 2p)     1.01995      -0.10777
    73    C    4  px     Ryd( 4p)     0.00314       0.76055
    74    C    4  px     Ryd( 3p)     0.00023       0.65408
    75    C    4  px     Ryd( 5p)     0.00006       2.94763
    76    C    4  py     Val( 2p)     1.03185      -0.08229
    77    C    4  py     Ryd( 4p)     0.00596       1.07168
    78    C    4  py     Ryd( 3p)     0.00023       0.59007
    79    C    4  py     Ryd( 5p)     0.00009       3.30368
    80    C    4  pz     Val( 2p)     1.08623      -0.08137
    81    C    4  pz     Ryd( 4p)     0.00397       1.05507
    82    C    4  pz     Ryd( 3p)     0.00016       0.73859
    83    C    4  pz     Ryd( 5p)     0.00017       3.36945
    84    C    4  dxy    Ryd( 3d)     0.00042       2.11184
    85    C    4  dxz    Ryd( 3d)     0.00058       1.99352
    86    C    4  dyz    Ryd( 3d)     0.00064       2.38562
    87    C    4  dx2y2  Ryd( 3d)     0.00047       1.90080
    88    C    4  dz2    Ryd( 3d)     0.00050       2.32641

    89    C    5  S      Cor( 1S)     1.99918     -10.39218
    90    C    5  S      Val( 2S)     0.93531      -0.16711
    91    C    5  S      Ryd( 4S)     0.00103       0.89873
    92    C    5  S      Ryd( 3S)     0.00016       0.59702
    93    C    5  S      Ryd( 5S)     0.00001      23.25270
    94    C    5  px     Val( 2p)     1.02656      -0.10720
    95    C    5  px     Ryd( 4p)     0.00189       0.70826
    96    C    5  px     Ryd( 3p)     0.00039       0.46420
    97    C    5  px     Ryd( 5p)     0.00004       2.85462
    98    C    5  py     Val( 2p)     1.05768      -0.07889
    99    C    5  py     Ryd( 4p)     0.00268       0.88836
   100    C    5  py     Ryd( 3p)     0.00034       0.49604
   101    C    5  py     Ryd( 5p)     0.00011       3.13996
   102    C    5  pz     Val( 2p)     1.15976      -0.05841
   103    C    5  pz     Ryd( 4p)     0.00570       1.03474
   104    C    5  pz     Ryd( 3p)     0.00029       0.39869
   105    C    5  pz     Ryd( 5p)     0.00007       3.16662
   106    C    5  dxy    Ryd( 3d)     0.00043       2.08140
   107    C    5  dxz    Ryd( 3d)     0.00054       1.79194
   108    C    5  dyz    Ryd( 3d)     0.00049       2.24147
   109    C    5  dx2y2  Ryd( 3d)     0.00044       1.84767
   110    C    5  dz2    Ryd( 3d)     0.00078       2.19867

   111    C    6  S      Cor( 1S)     1.99929     -10.39429
   112    C    6  S      Val( 2S)     0.94847      -0.17456
   113    C    6  S      Ryd( 4S)     0.00112       0.82612
   114    C    6  S      Ryd( 3S)     0.00015       0.77476
   115    C    6  S      Ryd( 5S)     0.00000      23.05239
   116    C    6  px     Val( 2p)     1.01041      -0.10253
   117    C    6  px     Ryd( 4p)     0.00213       0.65779
   118    C    6  px     Ryd( 3p)     0.00029       0.32777
   119    C    6  px     Ryd( 5p)     0.00004       2.82715
   120    C    6  py     Val( 2p)     1.08800      -0.06823
   121    C    6  py     Ryd( 4p)     0.00425       0.88731
   122    C    6  py     Ryd( 3p)     0.00040       0.32236
   123    C    6  py     Ryd( 5p)     0.00008       3.03864
   124    C    6  pz     Val( 2p)     1.12431      -0.05842
   125    C    6  pz     Ryd( 4p)     0.00521       0.98168
   126    C    6  pz     Ryd( 3p)     0.00034       0.33097
   127    C    6  pz     Ryd( 5p)     0.00009       3.11183
   128    C    6  dxy    Ryd( 3d)     0.00039       2.00682
   129    C    6  dxz    Ryd( 3d)     0.00045       1.82856
   130    C    6  dyz    Ryd( 3d)     0.00090       2.15182
   131    C    6  dx2y2  Ryd( 3d)     0.00049       1.78437
   132    C    6  dz2    Ryd( 3d)     0.00046       2.31003

   133    C    7  S      Cor( 1S)     1.99906     -10.45464
   134    C    7  S      Val( 2S)     0.89947      -0.19377
   135    C    7  S      Ryd( 4S)     0.00222       1.21513
   136    C    7  S      Ryd( 3S)     0.00019       0.77700
   137    C    7  S      Ryd( 5S)     0.00002      23.42788
   138    C    7  px     Val( 2p)     1.15852      -0.14459
   139    C    7  px     Ryd( 4p)     0.00901       0.79529
   140    C    7  px     Ryd( 3p)     0.00131       0.56817
   141    C    7  px     Ryd( 5p)     0.00020       2.33307
   142    C    7  py     Val( 2p)     1.03301      -0.11710
   143    C    7  py     Ryd( 4p)     0.00221       0.64634
   144    C    7  py     Ryd( 3p)     0.00181       0.40026
   145    C    7  py     Ryd( 5p)     0.00024       2.46215
   146    C    7  pz     Val( 2p)     0.95232      -0.10459
   147    C    7  pz     Ryd( 4p)     0.00822       0.93388
   148    C    7  pz     Ryd( 3p)     0.00183       0.63007
   149    C    7  pz     Ryd( 5p)     0.00019       2.34692
   150    C    7  dxy    Ryd( 3d)     0.00079       2.19192
   151    C    7  dxz    Ryd( 3d)     0.00090       2.06489
   152    C    7  dyz    Ryd( 3d)     0.00108       2.27751
   153    C    7  dx2y2  Ryd( 3d)     0.00107       1.88002
   154    C    7  dz2    Ryd( 3d)     0.00097       2.04044

   155    C    8  S      Cor( 1S)     1.99903     -10.42655
   156    C    8  S      Val( 2S)     0.89017      -0.17453
   157    C    8  S      Ryd( 4S)     0.00122       0.96755
   158    C    8  S      Ryd( 3S)     0.00025       0.81131
   159    C    8  S      Ryd( 5S)     0.00001      23.27121
   160    C    8  px     Val( 2p)     1.06107      -0.10413
   161    C    8  px     Ryd( 4p)     0.00379       1.04309
   162    C    8  px     Ryd( 3p)     0.00021       0.67390
   163    C    8  px     Ryd( 5p)     0.00015       3.28039
   164    C    8  py     Val( 2p)     1.05187      -0.11725
   165    C    8  py     Ryd( 4p)     0.00449       0.87158
   166    C    8  py     Ryd( 3p)     0.00019       0.53971
   167    C    8  py     Ryd( 5p)     0.00007       3.11731
   168    C    8  pz     Val( 2p)     1.07718      -0.09889
   169    C    8  pz     Ryd( 4p)     0.00487       1.11911
   170    C    8  pz     Ryd( 3p)     0.00023       0.68721
   171    C    8  pz     Ryd( 5p)     0.00014       3.42255
   172    C    8  dxy    Ryd( 3d)     0.00056       2.20840
   173    C    8  dxz    Ryd( 3d)     0.00050       2.28187
   174    C    8  dyz    Ryd( 3d)     0.00060       2.09634
   175    C    8  dx2y2  Ryd( 3d)     0.00059       1.89047
   176    C    8  dz2    Ryd( 3d)     0.00058       2.29914

   177    N    9  S      Cor( 1S)     1.99940     -14.60862
   178    N    9  S      Val( 2S)     1.24261      -0.59193
   179    N    9  S      Ryd( 4S)     0.00162       1.26499
   180    N    9  S      Ryd( 3S)     0.00022       1.04718
   181    N    9  S      Ryd( 5S)     0.00000      35.31398
   182    N    9  px     Val( 2p)     1.34696      -0.29335
   183    N    9  px     Ryd( 4p)     0.00184       1.03160
   184    N    9  px     Ryd( 3p)     0.00018       0.88361
   185    N    9  px     Ryd( 5p)     0.00011       4.32455
   186    N    9  py     Val( 2p)     1.58029      -0.30862
   187    N    9  py     Ryd( 3p)     0.00603       0.79711
   188    N    9  py     Ryd( 4p)     0.00030       0.86762
   189    N    9  py     Ryd( 5p)     0.00002       4.05256
   190    N    9  pz     Val( 2p)     1.42786      -0.28868
   191    N    9  pz     Ryd( 3p)     0.00585       0.93246
   192    N    9  pz     Ryd( 4p)     0.00024       0.93923
   193    N    9  pz     Ryd( 5p)     0.00002       4.19413
   194    N    9  dxy    Ryd( 3d)     0.00051       2.39531
   195    N    9  dxz    Ryd( 3d)     0.00079       2.65286
   196    N    9  dyz    Ryd( 3d)     0.00065       2.59897
   197    N    9  dx2y2  Ryd( 3d)     0.00070       2.63629
   198    N    9  dz2    Ryd( 3d)     0.00038       2.46699

   199    C   10  S      Cor( 1S)     1.99857     -10.51848
   200    C   10  S      Val( 2S)     0.82306      -0.16771
   201    C   10  S      Ryd( 4S)     0.00134       1.17191
   202    C   10  S      Ryd( 3S)     0.00019       0.62590
   203    C   10  S      Ryd( 5S)     0.00002      22.61958
   204    C   10  px     Val( 2p)     0.99828      -0.10141
   205    C   10  px     Ryd( 4p)     0.00415       1.19416
   206    C   10  px     Ryd( 3p)     0.00055       0.51579
   207    C   10  px     Ryd( 5p)     0.00019       2.63110
   208    C   10  py     Val( 2p)     1.02082      -0.12736
   209    C   10  py     Ryd( 4p)     0.00193       1.00323
   210    C   10  py     Ryd( 3p)     0.00043       0.50624
   211    C   10  py     Ryd( 5p)     0.00012       2.64384
   212    C   10  pz     Val( 2p)     0.71239      -0.06464
   213    C   10  pz     Ryd( 4p)     0.00952       1.14731
   214    C   10  pz     Ryd( 3p)     0.00049       0.50976
   215    C   10  pz     Ryd( 5p)     0.00018       2.75769
   216    C   10  dxy    Ryd( 3d)     0.00077       2.14911
   217    C   10  dxz    Ryd( 3d)     0.00181       2.28426
   218    C   10  dyz    Ryd( 3d)     0.00202       2.04667
   219    C   10  dx2y2  Ryd( 3d)     0.00081       1.82788
   220    C   10  dz2    Ryd( 3d)     0.00240       2.17021

   221    C   11  S      Cor( 1S)     1.99919     -10.40417
   222    C   11  S      Val( 2S)     0.95778      -0.19192
   223    C   11  S      Ryd( 3S)     0.00121       0.82949
   224    C   11  S      Ryd( 4S)     0.00010       0.88812
   225    C   11  S      Ryd( 5S)     0.00001      22.95631
   226    C   11  px     Val( 2p)     1.14297      -0.09140
   227    C   11  px     Ryd( 4p)     0.00428       1.00130
   228    C   11  px     Ryd( 3p)     0.00030       0.32375
   229    C   11  px     Ryd( 5p)     0.00005       2.95832
   230    C   11  py     Val( 2p)     1.06167      -0.11120
   231    C   11  py     Ryd( 4p)     0.00268       0.76440
   232    C   11  py     Ryd( 3p)     0.00031       0.31484
   233    C   11  py     Ryd( 5p)     0.00007       2.87249
   234    C   11  pz     Val( 2p)     1.07476      -0.08503
   235    C   11  pz     Ryd( 4p)     0.00437       0.91065
   236    C   11  pz     Ryd( 3p)     0.00030       0.39270
   237    C   11  pz     Ryd( 5p)     0.00017       3.05636
   238    C   11  dxy    Ryd( 3d)     0.00059       2.01181
   239    C   11  dxz    Ryd( 3d)     0.00064       2.21165
   240    C   11  dyz    Ryd( 3d)     0.00049       2.05227
   241    C   11  dx2y2  Ryd( 3d)     0.00061       1.68412
   242    C   11  dz2    Ryd( 3d)     0.00045       2.20399

   243    C   12  S      Cor( 1S)     1.99930     -10.40218
   244    C   12  S      Val( 2S)     0.95123      -0.18294
   245    C   12  S      Ryd( 3S)     0.00107       0.79852
   246    C   12  S      Ryd( 4S)     0.00012       1.16266
   247    C   12  S      Ryd( 5S)     0.00001      22.74046
   248    C   12  px     Val( 2p)     1.06795      -0.07980
   249    C   12  px     Ryd( 4p)     0.00374       0.83821
   250    C   12  px     Ryd( 3p)     0.00037       0.35584
   251    C   12  px     Ryd( 5p)     0.00009       2.97888
   252    C   12  py     Val( 2p)     1.05954      -0.09844
   253    C   12  py     Ryd( 4p)     0.00300       0.78208
   254    C   12  py     Ryd( 3p)     0.00030       0.31936
   255    C   12  py     Ryd( 5p)     0.00003       2.85789
   256    C   12  pz     Val( 2p)     1.08616      -0.06784
   257    C   12  pz     Ryd( 4p)     0.00421       0.93710
   258    C   12  pz     Ryd( 3p)     0.00045       0.35286
   259    C   12  pz     Ryd( 5p)     0.00010       3.03893
   260    C   12  dxy    Ryd( 3d)     0.00052       2.05547
   261    C   12  dxz    Ryd( 3d)     0.00065       2.14434
   262    C   12  dyz    Ryd( 3d)     0.00066       1.94607
   263    C   12  dx2y2  Ryd( 3d)     0.00040       1.73968
   264    C   12  dz2    Ryd( 3d)     0.00044       2.18293

   265    C   13  S      Cor( 1S)     1.99929     -10.39594
   266    C   13  S      Val( 2S)     0.94648      -0.17661
   267    C   13  S      Ryd( 3S)     0.00105       0.82134
   268    C   13  S      Ryd( 4S)     0.00014       0.83478
   269    C   13  S      Ryd( 5S)     0.00001      22.99361
   270    C   13  px     Val( 2p)     1.05803      -0.07939
   271    C   13  px     Ryd( 4p)     0.00355       0.81680
   272    C   13  px     Ryd( 3p)     0.00037       0.35626
   273    C   13  px     Ryd( 5p)     0.00010       2.99197
   274    C   13  py     Val( 2p)     1.02691      -0.09884
   275    C   13  py     Ryd( 4p)     0.00243       0.69314
   276    C   13  py     Ryd( 3p)     0.00033       0.34258
   277    C   13  py     Ryd( 5p)     0.00006       2.86456
   278    C   13  pz     Val( 2p)     1.15256      -0.06370
   279    C   13  pz     Ryd( 4p)     0.00548       1.02433
   280    C   13  pz     Ryd( 3p)     0.00032       0.29362
   281    C   13  pz     Ryd( 5p)     0.00006       3.08202
   282    C   13  dxy    Ryd( 3d)     0.00043       2.09660
   283    C   13  dxz    Ryd( 3d)     0.00062       2.15719
   284    C   13  dyz    Ryd( 3d)     0.00041       1.95935
   285    C   13  dx2y2  Ryd( 3d)     0.00046       1.84608
   286    C   13  dz2    Ryd( 3d)     0.00075       2.01954

   287    C   14  S      Cor( 1S)     1.99919     -10.40117
   288    C   14  S      Val( 2S)     0.93789      -0.17618
   289    C   14  S      Ryd( 4S)     0.00119       0.90060
   290    C   14  S      Ryd( 3S)     0.00013       0.58346
   291    C   14  S      Ryd( 5S)     0.00001      23.20792
   292    C   14  px     Val( 2p)     1.12720      -0.08118
   293    C   14  px     Ryd( 4p)     0.00482       0.98918
   294    C   14  px     Ryd( 3p)     0.00029       0.42691
   295    C   14  px     Ryd( 5p)     0.00004       3.03384
   296    C   14  py     Val( 2p)     1.04404      -0.10457
   297    C   14  py     Ryd( 4p)     0.00260       0.79692
   298    C   14  py     Ryd( 3p)     0.00027       0.45059
   299    C   14  py     Ryd( 5p)     0.00004       2.90138
   300    C   14  pz     Val( 2p)     1.05231      -0.07331
   301    C   14  pz     Ryd( 4p)     0.00331       0.86882
   302    C   14  pz     Ryd( 3p)     0.00035       0.40226
   303    C   14  pz     Ryd( 5p)     0.00012       3.13878
   304    C   14  dxy    Ryd( 3d)     0.00061       1.98845
   305    C   14  dxz    Ryd( 3d)     0.00052       2.20978
   306    C   14  dyz    Ryd( 3d)     0.00052       2.05120
   307    C   14  dx2y2  Ryd( 3d)     0.00047       1.69452
   308    C   14  dz2    Ryd( 3d)     0.00057       2.17405

   309    C   15  S      Cor( 1S)     1.99947     -10.52187
   310    C   15  S      Val( 2S)     0.86182      -0.17756
   311    C   15  S      Ryd( 4S)     0.00830       0.71698
   312    C   15  S      Ryd( 3S)     0.00017       0.56309
   313    C   15  S      Ryd( 5S)     0.00004      23.02587
   314    C   15  px     Val( 2p)     0.92720      -0.03102
   315    C   15  px     Ryd( 4p)     0.00364       1.17764
   316    C   15  px     Ryd( 3p)     0.00028       0.37337
   317    C   15  px     Ryd( 5p)     0.00017       2.42630
   318    C   15  py     Val( 2p)     0.77451      -0.09795
   319    C   15  py     Ryd( 4p)     0.00418       0.96375
   320    C   15  py     Ryd( 3p)     0.00038       0.38059
   321    C   15  py     Ryd( 5p)     0.00011       2.45142
   322    C   15  pz     Val( 2p)     0.82681      -0.06269
   323    C   15  pz     Ryd( 4p)     0.00792       1.13694
   324    C   15  pz     Ryd( 3p)     0.00041       0.45217
   325    C   15  pz     Ryd( 5p)     0.00020       2.48331
   326    C   15  dxy    Ryd( 3d)     0.00266       1.79299
   327    C   15  dxz    Ryd( 3d)     0.00356       2.11906
   328    C   15  dyz    Ryd( 3d)     0.00163       2.04437
   329    C   15  dx2y2  Ryd( 3d)     0.00148       2.09592
   330    C   15  dz2    Ryd( 3d)     0.00314       1.94673

   331    O   16  S      Cor( 1S)     1.99981     -19.36451
   332    O   16  S      Val( 2S)     1.72622      -0.98289
   333    O   16  S      Ryd( 3S)     0.00433       0.73647
   334    O   16  S      Ryd( 4S)     0.00020       1.59672
   335    O   16  S      Ryd( 5S)     0.00000      49.83510
   336    O   16  px     Val( 2p)     1.89236      -0.34210
   337    O   16  px     Ryd( 3p)     0.00264       0.79022
   338    O   16  px     Ryd( 4p)     0.00005       1.61390
   339    O   16  px     Ryd( 5p)     0.00001       4.38810
   340    O   16  py     Val( 2p)     1.54017      -0.30601
   341    O   16  py     Ryd( 3p)     0.00095       0.73732
   342    O   16  py     Ryd( 4p)     0.00005       1.46928
   343    O   16  py     Ryd( 5p)     0.00003       4.51151
   344    O   16  pz     Val( 2p)     1.54005      -0.32016
   345    O   16  pz     Ryd( 3p)     0.00099       0.79516
   346    O   16  pz     Ryd( 4p)     0.00006       1.36380
   347    O   16  pz     Ryd( 5p)     0.00006       4.73633
   348    O   16  dxy    Ryd( 3d)     0.00040       3.04054
   349    O   16  dxz    Ryd( 3d)     0.00091       3.19095
   350    O   16  dyz    Ryd( 3d)     0.00118       3.45751
   351    O   16  dx2y2  Ryd( 3d)     0.00049       3.05316
   352    O   16  dz2    Ryd( 3d)     0.00149       3.32095

   353    F   17  S      Cor( 1S)     1.99991     -25.00353
   354    F   17  S      Val( 2S)     1.80502      -1.41714
   355    F   17  S      Ryd( 3S)     0.00091       1.23973
   356    F   17  S      Ryd( 4S)     0.00013       1.88144
   357    F   17  S      Ryd( 5S)     0.00000      66.69436
   358    F   17  px     Val( 2p)     1.90669      -0.54285
   359    F   17  px     Ryd( 3p)     0.00209       0.65515
   360    F   17  px     Ryd( 4p)     0.00024       1.43755
   361    F   17  px     Ryd( 5p)     0.00001       6.42384
   362    F   17  py     Val( 2p)     1.93498      -0.54200
   363    F   17  py     Ryd( 3p)     0.00230       0.59943
   364    F   17  py     Ryd( 4p)     0.00014       1.45952
   365    F   17  py     Ryd( 5p)     0.00000       6.39741
   366    F   17  pz     Val( 2p)     1.68919      -0.52911
   367    F   17  pz     Ryd( 3p)     0.00118       0.53676
   368    F   17  pz     Ryd( 4p)     0.00021       1.49995
   369    F   17  pz     Ryd( 5p)     0.00005       6.52460
   370    F   17  dxy    Ryd( 3d)     0.00015       3.88742
   371    F   17  dxz    Ryd( 3d)     0.00093       4.15594
   372    F   17  dyz    Ryd( 3d)     0.00060       4.00150
   373    F   17  dx2y2  Ryd( 3d)     0.00014       3.88746
   374    F   17  dz2    Ryd( 3d)     0.00119       4.24456

   375    H   18  S      Val( 1S)     0.79499       0.10965
   376    H   18  S      Ryd( 2S)     0.00039       0.83022
   377    H   18  S      Ryd( 3S)     0.00021       1.91410

   378    H   19  S      Val( 1S)     0.79360       0.10855
   379    H   19  S      Ryd( 2S)     0.00047       0.78087
   380    H   19  S      Ryd( 3S)     0.00022       1.97955

   381    H   20  S      Val( 1S)     0.79433       0.10617
   382    H   20  S      Ryd( 2S)     0.00079       1.38212
   383    H   20  S      Ryd( 3S)     0.00019       1.43988

   384    H   21  S      Val( 1S)     0.79285       0.10515
   385    H   21  S      Ryd( 2S)     0.00068       1.41296
   386    H   21  S      Ryd( 3S)     0.00021       1.42079

   387    H   22  S      Val( 1S)     0.79357       0.10880
   388    H   22  S      Ryd( 2S)     0.00047       0.77917
   389    H   22  S      Ryd( 3S)     0.00022       1.97152

   390    H   23  S      Val( 1S)     0.75449       0.03365
   391    H   23  S      Ryd( 2S)     0.00206       0.64932
   392    H   23  S      Ryd( 3S)     0.00015       2.38426

   393    H   24  S      Val( 1S)     0.59104       0.13817
   394    H   24  S      Ryd( 2S)     0.00282       0.65659
   395    H   24  S      Ryd( 3S)     0.00045       2.24140

   396    H   25  S      Val( 1S)     0.77896       0.09885
   397    H   25  S      Ryd( 2S)     0.00068       1.01621
   398    H   25  S      Ryd( 3S)     0.00020       1.68576

   399    H   26  S      Val( 1S)     0.78992       0.10700
   400    H   26  S      Ryd( 2S)     0.00039       0.98881
   401    H   26  S      Ryd( 3S)     0.00022       1.75120

   402    H   27  S      Val( 1S)     0.79079       0.10730
   403    H   27  S      Ryd( 2S)     0.00042       0.76993
   404    H   27  S      Ryd( 3S)     0.00022       1.98544

   405    H   28  S      Val( 1S)     0.78866       0.10312
   406    H   28  S      Ryd( 3S)     0.00053       1.63394
   407    H   28  S      Ryd( 2S)     0.00026       1.19013

   408    H   29  S      Val( 1S)     0.84945       0.02723
   409    H   29  S      Ryd( 2S)     0.00076       1.16943
   410    H   29  S      Ryd( 3S)     0.00015       1.62128

 WARNING:  1 low occupancy (<1.9990e) core orbital  found on  C   10

 WARNING:  Population inversion found on atom  C    1
           Population inversion found on atom  C    2
           Population inversion found on atom  C    3
           Population inversion found on atom  C    4
           Population inversion found on atom  C    5
           Population inversion found on atom  C    6
           Population inversion found on atom  C    7
           Population inversion found on atom  C    8
           Population inversion found on atom  N    9
           Population inversion found on atom  C   10
           Population inversion found on atom  C   11
           Population inversion found on atom  C   12
           Population inversion found on atom  C   13
           Population inversion found on atom  C   14
           Population inversion found on atom  C   15
           Population inversion found on atom  H   28


 Summary of Natural Population Analysis:                  
                                                          
                                       Natural Population 
                Natural  -----------------------------------------------
    Atom  No    Charge         Core      Valence    Rydberg      Total
 -----------------------------------------------------------------------
      C    1   -0.20032      1.99929     4.18407    0.01696     6.20032
      C    2   -0.18727      1.99929     4.17099    0.01699     6.18727
      C    3   -0.19997      1.99916     4.18504    0.01576     6.19997
      C    4   -0.04017      1.99912     4.02265    0.01841     6.04017
      C    5   -0.19387      1.99918     4.17931    0.01538     6.19387
      C    6   -0.18730      1.99929     4.17119    0.01682     6.18730
      C    7   -0.07462      1.99906     4.04333    0.03223     6.07462
      C    8   -0.09778      1.99903     4.08029    0.01846     6.09778
      N    9   -0.61657      1.99940     5.59771    0.01946     7.61657
      C   10    0.41996      1.99857     3.55455    0.02692     5.58004
      C   11   -0.25301      1.99919     4.23718    0.01664     6.25301
      C   12   -0.18035      1.99930     4.16489    0.01617     6.18035
      C   13   -0.19984      1.99929     4.18399    0.01657     6.19984
      C   14   -0.17649      1.99919     4.16144    0.01586     6.17649
      C   15    0.57191      1.99947     3.39034    0.03828     5.42809
      O   16   -0.71244      1.99981     6.69880    0.01383     8.71244
      F   17   -0.34604      1.99991     7.33587    0.01026     9.34604
      H   18    0.20440      0.00000     0.79499    0.00061     0.79560
      H   19    0.20570      0.00000     0.79360    0.00069     0.79430
      H   20    0.20470      0.00000     0.79433    0.00097     0.79530
      H   21    0.20626      0.00000     0.79285    0.00089     0.79374
      H   22    0.20574      0.00000     0.79357    0.00069     0.79426
      H   23    0.24330      0.00000     0.75449    0.00221     0.75670
      H   24    0.40569      0.00000     0.59104    0.00327     0.59431
      H   25    0.22016      0.00000     0.77896    0.00088     0.77984
      H   26    0.20946      0.00000     0.78992    0.00061     0.79054
      H   27    0.20857      0.00000     0.79079    0.00064     0.79143
      H   28    0.21055      0.00000     0.78866    0.00079     0.78945
      H   29    0.14963      0.00000     0.84945    0.00092     0.85037
 =======================================================================
   * Total *   -0.00000     33.98754    85.67429    0.33817   120.00000

                                 Natural Population      
 --------------------------------------------------------
   Core                      33.98754 ( 99.9634% of  34)
   Valence                   85.67429 ( 99.6213% of  86)
   Natural Minimal Basis    119.66183 ( 99.7182% of 120)
   Natural Rydberg Basis      0.33817 (  0.2818% of 120)
 --------------------------------------------------------

    Atom  No          Natural Electron Configuration
 ----------------------------------------------------------------------------
      C    1      [core]2S( 0.95)2p( 3.23)4p( 0.01)
      C    2      [core]2S( 0.95)2p( 3.22)4p( 0.01)
      C    3      [core]2S( 0.93)2p( 3.25)4p( 0.01)
      C    4      [core]2S( 0.88)2p( 3.14)4p( 0.01)
      C    5      [core]2S( 0.94)2p( 3.24)4p( 0.01)
      C    6      [core]2S( 0.95)2p( 3.22)4p( 0.01)
      C    7      [core]2S( 0.90)2p( 3.14)4p( 0.02)
      C    8      [core]2S( 0.89)2p( 3.19)4p( 0.01)
      N    9      [core]2S( 1.24)2p( 4.36)3p( 0.01)
      C   10      [core]2S( 0.82)2p( 2.73)3d( 0.01)4p( 0.02)
      C   11      [core]2S( 0.96)2p( 3.28)4p( 0.01)
      C   12      [core]2S( 0.95)2p( 3.21)4p( 0.01)
      C   13      [core]2S( 0.95)2p( 3.24)4p( 0.01)
      C   14      [core]2S( 0.94)2p( 3.22)4p( 0.01)
      C   15      [core]2S( 0.86)2p( 2.53)4S( 0.01)3d( 0.01)4p( 0.02)
      O   16      [core]2S( 1.73)2p( 4.97)
      F   17      [core]2S( 1.81)2p( 5.53)3p( 0.01)
      H   18            1S( 0.79)
      H   19            1S( 0.79)
      H   20            1S( 0.79)
      H   21            1S( 0.79)
      H   22            1S( 0.79)
      H   23            1S( 0.75)
      H   24            1S( 0.59)
      H   25            1S( 0.78)
      H   26            1S( 0.79)
      H   27            1S( 0.79)
      H   28            1S( 0.79)
      H   29            1S( 0.85)


 Wiberg bond index matrix in the NAO basis:                                    

     Atom    1       2       3       4       5       6       7       8       9
     ---- ------  ------  ------  ------  ------  ------  ------  ------  ------
   1.  C  0.0000  1.4422  0.0113  0.1095  0.0112  1.4267  0.0012  0.0028  0.0003
   2.  C  1.4422  0.0000  1.4275  0.0130  0.1139  0.0114  0.0077  0.0002  0.0007
   3.  C  0.0113  1.4275  0.0000  1.4087  0.0124  0.1097  0.0097  0.0096  0.0034
   4.  C  0.1095  0.0130  1.4087  0.0000  1.3940  0.0126  0.9861  0.0149  0.0168
   5.  C  0.0112  0.1139  0.0124  1.3940  0.0000  1.4465  0.0104  0.0061  0.0069
   6.  C  1.4267  0.0114  0.1097  0.0126  1.4465  0.0000  0.0082  0.0006  0.0008
   7.  C  0.0012  0.0077  0.0097  0.9861  0.0104  0.0082  0.0000  0.9822  0.9627
   8.  C  0.0028  0.0002  0.0096  0.0149  0.0061  0.0006  0.9822  0.0000  0.0187
   9.  N  0.0003  0.0007  0.0034  0.0168  0.0069  0.0008  0.9627  0.0187  0.0000
  10.  C  0.0005  0.0003  0.0013  0.0049  0.0009  0.0003  0.0098  1.3536  0.0065
  11.  C  0.0002  0.0001  0.0003  0.0006  0.0005  0.0001  0.0078  0.0129  0.0005
  12.  C  0.0005  0.0002  0.0008  0.0021  0.0006  0.0001  0.0014  0.1058  0.0036
  13.  C  0.0001  0.0000  0.0004  0.0003  0.0003  0.0001  0.0075  0.0128  0.0004
  14.  C  0.0008  0.0005  0.0014  0.0083  0.0014  0.0002  0.0124  1.4078  0.0109
  15.  C  0.0001  0.0001  0.0008  0.0075  0.0005  0.0003  0.0113  0.0083  1.2460
  16.  O  0.0001  0.0001  0.0007  0.0041  0.0006  0.0002  0.0143  0.0039  0.1667
  17.  F  0.0002  0.0007  0.0014  0.0018  0.0007  0.0003  0.0039  0.0463  0.0025
  18.  H  0.9303  0.0037  0.0076  0.0003  0.0076  0.0036  0.0004  0.0000  0.0000
  19.  H  0.0037  0.9298  0.0037  0.0070  0.0004  0.0076  0.0003  0.0001  0.0001
  20.  H  0.0075  0.0039  0.9276  0.0038  0.0087  0.0004  0.0022  0.0002  0.0009
  21.  H  0.0076  0.0004  0.0089  0.0037  0.9271  0.0039  0.0020  0.0003  0.0004
  22.  H  0.0037  0.0075  0.0004  0.0069  0.0036  0.9302  0.0003  0.0000  0.0002
  23.  H  0.0036  0.0001  0.0127  0.0031  0.0055  0.0003  0.8866  0.0033  0.0012
  24.  H  0.0001  0.0000  0.0005  0.0004  0.0002  0.0000  0.0057  0.0004  0.7993
  25.  H  0.0000  0.0000  0.0000  0.0000  0.0000  0.0000  0.0004  0.0060  0.0000
  26.  H  0.0000  0.0000  0.0000  0.0000  0.0000  0.0000  0.0003  0.0003  0.0000
  27.  H  0.0000  0.0000  0.0000  0.0001  0.0000  0.0000  0.0002  0.0071  0.0001
  28.  H  0.0000  0.0000  0.0001  0.0002  0.0001  0.0000  0.0021  0.0039  0.0003
  29.  H  0.0000  0.0000  0.0001  0.0001  0.0000  0.0000  0.0006  0.0002  0.0031

     Atom   10      11      12      13      14      15      16      17      18
     ---- ------  ------  ------  ------  ------  ------  ------  ------  ------
   1.  C  0.0005  0.0002  0.0005  0.0001  0.0008  0.0001  0.0001  0.0002  0.9303
   2.  C  0.0003  0.0001  0.0002  0.0000  0.0005  0.0001  0.0001  0.0007  0.0037
   3.  C  0.0013  0.0003  0.0008  0.0004  0.0014  0.0008  0.0007  0.0014  0.0076
   4.  C  0.0049  0.0006  0.0021  0.0003  0.0083  0.0075  0.0041  0.0018  0.0003
   5.  C  0.0009  0.0005  0.0006  0.0003  0.0014  0.0005  0.0006  0.0007  0.0076
   6.  C  0.0003  0.0001  0.0001  0.0001  0.0002  0.0003  0.0002  0.0003  0.0036
   7.  C  0.0098  0.0078  0.0014  0.0075  0.0124  0.0113  0.0143  0.0039  0.0004
   8.  C  1.3536  0.0129  0.1058  0.0128  1.4078  0.0083  0.0039  0.0463  0.0000
   9.  N  0.0065  0.0005  0.0036  0.0004  0.0109  1.2460  0.1667  0.0025  0.0000
  10.  C  0.0000  1.4004  0.0141  0.1039  0.0145  0.0010  0.0011  0.8946  0.0000
  11.  C  1.4004  0.0000  1.4315  0.0110  0.1093  0.0002  0.0001  0.0477  0.0000
  12.  C  0.0141  1.4315  0.0000  1.4364  0.0115  0.0005  0.0008  0.0065  0.0000
  13.  C  0.1039  0.0110  1.4364  0.0000  1.4308  0.0003  0.0002  0.0127  0.0000
  14.  C  0.0145  0.1093  0.0115  1.4308  0.0000  0.0010  0.0013  0.0066  0.0000
  15.  C  0.0010  0.0002  0.0005  0.0003  0.0010  0.0000  1.6069  0.0005  0.0000
  16.  O  0.0011  0.0001  0.0008  0.0002  0.0013  1.6069  0.0000  0.0003  0.0000
  17.  F  0.8946  0.0477  0.0065  0.0127  0.0066  0.0005  0.0003  0.0000  0.0000
  18.  H  0.0000  0.0000  0.0000  0.0000  0.0000  0.0000  0.0000  0.0000  0.0000
  19.  H  0.0000  0.0000  0.0000  0.0000  0.0000  0.0000  0.0000  0.0000  0.0026
  20.  H  0.0001  0.0000  0.0000  0.0000  0.0001  0.0001  0.0001  0.0001  0.0002
  21.  H  0.0001  0.0000  0.0000  0.0001  0.0004  0.0001  0.0001  0.0000  0.0002
  22.  H  0.0000  0.0000  0.0000  0.0000  0.0000  0.0000  0.0000  0.0000  0.0026
  23.  H  0.0078  0.0001  0.0001  0.0008  0.0027  0.0017  0.0018  0.0004  0.0000
  24.  H  0.0003  0.0004  0.0001  0.0001  0.0002  0.0045  0.0047  0.0026  0.0000
  25.  H  0.0035  0.9235  0.0052  0.0075  0.0006  0.0000  0.0000  0.0027  0.0000
  26.  H  0.0066  0.0037  0.9288  0.0039  0.0075  0.0000  0.0000  0.0005  0.0000
  27.  H  0.0004  0.0077  0.0038  0.9285  0.0038  0.0000  0.0000  0.0003  0.0000
  28.  H  0.0077  0.0003  0.0075  0.0039  0.9265  0.0001  0.0001  0.0006  0.0000
  29.  H  0.0001  0.0000  0.0000  0.0000  0.0001  0.9255  0.0384  0.0001  0.0000

     Atom   19      20      21      22      23      24      25      26      27
     ---- ------  ------  ------  ------  ------  ------  ------  ------  ------
   1.  C  0.0037  0.0075  0.0076  0.0037  0.0036  0.0001  0.0000  0.0000  0.0000
   2.  C  0.9298  0.0039  0.0004  0.0075  0.0001  0.0000  0.0000  0.0000  0.0000
   3.  C  0.0037  0.9276  0.0089  0.0004  0.0127  0.0005  0.0000  0.0000  0.0000
   4.  C  0.0070  0.0038  0.0037  0.0069  0.0031  0.0004  0.0000  0.0000  0.0001
   5.  C  0.0004  0.0087  0.9271  0.0036  0.0055  0.0002  0.0000  0.0000  0.0000
   6.  C  0.0076  0.0004  0.0039  0.9302  0.0003  0.0000  0.0000  0.0000  0.0000
   7.  C  0.0003  0.0022  0.0020  0.0003  0.8866  0.0057  0.0004  0.0003  0.0002
   8.  C  0.0001  0.0002  0.0003  0.0000  0.0033  0.0004  0.0060  0.0003  0.0071
   9.  N  0.0001  0.0009  0.0004  0.0002  0.0012  0.7993  0.0000  0.0000  0.0001
  10.  C  0.0000  0.0001  0.0001  0.0000  0.0078  0.0003  0.0035  0.0066  0.0004
  11.  C  0.0000  0.0000  0.0000  0.0000  0.0001  0.0004  0.9235  0.0037  0.0077
  12.  C  0.0000  0.0000  0.0000  0.0000  0.0001  0.0001  0.0052  0.9288  0.0038
  13.  C  0.0000  0.0000  0.0001  0.0000  0.0008  0.0001  0.0075  0.0039  0.9285
  14.  C  0.0000  0.0001  0.0004  0.0000  0.0027  0.0002  0.0006  0.0075  0.0038
  15.  C  0.0000  0.0001  0.0001  0.0000  0.0017  0.0045  0.0000  0.0000  0.0000
  16.  O  0.0000  0.0001  0.0001  0.0000  0.0018  0.0047  0.0000  0.0000  0.0000
  17.  F  0.0000  0.0001  0.0000  0.0000  0.0004  0.0026  0.0027  0.0005  0.0003
  18.  H  0.0026  0.0002  0.0002  0.0026  0.0000  0.0000  0.0000  0.0000  0.0000
  19.  H  0.0000  0.0026  0.0004  0.0002  0.0002  0.0000  0.0000  0.0000  0.0000
  20.  H  0.0026  0.0000  0.0002  0.0004  0.0002  0.0002  0.0000  0.0000  0.0000
  21.  H  0.0004  0.0002  0.0000  0.0026  0.0002  0.0000  0.0000  0.0000  0.0000
  22.  H  0.0002  0.0004  0.0026  0.0000  0.0000  0.0000  0.0000  0.0000  0.0000
  23.  H  0.0002  0.0002  0.0002  0.0000  0.0000  0.0099  0.0003  0.0000  0.0001
  24.  H  0.0000  0.0002  0.0000  0.0000  0.0099  0.0000  0.0000  0.0000  0.0000
  25.  H  0.0000  0.0000  0.0000  0.0000  0.0003  0.0000  0.0000  0.0027  0.0001
  26.  H  0.0000  0.0000  0.0000  0.0000  0.0000  0.0000  0.0027  0.0000  0.0026
  27.  H  0.0000  0.0000  0.0000  0.0000  0.0001  0.0000  0.0001  0.0026  0.0000
  28.  H  0.0000  0.0000  0.0000  0.0000  0.0004  0.0000  0.0003  0.0002  0.0025
  29.  H  0.0000  0.0001  0.0000  0.0000  0.0011  0.0096  0.0000  0.0000  0.0000

     Atom   28      29
     ---- ------  ------
   1.  C  0.0000  0.0000
   2.  C  0.0000  0.0000
   3.  C  0.0001  0.0001
   4.  C  0.0002  0.0001
   5.  C  0.0001  0.0000
   6.  C  0.0000  0.0000
   7.  C  0.0021  0.0006
   8.  C  0.0039  0.0002
   9.  N  0.0003  0.0031
  10.  C  0.0077  0.0001
  11.  C  0.0003  0.0000
  12.  C  0.0075  0.0000
  13.  C  0.0039  0.0000
  14.  C  0.9265  0.0001
  15.  C  0.0001  0.9255
  16.  O  0.0001  0.0384
  17.  F  0.0006  0.0001
  18.  H  0.0000  0.0000
  19.  H  0.0000  0.0000
  20.  H  0.0000  0.0001
  21.  H  0.0000  0.0000
  22.  H  0.0000  0.0000
  23.  H  0.0004  0.0011
  24.  H  0.0000  0.0096
  25.  H  0.0003  0.0000
  26.  H  0.0002  0.0000
  27.  H  0.0025  0.0000
  28.  H  0.0000  0.0000
  29.  H  0.0000  0.0000


 Wiberg bond index, Totals by atom:                                            

     Atom    1
     ---- ------
   1.  C  3.9645
   2.  C  3.9641
   3.  C  3.9612
   4.  C  4.0108
   5.  C  3.9604
   6.  C  3.9641
   7.  C  3.9376
   8.  C  4.0083
   9.  N  3.2533
  10.  C  3.8344
  11.  C  3.9588
  12.  C  3.9620
  13.  C  3.9620
  14.  C  3.9605
  15.  C  3.8176
  16.  O  1.8466
  17.  F  1.0341
  18.  H  0.9592
  19.  H  0.9588
  20.  H  0.9596
  21.  H  0.9589
  22.  H  0.9588
  23.  H  0.9441
  24.  H  0.8393
  25.  H  0.9529
  26.  H  0.9571
  27.  H  0.9575
  28.  H  0.9569
  29.  H  0.9792


 Atom-atom overlap-weighted NAO bond order:                                    

     Atom    1       2       3       4       5       6       7       8       9
     ---- ------  ------  ------  ------  ------  ------  ------  ------  ------
   1.  C  0.0000  1.1498  0.0137 -0.0451  0.0136  1.1437  0.0009 -0.0005 -0.0007
   2.  C  1.1498  0.0000  1.1403  0.0228 -0.0426  0.0174  0.0090 -0.0009 -0.0002
   3.  C  0.0137  1.1403  0.0000  1.1299  0.0134 -0.0426  0.0127  0.0015 -0.0060
   4.  C -0.0451  0.0228  1.1299  0.0000  1.1237  0.0234  0.8653  0.0225 -0.0015
   5.  C  0.0136 -0.0426  0.0134  1.1237  0.0000  1.1468  0.0189 -0.0100  0.0036
   6.  C  1.1437  0.0174 -0.0426  0.0234  1.1468  0.0000  0.0078  0.0005 -0.0011
   7.  C  0.0009  0.0090  0.0127  0.8653  0.0189  0.0078  0.0000  0.8591  0.8184
   8.  C -0.0005 -0.0009  0.0015  0.0225 -0.0100  0.0005  0.8591  0.0000  0.0084
   9.  N -0.0007 -0.0002 -0.0060 -0.0015  0.0036 -0.0011  0.8184  0.0084  0.0000
  10.  C -0.0000  0.0000 -0.0002 -0.0131 -0.0013  0.0005  0.0051  1.1265 -0.0091
  11.  C  0.0000  0.0001  0.0009  0.0002 -0.0002  0.0001  0.0084  0.0308 -0.0004
  12.  C -0.0000 -0.0000 -0.0001 -0.0004  0.0003 -0.0000  0.0011 -0.0403 -0.0003
  13.  C -0.0000 -0.0000  0.0001 -0.0007  0.0009 -0.0000  0.0095  0.0153 -0.0010
  14.  C -0.0000 -0.0001  0.0004  0.0002 -0.0021  0.0003  0.0287  1.1253  0.0015
  15.  C -0.0000  0.0001  0.0011  0.0020  0.0005 -0.0002  0.0116  0.0016  1.0338
  16.  O  0.0000  0.0001 -0.0007 -0.0006  0.0000  0.0000  0.0054 -0.0002 -0.0344
  17.  F  0.0001  0.0007  0.0016 -0.0005  0.0004 -0.0000 -0.0039 -0.0315  0.0064
  18.  H  0.8059  0.0175  0.0020  0.0003  0.0019  0.0175 -0.0002  0.0000  0.0000
  19.  H  0.0184  0.8062  0.0162  0.0011 -0.0006  0.0030 -0.0005  0.0000  0.0000
  20.  H  0.0030  0.0178  0.8007  0.0144  0.0026  0.0014 -0.0042 -0.0003 -0.0019
  21.  H  0.0028  0.0013  0.0027  0.0153  0.7992  0.0176 -0.0015 -0.0009 -0.0000
  22.  H  0.0183  0.0030 -0.0005  0.0011  0.0161  0.8065 -0.0006  0.0000  0.0000
  23.  H  0.0000 -0.0005  0.0034  0.0066 -0.0032  0.0001  0.7531  0.0059 -0.0029
  24.  H -0.0000 -0.0002  0.0022 -0.0014  0.0003 -0.0001  0.0001 -0.0014  0.7092
  25.  H -0.0000  0.0000  0.0000  0.0000  0.0000 -0.0000 -0.0003  0.0009  0.0000
  26.  H  0.0000  0.0000  0.0000  0.0000 -0.0000  0.0000 -0.0002  0.0005  0.0000
  27.  H  0.0000  0.0000  0.0000  0.0000 -0.0000  0.0000 -0.0006  0.0013  0.0000
  28.  H  0.0000  0.0000 -0.0001  0.0008 -0.0001 -0.0000 -0.0044  0.0139  0.0004
  29.  H  0.0000 -0.0000  0.0002  0.0011  0.0002  0.0000 -0.0036  0.0007 -0.0068

     Atom   10      11      12      13      14      15      16      17      18
     ---- ------  ------  ------  ------  ------  ------  ------  ------  ------
   1.  C -0.0000  0.0000 -0.0000 -0.0000 -0.0000 -0.0000  0.0000  0.0001  0.8059
   2.  C  0.0000  0.0001 -0.0000 -0.0000 -0.0001  0.0001  0.0001  0.0007  0.0175
   3.  C -0.0002  0.0009 -0.0001  0.0001  0.0004  0.0011 -0.0007  0.0016  0.0020
   4.  C -0.0131  0.0002 -0.0004 -0.0007  0.0002  0.0020 -0.0006 -0.0005  0.0003
   5.  C -0.0013 -0.0002  0.0003  0.0009 -0.0021  0.0005  0.0000  0.0004  0.0019
   6.  C  0.0005  0.0001 -0.0000 -0.0000  0.0003 -0.0002  0.0000 -0.0000  0.0175
   7.  C  0.0051  0.0084  0.0011  0.0095  0.0287  0.0116  0.0054 -0.0039 -0.0002
   8.  C  1.1265  0.0308 -0.0403  0.0153  1.1253  0.0016 -0.0002 -0.0315  0.0000
   9.  N -0.0091 -0.0004 -0.0003 -0.0010  0.0015  1.0338 -0.0344  0.0064  0.0000
  10.  C  0.0000  1.1474  0.0306 -0.0340  0.0269  0.0012 -0.0003  0.7376 -0.0000
  11.  C  1.1474  0.0000  1.1435  0.0116 -0.0374 -0.0002  0.0000 -0.0285 -0.0000
  12.  C  0.0306  1.1435  0.0000  1.1464  0.0123 -0.0001  0.0000  0.0014  0.0000
  13.  C -0.0340  0.0116  1.1464  0.0000  1.1394  0.0001  0.0000 -0.0001  0.0000
  14.  C  0.0269 -0.0374  0.0123  1.1394  0.0000  0.0022  0.0000  0.0038 -0.0000
  15.  C  0.0012 -0.0002 -0.0001  0.0001  0.0022  0.0000  1.2241 -0.0004 -0.0000
  16.  O -0.0003  0.0000  0.0000  0.0000  0.0000  1.2241  0.0000 -0.0000 -0.0000
  17.  F  0.7376 -0.0285  0.0014 -0.0001  0.0038 -0.0004 -0.0000  0.0000  0.0000
  18.  H -0.0000 -0.0000  0.0000  0.0000 -0.0000 -0.0000 -0.0000  0.0000  0.0000
  19.  H -0.0000 -0.0000  0.0000  0.0000  0.0000 -0.0001  0.0000  0.0000 -0.0034
  20.  H  0.0001 -0.0000  0.0000  0.0000  0.0000  0.0002  0.0001 -0.0002  0.0000
  21.  H -0.0004  0.0001  0.0001  0.0003 -0.0005 -0.0000 -0.0000  0.0001  0.0000
  22.  H -0.0000 -0.0000 -0.0000 -0.0000  0.0000 -0.0000 -0.0000  0.0000 -0.0034
  23.  H  0.0055 -0.0005 -0.0002  0.0003 -0.0013  0.0009  0.0005 -0.0003  0.0000
  24.  H  0.0003  0.0005 -0.0001  0.0000  0.0004  0.0086  0.0078  0.0074  0.0000
  25.  H  0.0159  0.8023  0.0215  0.0026 -0.0001 -0.0000 -0.0000  0.0026 -0.0000
  26.  H  0.0005  0.0170  0.8050  0.0181  0.0013 -0.0000  0.0000  0.0000 -0.0000
  27.  H  0.0000  0.0024  0.0189  0.8058  0.0167 -0.0000  0.0000  0.0000  0.0000
  28.  H  0.0003  0.0014  0.0031  0.0174  0.7986 -0.0002  0.0000 -0.0000 -0.0000
  29.  H -0.0001 -0.0000  0.0000  0.0000  0.0003  0.8073 -0.0119  0.0000 -0.0000

     Atom   19      20      21      22      23      24      25      26      27
     ---- ------  ------  ------  ------  ------  ------  ------  ------  ------
   1.  C  0.0184  0.0030  0.0028  0.0183  0.0000 -0.0000 -0.0000  0.0000  0.0000
   2.  C  0.8062  0.0178  0.0013  0.0030 -0.0005 -0.0002  0.0000  0.0000  0.0000
   3.  C  0.0162  0.8007  0.0027 -0.0005  0.0034  0.0022  0.0000  0.0000  0.0000
   4.  C  0.0011  0.0144  0.0153  0.0011  0.0066 -0.0014  0.0000  0.0000  0.0000
   5.  C -0.0006  0.0026  0.7992  0.0161 -0.0032  0.0003  0.0000 -0.0000 -0.0000
   6.  C  0.0030  0.0014  0.0176  0.8065  0.0001 -0.0001 -0.0000  0.0000  0.0000
   7.  C -0.0005 -0.0042 -0.0015 -0.0006  0.7531  0.0001 -0.0003 -0.0002 -0.0006
   8.  C  0.0000 -0.0003 -0.0009  0.0000  0.0059 -0.0014  0.0009  0.0005  0.0013
   9.  N  0.0000 -0.0019 -0.0000  0.0000 -0.0029  0.7092  0.0000  0.0000  0.0000
  10.  C -0.0000  0.0001 -0.0004 -0.0000  0.0055  0.0003  0.0159  0.0005  0.0000
  11.  C -0.0000 -0.0000  0.0001 -0.0000 -0.0005  0.0005  0.8023  0.0170  0.0024
  12.  C  0.0000  0.0000  0.0001 -0.0000 -0.0002 -0.0001  0.0215  0.8050  0.0189
  13.  C  0.0000  0.0000  0.0003 -0.0000  0.0003  0.0000  0.0026  0.0181  0.8058
  14.  C  0.0000  0.0000 -0.0005  0.0000 -0.0013  0.0004 -0.0001  0.0013  0.0167
  15.  C -0.0001  0.0002 -0.0000 -0.0000  0.0009  0.0086 -0.0000 -0.0000 -0.0000
  16.  O  0.0000  0.0001 -0.0000 -0.0000  0.0005  0.0078 -0.0000  0.0000  0.0000
  17.  F  0.0000 -0.0002  0.0001  0.0000 -0.0003  0.0074  0.0026  0.0000  0.0000
  18.  H -0.0034  0.0000  0.0000 -0.0034  0.0000  0.0000 -0.0000 -0.0000  0.0000
  19.  H  0.0000 -0.0037 -0.0000  0.0000  0.0000 -0.0000 -0.0000  0.0000 -0.0000
  20.  H -0.0037  0.0000  0.0000 -0.0000 -0.0000  0.0014 -0.0000  0.0000 -0.0000
  21.  H -0.0000  0.0000  0.0000 -0.0035  0.0008  0.0000  0.0000 -0.0000 -0.0000
  22.  H  0.0000 -0.0000 -0.0035  0.0000  0.0000 -0.0000 -0.0000 -0.0000 -0.0000
  23.  H  0.0000 -0.0000  0.0008  0.0000  0.0000  0.0039 -0.0000  0.0000  0.0000
  24.  H -0.0000  0.0014  0.0000 -0.0000  0.0039  0.0000  0.0000  0.0000  0.0000
  25.  H -0.0000 -0.0000  0.0000 -0.0000 -0.0000  0.0000  0.0000 -0.0032  0.0000
  26.  H  0.0000  0.0000 -0.0000 -0.0000  0.0000  0.0000 -0.0032  0.0000 -0.0034
  27.  H -0.0000 -0.0000 -0.0000 -0.0000  0.0000  0.0000  0.0000 -0.0034  0.0000
  28.  H  0.0000  0.0000 -0.0005 -0.0000  0.0017  0.0000 -0.0000  0.0000 -0.0033
  29.  H -0.0000 -0.0001 -0.0000 -0.0000  0.0038  0.0037 -0.0000 -0.0000 -0.0000

     Atom   28      29
     ---- ------  ------
   1.  C  0.0000  0.0000
   2.  C  0.0000 -0.0000
   3.  C -0.0001  0.0002
   4.  C  0.0008  0.0011
   5.  C -0.0001  0.0002
   6.  C -0.0000  0.0000
   7.  C -0.0044 -0.0036
   8.  C  0.0139  0.0007
   9.  N  0.0004 -0.0068
  10.  C  0.0003 -0.0001
  11.  C  0.0014 -0.0000
  12.  C  0.0031  0.0000
  13.  C  0.0174  0.0000
  14.  C  0.7986  0.0003
  15.  C -0.0002  0.8073
  16.  O  0.0000 -0.0119
  17.  F -0.0000  0.0000
  18.  H -0.0000 -0.0000
  19.  H  0.0000 -0.0000
  20.  H  0.0000 -0.0001
  21.  H -0.0005 -0.0000
  22.  H -0.0000 -0.0000
  23.  H  0.0017  0.0038
  24.  H  0.0000  0.0037
  25.  H -0.0000 -0.0000
  26.  H  0.0000 -0.0000
  27.  H -0.0033 -0.0000
  28.  H  0.0000 -0.0001
  29.  H -0.0001  0.0000


 Atom-atom overlap-weighted NAO bond order, Totals by atom:                    

     Atom    1
     ---- ------
   1.  C  3.1239
   2.  C  3.1416
   3.  C  3.0928
   4.  C  3.1675
   5.  C  3.0823
   6.  C  3.1424
   7.  C  3.3952
   8.  C  3.1288
   9.  N  2.5154
  10.  C  3.0399
  11.  C  3.0996
  12.  C  3.1426
  13.  C  3.1320
  14.  C  3.1169
  15.  C  3.0942
  16.  O  1.1900
  17.  F  0.6968
  18.  H  0.8383
  19.  H  0.8367
  20.  H  0.8313
  21.  H  0.8330
  22.  H  0.8371
  23.  H  0.7777
  24.  H  0.7428
  25.  H  0.8424
  26.  H  0.8357
  27.  H  0.8380
  28.  H  0.8289
  29.  H  0.7948


 MO bond order:                                                                

     Atom    1       2       3       4       5       6       7       8       9
     ---- ------  ------  ------  ------  ------  ------  ------  ------  ------
   1.  C  0.0000 -0.8456  0.0746 -0.0335  0.2803  0.5447  0.0382  0.0016 -0.0147
   2.  C -0.8456  0.0000 -0.3651 -0.0276 -0.1136  0.3420 -0.0525 -0.0139  0.0105
   3.  C  0.0746 -0.3651  0.0000  0.4069 -0.0114 -0.0355  0.1945  0.0234 -0.0109
   4.  C -0.0335 -0.0276  0.4069  0.0000 -0.9521  0.2158 -0.6289  0.0702  0.1119
   5.  C  0.2803 -0.1136 -0.0114 -0.9521  0.0000 -0.2724  0.0246  0.0145 -0.0941
   6.  C  0.5447  0.3420 -0.0355  0.2158 -0.2724  0.0000 -0.0613 -0.0137  0.0439
   7.  C  0.0382 -0.0525  0.1945 -0.6289  0.0246 -0.0613  0.0000  0.4157 -1.5079
   8.  C  0.0016 -0.0139  0.0234  0.0702  0.0145 -0.0137  0.4157  0.0000  0.2348
   9.  N -0.0147  0.0105 -0.0109  0.1119 -0.0941  0.0439 -1.5079  0.2348  0.0000
  10.  C  0.0262  0.0193 -0.0098  0.0931 -0.0326  0.0106  0.0349  2.0645  0.2388
  11.  C  0.0120  0.0045 -0.0045  0.0056  0.0214  0.0106 -0.1161 -0.0148 -0.0182
  12.  C -0.0211 -0.0178  0.0129 -0.0287  0.0535  0.0027 -0.0555 -1.0127 -0.1454
  13.  C -0.0160 -0.0015 -0.0048 -0.0193 -0.0023  0.0060  0.0124 -0.1430 -0.0160
  14.  C  0.0200  0.0153 -0.0177  0.0339 -0.0477 -0.0147  0.1070  1.9716  0.2662
  15.  C  0.0055  0.0034 -0.0225 -0.0203 -0.0065  0.0055 -0.0513 -0.0311 -0.5412
  16.  O -0.0105  0.0040 -0.0062  0.0518 -0.0087  0.0239 -0.2133  0.0422  0.0385
  17.  F  0.0014 -0.0097  0.0100 -0.0292  0.0133  0.0176  0.0280 -0.5396 -0.0657
  18.  H  1.4730  0.0928  0.1244  0.0356  0.1063 -0.0646  0.0237  0.0028  0.0020
  19.  H -0.0794  0.1964  0.0970  0.0236 -0.0013  0.0003 -0.0033  0.0048 -0.0072
  20.  H -0.0629  0.0042 -0.7651  0.0283 -0.0689  0.0012 -0.0489  0.0073  0.0215
  21.  H  0.0607  0.0232  0.0734  0.1071  0.8418 -0.0958 -0.0047  0.0132  0.0352
  22.  H  0.0339  0.1461  0.0279  0.1448  0.0744  1.8409  0.0011  0.0040  0.0240
  23.  H -0.0329  0.0006  0.1073 -0.0463  0.0734 -0.0176  0.2800 -0.0132  0.0327
  24.  H -0.0111  0.0105 -0.0072  0.0134 -0.0158  0.0137 -0.0651  0.0121  0.2905
  25.  H -0.0023  0.0008 -0.0011 -0.0010 -0.0037 -0.0001 -0.0136  0.0406 -0.0012
  26.  H  0.0007  0.0003 -0.0001 -0.0006 -0.0005  0.0010  0.0171  0.0186  0.0029
  27.  H -0.0025  0.0004  0.0033 -0.0038  0.0006  0.0006  0.0050  0.0674  0.0096
  28.  H -0.0024  0.0030 -0.0042 -0.0041 -0.0153  0.0039 -0.0191  0.0354  0.0216
  29.  H  0.0059 -0.0015 -0.0036 -0.0119  0.0001  0.0030 -0.0351 -0.0007 -0.1029

     Atom   10      11      12      13      14      15      16      17      18
     ---- ------  ------  ------  ------  ------  ------  ------  ------  ------
   1.  C  0.0262  0.0120 -0.0211 -0.0160  0.0200  0.0055 -0.0105  0.0014  1.4730
   2.  C  0.0193  0.0045 -0.0178 -0.0015  0.0153  0.0034  0.0040 -0.0097  0.0928
   3.  C -0.0098 -0.0045  0.0129 -0.0048 -0.0177 -0.0225 -0.0062  0.0100  0.1244
   4.  C  0.0931  0.0056 -0.0287 -0.0193  0.0339 -0.0203  0.0518 -0.0292  0.0356
   5.  C -0.0326  0.0214  0.0535 -0.0023 -0.0477 -0.0065 -0.0087  0.0133  0.1063
   6.  C  0.0106  0.0106  0.0027  0.0060 -0.0147  0.0055  0.0239  0.0176 -0.0646
   7.  C  0.0349 -0.1161 -0.0555  0.0124  0.1070 -0.0513 -0.2133  0.0280  0.0237
   8.  C  2.0645 -0.0148 -1.0127 -0.1430  1.9716 -0.0311  0.0422 -0.5396  0.0028
   9.  N  0.2388 -0.0182 -0.1454 -0.0160  0.2662 -0.5412  0.0385 -0.0657  0.0020
  10.  C  0.0000  2.0862  0.0767 -1.0002 -0.2610 -0.0397  0.0720  0.6032  0.0003
  11.  C  2.0862  0.0000  2.1438  0.0382 -1.0932  0.0122 -0.0069 -0.5520 -0.0025
  12.  C  0.0767  2.1438  0.0000  2.1645  0.0663  0.0408 -0.0652 -0.0417  0.0010
  13.  C -1.0002  0.0382  2.1645  0.0000  1.9820  0.0108  0.0024  0.3907  0.0028
  14.  C -0.2610 -1.0932  0.0663  1.9820  0.0000 -0.0318  0.0745 -0.0121 -0.0024
  15.  C -0.0397  0.0122  0.0408  0.0108 -0.0318  0.0000 -0.7241 -0.0321  0.0012
  16.  O  0.0720 -0.0069 -0.0652  0.0024  0.0745 -0.7241  0.0000 -0.0102 -0.0007
  17.  F  0.6032 -0.5520 -0.0417  0.3907 -0.0121 -0.0321 -0.0102  0.0000  0.0050
  18.  H  0.0003 -0.0025  0.0010  0.0028 -0.0024  0.0012 -0.0007  0.0050  0.0000
  19.  H  0.0087 -0.0007 -0.0063  0.0011  0.0076  0.0004 -0.0017  0.0021 -0.0560
  20.  H  0.0147  0.0007 -0.0067  0.0027  0.0103  0.0018  0.0136 -0.0048 -0.0098
  21.  H -0.0032  0.0046  0.0009 -0.0075  0.0169 -0.0002  0.0102  0.0065 -0.0097
  22.  H  0.0032 -0.0036 -0.0040  0.0035 -0.0014  0.0012  0.0064  0.0036 -0.0557
  23.  H  0.0780  0.0031 -0.0100 -0.0101  0.0019 -0.0438  0.0860  0.0153  0.0044
  24.  H  0.0212  0.0187  0.0034 -0.0068 -0.0000  0.1163 -0.0658 -0.0769  0.0005
  25.  H  0.0287  0.6035 -0.0120  0.0462  0.0069  0.0013  0.0022 -0.0280 -0.0003
  26.  H  0.0789  0.0406  0.9368  0.0060  0.0711  0.0030  0.0017 -0.0097 -0.0001
  27.  H  0.0259  0.0719  0.0079  0.8575  0.0438 -0.0023  0.0071  0.0162  0.0001
  28.  H  0.0355  0.0159  0.0338 -0.0152  0.3770  0.0011  0.0055  0.0017  0.0010
  29.  H -0.0074 -0.0015  0.0016  0.0044 -0.0001  0.7418  0.1921  0.0056  0.0007

     Atom   19      20      21      22      23      24      25      26      27
     ---- ------  ------  ------  ------  ------  ------  ------  ------  ------
   1.  C -0.0794 -0.0629  0.0607  0.0339 -0.0329 -0.0111 -0.0023  0.0007 -0.0025
   2.  C  0.1964  0.0042  0.0232  0.1461  0.0006  0.0105  0.0008  0.0003  0.0004
   3.  C  0.0970 -0.7651  0.0734  0.0279  0.1073 -0.0072 -0.0011 -0.0001  0.0033
   4.  C  0.0236  0.0283  0.1071  0.1448 -0.0463  0.0134 -0.0010 -0.0006 -0.0038
   5.  C -0.0013 -0.0689  0.8418  0.0744  0.0734 -0.0158 -0.0037 -0.0005  0.0006
   6.  C  0.0003  0.0012 -0.0958  1.8409 -0.0176  0.0137 -0.0001  0.0010  0.0006
   7.  C -0.0033 -0.0489 -0.0047  0.0011  0.2800 -0.0651 -0.0136  0.0171  0.0050
   8.  C  0.0048  0.0073  0.0132  0.0040 -0.0132  0.0121  0.0406  0.0186  0.0674
   9.  N -0.0072  0.0215  0.0352  0.0240  0.0327  0.2905 -0.0012  0.0029  0.0096
  10.  C  0.0087  0.0147 -0.0032  0.0032  0.0780  0.0212  0.0287  0.0789  0.0259
  11.  C -0.0007  0.0007  0.0046 -0.0036  0.0031  0.0187  0.6035  0.0406  0.0719
  12.  C -0.0063 -0.0067  0.0009 -0.0040 -0.0100  0.0034 -0.0120  0.9368  0.0079
  13.  C  0.0011  0.0027 -0.0075  0.0035 -0.0101 -0.0068  0.0462  0.0060  0.8575
  14.  C  0.0076  0.0103  0.0169 -0.0014  0.0019 -0.0000  0.0069  0.0711  0.0438
  15.  C  0.0004  0.0018 -0.0002  0.0012 -0.0438  0.1163  0.0013  0.0030 -0.0023
  16.  O -0.0017  0.0136  0.0102  0.0064  0.0860 -0.0658  0.0022  0.0017  0.0071
  17.  F  0.0021 -0.0048  0.0065  0.0036  0.0153 -0.0769 -0.0280 -0.0097  0.0162
  18.  H -0.0560 -0.0098 -0.0097 -0.0557  0.0044  0.0005 -0.0003 -0.0001  0.0001
  19.  H  0.0000 -0.0554  0.0100 -0.0096  0.0157  0.0010 -0.0007  0.0001 -0.0004
  20.  H -0.0554  0.0000 -0.0139  0.0096  0.0115  0.0138 -0.0001 -0.0006 -0.0008
  21.  H  0.0100 -0.0139  0.0000 -0.0550  0.0083  0.0011 -0.0015 -0.0003 -0.0014
  22.  H -0.0096  0.0096 -0.0550  0.0000 -0.0003  0.0057 -0.0003 -0.0003 -0.0002
  23.  H  0.0157  0.0115  0.0083 -0.0003  0.0000  0.1176  0.0181  0.0041 -0.0076
  24.  H  0.0010  0.0138  0.0011  0.0057  0.1176  0.0000  0.0053  0.0059  0.0040
  25.  H -0.0007 -0.0001 -0.0015 -0.0003  0.0181  0.0053  0.0000 -0.0552 -0.0078
  26.  H  0.0001 -0.0006 -0.0003 -0.0003  0.0041  0.0059 -0.0552  0.0000 -0.0554
  27.  H -0.0004 -0.0008 -0.0014 -0.0002 -0.0076  0.0040 -0.0078 -0.0554  0.0000
  28.  H -0.0018  0.0001 -0.0044  0.0008  0.0149  0.0024  0.0065 -0.0118 -0.0536
  29.  H  0.0001 -0.0065  0.0009 -0.0003  0.0336  0.1151 -0.0018  0.0004  0.0007

     Atom   28      29
     ---- ------  ------
   1.  C -0.0024  0.0059
   2.  C  0.0030 -0.0015
   3.  C -0.0042 -0.0036
   4.  C -0.0041 -0.0119
   5.  C -0.0153  0.0001
   6.  C  0.0039  0.0030
   7.  C -0.0191 -0.0351
   8.  C  0.0354 -0.0007
   9.  N  0.0216 -0.1029
  10.  C  0.0355 -0.0074
  11.  C  0.0159 -0.0015
  12.  C  0.0338  0.0016
  13.  C -0.0152  0.0044
  14.  C  0.3770 -0.0001
  15.  C  0.0011  0.7418
  16.  O  0.0055  0.1921
  17.  F  0.0017  0.0056
  18.  H  0.0010  0.0007
  19.  H -0.0018  0.0001
  20.  H  0.0001 -0.0065
  21.  H -0.0044  0.0009
  22.  H  0.0008 -0.0003
  23.  H  0.0149  0.0336
  24.  H  0.0024  0.1151
  25.  H  0.0065 -0.0018
  26.  H -0.0118  0.0004
  27.  H -0.0536  0.0007
  28.  H  0.0000 -0.0028
  29.  H -0.0028  0.0000


 MO atomic valencies:                                                          

     Atom    1
     ---- ------
   1.  C  1.4437
   2.  C -0.5714
   3.  C -0.1142
   4.  C -0.4652
   5.  C -0.1429
   6.  C  2.5122
   7.  C -1.6947
   8.  C  3.2623
   9.  N -1.1407
  10.  C  4.2667
  11.  C  3.2795
  12.  C  4.1196
  13.  C  4.2883
  14.  C  3.5900
  15.  C -0.6009
  16.  O -0.4792
  17.  F -0.2915
  18.  H  1.6757
  19.  H  0.1451
  20.  H -0.9032
  21.  H  1.0162
  22.  H  2.2004
  23.  H  0.7247
  24.  H  0.5236
  25.  H  0.6294
  26.  H  1.0545
  27.  H  0.9861
  28.  H  0.4256
  29.  H  0.9297


 NATURAL BOND ORBITAL ANALYSIS:

                       Occupancies       Lewis Structure    Low   High
           Occ.    -------------------  -----------------   occ   occ
  Cycle   Thresh.   Lewis   Non-Lewis     CR  BD  3C  LP    (L)   (NL)   Dev
 =============================================================================
   1(1)    1.90   112.94237   7.05763     17  31   0  12     7      7    0.45
   2(2)    1.90   112.94237   7.05763     17  31   0  12     7      7    0.45
   3(1)    1.80   112.94237   7.05763     17  31   0  12     7      7    0.45
   4(2)    1.80   112.94237   7.05763     17  31   0  12     7      7    0.45
   5(1)    1.70   112.53783   7.46217     17  32   0  11     6      8    0.45
   6(2)    1.70   112.53783   7.46217     17  32   0  11     6      8    0.45
   7(1)    1.60   116.80068   3.19932     17  37   0   6     0      7    0.45
   8(2)    1.60   116.83864   3.16136     17  37   0   6     0      7    0.43
   9(3)    1.60   116.19674   3.80326     17  36   0   7     1      7    0.44
  10(4)    1.60   116.83864   3.16136     17  37   0   6     0      7    0.43
  11(1)    1.50   116.38035   3.61965     17  36   0   7     0      7    0.61
  12(2)    1.50   116.38035   3.61965     17  36   0   7     0      7    0.61
  13(1)    1.60   116.83864   3.16136     17  37   0   6     0      7    0.43
 -----------------------------------------------------------------------------

 Structure accepted: RESONANCE keyword permits strongly delocalized structure

 WARNING:  1 low occupancy (<1.9990e) core orbital  found on  C   10

 --------------------------------------------------------
   Core                     33.98754 ( 99.963% of  34)
   Valence Lewis            82.85110 ( 96.338% of  86)
  ==================       ============================
   Total Lewis             116.83864 ( 97.366% of 120)
  -----------------------------------------------------
   Valence non-Lewis         2.92412 (  2.437% of 120)
   Rydberg non-Lewis         0.23724 (  0.198% of 120)
  ==================       ============================
   Total non-Lewis           3.16136 (  2.634% of 120)
 --------------------------------------------------------


       (Occupancy)   Bond orbital/ Coefficients/ Hybrids
 ---------------------------------------------------------------------------------
     1. (1.98156) BD ( 1) C   1 - C   2  
                ( 49.92%)   0.7066* C   1 s( 34.72%)p 1.88( 65.25%)d 0.00(  0.03%)
                                            0.0000  0.5891 -0.0112  0.0002 -0.0000
                                           -0.1551 -0.0142  0.0049 -0.0000 -0.5035
                                           -0.0116  0.0115 -0.0001 -0.6107  0.0377
                                            0.0074 -0.0001  0.0071  0.0034  0.0133
                                           -0.0071  0.0054
                ( 50.08%)   0.7077* C   2 s( 34.69%)p 1.88( 65.28%)d 0.00(  0.03%)
                                            0.0000  0.5889 -0.0129 -0.0017 -0.0004
                                            0.1713 -0.0217  0.0004 -0.0000  0.5229
                                           -0.0345  0.0053  0.0001  0.5899  0.0120
                                            0.0125  0.0005  0.0055  0.0025  0.0130
                                           -0.0061  0.0083
     2. (1.66496) BD ( 2) C   1 - C   2  
                ( 50.31%)   0.7093* C   1 s(  0.00%)p 1.00( 99.96%)d 0.00(  0.04%)
                                            0.0000 -0.0007 -0.0002  0.0001  0.0000
                                            0.8597  0.0231  0.0111 -0.0004 -0.4784
                                           -0.0126 -0.0061  0.0004  0.1754  0.0046
                                            0.0023 -0.0001 -0.0104 -0.0063 -0.0003
                                           -0.0151 -0.0018
                ( 49.69%)   0.7049* C   2 s(  0.00%)p 1.00( 99.96%)d 0.00(  0.04%)
                                           -0.0000  0.0001 -0.0006 -0.0003 -0.0001
                                            0.8591  0.0216 -0.0110 -0.0012 -0.4796
                                           -0.0119  0.0061  0.0008  0.1755  0.0044
                                           -0.0022 -0.0003  0.0044  0.0160 -0.0083
                                            0.0008  0.0058
     3. (1.98158) BD ( 1) C   1 - C   6  
                ( 49.92%)   0.7065* C   1 s( 34.64%)p 1.89( 65.33%)d 0.00(  0.03%)
                                            0.0000  0.5884 -0.0115  0.0000 -0.0000
                                           -0.2395 -0.0100  0.0060 -0.0001 -0.1544
                                           -0.0287  0.0066 -0.0001  0.7551 -0.0292
                                           -0.0116 -0.0001  0.0052 -0.0092 -0.0059
                                           -0.0012  0.0132
                ( 50.08%)   0.7077* C   6 s( 34.68%)p 1.88( 65.29%)d 0.00(  0.03%)
                                            0.0000  0.5887 -0.0134 -0.0022 -0.0005
                                            0.2549 -0.0211  0.0020 -0.0000  0.1811
                                           -0.0366 -0.0015 -0.0002 -0.7438  0.0035
                                           -0.0133 -0.0006  0.0039 -0.0081 -0.0033
                                           -0.0009  0.0148
     4. (1.98171) BD ( 1) C   1 - H  18  
                ( 60.23%)   0.7761* C   1 s( 30.56%)p 2.27( 69.37%)d 0.00(  0.07%)
                                           -0.0003  0.5525  0.0181 -0.0003  0.0001
                                            0.4221  0.0022  0.0041  0.0009  0.7015
                                            0.0037  0.0069  0.0015 -0.1529 -0.0006
                                           -0.0015 -0.0003  0.0182 -0.0037 -0.0075
                                           -0.0095 -0.0131
                ( 39.77%)   0.6306* H  18 s(100.00%)
                                            1.0000  0.0005  0.0012
     5. (1.97917) BD ( 1) C   2 - C   3  
                ( 49.53%)   0.7038* C   2 s( 34.72%)p 1.88( 65.25%)d 0.00(  0.03%)
                                            0.0000  0.5892 -0.0103  0.0008  0.0002
                                           -0.4086  0.0057 -0.0078 -0.0002 -0.6820
                                            0.0222 -0.0103 -0.0003  0.1356  0.0351
                                            0.0062  0.0006  0.0143 -0.0047 -0.0050
                                           -0.0072 -0.0045
                ( 50.47%)   0.7104* C   3 s( 34.88%)p 1.87( 65.09%)d 0.00(  0.03%)
                                           -0.0001  0.5904  0.0151 -0.0015 -0.0001
                                            0.4113 -0.0094 -0.0042  0.0004  0.6752
                                           -0.0014 -0.0079  0.0003 -0.1551  0.0400
                                           -0.0030 -0.0009  0.0142 -0.0026 -0.0020
                                           -0.0081 -0.0054
     6. (1.98140) BD ( 1) C   2 - H  19  
                ( 60.29%)   0.7765* C   2 s( 30.50%)p 2.28( 69.43%)d 0.00(  0.07%)
                                            0.0003 -0.5519 -0.0184 -0.0007 -0.0002
                                           -0.2534 -0.0012  0.0026 -0.0005 -0.1704
                                           -0.0004  0.0022 -0.0004  0.7752  0.0046
                                           -0.0074  0.0013 -0.0012  0.0125  0.0091
                                           -0.0021 -0.0206
                ( 39.71%)   0.6302* H  19 s(100.00%)
                                           -1.0000 -0.0005 -0.0012
     7. (1.97411) BD ( 1) C   3 - C   4  
                ( 49.05%)   0.7004* C   3 s( 34.83%)p 1.87( 65.15%)d 0.00(  0.03%)
                                            0.0001  0.5901  0.0056  0.0041  0.0003
                                           -0.2531  0.0117  0.0027  0.0000 -0.1916
                                            0.0205  0.0028  0.0013  0.7416  0.0033
                                           -0.0104  0.0014  0.0044 -0.0077 -0.0036
                                           -0.0013  0.0134
                ( 50.95%)   0.7138* C   4 s( 34.13%)p 1.93( 65.84%)d 0.00(  0.03%)
                                            0.0000  0.5842  0.0069  0.0028  0.0002
                                            0.2447 -0.0001 -0.0018  0.0008  0.1580
                                            0.0074  0.0004 -0.0004 -0.7571  0.0145
                                            0.0025 -0.0028  0.0041 -0.0086 -0.0054
                                           -0.0001  0.0130
     8. (1.66726) BD ( 2) C   3 - C   4  
                ( 49.62%)   0.7044* C   3 s(  0.00%)p 1.00( 99.96%)d 0.00(  0.04%)
                                           -0.0001 -0.0042 -0.0001 -0.0019  0.0001
                                            0.8596  0.0097  0.0061 -0.0020 -0.4803
                                           -0.0079 -0.0026  0.0004  0.1727  0.0034
                                            0.0012 -0.0003  0.0042  0.0162 -0.0086
                                            0.0013  0.0053
                ( 50.38%)   0.7098* C   4 s(  0.00%)p 1.00( 99.96%)d 0.00(  0.03%)
                                            0.0001  0.0001 -0.0064 -0.0013  0.0000
                                            0.8565  0.0059  0.0074 -0.0041 -0.4846
                                           -0.0096 -0.0038  0.0013  0.1757  0.0030
                                            0.0022 -0.0007  0.0048 -0.0097  0.0079
                                            0.0119 -0.0033
     9. (1.98037) BD ( 1) C   3 - H  20  
                ( 60.27%)   0.7764* C   3 s( 30.20%)p 2.31( 69.73%)d 0.00(  0.07%)
                                            0.0003 -0.5493  0.0163  0.0023  0.0001
                                            0.1643  0.0039 -0.0012 -0.0006  0.5247
                                            0.0068  0.0002 -0.0001  0.6284 -0.0055
                                            0.0055  0.0025 -0.0048 -0.0071 -0.0216
                                            0.0079 -0.0083
                ( 39.73%)   0.6303* H  20 s(100.00%)
                                           -1.0000 -0.0017 -0.0008
    10. (1.97349) BD ( 1) C   4 - C   5  
                ( 50.89%)   0.7133* C   4 s( 33.83%)p 1.96( 66.14%)d 0.00(  0.03%)
                                           -0.0000  0.5816  0.0051  0.0002  0.0002
                                            0.1653  0.0037 -0.0002  0.0004  0.5129
                                           -0.0035  0.0000  0.0019  0.6089 -0.0135
                                           -0.0022  0.0032  0.0060  0.0038  0.0140
                                           -0.0064  0.0067
                ( 49.11%)   0.7008* C   5 s( 35.00%)p 1.86( 64.97%)d 0.00(  0.03%)
                                            0.0001  0.5915  0.0060  0.0041  0.0004
                                           -0.1682  0.0134  0.0020  0.0007 -0.5296
                                            0.0161  0.0075  0.0004 -0.5834 -0.0107
                                            0.0085 -0.0018  0.0058  0.0022  0.0123
                                           -0.0064  0.0071
    11. (1.96715) BD ( 1) C   4 - C   7  
                ( 48.74%)   0.6981* C   4 s( 32.01%)p 2.12( 67.96%)d 0.00(  0.03%)
                                            0.0001  0.5657 -0.0084 -0.0044 -0.0005
                                           -0.4227  0.0036  0.0009 -0.0006 -0.6900
                                           -0.0199  0.0044 -0.0020  0.1557  0.0078
                                           -0.0015  0.0006  0.0126 -0.0031 -0.0041
                                           -0.0068 -0.0063
                ( 51.26%)   0.7160* C   7 s( 28.94%)p 2.45( 71.03%)d 0.00(  0.03%)
                                            0.0002  0.5379  0.0086  0.0004  0.0001
                                            0.4333  0.0215 -0.0035  0.0040  0.6897
                                           -0.0143 -0.0045  0.0017 -0.2148  0.0039
                                           -0.0012 -0.0011  0.0120 -0.0056 -0.0063
                                           -0.0031 -0.0060
    12. (1.97937) BD ( 1) C   5 - C   6  
                ( 50.46%)   0.7104* C   5 s( 34.89%)p 1.86( 65.07%)d 0.00(  0.03%)
                                           -0.0001  0.5905  0.0148 -0.0018 -0.0002
                                            0.4091 -0.0046 -0.0052  0.0004  0.6804
                                           -0.0200 -0.0061  0.0004 -0.1366 -0.0356
                                            0.0064  0.0003  0.0139 -0.0045 -0.0048
                                           -0.0072 -0.0042
                ( 49.54%)   0.7038* C   6 s( 34.66%)p 1.88( 65.31%)d 0.00(  0.03%)
                                            0.0000  0.5886 -0.0098  0.0014  0.0003
                                           -0.4093  0.0105 -0.0071 -0.0002 -0.6767
                                            0.0030 -0.0123 -0.0008  0.1605 -0.0403
                                           -0.0014 -0.0006  0.0143 -0.0024 -0.0019
                                           -0.0081 -0.0056
    13. (1.66936) BD ( 2) C   5 - C   6  
                ( 50.29%)   0.7091* C   5 s(  0.00%)p 1.00( 99.96%)d 0.00(  0.04%)
                                            0.0000 -0.0029 -0.0013 -0.0002  0.0000
                                            0.8590  0.0156  0.0143 -0.0012 -0.4773
                                           -0.0107 -0.0066  0.0011  0.1827  0.0032
                                            0.0012 -0.0002  0.0059 -0.0086  0.0077
                                            0.0131 -0.0038
                ( 49.71%)   0.7051* C   6 s(  0.00%)p 1.00( 99.96%)d 0.00(  0.04%)
                                            0.0000 -0.0004 -0.0005 -0.0007 -0.0001
                                            0.8595  0.0204 -0.0098 -0.0005 -0.4780
                                           -0.0116  0.0057  0.0001  0.1779  0.0042
                                           -0.0023  0.0000 -0.0108 -0.0072 -0.0000
                                           -0.0156 -0.0020
    14. (1.98000) BD ( 1) C   5 - H  21  
                ( 60.33%)   0.7767* C   5 s( 30.02%)p 2.33( 69.92%)d 0.00(  0.07%)
                                           -0.0003  0.5476 -0.0167 -0.0021 -0.0001
                                           -0.2557 -0.0041 -0.0003  0.0003 -0.1653
                                           -0.0094  0.0029  0.0012  0.7787 -0.0016
                                            0.0045  0.0019  0.0020 -0.0131 -0.0090
                                            0.0018  0.0204
                ( 39.67%)   0.6298* H  21 s(100.00%)
                                            1.0000  0.0015  0.0008
    15. (1.98167) BD ( 1) C   6 - H  22  
                ( 60.29%)   0.7765* C   6 s( 30.58%)p 2.27( 69.35%)d 0.00(  0.07%)
                                           -0.0003  0.5527  0.0183  0.0006  0.0002
                                            0.1652  0.0005 -0.0017  0.0003  0.5281
                                            0.0026 -0.0054  0.0009  0.6223  0.0036
                                           -0.0057  0.0011  0.0043  0.0075  0.0218
                                           -0.0074  0.0081
                ( 39.71%)   0.6301* H  22 s(100.00%)
                                            1.0000  0.0006  0.0012
    16. (1.96242) BD ( 1) C   7 - C   8  
                ( 50.46%)   0.7104* C   7 s( 27.80%)p 2.60( 72.17%)d 0.00(  0.03%)
                                           -0.0001 -0.5272 -0.0053 -0.0009 -0.0002
                                           -0.4295 -0.0189  0.0024 -0.0048  0.5208
                                           -0.0120 -0.0027  0.0017 -0.5151  0.0062
                                            0.0073 -0.0009  0.0120 -0.0079  0.0093
                                            0.0021  0.0024
                ( 49.54%)   0.7038* C   8 s( 32.17%)p 2.11( 67.80%)d 0.00(  0.03%)
                                           -0.0002 -0.5671  0.0082  0.0029  0.0008
                                            0.4051 -0.0077 -0.0013  0.0013 -0.5051
                                           -0.0142  0.0044 -0.0015  0.5081  0.0171
                                           -0.0029  0.0005  0.0094 -0.0069  0.0106
                                            0.0009 -0.0027
    17. (1.98216) BD ( 1) C   7 - N   9  
                ( 38.74%)   0.6224* C   7 s( 21.82%)p 3.58( 78.08%)d 0.00(  0.09%)
                                           -0.0000  0.4665  0.0241  0.0007 -0.0003
                                           -0.2370  0.0154 -0.0026 -0.0021 -0.4418
                                            0.0131 -0.0004 -0.0001 -0.7271  0.0195
                                           -0.0025  0.0009  0.0057  0.0092  0.0234
                                           -0.0053  0.0152
                ( 61.26%)   0.7827* N   9 s( 35.26%)p 1.83( 64.71%)d 0.00(  0.03%)
                                           -0.0000  0.5938 -0.0021 -0.0046  0.0001
                                            0.2108 -0.0008 -0.0013  0.0001  0.4203
                                           -0.0003 -0.0036  0.0003  0.6526  0.0001
                                           -0.0051  0.0012  0.0024  0.0034  0.0153
                                            0.0008  0.0068
    18. (1.96235) BD ( 1) C   7 - H  23  
                ( 62.22%)   0.7888* C   7 s( 21.48%)p 3.65( 78.44%)d 0.00(  0.08%)
                                            0.0002 -0.4628  0.0258  0.0010 -0.0001
                                            0.7545  0.0202  0.0030 -0.0019 -0.2378
                                           -0.0048 -0.0027  0.0007 -0.3972 -0.0183
                                           -0.0029  0.0023  0.0109  0.0176 -0.0060
                                           -0.0163  0.0052
                ( 37.78%)   0.6147* H  23 s(100.00%)
                                           -1.0000  0.0039  0.0000
    19. (1.97543) BD ( 1) C   8 - C  10  
                ( 50.58%)   0.7112* C   8 s( 32.72%)p 2.05( 67.23%)d 0.00(  0.05%)
                                           -0.0001  0.5720  0.0015  0.0032  0.0006
                                            0.6927 -0.0065 -0.0023  0.0035 -0.3509
                                           -0.0002  0.0004 -0.0011 -0.2631  0.0093
                                            0.0014 -0.0024 -0.0149 -0.0096  0.0037
                                            0.0102 -0.0060
                ( 49.42%)   0.7030* C  10 s( 38.88%)p 1.57( 61.10%)d 0.00(  0.02%)
                                            0.0001  0.6235  0.0038  0.0027 -0.0000
                                           -0.6652 -0.0058  0.0100 -0.0015  0.3781
                                            0.0005 -0.0056 -0.0001  0.1591  0.0089
                                           -0.0039  0.0029 -0.0111 -0.0026  0.0016
                                            0.0063 -0.0067
    20. (1.97084) BD ( 1) C   8 - C  14  
                ( 51.45%)   0.7173* C   8 s( 35.06%)p 1.85( 64.91%)d 0.00(  0.03%)
                                           -0.0002  0.5920  0.0092 -0.0015  0.0002
                                           -0.2781  0.0134 -0.0001 -0.0024 -0.1412
                                           -0.0034 -0.0003  0.0010  0.7426 -0.0116
                                           -0.0010  0.0017 -0.0006 -0.0082 -0.0069
                                            0.0014  0.0134
                ( 48.55%)   0.6968* C  14 s( 34.62%)p 1.89( 65.35%)d 0.00(  0.03%)
                                            0.0002  0.5884  0.0075  0.0032  0.0004
                                            0.2775  0.0191 -0.0047  0.0019  0.1458
                                           -0.0179 -0.0020 -0.0013 -0.7445  0.0116
                                            0.0105 -0.0007 -0.0017 -0.0104 -0.0045
                                            0.0032  0.0112
    21. (1.67915) BD ( 2) C   8 - C  14  
                ( 52.37%)   0.7237* C   8 s(  0.00%)p 1.00( 99.96%)d 0.00(  0.03%)
                                           -0.0000 -0.0030 -0.0035 -0.0005 -0.0001
                                            0.5271  0.0009  0.0023 -0.0030  0.7753
                                            0.0064  0.0050 -0.0034  0.3473  0.0024
                                            0.0024 -0.0019 -0.0033  0.0092  0.0098
                                            0.0075  0.0095
                ( 47.63%)   0.6901* C  14 s(  0.00%)p 1.00( 99.95%)d 0.00(  0.05%)
                                           -0.0000 -0.0021 -0.0001 -0.0016 -0.0001
                                            0.5236  0.0051  0.0045 -0.0009  0.7783
                                            0.0114  0.0048 -0.0010  0.3457  0.0033
                                            0.0031 -0.0008  0.0097 -0.0030 -0.0127
                                            0.0097 -0.0095
    22. (1.99096) BD ( 1) N   9 - C  15  
                ( 63.18%)   0.7948* N   9 s( 35.64%)p 1.80( 64.32%)d 0.00(  0.05%)
                                            0.0000  0.5968  0.0116  0.0051  0.0000
                                           -0.7614  0.0126 -0.0007 -0.0022 -0.1257
                                            0.0134 -0.0027  0.0000 -0.2162  0.0219
                                           -0.0034 -0.0003  0.0046  0.0081  0.0050
                                            0.0173 -0.0073
                ( 36.82%)   0.6068* C  15 s( 32.62%)p 2.06( 67.31%)d 0.00(  0.08%)
                                            0.0001  0.5708 -0.0193  0.0032 -0.0021
                                            0.7805 -0.0289 -0.0067  0.0040  0.1314
                                           -0.0038 -0.0044 -0.0002  0.2134 -0.0065
                                           -0.0069  0.0002  0.0073  0.0119 -0.0009
                                            0.0204 -0.0122
    23. (1.98495) BD ( 1) N   9 - H  24  
                ( 70.88%)   0.8419* N   9 s( 29.00%)p 2.45( 70.94%)d 0.00(  0.06%)
                                           -0.0002  0.5385 -0.0056 -0.0021 -0.0001
                                            0.6120 -0.0120 -0.0024 -0.0000 -0.3183
                                            0.0085  0.0002  0.0013 -0.4829  0.0124
                                            0.0003  0.0020 -0.0105 -0.0159  0.0129
                                            0.0104  0.0007
                ( 29.12%)   0.5397* H  24 s(100.00%)
                                            1.0000 -0.0076  0.0022
    24. (1.98099) BD ( 1) C  10 - C  11  
                ( 50.48%)   0.7105* C  10 s( 38.12%)p 1.62( 61.85%)d 0.00(  0.02%)
                                           -0.0000  0.6174  0.0061 -0.0025  0.0010
                                            0.4139 -0.0202  0.0036 -0.0012 -0.4846
                                            0.0054  0.0013  0.0004  0.4598  0.0189
                                           -0.0100  0.0013 -0.0103  0.0071 -0.0092
                                           -0.0004 -0.0007
                ( 49.52%)   0.7037* C  11 s( 33.36%)p 2.00( 66.60%)d 0.00(  0.04%)
                                            0.0000  0.5776 -0.0031  0.0018  0.0011
                                           -0.3876 -0.0188  0.0101 -0.0017  0.4882
                                           -0.0023 -0.0084  0.0014 -0.5252  0.0333
                                            0.0037 -0.0007 -0.0126  0.0086 -0.0135
                                           -0.0005  0.0023
    25. (1.65916) BD ( 2) C  10 - C  11  
                ( 48.48%)   0.6963* C  10 s(  0.00%)p 1.00( 99.96%)d 0.00(  0.03%)
                                           -0.0000  0.0033 -0.0005  0.0009  0.0000
                                            0.5267  0.0129  0.0108  0.0040  0.7777
                                            0.0194  0.0167  0.0054  0.3410  0.0087
                                            0.0077  0.0026 -0.0019  0.0096  0.0085
                                            0.0099  0.0091
                ( 51.52%)   0.7178* C  11 s(  0.00%)p 1.00( 99.95%)d 0.00(  0.05%)
                                            0.0000  0.0013 -0.0005 -0.0004 -0.0001
                                            0.5240  0.0145  0.0067  0.0011  0.7801
                                            0.0212  0.0100  0.0013  0.3398  0.0091
                                            0.0045  0.0005 -0.0068 -0.0081  0.0015
                                           -0.0200 -0.0024
    26. (1.99605) BD ( 1) C  10 - F  17  
                ( 27.25%)   0.5220* C  10 s( 22.73%)p 3.39( 76.94%)d 0.01(  0.33%)
                                            0.0001 -0.4762  0.0224  0.0016  0.0022
                                           -0.3274  0.0268  0.0083  0.0030 -0.1276
                                            0.0030 -0.0012  0.0041  0.8016 -0.0479
                                           -0.0115 -0.0126 -0.0086  0.0325  0.0124
                                           -0.0048 -0.0443
                ( 72.75%)   0.8529* F  17 s( 34.65%)p 1.88( 65.25%)d 0.00(  0.10%)
                                           -0.0000 -0.5886 -0.0035  0.0045  0.0001
                                            0.3110  0.0021 -0.0057 -0.0012  0.1068
                                           -0.0040  0.0011 -0.0004 -0.7377  0.0073
                                            0.0063  0.0027 -0.0033  0.0191  0.0060
                                           -0.0037 -0.0230
    27. (1.97719) BD ( 1) C  11 - C  12  
                ( 50.65%)   0.7117* C  11 s( 35.59%)p 1.81( 64.38%)d 0.00(  0.03%)
                                           -0.0002  0.5963 -0.0191 -0.0009 -0.0006
                                           -0.2811 -0.0206  0.0080  0.0001 -0.1338
                                            0.0234 -0.0013 -0.0003  0.7384 -0.0216
                                           -0.0091  0.0005 -0.0026 -0.0119 -0.0039
                                            0.0040  0.0112
                ( 49.35%)   0.7025* C  12 s( 34.16%)p 1.93( 65.81%)d 0.00(  0.03%)
                                            0.0001  0.5843 -0.0114 -0.0002 -0.0001
                                            0.2989 -0.0366 -0.0020 -0.0005  0.1267
                                            0.0206 -0.0050  0.0004 -0.7420  0.0091
                                            0.0147 -0.0002 -0.0014 -0.0083 -0.0076
                                            0.0016  0.0139
    28. (1.97925) BD ( 1) C  11 - H  25  
                ( 60.95%)   0.7807* C  11 s( 30.95%)p 2.23( 68.99%)d 0.00(  0.06%)
                                           -0.0002  0.5561  0.0169 -0.0009 -0.0004
                                            0.7034 -0.0028  0.0052 -0.0010 -0.3656
                                            0.0039 -0.0036  0.0003 -0.2476 -0.0047
                                            0.0002  0.0009 -0.0156 -0.0114  0.0054
                                            0.0112 -0.0081
                ( 39.05%)   0.6249* H  25 s(100.00%)
                                            1.0000  0.0009  0.0011
    29. (1.98153) BD ( 1) C  12 - C  13  
                ( 50.06%)   0.7076* C  12 s( 34.80%)p 1.87( 65.17%)d 0.00(  0.03%)
                                            0.0000  0.5898 -0.0121 -0.0002 -0.0003
                                           -0.6830  0.0115  0.0118  0.0000  0.3489
                                            0.0091 -0.0079 -0.0000  0.2482 -0.0381
                                           -0.0000 -0.0001 -0.0136 -0.0061  0.0008
                                            0.0079 -0.0052
                ( 49.94%)   0.7067* C  13 s( 34.60%)p 1.89( 65.37%)d 0.00(  0.03%)
                                            0.0000  0.5880 -0.0133 -0.0017 -0.0004
                                            0.6866 -0.0182  0.0106  0.0001 -0.3626
                                            0.0251 -0.0037 -0.0000 -0.2208 -0.0292
                                           -0.0079 -0.0003 -0.0121 -0.0095  0.0020
                                            0.0085 -0.0034
    30. (1.66179) BD ( 2) C  12 - C  13  
                ( 49.34%)   0.7025* C  12 s(  0.00%)p 1.00( 99.96%)d 0.00(  0.04%)
                                            0.0000  0.0000  0.0002  0.0003  0.0000
                                            0.5230  0.0125  0.0064 -0.0004  0.7792
                                            0.0186  0.0098 -0.0006  0.3437  0.0082
                                            0.0041 -0.0003 -0.0055 -0.0077  0.0006
                                           -0.0175 -0.0028
                ( 50.66%)   0.7117* C  13 s(  0.00%)p 1.00( 99.96%)d 0.00(  0.04%)
                                           -0.0000 -0.0004 -0.0002 -0.0002 -0.0000
                                            0.5224  0.0131 -0.0066 -0.0006  0.7798
                                            0.0195 -0.0101 -0.0008  0.3432  0.0085
                                           -0.0043 -0.0004  0.0089 -0.0030 -0.0120
                                            0.0088 -0.0086
    31. (1.98144) BD ( 1) C  12 - H  26  
                ( 60.47%)   0.7776* C  12 s( 30.97%)p 2.23( 68.97%)d 0.00(  0.06%)
                                            0.0003 -0.5561 -0.0187 -0.0003 -0.0004
                                           -0.4106 -0.0032 -0.0041 -0.0011  0.5036
                                            0.0031  0.0052  0.0011 -0.5170 -0.0020
                                           -0.0053 -0.0009  0.0123 -0.0147  0.0163
                                            0.0035 -0.0015
                ( 39.53%)   0.6288* H  26 s(100.00%)
                                           -1.0000 -0.0007 -0.0012
    32. (1.97955) BD ( 1) C  13 - C  14  
                ( 49.52%)   0.7037* C  13 s( 34.65%)p 1.88( 65.31%)d 0.00(  0.03%)
                                            0.0001  0.5886 -0.0098  0.0013  0.0003
                                           -0.4046  0.0349 -0.0041  0.0002  0.4902
                                           -0.0156  0.0074  0.0001 -0.4972 -0.0173
                                           -0.0111 -0.0006 -0.0099  0.0067 -0.0129
                                           -0.0009  0.0046
                ( 50.48%)   0.7105* C  14 s( 34.71%)p 1.88( 65.25%)d 0.00(  0.03%)
                                           -0.0000  0.5890  0.0153 -0.0012 -0.0004
                                            0.3864  0.0211 -0.0080  0.0002 -0.4868
                                            0.0012  0.0062 -0.0004  0.5143 -0.0349
                                           -0.0025  0.0007 -0.0119  0.0066 -0.0112
                                            0.0002  0.0010
    33. (1.98108) BD ( 1) C  13 - H  27  
                ( 60.42%)   0.7773* C  13 s( 30.66%)p 2.26( 69.27%)d 0.00(  0.07%)
                                           -0.0003  0.5534  0.0185  0.0003  0.0002
                                           -0.2994 -0.0021  0.0025 -0.0006 -0.1357
                                           -0.0004  0.0016 -0.0002  0.7646  0.0042
                                           -0.0074  0.0014  0.0041 -0.0147 -0.0058
                                            0.0018  0.0196
                ( 39.58%)   0.6291* H  27 s(100.00%)
                                            1.0000  0.0004  0.0013
    34. (1.98002) BD ( 1) C  14 - H  28  
                ( 60.52%)   0.7779* C  14 s( 30.57%)p 2.27( 69.36%)d 0.00(  0.07%)
                                            0.0004 -0.5526  0.0179  0.0017 -0.0001
                                            0.7059  0.0028  0.0045  0.0011 -0.3675
                                           -0.0061 -0.0009  0.0002 -0.2451  0.0090
                                           -0.0042 -0.0016  0.0163  0.0106 -0.0064
                                           -0.0116  0.0101
                ( 39.48%)   0.6284* H  28 s(100.00%)
                                           -1.0000 -0.0015 -0.0007
    35. (1.99748) BD ( 1) C  15 - O  16  
                ( 26.65%)   0.5163* C  15 s(  0.01%)p99.99( 99.39%)d45.67(  0.60%)
                                            0.0000 -0.0114  0.0009 -0.0004  0.0001
                                            0.0096 -0.0001  0.0001 -0.0006  0.8455
                                            0.0392  0.0182 -0.0044 -0.5254 -0.0268
                                           -0.0120  0.0034 -0.0132  0.0076 -0.0323
                                            0.0344  0.0596
                ( 73.35%)   0.8564* O  16 s(  0.01%)p99.99( 99.88%)d 9.87(  0.11%)
                                           -0.0000 -0.0105  0.0007 -0.0001  0.0000
                                            0.0038  0.0001  0.0001  0.0000  0.8336
                                            0.0018  0.0027 -0.0021 -0.5512 -0.0006
                                           -0.0015  0.0014  0.0049 -0.0031  0.0132
                                           -0.0146 -0.0260
    36. (1.99387) BD ( 2) C  15 - O  16  
                ( 36.13%)   0.6011* C  15 s( 31.94%)p 2.13( 67.91%)d 0.00(  0.16%)
                                           -0.0001  0.5617 -0.0623 -0.0020 -0.0015
                                           -0.1509  0.0298 -0.0054 -0.0025 -0.4196
                                            0.0289  0.0029 -0.0026 -0.6903  0.0440
                                            0.0042 -0.0039  0.0046  0.0075  0.0307
                                           -0.0071  0.0223
                ( 63.87%)   0.7992* O  16 s( 36.97%)p 1.70( 62.92%)d 0.00(  0.11%)
                                            0.0000  0.6064 -0.0442 -0.0019 -0.0000
                                            0.1339 -0.0042 -0.0021 -0.0010  0.4359
                                           -0.0133 -0.0009 -0.0002  0.6485 -0.0211
                                           -0.0016 -0.0003  0.0059  0.0091  0.0247
                                           -0.0084  0.0173
    37. (1.98787) BD ( 1) C  15 - H  29  
                ( 58.37%)   0.7640* C  15 s( 35.80%)p 1.79( 64.11%)d 0.00(  0.09%)
                                            0.0002 -0.5966 -0.0455  0.0012 -0.0020
                                            0.6035  0.0032  0.0036 -0.0010 -0.2881
                                           -0.0124  0.0046  0.0029 -0.4396 -0.0192
                                            0.0070  0.0046  0.0155  0.0237 -0.0059
                                           -0.0063  0.0010
                ( 41.63%)   0.6452* H  29 s(100.00%)
                                           -1.0000 -0.0042  0.0004
    38. (1.99929) CR ( 1) C   1           s(100.00%)p 0.00(  0.00%)
                                            1.0000  0.0002  0.0000 -0.0000  0.0000
                                            0.0001  0.0000  0.0000  0.0000  0.0003
                                            0.0000  0.0000  0.0000 -0.0001 -0.0000
                                           -0.0000 -0.0000  0.0000 -0.0000 -0.0000
                                           -0.0000 -0.0000
    39. (1.99929) CR ( 1) C   2           s(100.00%)p 0.00(  0.00%)
                                            1.0000  0.0001  0.0000  0.0000  0.0000
                                            0.0001  0.0000 -0.0000  0.0000  0.0001
                                            0.0000 -0.0000  0.0000 -0.0003 -0.0000
                                            0.0000 -0.0000 -0.0000 -0.0000 -0.0000
                                            0.0000  0.0000
    40. (1.99916) CR ( 1) C   3           s(100.00%)p 0.00(  0.00%)
                                            1.0000  0.0002 -0.0000 -0.0000 -0.0000
                                            0.0001 -0.0000  0.0000  0.0000 -0.0001
                                           -0.0000 -0.0000 -0.0000 -0.0003  0.0000
                                           -0.0000 -0.0000  0.0000  0.0000  0.0000
                                           -0.0000  0.0000
    41. (1.99912) CR ( 1) C   4           s(100.00%)p 0.00(  0.00%)
                                            1.0000 -0.0001  0.0000  0.0000  0.0000
                                           -0.0000 -0.0000 -0.0000  0.0000  0.0002
                                            0.0000 -0.0000  0.0000 -0.0000 -0.0000
                                           -0.0000  0.0000 -0.0000  0.0000  0.0000
                                           -0.0000  0.0000
    42. (1.99918) CR ( 1) C   5           s(100.00%)p 0.00(  0.00%)
                                            1.0000  0.0001 -0.0000 -0.0000 -0.0000
                                           -0.0001 -0.0000 -0.0000  0.0000  0.0001
                                           -0.0000 -0.0000  0.0000  0.0003 -0.0000
                                            0.0000  0.0000  0.0000 -0.0000 -0.0000
                                            0.0000  0.0000
    43. (1.99929) CR ( 1) C   6           s(100.00%)p 0.00(  0.00%)
                                            1.0000  0.0001  0.0000  0.0000  0.0000
                                            0.0001  0.0000 -0.0000  0.0000  0.0002
                                            0.0000 -0.0000  0.0000  0.0002  0.0000
                                           -0.0000  0.0000  0.0000  0.0000  0.0000
                                           -0.0000  0.0000
    44. (1.99906) CR ( 1) C   7           s(100.00%)p 0.00(  0.00%)
                                            1.0000 -0.0000 -0.0000 -0.0000 -0.0000
                                           -0.0003 -0.0000  0.0000 -0.0000  0.0000
                                            0.0000  0.0000 -0.0000  0.0000  0.0000
                                            0.0000 -0.0000 -0.0000 -0.0000  0.0000
                                            0.0000  0.0000
    45. (1.99902) CR ( 1) C   8           s(100.00%)p 0.00(  0.00%)
                                            1.0000  0.0000  0.0000  0.0000  0.0000
                                            0.0001  0.0000 -0.0000 -0.0000 -0.0002
                                           -0.0000  0.0000 -0.0000  0.0003  0.0000
                                           -0.0000  0.0000  0.0000 -0.0000  0.0000
                                            0.0000  0.0000
    46. (1.99940) CR ( 1) N   9           s(100.00%)p 0.00(  0.00%)
                                            1.0000  0.0001 -0.0000 -0.0000 -0.0000
                                            0.0001 -0.0000 -0.0000  0.0000  0.0000
                                            0.0000  0.0000  0.0000 -0.0001  0.0000
                                           -0.0000  0.0000 -0.0000 -0.0000  0.0000
                                            0.0000  0.0000
    47. (1.99858) CR ( 1) C  10           s(100.00%)p 0.00(  0.00%)
                                            1.0000  0.0000 -0.0000 -0.0000 -0.0000
                                            0.0001 -0.0000 -0.0000 -0.0000 -0.0000
                                            0.0000  0.0000 -0.0000 -0.0001  0.0000
                                            0.0000  0.0000  0.0000 -0.0000 -0.0000
                                            0.0000  0.0000
    48. (1.99919) CR ( 1) C  11           s(100.00%)p 0.00(  0.00%)
                                            1.0000  0.0002  0.0000 -0.0000 -0.0000
                                            0.0001 -0.0000  0.0000 -0.0000 -0.0001
                                            0.0000 -0.0000 -0.0000  0.0001 -0.0000
                                           -0.0000  0.0000 -0.0000 -0.0000  0.0000
                                            0.0000  0.0000
    49. (1.99930) CR ( 1) C  12           s(100.00%)p 0.00(  0.00%)
                                            1.0000  0.0001  0.0000  0.0000  0.0000
                                            0.0001  0.0000  0.0000  0.0000 -0.0002
                                           -0.0000 -0.0000 -0.0000  0.0002  0.0000
                                            0.0000  0.0000 -0.0000  0.0000 -0.0000
                                           -0.0000 -0.0000
    50. (1.99929) CR ( 1) C  13           s(100.00%)p 0.00(  0.00%)
                                            1.0000  0.0001  0.0000  0.0000  0.0000
                                           -0.0001 -0.0000  0.0000 -0.0000 -0.0000
                                           -0.0000  0.0000 -0.0000  0.0003  0.0000
                                           -0.0000  0.0000  0.0000 -0.0000 -0.0000
                                            0.0000  0.0000
    51. (1.99919) CR ( 1) C  14           s(100.00%)p 0.00(  0.00%)
                                            1.0000  0.0001 -0.0000 -0.0000 -0.0000
                                           -0.0003 -0.0000 -0.0000 -0.0000  0.0001
                                            0.0000  0.0000  0.0000  0.0002 -0.0000
                                           -0.0000  0.0000 -0.0000 -0.0000  0.0000
                                            0.0000 -0.0000
    52. (1.99947) CR ( 1) C  15           s(100.00%)p 0.00(  0.00%)
                                            1.0000  0.0001  0.0000 -0.0000  0.0000
                                           -0.0002  0.0000 -0.0000 -0.0000  0.0000
                                            0.0000 -0.0000 -0.0000  0.0000  0.0000
                                           -0.0000 -0.0000 -0.0000 -0.0000  0.0000
                                           -0.0000  0.0000
    53. (1.99981) CR ( 1) O  16           s(100.00%)p 0.00(  0.00%)
                                            1.0000  0.0002  0.0000 -0.0000  0.0000
                                           -0.0001 -0.0000 -0.0000 -0.0000 -0.0001
                                            0.0000  0.0000 -0.0000 -0.0002  0.0000
                                            0.0000 -0.0000 -0.0000 -0.0000 -0.0000
                                            0.0000 -0.0000
    54. (1.99991) CR ( 1) F  17           s(100.00%)p 0.00(  0.00%)
                                            1.0000  0.0001 -0.0000  0.0000  0.0000
                                            0.0000  0.0000 -0.0000  0.0000  0.0000
                                           -0.0000  0.0000  0.0000 -0.0001  0.0000
                                            0.0000 -0.0000 -0.0000  0.0000  0.0000
                                           -0.0000 -0.0000
    55. (1.68801) LP ( 1) N   9           s(  0.00%)p 1.00( 99.98%)d 0.00(  0.01%)
                                            0.0001  0.0035 -0.0015  0.0003  0.0000
                                           -0.0124  0.0002 -0.0010  0.0003 -0.8399
                                           -0.0233 -0.0041  0.0004  0.5418  0.0163
                                            0.0012  0.0002  0.0097 -0.0063  0.0010
                                           -0.0001 -0.0012
    56. (1.98867) LP ( 1) O  16           s( 63.23%)p 0.58( 36.77%)d 0.00(  0.01%)
                                           -0.0003  0.7949  0.0215  0.0009  0.0000
                                           -0.0984  0.0016 -0.0001 -0.0012 -0.3226
                                            0.0046  0.0022 -0.0022 -0.5038  0.0073
                                            0.0034 -0.0034 -0.0013 -0.0020 -0.0072
                                            0.0010 -0.0044
    57. (1.90482) LP ( 2) O  16           s(  0.00%)p 1.00( 99.93%)d 0.00(  0.06%)
                                            0.0001 -0.0032  0.0008  0.0058 -0.0001
                                            0.9856  0.0132  0.0014 -0.0007 -0.0949
                                           -0.0010 -0.0008 -0.0009 -0.1367 -0.0016
                                           -0.0013 -0.0015  0.0126  0.0199 -0.0035
                                            0.0059 -0.0051
    58. (1.98863) LP ( 1) F  17           s( 65.21%)p 0.53( 34.78%)d 0.00(  0.01%)
                                           -0.0002  0.8075 -0.0012  0.0026  0.0001
                                            0.2604  0.0026 -0.0052  0.0016  0.0526
                                           -0.0034  0.0013  0.0003 -0.5264  0.0042
                                            0.0044 -0.0030 -0.0010  0.0068  0.0013
                                           -0.0014 -0.0068
    59. (1.96703) LP ( 2) F  17           s(  0.14%)p99.99( 99.83%)d 0.22(  0.03%)
                                           -0.0000  0.0353 -0.0114 -0.0025  0.0001
                                           -0.7471 -0.0001 -0.0056 -0.0000  0.6127
                                            0.0003  0.0048 -0.0000 -0.2543 -0.0015
                                           -0.0045  0.0002 -0.0030 -0.0095  0.0102
                                            0.0067 -0.0073
    60. (1.92526) LP ( 3) F  17           s(  0.00%)p 1.00( 99.97%)d 0.00(  0.03%)
                                           -0.0000  0.0015 -0.0011  0.0004 -0.0000
                                           -0.5261 -0.0025 -0.0004 -0.0000 -0.7810
                                           -0.0040  0.0002  0.0001 -0.3360 -0.0016
                                           -0.0001 -0.0000  0.0070 -0.0060 -0.0120
                                            0.0021 -0.0097
    61. (0.00556) RY*( 1) C   1           s(  1.37%)p67.86( 93.27%)d 3.89(  5.35%)
                                            0.0000 -0.0240  0.1127  0.0142  0.0161
                                            0.0126 -0.4879  0.0464 -0.0273  0.0202
                                           -0.8059  0.0913 -0.0470 -0.0045  0.1749
                                           -0.0226  0.0106 -0.1205  0.0164  0.0855
                                            0.0549  0.1685
    62. (0.00194) RY*( 2) C   1           s(  0.00%)p 1.00( 98.13%)d 0.02(  1.87%)
                                           -0.0000 -0.0001  0.0020  0.0054  0.0006
                                           -0.0026 -0.0579  0.0112  0.0144  0.0101
                                            0.2343 -0.0407 -0.0587  0.0403  0.9149
                                           -0.1615 -0.2298 -0.0102 -0.0659 -0.1069
                                            0.0325  0.0421
    63. (0.00087) RY*( 3) C   1           s(  0.10%)p99.99( 91.37%)d82.89(  8.53%)
                                           -0.0000  0.0001  0.0320  0.0015 -0.0011
                                            0.0183 -0.7920 -0.1642 -0.0955 -0.0113
                                            0.4519  0.1083  0.0564  0.0037 -0.1681
                                           -0.0443 -0.0237 -0.1526 -0.0340 -0.0419
                                           -0.2430 -0.0018
    64. (0.00054) RY*( 4) C   1           s(  0.39%)p 2.70(  1.05%)d99.99( 98.56%)
                                           -0.0000  0.0007  0.0617  0.0096 -0.0004
                                            0.0084 -0.0435 -0.0211 -0.0088 -0.0068
                                            0.0311 -0.0309  0.0183  0.0003 -0.0237
                                           -0.0696  0.0181  0.2331  0.8070 -0.4268
                                            0.0564  0.3077
    65. (0.00042) RY*( 5) C   1           s(  0.02%)p99.99( 94.75%)d99.99(  5.23%)
                                           -0.0000 -0.0000  0.0153  0.0016 -0.0007
                                           -0.0008 -0.0135 -0.0584  0.0178  0.0048
                                            0.0344  0.2361 -0.0735  0.0220  0.1142
                                            0.8888 -0.2787  0.0346  0.1710  0.1328
                                           -0.0516 -0.0388
    66. (0.00041) RY*( 6) C   1           s( 90.97%)p 0.07(  6.25%)d 0.03(  2.79%)
                                           -0.0000  0.0047  0.9512  0.0545 -0.0425
                                           -0.0127  0.0940  0.0081  0.1122 -0.0191
                                            0.0880  0.0133  0.1749  0.0038 -0.0214
                                           -0.0107 -0.0369  0.0132 -0.0802  0.0816
                                           -0.0114  0.1204
    67. (0.00017) RY*( 7) C   1           s( 79.32%)p 0.03(  2.54%)d 0.23( 18.13%)
                                            0.0000 -0.0045 -0.1576  0.8765 -0.0094
                                            0.0041  0.0191  0.0165  0.0739  0.0079
                                            0.0337 -0.0047  0.1309 -0.0022 -0.0130
                                            0.0063 -0.0278  0.1133 -0.0888  0.1405
                                           -0.1020  0.3612
    68. (0.00007) RY*( 8) C   1           s(  4.59%)p16.55( 75.93%)d 4.25( 19.48%)
    69. (0.00007) RY*( 9) C   1           s(  0.00%)p 1.00( 21.02%)d 3.76( 78.97%)
    70. (0.00002) RY*(10) C   1           s( 16.17%)p 0.38(  6.19%)d 4.80( 77.63%)
    71. (0.00000) RY*(11) C   1           s( 98.78%)p 0.01(  0.94%)d 0.00(  0.28%)
    72. (0.00001) RY*(12) C   1           s(  0.83%)p99.99( 83.83%)d18.46( 15.34%)
    73. (0.00001) RY*(13) C   1           s(  1.06%)p27.86( 29.51%)d65.54( 69.43%)
    74. (0.00001) RY*(14) C   1           s(  0.01%)p99.99( 95.23%)d99.99(  4.76%)
    75. (0.00001) RY*(15) C   1           s(  2.42%)p38.55( 93.20%)d 1.81(  4.39%)
    76. (0.00000) RY*(16) C   1           s(  2.00%)p 5.26( 10.52%)d43.72( 87.48%)
    77. (0.00000) RY*(17) C   1           s(  2.03%)p47.42( 96.35%)d 0.80(  1.62%)
    78. (0.00579) RY*( 1) C   2           s(  0.40%)p99.99( 94.73%)d12.27(  4.87%)
                                            0.0000 -0.0257  0.0510 -0.0248  0.0092
                                            0.0098 -0.2848 -0.0347 -0.0230  0.0080
                                           -0.1723 -0.0552 -0.0206 -0.0243  0.9083
                                            0.0600  0.0457  0.0430  0.0987  0.0991
                                           -0.0549 -0.1558
    79. (0.00203) RY*( 2) C   2           s(  0.34%)p99.99( 97.77%)d 5.49(  1.89%)
                                           -0.0000 -0.0015  0.0554 -0.0188 -0.0049
                                           -0.0162 -0.4107 -0.0627  0.0871 -0.0349
                                           -0.8042 -0.1366  0.1854 -0.0127 -0.2930
                                           -0.0642  0.0778  0.0467 -0.0283 -0.0932
                                           -0.0154 -0.0837
    80. (0.00082) RY*( 3) C   2           s(  0.55%)p99.99( 85.33%)d25.86( 14.12%)
                                           -0.0000  0.0005  0.0706 -0.0218 -0.0001
                                            0.0189 -0.7501  0.2044 -0.0690 -0.0107
                                            0.4462 -0.1162  0.0327  0.0061 -0.1600
                                            0.0617 -0.0216 -0.1315  0.1321 -0.1319
                                           -0.2930  0.0567
    81. (0.00060) RY*( 4) C   2           s(  1.16%)p 7.14(  8.31%)d77.87( 90.53%)
                                           -0.0000 -0.0005  0.1038 -0.0291  0.0017
                                            0.0043  0.2137 -0.0715  0.0720  0.0000
                                           -0.0900 -0.1120 -0.0717  0.0042  0.0313
                                            0.0128 -0.0107 -0.4812 -0.3987  0.0341
                                           -0.7050 -0.1294
    82. (0.00047) RY*( 5) C   2           s( 89.29%)p 0.07(  6.09%)d 0.05(  4.63%)
                                           -0.0000  0.0046  0.9443 -0.0033 -0.0329
                                           -0.0054  0.0767 -0.0628  0.0223  0.0014
                                            0.0480 -0.0931 -0.0299  0.0220 -0.0494
                                           -0.0133 -0.1885  0.1739  0.0739  0.0715
                                            0.0379 -0.0637
    83. (0.00029) RY*( 6) C   2           s(  3.49%)p25.37( 88.53%)d 2.29(  7.98%)
                                           -0.0000  0.0015  0.1602 -0.0960 -0.0022
                                           -0.0091 -0.0361  0.3101  0.1481 -0.0182
                                           -0.0960  0.7737  0.2950 -0.0032  0.0101
                                            0.2490  0.0919 -0.1893  0.0192  0.1807
                                           -0.0283  0.1010
    84. (0.00015) RY*( 7) C   2           s( 75.06%)p 0.08(  6.24%)d 0.25( 18.70%)
                                            0.0000 -0.0056 -0.0767  0.8628 -0.0184
                                            0.0018 -0.0409 -0.0515  0.0618 -0.0001
                                           -0.0082  0.1342  0.0525 -0.0068 -0.0294
                                            0.0772 -0.1630  0.3003  0.0004  0.1650
                                           -0.2608 -0.0395
    85. (0.00008) RY*( 8) C   2           s(  4.32%)p 9.56( 41.30%)d12.58( 54.38%)
    86. (0.00006) RY*( 9) C   2           s(  2.60%)p22.69( 58.88%)d14.84( 38.52%)
    87. (0.00005) RY*(10) C   2           s(  0.53%)p99.99( 83.48%)d30.36( 15.99%)
    88. (0.00002) RY*(11) C   2           s( 11.53%)p 2.28( 26.33%)d 5.39( 62.15%)
    89. (0.00001) RY*(12) C   2           s(  6.29%)p13.98( 87.91%)d 0.92(  5.80%)
    90. (0.00001) RY*(13) C   2           s(  2.04%)p36.40( 74.29%)d11.59( 23.67%)
    91. (0.00000) RY*(14) C   2           s(  0.13%)p99.99( 13.00%)d99.99( 86.87%)
    92. (0.00000) RY*(15) C   2           s( 98.18%)p 0.01(  0.95%)d 0.01(  0.87%)
    93. (0.00000) RY*(16) C   2           s(  0.46%)p99.99( 98.79%)d 1.64(  0.75%)
    94. (0.00001) RY*(17) C   2           s(  3.74%)p 7.52( 28.14%)d18.20( 68.11%)
    95. (0.00561) RY*( 1) C   3           s(  0.16%)p99.99( 94.75%)d32.49(  5.09%)
                                            0.0000 -0.0223  0.0270  0.0175  0.0057
                                           -0.0050  0.2223  0.0149  0.0076 -0.0169
                                            0.6855  0.0169  0.0275 -0.0162  0.6500
                                           -0.0562  0.0226  0.0181 -0.0937 -0.1984
                                            0.0319 -0.0377
    96. (0.00206) RY*( 2) C   3           s(  1.21%)p79.10( 95.95%)d 2.34(  2.83%)
                                            0.0000  0.0159  0.1080 -0.0038 -0.0138
                                            0.0153  0.3127 -0.1054 -0.0762  0.0124
                                            0.5720 -0.0849 -0.0788 -0.0185 -0.6968
                                            0.1153  0.0679  0.1061  0.0298  0.0135
                                           -0.0432 -0.1190
    97. (0.00124) RY*( 3) C   3           s(  2.91%)p28.68( 83.34%)d 4.73( 13.76%)
                                            0.0000 -0.0021  0.1701 -0.0091 -0.0054
                                            0.0015 -0.7899 -0.2834 -0.0420 -0.0090
                                            0.3147  0.1154  0.0789  0.0024 -0.0653
                                           -0.0524 -0.0417 -0.0264  0.2826 -0.1605
                                           -0.1308  0.1189
    98. (0.00067) RY*( 4) C   3           s( 26.46%)p 0.60( 15.93%)d 2.18( 57.61%)
                                            0.0000 -0.0038  0.5097 -0.0694 -0.0020
                                            0.0005 -0.2403  0.1416  0.0193 -0.0155
                                            0.0526 -0.2436  0.1221 -0.0004  0.0319
                                            0.0341 -0.0406  0.2390 -0.2875  0.3484
                                            0.5400 -0.1528
    99. (0.00050) RY*( 5) C   3           s( 54.27%)p 0.43( 23.33%)d 0.41( 22.41%)
                                            0.0000 -0.0042  0.7254 -0.1264  0.0201
                                           -0.0132  0.2740 -0.2342  0.1102 -0.0134
                                           -0.2034 -0.1608  0.0943 -0.0046  0.1139
                                           -0.0196  0.0370 -0.1824  0.1838 -0.0891
                                           -0.3807 -0.0642
   100. (0.00025) RY*( 6) C   3           s( 20.50%)p 3.66( 75.14%)d 0.21(  4.35%)
                                            0.0000 -0.0042  0.3364  0.2984 -0.0527
                                            0.0040  0.0242  0.3746 -0.1873  0.0027
                                           -0.0085  0.4440 -0.2405 -0.0133 -0.0988
                                           -0.5195  0.2014  0.0456 -0.0864 -0.0517
                                           -0.0345  0.1736
   101. (0.00018) RY*( 7) C   3           s(  7.57%)p11.00( 83.24%)d 1.21(  9.19%)
                                           -0.0000 -0.0064 -0.1704  0.2118 -0.0416
                                           -0.0038 -0.0505 -0.2587 -0.0825 -0.0050
                                           -0.0652 -0.5978 -0.1790  0.0038  0.0238
                                           -0.5748  0.1771  0.1522  0.0585 -0.0896
                                            0.0154 -0.2388
   102. (0.00012) RY*( 8) C   3           s(  0.17%)p99.99( 81.80%)d99.99( 18.03%)
                                            0.0000  0.0021 -0.0109  0.0389 -0.0102
                                            0.0094  0.1283 -0.7469 -0.1436 -0.0050
                                           -0.0922  0.4350  0.0985 -0.0015  0.0083
                                           -0.1221  0.0241 -0.0313 -0.3448  0.0896
                                            0.2168 -0.0735
   103. (0.00012) RY*( 9) C   3           s(  1.16%)p49.70( 57.62%)d35.56( 41.22%)
                                            0.0000  0.0101  0.0132 -0.0040  0.1063
                                           -0.0083 -0.1005  0.0661 -0.2233 -0.0090
                                           -0.0914  0.1908 -0.1397  0.0057  0.1023
                                            0.3240  0.5761  0.0139  0.2098 -0.0955
                                            0.0757 -0.5942
   104. (0.00010) RY*(10) C   3           s( 70.42%)p 0.33( 23.04%)d 0.09(  6.54%)
   105. (0.00006) RY*(11) C   3           s(  6.80%)p 2.74( 18.65%)d10.97( 74.56%)
   106. (0.00003) RY*(12) C   3           s(  6.08%)p 2.47( 15.05%)d12.97( 78.87%)
   107. (0.00002) RY*(13) C   3           s(  4.04%)p19.90( 80.34%)d 3.87( 15.62%)
   108. (0.00001) RY*(14) C   3           s(  0.65%)p22.99( 14.86%)d99.99( 84.49%)
   109. (0.00001) RY*(15) C   3           s(  3.70%)p 9.46( 34.97%)d16.59( 61.33%)
   110. (0.00000) RY*(16) C   3           s( 93.94%)p 0.04(  3.34%)d 0.03(  2.73%)
   111. (0.00000) RY*(17) C   3           s(  0.06%)p99.99( 98.73%)d19.70(  1.21%)
   112. (0.00644) RY*( 1) C   4           s(  1.89%)p49.99( 94.43%)d 1.95(  3.68%)
                                            0.0000 -0.0082  0.1158 -0.0736 -0.0005
                                            0.0040 -0.3497 -0.0094 -0.0221  0.0186
                                           -0.8822  0.0248 -0.0325 -0.0061  0.2025
                                            0.0084  0.0074  0.1050 -0.0327 -0.0690
                                           -0.0225 -0.1396
   113. (0.00393) RY*( 2) C   4           s( 10.48%)p 8.17( 85.63%)d 0.37(  3.89%)
                                           -0.0000  0.0066  0.3228  0.0241 -0.0060
                                            0.0046 -0.5262 -0.0326 -0.0089 -0.0163
                                            0.0815 -0.0463  0.0215 -0.0062 -0.7532
                                            0.0283  0.0231 -0.0586 -0.0055 -0.1696
                                           -0.0809  0.0110
   114. (0.00300) RY*( 3) C   4           s(  8.04%)p10.99( 88.32%)d 0.45(  3.64%)
                                            0.0000  0.0023  0.2790  0.0498  0.0033
                                            0.0042 -0.5920 -0.0591 -0.0128 -0.0074
                                            0.4098 -0.0280 -0.0003  0.0182  0.5950
                                           -0.0001 -0.0773  0.0026  0.1093  0.0031
                                           -0.1502 -0.0437
   115. (0.00084) RY*( 4) C   4           s( 68.96%)p 0.34( 23.40%)d 0.11(  7.64%)
                                           -0.0000 -0.0020  0.8215 -0.1214 -0.0012
                                           -0.0075  0.3667  0.0862  0.0705 -0.0054
                                           -0.0203 -0.2825  0.0164  0.0013  0.0516
                                           -0.0213 -0.0590  0.0022 -0.1417  0.1363
                                            0.1630 -0.1054
   116. (0.00069) RY*( 5) C   4           s(  2.81%)p 1.67(  4.68%)d32.97( 92.51%)
                                           -0.0000 -0.0015  0.1503  0.0740  0.0014
                                            0.0086  0.1773 -0.0045 -0.0009 -0.0058
                                           -0.0745 -0.0546  0.0358  0.0011  0.0154
                                           -0.0648 -0.0316  0.1857  0.8003 -0.4195
                                           -0.0102  0.2721
   117. (0.00032) RY*( 6) C   4           s( 23.54%)p 1.76( 41.48%)d 1.49( 34.98%)
                                           -0.0000  0.0033 -0.0745  0.4793  0.0092
                                           -0.0102 -0.1895  0.5455  0.2118  0.0026
                                            0.0010 -0.0618  0.1234 -0.0011 -0.0110
                                           -0.1276 -0.0306  0.1836  0.0264  0.1289
                                            0.5466 -0.0013
   118. (0.00027) RY*( 7) C   4           s(  4.50%)p10.37( 46.63%)d10.86( 48.87%)
                                            0.0000 -0.0010  0.1449  0.1543  0.0140
                                           -0.0007  0.0869  0.0633 -0.0271  0.0032
                                            0.0145  0.4532  0.0748  0.0167  0.1049
                                            0.3887 -0.2836 -0.1009 -0.3424 -0.5451
                                            0.1523  0.2023
   119. (0.00021) RY*( 8) C   4           s( 25.54%)p 1.69( 43.10%)d 1.23( 31.36%)
                                            0.0000  0.0017  0.0080  0.5052 -0.0074
                                            0.0059  0.1205 -0.1147  0.1553 -0.0026
                                           -0.1033 -0.0976  0.1981  0.0013  0.0082
                                           -0.4807 -0.2977 -0.3557 -0.0947 -0.1320
                                           -0.3750 -0.1416
   120. (0.00016) RY*( 9) C   4           s( 13.60%)p 5.62( 76.40%)d 0.74( 10.00%)
                                           -0.0000 -0.0036  0.1781  0.3198  0.0444
                                            0.0020  0.0903  0.0005  0.0639 -0.0055
                                           -0.0381  0.3089  0.4024 -0.0046  0.0280
                                            0.2436  0.6579 -0.0146  0.0662  0.1746
                                           -0.2520 -0.0380
   121. (0.00011) RY*(10) C   4           s(  5.50%)p11.63( 63.91%)d 5.57( 30.60%)
                                           -0.0000 -0.0032 -0.0219  0.2294 -0.0432
                                           -0.0058 -0.0635 -0.7080  0.1148 -0.0059
                                           -0.0667 -0.2428  0.1960  0.0041  0.0124
                                            0.1255 -0.0517  0.1293 -0.0987  0.1721
                                            0.3133  0.3895
   122. (0.00008) RY*(11) C   4           s(  2.22%)p18.50( 41.03%)d25.58( 56.75%)
   123. (0.00007) RY*(12) C   4           s(  9.23%)p 3.27( 30.22%)d 6.56( 60.56%)
   124. (0.00006) RY*(13) C   4           s( 16.55%)p 4.10( 67.84%)d 0.94( 15.61%)
   125. (0.00006) RY*(14) C   4           s(  5.91%)p 6.93( 40.97%)d 8.98( 53.12%)
   126. (0.00002) RY*(15) C   4           s( 16.55%)p 3.03( 50.19%)d 2.01( 33.26%)
   127. (0.00001) RY*(16) C   4           s(  0.21%)p99.99( 98.69%)d 5.32(  1.10%)
   128. (0.00000) RY*(17) C   4           s( 84.51%)p 0.04(  3.18%)d 0.15( 12.31%)
   129. (0.00561) RY*( 1) C   5           s(  0.09%)p99.99( 94.76%)d56.47(  5.15%)
                                           -0.0000  0.0223 -0.0195 -0.0031 -0.0046
                                            0.0084 -0.3342 -0.0053 -0.0082  0.0080
                                           -0.2716 -0.0477 -0.0079 -0.0216  0.8695
                                           -0.0446  0.0340 -0.0494 -0.1009 -0.1037
                                            0.0566  0.1578
   130. (0.00195) RY*( 2) C   5           s(  0.38%)p99.99( 96.70%)d 7.67(  2.92%)
                                            0.0000  0.0157  0.0569  0.0119 -0.0135
                                            0.0118  0.3760 -0.0735 -0.0751  0.0218
                                            0.7960 -0.1245 -0.1198  0.0117  0.3824
                                           -0.0621 -0.0164  0.0984 -0.0325 -0.1190
                                           -0.0114 -0.0646
   131. (0.00106) RY*( 3) C   5           s(  0.70%)p99.99( 70.28%)d41.40( 29.02%)
                                            0.0000  0.0001  0.0630 -0.0551 -0.0022
                                            0.0179 -0.6524 -0.2986 -0.0477 -0.0123
                                            0.3793  0.1474  0.0346  0.0044 -0.1310
                                           -0.0341 -0.0146 -0.2741 -0.3164  0.0698
                                           -0.3158 -0.1017
   132. (0.00052) RY*( 4) C   5           s( 26.39%)p 1.00( 26.33%)d 1.79( 47.28%)
                                            0.0000 -0.0025  0.5106 -0.0556  0.0090
                                           -0.0089 -0.3859  0.0534 -0.0157 -0.0081
                                            0.1614 -0.2375  0.1079  0.0064 -0.1072
                                            0.0664 -0.0322  0.3451  0.0982  0.0150
                                            0.5845  0.0471
   133. (0.00048) RY*( 5) C   5           s( 61.56%)p 0.32( 19.72%)d 0.30( 18.72%)
                                            0.0000 -0.0050  0.7726 -0.1361  0.0094
                                           -0.0058  0.2860 -0.2036  0.1101 -0.0124
                                           -0.2126 -0.0620  0.0906  0.0116  0.0360
                                            0.0347 -0.0420 -0.2248 -0.0656 -0.1820
                                           -0.3143  0.0220
   134. (0.00025) RY*( 6) C   5           s( 16.77%)p 4.71( 79.06%)d 0.25(  4.17%)
                                            0.0000 -0.0060  0.2449  0.3242 -0.0508
                                            0.0036 -0.0250  0.1633 -0.1909  0.0071
                                            0.0306  0.5500 -0.3766  0.0104  0.0855
                                            0.5181 -0.0753  0.0892  0.0732  0.1465
                                           -0.0553  0.0623
   135. (0.00015) RY*( 7) C   5           s(  2.22%)p31.03( 68.83%)d13.05( 28.95%)
                                            0.0000  0.0084  0.1053  0.0793  0.0689
                                           -0.0102 -0.1098  0.5162 -0.0286 -0.0060
                                           -0.0662 -0.0793 -0.3519  0.0001 -0.0397
                                           -0.3334 -0.4020 -0.0606 -0.1608 -0.2713
                                           -0.0423 -0.4296
   136. (0.00013) RY*( 8) C   5           s( 37.55%)p 1.46( 54.82%)d 0.20(  7.62%)
                                           -0.0000 -0.0014 -0.1105  0.6007  0.0489
                                           -0.0016 -0.0529 -0.2530  0.0438 -0.0079
                                           -0.0527 -0.5465 -0.0544 -0.0010 -0.0490
                                            0.4026 -0.1031 -0.1590  0.0202 -0.1859
                                           -0.0103 -0.1260
   137. (0.00010) RY*( 9) C   5           s( 30.43%)p 1.71( 52.05%)d 0.58( 17.52%)
                                            0.0000  0.0075  0.1154  0.5352  0.0676
                                            0.0066  0.0642 -0.2636 -0.0573  0.0046
                                           -0.0028  0.2382  0.0614  0.0042 -0.0064
                                           -0.5877 -0.1938 -0.1909  0.1595  0.1584
                                            0.2212  0.1981
   138. (0.00008) RY*(10) C   5           s(  7.24%)p 7.99( 57.86%)d 4.82( 34.90%)
   139. (0.00006) RY*(11) C   5           s( 17.43%)p 1.33( 23.26%)d 3.40( 59.31%)
   140. (0.00004) RY*(12) C   5           s(  0.67%)p36.18( 24.10%)d99.99( 75.23%)
   141. (0.00001) RY*(13) C   5           s(  1.59%)p34.89( 55.65%)d26.81( 42.76%)
   142. (0.00001) RY*(14) C   5           s(  1.07%)p11.17( 12.00%)d80.92( 86.93%)
   143. (0.00000) RY*(15) C   5           s( 94.31%)p 0.03(  3.28%)d 0.03(  2.41%)
   144. (0.00000) RY*(16) C   5           s(  0.48%)p99.99( 94.39%)d10.69(  5.13%)
   145. (0.00001) RY*(17) C   5           s(  1.20%)p55.80( 66.98%)d26.51( 31.82%)
   146. (0.00572) RY*( 1) C   6           s(  0.40%)p99.99( 94.70%)d12.23(  4.90%)
                                            0.0000 -0.0257  0.0503 -0.0272  0.0088
                                            0.0063 -0.1825 -0.0260 -0.0166  0.0186
                                           -0.6029 -0.0784 -0.0427  0.0187 -0.7338
                                           -0.0315 -0.0334  0.0138 -0.0911 -0.1942
                                            0.0337 -0.0407
   147. (0.00202) RY*( 2) C   6           s(  0.27%)p99.99( 97.76%)d 7.32(  1.97%)
                                           -0.0000 -0.0013  0.0425 -0.0295 -0.0044
                                           -0.0188 -0.4621 -0.0815  0.1016 -0.0247
                                           -0.5719 -0.0959  0.1312  0.0257  0.5984
                                            0.1090 -0.1482  0.0590  0.0252 -0.0071
                                           -0.0408 -0.1178
   148. (0.00082) RY*( 3) C   6           s(  0.37%)p99.99( 78.45%)d56.94( 21.18%)
                                            0.0000 -0.0002 -0.0360  0.0491  0.0033
                                           -0.0125  0.7130 -0.1953  0.0594  0.0070
                                           -0.4243  0.1635 -0.0262 -0.0009  0.1559
                                           -0.0494 -0.0001  0.2344  0.0307  0.0820
                                            0.3861 -0.0066
   149. (0.00058) RY*( 4) C   6           s(  0.64%)p19.80( 12.58%)d99.99( 86.79%)
                                           -0.0000  0.0002  0.0708  0.0366 -0.0012
                                            0.0138 -0.2858  0.0476 -0.0766 -0.0087
                                            0.1651 -0.0158  0.0643  0.0015 -0.0622
                                            0.0001 -0.0121  0.2341 -0.5104  0.3996
                                            0.5939 -0.2005
   150. (0.00047) RY*( 5) C   6           s( 90.34%)p 0.08(  6.82%)d 0.03(  2.84%)
                                           -0.0000  0.0042  0.9499 -0.0141 -0.0314
                                           -0.0019  0.0915 -0.0923  0.0092 -0.0090
                                            0.0551 -0.0998  0.0566 -0.0214  0.0332
                                            0.0603  0.1724  0.0911 -0.0309 -0.1285
                                           -0.0508  0.0061
   151. (0.00028) RY*( 6) C   6           s(  4.93%)p17.80( 87.72%)d 1.49(  7.35%)
                                           -0.0000  0.0026  0.1793 -0.1309 -0.0047
                                           -0.0104 -0.0606  0.4353  0.1652 -0.0147
                                           -0.0733  0.5481  0.2217  0.0100  0.0315
                                           -0.5028 -0.2180 -0.1711 -0.0252 -0.0213
                                            0.0789  0.1921
   152. (0.00016) RY*( 7) C   6           s( 81.20%)p 0.06(  4.75%)d 0.17( 14.05%)
                                            0.0000 -0.0022 -0.0409  0.9000 -0.0202
                                            0.0008 -0.0391  0.1036  0.0281  0.0026
                                           -0.0120  0.1122  0.0992  0.0055  0.0299
                                           -0.0634  0.0832  0.2114 -0.1695 -0.2066
                                           -0.1418  0.0650
   153. (0.00008) RY*( 8) C   6           s(  3.98%)p12.21( 48.58%)d11.92( 47.44%)
   154. (0.00006) RY*( 9) C   6           s(  2.72%)p17.13( 46.63%)d18.61( 50.65%)
   155. (0.00003) RY*(10) C   6           s(  7.99%)p 2.12( 16.93%)d 9.39( 75.08%)
   156. (0.00000) RY*(11) C   6           s( 97.91%)p 0.01(  1.10%)d 0.01(  0.99%)
   157. (0.00001) RY*(12) C   6           s(  3.64%)p23.17( 84.35%)d 3.30( 12.01%)
   158. (0.00000) RY*(13) C   6           s(  3.84%)p 8.99( 34.58%)d16.02( 61.58%)
   159. (0.00000) RY*(14) C   6           s(  0.42%)p30.10( 12.61%)d99.99( 86.97%)
   160. (0.00001) RY*(15) C   6           s(  0.13%)p99.99( 98.35%)d12.02(  1.52%)
   161. (0.00001) RY*(16) C   6           s(  0.12%)p99.99( 84.47%)d99.99( 15.41%)
   162. (0.00000) RY*(17) C   6           s(  1.18%)p76.00( 89.71%)d 7.72(  9.11%)
   163. (0.01155) RY*( 1) C   7           s(  2.56%)p37.43( 95.69%)d 0.69(  1.76%)
                                            0.0000 -0.0041  0.1589 -0.0170 -0.0024
                                           -0.0400  0.7162 -0.0958  0.0286  0.0080
                                           -0.0828  0.0163  0.0030  0.0100 -0.6488
                                           -0.0630  0.0119  0.0702  0.0937 -0.0119
                                           -0.0489  0.0363
   164. (0.00490) RY*( 2) C   7           s(  2.55%)p37.27( 94.93%)d 0.99(  2.52%)
                                            0.0000 -0.0259  0.1574  0.0016  0.0032
                                           -0.0086  0.6216 -0.0659 -0.0007  0.0076
                                            0.2004 -0.0449 -0.0005  0.0184  0.7180
                                           -0.0158 -0.0113  0.0399  0.0461 -0.1326
                                            0.0372 -0.0507
   165. (0.00323) RY*( 3) C   7           s(  0.59%)p99.99( 70.34%)d49.48( 29.08%)
                                           -0.0000  0.0020  0.0546  0.0537 -0.0030
                                           -0.0046  0.0461  0.0184  0.0177 -0.0171
                                           -0.4292 -0.6030  0.0244  0.0093  0.0586
                                            0.3850 -0.0059  0.2068 -0.1050  0.2222
                                           -0.1867 -0.3908
   166. (0.00185) RY*( 4) C   7           s(  0.99%)p94.44( 93.22%)d 5.87(  5.80%)
                                           -0.0000  0.0031 -0.0124  0.0985  0.0021
                                            0.0049  0.1232  0.5746 -0.0613  0.0030
                                            0.0964  0.3194 -0.0020  0.0041 -0.0226
                                            0.6849  0.0460  0.0566  0.0221  0.1162
                                            0.1398  0.1458
   167. (0.00154) RY*( 5) C   7           s(  2.20%)p41.69( 91.81%)d 2.72(  5.98%)
                                            0.0000 -0.0002  0.1294 -0.0727 -0.0018
                                            0.0027 -0.1096 -0.3450 -0.0175  0.0091
                                            0.6910 -0.3358 -0.0703 -0.0026 -0.1844
                                            0.3909  0.0686  0.0233 -0.1674 -0.1635
                                           -0.0219  0.0637
   168. (0.00104) RY*( 6) C   7           s( 27.51%)p 0.84( 23.10%)d 1.80( 49.39%)
                                            0.0000  0.0000  0.5244  0.0124  0.0031
                                           -0.0155 -0.1144 -0.0540  0.2100  0.0050
                                           -0.0927  0.3689  0.0494  0.0067  0.0309
                                            0.1499 -0.0057 -0.2243 -0.0815 -0.2034
                                           -0.6066 -0.1661
   169. (0.00079) RY*( 7) C   7           s(  9.03%)p 6.78( 61.17%)d 3.30( 29.81%)
                                           -0.0000 -0.0019  0.2883 -0.0836 -0.0131
                                            0.0042 -0.1040 -0.5905 -0.0927  0.0016
                                           -0.3026  0.2273 -0.0221  0.0133  0.0839
                                            0.3031 -0.0272  0.0715  0.2957  0.1982
                                            0.3701  0.1709
   170. (0.00044) RY*( 8) C   7           s( 29.98%)p 1.63( 48.89%)d 0.70( 21.13%)
                                           -0.0000 -0.0011  0.5124 -0.1894  0.0363
                                           -0.0061 -0.1314  0.3292 -0.0920  0.0168
                                            0.2101 -0.1500 -0.3862  0.0196 -0.0330
                                           -0.2227 -0.2960  0.1275  0.3346  0.2728
                                            0.0348 -0.0864
   171. (0.00028) RY*( 9) C   7           s( 29.82%)p 1.64( 48.83%)d 0.72( 21.36%)
                                            0.0000 -0.0054  0.2433  0.4881  0.0256
                                            0.0013 -0.0585  0.0253  0.3135  0.0108
                                            0.2184 -0.0322  0.3667  0.0076 -0.0267
                                           -0.1555  0.4215 -0.0393  0.1416  0.3480
                                            0.1984 -0.1776
   172. (0.00027) RY*(10) C   7           s( 16.66%)p 1.67( 27.89%)d 3.33( 55.45%)
                                           -0.0000  0.0024  0.3988  0.0826  0.0266
                                           -0.0100 -0.0817  0.2269  0.1730 -0.0051
                                           -0.2717 -0.3238  0.0833  0.0039  0.0008
                                           -0.0522  0.0485  0.0011 -0.1711 -0.4714
                                            0.2930  0.4659
   173. (0.00023) RY*(11) C   7           s( 13.73%)p 3.27( 44.95%)d 3.01( 41.33%)
                                            0.0000 -0.0016 -0.2239  0.2947  0.0173
                                            0.0001  0.0478 -0.0656  0.3565  0.0100
                                           -0.0569 -0.1881 -0.5097 -0.0005  0.0556
                                            0.1013  0.0621 -0.3410  0.3521  0.0837
                                           -0.2287  0.3372
   174. (0.00015) RY*(12) C   7           s(  1.57%)p41.27( 64.64%)d21.58( 33.80%)
                                           -0.0000 -0.0011  0.0573  0.1112  0.0001
                                            0.0008 -0.0100 -0.0525  0.0720 -0.0098
                                           -0.0658  0.2230 -0.6253 -0.0001  0.0092
                                           -0.0935  0.4294  0.3903 -0.3895 -0.0324
                                            0.1097 -0.1443
   175. (0.00011) RY*(13) C   7           s(  8.65%)p 5.60( 48.45%)d 4.96( 42.90%)
                                            0.0000 -0.0080  0.0232  0.1880  0.2248
                                            0.0122  0.0803 -0.0922  0.3136 -0.0056
                                            0.0321  0.0845 -0.0707 -0.0060 -0.0174
                                            0.0049 -0.5979 -0.1898 -0.5157  0.2712
                                            0.2295 -0.0293
   176. (0.00006) RY*(14) C   7           s(  2.83%)p 2.62(  7.40%)d31.71( 89.76%)
   177. (0.00006) RY*(15) C   7           s( 48.34%)p 0.44( 21.41%)d 0.63( 30.26%)
   178. (0.00004) RY*(16) C   7           s( 13.13%)p 3.80( 49.87%)d 2.82( 36.99%)
   179. (0.00001) RY*(17) C   7           s( 89.84%)p 0.09(  7.71%)d 0.03(  2.45%)
   180. (0.00627) RY*( 1) C   8           s(  0.78%)p99.99( 96.45%)d 3.58(  2.78%)
                                           -0.0000  0.0105 -0.0411  0.0771  0.0033
                                           -0.0121  0.2592 -0.0292  0.0331  0.0142
                                           -0.6425  0.0186 -0.0107 -0.0069  0.6939
                                           -0.0099 -0.0000  0.0799 -0.1110  0.0906
                                            0.0213  0.0205
   181. (0.00368) RY*( 2) C   8           s(  4.48%)p20.06( 89.76%)d 1.29(  5.77%)
                                           -0.0000  0.0102  0.2113 -0.0023 -0.0032
                                           -0.0071 -0.8911 -0.0482 -0.0198  0.0113
                                           -0.2974 -0.0166 -0.0177  0.0025  0.0826
                                           -0.0692  0.0018  0.0375 -0.0167 -0.1363
                                           -0.1839  0.0599
   182. (0.00293) RY*( 3) C   8           s(  0.38%)p99.99( 96.53%)d 8.01(  3.08%)
                                           -0.0000 -0.0051  0.0561  0.0259 -0.0012
                                            0.0127  0.1799 -0.0442 -0.0307  0.0044
                                           -0.6722 -0.0369 -0.0256 -0.0061 -0.6882
                                            0.0106  0.0471 -0.0601 -0.0543  0.0320
                                           -0.0852 -0.1263
   183. (0.00102) RY*( 4) C   8           s( 84.61%)p 0.13( 10.64%)d 0.06(  4.75%)
                                           -0.0000 -0.0008  0.9198 -0.0037 -0.0020
                                            0.0034  0.2102 -0.0185 -0.0033  0.0048
                                            0.0619  0.0761 -0.0340 -0.0109  0.0441
                                           -0.1193  0.1865  0.1275  0.1564 -0.0547
                                            0.0610  0.0073
   184. (0.00069) RY*( 5) C   8           s(  0.25%)p16.07(  4.04%)d99.99( 95.71%)
                                           -0.0000 -0.0001  0.0468 -0.0174  0.0044
                                           -0.0057  0.0008 -0.0708 -0.0144 -0.0091
                                           -0.0037 -0.1059 -0.0265 -0.0045 -0.0007
                                           -0.1518 -0.0084 -0.3919  0.2794  0.6354
                                           -0.2694  0.4991
   185. (0.00035) RY*( 6) C   8           s( 12.80%)p 3.23( 41.32%)d 3.58( 45.88%)
                                            0.0000 -0.0015  0.1359  0.3285 -0.0403
                                           -0.0156 -0.1440  0.4597  0.3552  0.0058
                                            0.0051 -0.1469 -0.1435  0.0075  0.0219
                                            0.0014 -0.1091 -0.3460 -0.0972  0.2894
                                            0.3211 -0.3778
   186. (0.00027) RY*( 7) C   8           s(  3.81%)p 8.08( 30.84%)d17.13( 65.34%)
                                           -0.0000  0.0030 -0.0892  0.1683  0.0431
                                           -0.0056 -0.1358  0.1260 -0.0154 -0.0098
                                           -0.1345  0.3729  0.1492 -0.0058 -0.1045
                                            0.2790  0.0748  0.2449  0.3919  0.1253
                                            0.5661  0.3221
   187. (0.00022) RY*( 8) C   8           s( 35.27%)p 1.38( 48.65%)d 0.46( 16.08%)
                                            0.0000  0.0007  0.0236  0.5918  0.0437
                                            0.0024  0.0215  0.0451 -0.1976  0.0004
                                            0.0914 -0.0090 -0.0335  0.0012  0.0394
                                            0.5398  0.3774 -0.0373 -0.0611 -0.0139
                                           -0.3943 -0.0039
   188. (0.00019) RY*( 9) C   8           s( 32.29%)p 1.84( 59.29%)d 0.26(  8.42%)
                                            0.0000  0.0014 -0.1467  0.5478 -0.0356
                                           -0.0000 -0.0183 -0.4778  0.0772  0.0014
                                            0.0467 -0.2577 -0.1126  0.0020 -0.0401
                                           -0.4908  0.1859  0.1414  0.1254 -0.0557
                                            0.2126 -0.0124
   189. (0.00016) RY*(10) C   8           s(  1.37%)p63.53( 87.19%)d 8.34( 11.44%)
                                           -0.0000 -0.0024  0.0851  0.0749  0.0296
                                           -0.0039  0.0087 -0.4310  0.5755  0.0041
                                            0.0592  0.3673 -0.2852 -0.0028 -0.0666
                                            0.2459 -0.2648  0.0356 -0.2804  0.0518
                                           -0.0737  0.1625
   190. (0.00010) RY*(11) C   8           s(  5.89%)p 7.95( 46.88%)d 8.01( 47.23%)
   191. (0.00007) RY*(12) C   8           s(  2.39%)p 9.19( 21.97%)d31.65( 75.64%)
   192. (0.00007) RY*(13) C   8           s( 11.54%)p 5.14( 59.39%)d 2.52( 29.07%)
   193. (0.00005) RY*(14) C   8           s(  4.99%)p 9.89( 49.35%)d 9.15( 45.66%)
   194. (0.00001) RY*(15) C   8           s(  1.34%)p72.44( 97.29%)d 1.02(  1.37%)
   195. (0.00001) RY*(16) C   8           s( 96.87%)p 0.03(  2.72%)d 0.00(  0.41%)
   196. (0.00002) RY*(17) C   8           s(  0.96%)p59.93( 57.79%)d42.77( 41.25%)
   197. (0.00561) RY*( 1) N   9           s(  0.16%)p99.99( 96.59%)d19.90(  3.25%)
                                            0.0000  0.0031  0.0402 -0.0032 -0.0012
                                           -0.0021 -0.0340 -0.0125 -0.0089 -0.0250
                                            0.7604  0.0061  0.0087  0.0148 -0.6207
                                           -0.0046 -0.0040 -0.0641  0.0420 -0.0759
                                            0.0697  0.1265
   198. (0.00409) RY*( 2) N   9           s(  6.25%)p14.65( 91.65%)d 0.33(  2.09%)
                                           -0.0000 -0.0227  0.2458  0.0398  0.0059
                                            0.0167  0.0934  0.0152 -0.0020  0.0044
                                            0.5901 -0.0466 -0.0137  0.0112  0.7393
                                           -0.0994 -0.0123  0.0684  0.1129  0.0097
                                           -0.0306  0.0494
   199. (0.00199) RY*( 3) N   9           s( 40.53%)p 1.35( 54.88%)d 0.11(  4.59%)
                                            0.0000  0.0018  0.6364  0.0181 -0.0025
                                           -0.0015 -0.6847 -0.1460 -0.0989 -0.0006
                                           -0.1351 -0.0832  0.0320 -0.0027 -0.0783
                                           -0.1286 -0.0003  0.1019  0.1795 -0.0021
                                           -0.0460  0.0346
   200. (0.00107) RY*( 4) N   9           s( 42.16%)p 1.05( 44.23%)d 0.32( 13.61%)
                                            0.0000  0.0012  0.5952 -0.2594 -0.0004
                                            0.0071  0.5869  0.0636 -0.1843 -0.0035
                                           -0.1339 -0.1067  0.0088 -0.0052 -0.1532
                                           -0.0830  0.0083 -0.1185 -0.1851  0.1464
                                           -0.1704  0.1933
   201. (0.00039) RY*( 5) N   9           s(  0.06%)p99.99( 59.90%)d99.99( 40.04%)
                                            0.0000  0.0023  0.0245  0.0004  0.0008
                                            0.0002  0.0078  0.1074 -0.0204 -0.0035
                                           -0.1091  0.6720 -0.0610  0.0027  0.0564
                                           -0.3349  0.0658 -0.2766  0.1721 -0.2564
                                            0.2189  0.4250
   202. (0.00022) RY*( 6) N   9           s( 10.27%)p 6.68( 68.65%)d 2.05( 21.08%)
                                            0.0000  0.0015 -0.1542  0.2804  0.0171
                                            0.0091  0.2567 -0.6628 -0.2183 -0.0048
                                           -0.0759 -0.2205 -0.0234 -0.0062 -0.0499
                                           -0.2680 -0.0655 -0.0142  0.4309 -0.0503
                                           -0.0859  0.1226
   203. (0.00021) RY*( 7) N   9           s(  6.40%)p 4.73( 30.22%)d 9.91( 63.38%)
                                            0.0000  0.0034  0.2286 -0.1066 -0.0178
                                            0.0216  0.2557  0.0663  0.0632 -0.0015
                                           -0.0734  0.0740  0.0423 -0.0006 -0.0493
                                            0.4613 -0.0070  0.2207  0.5613 -0.2528
                                            0.3923 -0.2284
   204. (0.00011) RY*( 8) N   9           s(  0.63%)p75.25( 47.44%)d82.35( 51.92%)
                                            0.0000  0.0063 -0.0308  0.0676  0.0274
                                            0.0048  0.0611  0.0222 -0.4379 -0.0012
                                            0.0565  0.4948 -0.1317 -0.0053 -0.0773
                                           -0.0355 -0.0764  0.6181 -0.0434  0.0975
                                           -0.3034 -0.1839
   205. (0.00008) RY*( 9) N   9           s( 67.70%)p 0.33( 22.19%)d 0.15( 10.11%)
   206. (0.00004) RY*(10) N   9           s( 11.40%)p 4.18( 47.65%)d 3.59( 40.95%)
   207. (0.00002) RY*(11) N   9           s(  5.49%)p 9.21( 50.56%)d 8.01( 43.95%)
   208. (0.00003) RY*(12) N   9           s(  1.50%)p11.40( 17.05%)d54.44( 81.45%)
   209. (0.00002) RY*(13) N   9           s(  5.59%)p 9.09( 50.81%)d 7.80( 43.60%)
   210. (0.00002) RY*(14) N   9           s(  2.36%)p16.49( 38.96%)d24.84( 58.68%)
   211. (0.00001) RY*(15) N   9           s(  0.46%)p99.99( 95.06%)d 9.71(  4.48%)
   212. (0.00000) RY*(16) N   9           s( 98.86%)p 0.01(  0.72%)d 0.00(  0.42%)
   213. (0.00000) RY*(17) N   9           s(  0.29%)p99.99( 83.48%)d56.43( 16.24%)
   214. (0.00900) RY*( 1) C  10           s(  5.35%)p17.61( 94.19%)d 0.09(  0.46%)
                                           -0.0000  0.0456  0.2255 -0.0171 -0.0167
                                            0.0200  0.3459 -0.0369 -0.0223 -0.0001
                                            0.1457  0.0221 -0.0002 -0.0305 -0.8914
                                            0.0293  0.0432  0.0323 -0.0186 -0.0016
                                           -0.0096  0.0558
   215. (0.00356) RY*( 2) C  10           s(  1.42%)p58.49( 82.92%)d11.05( 15.67%)
                                            0.0000  0.0153 -0.0790  0.0845 -0.0237
                                            0.0124  0.7033  0.0457 -0.1314 -0.0064
                                           -0.5132  0.0343  0.0613 -0.0042  0.1565
                                           -0.1439  0.0387 -0.0432 -0.2150  0.2082
                                            0.1513 -0.2058
   216. (0.00265) RY*( 3) C  10           s(  0.18%)p17.66(  3.09%)d99.99( 96.73%)
                                            0.0000 -0.0000  0.0156  0.0387 -0.0029
                                           -0.0029 -0.0652 -0.0028  0.0084 -0.0077
                                           -0.1018 -0.0868  0.0567 -0.0053 -0.0333
                                           -0.0648  0.0086 -0.3602  0.3318  0.7030
                                           -0.0234  0.4824
   217. (0.00203) RY*( 4) C  10           s(  1.34%)p26.32( 35.36%)d47.11( 63.29%)
                                            0.0000 -0.0032  0.0014  0.1145 -0.0176
                                            0.0127 -0.3076  0.3279 -0.1207 -0.0020
                                            0.2717 -0.1481  0.0313 -0.0122 -0.1136
                                           -0.1280  0.1031 -0.0401 -0.4054  0.4506
                                            0.2618 -0.4421
   218. (0.00125) RY*( 5) C  10           s( 33.59%)p 0.15(  4.94%)d 1.83( 61.47%)
                                            0.0000  0.0116  0.5738  0.0804  0.0011
                                            0.0179  0.0014  0.1014 -0.0777  0.0111
                                           -0.0534 -0.0291  0.0331 -0.0487  0.0854
                                           -0.1208  0.0597 -0.1992  0.5506 -0.0604
                                           -0.1322 -0.5008
   219. (0.00103) RY*( 6) C  10           s(  0.67%)p39.74( 26.73%)d99.99( 72.60%)
                                            0.0000  0.0007 -0.0225  0.0786 -0.0063
                                           -0.0136  0.2146  0.1501 -0.0022 -0.0221
                                            0.3387  0.2265 -0.0267 -0.0109  0.1336
                                            0.1152  0.0043  0.2128  0.3793 -0.0050
                                            0.7252  0.1042
   220. (0.00032) RY*( 7) C  10           s(  2.95%)p27.52( 81.12%)d 5.41( 15.93%)
                                           -0.0000 -0.0009  0.1176  0.1241  0.0150
                                            0.0060 -0.4708 -0.0528 -0.1132  0.0123
                                           -0.6579  0.2325 -0.1354  0.0090 -0.2511
                                            0.0019 -0.0738  0.2152  0.0340 -0.0286
                                            0.3324  0.0231
   221. (0.00025) RY*( 8) C  10           s( 52.07%)p 0.43( 22.52%)d 0.49( 25.41%)
                                            0.0000 -0.0102  0.7126  0.1129  0.0102
                                           -0.0104  0.0525 -0.1897  0.1039 -0.0081
                                            0.0873  0.1511 -0.0338  0.0156  0.2562
                                            0.2782  0.0249  0.1001 -0.4165  0.1508
                                            0.0112  0.2183
   222. (0.00020) RY*( 9) C  10           s( 48.05%)p 0.48( 23.16%)d 0.60( 28.79%)
                                           -0.0000  0.0144 -0.2495  0.6380  0.1047
                                           -0.0002  0.0199 -0.2288 -0.1241 -0.0042
                                            0.0808  0.1581  0.0567  0.0002 -0.0266
                                            0.3520  0.0641  0.2849  0.1569  0.2241
                                           -0.3079 -0.1925
   223. (0.00012) RY*(10) C  10           s(  3.66%)p22.35( 81.90%)d 3.94( 14.44%)
                                           -0.0000 -0.0017  0.0694  0.1399  0.1106
                                           -0.0028 -0.0099 -0.3212  0.0281  0.0072
                                            0.1499  0.0575  0.0373  0.0010  0.0467
                                           -0.8173  0.1321  0.3599  0.0096  0.0447
                                           -0.0342  0.1076
   224. (0.00011) RY*(11) C  10           s(  1.81%)p47.28( 85.55%)d 6.98( 12.64%)
                                           -0.0000 -0.0053  0.1255  0.0428 -0.0222
                                           -0.0029 -0.0190  0.2303 -0.6246  0.0004
                                            0.0082 -0.2163  0.5528  0.0064  0.0382
                                           -0.0000 -0.2410  0.2120 -0.0133 -0.1228
                                           -0.0584  0.2505
   225. (0.00008) RY*(12) C  10           s(  0.15%)p99.99( 83.87%)d99.99( 15.98%)
   226. (0.00004) RY*(13) C  10           s( 46.99%)p 0.21(  9.71%)d 0.92( 43.30%)
   227. (0.00004) RY*(14) C  10           s( 11.12%)p 6.85( 76.22%)d 1.14( 12.66%)
   228. (0.00002) RY*(15) C  10           s(  2.56%)p33.43( 85.69%)d 4.58( 11.75%)
   229. (0.00001) RY*(16) C  10           s( 88.14%)p 0.05(  4.33%)d 0.09(  7.52%)
   230. (0.00000) RY*(17) C  10           s(  0.20%)p99.99( 98.84%)d 4.65(  0.95%)
   231. (0.00503) RY*( 1) C  11           s(  0.19%)p99.99( 95.96%)d20.82(  3.86%)
                                           -0.0000 -0.0250  0.0263 -0.0181  0.0144
                                            0.0179 -0.7797  0.0570 -0.0396 -0.0150
                                            0.3174 -0.0697  0.0516  0.0078  0.4794
                                            0.0715 -0.0552  0.0736  0.0991 -0.0924
                                           -0.0803  0.0914
   232. (0.00250) RY*( 2) C  11           s(  0.45%)p99.99( 97.93%)d 3.57(  1.62%)
                                           -0.0000 -0.0104  0.0658  0.0099  0.0020
                                           -0.0034 -0.2432  0.0571 -0.0411  0.0163
                                            0.5022 -0.0887 -0.0288 -0.0316 -0.7905
                                            0.1124  0.1247  0.0025  0.1076 -0.0478
                                           -0.0466 -0.0120
   233. (0.00078) RY*( 3) C  11           s(  0.04%)p99.99( 89.56%)d99.99( 10.40%)
                                            0.0000  0.0004  0.0068  0.0175  0.0004
                                           -0.0134  0.4844  0.0561  0.0605 -0.0193
                                            0.7278  0.1203  0.0853 -0.0089  0.3123
                                            0.0455  0.0495  0.1405 -0.0748 -0.2087
                                            0.0989 -0.1592
   234. (0.00059) RY*( 4) C  11           s(  6.01%)p 0.85(  5.14%)d14.78( 88.85%)
                                            0.0000  0.0019  0.2435  0.0288  0.0007
                                            0.0000  0.1182  0.0064 -0.0468  0.0064
                                            0.1228  0.0403 -0.0846  0.0085  0.0763
                                            0.0669 -0.0301 -0.1083  0.5045  0.4163
                                            0.4709  0.4767
   235. (0.00055) RY*( 5) C  11           s( 81.80%)p 0.10(  8.14%)d 0.12( 10.07%)
                                            0.0000  0.0063  0.9007  0.0805 -0.0117
                                           -0.0158  0.0515 -0.0397  0.0811 -0.0012
                                           -0.1228 -0.0857 -0.0362  0.0225  0.0436
                                            0.2094  0.0177 -0.0447 -0.0014 -0.2444
                                           -0.1709 -0.0988
   236. (0.00025) RY*( 6) C  11           s(  3.65%)p20.84( 76.08%)d 5.55( 20.27%)
                                           -0.0000 -0.0048  0.1757 -0.0674 -0.0327
                                           -0.0014  0.0344  0.3592 -0.0680  0.0056
                                            0.0409 -0.0817  0.3269 -0.0107 -0.1297
                                           -0.3139 -0.6287  0.2154 -0.2723  0.0076
                                            0.0190  0.2858
   237. (0.00018) RY*( 7) C  11           s( 42.80%)p 0.96( 40.94%)d 0.38( 16.26%)
                                            0.0000 -0.0050 -0.2665  0.5969 -0.0253
                                            0.0088  0.1040  0.1116  0.0418 -0.0086
                                           -0.0588 -0.3030  0.0913  0.0059  0.0043
                                            0.4546 -0.2720 -0.2115  0.1113 -0.2853
                                           -0.0187  0.1539
   238. (0.00010) RY*( 8) C  11           s(  0.73%)p96.66( 70.69%)d39.08( 28.58%)
   239. (0.00007) RY*( 9) C  11           s( 24.02%)p 2.18( 52.41%)d 0.98( 23.56%)
   240. (0.00005) RY*(10) C  11           s(  9.77%)p 7.98( 78.00%)d 1.25( 12.23%)
   241. (0.00004) RY*(11) C  11           s(  0.98%)p40.45( 39.47%)d61.02( 59.55%)
   242. (0.00003) RY*(12) C  11           s( 15.55%)p 1.96( 30.48%)d 3.47( 53.98%)
   243. (0.00001) RY*(13) C  11           s( 10.22%)p 2.34( 23.96%)d 6.44( 65.82%)
   244. (0.00001) RY*(14) C  11           s(  6.96%)p 7.21( 50.14%)d 6.17( 42.90%)
   245. (0.00000) RY*(15) C  11           s( 92.92%)p 0.06(  5.88%)d 0.01(  1.20%)
   246. (0.00001) RY*(16) C  11           s(  3.85%)p 9.73( 37.41%)d15.28( 58.75%)
   247. (0.00000) RY*(17) C  11           s(  0.17%)p99.99( 97.90%)d11.01(  1.92%)
   248. (0.00506) RY*( 1) C  12           s(  0.38%)p99.99( 94.32%)d13.98(  5.30%)
                                            0.0000 -0.0244  0.0537  0.0042  0.0171
                                            0.0113 -0.4837  0.0309 -0.0258 -0.0155
                                            0.5875 -0.0612  0.0349  0.0181 -0.5894
                                            0.0887 -0.0401  0.0652 -0.1756  0.1187
                                            0.0576  0.0217
   249. (0.00204) RY*( 2) C  12           s(  0.21%)p99.99( 97.99%)d 8.71(  1.80%)
                                            0.0000  0.0004  0.0448  0.0062 -0.0049
                                            0.0280  0.6607 -0.0966 -0.1505 -0.0053
                                           -0.1448  0.0279  0.0285 -0.0307 -0.6729
                                            0.0823  0.1661  0.0717 -0.0233 -0.0364
                                           -0.0278  0.1012
   250. (0.00075) RY*( 3) C  12           s(  0.15%)p99.99( 58.20%)d99.99( 41.65%)
                                           -0.0000  0.0004  0.0360  0.0144  0.0028
                                           -0.0060  0.3798  0.0915  0.0566 -0.0075
                                            0.5675  0.1596  0.0842 -0.0038  0.2571
                                            0.0633  0.0374  0.2942  0.0236 -0.3058
                                            0.4541 -0.1723
   251. (0.00050) RY*( 4) C  12           s(  0.63%)p50.08( 31.37%)d99.99( 68.00%)
                                           -0.0000  0.0005  0.0772  0.0175 -0.0006
                                           -0.0101  0.2891 -0.0069  0.0463 -0.0114
                                            0.4284  0.0382  0.0425 -0.0061  0.1990
                                            0.0310  0.0198 -0.3404  0.2212  0.5419
                                           -0.1912  0.4301
   252. (0.00041) RY*( 5) C  12           s( 78.91%)p 0.21( 16.53%)d 0.06(  4.56%)
                                           -0.0000  0.0027  0.8866  0.0326 -0.0438
                                           -0.0164 -0.0493 -0.1908  0.1946  0.0156
                                           -0.0933  0.0183 -0.1587 -0.0056  0.0714
                                            0.2168  0.0409  0.0187 -0.1640 -0.0687
                                            0.0416  0.1093
   253. (0.00032) RY*( 6) C  12           s( 11.86%)p 6.94( 82.29%)d 0.49(  5.85%)
                                           -0.0000  0.0019  0.3153 -0.1317 -0.0433
                                            0.0102  0.0474  0.5975 -0.1249  0.0008
                                           -0.0051 -0.1476 -0.0254 -0.0178 -0.0479
                                           -0.5957  0.2608 -0.1093 -0.0473  0.1147
                                            0.0766 -0.1591
   254. (0.00016) RY*( 7) C  12           s( 70.73%)p 0.07(  4.94%)d 0.34( 24.33%)
                                            0.0000 -0.0018 -0.1288  0.8310 -0.0121
                                            0.0080  0.0395  0.0479  0.1065 -0.0067
                                           -0.0482  0.0258 -0.1235  0.0019  0.0098
                                           -0.0670  0.1059 -0.2208 -0.3721  0.0828
                                            0.2213  0.0161
   255. (0.00006) RY*( 8) C  12           s(  4.55%)p15.29( 69.56%)d 5.69( 25.89%)
   256. (0.00006) RY*( 9) C  12           s(  0.65%)p38.47( 25.01%)d99.99( 74.34%)
   257. (0.00001) RY*(10) C  12           s( 23.24%)p 0.32(  7.38%)d 2.98( 69.38%)
   258. (0.00000) RY*(11) C  12           s( 95.92%)p 0.01(  1.33%)d 0.03(  2.75%)
   259. (0.00001) RY*(12) C  12           s(  1.49%)p60.25( 89.95%)d 5.73(  8.55%)
   260. (0.00001) RY*(13) C  12           s(  0.64%)p44.87( 28.87%)d99.99( 70.49%)
   261. (0.00000) RY*(14) C  12           s(  4.16%)p22.66( 94.22%)d 0.39(  1.62%)
   262. (0.00001) RY*(15) C  12           s(  0.01%)p 1.00( 98.73%)d 0.01(  1.26%)
   263. (0.00001) RY*(16) C  12           s(  3.85%)p 3.50( 13.49%)d21.48( 82.67%)
   264. (0.00000) RY*(17) C  12           s(  2.70%)p31.82( 85.92%)d 4.21( 11.38%)
   265. (0.00556) RY*( 1) C  13           s(  0.84%)p99.99( 93.97%)d 6.14(  5.18%)
                                            0.0000 -0.0250  0.0844 -0.0219  0.0149
                                           -0.0077  0.3514 -0.0045  0.0087 -0.0055
                                            0.1515  0.0427  0.0157  0.0244 -0.8838
                                           -0.0808 -0.0529 -0.1006  0.1181  0.0196
                                            0.0065 -0.1654
   266. (0.00199) RY*( 2) C  13           s(  0.08%)p99.99( 98.26%)d20.10(  1.66%)
                                            0.0000  0.0012 -0.0162  0.0230  0.0057
                                            0.0318  0.7397  0.1295 -0.1766 -0.0251
                                           -0.5672 -0.0948  0.1333  0.0080  0.1874
                                            0.0279 -0.0361 -0.0098 -0.0871  0.0747
                                            0.0483 -0.0319
   267. (0.00075) RY*( 3) C  13           s(  0.37%)p99.99( 84.05%)d41.67( 15.57%)
                                           -0.0000  0.0003  0.0196  0.0578  0.0035
                                           -0.0115  0.4549 -0.0992  0.0422 -0.0161
                                            0.7009 -0.1820  0.0690 -0.0077  0.2989
                                           -0.0466  0.0284 -0.0533  0.2022  0.2003
                                            0.1792  0.1994
   268. (0.00054) RY*( 4) C  13           s(  0.22%)p24.06(  5.19%)d99.99( 94.60%)
                                           -0.0000  0.0004  0.0359  0.0294  0.0018
                                           -0.0028 -0.1121  0.0114 -0.0490 -0.0038
                                           -0.1607 -0.0208 -0.0677 -0.0024 -0.0688
                                            0.0171 -0.0297  0.3013  0.3200 -0.1221
                                            0.8577  0.0476
   269. (0.00039) RY*( 5) C  13           s( 63.11%)p 0.51( 32.22%)d 0.07(  4.67%)
                                           -0.0000  0.0026  0.7910  0.0626 -0.0392
                                            0.0172 -0.0017 -0.3542 -0.2114 -0.0042
                                           -0.0637  0.2840  0.0947 -0.0149  0.1168
                                           -0.1746  0.1172 -0.1655  0.0866 -0.1063
                                           -0.0117 -0.0195
   270. (0.00027) RY*( 6) C  13           s( 26.69%)p 2.50( 66.82%)d 0.24(  6.49%)
                                           -0.0000  0.0026  0.5079 -0.0780 -0.0532
                                           -0.0088 -0.0787  0.5779  0.1731  0.0123
                                            0.0302 -0.4622 -0.2052 -0.0131 -0.0004
                                            0.1061  0.1725 -0.0955 -0.1233  0.1314
                                            0.0615 -0.1397
   271. (0.00015) RY*( 7) C  13           s( 81.16%)p 0.06(  5.19%)d 0.17( 13.65%)
                                            0.0000 -0.0058 -0.1346  0.8906 -0.0167
                                           -0.0032 -0.0374  0.1223 -0.0341  0.0001
                                           -0.0002 -0.0160 -0.0481  0.0073 -0.0105
                                           -0.0356  0.1743 -0.3166 -0.0019 -0.1574
                                            0.0627 -0.0868
   272. (0.00007) RY*( 8) C  13           s(  3.65%)p 7.85( 28.61%)d18.59( 67.75%)
   273. (0.00005) RY*( 9) C  13           s( 12.57%)p 5.52( 69.41%)d 1.43( 18.02%)
   274. (0.00001) RY*(10) C  13           s(  7.93%)p 5.39( 42.77%)d 6.22( 49.30%)
   275. (0.00002) RY*(11) C  13           s(  3.08%)p28.01( 86.15%)d 3.50( 10.77%)
   276. (0.00002) RY*(12) C  13           s(  1.21%)p67.52( 81.95%)d13.88( 16.84%)
   277. (0.00002) RY*(13) C  13           s(  3.63%)p 2.49(  9.03%)d24.08( 87.35%)
   278. (0.00000) RY*(14) C  13           s(  1.24%)p65.31( 80.92%)d14.40( 17.84%)
   279. (0.00001) RY*(15) C  13           s(  0.81%)p19.14( 15.52%)d99.99( 83.67%)
   280. (0.00000) RY*(16) C  13           s(  0.56%)p99.99( 94.36%)d 9.00(  5.08%)
   281. (0.00000) RY*(17) C  13           s( 92.93%)p 0.06(  5.67%)d 0.01(  1.39%)
   282. (0.00570) RY*( 1) C  14           s(  0.55%)p99.99( 94.85%)d 8.37(  4.60%)
                                            0.0000 -0.0226  0.0701  0.0081  0.0026
                                           -0.0221  0.8321 -0.0203  0.0293  0.0125
                                           -0.4890 -0.0146 -0.0142  0.0106 -0.1067
                                            0.0549 -0.0128  0.0809  0.0759 -0.1014
                                           -0.0816  0.1294
   283. (0.00215) RY*( 2) C  14           s(  1.36%)p70.74( 96.08%)d 1.88(  2.56%)
                                            0.0000  0.0156  0.1146  0.0071 -0.0124
                                            0.0001 -0.0638 -0.0333 -0.0360 -0.0104
                                           -0.3182  0.0679  0.0668  0.0276  0.9034
                                           -0.1259 -0.1060 -0.0962  0.1041 -0.0266
                                           -0.0011 -0.0692
   284. (0.00101) RY*( 3) C  14           s(  1.08%)p58.12( 62.53%)d33.83( 36.40%)
                                            0.0000 -0.0007  0.0827 -0.0624 -0.0048
                                           -0.0009 -0.3687 -0.1824 -0.0325  0.0023
                                           -0.5777 -0.2353 -0.0314  0.0013 -0.2331
                                           -0.0999 -0.0241  0.1705 -0.2669 -0.3663
                                           -0.0876 -0.3490
   285. (0.00055) RY*( 4) C  14           s( 63.53%)p 0.33( 20.95%)d 0.24( 15.52%)
                                           -0.0000 -0.0034  0.7888 -0.1128  0.0191
                                           -0.0184  0.1766 -0.0369  0.1225  0.0072
                                            0.3691 -0.0186 -0.0510 -0.0085  0.0255
                                           -0.1318  0.0653 -0.0296 -0.1098 -0.1393
                                           -0.2095 -0.2811
   286. (0.00052) RY*( 5) C  14           s( 25.21%)p 1.07( 27.09%)d 1.89( 47.69%)
                                           -0.0000 -0.0022  0.4970 -0.0699  0.0167
                                           -0.0038 -0.2563  0.0422  0.0311  0.0157
                                           -0.3422  0.1237 -0.1209 -0.0002 -0.2268
                                           -0.0584  0.0189 -0.0780  0.3840  0.3382
                                            0.3796  0.2549
   287. (0.00023) RY*( 6) C  14           s( 15.06%)p 5.40( 81.36%)d 0.24(  3.58%)
                                            0.0000 -0.0043  0.2456  0.2986 -0.0332
                                           -0.0039 -0.0605 -0.1099 -0.0701 -0.0017
                                            0.0451 -0.3957  0.1640  0.0117  0.0525
                                            0.6752 -0.3854 -0.0259 -0.0596 -0.0347
                                            0.0657  0.1615
   288. (0.00016) RY*( 7) C  14           s(  1.41%)p54.29( 76.72%)d15.48( 21.87%)
                                           -0.0000  0.0131 -0.0112  0.1045  0.0540
                                           -0.0069 -0.0686  0.7438  0.1964  0.0006
                                           -0.0126 -0.0289  0.0994 -0.0057 -0.0785
                                           -0.0890 -0.3816  0.1173  0.3338 -0.2389
                                           -0.1363 -0.1338
   289. (0.00012) RY*( 8) C  14           s( 42.38%)p 0.98( 41.51%)d 0.38( 16.11%)
                                           -0.0000 -0.0020  0.0314  0.6436  0.0929
                                            0.0004  0.0032 -0.1886  0.1853 -0.0004
                                           -0.0619  0.5381  0.0071 -0.0019 -0.0794
                                           -0.0288 -0.2112  0.1504 -0.1421  0.2235
                                           -0.0400 -0.2583
   290. (0.00009) RY*( 9) C  14           s( 19.14%)p 1.19( 22.79%)d 3.03( 58.07%)
   291. (0.00008) RY*(10) C  14           s( 24.48%)p 2.50( 61.10%)d 0.59( 14.42%)
   292. (0.00007) RY*(11) C  14           s(  1.57%)p27.83( 43.63%)d34.95( 54.80%)
   293. (0.00002) RY*(12) C  14           s(  5.29%)p10.13( 53.55%)d 7.79( 41.16%)
   294. (0.00001) RY*(13) C  14           s(  3.07%)p 6.21( 19.04%)d25.40( 77.89%)
   295. (0.00002) RY*(14) C  14           s(  1.53%)p10.15( 15.55%)d54.09( 82.91%)
   296. (0.00000) RY*(15) C  14           s( 91.62%)p 0.01(  0.50%)d 0.09(  7.88%)
   297. (0.00000) RY*(16) C  14           s(  0.89%)p99.99( 92.50%)d 7.47(  6.61%)
   298. (0.00001) RY*(17) C  14           s(  1.92%)p47.10( 90.33%)d 4.04(  7.75%)
   299. (0.00943) RY*( 1) C  15           s(  9.41%)p 9.05( 85.17%)d 0.58(  5.42%)
                                            0.0000  0.0416  0.3010 -0.0142 -0.0393
                                           -0.0275 -0.2523 -0.0018 -0.0425 -0.0292
                                           -0.4703  0.0289 -0.0285 -0.0471 -0.7452
                                            0.0476 -0.0452  0.1297  0.1830 -0.0384
                                            0.0201 -0.0454
   300. (0.00686) RY*( 2) C  15           s(  7.56%)p 1.19(  8.96%)d11.04( 83.48%)
                                           -0.0000  0.0050  0.2748 -0.0059 -0.0010
                                            0.0247  0.1625  0.0527  0.0483  0.0478
                                           -0.1010 -0.1241 -0.0326 -0.0501  0.0363
                                            0.1481 -0.0525  0.2664 -0.5581  0.3278
                                           -0.3794 -0.4483
   301. (0.00672) RY*( 3) C  15           s( 21.38%)p 0.72( 15.36%)d 2.96( 63.26%)
                                           -0.0000  0.0110  0.4620 -0.0140 -0.0063
                                            0.0413  0.2894  0.1303  0.0801 -0.0470
                                            0.0008  0.1424 -0.0530 -0.0031 -0.1062
                                            0.0352 -0.0832 -0.5691 -0.3388 -0.0606
                                           -0.0116  0.4361
   302. (0.00246) RY*( 4) C  15           s( 17.66%)p 3.86( 68.22%)d 0.80( 14.12%)
                                           -0.0000 -0.0049  0.3884  0.1587 -0.0239
                                            0.0023 -0.7150  0.0087  0.0433 -0.0319
                                            0.1709 -0.1188 -0.1011 -0.0484  0.2544
                                           -0.1638 -0.1435 -0.1180 -0.1608 -0.2259
                                            0.1347 -0.1794
   303. (0.00080) RY*( 5) C  15           s( 31.47%)p 1.07( 33.75%)d 1.10( 34.78%)
                                           -0.0000  0.0029  0.5542 -0.0613 -0.0621
                                            0.0137  0.4376 -0.2513  0.1956 -0.0139
                                            0.0873 -0.0498  0.0224 -0.0198  0.1614
                                           -0.0797  0.0293  0.2113  0.3633 -0.1296
                                            0.3216 -0.2256
   304. (0.00040) RY*( 6) C  15           s(  0.02%)p99.99( 96.98%)d99.99(  3.00%)
                                           -0.0000  0.0005 -0.0003  0.0105  0.0108
                                           -0.0003  0.0323  0.0176 -0.0206 -0.0353
                                            0.8034  0.1226 -0.1064  0.0212 -0.5187
                                           -0.1391  0.0785  0.1160 -0.0835  0.0139
                                           -0.0278 -0.0926
   305. (0.00014) RY*( 7) C  15           s( 55.53%)p 0.57( 31.79%)d 0.23( 12.68%)
                                            0.0000  0.0108 -0.0117  0.7377  0.1047
                                           -0.0028  0.1110 -0.2049 -0.1970 -0.0015
                                           -0.0027  0.1537  0.1428 -0.0042 -0.0344
                                            0.3820  0.1832 -0.0723 -0.0514 -0.3076
                                           -0.0269 -0.1535
   306. (0.00006) RY*( 8) C  15           s( 26.29%)p 2.32( 60.92%)d 0.49( 12.79%)
   307. (0.00005) RY*( 9) C  15           s(  1.71%)p53.82( 92.25%)d 3.52(  6.04%)
   308. (0.00005) RY*(10) C  15           s( 13.52%)p 4.82( 65.16%)d 1.58( 21.32%)
   309. (0.00003) RY*(11) C  15           s(  3.84%)p20.15( 77.48%)d 4.86( 18.68%)
   310. (0.00001) RY*(12) C  15           s(  4.60%)p 6.04( 27.77%)d14.70( 67.63%)
   311. (0.00001) RY*(13) C  15           s(  5.24%)p17.07( 89.45%)d 1.01(  5.31%)
   312. (0.00002) RY*(14) C  15           s( 11.21%)p 6.91( 77.51%)d 1.01( 11.28%)
   313. (0.00001) RY*(15) C  15           s(  4.45%)p 6.39( 28.48%)d15.05( 67.06%)
   314. (0.00000) RY*(16) C  15           s(  0.50%)p58.77( 29.29%)d99.99( 70.21%)
   315. (0.00000) RY*(17) C  15           s( 85.22%)p 0.15( 12.75%)d 0.02(  2.03%)
   316. (0.00244) RY*( 1) O  16           s(  4.14%)p22.85( 94.62%)d 0.30(  1.23%)
                                            0.0000  0.0020  0.1820  0.0910 -0.0019
                                           -0.0091  0.9615 -0.0599  0.0193  0.0064
                                           -0.0502 -0.0214 -0.0348  0.0098 -0.0913
                                           -0.0405 -0.0578 -0.0559 -0.0853  0.0305
                                           -0.0174  0.0270
   317. (0.00097) RY*( 2) O  16           s( 89.20%)p 0.11(  9.71%)d 0.01(  1.09%)
                                            0.0000  0.0090  0.9175 -0.2240 -0.0036
                                            0.0079 -0.1576  0.0007 -0.0080  0.0226
                                           -0.2267 -0.0345 -0.0448  0.0363  0.0813
                                           -0.0811 -0.0501  0.0424  0.0196 -0.0276
                                            0.0516 -0.0728
   318. (0.00087) RY*( 3) O  16           s(  5.48%)p16.85( 92.36%)d 0.39(  2.16%)
                                            0.0000  0.0025  0.2313 -0.0358 -0.0012
                                            0.0021 -0.0440 -0.0040 -0.0049  0.0081
                                            0.8168 -0.0963  0.0170  0.0085 -0.4917
                                            0.0464 -0.0284 -0.0891  0.0725 -0.0461
                                            0.0512  0.0606
   319. (0.00012) RY*( 4) O  16           s( 28.76%)p 2.41( 69.25%)d 0.07(  1.99%)
                                            0.0000  0.0096  0.1511  0.5144  0.0012
                                            0.0057 -0.0066 -0.0448  0.0003  0.0169
                                            0.4143  0.0306 -0.0336  0.0272  0.7098
                                           -0.0665 -0.0864 -0.0414 -0.0859 -0.0894
                                           -0.0348 -0.0402
   320. (0.00005) RY*( 5) O  16           s(  1.78%)p53.92( 96.00%)d 1.25(  2.22%)
   321. (0.00004) RY*( 6) O  16           s( 59.38%)p 0.50( 29.52%)d 0.19( 11.10%)
   322. (0.00001) RY*( 7) O  16           s(  2.79%)p34.74( 97.05%)d 0.06(  0.16%)
   323. (0.00001) RY*( 8) O  16           s(  1.52%)p63.52( 96.47%)d 1.32(  2.01%)
   324. (0.00000) RY*( 9) O  16           s(  0.09%)p99.99( 99.86%)d 0.55(  0.05%)
   325. (0.00000) RY*(10) O  16           s(  0.12%)p99.99( 99.85%)d 0.28(  0.03%)
   326. (0.00000) RY*(11) O  16           s( 99.96%)p 0.00(  0.04%)d 0.00(  0.00%)
   327. (0.00001) RY*(12) O  16           s(  0.32%)p99.99( 99.67%)d 0.00(  0.00%)
   328. (0.00000) RY*(13) O  16           s(  0.06%)p40.34(  2.29%)d99.99( 97.65%)
   329. (0.00000) RY*(14) O  16           s(  0.11%)p46.11(  5.18%)d99.99( 94.70%)
   330. (0.00001) RY*(15) O  16           s(  3.39%)p 1.56(  5.27%)d26.97( 91.34%)
   331. (0.00000) RY*(16) O  16           s(  0.87%)p 1.25(  1.09%)d99.99( 98.04%)
   332. (0.00000) RY*(17) O  16           s(  1.83%)p 1.23(  2.26%)d52.40( 95.91%)
   333. (0.00254) RY*( 1) F  17           s(  7.40%)p12.14( 89.84%)d 0.37(  2.76%)
                                           -0.0000 -0.0009  0.2699 -0.0344  0.0017
                                           -0.0027  0.6496 -0.0508 -0.0027 -0.0005
                                           -0.6445  0.0335 -0.0025  0.0057  0.2390
                                           -0.0131  0.0029 -0.0231 -0.0985  0.1041
                                            0.0617 -0.0517
   334. (0.00229) RY*( 2) F  17           s(  0.03%)p99.99( 97.19%)d85.91(  2.78%)
                                            0.0000 -0.0001  0.0146 -0.0106  0.0003
                                            0.0013 -0.6008 -0.0635 -0.0042  0.0015
                                           -0.7091 -0.1197 -0.0111 -0.0003 -0.2932
                                           -0.0593 -0.0076 -0.0570  0.0707  0.1017
                                           -0.0160  0.0946
   335. (0.00097) RY*( 3) F  17           s(  5.53%)p17.03( 94.24%)d 0.04(  0.23%)
                                           -0.0000  0.0010  0.1928 -0.1348  0.0024
                                           -0.0034 -0.4018  0.1519  0.0222  0.0013
                                           -0.0122  0.0472 -0.0021  0.0013  0.8457
                                           -0.1961 -0.0359  0.0418  0.0129 -0.0001
                                           -0.0087 -0.0168
   336. (0.00048) RY*( 4) F  17           s( 87.51%)p 0.13( 11.15%)d 0.02(  1.34%)
                                            0.0000 -0.0006  0.9344  0.0439  0.0011
                                           -0.0081 -0.0871 -0.0988 -0.0070  0.0071
                                            0.1992 -0.0835 -0.0074 -0.0081 -0.2044
                                            0.0712  0.0183 -0.0129  0.0739 -0.0702
                                           -0.0221  0.0489
   337. (0.00007) RY*( 5) F  17           s( 42.42%)p 1.24( 52.56%)d 0.12(  5.02%)
   338. (0.00004) RY*( 6) F  17           s( 28.22%)p 1.99( 56.18%)d 0.55( 15.61%)
   339. (0.00003) RY*( 7) F  17           s(  6.53%)p 9.62( 62.77%)d 4.70( 30.70%)
   340. (0.00003) RY*( 8) F  17           s( 10.19%)p 6.76( 68.92%)d 2.05( 20.89%)
   341. (0.00000) RY*( 9) F  17           s(  0.13%)p99.99( 99.57%)d 2.33(  0.30%)
   342. (0.00000) RY*(10) F  17           s( 99.86%)p 0.00(  0.11%)d 0.00(  0.03%)
   343. (0.00000) RY*(11) F  17           s(  0.05%)p99.99( 97.98%)d36.00(  1.97%)
   344. (0.00001) RY*(12) F  17           s(  0.60%)p99.99( 85.85%)d22.57( 13.55%)
   345. (0.00000) RY*(13) F  17           s(  2.99%)p 3.62( 10.83%)d28.79( 86.18%)
   346. (0.00001) RY*(14) F  17           s(  4.10%)p 7.56( 31.00%)d15.83( 64.90%)
   347. (0.00001) RY*(15) F  17           s(  0.54%)p22.76( 12.21%)d99.99( 87.26%)
   348. (0.00000) RY*(16) F  17           s(  1.51%)p 1.57(  2.37%)d63.77( 96.12%)
   349. (0.00001) RY*(17) F  17           s(  2.39%)p11.47( 27.41%)d29.39( 70.20%)
   350. (0.00039) RY*( 1) H  18           s(100.00%)
                                           -0.0005  1.0000  0.0024
   351. (0.00021) RY*( 2) H  18           s(100.00%)
                                           -0.0012 -0.0024  1.0000
   352. (0.00047) RY*( 1) H  19           s(100.00%)
                                           -0.0005  1.0000  0.0021
   353. (0.00022) RY*( 2) H  19           s(100.00%)
                                           -0.0012 -0.0021  1.0000
   354. (0.00079) RY*( 1) H  20           s(100.00%)
                                           -0.0017  1.0000  0.0017
   355. (0.00019) RY*( 2) H  20           s(100.00%)
                                           -0.0008 -0.0017  1.0000
   356. (0.00068) RY*( 1) H  21           s(100.00%)
                                           -0.0015  1.0000  0.0021
   357. (0.00022) RY*( 2) H  21           s(100.00%)
                                           -0.0008 -0.0021  1.0000
   358. (0.00047) RY*( 1) H  22           s(100.00%)
                                           -0.0006  1.0000  0.0020
   359. (0.00022) RY*( 2) H  22           s(100.00%)
                                           -0.0012 -0.0020  1.0000
   360. (0.00207) RY*( 1) H  23           s(100.00%)
                                            0.0039  1.0000  0.0000
   361. (0.00015) RY*( 2) H  23           s(100.00%)
                                            0.0000 -0.0000  1.0000
   362. (0.00286) RY*( 1) H  24           s(100.00%)
                                            0.0076  1.0000 -0.0040
   363. (0.00045) RY*( 2) H  24           s(100.00%)
                                           -0.0021  0.0040  1.0000
   364. (0.00068) RY*( 1) H  25           s(100.00%)
                                           -0.0009  1.0000  0.0015
   365. (0.00020) RY*( 2) H  25           s(100.00%)
                                           -0.0011 -0.0015  1.0000
   366. (0.00039) RY*( 1) H  26           s(100.00%)
                                           -0.0007  1.0000  0.0040
   367. (0.00022) RY*( 2) H  26           s(100.00%)
                                           -0.0012 -0.0040  1.0000
   368. (0.00042) RY*( 1) H  27           s(100.00%)
                                           -0.0004  1.0000  0.0019
   369. (0.00022) RY*( 2) H  27           s(100.00%)
                                           -0.0013 -0.0019  1.0000
   370. (0.00053) RY*( 1) H  28           s(100.00%)
                                           -0.0015  1.0000  0.0029
   371. (0.00026) RY*( 2) H  28           s(100.00%)
                                           -0.0007 -0.0029  1.0000
   372. (0.00078) RY*( 1) H  29           s(100.00%)
                                           -0.0042  1.0000 -0.0024
   373. (0.00015) RY*( 2) H  29           s(100.00%)
                                            0.0004  0.0024  1.0000
   374. (0.01559) BD*( 1) C   1 - C   2  
                ( 50.08%)   0.7077* C   1 s( 34.72%)p 1.88( 65.25%)d 0.00(  0.03%)
                                            0.0000  0.5891 -0.0112  0.0002 -0.0000
                                           -0.1551 -0.0142  0.0049 -0.0000 -0.5035
                                           -0.0116  0.0115 -0.0001 -0.6107  0.0377
                                            0.0074 -0.0001  0.0071  0.0034  0.0133
                                           -0.0071  0.0054
                ( 49.92%)  -0.7066* C   2 s( 34.69%)p 1.88( 65.28%)d 0.00(  0.03%)
                                            0.0000  0.5889 -0.0129 -0.0017 -0.0004
                                            0.1713 -0.0217  0.0004 -0.0000  0.5229
                                           -0.0345  0.0053  0.0001  0.5899  0.0120
                                            0.0125  0.0005  0.0055  0.0025  0.0130
                                           -0.0061  0.0083
   375. (0.32430) BD*( 2) C   1 - C   2  
                ( 49.69%)   0.7049* C   1 s(  0.00%)p 1.00( 99.96%)d 0.00(  0.04%)
                                           -0.0000  0.0007  0.0002 -0.0001 -0.0000
                                           -0.8597 -0.0231 -0.0111  0.0004  0.4784
                                            0.0126  0.0061 -0.0004 -0.1754 -0.0046
                                           -0.0023  0.0001  0.0104  0.0063  0.0003
                                            0.0151  0.0018
                ( 50.31%)  -0.7093* C   2 s(  0.00%)p 1.00( 99.96%)d 0.00(  0.04%)
                                            0.0000 -0.0001  0.0006  0.0003  0.0001
                                           -0.8591 -0.0216  0.0110  0.0012  0.4796
                                            0.0119 -0.0061 -0.0008 -0.1755 -0.0044
                                            0.0022  0.0003 -0.0044 -0.0160  0.0083
                                           -0.0008 -0.0058
   376. (0.01547) BD*( 1) C   1 - C   6  
                ( 50.08%)   0.7077* C   1 s( 34.64%)p 1.89( 65.33%)d 0.00(  0.03%)
                                            0.0000  0.5884 -0.0115  0.0000 -0.0000
                                           -0.2395 -0.0100  0.0060 -0.0001 -0.1544
                                           -0.0287  0.0066 -0.0001  0.7551 -0.0292
                                           -0.0116 -0.0001  0.0052 -0.0092 -0.0059
                                           -0.0012  0.0132
                ( 49.92%)  -0.7065* C   6 s( 34.68%)p 1.88( 65.29%)d 0.00(  0.03%)
                                            0.0000  0.5887 -0.0134 -0.0022 -0.0005
                                            0.2549 -0.0211  0.0020 -0.0000  0.1811
                                           -0.0366 -0.0015 -0.0002 -0.7438  0.0035
                                           -0.0133 -0.0006  0.0039 -0.0081 -0.0033
                                           -0.0009  0.0148
   377. (0.01151) BD*( 1) C   1 - H  18  
                ( 39.77%)   0.6306* C   1 s( 30.56%)p 2.27( 69.37%)d 0.00(  0.07%)
                                            0.0003 -0.5525 -0.0181  0.0003 -0.0001
                                           -0.4221 -0.0022 -0.0041 -0.0009 -0.7015
                                           -0.0037 -0.0069 -0.0015  0.1529  0.0006
                                            0.0015  0.0003 -0.0182  0.0037  0.0075
                                            0.0095  0.0131
                ( 60.23%)  -0.7761* H  18 s(100.00%)
                                           -1.0000 -0.0005 -0.0012
   378. (0.01517) BD*( 1) C   2 - C   3  
                ( 50.47%)   0.7104* C   2 s( 34.72%)p 1.88( 65.25%)d 0.00(  0.03%)
                                            0.0000  0.5892 -0.0103  0.0008  0.0002
                                           -0.4086  0.0057 -0.0078 -0.0002 -0.6820
                                            0.0222 -0.0103 -0.0003  0.1356  0.0351
                                            0.0062  0.0006  0.0143 -0.0047 -0.0050
                                           -0.0072 -0.0045
                ( 49.53%)  -0.7038* C   3 s( 34.88%)p 1.87( 65.09%)d 0.00(  0.03%)
                                           -0.0001  0.5904  0.0151 -0.0015 -0.0001
                                            0.4113 -0.0094 -0.0042  0.0004  0.6752
                                           -0.0014 -0.0079  0.0003 -0.1551  0.0400
                                           -0.0030 -0.0009  0.0142 -0.0026 -0.0020
                                           -0.0081 -0.0054
   379. (0.01127) BD*( 1) C   2 - H  19  
                ( 39.71%)   0.6302* C   2 s( 30.50%)p 2.28( 69.43%)d 0.00(  0.07%)
                                           -0.0003  0.5519  0.0184  0.0007  0.0002
                                            0.2534  0.0012 -0.0026  0.0005  0.1704
                                            0.0004 -0.0022  0.0004 -0.7752 -0.0046
                                            0.0074 -0.0013  0.0012 -0.0125 -0.0091
                                            0.0021  0.0206
                ( 60.29%)  -0.7765* H  19 s(100.00%)
                                            1.0000  0.0005  0.0012
   380. (0.02417) BD*( 1) C   3 - C   4  
                ( 50.95%)   0.7138* C   3 s( 34.83%)p 1.87( 65.15%)d 0.00(  0.03%)
                                            0.0001  0.5901  0.0056  0.0041  0.0003
                                           -0.2531  0.0117  0.0027  0.0000 -0.1916
                                            0.0205  0.0028  0.0013  0.7416  0.0033
                                           -0.0104  0.0014  0.0044 -0.0077 -0.0036
                                           -0.0013  0.0134
                ( 49.05%)  -0.7004* C   4 s( 34.13%)p 1.93( 65.84%)d 0.00(  0.03%)
                                            0.0000  0.5842  0.0069  0.0028  0.0002
                                            0.2447 -0.0001 -0.0018  0.0008  0.1580
                                            0.0074  0.0004 -0.0004 -0.7571  0.0145
                                            0.0025 -0.0028  0.0041 -0.0086 -0.0054
                                           -0.0001  0.0130
   381. (0.35085) BD*( 2) C   3 - C   4  
                ( 50.38%)   0.7098* C   3 s(  0.00%)p 1.00( 99.96%)d 0.00(  0.04%)
                                           -0.0001 -0.0042 -0.0001 -0.0019  0.0001
                                            0.8596  0.0097  0.0061 -0.0020 -0.4803
                                           -0.0079 -0.0026  0.0004  0.1727  0.0034
                                            0.0012 -0.0003  0.0042  0.0162 -0.0086
                                            0.0013  0.0053
                ( 49.62%)  -0.7044* C   4 s(  0.00%)p 1.00( 99.96%)d 0.00(  0.03%)
                                            0.0001  0.0001 -0.0064 -0.0013  0.0000
                                            0.8565  0.0059  0.0074 -0.0041 -0.4846
                                           -0.0096 -0.0038  0.0013  0.1757  0.0030
                                            0.0022 -0.0007  0.0048 -0.0097  0.0079
                                            0.0119 -0.0033
   382. (0.01264) BD*( 1) C   3 - H  20  
                ( 39.73%)   0.6303* C   3 s( 30.20%)p 2.31( 69.73%)d 0.00(  0.07%)
                                           -0.0003  0.5493 -0.0163 -0.0023 -0.0001
                                           -0.1643 -0.0039  0.0012  0.0006 -0.5247
                                           -0.0068 -0.0002  0.0001 -0.6284  0.0055
                                           -0.0055 -0.0025  0.0048  0.0071  0.0216
                                           -0.0079  0.0083
                ( 60.27%)  -0.7764* H  20 s(100.00%)
                                            1.0000  0.0017  0.0008
   383. (0.02211) BD*( 1) C   4 - C   5  
                ( 49.11%)   0.7008* C   4 s( 33.83%)p 1.96( 66.14%)d 0.00(  0.03%)
                                            0.0000 -0.5816 -0.0051 -0.0002 -0.0002
                                           -0.1653 -0.0037  0.0002 -0.0004 -0.5129
                                            0.0035 -0.0000 -0.0019 -0.6089  0.0135
                                            0.0022 -0.0032 -0.0060 -0.0038 -0.0140
                                            0.0064 -0.0067
                ( 50.89%)  -0.7133* C   5 s( 35.00%)p 1.86( 64.97%)d 0.00(  0.03%)
                                           -0.0001 -0.5915 -0.0060 -0.0041 -0.0004
                                            0.1682 -0.0134 -0.0020 -0.0007  0.5296
                                           -0.0161 -0.0075 -0.0004  0.5834  0.0107
                                           -0.0085  0.0018 -0.0058 -0.0022 -0.0123
                                            0.0064 -0.0071
   384. (0.03751) BD*( 1) C   4 - C   7  
                ( 51.26%)   0.7160* C   4 s( 32.01%)p 2.12( 67.96%)d 0.00(  0.03%)
                                            0.0001  0.5657 -0.0084 -0.0044 -0.0005
                                           -0.4227  0.0036  0.0009 -0.0006 -0.6900
                                           -0.0199  0.0044 -0.0020  0.1557  0.0078
                                           -0.0015  0.0006  0.0126 -0.0031 -0.0041
                                           -0.0068 -0.0063
                ( 48.74%)  -0.6981* C   7 s( 28.94%)p 2.45( 71.03%)d 0.00(  0.03%)
                                            0.0002  0.5379  0.0086  0.0004  0.0001
                                            0.4333  0.0215 -0.0035  0.0040  0.6897
                                           -0.0143 -0.0045  0.0017 -0.2148  0.0039
                                           -0.0012 -0.0011  0.0120 -0.0056 -0.0063
                                           -0.0031 -0.0060
   385. (0.01488) BD*( 1) C   5 - C   6  
                ( 49.54%)   0.7038* C   5 s( 34.89%)p 1.86( 65.07%)d 0.00(  0.03%)
                                            0.0001 -0.5905 -0.0148  0.0018  0.0002
                                           -0.4091  0.0046  0.0052 -0.0004 -0.6804
                                            0.0200  0.0061 -0.0004  0.1366  0.0356
                                           -0.0064 -0.0003 -0.0139  0.0045  0.0048
                                            0.0072  0.0042
                ( 50.46%)  -0.7104* C   6 s( 34.66%)p 1.88( 65.31%)d 0.00(  0.03%)
                                           -0.0000 -0.5886  0.0098 -0.0014 -0.0003
                                            0.4093 -0.0105  0.0071  0.0002  0.6767
                                           -0.0030  0.0123  0.0008 -0.1605  0.0403
                                            0.0014  0.0006 -0.0143  0.0024  0.0019
                                            0.0081  0.0056
   386. (0.31912) BD*( 2) C   5 - C   6  
                ( 49.71%)   0.7051* C   5 s(  0.00%)p 1.00( 99.96%)d 0.00(  0.04%)
                                           -0.0000  0.0029  0.0013  0.0002 -0.0000
                                           -0.8590 -0.0156 -0.0143  0.0012  0.4773
                                            0.0107  0.0066 -0.0011 -0.1827 -0.0032
                                           -0.0012  0.0002 -0.0059  0.0086 -0.0077
                                           -0.0131  0.0038
                ( 50.29%)  -0.7091* C   6 s(  0.00%)p 1.00( 99.96%)d 0.00(  0.04%)
                                           -0.0000  0.0004  0.0005  0.0007  0.0001
                                           -0.8595 -0.0204  0.0098  0.0005  0.4780
                                            0.0116 -0.0057 -0.0001 -0.1779 -0.0042
                                            0.0023 -0.0000  0.0108  0.0072  0.0000
                                            0.0156  0.0020
   387. (0.01223) BD*( 1) C   5 - H  21  
                ( 39.67%)   0.6298* C   5 s( 30.02%)p 2.33( 69.92%)d 0.00(  0.07%)
                                            0.0003 -0.5476  0.0167  0.0021  0.0001
                                            0.2557  0.0041  0.0003 -0.0003  0.1653
                                            0.0094 -0.0029 -0.0012 -0.7787  0.0016
                                           -0.0045 -0.0019 -0.0020  0.0131  0.0090
                                           -0.0018 -0.0204
                ( 60.33%)  -0.7767* H  21 s(100.00%)
                                           -1.0000 -0.0015 -0.0008
   388. (0.01111) BD*( 1) C   6 - H  22  
                ( 39.71%)   0.6301* C   6 s( 30.58%)p 2.27( 69.35%)d 0.00(  0.07%)
                                            0.0003 -0.5527 -0.0183 -0.0006 -0.0002
                                           -0.1652 -0.0005  0.0017 -0.0003 -0.5281
                                           -0.0026  0.0054 -0.0009 -0.6223 -0.0036
                                            0.0057 -0.0011 -0.0043 -0.0075 -0.0218
                                            0.0074 -0.0081
                ( 60.29%)  -0.7765* H  22 s(100.00%)
                                           -1.0000 -0.0006 -0.0012
   389. (0.03384) BD*( 1) C   7 - C   8  
                ( 49.54%)   0.7038* C   7 s( 27.80%)p 2.60( 72.17%)d 0.00(  0.03%)
                                            0.0001  0.5272  0.0053  0.0009  0.0002
                                            0.4295  0.0189 -0.0024  0.0048 -0.5208
                                            0.0120  0.0027 -0.0017  0.5151 -0.0062
                                           -0.0073  0.0009 -0.0120  0.0079 -0.0093
                                           -0.0021 -0.0024
                ( 50.46%)  -0.7104* C   8 s( 32.17%)p 2.11( 67.80%)d 0.00(  0.03%)
                                            0.0002  0.5671 -0.0082 -0.0029 -0.0008
                                           -0.4051  0.0077  0.0013 -0.0013  0.5051
                                            0.0142 -0.0044  0.0015 -0.5081 -0.0171
                                            0.0029 -0.0005 -0.0094  0.0069 -0.0106
                                           -0.0009  0.0027
   390. (0.03031) BD*( 1) C   7 - N   9  
                ( 61.26%)   0.7827* C   7 s( 21.82%)p 3.58( 78.08%)d 0.00(  0.09%)
                                           -0.0000  0.4665  0.0241  0.0007 -0.0003
                                           -0.2370  0.0154 -0.0026 -0.0021 -0.4418
                                            0.0131 -0.0004 -0.0001 -0.7271  0.0195
                                           -0.0025  0.0009  0.0057  0.0092  0.0234
                                           -0.0053  0.0152
                ( 38.74%)  -0.6224* N   9 s( 35.26%)p 1.83( 64.71%)d 0.00(  0.03%)
                                           -0.0000  0.5938 -0.0021 -0.0046  0.0001
                                            0.2108 -0.0008 -0.0013  0.0001  0.4203
                                           -0.0003 -0.0036  0.0003  0.6526  0.0001
                                           -0.0051  0.0012  0.0024  0.0034  0.0153
                                            0.0008  0.0068
   391. (0.02106) BD*( 1) C   7 - H  23  
                ( 37.78%)   0.6147* C   7 s( 21.48%)p 3.65( 78.44%)d 0.00(  0.08%)
                                           -0.0002  0.4628 -0.0258 -0.0010  0.0001
                                           -0.7545 -0.0202 -0.0030  0.0019  0.2378
                                            0.0048  0.0027 -0.0007  0.3972  0.0183
                                            0.0029 -0.0023 -0.0109 -0.0176  0.0060
                                            0.0163 -0.0052
                ( 62.22%)  -0.7888* H  23 s(100.00%)
                                            1.0000 -0.0039 -0.0000
   392. (0.03633) BD*( 1) C   8 - C  10  
                ( 49.42%)   0.7030* C   8 s( 32.72%)p 2.05( 67.23%)d 0.00(  0.05%)
                                            0.0001 -0.5720 -0.0015 -0.0032 -0.0006
                                           -0.6927  0.0065  0.0023 -0.0035  0.3509
                                            0.0002 -0.0004  0.0011  0.2631 -0.0093
                                           -0.0014  0.0024  0.0149  0.0096 -0.0037
                                           -0.0102  0.0060
                ( 50.58%)  -0.7112* C  10 s( 38.88%)p 1.57( 61.10%)d 0.00(  0.02%)
                                           -0.0001 -0.6235 -0.0038 -0.0027  0.0000
                                            0.6652  0.0058 -0.0100  0.0015 -0.3781
                                           -0.0005  0.0056  0.0001 -0.1591 -0.0089
                                            0.0039 -0.0029  0.0111  0.0026 -0.0016
                                           -0.0063  0.0067
   393. (0.01934) BD*( 1) C   8 - C  14  
                ( 48.55%)   0.6968* C   8 s( 35.06%)p 1.85( 64.91%)d 0.00(  0.03%)
                                            0.0002 -0.5920 -0.0092  0.0015 -0.0002
                                            0.2781 -0.0134  0.0001  0.0024  0.1412
                                            0.0034  0.0003 -0.0010 -0.7426  0.0116
                                            0.0010 -0.0017  0.0006  0.0082  0.0069
                                           -0.0014 -0.0134
                ( 51.45%)  -0.7173* C  14 s( 34.62%)p 1.89( 65.35%)d 0.00(  0.03%)
                                           -0.0002 -0.5884 -0.0075 -0.0032 -0.0004
                                           -0.2775 -0.0191  0.0047 -0.0019 -0.1458
                                            0.0179  0.0020  0.0013  0.7445 -0.0116
                                           -0.0105  0.0007  0.0017  0.0104  0.0045
                                           -0.0032 -0.0112
   394. (0.36416) BD*( 2) C   8 - C  14  
                ( 47.63%)   0.6901* C   8 s(  0.00%)p 1.00( 99.96%)d 0.00(  0.03%)
                                            0.0000  0.0030  0.0035  0.0005  0.0001
                                           -0.5271 -0.0009 -0.0023  0.0030 -0.7753
                                           -0.0064 -0.0050  0.0034 -0.3473 -0.0024
                                           -0.0024  0.0019  0.0033 -0.0092 -0.0098
                                           -0.0075 -0.0095
                ( 52.37%)  -0.7237* C  14 s(  0.00%)p 1.00( 99.95%)d 0.00(  0.05%)
                                            0.0000  0.0021  0.0001  0.0016  0.0001
                                           -0.5236 -0.0051 -0.0045  0.0009 -0.7783
                                           -0.0114 -0.0048  0.0010 -0.3457 -0.0033
                                           -0.0031  0.0008 -0.0097  0.0030  0.0127
                                           -0.0097  0.0095
   395. (0.05205) BD*( 1) N   9 - C  15  
                ( 36.82%)   0.6068* N   9 s( 35.64%)p 1.80( 64.32%)d 0.00(  0.05%)
                                           -0.0000 -0.5968 -0.0116 -0.0051 -0.0000
                                            0.7614 -0.0126  0.0007  0.0022  0.1257
                                           -0.0134  0.0027 -0.0000  0.2162 -0.0219
                                            0.0034  0.0003 -0.0046 -0.0081 -0.0050
                                           -0.0173  0.0073
                ( 63.18%)  -0.7948* C  15 s( 32.62%)p 2.06( 67.31%)d 0.00(  0.08%)
                                           -0.0001 -0.5708  0.0193 -0.0032  0.0021
                                           -0.7805  0.0289  0.0067 -0.0040 -0.1314
                                            0.0038  0.0044  0.0002 -0.2134  0.0065
                                            0.0069 -0.0002 -0.0073 -0.0119  0.0009
                                           -0.0204  0.0122
   396. (0.01824) BD*( 1) N   9 - H  24  
                ( 29.12%)   0.5397* N   9 s( 29.00%)p 2.45( 70.94%)d 0.00(  0.06%)
                                            0.0002 -0.5385  0.0056  0.0021  0.0001
                                           -0.6120  0.0120  0.0024  0.0000  0.3183
                                           -0.0085 -0.0002 -0.0013  0.4829 -0.0124
                                           -0.0003 -0.0020  0.0105  0.0159 -0.0129
                                           -0.0104 -0.0007
                ( 70.88%)  -0.8419* H  24 s(100.00%)
                                           -1.0000  0.0076 -0.0022
   397. (0.02651) BD*( 1) C  10 - C  11  
                ( 49.52%)   0.7037* C  10 s( 38.12%)p 1.62( 61.85%)d 0.00(  0.02%)
                                            0.0000 -0.6174 -0.0061  0.0025 -0.0010
                                           -0.4139  0.0202 -0.0036  0.0012  0.4846
                                           -0.0054 -0.0013 -0.0004 -0.4598 -0.0189
                                            0.0100 -0.0013  0.0103 -0.0071  0.0092
                                            0.0004  0.0007
                ( 50.48%)  -0.7105* C  11 s( 33.36%)p 2.00( 66.60%)d 0.00(  0.04%)
                                           -0.0000 -0.5776  0.0031 -0.0018 -0.0011
                                            0.3876  0.0188 -0.0101  0.0017 -0.4882
                                            0.0023  0.0084 -0.0014  0.5252 -0.0333
                                           -0.0037  0.0007  0.0126 -0.0086  0.0135
                                            0.0005 -0.0023
   398. (0.36297) BD*( 2) C  10 - C  11  
                ( 51.52%)   0.7178* C  10 s(  0.00%)p 1.00( 99.96%)d 0.00(  0.03%)
                                           -0.0000  0.0033 -0.0005  0.0009  0.0000
                                            0.5267  0.0129  0.0108  0.0040  0.7777
                                            0.0194  0.0167  0.0054  0.3410  0.0087
                                            0.0077  0.0026 -0.0019  0.0096  0.0085
                                            0.0099  0.0091
                ( 48.48%)  -0.6963* C  11 s(  0.00%)p 1.00( 99.95%)d 0.00(  0.05%)
                                            0.0000  0.0013 -0.0005 -0.0004 -0.0001
                                            0.5240  0.0145  0.0067  0.0011  0.7801
                                            0.0212  0.0100  0.0013  0.3398  0.0091
                                            0.0045  0.0005 -0.0068 -0.0081  0.0015
                                           -0.0200 -0.0024
   399. (0.02429) BD*( 1) C  10 - F  17  
                ( 72.75%)   0.8529* C  10 s( 22.73%)p 3.39( 76.94%)d 0.01(  0.33%)
                                            0.0001 -0.4762  0.0224  0.0016  0.0022
                                           -0.3274  0.0268  0.0083  0.0030 -0.1276
                                            0.0030 -0.0012  0.0041  0.8016 -0.0479
                                           -0.0115 -0.0126 -0.0086  0.0325  0.0124
                                           -0.0048 -0.0443
                ( 27.25%)  -0.5220* F  17 s( 34.65%)p 1.88( 65.25%)d 0.00(  0.10%)
                                           -0.0000 -0.5886 -0.0035  0.0045  0.0001
                                            0.3110  0.0021 -0.0057 -0.0012  0.1068
                                           -0.0040  0.0011 -0.0004 -0.7377  0.0073
                                            0.0063  0.0027 -0.0033  0.0191  0.0060
                                           -0.0037 -0.0230
   400. (0.01364) BD*( 1) C  11 - C  12  
                ( 49.35%)   0.7025* C  11 s( 35.59%)p 1.81( 64.38%)d 0.00(  0.03%)
                                            0.0002 -0.5963  0.0191  0.0009  0.0006
                                            0.2811  0.0206 -0.0080 -0.0001  0.1338
                                           -0.0234  0.0013  0.0003 -0.7384  0.0216
                                            0.0091 -0.0005  0.0026  0.0119  0.0039
                                           -0.0040 -0.0112
                ( 50.65%)  -0.7117* C  12 s( 34.16%)p 1.93( 65.81%)d 0.00(  0.03%)
                                           -0.0001 -0.5843  0.0114  0.0002  0.0001
                                           -0.2989  0.0366  0.0020  0.0005 -0.1267
                                           -0.0206  0.0050 -0.0004  0.7420 -0.0091
                                           -0.0147  0.0002  0.0014  0.0083  0.0076
                                           -0.0016 -0.0139
   401. (0.00999) BD*( 1) C  11 - H  25  
                ( 39.05%)   0.6249* C  11 s( 30.95%)p 2.23( 68.99%)d 0.00(  0.06%)
                                            0.0002 -0.5561 -0.0169  0.0009  0.0004
                                           -0.7034  0.0028 -0.0052  0.0010  0.3656
                                           -0.0039  0.0036 -0.0003  0.2476  0.0047
                                           -0.0002 -0.0009  0.0156  0.0114 -0.0054
                                           -0.0112  0.0081
                ( 60.95%)  -0.7807* H  25 s(100.00%)
                                           -1.0000 -0.0009 -0.0011
   402. (0.01495) BD*( 1) C  12 - C  13  
                ( 49.94%)   0.7067* C  12 s( 34.80%)p 1.87( 65.17%)d 0.00(  0.03%)
                                           -0.0000 -0.5898  0.0121  0.0002  0.0003
                                            0.6830 -0.0115 -0.0118 -0.0000 -0.3489
                                           -0.0091  0.0079  0.0000 -0.2482  0.0381
                                            0.0000  0.0001  0.0136  0.0061 -0.0008
                                           -0.0079  0.0052
                ( 50.06%)  -0.7076* C  13 s( 34.60%)p 1.89( 65.37%)d 0.00(  0.03%)
                                           -0.0000 -0.5880  0.0133  0.0017  0.0004
                                           -0.6866  0.0182 -0.0106 -0.0001  0.3626
                                           -0.0251  0.0037  0.0000  0.2208  0.0292
                                            0.0079  0.0003  0.0121  0.0095 -0.0020
                                           -0.0085  0.0034
   403. (0.33006) BD*( 2) C  12 - C  13  
                ( 50.66%)   0.7117* C  12 s(  0.00%)p 1.00( 99.96%)d 0.00(  0.04%)
                                            0.0000  0.0000  0.0002  0.0003  0.0000
                                            0.5230  0.0125  0.0064 -0.0004  0.7792
                                            0.0186  0.0098 -0.0006  0.3437  0.0082
                                            0.0041 -0.0003 -0.0055 -0.0077  0.0006
                                           -0.0175 -0.0028
                ( 49.34%)  -0.7025* C  13 s(  0.00%)p 1.00( 99.96%)d 0.00(  0.04%)
                                           -0.0000 -0.0004 -0.0002 -0.0002 -0.0000
                                            0.5224  0.0131 -0.0066 -0.0006  0.7798
                                            0.0195 -0.0101 -0.0008  0.3432  0.0085
                                           -0.0043 -0.0004  0.0089 -0.0030 -0.0120
                                            0.0088 -0.0086
   404. (0.01088) BD*( 1) C  12 - H  26  
                ( 39.53%)   0.6288* C  12 s( 30.97%)p 2.23( 68.97%)d 0.00(  0.06%)
                                           -0.0003  0.5561  0.0187  0.0003  0.0004
                                            0.4106  0.0032  0.0041  0.0011 -0.5036
                                           -0.0031 -0.0052 -0.0011  0.5170  0.0020
                                            0.0053  0.0009 -0.0123  0.0147 -0.0163
                                           -0.0035  0.0015
                ( 60.47%)  -0.7776* H  26 s(100.00%)
                                            1.0000  0.0007  0.0012
   405. (0.01467) BD*( 1) C  13 - C  14  
                ( 50.48%)   0.7105* C  13 s( 34.65%)p 1.88( 65.31%)d 0.00(  0.03%)
                                            0.0001  0.5886 -0.0098  0.0013  0.0003
                                           -0.4046  0.0349 -0.0041  0.0002  0.4902
                                           -0.0156  0.0074  0.0001 -0.4972 -0.0173
                                           -0.0111 -0.0006 -0.0099  0.0067 -0.0129
                                           -0.0009  0.0046
                ( 49.52%)  -0.7037* C  14 s( 34.71%)p 1.88( 65.25%)d 0.00(  0.03%)
                                           -0.0000  0.5890  0.0153 -0.0012 -0.0004
                                            0.3864  0.0211 -0.0080  0.0002 -0.4868
                                            0.0012  0.0062 -0.0004  0.5143 -0.0349
                                           -0.0025  0.0007 -0.0119  0.0066 -0.0112
                                            0.0002  0.0010
   406. (0.01114) BD*( 1) C  13 - H  27  
                ( 39.58%)   0.6291* C  13 s( 30.66%)p 2.26( 69.27%)d 0.00(  0.07%)
                                            0.0003 -0.5534 -0.0185 -0.0003 -0.0002
                                            0.2994  0.0021 -0.0025  0.0006  0.1357
                                            0.0004 -0.0016  0.0002 -0.7646 -0.0042
                                            0.0074 -0.0014 -0.0041  0.0147  0.0058
                                           -0.0018 -0.0196
                ( 60.42%)  -0.7773* H  27 s(100.00%)
                                           -1.0000 -0.0004 -0.0013
   407. (0.01137) BD*( 1) C  14 - H  28  
                ( 39.48%)   0.6284* C  14 s( 30.57%)p 2.27( 69.36%)d 0.00(  0.07%)
                                           -0.0004  0.5526 -0.0179 -0.0017  0.0001
                                           -0.7059 -0.0028 -0.0045 -0.0011  0.3675
                                            0.0061  0.0009 -0.0002  0.2451 -0.0090
                                            0.0042  0.0016 -0.0163 -0.0106  0.0064
                                            0.0116 -0.0101
                ( 60.52%)  -0.7779* H  28 s(100.00%)
                                            1.0000  0.0015  0.0007
   408. (0.27726) BD*( 1) C  15 - O  16  
                ( 73.35%)   0.8564* C  15 s(  0.01%)p99.99( 99.39%)d45.67(  0.60%)
                                            0.0000 -0.0114  0.0009 -0.0004  0.0001
                                            0.0096 -0.0001  0.0001 -0.0006  0.8455
                                            0.0392  0.0182 -0.0044 -0.5254 -0.0268
                                           -0.0120  0.0034 -0.0132  0.0076 -0.0323
                                            0.0344  0.0596
                ( 26.65%)  -0.5163* O  16 s(  0.01%)p99.99( 99.88%)d 9.87(  0.11%)
                                           -0.0000 -0.0105  0.0007 -0.0001  0.0000
                                            0.0038  0.0001  0.0001  0.0000  0.8336
                                            0.0018  0.0027 -0.0021 -0.5512 -0.0006
                                           -0.0015  0.0014  0.0049 -0.0031  0.0132
                                           -0.0146 -0.0260
   409. (0.00571) BD*( 2) C  15 - O  16  
                ( 63.87%)   0.7992* C  15 s( 31.94%)p 2.13( 67.91%)d 0.00(  0.16%)
                                           -0.0001  0.5617 -0.0623 -0.0020 -0.0015
                                           -0.1509  0.0298 -0.0054 -0.0025 -0.4196
                                            0.0289  0.0029 -0.0026 -0.6903  0.0440
                                            0.0042 -0.0039  0.0046  0.0075  0.0307
                                           -0.0071  0.0223
                ( 36.13%)  -0.6011* O  16 s( 36.97%)p 1.70( 62.92%)d 0.00(  0.11%)
                                            0.0000  0.6064 -0.0442 -0.0019 -0.0000
                                            0.1339 -0.0042 -0.0021 -0.0010  0.4359
                                           -0.0133 -0.0009 -0.0002  0.6485 -0.0211
                                           -0.0016 -0.0003  0.0059  0.0091  0.0247
                                           -0.0084  0.0173
   410. (0.03741) BD*( 1) C  15 - H  29  
                ( 41.63%)   0.6452* C  15 s( 35.80%)p 1.79( 64.11%)d 0.00(  0.09%)
                                           -0.0002  0.5966  0.0455 -0.0012  0.0020
                                           -0.6035 -0.0032 -0.0036  0.0010  0.2881
                                            0.0124 -0.0046 -0.0029  0.4396  0.0192
                                           -0.0070 -0.0046 -0.0155 -0.0237  0.0059
                                            0.0063 -0.0010
                ( 58.37%)  -0.7640* H  29 s(100.00%)
                                            1.0000  0.0042 -0.0004


 NHO Directionality and "Bond Bending" (deviations from line of nuclear centers)

         [Thresholds for printing:  angular deviation  >  1.0 degree]
                                    hybrid p-character > 25.0%
                                    orbital occupancy  >  0.10e

                                Line of Centers        Hybrid 1              Hybrid 2
                                ---------------  -------------------   ------------------
                NBO               Theta   Phi    Theta   Phi    Dev    Theta   Phi    Dev
 ========================================================================================
     1. BD (   1) C   1 - C   2   138.1  252.4   136.9  251.9   1.3     40.0   73.1   1.9
     2. BD (   2) C   1 - C   2   138.1  252.4   100.1  150.9  90.0    100.1  150.8  90.0
     3. BD (   1) C   1 - C   6    21.7  214.2    22.8  215.9   1.3    159.9   31.2   2.0
     5. BD (   1) C   2 - C   3    79.4  238.9    77.3  238.5   2.2     98.7   59.1   1.9
     8. BD (   2) C   3 - C   4    22.3  215.5   100.0  150.7  90.1    100.2  150.2  89.5
    11. BD (   1) C   4 - C   7    77.8  238.2    78.8  239.4   1.5    104.7   55.9   3.4
    12. BD (   1) C   5 - C   6   100.5   58.9   102.2   58.6   1.7     81.6  239.4   2.1
    13. BD (   2) C   5 - C   6   100.5   58.9   100.4  150.9  90.1    100.2  150.9  89.9
    16. BD (   1) C   7 - C   8    52.6  309.8    53.5  311.6   1.7    128.7  127.6   2.2
    17. BD (   1) C   7 - N   9   144.3  243.3   145.6  242.2   1.4      --     --    --
    18. BD (   1) C   7 - H  23    62.4  160.1    62.9  162.5   2.2      --     --    --
    19. BD (   1) C   8 - C  10   106.5  332.2   108.3  332.9   1.9     77.6  150.6   4.4
    20. BD (   1) C   8 - C  14    22.9  206.7     --     --    --     156.2   23.0   1.7
    21. BD (   2) C   8 - C  14    22.9  206.7   110.4  236.1  90.1    110.2  236.1  90.0
    22. BD (   1) N   9 - C  15   105.9  189.9   104.6  188.7   1.7     75.2    9.3   1.2
    24. BD (   1) C  10 - C  11    51.0  308.9    52.8  309.7   1.9    128.1  129.7   1.1
    25. BD (   2) C  10 - C  11    51.0  308.9    70.0   55.9  89.9     70.1   56.1  89.9
    26. BD (   1) C  10 - F  17   156.2   20.1   156.7   22.8   1.2      --     --    --
    27. BD (   1) C  11 - C  12    23.1  204.8    23.9  200.9   1.7    157.6   28.8   1.7
    29. BD (   1) C  12 - C  13    73.1  152.6    74.3  152.0   1.3    108.8  333.3   2.0
    30. BD (   2) C  12 - C  13    73.1  152.6    69.9   56.1  90.0    110.1  236.2  90.0
    32. BD (   1) C  13 - C  14   128.9  128.9   130.8  127.8   2.1     52.6  309.8   1.6
    34. BD (   1) C  14 - H  28    72.3  152.8    73.3  152.3   1.1      --     --    --
    35. BD (   1) C  15 - O  16   145.9  250.9    58.0  269.4  89.3     56.6  269.7  89.2
    36. BD (   2) C  15 - O  16   145.9  250.9   147.5  251.7   1.6     35.1   73.3   1.7
    55. LP (   1) N   9             --     --     57.2  269.1   --       --     --    --
    56. LP (   1) O  16             --     --    146.2  252.8   --       --     --    --
    57. LP (   2) O  16             --     --     98.0  354.4   --       --     --    --
    58. LP (   1) F  17             --     --    153.1   11.1   --       --     --    --
    59. LP (   2) F  17             --     --    105.0  140.6   --       --     --    --
    60. LP (   3) F  17             --     --    109.6  236.0   --       --     --    --
   375. BD*(   2) C   1 - C   2   138.1  252.4   100.1  150.9  90.0    100.1  150.8  90.0
   381. BD*(   2) C   3 - C   4    22.3  215.5   100.0  150.7  90.1    100.2  150.2  89.5
   386. BD*(   2) C   5 - C   6   100.5   58.9   100.4  150.9  90.1    100.2  150.9  89.9
   394. BD*(   2) C   8 - C  14    22.9  206.7   110.4  236.1  90.1    110.2  236.1  90.0
   398. BD*(   2) C  10 - C  11    51.0  308.9    70.0   55.9  89.9     70.1   56.1  89.9
   403. BD*(   2) C  12 - C  13    73.1  152.6    69.9   56.1  90.0    110.1  236.2  90.0
   408. BD*(   1) C  15 - O  16   145.9  250.9    58.0  269.4  89.3     56.6  269.7  89.2


 Second Order Perturbation Theory Analysis of Fock Matrix in NBO Basis

     Threshold for printing:   0.50 kcal/mol
                                                                              E(2)  E(j)-E(i) F(i,j)
         Donor NBO (i)                     Acceptor NBO (j)                 kcal/mol   a.u.    a.u. 
 ===================================================================================================

 within unit  1
   1. BD (   1) C   1 - C   2        / 95. RY*(   1) C   3                    0.88    1.86    0.036
   1. BD (   1) C   1 - C   2        / 96. RY*(   2) C   3                    1.58    1.97    0.050
   1. BD (   1) C   1 - C   2        /146. RY*(   1) C   6                    1.03    1.86    0.039
   1. BD (   1) C   1 - C   2        /147. RY*(   2) C   6                    1.44    2.17    0.050
   1. BD (   1) C   1 - C   2        /376. BD*(   1) C   1 - C   6            2.53    1.39    0.053
   1. BD (   1) C   1 - C   2        /377. BD*(   1) C   1 - H  18            1.35    1.38    0.039
   1. BD (   1) C   1 - C   2        /378. BD*(   1) C   2 - C   3            2.63    1.39    0.054
   1. BD (   1) C   1 - C   2        /379. BD*(   1) C   2 - H  19            1.35    1.38    0.039
   1. BD (   1) C   1 - C   2        /382. BD*(   1) C   3 - H  20            2.45    1.38    0.052
   1. BD (   1) C   1 - C   2        /388. BD*(   1) C   6 - H  22            2.37    1.38    0.051
   2. BD (   2) C   1 - C   2        / 98. RY*(   4) C   3                    0.57    1.66    0.030
   2. BD (   2) C   1 - C   2        /148. RY*(   3) C   6                    0.53    0.94    0.022
   2. BD (   2) C   1 - C   2        /149. RY*(   4) C   6                    0.75    1.83    0.036
   2. BD (   2) C   1 - C   2        /381. BD*(   2) C   3 - C   4           28.28    0.35    0.089
   2. BD (   2) C   1 - C   2        /386. BD*(   2) C   5 - C   6           28.56    0.35    0.089
   3. BD (   1) C   1 - C   6        / 78. RY*(   1) C   2                    1.03    1.86    0.039
   3. BD (   1) C   1 - C   6        / 79. RY*(   2) C   2                    1.46    2.16    0.050
   3. BD (   1) C   1 - C   6        /129. RY*(   1) C   5                    0.92    1.87    0.037
   3. BD (   1) C   1 - C   6        /130. RY*(   2) C   5                    1.55    2.01    0.050
   3. BD (   1) C   1 - C   6        /374. BD*(   1) C   1 - C   2            2.53    1.39    0.053
   3. BD (   1) C   1 - C   6        /377. BD*(   1) C   1 - H  18            1.33    1.38    0.038
   3. BD (   1) C   1 - C   6        /379. BD*(   1) C   2 - H  19            2.38    1.38    0.051
   3. BD (   1) C   1 - C   6        /385. BD*(   1) C   5 - C   6            2.58    1.38    0.053
   3. BD (   1) C   1 - C   6        /387. BD*(   1) C   5 - H  21            2.46    1.38    0.052
   3. BD (   1) C   1 - C   6        /388. BD*(   1) C   6 - H  22            1.34    1.38    0.039
   4. BD (   1) C   1 - H  18        / 78. RY*(   1) C   2                    1.33    1.71    0.043
   4. BD (   1) C   1 - H  18        /146. RY*(   1) C   6                    1.33    1.71    0.043
   4. BD (   1) C   1 - H  18        /374. BD*(   1) C   1 - C   2            0.96    1.24    0.031
   4. BD (   1) C   1 - H  18        /376. BD*(   1) C   1 - C   6            0.93    1.24    0.030
   4. BD (   1) C   1 - H  18        /378. BD*(   1) C   2 - C   3            3.82    1.24    0.061
   4. BD (   1) C   1 - H  18        /379. BD*(   1) C   2 - H  19            0.56    1.23    0.024
   4. BD (   1) C   1 - H  18        /385. BD*(   1) C   5 - C   6            3.78    1.24    0.061
   4. BD (   1) C   1 - H  18        /388. BD*(   1) C   6 - H  22            0.56    1.23    0.023
   5. BD (   1) C   2 - C   3        / 61. RY*(   1) C   1                    0.98    1.88    0.038
   5. BD (   1) C   2 - C   3        / 62. RY*(   2) C   1                    1.42    2.18    0.050
   5. BD (   1) C   2 - C   3        /112. RY*(   1) C   4                    1.07    2.01    0.041
   5. BD (   1) C   2 - C   3        /113. RY*(   2) C   4                    0.64    1.78    0.030
   5. BD (   1) C   2 - C   3        /114. RY*(   3) C   4                    0.71    1.75    0.031
   5. BD (   1) C   2 - C   3        /374. BD*(   1) C   1 - C   2            2.58    1.39    0.053
   5. BD (   1) C   2 - C   3        /377. BD*(   1) C   1 - H  18            2.32    1.38    0.051
   5. BD (   1) C   2 - C   3        /379. BD*(   1) C   2 - H  19            1.33    1.38    0.038
   5. BD (   1) C   2 - C   3        /380. BD*(   1) C   3 - C   4            3.68    1.37    0.064
   5. BD (   1) C   2 - C   3        /382. BD*(   1) C   3 - H  20            1.52    1.38    0.041
   5. BD (   1) C   2 - C   3        /384. BD*(   1) C   4 - C   7            3.94    1.26    0.063
   6. BD (   1) C   2 - H  19        / 61. RY*(   1) C   1                    1.25    1.73    0.042
   6. BD (   1) C   2 - H  19        / 95. RY*(   1) C   3                    1.18    1.71    0.040
   6. BD (   1) C   2 - H  19        /374. BD*(   1) C   1 - C   2            0.95    1.24    0.031
   6. BD (   1) C   2 - H  19        /376. BD*(   1) C   1 - C   6            3.72    1.24    0.061
   6. BD (   1) C   2 - H  19        /377. BD*(   1) C   1 - H  18            0.56    1.24    0.024
   6. BD (   1) C   2 - H  19        /378. BD*(   1) C   2 - C   3            0.98    1.24    0.031
   6. BD (   1) C   2 - H  19        /380. BD*(   1) C   3 - C   4            4.06    1.23    0.063
   6. BD (   1) C   2 - H  19        /382. BD*(   1) C   3 - H  20            0.57    1.23    0.024
   7. BD (   1) C   3 - C   4        / 78. RY*(   1) C   2                    1.20    1.86    0.042
   7. BD (   1) C   3 - C   4        / 79. RY*(   2) C   2                    1.57    2.16    0.052
   7. BD (   1) C   3 - C   4        /129. RY*(   1) C   5                    0.73    1.87    0.033
   7. BD (   1) C   3 - C   4        /130. RY*(   2) C   5                    0.54    2.01    0.030
   7. BD (   1) C   3 - C   4        /163. RY*(   1) C   7                    0.64    1.74    0.030
   7. BD (   1) C   3 - C   4        /164. RY*(   2) C   7                    0.99    1.61    0.036
   7. BD (   1) C   3 - C   4        /378. BD*(   1) C   2 - C   3            3.16    1.39    0.059
   7. BD (   1) C   3 - C   4        /379. BD*(   1) C   2 - H  19            1.95    1.38    0.047
   7. BD (   1) C   3 - C   4        /382. BD*(   1) C   3 - H  20            1.59    1.38    0.042
   7. BD (   1) C   3 - C   4        /383. BD*(   1) C   4 - C   5            3.49    1.38    0.062
   7. BD (   1) C   3 - C   4        /384. BD*(   1) C   4 - C   7            2.06    1.26    0.046
   7. BD (   1) C   3 - C   4        /387. BD*(   1) C   5 - H  21            2.42    1.38    0.052
   7. BD (   1) C   3 - C   4        /389. BD*(   1) C   7 - C   8            0.65    1.25    0.026
   7. BD (   1) C   3 - C   4        /390. BD*(   1) C   7 - N   9            0.50    1.19    0.022
   7. BD (   1) C   3 - C   4        /391. BD*(   1) C   7 - H  23            0.55    1.20    0.023
   8. BD (   2) C   3 - C   4        / 80. RY*(   3) C   2                    1.96    0.86    0.040
   8. BD (   2) C   3 - C   4        /131. RY*(   3) C   5                    1.78    1.10    0.043
   8. BD (   2) C   3 - C   4        /375. BD*(   2) C   1 - C   2           28.19    0.35    0.089
   8. BD (   2) C   3 - C   4        /386. BD*(   2) C   5 - C   6           26.86    0.35    0.087
   8. BD (   2) C   3 - C   4        /389. BD*(   1) C   7 - C   8            3.14    0.77    0.048
   8. BD (   2) C   3 - C   4        /391. BD*(   1) C   7 - H  23            3.02    0.73    0.046
   8. BD (   2) C   3 - C   4        /394. BD*(   2) C   8 - C  14            0.69    0.34    0.014
   9. BD (   1) C   3 - H  20        / 78. RY*(   1) C   2                    1.15    1.71    0.040
   9. BD (   1) C   3 - H  20        /112. RY*(   1) C   4                    1.75    1.86    0.051
   9. BD (   1) C   3 - H  20        /374. BD*(   1) C   1 - C   2            3.64    1.24    0.060
   9. BD (   1) C   3 - H  20        /378. BD*(   1) C   2 - C   3            1.10    1.24    0.033
   9. BD (   1) C   3 - H  20        /379. BD*(   1) C   2 - H  19            0.56    1.24    0.023
   9. BD (   1) C   3 - H  20        /380. BD*(   1) C   3 - C   4            1.31    1.23    0.036
   9. BD (   1) C   3 - H  20        /383. BD*(   1) C   4 - C   5            4.71    1.23    0.068
  10. BD (   1) C   4 - C   5        / 95. RY*(   1) C   3                    0.78    1.86    0.034
  10. BD (   1) C   4 - C   5        / 96. RY*(   2) C   3                    0.59    1.97    0.031
  10. BD (   1) C   4 - C   5        /146. RY*(   1) C   6                    1.17    1.86    0.042
  10. BD (   1) C   4 - C   5        /147. RY*(   2) C   6                    1.61    2.17    0.053
  10. BD (   1) C   4 - C   5        /163. RY*(   1) C   7                    1.41    1.74    0.044
  10. BD (   1) C   4 - C   5        /164. RY*(   2) C   7                    0.85    1.61    0.033
  10. BD (   1) C   4 - C   5        /380. BD*(   1) C   3 - C   4            3.46    1.37    0.062
  10. BD (   1) C   4 - C   5        /382. BD*(   1) C   3 - H  20            2.52    1.38    0.053
  10. BD (   1) C   4 - C   5        /384. BD*(   1) C   4 - C   7            1.94    1.26    0.044
  10. BD (   1) C   4 - C   5        /385. BD*(   1) C   5 - C   6            3.08    1.38    0.058
  10. BD (   1) C   4 - C   5        /387. BD*(   1) C   5 - H  21            1.58    1.38    0.042
  10. BD (   1) C   4 - C   5        /388. BD*(   1) C   6 - H  22            1.96    1.38    0.047
  10. BD (   1) C   4 - C   5        /390. BD*(   1) C   7 - N   9            2.12    1.19    0.045
  11. BD (   1) C   4 - C   7        / 95. RY*(   1) C   3                    1.50    1.83    0.047
  11. BD (   1) C   4 - C   7        /129. RY*(   1) C   5                    1.55    1.83    0.048
  11. BD (   1) C   4 - C   7        /181. RY*(   2) C   8                    1.42    1.80    0.045
  11. BD (   1) C   4 - C   7        /197. RY*(   1) N   9                    1.05    1.48    0.035
  11. BD (   1) C   4 - C   7        /378. BD*(   1) C   2 - C   3            2.08    1.35    0.048
  11. BD (   1) C   4 - C   7        /380. BD*(   1) C   3 - C   4            2.14    1.34    0.048
  11. BD (   1) C   4 - C   7        /383. BD*(   1) C   4 - C   5            1.93    1.34    0.046
  11. BD (   1) C   4 - C   7        /385. BD*(   1) C   5 - C   6            2.16    1.35    0.048
  11. BD (   1) C   4 - C   7        /389. BD*(   1) C   7 - C   8            2.56    1.21    0.050
  11. BD (   1) C   4 - C   7        /390. BD*(   1) C   7 - N   9            0.86    1.16    0.028
  11. BD (   1) C   4 - C   7        /391. BD*(   1) C   7 - H  23            1.01    1.17    0.031
  11. BD (   1) C   4 - C   7        /393. BD*(   1) C   8 - C  14            1.68    1.33    0.042
  11. BD (   1) C   4 - C   7        /394. BD*(   2) C   8 - C  14            1.72    0.78    0.036
  11. BD (   1) C   4 - C   7        /395. BD*(   1) N   9 - C  15            1.55    1.27    0.040
  12. BD (   1) C   5 - C   6        / 61. RY*(   1) C   1                    0.97    1.88    0.038
  12. BD (   1) C   5 - C   6        / 62. RY*(   2) C   1                    1.43    2.18    0.050
  12. BD (   1) C   5 - C   6        /112. RY*(   1) C   4                    1.03    2.01    0.041
  12. BD (   1) C   5 - C   6        /113. RY*(   2) C   4                    0.63    1.78    0.030
  12. BD (   1) C   5 - C   6        /114. RY*(   3) C   4                    0.81    1.75    0.034
  12. BD (   1) C   5 - C   6        /376. BD*(   1) C   1 - C   6            2.52    1.39    0.053
  12. BD (   1) C   5 - C   6        /377. BD*(   1) C   1 - H  18            2.32    1.38    0.051
  12. BD (   1) C   5 - C   6        /383. BD*(   1) C   4 - C   5            3.60    1.38    0.063
  12. BD (   1) C   5 - C   6        /384. BD*(   1) C   4 - C   7            3.66    1.26    0.061
  12. BD (   1) C   5 - C   6        /387. BD*(   1) C   5 - H  21            1.49    1.38    0.041
  12. BD (   1) C   5 - C   6        /388. BD*(   1) C   6 - H  22            1.32    1.38    0.038
  13. BD (   2) C   5 - C   6        / 63. RY*(   3) C   1                    1.41    0.78    0.032
  13. BD (   2) C   5 - C   6        /375. BD*(   2) C   1 - C   2           27.79    0.35    0.088
  13. BD (   2) C   5 - C   6        /381. BD*(   2) C   3 - C   4           29.06    0.35    0.090
  14. BD (   1) C   5 - H  21        /112. RY*(   1) C   4                    1.79    1.86    0.052
  14. BD (   1) C   5 - H  21        /146. RY*(   1) C   6                    1.13    1.71    0.039
  14. BD (   1) C   5 - H  21        /376. BD*(   1) C   1 - C   6            3.63    1.24    0.060
  14. BD (   1) C   5 - H  21        /380. BD*(   1) C   3 - C   4            4.80    1.23    0.069
  14. BD (   1) C   5 - H  21        /383. BD*(   1) C   4 - C   5            1.26    1.23    0.035
  14. BD (   1) C   5 - H  21        /385. BD*(   1) C   5 - C   6            1.08    1.24    0.033
  14. BD (   1) C   5 - H  21        /388. BD*(   1) C   6 - H  22            0.55    1.23    0.023
  15. BD (   1) C   6 - H  22        / 61. RY*(   1) C   1                    1.25    1.73    0.042
  15. BD (   1) C   6 - H  22        /129. RY*(   1) C   5                    1.18    1.72    0.040
  15. BD (   1) C   6 - H  22        /374. BD*(   1) C   1 - C   2            3.68    1.24    0.060
  15. BD (   1) C   6 - H  22        /376. BD*(   1) C   1 - C   6            0.94    1.24    0.030
  15. BD (   1) C   6 - H  22        /377. BD*(   1) C   1 - H  18            0.56    1.24    0.023
  15. BD (   1) C   6 - H  22        /383. BD*(   1) C   4 - C   5            3.96    1.23    0.062
  15. BD (   1) C   6 - H  22        /385. BD*(   1) C   5 - C   6            0.98    1.24    0.031
  15. BD (   1) C   6 - H  22        /387. BD*(   1) C   5 - H  21            0.56    1.23    0.023
  16. BD (   1) C   7 - C   8        /113. RY*(   2) C   4                    1.42    1.74    0.045
  16. BD (   1) C   7 - C   8        /197. RY*(   1) N   9                    1.35    1.48    0.040
  16. BD (   1) C   7 - C   8        /214. RY*(   1) C  10                    1.20    1.87    0.043
  16. BD (   1) C   7 - C   8        /282. RY*(   1) C  14                    1.83    1.82    0.052
  16. BD (   1) C   7 - C   8        /380. BD*(   1) C   3 - C   4            1.95    1.34    0.046
  16. BD (   1) C   7 - C   8        /381. BD*(   2) C   3 - C   4            2.14    0.79    0.040
  16. BD (   1) C   7 - C   8        /384. BD*(   1) C   4 - C   7            2.59    1.22    0.050
  16. BD (   1) C   7 - C   8        /390. BD*(   1) C   7 - N   9            0.76    1.16    0.026
  16. BD (   1) C   7 - C   8        /391. BD*(   1) C   7 - H  23            0.87    1.17    0.029
  16. BD (   1) C   7 - C   8        /392. BD*(   1) C   8 - C  10            1.67    1.31    0.042
  16. BD (   1) C   7 - C   8        /393. BD*(   1) C   8 - C  14            2.49    1.33    0.052
  16. BD (   1) C   7 - C   8        /395. BD*(   1) N   9 - C  15            1.85    1.27    0.043
  16. BD (   1) C   7 - C   8        /397. BD*(   1) C  10 - C  11            2.17    1.31    0.048
  16. BD (   1) C   7 - C   8        /405. BD*(   1) C  13 - C  14            2.29    1.35    0.050
  17. BD (   1) C   7 - N   9        /113. RY*(   2) C   4                    0.69    1.88    0.032
  17. BD (   1) C   7 - N   9        /182. RY*(   3) C   8                    0.84    1.89    0.036
  17. BD (   1) C   7 - N   9        /302. RY*(   4) C  15                    1.71    1.90    0.051
  17. BD (   1) C   7 - N   9        /303. RY*(   5) C  15                    0.57    3.25    0.039
  17. BD (   1) C   7 - N   9        /383. BD*(   1) C   4 - C   5            2.34    1.48    0.052
  17. BD (   1) C   7 - N   9        /384. BD*(   1) C   4 - C   7            0.98    1.36    0.033
  17. BD (   1) C   7 - N   9        /389. BD*(   1) C   7 - C   8            0.93    1.34    0.032
  17. BD (   1) C   7 - N   9        /393. BD*(   1) C   8 - C  14            1.31    1.47    0.039
  17. BD (   1) C   7 - N   9        /394. BD*(   2) C   8 - C  14            1.63    0.91    0.038
  17. BD (   1) C   7 - N   9        /395. BD*(   1) N   9 - C  15            0.96    1.41    0.033
  17. BD (   1) C   7 - N   9        /396. BD*(   1) N   9 - H  24            0.62    1.40    0.026
  17. BD (   1) C   7 - N   9        /409. BD*(   2) C  15 - O  16            1.74    1.49    0.046
  18. BD (   1) C   7 - H  23        /380. BD*(   1) C   3 - C   4            2.82    1.19    0.052
  18. BD (   1) C   7 - H  23        /381. BD*(   2) C   3 - C   4            3.96    0.64    0.049
  18. BD (   1) C   7 - H  23        /384. BD*(   1) C   4 - C   7            0.97    1.08    0.029
  18. BD (   1) C   7 - H  23        /389. BD*(   1) C   7 - C   8            0.82    1.06    0.026
  18. BD (   1) C   7 - H  23        /392. BD*(   1) C   8 - C  10            5.01    1.16    0.068
  18. BD (   1) C   7 - H  23        /396. BD*(   1) N   9 - H  24            4.67    1.12    0.065
  19. BD (   1) C   8 - C  10        /163. RY*(   1) C   7                    1.97    1.77    0.053
  19. BD (   1) C   8 - C  10        /231. RY*(   1) C  11                    1.47    1.96    0.048
  19. BD (   1) C   8 - C  10        /232. RY*(   2) C  11                    0.96    2.02    0.039
  19. BD (   1) C   8 - C  10        /282. RY*(   1) C  14                    0.77    1.88    0.034
  19. BD (   1) C   8 - C  10        /283. RY*(   2) C  14                    0.56    1.99    0.030
  19. BD (   1) C   8 - C  10        /389. BD*(   1) C   7 - C   8            2.25    1.27    0.048
  19. BD (   1) C   8 - C  10        /391. BD*(   1) C   7 - H  23            1.11    1.23    0.033
  19. BD (   1) C   8 - C  10        /393. BD*(   1) C   8 - C  14            3.02    1.40    0.058
  19. BD (   1) C   8 - C  10        /397. BD*(   1) C  10 - C  11            4.12    1.38    0.067
  19. BD (   1) C   8 - C  10        /401. BD*(   1) C  11 - H  25            1.61    1.39    0.042
  19. BD (   1) C   8 - C  10        /407. BD*(   1) C  14 - H  28            2.01    1.40    0.048
  20. BD (   1) C   8 - C  14        /163. RY*(   1) C   7                    1.86    1.75    0.051
  20. BD (   1) C   8 - C  14        /215. RY*(   2) C  10                    0.57    2.33    0.033
  20. BD (   1) C   8 - C  14        /217. RY*(   4) C  10                    0.63    2.85    0.038
  20. BD (   1) C   8 - C  14        /265. RY*(   1) C  13                    1.20    1.89    0.043
  20. BD (   1) C   8 - C  14        /266. RY*(   2) C  13                    1.57    2.18    0.053
  20. BD (   1) C   8 - C  14        /384. BD*(   1) C   4 - C   7            0.75    1.27    0.028
  20. BD (   1) C   8 - C  14        /389. BD*(   1) C   7 - C   8            2.55    1.25    0.051
  20. BD (   1) C   8 - C  14        /390. BD*(   1) C   7 - N   9            0.53    1.20    0.023
  20. BD (   1) C   8 - C  14        /392. BD*(   1) C   8 - C  10            2.94    1.35    0.056
  20. BD (   1) C   8 - C  14        /399. BD*(   1) C  10 - F  17            4.37    1.15    0.063
  20. BD (   1) C   8 - C  14        /405. BD*(   1) C  13 - C  14            2.97    1.39    0.058
  20. BD (   1) C   8 - C  14        /406. BD*(   1) C  13 - H  27            1.99    1.39    0.047
  20. BD (   1) C   8 - C  14        /407. BD*(   1) C  14 - H  28            1.41    1.38    0.040
  21. BD (   2) C   8 - C  14        /219. RY*(   6) C  10                    0.82    1.66    0.036
  21. BD (   2) C   8 - C  14        /267. RY*(   3) C  13                    1.81    0.88    0.039
  21. BD (   2) C   8 - C  14        /381. BD*(   2) C   3 - C   4            0.65    0.36    0.014
  21. BD (   2) C   8 - C  14        /384. BD*(   1) C   4 - C   7            3.09    0.79    0.048
  21. BD (   2) C   8 - C  14        /390. BD*(   1) C   7 - N   9            4.62    0.73    0.056
  21. BD (   2) C   8 - C  14        /398. BD*(   2) C  10 - C  11           28.98    0.34    0.089
  21. BD (   2) C   8 - C  14        /403. BD*(   2) C  12 - C  13           25.96    0.36    0.086
  22. BD (   1) N   9 - C  15        /163. RY*(   1) C   7                    1.99    1.91    0.055
  22. BD (   1) N   9 - C  15        /317. RY*(   2) O  16                    0.57    1.52    0.026
  22. BD (   1) N   9 - C  15        /384. BD*(   1) C   4 - C   7            0.54    1.43    0.025
  22. BD (   1) N   9 - C  15        /390. BD*(   1) C   7 - N   9            1.84    1.36    0.045
  22. BD (   1) N   9 - C  15        /391. BD*(   1) C   7 - H  23            0.58    1.38    0.025
  22. BD (   1) N   9 - C  15        /396. BD*(   1) N   9 - H  24            0.68    1.47    0.028
  22. BD (   1) N   9 - C  15        /409. BD*(   2) C  15 - O  16            0.51    1.56    0.025
  23. BD (   1) N   9 - H  24        /163. RY*(   1) C   7                    0.57    1.75    0.028
  23. BD (   1) N   9 - H  24        /164. RY*(   2) C   7                    1.29    1.63    0.041
  23. BD (   1) N   9 - H  24        /299. RY*(   1) C  15                    0.92    2.10    0.039
  23. BD (   1) N   9 - H  24        /303. RY*(   5) C  15                    0.73    3.17    0.043
  23. BD (   1) N   9 - H  24        /391. BD*(   1) C   7 - H  23            1.76    1.22    0.041
  23. BD (   1) N   9 - H  24        /395. BD*(   1) N   9 - C  15            0.54    1.32    0.024
  23. BD (   1) N   9 - H  24        /409. BD*(   2) C  15 - O  16            1.09    1.40    0.035
  23. BD (   1) N   9 - H  24        /410. BD*(   1) C  15 - H  29            2.37    1.31    0.050
  24. BD (   1) C  10 - C  11        /180. RY*(   1) C   8                    1.39    2.04    0.048
  24. BD (   1) C  10 - C  11        /248. RY*(   1) C  12                    0.89    1.90    0.037
  24. BD (   1) C  10 - C  11        /249. RY*(   2) C  12                    1.53    2.20    0.052
  24. BD (   1) C  10 - C  11        /333. RY*(   1) F  17                    0.65    1.52    0.028
  24. BD (   1) C  10 - C  11        /389. BD*(   1) C   7 - C   8            3.44    1.27    0.059
  24. BD (   1) C  10 - C  11        /392. BD*(   1) C   8 - C  10            4.67    1.37    0.072
  24. BD (   1) C  10 - C  11        /400. BD*(   1) C  11 - C  12            2.38    1.40    0.052
  24. BD (   1) C  10 - C  11        /401. BD*(   1) C  11 - H  25            1.28    1.39    0.038
  24. BD (   1) C  10 - C  11        /404. BD*(   1) C  12 - H  26            1.97    1.41    0.047
  25. BD (   2) C  10 - C  11        /251. RY*(   4) C  12                    1.09    1.60    0.041
  25. BD (   2) C  10 - C  11        /334. RY*(   2) F  17                    1.37    1.04    0.037
  25. BD (   2) C  10 - C  11        /394. BD*(   2) C   8 - C  14           27.20    0.36    0.089
  25. BD (   2) C  10 - C  11        /398. BD*(   2) C  10 - C  11            0.53    0.35    0.012
  25. BD (   2) C  10 - C  11        /403. BD*(   2) C  12 - C  13           28.65    0.37    0.092
  26. BD (   1) C  10 - F  17        /180. RY*(   1) C   8                    0.67    2.48    0.036
  26. BD (   1) C  10 - F  17        /214. RY*(   1) C  10                    1.14    2.36    0.046
  26. BD (   1) C  10 - F  17        /392. BD*(   1) C   8 - C  10            0.56    1.80    0.028
  26. BD (   1) C  10 - F  17        /393. BD*(   1) C   8 - C  14            1.35    1.83    0.045
  26. BD (   1) C  10 - F  17        /400. BD*(   1) C  11 - C  12            0.96    1.84    0.038
  27. BD (   1) C  11 - C  12        /215. RY*(   2) C  10                    1.17    2.33    0.047
  27. BD (   1) C  11 - C  12        /217. RY*(   4) C  10                    1.09    2.85    0.050
  27. BD (   1) C  11 - C  12        /265. RY*(   1) C  13                    1.11    1.89    0.041
  27. BD (   1) C  11 - C  12        /266. RY*(   2) C  13                    1.41    2.18    0.050
  27. BD (   1) C  11 - C  12        /397. BD*(   1) C  10 - C  11            2.23    1.36    0.049
  27. BD (   1) C  11 - C  12        /399. BD*(   1) C  10 - F  17            4.22    1.15    0.062
  27. BD (   1) C  11 - C  12        /401. BD*(   1) C  11 - H  25            1.75    1.37    0.044
  27. BD (   1) C  11 - C  12        /402. BD*(   1) C  12 - C  13            2.39    1.39    0.052
  27. BD (   1) C  11 - C  12        /404. BD*(   1) C  12 - H  26            1.19    1.39    0.036
  27. BD (   1) C  11 - C  12        /406. BD*(   1) C  13 - H  27            2.38    1.39    0.051
  28. BD (   1) C  11 - H  25        /214. RY*(   1) C  10                    0.86    1.76    0.035
  28. BD (   1) C  11 - H  25        /248. RY*(   1) C  12                    1.17    1.74    0.041
  28. BD (   1) C  11 - H  25        /392. BD*(   1) C   8 - C  10            3.97    1.21    0.062
  28. BD (   1) C  11 - H  25        /397. BD*(   1) C  10 - C  11            0.81    1.21    0.028
  28. BD (   1) C  11 - H  25        /399. BD*(   1) C  10 - F  17            1.32    1.01    0.033
  28. BD (   1) C  11 - H  25        /400. BD*(   1) C  11 - C  12            1.32    1.24    0.036
  28. BD (   1) C  11 - H  25        /402. BD*(   1) C  12 - C  13            3.59    1.25    0.060
  28. BD (   1) C  11 - H  25        /404. BD*(   1) C  12 - H  26            0.53    1.24    0.023
  29. BD (   1) C  12 - C  13        /231. RY*(   1) C  11                    0.61    1.94    0.031
  29. BD (   1) C  12 - C  13        /232. RY*(   2) C  11                    1.83    1.99    0.054
  29. BD (   1) C  12 - C  13        /282. RY*(   1) C  14                    0.68    1.86    0.032
  29. BD (   1) C  12 - C  13        /283. RY*(   2) C  14                    1.81    1.97    0.054
  29. BD (   1) C  12 - C  13        /400. BD*(   1) C  11 - C  12            2.34    1.38    0.051
  29. BD (   1) C  12 - C  13        /401. BD*(   1) C  11 - H  25            2.35    1.37    0.051
  29. BD (   1) C  12 - C  13        /404. BD*(   1) C  12 - H  26            1.37    1.39    0.039
  29. BD (   1) C  12 - C  13        /405. BD*(   1) C  13 - C  14            2.58    1.39    0.053
  29. BD (   1) C  12 - C  13        /406. BD*(   1) C  13 - H  27            1.39    1.38    0.039
  29. BD (   1) C  12 - C  13        /407. BD*(   1) C  14 - H  28            2.44    1.38    0.052
  30. BD (   2) C  12 - C  13        /233. RY*(   3) C  11                    2.01    0.85    0.041
  30. BD (   2) C  12 - C  13        /286. RY*(   5) C  14                    0.91    1.57    0.037
  30. BD (   2) C  12 - C  13        /394. BD*(   2) C   8 - C  14           30.44    0.34    0.092
  30. BD (   2) C  12 - C  13        /398. BD*(   2) C  10 - C  11           28.37    0.33    0.087
  31. BD (   1) C  12 - H  26        /231. RY*(   1) C  11                    1.32    1.79    0.044
  31. BD (   1) C  12 - H  26        /265. RY*(   1) C  13                    1.35    1.74    0.043
  31. BD (   1) C  12 - H  26        /397. BD*(   1) C  10 - C  11            3.56    1.21    0.059
  31. BD (   1) C  12 - H  26        /400. BD*(   1) C  11 - C  12            0.95    1.24    0.031
  31. BD (   1) C  12 - H  26        /401. BD*(   1) C  11 - H  25            0.55    1.22    0.023
  31. BD (   1) C  12 - H  26        /402. BD*(   1) C  12 - C  13            1.00    1.24    0.031
  31. BD (   1) C  12 - H  26        /405. BD*(   1) C  13 - C  14            3.72    1.24    0.061
  31. BD (   1) C  12 - H  26        /406. BD*(   1) C  13 - H  27            0.55    1.24    0.023
  32. BD (   1) C  13 - C  14        /180. RY*(   1) C   8                    0.81    2.02    0.036
  32. BD (   1) C  13 - C  14        /181. RY*(   2) C   8                    0.95    1.84    0.038
  32. BD (   1) C  13 - C  14        /182. RY*(   3) C   8                    0.90    1.80    0.036
  32. BD (   1) C  13 - C  14        /248. RY*(   1) C  12                    0.97    1.88    0.038
  32. BD (   1) C  13 - C  14        /249. RY*(   2) C  12                    1.42    2.18    0.050
  32. BD (   1) C  13 - C  14        /389. BD*(   1) C   7 - C   8            3.53    1.25    0.060
  32. BD (   1) C  13 - C  14        /393. BD*(   1) C   8 - C  14            3.17    1.37    0.059
  32. BD (   1) C  13 - C  14        /402. BD*(   1) C  12 - C  13            2.53    1.39    0.053
  32. BD (   1) C  13 - C  14        /404. BD*(   1) C  12 - H  26            2.29    1.39    0.050
  32. BD (   1) C  13 - C  14        /406. BD*(   1) C  13 - H  27            1.39    1.38    0.039
  32. BD (   1) C  13 - C  14        /407. BD*(   1) C  14 - H  28            1.46    1.38    0.040
  33. BD (   1) C  13 - H  27        /248. RY*(   1) C  12                    1.25    1.73    0.042
  33. BD (   1) C  13 - H  27        /282. RY*(   1) C  14                    1.19    1.71    0.040
  33. BD (   1) C  13 - H  27        /393. BD*(   1) C   8 - C  14            4.02    1.22    0.063
  33. BD (   1) C  13 - H  27        /400. BD*(   1) C  11 - C  12            3.71    1.23    0.060
  33. BD (   1) C  13 - H  27        /402. BD*(   1) C  12 - C  13            0.98    1.24    0.031
  33. BD (   1) C  13 - H  27        /404. BD*(   1) C  12 - H  26            0.55    1.23    0.023
  33. BD (   1) C  13 - H  27        /405. BD*(   1) C  13 - C  14            1.01    1.24    0.032
  33. BD (   1) C  13 - H  27        /407. BD*(   1) C  14 - H  28            0.55    1.23    0.023
  34. BD (   1) C  14 - H  28        /180. RY*(   1) C   8                    1.70    1.88    0.051
  34. BD (   1) C  14 - H  28        /265. RY*(   1) C  13                    1.12    1.74    0.040
  34. BD (   1) C  14 - H  28        /392. BD*(   1) C   8 - C  10            4.55    1.20    0.066
  34. BD (   1) C  14 - H  28        /393. BD*(   1) C   8 - C  14            1.33    1.23    0.036
  34. BD (   1) C  14 - H  28        /402. BD*(   1) C  12 - C  13            3.57    1.24    0.059
  34. BD (   1) C  14 - H  28        /405. BD*(   1) C  13 - C  14            1.10    1.24    0.033
  34. BD (   1) C  14 - H  28        /406. BD*(   1) C  13 - H  27            0.53    1.24    0.023
  35. BD (   1) C  15 - O  16        /197. RY*(   1) N   9                    0.58    1.18    0.023
  35. BD (   1) C  15 - O  16        /408. BD*(   1) C  15 - O  16            1.26    0.47    0.023
  36. BD (   2) C  15 - O  16        /198. RY*(   2) N   9                    1.51    2.15    0.051
  36. BD (   2) C  15 - O  16        /299. RY*(   1) C  15                    0.86    2.43    0.041
  36. BD (   2) C  15 - O  16        /390. BD*(   1) C   7 - N   9            2.62    1.53    0.057
  36. BD (   2) C  15 - O  16        /395. BD*(   1) N   9 - C  15            0.58    1.65    0.028
  37. BD (   1) C  15 - H  29        /198. RY*(   2) N   9                    1.40    1.72    0.044
  37. BD (   1) C  15 - H  29        /316. RY*(   1) O  16                    0.94    1.52    0.034
  37. BD (   1) C  15 - H  29        /396. BD*(   1) N   9 - H  24            3.67    1.21    0.060
  38. CR (   1) C   1                / 79. RY*(   2) C   2                    1.24   11.78    0.108
  38. CR (   1) C   1                /147. RY*(   2) C   6                    1.25   11.79    0.108
  38. CR (   1) C   1                /351. RY*(   2) H  18                    0.60   12.30    0.077
  38. CR (   1) C   1                /378. BD*(   1) C   2 - C   3            0.67   11.01    0.077
  38. CR (   1) C   1                /385. BD*(   1) C   5 - C   6            0.65   11.01    0.076
  39. CR (   1) C   2                / 62. RY*(   2) C   1                    1.32   11.80    0.111
  39. CR (   1) C   2                / 96. RY*(   2) C   3                    1.01   11.60    0.097
  39. CR (   1) C   2                /353. RY*(   2) H  19                    0.64   12.37    0.080
  39. CR (   1) C   2                /376. BD*(   1) C   1 - C   6            0.64   11.01    0.075
  39. CR (   1) C   2                /380. BD*(   1) C   3 - C   4            0.79   11.00    0.084
  40. CR (   1) C   3                / 79. RY*(   2) C   2                    1.38   11.78    0.114
  40. CR (   1) C   3                /114. RY*(   3) C   4                    1.38   11.37    0.112
  40. CR (   1) C   3                /354. RY*(   1) H  20                    0.65   11.78    0.078
  40. CR (   1) C   3                /374. BD*(   1) C   1 - C   2            0.66   11.01    0.076
  40. CR (   1) C   3                /383. BD*(   1) C   4 - C   5            0.77   11.00    0.083
  40. CR (   1) C   3                /384. BD*(   1) C   4 - C   7            0.84   10.88    0.086
  41. CR (   1) C   4                / 96. RY*(   2) C   3                    1.27   11.62    0.108
  41. CR (   1) C   4                /130. RY*(   2) C   5                    1.20   11.65    0.106
  41. CR (   1) C   4                /167. RY*(   5) C   7                    0.59   11.30    0.073
  41. CR (   1) C   4                /378. BD*(   1) C   2 - C   3            0.62   11.03    0.074
  41. CR (   1) C   4                /385. BD*(   1) C   5 - C   6            0.61   11.03    0.074
  42. CR (   1) C   5                /112. RY*(   1) C   4                    0.52   11.63    0.070
  42. CR (   1) C   5                /113. RY*(   2) C   4                    1.23   11.40    0.106
  42. CR (   1) C   5                /114. RY*(   3) C   4                    0.53   11.37    0.069
  42. CR (   1) C   5                /147. RY*(   2) C   6                    1.36   11.79    0.113
  42. CR (   1) C   5                /356. RY*(   1) H  21                    0.64   11.81    0.078
  42. CR (   1) C   5                /376. BD*(   1) C   1 - C   6            0.65   11.01    0.076
  42. CR (   1) C   5                /380. BD*(   1) C   3 - C   4            0.80   11.00    0.084
  42. CR (   1) C   5                /384. BD*(   1) C   4 - C   7            0.77   10.88    0.082
  43. CR (   1) C   6                / 62. RY*(   2) C   1                    1.31   11.80    0.111
  43. CR (   1) C   6                /130. RY*(   2) C   5                    1.10   11.63    0.101
  43. CR (   1) C   6                /359. RY*(   2) H  22                    0.64   12.36    0.080
  43. CR (   1) C   6                /374. BD*(   1) C   1 - C   2            0.64   11.01    0.075
  43. CR (   1) C   6                /383. BD*(   1) C   4 - C   5            0.77   11.00    0.083
  44. CR (   1) C   7                /112. RY*(   1) C   4                    1.06   11.69    0.099
  44. CR (   1) C   7                /180. RY*(   1) C   8                    0.94   11.70    0.094
  44. CR (   1) C   7                /361. RY*(   2) H  23                    0.51   12.84    0.072
  44. CR (   1) C   7                /380. BD*(   1) C   3 - C   4            0.70   11.06    0.079
  44. CR (   1) C   7                /383. BD*(   1) C   4 - C   5            0.53   11.06    0.069
  44. CR (   1) C   7                /392. BD*(   1) C   8 - C  10            0.54   11.03    0.070
  44. CR (   1) C   7                /393. BD*(   1) C   8 - C  14            0.51   11.05    0.067
  44. CR (   1) C   7                /395. BD*(   1) N   9 - C  15            0.70   10.99    0.079
  45. CR (   1) C   8                /167. RY*(   5) C   7                    0.75   11.31    0.082
  45. CR (   1) C   8                /215. RY*(   2) C  10                    1.51   11.97    0.120
  45. CR (   1) C   8                /283. RY*(   2) C  14                    1.40   11.62    0.114
  45. CR (   1) C   8                /397. BD*(   1) C  10 - C  11            0.67   11.00    0.077
  45. CR (   1) C   8                /399. BD*(   1) C  10 - F  17            0.75   10.80    0.081
  45. CR (   1) C   8                /405. BD*(   1) C  13 - C  14            0.64   11.04    0.075
  46. CR (   1) N   9                /164. RY*(   2) C   7                    1.52   15.45    0.137
  46. CR (   1) N   9                /301. RY*(   3) C  15                    0.52   16.22    0.082
  46. CR (   1) N   9                /303. RY*(   5) C  15                    0.96   16.99    0.114
  46. CR (   1) N   9                /363. RY*(   2) H  24                    0.90   16.85    0.110
  47. CR (   1) C  10                /181. RY*(   2) C   8                    1.05   11.58    0.098
  47. CR (   1) C  10                /182. RY*(   3) C   8                    0.80   11.54    0.086
  47. CR (   1) C  10                /232. RY*(   2) C  11                    1.36   11.74    0.113
  47. CR (   1) C  10                /389. BD*(   1) C   7 - C   8            0.84   10.99    0.087
  47. CR (   1) C  10                /392. BD*(   1) C   8 - C  10            1.23   11.09    0.105
  47. CR (   1) C  10                /393. BD*(   1) C   8 - C  14            0.62   11.12    0.074
  47. CR (   1) C  10                /397. BD*(   1) C  10 - C  11            0.96   11.10    0.093
  47. CR (   1) C  10                /399. BD*(   1) C  10 - F  17            2.69   10.89    0.154
  47. CR (   1) C  10                /400. BD*(   1) C  11 - C  12            0.56   11.13    0.070
  48. CR (   1) C  11                /215. RY*(   2) C  10                    1.42   11.95    0.117
  48. CR (   1) C  11                /249. RY*(   2) C  12                    1.40   11.81    0.115
  48. CR (   1) C  11                /364. RY*(   1) H  25                    0.52   11.42    0.069
  48. CR (   1) C  11                /392. BD*(   1) C   8 - C  10            0.93   10.98    0.091
  48. CR (   1) C  11                /399. BD*(   1) C  10 - F  17            0.54   10.78    0.069
  48. CR (   1) C  11                /402. BD*(   1) C  12 - C  13            0.64   11.02    0.075
  49. CR (   1) C  12                /232. RY*(   2) C  11                    0.94   11.62    0.093
  49. CR (   1) C  12                /266. RY*(   2) C  13                    1.31   11.80    0.111
  49. CR (   1) C  12                /367. RY*(   2) H  26                    0.51   12.15    0.070
  49. CR (   1) C  12                /397. BD*(   1) C  10 - C  11            0.57   10.98    0.071
  49. CR (   1) C  12                /405. BD*(   1) C  13 - C  14            0.65   11.01    0.076
  50. CR (   1) C  13                /249. RY*(   2) C  12                    1.25   11.80    0.109
  50. CR (   1) C  13                /283. RY*(   2) C  14                    0.95   11.59    0.094
  50. CR (   1) C  13                /369. RY*(   2) H  27                    0.66   12.38    0.080
  50. CR (   1) C  13                /393. BD*(   1) C   8 - C  14            0.73   11.00    0.080
  50. CR (   1) C  13                /400. BD*(   1) C  11 - C  12            0.62   11.00    0.074
  51. CR (   1) C  14                /180. RY*(   1) C   8                    0.83   11.65    0.088
  51. CR (   1) C  14                /182. RY*(   3) C   8                    0.80   11.43    0.085
  51. CR (   1) C  14                /266. RY*(   2) C  13                    1.33   11.80    0.112
  51. CR (   1) C  14                /370. RY*(   1) H  28                    0.76   12.04    0.086
  51. CR (   1) C  14                /389. BD*(   1) C   7 - C   8            0.74   10.88    0.081
  51. CR (   1) C  14                /392. BD*(   1) C   8 - C  10            0.76   10.97    0.082
  51. CR (   1) C  14                /402. BD*(   1) C  12 - C  13            0.64   11.01    0.075
  52. CR (   1) C  15                /390. BD*(   1) C   7 - N   9            1.29   10.94    0.107
  53. CR (   1) O  16                /299. RY*(   1) C  15                    4.30   20.68    0.267
  54. CR (   1) F  17                /214. RY*(   1) C  10                    3.21   26.13    0.259
  55. LP (   1) N   9                /165. RY*(   3) C   7                    0.88    1.10    0.030
  55. LP (   1) N   9                /172. RY*(  10) C   7                    0.51    1.87    0.030
  55. LP (   1) N   9                /300. RY*(   2) C  15                    2.27    1.89    0.064
  55. LP (   1) N   9                /301. RY*(   3) C  15                    0.68    1.93    0.035
  55. LP (   1) N   9                /304. RY*(   6) C  15                    0.74    0.98    0.026
  55. LP (   1) N   9                /383. BD*(   1) C   4 - C   5            0.55    0.93    0.022
  55. LP (   1) N   9                /384. BD*(   1) C   4 - C   7            6.30    0.81    0.069
  55. LP (   1) N   9                /389. BD*(   1) C   7 - C   8            5.09    0.80    0.061
  55. LP (   1) N   9                /394. BD*(   2) C   8 - C  14            2.15    0.37    0.025
  55. LP (   1) N   9                /408. BD*(   1) C  15 - O  16           86.32    0.35    0.157
  56. LP (   1) O  16                /299. RY*(   1) C  15                   11.19    2.14    0.138
  56. LP (   1) O  16                /301. RY*(   3) C  15                    0.77    2.43    0.039
  56. LP (   1) O  16                /309. RY*(  11) C  15                    1.03    3.26    0.052
  56. LP (   1) O  16                /410. BD*(   1) C  15 - H  29            0.58    1.35    0.025
  57. LP (   2) O  16                /300. RY*(   2) C  15                    0.77    1.91    0.035
  57. LP (   2) O  16                /301. RY*(   3) C  15                    2.41    1.95    0.063
  57. LP (   2) O  16                /390. BD*(   1) C   7 - N   9            0.98    0.76    0.025
  57. LP (   2) O  16                /395. BD*(   1) N   9 - C  15           23.19    0.88    0.129
  57. LP (   2) O  16                /410. BD*(   1) C  15 - H  29           17.26    0.87    0.111
  58. LP (   1) F  17                /214. RY*(   1) C  10                    9.91    2.29    0.134
  58. LP (   1) F  17                /392. BD*(   1) C   8 - C  10            1.59    1.73    0.047
  58. LP (   1) F  17                /397. BD*(   1) C  10 - C  11            0.84    1.73    0.034
  59. LP (   2) F  17                /215. RY*(   2) C  10                    0.56    2.10    0.031
  59. LP (   2) F  17                /217. RY*(   4) C  10                    1.24    2.62    0.051
  59. LP (   2) F  17                /392. BD*(   1) C   8 - C  10            8.03    1.12    0.085
  59. LP (   2) F  17                /397. BD*(   1) C  10 - C  11            8.58    1.13    0.088
  60. LP (   3) F  17                /216. RY*(   3) C  10                    2.38    2.13    0.065
  60. LP (   3) F  17                /398. BD*(   2) C  10 - C  11           24.38    0.57    0.114
 375. BD*(   2) C   1 - C   2        / 63. RY*(   3) C   1                    3.28    0.43    0.083
 375. BD*(   2) C   1 - C   2        / 74. RY*(  14) C   1                    0.64    0.40    0.036
 375. BD*(   2) C   1 - C   2        / 80. RY*(   3) C   2                    1.69    0.51    0.065
 375. BD*(   2) C   1 - C   2        / 81. RY*(   4) C   2                    0.54    1.55    0.064
 381. BD*(   2) C   3 - C   4        / 80. RY*(   3) C   2                    0.67    0.51    0.039
 381. BD*(   2) C   3 - C   4        / 97. RY*(   3) C   3                    3.05    0.60    0.091
 381. BD*(   2) C   3 - C   4        /102. RY*(   8) C   3                    0.80    0.63    0.048
 381. BD*(   2) C   3 - C   4        /131. RY*(   3) C   5                    0.66    0.75    0.047
 381. BD*(   2) C   3 - C   4        /389. BD*(   1) C   7 - C   8            1.37    0.42    0.049
 381. BD*(   2) C   3 - C   4        /391. BD*(   1) C   7 - H  23            1.11    0.38    0.043
 386. BD*(   2) C   5 - C   6        /132. RY*(   4) C   5                    0.92    1.20    0.074
 386. BD*(   2) C   5 - C   6        /133. RY*(   5) C   5                    0.61    0.99    0.055
 386. BD*(   2) C   5 - C   6        /148. RY*(   3) C   6                    2.72    0.60    0.090
 386. BD*(   2) C   5 - C   6        /160. RY*(  15) C   6                    0.92    0.38    0.042
 394. BD*(   2) C   8 - C  14        /267. RY*(   3) C  13                    0.73    0.53    0.041
 394. BD*(   2) C   8 - C  14        /284. RY*(   3) C  14                    2.28    0.85    0.092
 394. BD*(   2) C   8 - C  14        /384. BD*(   1) C   4 - C   7            1.06    0.44    0.043
 394. BD*(   2) C   8 - C  14        /390. BD*(   1) C   7 - N   9            1.50    0.38    0.048
 398. BD*(   2) C  10 - C  11        /220. RY*(   7) C  10                    1.32    0.76    0.066
 398. BD*(   2) C  10 - C  11        /233. RY*(   3) C  11                    1.95    0.52    0.067
 398. BD*(   2) C  10 - C  11        /234. RY*(   4) C  11                    0.54    1.58    0.061
 398. BD*(   2) C  10 - C  11        /334. RY*(   2) F  17                    0.65    0.69    0.045
 398. BD*(   2) C  10 - C  11        /381. BD*(   2) C   3 - C   4            0.62    0.02    0.005
 398. BD*(   2) C  10 - C  11        /394. BD*(   2) C   8 - C  14          332.07    0.01    0.093
 398. BD*(   2) C  10 - C  11        /403. BD*(   2) C  12 - C  13          223.27    0.02    0.093
 403. BD*(   2) C  12 - C  13        /233. RY*(   3) C  11                    0.62    0.50    0.039
 403. BD*(   2) C  12 - C  13        /250. RY*(   3) C  12                    1.94    0.86    0.090
 403. BD*(   2) C  12 - C  13        /262. RY*(  15) C  12                    0.74    0.36    0.036
 403. BD*(   2) C  12 - C  13        /267. RY*(   3) C  13                    1.82    0.53    0.068
 403. BD*(   2) C  12 - C  13        /268. RY*(   4) C  13                    0.54    1.59    0.064
 408. BD*(   1) C  15 - O  16        /300. RY*(   2) C  15                    1.57    1.54    0.117
 408. BD*(   1) C  15 - O  16        /304. RY*(   6) C  15                    2.25    0.63    0.090
 408. BD*(   1) C  15 - O  16        /318. RY*(   3) O  16                    1.73    0.73    0.085


 Natural Bond Orbitals (Summary):

                                                            Principal Delocalizations
           NBO                        Occupancy    Energy   (geminal,vicinal,remote)
 ====================================================================================
 Molecular unit  1  (C14H12FNO)
     1. BD (   1) C   1 - C   2          1.98156    -0.77022  378(g),376(g),382(v),388(v)
                                                    96(v),147(v),379(g),377(g)
                                                    146(v),95(v)
     2. BD (   2) C   1 - C   2          1.66496    -0.29573  386(v),381(v),149(v),98(v)
                                                    148(v)
     3. BD (   1) C   1 - C   6          1.98158    -0.76985  385(g),374(g),387(v),379(v)
                                                    130(v),79(v),388(g),377(g)
                                                    78(v),129(v)
     4. BD (   1) C   1 - H  18          1.98171    -0.62122  378(v),385(v),78(v),146(v)
                                                    374(g),376(g),379(v),388(v)
     5. BD (   1) C   2 - C   3          1.97917    -0.77015  384(v),380(g),374(g),377(v)
                                                    382(g),62(v),379(g),112(v)
                                                    61(v),114(v),113(v)
     6. BD (   1) C   2 - H  19          1.98140    -0.62181  380(v),376(v),61(v),95(v)
                                                    378(g),374(g),382(v),377(v)
     7. BD (   1) C   3 - C   4          1.97411    -0.77075  383(g),378(g),387(v),384(g)
                                                    379(v),382(g),79(v),78(v)
                                                    164(v),129(v),389(v),163(v)
                                                    391(v),130(v)
     8. BD (   2) C   3 - C   4          1.66726    -0.29897  375(v),386(v),389(v),391(v)
                                                    80(v),131(v),394(r)
     9. BD (   1) C   3 - H  20          1.98037    -0.62387  383(v),374(v),112(v),380(g)
                                                    78(v),378(g),379(v)
    10. BD (   1) C   4 - C   5          1.97349    -0.76941  380(g),385(g),382(v),390(v)
                                                    388(v),384(g),147(v),387(g)
                                                    163(v),146(v),164(v),95(v)
                                                    96(v)
    11. BD (   1) C   4 - C   7          1.96715    -0.73549  389(g),385(v),380(g),378(v)
                                                    394(v),383(g),393(v),129(v)
                                                    395(v),95(v),181(v),197(v)
                                                    391(g),390(g)
    12. BD (   1) C   5 - C   6          1.97937    -0.76988  384(v),383(g),376(g),377(v)
                                                    387(g),62(v),388(g),112(v)
                                                    61(v),114(v),113(v)
    13. BD (   2) C   5 - C   6          1.66936    -0.29719  381(v),375(v),63(v)
    14. BD (   1) C   5 - H  21          1.98000    -0.62224  380(v),376(v),112(v),383(g)
                                                    146(v),385(g),388(v)
    15. BD (   1) C   6 - H  22          1.98167    -0.62271  383(v),374(v),61(v),129(v)
                                                    385(g),376(g),387(v),377(v)
    16. BD (   1) C   7 - C   8          1.96242    -0.73540  384(g),381(v),393(g),405(v)
                                                    397(v),380(v),395(v),282(v)
                                                    392(g),113(v),197(v),214(v)
                                                    391(g),390(g)
    17. BD (   1) C   7 - N   9          1.98216    -0.86978  383(v),394(v),409(v),302(v)
                                                    393(v),384(g),395(g),389(g)
                                                    182(v),113(v),396(g),303(v)
    18. BD (   1) C   7 - H  23          1.96235    -0.58894  392(v),396(v),381(v),380(v)
                                                    384(g),389(g)
    19. BD (   1) C   8 - C  10          1.97543    -0.79770  397(g),393(g),389(g),407(v)
                                                    163(v),401(v),231(v),391(v)
                                                    232(v),282(v),283(v)
    20. BD (   1) C   8 - C  14          1.97084    -0.77962  399(v),405(g),392(g),389(g)
                                                    406(v),163(v),266(v),407(g)
                                                    265(v),384(v),217(v),215(v)
                                                    390(v)
    21. BD (   2) C   8 - C  14          1.67915    -0.30739  398(v),403(v),390(v),384(v)
                                                    267(v),219(v),381(r)
    22. BD (   1) N   9 - C  15          1.99096    -0.94321  163(v),390(g),396(g),391(v)
                                                    317(v),384(v),409(g)
    23. BD (   1) N   9 - H  24          1.98495    -0.78339  410(v),391(v),164(v),409(v)
                                                    299(v),303(v),163(v),395(g)
    24. BD (   1) C  10 - C  11          1.98099    -0.79509  392(g),389(v),400(g),404(v)
                                                    249(v),180(v),401(g),248(v)
                                                    333(v)
    25. BD (   2) C  10 - C  11          1.65916    -0.31755  403(v),394(v),334(v),251(v)
    26. BD (   1) C  10 - F  17          1.99605    -1.22987  393(v),214(g),400(v),180(v)
                                                    392(g)
    27. BD (   1) C  11 - C  12          1.97719    -0.77974  399(v),402(g),406(v),397(g)
                                                    401(g),266(v),404(g),215(v)
                                                    265(v),217(v)
    28. BD (   1) C  11 - H  25          1.97925    -0.63294  392(v),402(v),400(g),399(v)
                                                    248(v),214(v),397(g),404(v)
    29. BD (   1) C  12 - C  13          1.98153    -0.77577  405(g),407(v),401(v),400(g)
                                                    232(v),283(v),406(g),404(g)
                                                    282(v),231(v)
    30. BD (   2) C  12 - C  13          1.66179    -0.30027  394(v),398(v),233(v),286(v)
    31. BD (   1) C  12 - H  26          1.98144    -0.62879  405(v),397(v),265(v),231(v)
                                                    402(g),400(g),401(v),406(v)
    32. BD (   1) C  13 - C  14          1.97955    -0.77564  389(v),393(g),402(g),404(v)
                                                    407(g),249(v),406(g),248(v)
                                                    181(v),182(v),180(v)
    33. BD (   1) C  13 - H  27          1.98108    -0.62424  393(v),400(v),248(v),282(v)
                                                    405(g),402(g),404(v),407(v)
    34. BD (   1) C  14 - H  28          1.98002    -0.62968  392(v),402(v),180(v),393(g)
                                                    265(v),405(g),406(v)
    35. BD (   1) C  15 - O  16          1.99748    -0.44238  408(g),197(v)
    36. BD (   2) C  15 - O  16          1.99387    -1.10884  390(v),198(v),299(g),395(g)
    37. BD (   1) C  15 - H  29          1.98787    -0.68036  396(v),198(v),316(v)
    38. CR (   1) C   1                  1.99929   -10.39228  147(v),79(v),378(v),385(v)
                                                    351(v)
    39. CR (   1) C   2                  1.99929   -10.39394  62(v),96(v),380(v),376(v)
                                                    353(v)
    40. CR (   1) C   3                  1.99916   -10.39263  79(v),114(v),384(v),383(v)
                                                    374(v),354(v)
    41. CR (   1) C   4                  1.99912   -10.41663  96(v),130(v),378(v),385(v)
                                                    167(v)
    42. CR (   1) C   5                  1.99918   -10.39243  147(v),113(v),380(v),384(v)
                                                    376(v),356(v),114(v),112(v)
    43. CR (   1) C   6                  1.99929   -10.39451  62(v),130(v),383(v),374(v)
                                                    359(v)
    44. CR (   1) C   7                  1.99906   -10.45458  112(v),180(v),395(v),380(v)
                                                    392(v),383(v),393(v),361(v)
    45. CR (   1) C   8                  1.99902   -10.42660  215(v),283(v),399(v),167(v)
                                                    397(v),405(v)
    46. CR (   1) N   9                  1.99940   -14.60889  164(v),303(v),363(v),301(v)
    47. CR (   1) C  10                  1.99858   -10.51852  399(g),232(v),392(g),181(v)
                                                    397(g),389(v),182(v),393(v)
                                                    400(v)
    48. CR (   1) C  11                  1.99919   -10.40456  215(v),249(v),392(v),402(v)
                                                    399(v),364(v)
    49. CR (   1) C  12                  1.99930   -10.40237  266(v),232(v),405(v),397(v)
                                                    367(v)
    50. CR (   1) C  13                  1.99929   -10.39614  249(v),283(v),393(v),369(v)
                                                    400(v)
    51. CR (   1) C  14                  1.99919   -10.40139  266(v),180(v),182(v),392(v)
                                                    370(v),389(v),402(v)
    52. CR (   1) C  15                  1.99947   -10.52196  390(v)
    53. CR (   1) O  16                  1.99981   -19.36539  299(v)
    54. CR (   1) F  17                  1.99991   -25.00426  214(v)
    55. LP (   1) N   9                  1.68801    -0.32369  408(v),384(v),389(v),300(v)
                                                    394(r),165(v),304(v),301(v)
                                                    383(r),172(v)
    56. LP (   1) O  16                  1.98867    -0.82027  299(v),309(v),301(v),410(v)
    57. LP (   2) O  16                  1.90482    -0.34314  395(v),410(v),301(v),390(r)
                                                    300(v)
    58. LP (   1) F  17                  1.98863    -1.15584  214(v),392(v),397(v)
    59. LP (   2) F  17                  1.96703    -0.54920  397(v),392(v),217(v),215(v)
    60. LP (   3) F  17                  1.92526    -0.54155  398(v),216(v)
    61. RY*(   1) C   1                  0.00556     1.10736   
    62. RY*(   2) C   1                  0.00194     1.40614   
    63. RY*(   3) C   1                  0.00087     0.48093   
    64. RY*(   4) C   1                  0.00054     1.68312   
    65. RY*(   5) C   1                  0.00042     0.89844   
    66. RY*(   6) C   1                  0.00041     1.09137   
    67. RY*(   7) C   1                  0.00017     1.30626   
    68. RY*(   8) C   1                  0.00007     1.28183   
    69. RY*(   9) C   1                  0.00007     2.85514   
    70. RY*(  10) C   1                  0.00002     1.98285   
    71. RY*(  11) C   1                  0.00000    22.62280   
    72. RY*(  12) C   1                  0.00001     1.74672   
    73. RY*(  13) C   1                  0.00001     1.52886   
    74. RY*(  14) C   1                  0.00001     0.45793   
    75. RY*(  15) C   1                  0.00001     2.56356   
    76. RY*(  16) C   1                  0.00000     1.50104   
    77. RY*(  17) C   1                  0.00000     2.68437   
    78. RY*(   1) C   2                  0.00579     1.08637   
    79. RY*(   2) C   2                  0.00203     1.38678   
    80. RY*(   3) C   2                  0.00082     0.55936   
    81. RY*(   4) C   2                  0.00060     1.60366   
    82. RY*(   5) C   2                  0.00047     1.17830   
    83. RY*(   6) C   2                  0.00029     1.00383   
    84. RY*(   7) C   2                  0.00015     1.38792   
    85. RY*(   8) C   2                  0.00008     2.02437   
    86. RY*(   9) C   2                  0.00006     2.13204   
    87. RY*(  10) C   2                  0.00005     0.94817   
    88. RY*(  11) C   2                  0.00002     1.79137   
    89. RY*(  12) C   2                  0.00001     2.49601   
    90. RY*(  13) C   2                  0.00001     1.47813   
    91. RY*(  14) C   2                  0.00000     1.41920   
    92. RY*(  15) C   2                  0.00000    22.52515   
    93. RY*(  16) C   2                  0.00000     2.73948   
    94. RY*(  17) C   2                  0.00001     1.45973   
    95. RY*(   1) C   3                  0.00561     1.09120   
    96. RY*(   2) C   3                  0.00206     1.20187   
    97. RY*(   3) C   3                  0.00124     0.65326   
    98. RY*(   4) C   3                  0.00067     1.36563   
    99. RY*(   5) C   3                  0.00050     1.08823   
   100. RY*(   6) C   3                  0.00025     1.12070   
   101. RY*(   7) C   3                  0.00018     0.88530   
   102. RY*(   8) C   3                  0.00012     0.68633   
   103. RY*(   9) C   3                  0.00012     2.89684   
   104. RY*(  10) C   3                  0.00010     1.39866   
   105. RY*(  11) C   3                  0.00006     2.67404   
   106. RY*(  12) C   3                  0.00003     2.11941   
   107. RY*(  13) C   3                  0.00002     2.45224   
   108. RY*(  14) C   3                  0.00001     1.64182   
   109. RY*(  15) C   3                  0.00001     2.19003   
   110. RY*(  16) C   3                  0.00000    21.70773   
   111. RY*(  17) C   3                  0.00000     2.81024   
   112. RY*(   1) C   4                  0.00644     1.23918   
   113. RY*(   2) C   4                  0.00393     1.00641   
   114. RY*(   3) C   4                  0.00300     0.97537   
   115. RY*(   4) C   4                  0.00084     0.85047   
   116. RY*(   5) C   4                  0.00069     1.66042   
   117. RY*(   6) C   4                  0.00032     1.14675   
   118. RY*(   7) C   4                  0.00027     1.72608   
   119. RY*(   8) C   4                  0.00021     1.48893   
   120. RY*(   9) C   4                  0.00016     2.01928   
   121. RY*(  10) C   4                  0.00011     1.39965   
   122. RY*(  11) C   4                  0.00008     2.61874   
   123. RY*(  12) C   4                  0.00007     2.41005   
   124. RY*(  13) C   4                  0.00006     1.41308   
   125. RY*(  14) C   4                  0.00006     3.41335   
   126. RY*(  15) C   4                  0.00002     4.42861   
   127. RY*(  16) C   4                  0.00001     2.83004   
   128. RY*(  17) C   4                  0.00000    19.54948   
   129. RY*(   1) C   5                  0.00561     1.09688   
   130. RY*(   2) C   5                  0.00195     1.23769   
   131. RY*(   3) C   5                  0.00106     0.80434   
   132. RY*(   4) C   5                  0.00052     1.25288   
   133. RY*(   5) C   5                  0.00048     1.04806   
   134. RY*(   6) C   5                  0.00025     1.21822   
   135. RY*(   7) C   5                  0.00015     2.14874   
   136. RY*(   8) C   5                  0.00013     0.74488   
   137. RY*(   9) C   5                  0.00010     1.12184   
   138. RY*(  10) C   5                  0.00008     1.64580   
   139. RY*(  11) C   5                  0.00006     2.81048   
   140. RY*(  12) C   5                  0.00004     2.33722   
   141. RY*(  13) C   5                  0.00001     1.76176   
   142. RY*(  14) C   5                  0.00001     1.79069   
   143. RY*(  15) C   5                  0.00000    21.73718   
   144. RY*(  16) C   5                  0.00000     2.68021   
   145. RY*(  17) C   5                  0.00001     2.61299   
   146. RY*(   1) C   6                  0.00572     1.08807   
   147. RY*(   2) C   6                  0.00202     1.40097   
   148. RY*(   3) C   6                  0.00082     0.64868   
   149. RY*(   4) C   6                  0.00058     1.53431   
   150. RY*(   5) C   6                  0.00047     1.12198   
   151. RY*(   6) C   6                  0.00028     1.00723   
   152. RY*(   7) C   6                  0.00016     1.18719   
   153. RY*(   8) C   6                  0.00008     1.94536   
   154. RY*(   9) C   6                  0.00006     2.63962   
   155. RY*(  10) C   6                  0.00003     1.94507   
   156. RY*(  11) C   6                  0.00000    22.51117   
   157. RY*(  12) C   6                  0.00001     2.38541   
   158. RY*(  13) C   6                  0.00000     1.77348   
   159. RY*(  14) C   6                  0.00000     1.45762   
   160. RY*(  15) C   6                  0.00001     0.43694   
   161. RY*(  16) C   6                  0.00001     1.74406   
   162. RY*(  17) C   6                  0.00000     2.38119   
   163. RY*(   1) C   7                  0.01155     0.97137   
   164. RY*(   2) C   7                  0.00490     0.84219   
   165. RY*(   3) C   7                  0.00323     0.77809   
   166. RY*(   4) C   7                  0.00185     0.63352   
   167. RY*(   5) C   7                  0.00154     0.88578   
   168. RY*(   6) C   7                  0.00104     1.42420   
   169. RY*(   7) C   7                  0.00079     1.19473   
   170. RY*(   8) C   7                  0.00044     1.68715   
   171. RY*(   9) C   7                  0.00028     1.72958   
   172. RY*(  10) C   7                  0.00027     1.54492   
   173. RY*(  11) C   7                  0.00023     1.75520   
   174. RY*(  12) C   7                  0.00015     2.48884   
   175. RY*(  13) C   7                  0.00011     3.14722   
   176. RY*(  14) C   7                  0.00006     2.13838   
   177. RY*(  15) C   7                  0.00006     2.48280   
   178. RY*(  16) C   7                  0.00004     2.66054   
   179. RY*(  17) C   7                  0.00001    20.60964   
   180. RY*(   1) C   8                  0.00627     1.24595   
   181. RY*(   2) C   8                  0.00368     1.06010   
   182. RY*(   3) C   8                  0.00293     1.02452   
   183. RY*(   4) C   8                  0.00102     1.12292   
   184. RY*(   5) C   8                  0.00069     1.67797   
   185. RY*(   6) C   8                  0.00035     1.77706   
   186. RY*(   7) C   8                  0.00027     1.50333   
   187. RY*(   8) C   8                  0.00022     1.17192   
   188. RY*(   9) C   8                  0.00019     0.99228   
   189. RY*(  10) C   8                  0.00016     2.44646   
   190. RY*(  11) C   8                  0.00010     2.27006   
   191. RY*(  12) C   8                  0.00007     2.30061   
   192. RY*(  13) C   8                  0.00007     3.33650   
   193. RY*(  14) C   8                  0.00005     1.77974   
   194. RY*(  15) C   8                  0.00001     2.83256   
   195. RY*(  16) C   8                  0.00001    22.14832   
   196. RY*(  17) C   8                  0.00002     1.88311   
   197. RY*(   1) N   9                  0.00561     0.74064   
   198. RY*(   2) N   9                  0.00409     1.04323   
   199. RY*(   3) N   9                  0.00199     1.15628   
   200. RY*(   4) N   9                  0.00107     1.48753   
   201. RY*(   5) N   9                  0.00039     1.55070   
   202. RY*(   6) N   9                  0.00022     1.56995   
   203. RY*(   7) N   9                  0.00021     2.32563   
   204. RY*(   8) N   9                  0.00011     2.36411   
   205. RY*(   9) N   9                  0.00008     1.89025   
   206. RY*(  10) N   9                  0.00004     2.03869   
   207. RY*(  11) N   9                  0.00002     1.97126   
   208. RY*(  12) N   9                  0.00003     2.80863   
   209. RY*(  13) N   9                  0.00002     2.82173   
   210. RY*(  14) N   9                  0.00002     2.08247   
   211. RY*(  15) N   9                  0.00001     4.06313   
   212. RY*(  16) N   9                  0.00000    34.81150   
   213. RY*(  17) N   9                  0.00000     3.66630   
   214. RY*(   1) C  10                  0.00900     1.13047   
   215. RY*(   2) C  10                  0.00356     1.54615   
   216. RY*(   3) C  10                  0.00265     1.58664   
   217. RY*(   4) C  10                  0.00203     2.07485   
   218. RY*(   5) C  10                  0.00125     2.00631   
   219. RY*(   6) C  10                  0.00103     1.35457   
   220. RY*(   7) C  10                  0.00032     0.79057   
   221. RY*(   8) C  10                  0.00025     1.38389   
   222. RY*(   9) C  10                  0.00020     1.57436   
   223. RY*(  10) C  10                  0.00012     1.04142   
   224. RY*(  11) C  10                  0.00011     2.45866   
   225. RY*(  12) C  10                  0.00008     0.74340   
   226. RY*(  13) C  10                  0.00004     3.67914   
   227. RY*(  14) C  10                  0.00004     1.21697   
   228. RY*(  15) C  10                  0.00002     2.76797   
   229. RY*(  16) C  10                  0.00001    19.68920   
   230. RY*(  17) C  10                  0.00000     2.73987   
   231. RY*(   1) C  11                  0.00503     1.16296   
   232. RY*(   2) C  11                  0.00250     1.21842   
   233. RY*(   3) C  11                  0.00078     0.55138   
   234. RY*(   4) C  11                  0.00059     1.60983   
   235. RY*(   5) C  11                  0.00055     0.94040   
   236. RY*(   6) C  11                  0.00025     2.51103   
   237. RY*(   7) C  11                  0.00018     1.28321   
   238. RY*(   8) C  11                  0.00010     0.78244   
   239. RY*(   9) C  11                  0.00007     0.83777   
   240. RY*(  10) C  11                  0.00005     4.04303   
   241. RY*(  11) C  11                  0.00004     1.57356   
   242. RY*(  12) C  11                  0.00003     2.43796   
   243. RY*(  13) C  11                  0.00001     1.46496   
   244. RY*(  14) C  11                  0.00001     1.07857   
   245. RY*(  15) C  11                  0.00000    21.28870   
   246. RY*(  16) C  11                  0.00001     1.88164   
   247. RY*(  17) C  11                  0.00000     2.75362   
   248. RY*(   1) C  12                  0.00506     1.10736   
   249. RY*(   2) C  12                  0.00204     1.40084   
   250. RY*(   3) C  12                  0.00075     0.90886   
   251. RY*(   4) C  12                  0.00050     1.28291   
   252. RY*(   5) C  12                  0.00041     1.23854   
   253. RY*(   6) C  12                  0.00032     1.02990   
   254. RY*(   7) C  12                  0.00016     1.68796   
   255. RY*(   8) C  12                  0.00006     1.21698   
   256. RY*(   9) C  12                  0.00006     2.86002   
   257. RY*(  10) C  12                  0.00001     3.11264   
   258. RY*(  11) C  12                  0.00000    20.96335   
   259. RY*(  12) C  12                  0.00001     2.04039   
   260. RY*(  13) C  12                  0.00001     1.65107   
   261. RY*(  14) C  12                  0.00000     2.79734   
   262. RY*(  15) C  12                  0.00001     0.41181   
   263. RY*(  16) C  12                  0.00001     1.45090   
   264. RY*(  17) C  12                  0.00000     2.05777   
   265. RY*(   1) C  13                  0.00556     1.11427   
   266. RY*(   2) C  13                  0.00199     1.40179   
   267. RY*(   3) C  13                  0.00075     0.57745   
   268. RY*(   4) C  13                  0.00054     1.63544   
   269. RY*(   5) C  13                  0.00039     1.17689   
   270. RY*(   6) C  13                  0.00027     1.18044   
   271. RY*(   7) C  13                  0.00015     1.24259   
   272. RY*(   8) C  13                  0.00007     2.40379   
   273. RY*(   9) C  13                  0.00005     2.35462   
   274. RY*(  10) C  13                  0.00001     1.42050   
   275. RY*(  11) C  13                  0.00002     0.69182   
   276. RY*(  12) C  13                  0.00002     2.41836   
   277. RY*(  13) C  13                  0.00002     2.12728   
   278. RY*(  14) C  13                  0.00000     1.62520   
   279. RY*(  15) C  13                  0.00001     1.77421   
   280. RY*(  16) C  13                  0.00000     2.55171   
   281. RY*(  17) C  13                  0.00000    21.48525   
   282. RY*(   1) C  14                  0.00570     1.08716   
   283. RY*(   2) C  14                  0.00215     1.19394   
   284. RY*(   3) C  14                  0.00101     0.89465   
   285. RY*(   4) C  14                  0.00055     1.10995   
   286. RY*(   5) C  14                  0.00052     1.27002   
   287. RY*(   6) C  14                  0.00023     1.20440   
   288. RY*(   7) C  14                  0.00016     1.54319   
   289. RY*(   8) C  14                  0.00012     1.32741   
   290. RY*(   9) C  14                  0.00009     2.79118   
   291. RY*(  10) C  14                  0.00008     0.87759   
   292. RY*(  11) C  14                  0.00007     2.13279   
   293. RY*(  12) C  14                  0.00002     1.52812   
   294. RY*(  13) C  14                  0.00001     2.31939   
   295. RY*(  14) C  14                  0.00002     1.93591   
   296. RY*(  15) C  14                  0.00000    21.06186   
   297. RY*(  16) C  14                  0.00000     2.70869   
   298. RY*(  17) C  14                  0.00001     2.82013   
   299. RY*(   1) C  15                  0.00943     1.31920   
   300. RY*(   2) C  15                  0.00686     1.56816   
   301. RY*(   3) C  15                  0.00672     1.60921   
   302. RY*(   4) C  15                  0.00246     1.02717   
   303. RY*(   5) C  15                  0.00080     2.38375   
   304. RY*(   6) C  15                  0.00040     0.65614   
   305. RY*(   7) C  15                  0.00014     1.38966   
   306. RY*(   8) C  15                  0.00006     1.00284   
   307. RY*(   9) C  15                  0.00005     0.62195   
   308. RY*(  10) C  15                  0.00005     2.55529   
   309. RY*(  11) C  15                  0.00003     2.44254   
   310. RY*(  12) C  15                  0.00001     1.59444   
   311. RY*(  13) C  15                  0.00001     3.50120   
   312. RY*(  14) C  15                  0.00002     1.07709   
   313. RY*(  15) C  15                  0.00001     1.72584   
   314. RY*(  16) C  15                  0.00000     1.98430   
   315. RY*(  17) C  15                  0.00000    19.64465   
   316. RY*(   1) O  16                  0.00244     0.83572   
   317. RY*(   2) O  16                  0.00097     0.57252   
   318. RY*(   3) O  16                  0.00087     0.75428   
   319. RY*(   4) O  16                  0.00012     1.34864   
   320. RY*(   5) O  16                  0.00005     0.92567   
   321. RY*(   6) O  16                  0.00004     1.81246   
   322. RY*(   7) O  16                  0.00001     1.34608   
   323. RY*(   8) O  16                  0.00001     1.34964   
   324. RY*(   9) O  16                  0.00000     4.61326   
   325. RY*(  10) O  16                  0.00000     5.16638   
   326. RY*(  11) O  16                  0.00000    49.75137   
   327. RY*(  12) O  16                  0.00001     4.61400   
   328. RY*(  13) O  16                  0.00000     3.00403   
   329. RY*(  14) O  16                  0.00000     3.09294   
   330. RY*(  15) O  16                  0.00001     3.26267   
   331. RY*(  16) O  16                  0.00000     2.99202   
   332. RY*(  17) O  16                  0.00000     3.18905   
   333. RY*(   1) F  17                  0.00254     0.72296   
   334. RY*(   2) F  17                  0.00229     0.72596   
   335. RY*(   3) F  17                  0.00097     0.54886   
   336. RY*(   4) F  17                  0.00048     1.25752   
   337. RY*(   5) F  17                  0.00007     1.65709   
   338. RY*(   6) F  17                  0.00004     2.17320   
   339. RY*(   7) F  17                  0.00003     2.43283   
   340. RY*(   8) F  17                  0.00003     4.26545   
   341. RY*(   9) F  17                  0.00000     6.39398   
   342. RY*(  10) F  17                  0.00000    66.59811   
   343. RY*(  11) F  17                  0.00000     6.14927   
   344. RY*(  12) F  17                  0.00001     4.05597   
   345. RY*(  13) F  17                  0.00000     3.75549   
   346. RY*(  14) F  17                  0.00001     3.58057   
   347. RY*(  15) F  17                  0.00001     3.86125   
   348. RY*(  16) F  17                  0.00000     3.80229   
   349. RY*(  17) F  17                  0.00001     3.54852   
   350. RY*(   1) H  18                  0.00039     0.83281   
   351. RY*(   2) H  18                  0.00021     1.91070   
   352. RY*(   1) H  19                  0.00047     0.78279   
   353. RY*(   2) H  19                  0.00022     1.97675   
   354. RY*(   1) H  20                  0.00079     1.38364   
   355. RY*(   2) H  20                  0.00019     1.43703   
   356. RY*(   1) H  21                  0.00068     1.41514   
   357. RY*(   2) H  21                  0.00022     1.41740   
   358. RY*(   1) H  22                  0.00047     0.78108   
   359. RY*(   2) H  22                  0.00022     1.96873   
   360. RY*(   1) H  23                  0.00207     0.64785   
   361. RY*(   2) H  23                  0.00015     2.38428   
   362. RY*(   1) H  24                  0.00286     0.65535   
   363. RY*(   2) H  24                  0.00045     2.23718   
   364. RY*(   1) H  25                  0.00068     1.01789   
   365. RY*(   2) H  25                  0.00020     1.68316   
   366. RY*(   1) H  26                  0.00039     0.99401   
   367. RY*(   2) H  26                  0.00022     1.74509   
   368. RY*(   1) H  27                  0.00042     0.77170   
   369. RY*(   2) H  27                  0.00022     1.98284   
   370. RY*(   1) H  28                  0.00053     1.63708   
   371. RY*(   2) H  28                  0.00026     1.18580   
   372. RY*(   1) H  29                  0.00078     1.16301   
   373. RY*(   2) H  29                  0.00015     1.62531   
   374. BD*(   1) C   1 - C   2          0.01559     0.61744   
   375. BD*(   2) C   1 - C   2          0.32430     0.05382  386(v),381(v),63(g),80(g)
                                                    74(g),81(g)
   376. BD*(   1) C   1 - C   6          0.01547     0.61560   
   377. BD*(   1) C   1 - H  18          0.01151     0.61382   
   378. BD*(   1) C   2 - C   3          0.01517     0.61642   
   379. BD*(   1) C   2 - H  19          0.01127     0.61135   
   380. BD*(   1) C   3 - C   4          0.02417     0.60478   
   381. BD*(   2) C   3 - C   4          0.35085     0.05219  386(v),375(v),394(r),97(g)
                                                    389(v),391(v),102(g),80(v)
                                                    131(v)
   382. BD*(   1) C   3 - H  20          0.01264     0.61030   
   383. BD*(   1) C   4 - C   5          0.02211     0.60747   
   384. BD*(   1) C   4 - C   7          0.03751     0.48653   
   385. BD*(   1) C   5 - C   6          0.01488     0.61438   
   386. BD*(   2) C   5 - C   6          0.31912     0.05322  375(v),381(v),148(g),160(g)
                                                    132(g),394(r),133(g)
   387. BD*(   1) C   5 - H  21          0.01223     0.60576   
   388. BD*(   1) C   6 - H  22          0.01111     0.61230   
   389. BD*(   1) C   7 - C   8          0.03384     0.47440   
   390. BD*(   1) C   7 - N   9          0.03031     0.41995   
   391. BD*(   1) C   7 - H  23          0.02106     0.43321   
   392. BD*(   1) C   8 - C  10          0.03633     0.57359   
   393. BD*(   1) C   8 - C  14          0.01934     0.59907   
   394. BD*(   2) C   8 - C  14          0.36416     0.04411  403(v),398(v),381(r),284(g)
                                                    390(v),386(r),384(v),267(v)
   395. BD*(   1) N   9 - C  15          0.05205     0.53732   
   396. BD*(   1) N   9 - H  24          0.01824     0.53158   
   397. BD*(   1) C  10 - C  11          0.02651     0.57808   
   398. BD*(   2) C  10 - C  11          0.36297     0.03211  394(v),403(v),233(g),220(g)
                                                    334(v),234(g)
   399. BD*(   1) C  10 - F  17          0.02429     0.37290   
   400. BD*(   1) C  11 - C  12          0.01364     0.60823   
   401. BD*(   1) C  11 - H  25          0.00999     0.59274   
   402. BD*(   1) C  12 - C  13          0.01495     0.61211   
   403. BD*(   2) C  12 - C  13          0.33006     0.04897  394(v),398(v),250(g),267(g)
                                                    262(g),233(v),268(g)
   404. BD*(   1) C  12 - H  26          0.01088     0.61058   
   405. BD*(   1) C  13 - C  14          0.01467     0.61103   
   406. BD*(   1) C  13 - H  27          0.01114     0.60883   
   407. BD*(   1) C  14 - H  28          0.01137     0.60317   
   408. BD*(   1) C  15 - O  16          0.27726     0.02817  304(g),318(g),300(g)
   409. BD*(   2) C  15 - O  16          0.00571     0.61937   
   410. BD*(   1) C  15 - H  29          0.03741     0.52940   
       -------------------------------
              Total Lewis  116.83864  ( 97.3655%)
        Valence non-Lewis    2.92412  (  2.4368%)
        Rydberg non-Lewis    0.23724  (  0.1977%)
       -------------------------------
            Total unit  1  120.00000  (100.0000%)
           Charge unit  1    0.00000
 D1PCM: PCM CHGder 1st derivatives, ID1Alg=3 FixD1E=F DoIter=F DoCFld=F I1PDM=0.
 Calling FoFJK, ICntrl=      2127 FMM=F ISym2X=0 I1Cent= 0 IOpClX= 0 NMat=1 NMatS=1 NMatT=0.
 -------------------------------------------------------------------
 Center     Atomic                   Forces (Hartrees/Bohr)
 Number     Number              X              Y              Z
 -------------------------------------------------------------------
      1        6          -0.031155568   -0.052573212    0.010391556
      2        6          -0.018989149   -0.011519962    0.061583291
      3        6           0.010661351    0.035972456    0.051817182
      4        6           0.020602195    0.034486093   -0.012589357
      5        6           0.019841928    0.011525482   -0.058848059
      6        6          -0.013966145   -0.042896183   -0.048731201
      7        6          -0.004206599    0.000944095    0.004635988
      8        6           0.013770251   -0.013578441    0.023313840
      9        7          -0.050084907    0.020936582    0.020867582
     10        6          -0.020236038   -0.012212091    0.062026859
     11        6          -0.052692256    0.028625314    0.014724348
     12        6          -0.035033551    0.041662594   -0.041147756
     13        6           0.023320222    0.009506931   -0.056752052
     14        6           0.061247184   -0.031458526   -0.020361536
     15        6           0.051722055   -0.050662472   -0.079987640
     16        8          -0.003974581    0.015494752    0.025037240
     17        9           0.008471132    0.008941005   -0.034059313
     18        1           0.026658242    0.044261959   -0.009753078
     19        1           0.015688171    0.010170299   -0.049057432
     20        1          -0.011021074   -0.032619654   -0.040182951
     21        1          -0.016417408   -0.011232132    0.049446997
     22        1           0.009978567    0.033182580    0.039925521
     23        1          -0.000731929   -0.005448163   -0.000468747
     24        1           0.027825542   -0.018780429   -0.026798353
     25        1           0.044196485   -0.021940959   -0.017955251
     26        1           0.026799714   -0.032156618    0.032183095
     27        1          -0.019223958   -0.008348184    0.047931899
     28        1          -0.044883548    0.024149600    0.013545271
     29        1          -0.038166327    0.025567284    0.039262057
 -------------------------------------------------------------------
 Cartesian Forces:  Max     0.079987640 RMS     0.032694974

 GradGradGradGradGradGradGradGradGradGradGradGradGradGradGradGradGradGrad
 Berny optimization.
 FormGI is forming the generalized inverse of G from B-inverse, IUseBI=4.
 Internal  Forces:  Max     0.059436005 RMS     0.016089417
 Search for a local minimum.
 Step number   1 out of a maximum of  158
 All quantities printed in internal units (Hartrees-Bohrs-Radians)
 Mixed Optimization -- RFO/linear search
 Second derivative matrix not updated -- first step.
 ITU=  0
     Eigenvalues ---    0.00898   0.00899   0.01308   0.01493   0.01501
     Eigenvalues ---    0.01743   0.01904   0.01925   0.01932   0.01962
     Eigenvalues ---    0.01974   0.01980   0.01999   0.02004   0.02016
     Eigenvalues ---    0.02027   0.02031   0.02032   0.02034   0.02035
     Eigenvalues ---    0.02038   0.02039   0.02400   0.02400   0.05241
     Eigenvalues ---    0.06481   0.06876   0.16000   0.16000   0.16000
     Eigenvalues ---    0.16000   0.16000   0.16000   0.16000   0.16000
     Eigenvalues ---    0.16000   0.16000   0.16000   0.18380   0.19088
     Eigenvalues ---    0.22000   0.22000   0.22000   0.22000   0.22000
     Eigenvalues ---    0.22489   0.23468   0.24477   0.24997   0.24999
     Eigenvalues ---    0.25000   0.33447   0.33458   0.34223   0.40329
     Eigenvalues ---    0.40430   0.40550   0.40603   0.41131   0.43586
     Eigenvalues ---    0.43775   0.44096   0.44174   0.44207   0.44211
     Eigenvalues ---    0.44224   0.44225   0.44237   0.44287   0.44313
     Eigenvalues ---    0.44329   0.44335   0.44350   0.44720   0.44850
     Eigenvalues ---    0.44929   0.44993   0.53413   0.55787   0.65885
     Eigenvalues ---    0.83520
 RFO step:  Lambda=-7.56423013D-02 EMin= 8.97970897D-03
 Linear search not attempted -- first point.
 Maximum step size (   0.300) exceeded in Quadratic search.
    -- Step size scaled by   0.765
 Iteration  1 RMS(Cart)=  0.03591340 RMS(Int)=  0.00062430
 Iteration  2 RMS(Cart)=  0.00087054 RMS(Int)=  0.00003074
 Iteration  3 RMS(Cart)=  0.00000100 RMS(Int)=  0.00003073
 Variable       Old X    -DE/DX   Delta X   Delta X   Delta X     New X
                                 (Linear)    (Quad)   (Total)
    R1        2.65244  -0.01159   0.00000  -0.01666  -0.01667   2.63577
    R2        2.65450  -0.01028   0.00000  -0.01485  -0.01485   2.63965
    R3        1.92887   0.05258   0.00000   0.07763   0.07763   2.00650
    R4        2.65470  -0.01011   0.00000  -0.01472  -0.01472   2.63998
    R5        1.92886   0.05249   0.00000   0.07750   0.07750   2.00635
    R6        2.67193  -0.01658   0.00000  -0.02504  -0.02503   2.64689
    R7        1.92756   0.05291   0.00000   0.07795   0.07795   2.00550
    R8        2.67016  -0.01384   0.00000  -0.02089  -0.02089   2.64927
    R9        2.81573   0.02297   0.00000   0.04282   0.04282   2.85855
   R10        2.65430  -0.01299   0.00000  -0.01897  -0.01897   2.63532
   R11        1.93040   0.05329   0.00000   0.07887   0.07887   2.00927
   R12        1.92812   0.05286   0.00000   0.07794   0.07794   2.00606
   R13        2.81555   0.02131   0.00000   0.03971   0.03971   2.85526
   R14        2.70045   0.02477   0.00000   0.03889   0.03889   2.73934
   R15        2.06955  -0.00125   0.00000  -0.00230  -0.00230   2.06725
   R16        2.67806  -0.02332   0.00000  -0.03594  -0.03591   2.64214
   R17        2.66893  -0.01558   0.00000  -0.02350  -0.02350   2.64542
   R18        2.54439  -0.00321   0.00000  -0.00387  -0.00387   2.54052
   R19        1.83270   0.04270   0.00000   0.05354   0.05354   1.88623
   R20        2.65867  -0.01956   0.00000  -0.02909  -0.02906   2.62962
   R21        2.46566   0.03561   0.00000   0.03707   0.03707   2.50274
   R22        2.65306  -0.01186   0.00000  -0.01703  -0.01703   2.63603
   R23        1.92947   0.05241   0.00000   0.07745   0.07745   2.00693
   R24        2.65269  -0.01110   0.00000  -0.01556  -0.01559   2.63709
   R25        1.92738   0.05279   0.00000   0.07774   0.07774   2.00512
   R26        2.65278  -0.01032   0.00000  -0.01466  -0.01469   2.63809
   R27        1.92871   0.05231   0.00000   0.07721   0.07721   2.00592
   R28        1.92908   0.05266   0.00000   0.07778   0.07778   2.00685
   R29        2.36071  -0.02821   0.00000  -0.02368  -0.02368   2.33703
   R30        1.92903   0.05944   0.00000   0.08777   0.08777   2.01681
    A1        2.09148  -0.00160   0.00000  -0.00343  -0.00344   2.08804
    A2        2.09685   0.00068   0.00000   0.00131   0.00132   2.09817
    A3        2.09485   0.00092   0.00000   0.00211   0.00212   2.09697
    A4        2.09603   0.00066   0.00000   0.00220   0.00219   2.09822
    A5        2.09328   0.00043   0.00000   0.00137   0.00137   2.09465
    A6        2.09387  -0.00109   0.00000  -0.00357  -0.00356   2.09031
    A7        2.10906  -0.00137   0.00000  -0.00366  -0.00365   2.10541
    A8        2.07500   0.00080   0.00000   0.00221   0.00221   2.07720
    A9        2.09911   0.00057   0.00000   0.00146   0.00146   2.10057
   A10        2.06456   0.00268   0.00000   0.00582   0.00583   2.07039
   A11        2.13887   0.00117   0.00000   0.00299   0.00298   2.14185
   A12        2.07967  -0.00384   0.00000  -0.00877  -0.00878   2.07089
   A13        2.11183  -0.00076   0.00000  -0.00228  -0.00227   2.10956
   A14        2.09229  -0.00054   0.00000  -0.00186  -0.00187   2.09043
   A15        2.07906   0.00131   0.00000   0.00414   0.00414   2.08320
   A16        2.09339   0.00040   0.00000   0.00135   0.00135   2.09474
   A17        2.09368   0.00063   0.00000   0.00201   0.00201   2.09569
   A18        2.09611  -0.00103   0.00000  -0.00336  -0.00336   2.09275
   A19        1.95395  -0.00475   0.00000  -0.00969  -0.00981   1.94414
   A20        1.97785  -0.00230   0.00000  -0.00254  -0.00259   1.97526
   A21        1.85002   0.00419   0.00000   0.01123   0.01113   1.86115
   A22        1.88437   0.01027   0.00000   0.03244   0.03251   1.91688
   A23        1.90373  -0.00353   0.00000  -0.01583  -0.01569   1.88804
   A24        1.89198  -0.00437   0.00000  -0.01787  -0.01774   1.87424
   A25        2.13251  -0.00679   0.00000  -0.01535  -0.01536   2.11714
   A26        2.08158   0.01037   0.00000   0.02496   0.02494   2.10652
   A27        2.06909  -0.00358   0.00000  -0.00960  -0.00957   2.05952
   A28        2.16107   0.00328   0.00000   0.00848   0.00848   2.16955
   A29        2.06365   0.00257   0.00000   0.00941   0.00941   2.07307
   A30        2.05846  -0.00585   0.00000  -0.01790  -0.01790   2.04057
   A31        2.10172   0.00930   0.00000   0.02046   0.02052   2.12224
   A32        2.11606  -0.01276   0.00000  -0.02928  -0.02931   2.08676
   A33        2.06538   0.00346   0.00000   0.00881   0.00878   2.07416
   A34        2.09868  -0.00440   0.00000  -0.01139  -0.01136   2.08732
   A35        2.09669  -0.00087   0.00000  -0.00426  -0.00428   2.09241
   A36        2.08781   0.00527   0.00000   0.01565   0.01564   2.10345
   A37        2.09179  -0.00038   0.00000   0.00070   0.00067   2.09246
   A38        2.09540  -0.00105   0.00000  -0.00439  -0.00437   2.09103
   A39        2.09599   0.00143   0.00000   0.00368   0.00370   2.09969
   A40        2.09459  -0.00196   0.00000  -0.00319  -0.00325   2.09134
   A41        2.09379   0.00148   0.00000   0.00321   0.00324   2.09703
   A42        2.09481   0.00048   0.00000  -0.00002   0.00001   2.09482
   A43        2.11049   0.00102   0.00000   0.00302   0.00299   2.11348
   A44        2.09342  -0.00321   0.00000  -0.01028  -0.01027   2.08315
   A45        2.07927   0.00220   0.00000   0.00726   0.00728   2.08655
   A46        2.07992   0.02165   0.00000   0.05599   0.05599   2.13590
   A47        2.11121  -0.02135   0.00000  -0.06214  -0.06214   2.04907
   A48        2.09206  -0.00030   0.00000   0.00615   0.00615   2.09821
    D1        0.00147  -0.00004   0.00000  -0.00031  -0.00031   0.00117
    D2        3.14067  -0.00012   0.00000  -0.00092  -0.00092   3.13975
    D3       -3.13931   0.00005   0.00000   0.00039   0.00039  -3.13892
    D4       -0.00011  -0.00003   0.00000  -0.00022  -0.00022  -0.00033
    D5       -0.00080   0.00012   0.00000   0.00096   0.00096   0.00016
    D6       -3.14108   0.00011   0.00000   0.00086   0.00086  -3.14021
    D7        3.13998   0.00003   0.00000   0.00026   0.00026   3.14024
    D8       -0.00029   0.00002   0.00000   0.00016   0.00016  -0.00013
    D9       -0.00488   0.00001   0.00000   0.00011   0.00011  -0.00476
   D10       -3.14126  -0.00035   0.00000  -0.00273  -0.00273   3.13919
   D11        3.13911   0.00009   0.00000   0.00072   0.00072   3.13983
   D12        0.00273  -0.00027   0.00000  -0.00213  -0.00213   0.00060
   D13        0.00742  -0.00005   0.00000  -0.00053  -0.00054   0.00688
   D14        3.13462   0.00026   0.00000   0.00234   0.00235   3.13696
   D15       -3.13945   0.00031   0.00000   0.00235   0.00235  -3.13711
   D16       -0.01226   0.00062   0.00000   0.00522   0.00523  -0.00702
   D17       -0.00675   0.00014   0.00000   0.00119   0.00119  -0.00556
   D18        3.13404   0.00014   0.00000   0.00120   0.00120   3.13523
   D19       -3.13445  -0.00021   0.00000  -0.00167  -0.00167  -3.13612
   D20        0.00634  -0.00020   0.00000  -0.00167  -0.00166   0.00467
   D21        2.01743   0.00449   0.00000   0.02011   0.02010   2.03752
   D22       -0.11900  -0.00373   0.00000  -0.01348  -0.01345  -0.13245
   D23       -2.19187   0.00020   0.00000   0.00257   0.00257  -2.18930
   D24       -1.13868   0.00486   0.00000   0.02312   0.02310  -1.11558
   D25        3.00808  -0.00336   0.00000  -0.01047  -0.01045   2.99763
   D26        0.93521   0.00057   0.00000   0.00558   0.00557   0.94078
   D27        0.00353  -0.00018   0.00000  -0.00144  -0.00144   0.00210
   D28       -3.13938  -0.00017   0.00000  -0.00134  -0.00134  -3.14072
   D29       -3.13726  -0.00019   0.00000  -0.00144  -0.00144  -3.13870
   D30        0.00301  -0.00017   0.00000  -0.00134  -0.00134   0.00167
   D31       -1.14533  -0.00027   0.00000  -0.00425  -0.00422  -1.14955
   D32        1.99937  -0.00048   0.00000  -0.00600  -0.00597   1.99340
   D33        1.04351   0.00099   0.00000   0.00940   0.00945   1.05296
   D34       -2.09497   0.00078   0.00000   0.00765   0.00769  -2.08728
   D35        3.09602  -0.00039   0.00000  -0.00238  -0.00245   3.09357
   D36       -0.04247  -0.00060   0.00000  -0.00412  -0.00420  -0.04667
   D37       -2.04253  -0.00005   0.00000   0.00561   0.00564  -2.03689
   D38        1.09857   0.00026   0.00000   0.00814   0.00819   1.10676
   D39        2.06604  -0.00001   0.00000  -0.00439  -0.00450   2.06155
   D40       -1.07604   0.00030   0.00000  -0.00186  -0.00195  -1.07799
   D41        0.00598   0.00091   0.00000   0.00628   0.00633   0.01231
   D42       -3.13610   0.00121   0.00000   0.00882   0.00888  -3.12722
   D43        3.13985   0.00002   0.00000   0.00030   0.00033   3.14018
   D44       -0.00830  -0.00010   0.00000  -0.00090  -0.00087  -0.00917
   D45       -0.00483   0.00025   0.00000   0.00210   0.00210  -0.00273
   D46        3.13020   0.00013   0.00000   0.00090   0.00090   3.13110
   D47       -3.14023   0.00001   0.00000   0.00015   0.00018  -3.14005
   D48       -0.00072   0.00010   0.00000   0.00088   0.00090   0.00017
   D49        0.00436  -0.00019   0.00000  -0.00152  -0.00150   0.00286
   D50       -3.13932  -0.00009   0.00000  -0.00079  -0.00079  -3.14011
   D51        3.13889   0.00068   0.00000   0.00526   0.00525  -3.13905
   D52       -0.00172   0.00010   0.00000   0.00082   0.00081  -0.00091
   D53       -0.00222   0.00037   0.00000   0.00272   0.00273   0.00052
   D54        3.14036  -0.00021   0.00000  -0.00171  -0.00170   3.13866
   D55        0.00181  -0.00018   0.00000  -0.00148  -0.00148   0.00033
   D56       -3.14083  -0.00013   0.00000  -0.00107  -0.00109   3.14126
   D57       -3.13341  -0.00000   0.00000  -0.00017  -0.00015  -3.13356
   D58        0.00713   0.00005   0.00000   0.00023   0.00024   0.00737
   D59        0.00180   0.00004   0.00000   0.00023   0.00022   0.00202
   D60        3.14081   0.00006   0.00000   0.00041   0.00040   3.14121
   D61       -3.13875  -0.00001   0.00000  -0.00016  -0.00016  -3.13891
   D62        0.00026   0.00001   0.00000   0.00002   0.00002   0.00028
   D63       -0.00228   0.00005   0.00000   0.00040   0.00039  -0.00189
   D64        3.14116  -0.00003   0.00000  -0.00023  -0.00023   3.14092
   D65       -3.14129   0.00004   0.00000   0.00023   0.00022  -3.14107
   D66        0.00215  -0.00005   0.00000  -0.00040  -0.00040   0.00174
   D67       -0.00084   0.00002   0.00000   0.00024   0.00025  -0.00059
   D68       -3.14036  -0.00006   0.00000  -0.00046  -0.00045  -3.14081
   D69        3.13890   0.00011   0.00000   0.00088   0.00088   3.13978
   D70       -0.00062   0.00002   0.00000   0.00018   0.00018  -0.00044
         Item               Value     Threshold  Converged?
 Maximum Force            0.059436     0.000450     NO 
 RMS     Force            0.016089     0.000300     NO 
 Maximum Displacement     0.158353     0.001800     NO 
 RMS     Displacement     0.036037     0.001200     NO 
 Predicted change in Energy=-3.919830D-02
 GradGradGradGradGradGradGradGradGradGradGradGradGradGradGradGradGradGrad

                          Input orientation:                          
 ---------------------------------------------------------------------
 Center     Atomic      Atomic             Coordinates (Angstroms)
 Number     Number       Type             X           Y           Z
 ---------------------------------------------------------------------
      1          6           0        3.300483    3.384967   -1.638404
      2          6           0        3.021926    2.504568   -2.683749
      3          6           0        2.305808    1.329737   -2.441652
      4          6           0        1.863602    1.016839   -1.149970
      5          6           0        2.147354    1.910797   -0.107982
      6          6           0        2.860637    3.085056   -0.346986
      7          6           0        1.080181   -0.238403   -0.835625
      8          6           0        1.841290   -1.141548    0.106702
      9          7           0        0.690544   -0.979070   -2.019230
     10          6           0        3.035828   -1.755554   -0.281802
     11          6           0        3.742560   -2.587065    0.581614
     12          6           0        3.254513   -2.819484    1.867545
     13          6           0        2.062872   -2.220341    2.277924
     14          6           0        1.365469   -1.388815    1.399825
     15          6           0       -0.582592   -1.190935   -2.395535
     16          8           0       -0.874797   -1.831272   -3.412401
     17          9           0        3.507981   -1.552574   -1.502410
     18          1           0        3.842665    4.279064   -1.822898
     19          1           0        3.351919    2.727384   -3.667975
     20          1           0        2.102637    0.674593   -3.251464
     21          1           0        1.815291    1.694226    0.878605
     22          1           0        3.067686    3.750789    0.453543
     23          1           0        0.162515    0.082523   -0.334022
     24          1           0        1.403889   -1.364205   -2.601568
     25          1           0        4.647109   -3.039820    0.258057
     26          1           0        3.790501   -3.453212    2.528575
     27          1           0        1.687375   -2.394820    3.255329
     28          1           0        0.459438   -0.934537    1.716910
     29          1           0       -1.351685   -0.784885   -1.776958
 ---------------------------------------------------------------------
                    Distance matrix (angstroms):
                    1          2          3          4          5
     1  C    0.000000
     2  C    1.394792   0.000000
     3  C    2.420446   1.397020   0.000000
     4  C    2.812691   2.430541   1.400676   0.000000
     5  C    2.417659   2.784245   2.410136   1.401933   0.000000
     6  C    1.396844   2.413181   2.788656   2.432362   1.394553
     7  C    4.324698   3.835339   2.557449   1.512678   2.507466
     8  C    5.065963   4.740747   3.580103   2.497670   3.075155
     9  N    5.099180   4.244132   2.849229   2.472919   3.758523
    10  C    5.323098   4.890622   3.836261   3.132729   3.776471
    11  C    6.386633   6.091521   5.152255   4.417803   4.821928
    12  C    7.126640   7.008131   6.056835   5.075175   5.244432
    13  C    6.949014   6.918292   5.910708   4.719057   4.771372
    14  C    5.980311   5.880294   4.799136   3.540729   3.711101
    15  C    6.049000   5.170335   3.833897   3.522721   4.722949
    16  O    6.912973   5.874938   4.588091   4.552929   5.835724
    17  F    4.943770   4.253494   3.261151   3.070843   3.973748
    18  H    1.061794   2.136238   3.382797   3.874485   3.379897
    19  H    2.134062   1.061717   2.133456   3.388422   3.845952
    20  H    3.373859   2.125135   1.061267   2.142556   3.378118
    21  H    3.376350   3.847466   3.376028   2.139230   1.063260
    22  H    2.136413   3.376057   3.850208   3.390509   2.132578
    23  H    4.738607   4.423093   3.254435   2.105330   2.708000
    24  H    5.203786   4.194306   2.845409   2.826277   4.182864
    25  H    6.832852   6.483493   5.644745   5.117317   5.558001
    26  H    8.022750   7.953249   7.055782   6.101310   6.198706
    27  H    7.743170   7.813941   6.834498   5.574686   5.482862
    28  H    6.163423   6.144883   5.082288   3.741463   3.778256
    29  H    6.248962   5.547183   4.276762   3.738635   4.721806
                    6          7          8          9         10
     6  C    0.000000
     7  C    3.801864   0.000000
     8  C    4.371394   1.510940   0.000000
     9  N    4.901308   1.449595   2.422851   0.000000
    10  C    4.844218   2.536340   1.398163   3.020256   0.000000
    11  C    5.814898   3.822701   2.435136   4.320283   1.391534
    12  C    6.318455   4.323982   2.813047   5.006804   2.408207
    13  C    5.972757   3.819417   2.434563   4.678630   2.777565
    14  C    5.030149   2.530232   1.399897   3.509039   2.398429
    15  C    5.859734   2.470921   3.484083   1.344383   4.228430
    16  O    6.893513   3.605405   4.498548   2.262182   5.009927
    17  F    4.823035   2.840046   2.352880   2.921295   1.324392
    18  H    2.137370   5.386421   6.091953   6.133708   6.280332
    19  H    3.376130   4.688166   5.612382   4.851709   5.626973
    20  H    3.849791   2.777635   3.826741   2.499401   3.949095
    21  H    2.128199   2.685894   2.939069   4.099880   3.838911
    22  H    1.061563   4.639588   5.055621   5.842685   5.555318
    23  H    4.036735   1.093942   2.123882   2.060515   3.411331
    24  H    5.196266   2.119144   2.752385   0.998152   2.863161
    25  H    6.408719   4.665518   3.391013   5.008707   2.130027
    26  H    7.202947   5.385041   3.874103   6.034372   3.368945
    27  H    6.662001   4.664195   3.392378   5.551486   3.839047
    28  H    5.116889   2.717602   2.131933   3.743546   3.362544
    29  H    5.896178   2.664342   3.724308   2.065696   4.735816
                   11         12         13         14         15
    11  C    0.000000
    12  C    1.394929   0.000000
    13  C    2.415224   1.395490   0.000000
    14  C    2.784930   2.415380   1.396018   0.000000
    15  C    5.433188   5.962331   5.468032   4.270697   0.000000
    16  O    6.151696   6.775367   6.415690   5.326545   1.236702
    17  F    2.338451   3.609141   4.101851   3.611113   4.202528
    18  H    7.275673   8.022136   7.888388   6.974761   7.059157
    19  H    6.815789   7.837041   7.841897   6.824345   5.696728
    20  H    5.293415   6.303938   6.241503   5.141552   3.379832
    21  H    4.704468   4.839725   4.164520   3.158980   4.979356
    22  H    6.374970   6.723302   6.323955   5.496228   6.772179
    23  H    4.558707   4.777970   3.966964   2.572579   2.535097
    24  H    4.134902   5.051298   4.997666   4.001652   2.004640
    25  H    1.062019   2.139701   3.380783   3.846896   6.148960
    26  H    2.131470   1.061063   2.137170   3.378844   6.963382
    27  H    3.377795   2.135932   1.061490   2.135079   6.207604
    28  H    3.846900   3.374634   2.130500   1.061981   4.250150
    29  H    5.895935   6.216032   5.491976   4.223696   1.067247
                   16         17         18         19         20
    16  O    0.000000
    17  F    4.788996   0.000000
    18  H    7.881445   5.850019   0.000000
    19  H    6.221881   4.799174   2.460254   0.000000
    20  H    3.894916   3.161400   4.249789   2.438881   0.000000
    21  H    6.170773   4.367624   4.253205   4.909179   4.263764
    22  H    7.851630   5.669679   2.462082   4.256178   4.911351
    23  H    3.770285   3.902667   5.776781   5.318161   3.553320
    24  H    2.463334   2.381351   6.196808   4.655443   2.251069
    25  H    6.739756   2.570751   7.651377   7.095907   5.708585
    26  H    7.725988   4.465543   8.872774   8.762953   7.300445
    27  H    7.165259   5.163338   8.658775   8.771534   7.206392
    28  H    5.375328   4.476561   7.152489   7.125525   5.474864
    29  H    1.999255   4.927583   7.254443   6.167323   4.029464
                   21         22         23         24         25
    21  H    0.000000
    22  H    2.445122   0.000000
    23  H    2.607627   4.745150   0.000000
    24  H    4.651328   6.185877   2.962397   0.000000
    25  H    5.551168   6.974609   5.496469   4.637199   0.000000
    26  H    5.754995   7.531656   5.818777   6.031436   2.461690
    27  H    4.731329   6.893748   4.620158   5.953635   4.261419
    28  H    3.074327   5.509204   2.308441   4.441380   4.908875
    29  H    4.819516   6.714038   2.264346   2.934072   6.723953
                   26         27         28         29
    26  H    0.000000
    27  H    2.464043   0.000000
    28  H    4.254233   2.450915   0.000000
    29  H    7.218009   6.095218   3.938233   0.000000
 Symmetry turned off by external request.
 Stoichiometry    C14H12FNO
 Framework group  C1[X(C14H12FNO)]
 Deg. of freedom    81
 Full point group                 C1      NOp   1
 Rotational constants (GHZ):           0.5591914           0.3982362           0.2916802
 Standard basis: 6-311+G(d) (5D, 7F)
   410 basis functions,   672 primitive gaussians,   427 cartesian basis functions
    60 alpha electrons       60 beta electrons
       nuclear repulsion energy      1143.4386215574 Hartrees.
 NAtoms=   29 NActive=   29 NUniq=   29 SFac= 1.00D+00 NAtFMM=   60 NAOKFM=F Big=F
 Integral buffers will be    131072 words long.
 Raffenetti 2 integral format.
 Two-electron integral symmetry is turned off.
 ------------------------------------------------------------------------------
 Polarizable Continuum Model (PCM)
 =================================
 Model                : PCM.
 Atomic radii         : UFF (Universal Force Field).
 Polarization charges : Total charges.
 Charge compensation  : None.
 Solution method      : On-the-fly selection.
 Cavity type          : Scaled VdW (van der Waals Surface) (Alpha=1.100).
 Cavity algorithm     : GePol (No added spheres)
                        Default sphere list used, NSphG=   29.
                        Lebedev-Laikov grids with approx.  5.0 points / Ang**2.
                        Smoothing algorithm: York/Karplus (Gamma=1.0000).
                        Polarization charges: spherical gaussians, with
                                              point-specific exponents (IZeta= 3).
                        Self-potential: point-specific (ISelfS= 7).
                        Self-field    : sphere-specific E.n sum rule (ISelfD= 2).
 1st derivatives      : Analytical E(r).r(x)/FMM algorithm (CHGder, D1EAlg=3).
                        Cavity 1st derivative terms included.
 Solvent              : DiMethylSulfoxide, Eps=  46.826000 Eps(inf)=   2.007889
 ------------------------------------------------------------------------------
 One-electron integrals computed using PRISM.
 NBasis=   410 RedAO= T EigKep=  1.28D-06  NBF=   410
 NBsUse=   409 1.00D-06 EigRej=  8.20D-07 NBFU=   409
 Initial guess from the checkpoint file:  "BHFA_oF_conf1.chk"
 B after Tr=    -0.009809    0.009144   -0.000662
         Rot=    1.000000    0.000094   -0.000398    0.000791 Ang=   0.10 deg.
 ExpMin= 4.38D-02 ExpMax= 1.14D+04 ExpMxC= 1.72D+03 IAcc=3 IRadAn=         5 AccDes= 0.00D+00
 Harris functional with IExCor= 1009 and IRadAn=       5 diagonalized for initial guess.
 HarFok:  IExCor= 1009 AccDes= 0.00D+00 IRadAn=         5 IDoV= 1 UseB2=F ITyADJ=14
 ICtDFT=  3500011 ScaDFX=  1.000000  1.000000  1.000000  1.000000
 FoFCou: FMM=F IPFlag=           0 FMFlag=      100000 FMFlg1=           0
         NFxFlg=           0 DoJE=T BraDBF=F KetDBF=T FulRan=T
         wScrn=  0.000000 ICntrl=       500 IOpCl=  0 I1Cent=   200000004 NGrid=           0
         NMat0=    1 NMatS0=      1 NMatT0=    0 NMatD0=    1 NMtDS0=    0 NMtDT0=    0
 Symmetry not used in FoFCou.
 Requested convergence on RMS density matrix=1.00D-08 within 128 cycles.
 Requested convergence on MAX density matrix=1.00D-06.
 Requested convergence on             energy=1.00D-06.
 No special actions if energy rises.
 Inv3:  Mode=1 IEnd=    15581523.
 Iteration    1 A*A^-1 deviation from unit magnitude is 3.77D-15 for   2260.
 Iteration    1 A*A^-1 deviation from orthogonality  is 2.52D-15 for   2260   1638.
 Iteration    1 A^-1*A deviation from unit magnitude is 4.00D-15 for   2260.
 Iteration    1 A^-1*A deviation from orthogonality  is 3.03D-15 for   2239   1634.
 Error on total polarization charges =  0.01623
 SCF Done:  E(RM062X) =  -770.429049740     A.U. after   14 cycles
            NFock= 14  Conv=0.64D-08     -V/T= 2.0034
 D1PCM: PCM CHGder 1st derivatives, ID1Alg=3 FixD1E=F DoIter=F DoCFld=F I1PDM=0.
 Calling FoFJK, ICntrl=      2127 FMM=F ISym2X=0 I1Cent= 0 IOpClX= 0 NMat=1 NMatS=1 NMatT=0.
 -------------------------------------------------------------------
 Center     Atomic                   Forces (Hartrees/Bohr)
 Number     Number              X              Y              Z
 -------------------------------------------------------------------
      1        6          -0.009685178   -0.016529874    0.002732652
      2        6          -0.005949577   -0.003090759    0.019782472
      3        6           0.002864176    0.010024631    0.017157735
      4        6           0.007466160    0.013393567   -0.006251986
      5        6           0.006648782    0.003415657   -0.017751296
      6        6          -0.004398377   -0.013452494   -0.015529798
      7        6          -0.000031903   -0.001376435   -0.000112907
      8        6           0.001700841   -0.003081770    0.007079183
      9        7          -0.015805901    0.009335340    0.009246866
     10        6          -0.009039049   -0.006932920    0.031638640
     11        6          -0.014522202    0.008062919    0.003105239
     12        6          -0.012794003    0.013715908   -0.012556886
     13        6           0.007678521    0.003044688   -0.017864583
     14        6           0.020027097   -0.009998287   -0.006107789
     15        6           0.012056399   -0.024226515   -0.037930047
     16        8           0.001991990    0.009957390    0.015874433
     17        9           0.005039380    0.004663239   -0.019376802
     18        1           0.008410169    0.013778500   -0.002895145
     19        1           0.005001309    0.003084448   -0.015408299
     20        1          -0.003768188   -0.009838664   -0.012719391
     21        1          -0.005355173   -0.003994363    0.015533324
     22        1           0.002855903    0.010278066    0.012704854
     23        1          -0.000566185   -0.003286263   -0.000539857
     24        1           0.008902494   -0.006524753   -0.007873118
     25        1           0.013586888   -0.006146031   -0.006552598
     26        1           0.008727757   -0.009899690    0.009828042
     27        1          -0.006020101   -0.002528387    0.014796025
     28        1          -0.014473187    0.007603730    0.003929601
     29        1          -0.010548841    0.010549121    0.016061437
 -------------------------------------------------------------------
 Cartesian Forces:  Max     0.037930047 RMS     0.011605899

 GradGradGradGradGradGradGradGradGradGradGradGradGradGradGradGradGradGrad
 Berny optimization.
 Using GEDIIS/GDIIS optimizer.
 FormGI is forming the generalized inverse of G from B-inverse, IUseBI=4.
 Internal  Forces:  Max     0.020923710 RMS     0.005596182
 Search for a local minimum.
 Step number   2 out of a maximum of  158
 All quantities printed in internal units (Hartrees-Bohrs-Radians)
 Mixed Optimization -- RFO/linear search
 Update second derivatives using D2CorX and points    1    2
 DE= -3.81D-02 DEPred=-3.92D-02 R= 9.72D-01
 TightC=F SS=  1.41D+00  RLast= 3.03D-01 DXNew= 5.0454D-01 9.0912D-01
 Trust test= 9.72D-01 RLast= 3.03D-01 DXMaxT set to 5.05D-01
 ITU=  1  0
 Use linear search instead of GDIIS.
     Eigenvalues ---    0.00898   0.00899   0.01308   0.01490   0.01503
     Eigenvalues ---    0.01736   0.01904   0.01925   0.01933   0.01962
     Eigenvalues ---    0.01974   0.01981   0.01998   0.02005   0.02016
     Eigenvalues ---    0.02027   0.02031   0.02032   0.02034   0.02035
     Eigenvalues ---    0.02038   0.02039   0.02400   0.02401   0.05120
     Eigenvalues ---    0.06575   0.06841   0.15887   0.16000   0.16000
     Eigenvalues ---    0.16000   0.16000   0.16000   0.16000   0.16000
     Eigenvalues ---    0.16000   0.16000   0.16025   0.18691   0.19176
     Eigenvalues ---    0.21957   0.22000   0.22000   0.22000   0.22114
     Eigenvalues ---    0.22474   0.23465   0.24421   0.24940   0.24999
     Eigenvalues ---    0.25007   0.33407   0.33591   0.34222   0.40217
     Eigenvalues ---    0.40367   0.40507   0.40542   0.41174   0.43520
     Eigenvalues ---    0.43737   0.44013   0.44109   0.44184   0.44211
     Eigenvalues ---    0.44225   0.44233   0.44272   0.44308   0.44315
     Eigenvalues ---    0.44328   0.44344   0.44670   0.44841   0.44924
     Eigenvalues ---    0.44989   0.46494   0.53404   0.55786   0.65359
     Eigenvalues ---    0.83038
 RFO step:  Lambda=-2.02544683D-03 EMin= 8.97934672D-03
 Quartic linear search produced a step of  0.59927.
 Iteration  1 RMS(Cart)=  0.05445701 RMS(Int)=  0.00112504
 Iteration  2 RMS(Cart)=  0.00162278 RMS(Int)=  0.00008463
 Iteration  3 RMS(Cart)=  0.00000170 RMS(Int)=  0.00008462
 Iteration  4 RMS(Cart)=  0.00000000 RMS(Int)=  0.00008462
 Variable       Old X    -DE/DX   Delta X   Delta X   Delta X     New X
                                 (Linear)    (Quad)   (Total)
    R1        2.63577  -0.00381  -0.00999   0.00030  -0.00970   2.62607
    R2        2.63965  -0.00303  -0.00890   0.00155  -0.00737   2.63228
    R3        2.00650   0.01640   0.04652  -0.00410   0.04242   2.04892
    R4        2.63998  -0.00287  -0.00882   0.00179  -0.00703   2.63296
    R5        2.00635   0.01649   0.04644  -0.00368   0.04276   2.04911
    R6        2.64689  -0.00651  -0.01500  -0.00372  -0.01870   2.62819
    R7        2.00550   0.01650   0.04671  -0.00413   0.04258   2.04809
    R8        2.64927  -0.00453  -0.01252   0.00022  -0.01229   2.63698
    R9        2.85855   0.00853   0.02566   0.00508   0.03074   2.88928
   R10        2.63532  -0.00429  -0.01137   0.00017  -0.01120   2.62412
   R11        2.00927   0.01690   0.04726  -0.00315   0.04411   2.05339
   R12        2.00606   0.01658   0.04671  -0.00378   0.04293   2.04899
   R13        2.85526   0.00579   0.02380  -0.00540   0.01840   2.87366
   R14        2.73934   0.00515   0.02331  -0.01182   0.01148   2.75082
   R15        2.06725  -0.00074  -0.00138  -0.00152  -0.00290   2.06435
   R16        2.64214  -0.00759  -0.02152   0.00042  -0.02104   2.62110
   R17        2.64542  -0.00561  -0.01409  -0.00167  -0.01575   2.62967
   R18        2.54052  -0.00105  -0.00232   0.00011  -0.00221   2.53831
   R19        1.88623   0.01347   0.03208  -0.00291   0.02917   1.91540
   R20        2.62962  -0.00786  -0.01741  -0.00480  -0.02216   2.60746
   R21        2.50274   0.02037   0.02222   0.01971   0.04193   2.54467
   R22        2.63603  -0.00312  -0.01020   0.00312  -0.00708   2.62895
   R23        2.00693   0.01619   0.04642  -0.00466   0.04176   2.04868
   R24        2.63709  -0.00331  -0.00934   0.00158  -0.00782   2.62928
   R25        2.00512   0.01644   0.04659  -0.00419   0.04240   2.04752
   R26        2.63809  -0.00332  -0.00880   0.00051  -0.00835   2.62974
   R27        2.00592   0.01617   0.04627  -0.00460   0.04167   2.04759
   R28        2.00685   0.01678   0.04661  -0.00285   0.04376   2.05062
   R29        2.33703  -0.01868  -0.01419  -0.01694  -0.03114   2.30589
   R30        2.01681   0.02092   0.05260   0.00396   0.05655   2.07336
    A1        2.08804  -0.00059  -0.00206  -0.00016  -0.00225   2.08579
    A2        2.09817   0.00024   0.00079  -0.00012   0.00068   2.09885
    A3        2.09697   0.00035   0.00127   0.00028   0.00156   2.09853
    A4        2.09822   0.00033   0.00131   0.00121   0.00253   2.10075
    A5        2.09465   0.00025   0.00082   0.00127   0.00208   2.09674
    A6        2.09031  -0.00058  -0.00213  -0.00248  -0.00462   2.08569
    A7        2.10541  -0.00084  -0.00219  -0.00319  -0.00539   2.10002
    A8        2.07720   0.00042   0.00132   0.00125   0.00250   2.07971
    A9        2.10057   0.00043   0.00087   0.00198   0.00279   2.10336
   A10        2.07039   0.00160   0.00349   0.00460   0.00809   2.07848
   A11        2.14185   0.00093   0.00179   0.00378   0.00549   2.14734
   A12        2.07089  -0.00253  -0.00526  -0.00822  -0.01355   2.05734
   A13        2.10956  -0.00052  -0.00136  -0.00207  -0.00341   2.10615
   A14        2.09043  -0.00029  -0.00112  -0.00173  -0.00285   2.08757
   A15        2.08320   0.00081   0.00248   0.00379   0.00626   2.08946
   A16        2.09474   0.00002   0.00081  -0.00036   0.00043   2.09517
   A17        2.09569   0.00037   0.00120   0.00153   0.00274   2.09844
   A18        2.09275  -0.00039  -0.00201  -0.00117  -0.00317   2.08958
   A19        1.94414  -0.00152  -0.00588   0.00686   0.00058   1.94471
   A20        1.97526  -0.00045  -0.00155   0.00917   0.00732   1.98258
   A21        1.86115   0.00183   0.00667   0.00891   0.01557   1.87673
   A22        1.91688   0.00346   0.01948   0.00615   0.02556   1.94244
   A23        1.88804  -0.00150  -0.00941  -0.01490  -0.02406   1.86397
   A24        1.87424  -0.00200  -0.01063  -0.01847  -0.02887   1.84537
   A25        2.11714  -0.00331  -0.00921  -0.00723  -0.01650   2.10064
   A26        2.10652   0.00496   0.01495   0.01099   0.02586   2.13238
   A27        2.05952  -0.00165  -0.00574  -0.00375  -0.00946   2.05006
   A28        2.16955  -0.00007   0.00508  -0.00784  -0.00285   2.16671
   A29        2.07307   0.00099   0.00564   0.00104   0.00658   2.07965
   A30        2.04057  -0.00091  -0.01073   0.00676  -0.00406   2.03651
   A31        2.12224   0.00512   0.01230   0.01363   0.02603   2.14827
   A32        2.08676  -0.00602  -0.01756  -0.01263  -0.03025   2.05651
   A33        2.07416   0.00090   0.00526  -0.00104   0.00416   2.07832
   A34        2.08732  -0.00324  -0.00681  -0.01308  -0.01984   2.06749
   A35        2.09241  -0.00018  -0.00256  -0.00232  -0.00491   2.08750
   A36        2.10345   0.00342   0.00937   0.01541   0.02475   2.12820
   A37        2.09246   0.00034   0.00040   0.00432   0.00467   2.09713
   A38        2.09103  -0.00077  -0.00262  -0.00443  -0.00702   2.08402
   A39        2.09969   0.00042   0.00222   0.00010   0.00235   2.10203
   A40        2.09134  -0.00035  -0.00195   0.00266   0.00060   2.09194
   A41        2.09703   0.00051   0.00194   0.00051   0.00250   2.09953
   A42        2.09482  -0.00016   0.00001  -0.00316  -0.00311   2.09171
   A43        2.11348  -0.00022   0.00179  -0.00377  -0.00202   2.11146
   A44        2.08315  -0.00106  -0.00615  -0.00181  -0.00794   2.07521
   A45        2.08655   0.00128   0.00436   0.00558   0.00997   2.09652
   A46        2.13590   0.00827   0.03355   0.01137   0.04491   2.18081
   A47        2.04907  -0.01072  -0.03724  -0.04006  -0.07731   1.97176
   A48        2.09821   0.00245   0.00369   0.02873   0.03240   2.13061
    D1        0.00117  -0.00004  -0.00018  -0.00218  -0.00237  -0.00121
    D2        3.13975  -0.00008  -0.00055  -0.00371  -0.00426   3.13550
    D3       -3.13892   0.00003   0.00024   0.00096   0.00119  -3.13772
    D4       -0.00033  -0.00001  -0.00013  -0.00056  -0.00069  -0.00102
    D5        0.00016   0.00011   0.00058   0.00617   0.00674   0.00690
    D6       -3.14021   0.00009   0.00052   0.00483   0.00536  -3.13485
    D7        3.14024   0.00005   0.00016   0.00302   0.00317  -3.13977
    D8       -0.00013   0.00003   0.00010   0.00168   0.00179   0.00166
    D9       -0.00476   0.00000   0.00007   0.00095   0.00103  -0.00373
   D10        3.13919  -0.00028  -0.00164  -0.01487  -0.01647   3.12272
   D11        3.13983   0.00004   0.00043   0.00246   0.00289  -3.14046
   D12        0.00060  -0.00024  -0.00128  -0.01335  -0.01461  -0.01401
   D13        0.00688  -0.00003  -0.00032  -0.00359  -0.00395   0.00293
   D14        3.13696   0.00019   0.00141   0.01336   0.01489  -3.13133
   D15       -3.13711   0.00025   0.00141   0.01244   0.01379  -3.12331
   D16       -0.00702   0.00048   0.00314   0.02939   0.03263   0.02561
   D17       -0.00556   0.00011   0.00071   0.00762   0.00835   0.00279
   D18        3.13523   0.00012   0.00072   0.00815   0.00887  -3.13908
   D19       -3.13612  -0.00013  -0.00100  -0.00871  -0.00963   3.13743
   D20        0.00467  -0.00012  -0.00100  -0.00817  -0.00911  -0.00444
   D21        2.03752   0.00189   0.01204   0.05989   0.07195   2.10947
   D22       -0.13245  -0.00117  -0.00806   0.03928   0.03131  -0.10115
   D23       -2.18930   0.00036   0.00154   0.05103   0.05258  -2.13672
   D24       -1.11558   0.00215   0.01384   0.07692   0.09071  -1.02488
   D25        2.99763  -0.00092  -0.00626   0.05632   0.05006   3.04769
   D26        0.94078   0.00061   0.00334   0.06806   0.07134   1.01212
   D27        0.00210  -0.00015  -0.00086  -0.00900  -0.00984  -0.00774
   D28       -3.14072  -0.00013  -0.00080  -0.00766  -0.00846   3.13401
   D29       -3.13870  -0.00016  -0.00086  -0.00953  -0.01035   3.13413
   D30        0.00167  -0.00014  -0.00080  -0.00819  -0.00897  -0.00730
   D31       -1.14955  -0.00016  -0.00253  -0.01532  -0.01784  -1.16739
   D32        1.99340  -0.00037  -0.00358  -0.03121  -0.03486   1.95855
   D33        1.05296   0.00073   0.00566   0.00624   0.01205   1.06501
   D34       -2.08728   0.00052   0.00461  -0.00965  -0.00496  -2.09224
   D35        3.09357  -0.00062  -0.00147  -0.02101  -0.02252   3.07105
   D36       -0.04667  -0.00083  -0.00252  -0.03689  -0.03954  -0.08621
   D37       -2.03689   0.00011   0.00338   0.02759   0.03109  -2.00580
   D38        1.10676   0.00046   0.00491   0.05227   0.05736   1.16413
   D39        2.06155  -0.00025  -0.00269   0.00696   0.00402   2.06557
   D40       -1.07799   0.00011  -0.00117   0.03164   0.03030  -1.04769
   D41        0.01231   0.00082   0.00379   0.03191   0.03572   0.04803
   D42       -3.12722   0.00117   0.00532   0.05659   0.06200  -3.06523
   D43        3.14018  -0.00012   0.00020  -0.01126  -0.01080   3.12938
   D44       -0.00917  -0.00021  -0.00052  -0.01738  -0.01764  -0.02680
   D45       -0.00273   0.00008   0.00126   0.00422   0.00546   0.00273
   D46        3.13110  -0.00001   0.00054  -0.00190  -0.00138   3.12973
   D47       -3.14005   0.00019   0.00011   0.01610   0.01645  -3.12360
   D48        0.00017   0.00019   0.00054   0.01453   0.01523   0.01541
   D49        0.00286  -0.00000  -0.00090   0.00073  -0.00009   0.00276
   D50       -3.14011  -0.00001  -0.00047  -0.00084  -0.00131  -3.14141
   D51       -3.13905   0.00026   0.00314   0.01098   0.01407  -3.12498
   D52       -0.00091   0.00032   0.00048   0.02173   0.02216   0.02125
   D53        0.00052  -0.00009   0.00164  -0.01329  -0.01160  -0.01108
   D54        3.13866  -0.00003  -0.00102  -0.00254  -0.00351   3.13515
   D55        0.00033  -0.00011  -0.00089  -0.00576  -0.00662  -0.00629
   D56        3.14126  -0.00009  -0.00065  -0.00485  -0.00555   3.13571
   D57       -3.13356   0.00002  -0.00009   0.00037   0.00045  -3.13311
   D58        0.00737   0.00003   0.00015   0.00129   0.00151   0.00889
   D59        0.00202   0.00004   0.00013   0.00227   0.00235   0.00437
   D60        3.14121   0.00003   0.00024   0.00167   0.00185  -3.14012
   D61       -3.13891   0.00003  -0.00010   0.00136   0.00127  -3.13764
   D62        0.00028   0.00001   0.00001   0.00075   0.00078   0.00106
   D63       -0.00189   0.00004   0.00024   0.00257   0.00274   0.00085
   D64        3.14092  -0.00005  -0.00014  -0.00234  -0.00248   3.13845
   D65       -3.14107   0.00005   0.00013   0.00318   0.00326  -3.13781
   D66        0.00174  -0.00003  -0.00024  -0.00173  -0.00196  -0.00022
[truncated: 1,358,729 more chars]
