# Supplementary material for: Rotational Barriers in N-Benzhydrylformamides: An NMR and DFT Study
Source: Molecules. 2023 Jan 5;28(2):535. doi: 10.3390/molecules28020535 (PMC9863877; doi:10.3390/molecules28020535)
Supplement: Supplementary file 1 [file molecules-28-00535-s001.zip › Supplementary_Materials/Quantum_chemistry_output_files/Gaussian_output_files/Conformations/BHFA_oF/BHFA_oF_conf10.log]

 Entering Gaussian System, Link 0=g16
 Initial command:
 /usr/local/gaussian/g16/l1.exe "/home/gauss/GAUSS_SCRDIR/Gau-8329.inp" -scrdir="/home/gauss/GAUSS_SCRDIR/"
 Entering Link 1 = /usr/local/gaussian/g16/l1.exe PID=      8331.
  
 Copyright (c) 1988,1990,1992,1993,1995,1998,2003,2009,2016,
            Gaussian, Inc.  All Rights Reserved.
  
 This is part of the Gaussian(R) 16 program.  It is based on
 the Gaussian(R) 09 system (copyright 2009, Gaussian, Inc.),
 the Gaussian(R) 03 system (copyright 2003, Gaussian, Inc.),
 the Gaussian(R) 98 system (copyright 1998, Gaussian, Inc.),
 the Gaussian(R) 94 system (copyright 1995, Gaussian, Inc.),
 the Gaussian 92(TM) system (copyright 1992, Gaussian, Inc.),
 the Gaussian 90(TM) system (copyright 1990, Gaussian, Inc.),
 the Gaussian 88(TM) system (copyright 1988, Gaussian, Inc.),
 the Gaussian 86(TM) system (copyright 1986, Carnegie Mellon
 University), and the Gaussian 82(TM) system (copyright 1983,
 Carnegie Mellon University). Gaussian is a federally registered
 trademark of Gaussian, Inc.
  
 This software contains proprietary and confidential information,
 including trade secrets, belonging to Gaussian, Inc.
  
 This software is provided under written license and may be
 used, copied, transmitted, or stored only in accord with that
 written license.
  
 The following legend is applicable only to US Government
 contracts under FAR:
  
                    RESTRICTED RIGHTS LEGEND
  
 Use, reproduction and disclosure by the US Government is
 subject to restrictions as set forth in subparagraphs (a)
 and (c) of the Commercial Computer Software - Restricted
 Rights clause in FAR 52.227-19.
  
 Gaussian, Inc.
 340 Quinnipiac St., Bldg. 40, Wallingford CT 06492
  
  
 ---------------------------------------------------------------
 Warning -- This program may not be used in any manner that
 competes with the business of Gaussian, Inc. or will provide
 assistance to any competitor of Gaussian, Inc.  The licensee
 of this program is prohibited from giving any competitor of
 Gaussian, Inc. access to this program.  By using this program,
 the user acknowledges that Gaussian, Inc. is engaged in the
 business of creating and licensing software in the field of
 computational chemistry and represents and warrants to the
 licensee that it is not a competitor of Gaussian, Inc. and that
 it will not use this program in any manner prohibited above.
 ---------------------------------------------------------------
  

 Cite this work as:
 Gaussian 16, Revision A.03,
 M. J. Frisch, G. W. Trucks, H. B. Schlegel, G. E. Scuseria, 
 M. A. Robb, J. R. Cheeseman, G. Scalmani, V. Barone, 
 G. A. Petersson, H. Nakatsuji, X. Li, M. Caricato, A. V. Marenich, 
 J. Bloino, B. G. Janesko, R. Gomperts, B. Mennucci, H. P. Hratchian, 
 J. V. Ortiz, A. F. Izmaylov, J. L. Sonnenberg, D. Williams-Young, 
 F. Ding, F. Lipparini, F. Egidi, J. Goings, B. Peng, A. Petrone, 
 T. Henderson, D. Ranasinghe, V. G. Zakrzewski, J. Gao, N. Rega, 
 G. Zheng, W. Liang, M. Hada, M. Ehara, K. Toyota, R. Fukuda, 
 J. Hasegawa, M. Ishida, T. Nakajima, Y. Honda, O. Kitao, H. Nakai, 
 T. Vreven, K. Throssell, J. A. Montgomery, Jr., J. E. Peralta, 
 F. Ogliaro, M. J. Bearpark, J. J. Heyd, E. N. Brothers, K. N. Kudin, 
 V. N. Staroverov, T. A. Keith, R. Kobayashi, J. Normand, 
 K. Raghavachari, A. P. Rendell, J. C. Burant, S. S. Iyengar, 
 J. Tomasi, M. Cossi, J. M. Millam, M. Klene, C. Adamo, R. Cammi, 
 J. W. Ochterski, R. L. Martin, K. Morokuma, O. Farkas, 
 J. B. Foresman, and D. J. Fox, Gaussian, Inc., Wallingford CT, 2016.
 
 ******************************************
 Gaussian 16:  ES64L-G16RevA.03 25-Dec-2016
                17-Dec-2022 
 ******************************************
 %chk=BHFA_oF_conf10.chk
 %nprocshared=4
 Will use up to    4 processors via shared memory.
 %mem=2GB
 ----------------------------------------------------------------------
 # opt freq M062X/6-311+G* nosymm Integral(Grid=SuperFine) scrf=(IEFPCM
 , solvent=dimethylsulfoxide) pop=(nboread,mk,dipole)
 ----------------------------------------------------------------------
 1/18=20,19=15,26=6,38=1/1,3;
 2/9=110,12=2,15=1,17=6,18=5,40=1/2;
 3/5=4,6=6,7=11,11=2,25=1,30=1,70=2201,71=1,72=21,74=-55,75=-7/1,2,3;
 4//1;
 5/5=2,38=5,53=21/2;
 6/7=2,8=2,9=2,10=2,15=24,20=1,28=1,40=2/1,2,7;
 7/30=1/1,2,3,16;
 1/18=20,19=15,26=6/3(2);
 2/9=110,15=1/2;
 99//99;
 2/9=110,15=1/2;
 3/5=4,6=6,7=11,11=2,25=1,30=1,70=2205,71=1,72=21,74=-55,75=-7/1,2,3;
 4/5=5,16=3,69=1/1;
 5/5=2,38=5,53=21/2;
 7/30=1/1,2,3,16;
 1/18=20,19=15,26=6/3(-5);
 2/9=110,15=1/2;
 6/7=2,8=2,9=2,10=2,15=24,19=2,20=1,28=1,40=2/1,2,7;
 99/9=1/99;
 --------------
 BHFA_oF_conf10
 --------------
 Symbolic Z-matrix:
 Charge =  0 Multiplicity = 1
 C                     3.1772    3.3003   -1.694 
 C                     2.4394    3.1812   -0.5058 
 C                     1.7451    1.9915   -0.2264 
 C                     1.7757    0.9077   -1.1307 
 C                     2.5285    1.0403   -2.3198 
 C                     3.2222    2.2297   -2.6008 
 C                     1.0361   -0.3417   -0.7944 
 C                     1.8135   -1.1611    0.1753 
 N                     0.7014   -1.1558   -1.9196 
 C                     1.3673   -1.3654    1.5038 
 C                     2.1233   -2.1434    2.3988 
 C                     3.3296   -2.7287    1.9831 
 C                     3.7834   -2.5374    0.6684 
 C                     3.0306   -1.7605   -0.2269 
 C                    -0.1847   -0.7837   -2.8635 
 O                    -0.433    -1.5633   -3.8075 
 F                     0.2563   -0.8348    1.9352 
 H                     3.6826    4.1636   -1.8965 
 H                     2.4088    3.9578    0.1564 
 H                     1.2141    1.9141    0.6417 
 H                     2.5774    0.2671   -2.9829 
 H                     3.7621    2.3129   -3.4631 
 H                     0.0868   -0.0453   -0.3412 
 H                     1.1022   -2.036    -1.9944 
 H                     1.7979   -2.2853    3.3567 
 H                     3.8762   -3.2927    2.6347 
 H                     4.6595   -2.9626    0.3636 
 H                     3.3713   -1.6295   -1.1798 
 H                    -0.6478    0.1248   -2.816 
 

 GradGradGradGradGradGradGradGradGradGradGradGradGradGradGradGradGradGrad
 Berny optimization.
 Initialization pass.
                           ----------------------------
                           !    Initial Parameters    !
                           ! (Angstroms and Degrees)  !
 --------------------------                            --------------------------
 ! Name  Definition              Value          Derivative Info.                !
 --------------------------------------------------------------------------------
 ! R1    R(1,2)                  1.4037         estimate D2E/DX2                !
 ! R2    R(1,6)                  1.4037         estimate D2E/DX2                !
 ! R3    R(1,18)                 1.0206         estimate D2E/DX2                !
 ! R4    R(2,3)                  1.4055         estimate D2E/DX2                !
 ! R5    R(2,19)                 1.0211         estimate D2E/DX2                !
 ! R6    R(3,4)                  1.4118         estimate D2E/DX2                !
 ! R7    R(3,20)                 1.0206         estimate D2E/DX2                !
 ! R8    R(4,5)                  1.4136         estimate D2E/DX2                !
 ! R9    R(4,7)                  1.4903         estimate D2E/DX2                !
 ! R10   R(5,6)                  1.4053         estimate D2E/DX2                !
 ! R11   R(5,21)                 1.0198         estimate D2E/DX2                !
 ! R12   R(6,22)                 1.0208         estimate D2E/DX2                !
 ! R13   R(7,8)                  1.4887         estimate D2E/DX2                !
 ! R14   R(7,9)                  1.4286         estimate D2E/DX2                !
 ! R15   R(7,23)                 1.0929         estimate D2E/DX2                !
 ! R16   R(8,10)                 1.4162         estimate D2E/DX2                !
 ! R17   R(8,14)                 1.4151         estimate D2E/DX2                !
 ! R18   R(9,15)                 1.3471         estimate D2E/DX2                !
 ! R19   R(9,24)                 0.97           estimate D2E/DX2                !
 ! R20   R(10,11)                1.4064         estimate D2E/DX2                !
 ! R21   R(10,17)                1.3046         estimate D2E/DX2                !
 ! R22   R(11,12)                1.4038         estimate D2E/DX2                !
 ! R23   R(11,25)                1.0216         estimate D2E/DX2                !
 ! R24   R(12,13)                1.4039         estimate D2E/DX2                !
 ! R25   R(12,26)                1.0205         estimate D2E/DX2                !
 ! R26   R(13,14)                1.4042         estimate D2E/DX2                !
 ! R27   R(13,27)                1.0204         estimate D2E/DX2                !
 ! R28   R(14,28)                1.0204         estimate D2E/DX2                !
 ! R29   R(15,16)                1.2492         estimate D2E/DX2                !
 ! R30   R(15,29)                1.0208         estimate D2E/DX2                !
 ! A1    A(2,1,6)              119.9309         estimate D2E/DX2                !
 ! A2    A(2,1,18)             119.9989         estimate D2E/DX2                !
 ! A3    A(6,1,18)             120.07           estimate D2E/DX2                !
 ! A4    A(1,2,3)              119.9822         estimate D2E/DX2                !
 ! A5    A(1,2,19)             120.0132         estimate D2E/DX2                !
 ! A6    A(3,2,19)             120.0045         estimate D2E/DX2                !
 ! A7    A(2,3,4)              120.7797         estimate D2E/DX2                !
 ! A8    A(2,3,20)             119.3604         estimate D2E/DX2                !
 ! A9    A(4,3,20)             119.8598         estimate D2E/DX2                !
 ! A10   A(3,4,5)              118.5759         estimate D2E/DX2                !
 ! A11   A(3,4,7)              119.2259         estimate D2E/DX2                !
 ! A12   A(5,4,7)              122.1906         estimate D2E/DX2                !
 ! A13   A(4,5,6)              120.6955         estimate D2E/DX2                !
 ! A14   A(4,5,21)             120.0922         estimate D2E/DX2                !
 ! A15   A(6,5,21)             119.2115         estimate D2E/DX2                !
 ! A16   A(1,6,5)              120.0338         estimate D2E/DX2                !
 ! A17   A(1,6,22)             120.0325         estimate D2E/DX2                !
 ! A18   A(5,6,22)             119.9332         estimate D2E/DX2                !
 ! A19   A(4,7,8)              110.4431         estimate D2E/DX2                !
 ! A20   A(4,7,9)              114.5995         estimate D2E/DX2                !
 ! A21   A(4,7,23)             107.2939         estimate D2E/DX2                !
 ! A22   A(8,7,9)              108.768          estimate D2E/DX2                !
 ! A23   A(8,7,23)             109.4367         estimate D2E/DX2                !
 ! A24   A(9,7,23)             106.1206         estimate D2E/DX2                !
 ! A25   A(7,8,10)             121.7296         estimate D2E/DX2                !
 ! A26   A(7,8,14)             119.8132         estimate D2E/DX2                !
 ! A27   A(10,8,14)            118.4571         estimate D2E/DX2                !
 ! A28   A(7,9,15)             123.2712         estimate D2E/DX2                !
 ! A29   A(7,9,24)             118.7518         estimate D2E/DX2                !
 ! A30   A(15,9,24)            117.9307         estimate D2E/DX2                !
 ! A31   A(8,10,11)            120.4913         estimate D2E/DX2                !
 ! A32   A(8,10,17)            121.3206         estimate D2E/DX2                !
 ! A33   A(11,10,17)           118.1865         estimate D2E/DX2                !
 ! A34   A(10,11,12)           120.2745         estimate D2E/DX2                !
 ! A35   A(10,11,25)           120.1555         estimate D2E/DX2                !
 ! A36   A(12,11,25)           119.57           estimate D2E/DX2                !
 ! A37   A(11,12,13)           119.8857         estimate D2E/DX2                !
 ! A38   A(11,12,26)           120.1074         estimate D2E/DX2                !
 ! A39   A(13,12,26)           120.0069         estimate D2E/DX2                !
 ! A40   A(12,13,14)           119.9446         estimate D2E/DX2                !
 ! A41   A(12,13,27)           120.0308         estimate D2E/DX2                !
 ! A42   A(14,13,27)           120.0246         estimate D2E/DX2                !
 ! A43   A(8,14,13)            120.9465         estimate D2E/DX2                !
 ! A44   A(8,14,28)            119.8822         estimate D2E/DX2                !
 ! A45   A(13,14,28)           119.1713         estimate D2E/DX2                !
 ! A46   A(9,15,16)            119.2003         estimate D2E/DX2                !
 ! A47   A(9,15,29)            120.7733         estimate D2E/DX2                !
 ! A48   A(16,15,29)           120.0258         estimate D2E/DX2                !
 ! D1    D(6,1,2,3)             -0.1009         estimate D2E/DX2                !
 ! D2    D(6,1,2,19)           179.7597         estimate D2E/DX2                !
 ! D3    D(18,1,2,3)          -179.9096         estimate D2E/DX2                !
 ! D4    D(18,1,2,19)           -0.0491         estimate D2E/DX2                !
 ! D5    D(2,1,6,5)              0.0481         estimate D2E/DX2                !
 ! D6    D(2,1,6,22)          -179.6905         estimate D2E/DX2                !
 ! D7    D(18,1,6,5)           179.8567         estimate D2E/DX2                !
 ! D8    D(18,1,6,22)            0.1181         estimate D2E/DX2                !
 ! D9    D(1,2,3,4)             -0.1675         estimate D2E/DX2                !
 ! D10   D(1,2,3,20)           179.8061         estimate D2E/DX2                !
 ! D11   D(19,2,3,4)           179.9719         estimate D2E/DX2                !
 ! D12   D(19,2,3,20)           -0.0545         estimate D2E/DX2                !
 ! D13   D(2,3,4,5)              0.4783         estimate D2E/DX2                !
 ! D14   D(2,3,4,7)            179.4985         estimate D2E/DX2                !
 ! D15   D(20,3,4,5)          -179.4951         estimate D2E/DX2                !
 ! D16   D(20,3,4,7)            -0.4749         estimate D2E/DX2                !
 ! D17   D(3,4,5,6)             -0.5311         estimate D2E/DX2                !
 ! D18   D(3,4,5,21)           179.1327         estimate D2E/DX2                !
 ! D19   D(7,4,5,6)           -179.5207         estimate D2E/DX2                !
 ! D20   D(7,4,5,21)             0.1431         estimate D2E/DX2                !
 ! D21   D(3,4,7,8)            -79.1518         estimate D2E/DX2                !
 ! D22   D(3,4,7,9)            157.5983         estimate D2E/DX2                !
 ! D23   D(3,4,7,23)            40.0576         estimate D2E/DX2                !
 ! D24   D(5,4,7,8)             99.8315         estimate D2E/DX2                !
 ! D25   D(5,4,7,9)            -23.4185         estimate D2E/DX2                !
 ! D26   D(5,4,7,23)          -140.9592         estimate D2E/DX2                !
 ! D27   D(4,5,6,1)              0.2735         estimate D2E/DX2                !
 ! D28   D(4,5,6,22)          -179.9876         estimate D2E/DX2                !
 ! D29   D(21,5,6,1)          -179.3933         estimate D2E/DX2                !
 ! D30   D(21,5,6,22)            0.3456         estimate D2E/DX2                !
 ! D31   D(4,7,8,10)           112.522          estimate D2E/DX2                !
 ! D32   D(4,7,8,14)           -67.6222         estimate D2E/DX2                !
 ! D33   D(9,7,8,10)          -120.9038         estimate D2E/DX2                !
 ! D34   D(9,7,8,14)            58.952          estimate D2E/DX2                !
 ! D35   D(23,7,8,10)           -5.3801         estimate D2E/DX2                !
 ! D36   D(23,7,8,14)          174.4757         estimate D2E/DX2                !
 ! D37   D(4,7,9,15)           -67.4429         estimate D2E/DX2                !
 ! D38   D(4,7,9,24)           115.0891         estimate D2E/DX2                !
 ! D39   D(8,7,9,15)           168.4124         estimate D2E/DX2                !
 ! D40   D(8,7,9,24)            -9.0556         estimate D2E/DX2                !
 ! D41   D(23,7,9,15)           50.7637         estimate D2E/DX2                !
 ! D42   D(23,7,9,24)         -126.7044         estimate D2E/DX2                !
 ! D43   D(7,8,10,11)         -179.9357         estimate D2E/DX2                !
 ! D44   D(7,8,10,17)           -0.416          estimate D2E/DX2                !
 ! D45   D(14,8,10,11)           0.2066         estimate D2E/DX2                !
 ! D46   D(14,8,10,17)         179.7263         estimate D2E/DX2                !
 ! D47   D(7,8,14,13)          179.9606         estimate D2E/DX2                !
 ! D48   D(7,8,14,28)           -0.0147         estimate D2E/DX2                !
 ! D49   D(10,8,14,13)          -0.1789         estimate D2E/DX2                !
 ! D50   D(10,8,14,28)         179.8458         estimate D2E/DX2                !
 ! D51   D(7,9,15,16)         -179.1112         estimate D2E/DX2                !
 ! D52   D(7,9,15,29)            1.1718         estimate D2E/DX2                !
 ! D53   D(24,9,15,16)          -1.6237         estimate D2E/DX2                !
 ! D54   D(24,9,15,29)         178.6594         estimate D2E/DX2                !
 ! D55   D(8,10,11,12)          -0.1065         estimate D2E/DX2                !
 ! D56   D(8,10,11,25)         179.8312         estimate D2E/DX2                !
 ! D57   D(17,10,11,12)       -179.641          estimate D2E/DX2                !
 ! D58   D(17,10,11,25)          0.2967         estimate D2E/DX2                !
 ! D59   D(10,11,12,13)         -0.0268         estimate D2E/DX2                !
 ! D60   D(10,11,12,26)        179.9943         estimate D2E/DX2                !
 ! D61   D(25,11,12,13)       -179.9648         estimate D2E/DX2                !
 ! D62   D(25,11,12,26)          0.0563         estimate D2E/DX2                !
 ! D63   D(11,12,13,14)          0.0551         estimate D2E/DX2                !
 ! D64   D(11,12,13,27)       -179.9395         estimate D2E/DX2                !
 ! D65   D(26,12,13,14)       -179.9659         estimate D2E/DX2                !
 ! D66   D(26,12,13,27)          0.0394         estimate D2E/DX2                !
 ! D67   D(12,13,14,8)           0.0497         estimate D2E/DX2                !
 ! D68   D(12,13,14,28)       -179.9748         estimate D2E/DX2                !
 ! D69   D(27,13,14,8)        -179.9557         estimate D2E/DX2                !
 ! D70   D(27,13,14,28)          0.0198         estimate D2E/DX2                !
 --------------------------------------------------------------------------------
 Trust Radius=3.00D-01 FncErr=5.00D-06 GrdErr=5.00D-06 EigMax=2.50D+02 EigMin=1.00D-04
 Number of steps in this run=    158 maximum allowed number of steps=    174.
 GradGradGradGradGradGradGradGradGradGradGradGradGradGradGradGradGradGrad

                          Input orientation:                          
 ---------------------------------------------------------------------
 Center     Atomic      Atomic             Coordinates (Angstroms)
 Number     Number       Type             X           Y           Z
 ---------------------------------------------------------------------
      1          6           0        3.177200    3.300300   -1.694000
      2          6           0        2.439400    3.181200   -0.505800
      3          6           0        1.745100    1.991500   -0.226400
      4          6           0        1.775700    0.907700   -1.130700
      5          6           0        2.528500    1.040300   -2.319800
      6          6           0        3.222200    2.229700   -2.600800
      7          6           0        1.036100   -0.341700   -0.794400
      8          6           0        1.813500   -1.161100    0.175300
      9          7           0        0.701400   -1.155800   -1.919600
     10          6           0        1.367300   -1.365400    1.503800
     11          6           0        2.123300   -2.143400    2.398800
     12          6           0        3.329600   -2.728700    1.983100
     13          6           0        3.783400   -2.537400    0.668400
     14          6           0        3.030600   -1.760500   -0.226900
     15          6           0       -0.184700   -0.783700   -2.863500
     16          8           0       -0.433000   -1.563300   -3.807500
     17          9           0        0.256300   -0.834800    1.935200
     18          1           0        3.682600    4.163600   -1.896500
     19          1           0        2.408800    3.957800    0.156400
     20          1           0        1.214100    1.914100    0.641700
     21          1           0        2.577400    0.267100   -2.982900
     22          1           0        3.762100    2.312900   -3.463100
     23          1           0        0.086800   -0.045300   -0.341200
     24          1           0        1.102200   -2.036000   -1.994400
     25          1           0        1.797900   -2.285300    3.356700
     26          1           0        3.876200   -3.292700    2.634700
     27          1           0        4.659500   -2.962600    0.363600
     28          1           0        3.371300   -1.629500   -1.179800
     29          1           0       -0.647800    0.124800   -2.816000
 ---------------------------------------------------------------------
                    Distance matrix (angstroms):
                    1          2          3          4          5
     1  C    0.000000
     2  C    1.403693   0.000000
     3  C    2.432636   1.405526   0.000000
     4  C    2.829495   2.449449   1.411849   0.000000
     5  C    2.433113   2.807488   2.429160   1.413594   0.000000
     6  C    1.403743   2.430464   2.806482   2.449743   1.405295
     7  C    4.319462   3.803073   2.503823   1.490338   2.542445
     8  C    5.025739   4.439732   3.178825   2.446834   3.403368
     9  N    5.102677   4.881500   3.723135   2.456525   2.884668
    10  C    5.938890   5.085220   3.795405   3.503479   4.664300
    11  C    6.891704   6.073548   4.912444   4.678398   5.706603
    12  C    7.063507   6.474102   5.447276   5.033265   5.775991
    13  C    6.326702   5.990615   5.046412   4.374510   4.827427
    14  C    5.271202   4.984747   3.966108   3.083978   3.532254
    15  C    5.417486   5.307078   4.287209   3.115541   3.314218
    16  O    6.415219   6.454625   5.495908   4.260218   4.214554
    17  F    6.229109   5.181955   3.857073   3.839873   5.175318
    18  H    1.020648   2.108246   3.355765   3.850143   3.356506
    19  H    2.108726   1.021055   2.110301   3.370542   3.828538
    20  H    3.351240   2.103250   1.020563   2.114152   3.355839
    21  H    3.349825   3.827146   3.356273   2.117483   1.019770
    22  H    2.108739   3.353968   3.827246   3.370528   2.109127
    23  H    4.751177   3.996514   2.629010   2.093777   3.324949
    24  H    5.733408   5.587773   4.445211   3.140852   3.406441
    25  H    7.655780   6.724065   5.579643   5.507495   6.619369
    26  H    7.917948   7.337473   6.375755   6.019443   6.718501
    27  H    6.756837   6.590218   5.777970   5.052569   5.269251
    28  H    4.960343   4.946266   4.082296   2.997621   3.022870
    29  H    5.096402   4.920306   3.989557   3.053935   3.342639
                    6          7          8          9         10
     6  C    0.000000
     7  C    3.828082   0.000000
     8  C    4.603118   1.488652   0.000000
     9  N    4.275521   1.428586   2.371793   0.000000
    10  C    5.763084   2.537593   1.416243   3.493855   0.000000
    11  C    6.732576   3.824219   2.450478   4.652497   1.406359
    12  C    6.753474   4.321159   2.832679   4.961100   2.436993
    13  C    5.807569   3.809008   2.453132   4.255031   2.812297
    14  C    4.646914   2.512584   1.415054   2.942120   2.432693
    15  C    4.555937   2.442722   3.656438   1.347063   4.671230
    16  O    5.404023   3.567819   4.590340   2.239885   5.611609
    17  F    6.225995   2.881311   2.372465   3.893666   1.304593
    18  H    2.109022   5.340067   6.011516   6.097877   6.891480
    19  H    3.354117   4.612377   5.153433   5.777014   5.588977
    20  H    3.826993   2.680056   3.167596   4.030807   3.394379
    21  H    2.100849   2.745137   3.549299   2.583530   4.925431
    22  H    1.020772   4.647573   5.394782   4.876695   6.628352
    23  H    4.484657   1.092892   2.119735   2.025411   2.605066
    24  H    4.801908   2.077263   2.445199   0.970045   3.571748
    25  H    7.609577   4.646456   3.374222   5.506126   2.113024
    26  H    7.637740   5.341657   3.853193   5.948726   3.359762
    27  H    6.149266   4.619427   3.373511   4.913663   3.832712
    28  H    4.115203   2.694461   2.117176   2.810705   3.359684
    29  H    4.410648   2.672079   4.081594   2.064900   4.994196
                   11         12         13         14         15
    11  C    0.000000
    12  C    1.403760   0.000000
    13  C    2.430114   1.403911   0.000000
    14  C    2.804301   2.431237   1.404223   0.000000
    15  C    5.904867   6.294669   5.594247   4.271294   0.000000
    16  O    6.737162   7.003311   6.225800   4.985590   1.249226
    17  F    2.326596   3.610308   4.116317   3.637078   4.819192
    18  H    7.788406   7.917051   7.175812   6.189316   6.353493
    19  H    6.506497   6.992424   6.658776   5.764764   6.190950
    20  H    4.514128   5.275442   5.139831   4.190086   4.639094
    21  H    5.914340   5.848229   4.759375   3.451389   2.957640
    22  H    7.543616   7.434103   6.371433   5.253634   5.052295
    23  H    4.007113   4.808197   4.571073   3.408949   2.642148
    24  H    4.511584   4.611036   3.811921   2.630339   1.994919
    25  H    1.021564   2.104634   3.351525   3.825853   6.698985
    26  H    2.109312   1.020515   2.108418   3.354315   7.281222
    27  H    3.353422   2.108583   1.020416   2.108803   6.215147
    28  H    3.824654   3.348719   2.099989   1.020419   4.024346
    29  H    6.325968   6.855183   6.234091   4.877338   1.020828
                   16         17         18         19         20
    16  O    0.000000
    17  F    5.829618   0.000000
    18  H    7.306673   7.169760   0.000000
    19  H    7.366877   5.546747   2.424731   0.000000
    20  H    5.882230   3.185432   4.194783   2.416513   0.000000
    21  H    3.618403   5.548819   4.193381   4.848185   4.208197
    22  H    5.722098   7.165214   2.426035   4.199750   4.847755
    23  H    3.819653   2.415375   5.750093   4.654471   2.464984
    24  H    2.422316   4.195257   6.715883   6.500676   4.750246
    25  H    7.538167   2.549734   8.528571   7.042117   5.034581
    26  H    7.941157   4.431055   8.727294   7.801601   6.178154
    27  H    6.729760   5.136694   7.539570   7.280145   5.977485
    28  H    4.624055   4.476382   5.845560   5.824926   4.530836
    29  H    1.969491   4.930733   5.992474   5.733224   4.315548
                   21         22         23         24         25
    21  H    0.000000
    22  H    2.412344   0.000000
    23  H    3.644072   5.367979   0.000000
    24  H    2.908198   5.305194   2.779747   0.000000
    25  H    6.878437   8.456429   4.649723   5.401890   0.000000
    26  H    6.776171   8.283655   5.810434   5.541023   2.419808
    27  H    5.095602   6.578743   5.469641   4.367280   4.195967
    28  H    2.734692   4.572603   3.741775   2.444919   4.846183
    29  H    3.232649   4.965253   2.587123   2.899411   7.063445
                   26         27         28         29
    26  H    0.000000
    27  H    2.424958   0.000000
    28  H    4.191845   2.412198   0.000000
    29  H    7.864859   6.914429   4.680586   0.000000
 Symmetry turned off by external request.
 Stoichiometry    C14H12FNO
 Framework group  C1[X(C14H12FNO)]
 Deg. of freedom    81
 Full point group                 C1      NOp   1
 Rotational constants (GHZ):           0.5699779           0.3670815           0.2907299
 Standard basis: 6-311+G(d) (5D, 7F)
   410 basis functions,   672 primitive gaussians,   427 cartesian basis functions
    60 alpha electrons       60 beta electrons
       nuclear repulsion energy      1137.1275242742 Hartrees.
 NAtoms=   29 NActive=   29 NUniq=   29 SFac= 1.00D+00 NAtFMM=   60 NAOKFM=F Big=F
 Integral buffers will be    131072 words long.
 Raffenetti 2 integral format.
 Two-electron integral symmetry is turned off.
 ------------------------------------------------------------------------------
 Polarizable Continuum Model (PCM)
 =================================
 Model                : PCM.
 Atomic radii         : UFF (Universal Force Field).
 Polarization charges : Total charges.
 Charge compensation  : None.
 Solution method      : On-the-fly selection.
 Cavity type          : Scaled VdW (van der Waals Surface) (Alpha=1.100).
 Cavity algorithm     : GePol (No added spheres)
                        Default sphere list used, NSphG=   29.
                        Lebedev-Laikov grids with approx.  5.0 points / Ang**2.
                        Smoothing algorithm: York/Karplus (Gamma=1.0000).
                        Polarization charges: spherical gaussians, with
                                              point-specific exponents (IZeta= 3).
                        Self-potential: point-specific (ISelfS= 7).
                        Self-field    : sphere-specific E.n sum rule (ISelfD= 2).
 1st derivatives      : Analytical E(r).r(x)/FMM algorithm (CHGder, D1EAlg=3).
                        Cavity 1st derivative terms included.
 Solvent              : DiMethylSulfoxide, Eps=  46.826000 Eps(inf)=   2.007889
 ------------------------------------------------------------------------------
 One-electron integrals computed using PRISM.
 NBasis=   410 RedAO= T EigKep=  1.23D-06  NBF=   410
 NBsUse=   409 1.00D-06 EigRej=  9.62D-07 NBFU=   409
 ExpMin= 4.38D-02 ExpMax= 1.14D+04 ExpMxC= 1.72D+03 IAcc=3 IRadAn=         7 AccDes= 0.00D+00
 Harris functional with IExCor= 1009 and IRadAn=       7 diagonalized for initial guess.
 HarFok:  IExCor= 1009 AccDes= 0.00D+00 IRadAn=         7 IDoV= 1 UseB2=F ITyADJ=14
 ICtDFT=  3500011 ScaDFX=  1.000000  1.000000  1.000000  1.000000
 FoFCou: FMM=F IPFlag=           0 FMFlag=      100000 FMFlg1=           0
         NFxFlg=           0 DoJE=T BraDBF=F KetDBF=T FulRan=T
         wScrn=  0.000000 ICntrl=       500 IOpCl=  0 I1Cent=   200000004 NGrid=           0
         NMat0=    1 NMatS0=      1 NMatT0=    0 NMatD0=    1 NMtDS0=    0 NMtDT0=    0
 Symmetry not used in FoFCou.
 Requested convergence on RMS density matrix=1.00D-08 within 128 cycles.
 Requested convergence on MAX density matrix=1.00D-06.
 Requested convergence on             energy=1.00D-06.
 No special actions if energy rises.
 Inv3:  Mode=1 IEnd=    15336363.
 Iteration    1 A*A^-1 deviation from unit magnitude is 4.22D-15 for   2250.
 Iteration    1 A*A^-1 deviation from orthogonality  is 2.17D-15 for   1400    565.
 Iteration    1 A^-1*A deviation from unit magnitude is 4.66D-15 for   2250.
 Iteration    1 A^-1*A deviation from orthogonality  is 5.82D-14 for   1540   1502.
 Error on total polarization charges =  0.01575
 SCF Done:  E(RM062X) =  -770.390598137     A.U. after   16 cycles
            NFock= 16  Conv=0.50D-08     -V/T= 2.0026

 **********************************************************************

            Population analysis using the SCF density.

 **********************************************************************

 Alpha  occ. eigenvalues --  -25.27828 -19.60542 -14.78462 -10.65312 -10.64884
 Alpha  occ. eigenvalues --  -10.60525 -10.57795 -10.56638 -10.56047 -10.55658
 Alpha  occ. eigenvalues --  -10.55584 -10.55110 -10.54911 -10.54878 -10.54794
 Alpha  occ. eigenvalues --  -10.54766 -10.54498  -1.41275  -1.16655  -1.06962
 Alpha  occ. eigenvalues --   -0.97898  -0.96736  -0.90433  -0.86399  -0.85831
 Alpha  occ. eigenvalues --   -0.85601  -0.79776  -0.75208  -0.73161  -0.71762
 Alpha  occ. eigenvalues --   -0.70917  -0.68695  -0.65341  -0.62523  -0.61408
 Alpha  occ. eigenvalues --   -0.60479  -0.59803  -0.59497  -0.56849  -0.55951
 Alpha  occ. eigenvalues --   -0.54064  -0.52991  -0.51566  -0.50620  -0.50533
 Alpha  occ. eigenvalues --   -0.49874  -0.48960  -0.47372  -0.45355  -0.44254
 Alpha  occ. eigenvalues --   -0.43534  -0.42947  -0.41774  -0.41698  -0.35665
 Alpha  occ. eigenvalues --   -0.33675  -0.32428  -0.31677  -0.31197  -0.30008
 Alpha virt. eigenvalues --   -0.01080  -0.00242   0.00481   0.00872   0.01844
 Alpha virt. eigenvalues --    0.01991   0.02082   0.02545   0.03273   0.03609
 Alpha virt. eigenvalues --    0.04011   0.04196   0.04481   0.05334   0.05947
 Alpha virt. eigenvalues --    0.06049   0.06817   0.07529   0.07663   0.08233
 Alpha virt. eigenvalues --    0.09086   0.09944   0.10362   0.10638   0.10782
 Alpha virt. eigenvalues --    0.11247   0.12174   0.12543   0.13496   0.13734
 Alpha virt. eigenvalues --    0.14192   0.14394   0.14735   0.15357   0.15574
 Alpha virt. eigenvalues --    0.16218   0.16400   0.16704   0.17049   0.17768
 Alpha virt. eigenvalues --    0.18021   0.18581   0.19123   0.19342   0.19598
 Alpha virt. eigenvalues --    0.20047   0.20754   0.20875   0.21065   0.21622
 Alpha virt. eigenvalues --    0.21793   0.22159   0.22585   0.22846   0.23151
 Alpha virt. eigenvalues --    0.23706   0.24031   0.24161   0.24466   0.24642
 Alpha virt. eigenvalues --    0.25529   0.25732   0.25786   0.26260   0.26545
 Alpha virt. eigenvalues --    0.27084   0.27338   0.27728   0.27953   0.28292
 Alpha virt. eigenvalues --    0.28730   0.29632   0.29888   0.30196   0.30499
 Alpha virt. eigenvalues --    0.30839   0.31491   0.32020   0.32957   0.33181
 Alpha virt. eigenvalues --    0.33416   0.34512   0.34855   0.35658   0.36361
 Alpha virt. eigenvalues --    0.36986   0.38017   0.38539   0.39566   0.40033
 Alpha virt. eigenvalues --    0.40582   0.40781   0.42153   0.43165   0.43416
 Alpha virt. eigenvalues --    0.44784   0.45408   0.46743   0.47101   0.50648
 Alpha virt. eigenvalues --    0.51929   0.52656   0.54884   0.56018   0.56864
 Alpha virt. eigenvalues --    0.57374   0.57865   0.58518   0.58979   0.59723
 Alpha virt. eigenvalues --    0.59818   0.60466   0.61125   0.61413   0.61786
 Alpha virt. eigenvalues --    0.63476   0.63590   0.64014   0.65106   0.65965
 Alpha virt. eigenvalues --    0.66802   0.67188   0.67691   0.69626   0.70373
 Alpha virt. eigenvalues --    0.70863   0.71417   0.72728   0.73782   0.74531
 Alpha virt. eigenvalues --    0.75097   0.75449   0.75861   0.76016   0.76362
 Alpha virt. eigenvalues --    0.76893   0.77243   0.78247   0.79049   0.79822
 Alpha virt. eigenvalues --    0.80454   0.81258   0.82388   0.82909   0.84553
 Alpha virt. eigenvalues --    0.85427   0.86080   0.87002   0.87198   0.88078
 Alpha virt. eigenvalues --    0.88297   0.89481   0.89987   0.90629   0.91681
 Alpha virt. eigenvalues --    0.92796   0.93478   0.95274   0.95810   0.97847
 Alpha virt. eigenvalues --    0.98516   0.99919   1.00721   1.01731   1.03681
 Alpha virt. eigenvalues --    1.05271   1.06566   1.07358   1.07572   1.08673
 Alpha virt. eigenvalues --    1.10670   1.11789   1.15331   1.17092   1.17628
 Alpha virt. eigenvalues --    1.19156   1.20139   1.22223   1.23418   1.23773
 Alpha virt. eigenvalues --    1.25331   1.26603   1.27388   1.28208   1.29352
 Alpha virt. eigenvalues --    1.31063   1.34218   1.35703   1.37625   1.38859
 Alpha virt. eigenvalues --    1.39523   1.41977   1.44096   1.47387   1.49861
 Alpha virt. eigenvalues --    1.50325   1.51420   1.53273   1.55646   1.56026
 Alpha virt. eigenvalues --    1.57788   1.58503   1.60156   1.60735   1.62219
 Alpha virt. eigenvalues --    1.63141   1.65351   1.65716   1.67389   1.70187
 Alpha virt. eigenvalues --    1.75153   1.76300   1.76359   1.79913   1.80846
 Alpha virt. eigenvalues --    1.81637   1.82014   1.84221   1.85873   1.86480
 Alpha virt. eigenvalues --    1.87587   1.90322   1.91369   1.92242   1.92772
 Alpha virt. eigenvalues --    1.94185   1.95123   1.96264   1.97280   1.97806
 Alpha virt. eigenvalues --    1.99880   2.01945   2.02156   2.03178   2.04747
 Alpha virt. eigenvalues --    2.06672   2.14246   2.17956   2.19325   2.20856
 Alpha virt. eigenvalues --    2.25040   2.26663   2.28273   2.29183   2.29897
 Alpha virt. eigenvalues --    2.30653   2.31768   2.33439   2.35398   2.35931
 Alpha virt. eigenvalues --    2.38116   2.39209   2.46231   2.48461   2.49141
 Alpha virt. eigenvalues --    2.50990   2.52643   2.56116   2.60958   2.63203
 Alpha virt. eigenvalues --    2.66234   2.69496   2.72952   2.74413   2.76392
 Alpha virt. eigenvalues --    2.79017   2.81312   2.81900   2.84279   2.86083
 Alpha virt. eigenvalues --    2.87484   2.87961   2.90439   2.92287   2.95388
 Alpha virt. eigenvalues --    2.96806   2.98031   2.99286   3.00158   3.02128
 Alpha virt. eigenvalues --    3.04726   3.11115   3.13256   3.15442   3.20230
 Alpha virt. eigenvalues --    3.22639   3.24035   3.27707   3.32221   3.35295
 Alpha virt. eigenvalues --    3.35607   3.38008   3.38611   3.39926   3.40595
 Alpha virt. eigenvalues --    3.41750   3.43753   3.44774   3.45456   3.48925
 Alpha virt. eigenvalues --    3.56861   3.59668   3.64031   3.68029   3.70715
 Alpha virt. eigenvalues --    3.71442   3.72638   3.73881   3.77998   3.86892
 Alpha virt. eigenvalues --    3.89250   3.97621   4.01067   4.02655   4.07839
 Alpha virt. eigenvalues --    4.09929   4.10146   4.11526   4.20942   4.23174
 Alpha virt. eigenvalues --    4.32829   4.63712   4.78765   4.79128   4.94995
 Alpha virt. eigenvalues --    5.00123   5.18037   5.26653   5.81812   6.48117
 Alpha virt. eigenvalues --    6.61624   6.92839  23.45774  23.49898  23.86076
 Alpha virt. eigenvalues --   23.88958  23.90975  23.92657  23.95033  23.95253
 Alpha virt. eigenvalues --   24.05841  24.06814  24.08001  24.09643  24.16074
 Alpha virt. eigenvalues --   24.17746  35.62492  50.06721  66.95162
          Condensed to atoms (all electrons):
               1          2          3          4          5          6
     1  C    6.937667  -0.799400   2.294640  -2.498219   0.841774  -0.597112
     2  C   -0.799400   9.337630  -3.304372   0.483829  -1.225006   1.199367
     3  C    2.294640  -3.304372  29.005148 -16.350839  -9.665809  -2.586775
     4  C   -2.498219   0.483829 -16.350839  27.441541   3.961850   1.155592
     5  C    0.841774  -1.225006  -9.665809   3.961850  19.151104  -1.142408
     6  C   -0.597112   1.199367  -2.586775   1.155592  -1.142408   8.810390
     7  C   -0.289186   0.173690   7.168156  -7.207686  -8.072094  -1.075387
     8  C    0.127822   0.722698   3.561891  -6.191822  -1.243743  -0.212741
     9  N    0.035420  -0.089198  -1.258021   1.019590   1.530908   0.165034
    10  C   -0.111551   0.399274  -0.983244   2.420063  -0.062166   0.349647
    11  C    0.024261  -0.072428   0.513785  -0.966278  -0.093873  -0.072119
    12  C   -0.005329  -0.014124  -0.174674   0.361672   0.111310   0.053013
    13  C   -0.002611   0.084981  -0.598142  -0.194469   0.551126  -0.063013
    14  C    0.165721  -0.694334  -0.894543   0.857720   1.570187   0.016403
    15  C   -0.026772  -0.049523  -0.415239   0.326172   0.212162   0.117743
    16  O   -0.000990   0.000575   0.022954  -0.024184  -0.039659  -0.010148
    17  F   -0.000933  -0.004790  -0.085630   0.016500   0.012625   0.000165
    18  H    0.248534   0.105545  -0.094665   0.050870  -0.069438   0.089904
    19  H    0.073019   0.275678  -0.016469   0.014072   0.019291  -0.031572
    20  H   -0.027370   0.077985   0.152149   0.072426  -0.013140   0.008643
    21  H   -0.024191   0.008503  -0.075966   0.105972   0.341826  -0.003186
    22  H    0.055912  -0.031196   0.019504   0.021868   0.016791   0.247106
    23  H    0.004708  -0.005942   0.057010   0.042454  -0.014744  -0.014787
    24  H   -0.001247   0.004187   0.014354  -0.098713  -0.027182  -0.000209
    25  H   -0.000004   0.000156   0.002893  -0.002726  -0.000976   0.000018
    26  H    0.000016  -0.000061  -0.000003  -0.001119   0.000089  -0.000046
    27  H   -0.000044  -0.000132  -0.002291   0.006710   0.000752   0.000039
    28  H   -0.002535   0.001097   0.006745   0.023597  -0.033053  -0.011413
    29  H   -0.001646  -0.005327   0.022872  -0.006986  -0.045603   0.007875
               7          8          9         10         11         12
     1  C   -0.289186   0.127822   0.035420  -0.111551   0.024261  -0.005329
     2  C    0.173690   0.722698  -0.089198   0.399274  -0.072428  -0.014124
     3  C    7.168156   3.561891  -1.258021  -0.983244   0.513785  -0.174674
     4  C   -7.207686  -6.191822   1.019590   2.420063  -0.966278   0.361672
     5  C   -8.072094  -1.243743   1.530908  -0.062166  -0.093873   0.111310
     6  C   -1.075387  -0.212741   0.165034   0.349647  -0.072119   0.053013
     7  C   23.720553  -2.886333  -2.052104  -4.473504   0.043601  -0.576300
     8  C   -2.886333  22.188474  -1.391432  -0.472284   0.306686  -1.589120
     9  N   -2.052104  -1.391432   7.991097   0.252029  -0.127164   0.088677
    10  C   -4.473504  -0.472284   0.252029  18.550781  -5.075978   0.863065
    11  C    0.043601   0.306686  -0.127164  -5.075978  11.808241  -0.788893
    12  C   -0.576300  -1.589120   0.088677   0.863065  -0.788893   6.857782
    13  C   -0.135828   2.072435  -0.161533   0.124963   1.339266  -0.930643
    14  C    1.364429  -8.990726   1.047234  -5.492764  -0.800921   1.651455
    15  C   -0.028354  -0.553162   0.150353  -0.052364   0.001672   0.004552
    16  O    0.045490   0.039109  -0.090668  -0.014028   0.001596  -0.000768
    17  F   -0.064559  -0.058828   0.005831   0.339713  -0.237539   0.018776
    18  H    0.004322   0.000133  -0.000057   0.000010  -0.000045   0.000013
    19  H   -0.003664   0.003653   0.000203  -0.001575   0.000090  -0.000139
    20  H    0.052821   0.002780   0.001669   0.011598  -0.001182   0.000907
    21  H   -0.064850   0.022606   0.030037   0.015652  -0.001867   0.000461
    22  H    0.003884  -0.005300   0.000292  -0.000810   0.000009  -0.000021
    23  H    0.434778  -0.166660  -0.024107  -0.006470  -0.000025   0.002303
    24  H    0.115966   0.140024   0.227285  -0.024892   0.007135  -0.004453
    25  H    0.010277   0.031092   0.000302  -0.077030   0.294743   0.072902
    26  H    0.007512   0.040761  -0.000178  -0.043433   0.052323   0.266524
    27  H   -0.000215  -0.013844   0.001828   0.003715  -0.025449   0.078818
    28  H    0.130860  -0.003397   0.009514  -0.039430   0.014982  -0.028779
    29  H    0.139734  -0.000957  -0.197527  -0.013963  -0.001146  -0.000032
              13         14         15         16         17         18
     1  C   -0.002611   0.165721  -0.026772  -0.000990  -0.000933   0.248534
     2  C    0.084981  -0.694334  -0.049523   0.000575  -0.004790   0.105545
     3  C   -0.598142  -0.894543  -0.415239   0.022954  -0.085630  -0.094665
     4  C   -0.194469   0.857720   0.326172  -0.024184   0.016500   0.050870
     5  C    0.551126   1.570187   0.212162  -0.039659   0.012625  -0.069438
     6  C   -0.063013   0.016403   0.117743  -0.010148   0.000165   0.089904
     7  C   -0.135828   1.364429  -0.028354   0.045490  -0.064559   0.004322
     8  C    2.072435  -8.990726  -0.553162   0.039109  -0.058828   0.000133
     9  N   -0.161533   1.047234   0.150353  -0.090668   0.005831  -0.000057
    10  C    0.124963  -5.492764  -0.052364  -0.014028   0.339713   0.000010
    11  C    1.339266  -0.800921   0.001672   0.001596  -0.237539  -0.000045
    12  C   -0.930643   1.651455   0.004552  -0.000768   0.018776   0.000013
    13  C   10.421060  -6.189258   0.012325  -0.006226  -0.022008  -0.000071
    14  C   -6.189258  22.225398   0.186604  -0.009091   0.124959  -0.000372
    15  C    0.012325   0.186604   5.144136   0.430330   0.001132  -0.000023
    16  O   -0.006226  -0.009091   0.430330   8.148866   0.000090  -0.000000
    17  F   -0.022008   0.124959   0.001132   0.000090   9.111109  -0.000000
    18  H   -0.000071  -0.000372  -0.000023  -0.000000  -0.000000   0.392072
    19  H    0.000417  -0.000938  -0.000105   0.000000   0.000005  -0.004206
    20  H    0.000633   0.000120  -0.000220  -0.000002   0.000164  -0.000245
    21  H    0.004876  -0.035012   0.014289   0.000015   0.000014  -0.000266
    22  H    0.000591   0.003840   0.000434  -0.000006  -0.000000  -0.004394
    23  H   -0.017173   0.016146   0.007281   0.001630   0.000184  -0.000003
    24  H    0.037198  -0.054285  -0.042796   0.013097  -0.000111   0.000001
    25  H   -0.036986   0.037752   0.000100  -0.000000  -0.004697   0.000000
    26  H    0.059926  -0.045958  -0.000019   0.000000  -0.000412  -0.000000
    27  H    0.278985   0.004671   0.000123  -0.000002   0.000099  -0.000000
    28  H    0.020437   0.244062   0.005537   0.000188  -0.000144   0.000004
    29  H   -0.002601  -0.000363   0.414913  -0.034164   0.000019  -0.000000
              19         20         21         22         23         24
     1  C    0.073019  -0.027370  -0.024191   0.055912   0.004708  -0.001247
     2  C    0.275678   0.077985   0.008503  -0.031196  -0.005942   0.004187
     3  C   -0.016469   0.152149  -0.075966   0.019504   0.057010   0.014354
     4  C    0.014072   0.072426   0.105972   0.021868   0.042454  -0.098713
     5  C    0.019291  -0.013140   0.341826   0.016791  -0.014744  -0.027182
     6  C   -0.031572   0.008643  -0.003186   0.247106  -0.014787  -0.000209
     7  C   -0.003664   0.052821  -0.064850   0.003884   0.434778   0.115966
     8  C    0.003653   0.002780   0.022606  -0.005300  -0.166660   0.140024
     9  N    0.000203   0.001669   0.030037   0.000292  -0.024107   0.227285
    10  C   -0.001575   0.011598   0.015652  -0.000810  -0.006470  -0.024892
    11  C    0.000090  -0.001182  -0.001867   0.000009  -0.000025   0.007135
    12  C   -0.000139   0.000907   0.000461  -0.000021   0.002303  -0.004453
    13  C    0.000417   0.000633   0.004876   0.000591  -0.017173   0.037198
    14  C   -0.000938   0.000120  -0.035012   0.003840   0.016146  -0.054285
    15  C   -0.000105  -0.000220   0.014289   0.000434   0.007281  -0.042796
    16  O    0.000000  -0.000002   0.000015  -0.000006   0.001630   0.013097
    17  F    0.000005   0.000164   0.000014  -0.000000   0.000184  -0.000111
    18  H   -0.004206  -0.000245  -0.000266  -0.004394  -0.000003   0.000001
    19  H    0.389919  -0.002954   0.000083  -0.000207   0.000024  -0.000001
    20  H   -0.002954   0.389809  -0.000132   0.000072  -0.001086   0.000003
    21  H    0.000083  -0.000132   0.387023  -0.002302  -0.000355  -0.001464
    22  H   -0.000207   0.000072  -0.002302   0.389783   0.000021  -0.000001
    23  H    0.000024  -0.001086  -0.000355   0.000021   0.362641  -0.001110
    24  H   -0.000001   0.000003  -0.001464  -0.000001  -0.001110   0.299511
    25  H   -0.000000  -0.000013  -0.000000  -0.000000   0.000025  -0.000005
    26  H    0.000000   0.000001   0.000000   0.000000  -0.000005   0.000008
    27  H   -0.000000   0.000000   0.000004   0.000000   0.000017  -0.000109
    28  H    0.000003  -0.000008  -0.000589  -0.000017  -0.000046  -0.002843
    29  H    0.000003  -0.000075  -0.000880  -0.000009  -0.000429   0.002454
              25         26         27         28         29
     1  C   -0.000004   0.000016  -0.000044  -0.002535  -0.001646
     2  C    0.000156  -0.000061  -0.000132   0.001097  -0.005327
     3  C    0.002893  -0.000003  -0.002291   0.006745   0.022872
     4  C   -0.002726  -0.001119   0.006710   0.023597  -0.006986
     5  C   -0.000976   0.000089   0.000752  -0.033053  -0.045603
     6  C    0.000018  -0.000046   0.000039  -0.011413   0.007875
     7  C    0.010277   0.007512  -0.000215   0.130860   0.139734
     8  C    0.031092   0.040761  -0.013844  -0.003397  -0.000957
     9  N    0.000302  -0.000178   0.001828   0.009514  -0.197527
    10  C   -0.077030  -0.043433   0.003715  -0.039430  -0.013963
    11  C    0.294743   0.052323  -0.025449   0.014982  -0.001146
    12  C    0.072902   0.266524   0.078818  -0.028779  -0.000032
    13  C   -0.036986   0.059926   0.278985   0.020437  -0.002601
    14  C    0.037752  -0.045958   0.004671   0.244062  -0.000363
    15  C    0.000100  -0.000019   0.000123   0.005537   0.414913
    16  O   -0.000000   0.000000  -0.000002   0.000188  -0.034164
    17  F   -0.004697  -0.000412   0.000099  -0.000144   0.000019
    18  H    0.000000  -0.000000  -0.000000   0.000004  -0.000000
    19  H   -0.000000   0.000000  -0.000000   0.000003   0.000003
    20  H   -0.000013   0.000001   0.000000  -0.000008  -0.000075
    21  H   -0.000000   0.000000   0.000004  -0.000589  -0.000880
    22  H   -0.000000   0.000000   0.000000  -0.000017  -0.000009
    23  H    0.000025  -0.000005   0.000017  -0.000046  -0.000429
    24  H   -0.000005   0.000008  -0.000109  -0.002843   0.002454
    25  H    0.375850  -0.003528  -0.000175   0.000054  -0.000000
    26  H   -0.003528   0.378973  -0.003784  -0.000288   0.000000
    27  H   -0.000175  -0.003784   0.384903  -0.002656  -0.000000
    28  H    0.000054  -0.000288  -0.002656   0.371885   0.000047
    29  H   -0.000000   0.000000  -0.000000   0.000047   0.458942
 Mulliken charges:
               1
     1  C   -0.420353
     2  C   -0.579363
     3  C   -0.335421
     4  C    1.160543
     5  C   -0.572899
     6  C   -0.400022
     7  C   -0.486009
     8  C    0.520184
     9  N   -0.165314
    10  C   -0.385022
    11  C   -0.143484
    12  C   -0.318956
    13  C   -0.648656
    14  C   -0.308134
    15  C    0.138720
    16  O   -0.474003
    17  F   -0.151735
    18  H    0.282377
    19  H    0.285372
    20  H    0.274647
    21  H    0.279700
    22  H    0.284156
    23  H    0.323721
    24  H    0.398199
    25  H    0.299976
    26  H    0.292703
    27  H    0.288038
    28  H    0.296187
    29  H    0.264850
 Sum of Mulliken charges =  -0.00000
 Mulliken charges with hydrogens summed into heavy atoms:
               1
     1  C   -0.137976
     2  C   -0.293992
     3  C   -0.060773
     4  C    1.160543
     5  C   -0.293200
     6  C   -0.115866
     7  C   -0.162288
     8  C    0.520184
     9  N    0.232885
    10  C   -0.385022
    11  C    0.156492
    12  C   -0.026253
    13  C   -0.360618
    14  C   -0.011948
    15  C    0.403571
    16  O   -0.474003
    17  F   -0.151735
 Electronic spatial extent (au):  <R**2>=           5644.3721
 Charge=             -0.0000 electrons
 Dipole moment (field-independent basis, Debye):
    X=              3.8015    Y=              1.4910    Z=              4.3110  Tot=              5.9380
 Quadrupole moment (field-independent basis, Debye-Ang):
   XX=            -87.9113   YY=            -92.5371   ZZ=           -114.3602
   XY=             -7.7425   XZ=             -6.7650   YZ=            -14.5687
 Traceless Quadrupole moment (field-independent basis, Debye-Ang):
   XX=             10.3582   YY=              5.7324   ZZ=            -16.0906
   XY=             -7.7425   XZ=             -6.7650   YZ=            -14.5687
 Octapole moment (field-independent basis, Debye-Ang**2):
  XXX=           -518.7052  YYY=             87.2387  ZZZ=            289.5578  XYY=           -130.0710
  XXY=             -4.4040  XXZ=             41.5324  XZZ=           -133.2112  YZZ=             58.1966
  YYZ=             89.1565  XYZ=            -11.4183
 Hexadecapole moment (field-independent basis, Debye-Ang**3):
 XXXX=          -3022.5984 YYYY=          -2236.0174 ZZZZ=          -2646.3159 XXXY=           -137.7892
 XXXZ=             67.1018 YYYX=             51.2038 YYYZ=            316.8130 ZZZX=             32.0937
 ZZZY=             85.3426 XXYY=           -706.5000 XXZZ=           -788.8984 YYZZ=           -792.3835
 XXYZ=             27.5083 YYXZ=             35.5211 ZZXY=            -55.4654
 N-N= 1.137127524274D+03 E-N=-4.071760091403D+03  KE= 7.683747925688D+02
 Merz-Kollman atomic radii used.

 **********************************************************************

            Electrostatic Properties Using The SCF Density

 **********************************************************************

       Atomic Center    1 is at   3.177200  3.300300 -1.694000
       Atomic Center    2 is at   2.439400  3.181200 -0.505800
       Atomic Center    3 is at   1.745100  1.991500 -0.226400
       Atomic Center    4 is at   1.775700  0.907700 -1.130700
       Atomic Center    5 is at   2.528500  1.040300 -2.319800
       Atomic Center    6 is at   3.222200  2.229700 -2.600800
       Atomic Center    7 is at   1.036100 -0.341700 -0.794400
       Atomic Center    8 is at   1.813500 -1.161100  0.175300
       Atomic Center    9 is at   0.701400 -1.155800 -1.919600
       Atomic Center   10 is at   1.367300 -1.365400  1.503800
       Atomic Center   11 is at   2.123300 -2.143400  2.398800
       Atomic Center   12 is at   3.329600 -2.728700  1.983100
       Atomic Center   13 is at   3.783400 -2.537400  0.668400
       Atomic Center   14 is at   3.030600 -1.760500 -0.226900
       Atomic Center   15 is at  -0.184700 -0.783700 -2.863500
       Atomic Center   16 is at  -0.433000 -1.563300 -3.807500
       Atomic Center   17 is at   0.256300 -0.834800  1.935200
       Atomic Center   18 is at   3.682600  4.163600 -1.896500
       Atomic Center   19 is at   2.408800  3.957800  0.156400
       Atomic Center   20 is at   1.214100  1.914100  0.641700
       Atomic Center   21 is at   2.577400  0.267100 -2.982900
       Atomic Center   22 is at   3.762100  2.312900 -3.463100
       Atomic Center   23 is at   0.086800 -0.045300 -0.341200
       Atomic Center   24 is at   1.102200 -2.036000 -1.994400
       Atomic Center   25 is at   1.797900 -2.285300  3.356700
       Atomic Center   26 is at   3.876200 -3.292700  2.634700
       Atomic Center   27 is at   4.659500 -2.962600  0.363600
       Atomic Center   28 is at   3.371300 -1.629500 -1.179800
       Atomic Center   29 is at  -0.647800  0.124800 -2.816000
    1248 points will be used for fitting atomic charges
 Fitting point charges to electrostatic potential
 The dipole moment will be constrained to the correct value
 Charges from ESP fit, RMS=   0.00161 RRMS=   0.08200:
 ESP charges:
               1
     1  C   -0.231324
     2  C   -0.121015
     3  C   -0.292697
     4  C    0.310916
     5  C   -0.274302
     6  C   -0.107521
     7  C   -0.510566
     8  C   -0.017661
     9  N   -0.216447
    10  C    0.461776
    11  C   -0.450225
    12  C   -0.059272
    13  C   -0.271547
    14  C   -0.118302
    15  C    0.482565
    16  O   -0.676832
    17  F   -0.228346
    18  H    0.179668
    19  H    0.168695
    20  H    0.191646
    21  H    0.179342
    22  H    0.159565
    23  H    0.245800
    24  H    0.303006
    25  H    0.246329
    26  H    0.173006
    27  H    0.194306
    28  H    0.183932
    29  H    0.095509
 Sum of ESP charges =  -0.00000
 ESP charges with hydrogens summed into heavy atoms:
               1
     1  C   -0.051656
     2  C    0.047680
     3  C   -0.101051
     4  C    0.310916
     5  C   -0.094960
     6  C    0.052044
     7  C   -0.264766
     8  C   -0.017661
     9  N    0.086559
    10  C    0.461776
    11  C   -0.203896
    12  C    0.113733
    13  C   -0.077242
    14  C    0.065629
    15  C    0.578073
    16  O   -0.676832
    17  F   -0.228346
 Charge=  -0.00000 Dipole=     3.8015     1.4910     4.3110 Tot=     5.9380
 -----------------------------------------------------------------

              Electrostatic Properties (Atomic Units)

 -----------------------------------------------------------------
    Center     Electric         -------- Electric Field --------
               Potential          X             Y             Z
 -----------------------------------------------------------------
    1 Atom    -14.766348
    2 Atom    -14.762816
    3 Atom    -14.761145
    4 Atom    -14.742753
    5 Atom    -14.762087
    6 Atom    -14.763696
    7 Atom    -14.692460
    8 Atom    -14.727365
    9 Atom    -18.350269
   10 Atom    -14.655621
   11 Atom    -14.749260
   12 Atom    -14.747505
   13 Atom    -14.752542
   14 Atom    -14.744609
   15 Atom    -14.670634
   16 Atom    -22.419906
   17 Atom    -26.554701
   18 Atom     -1.095044
   19 Atom     -1.092087
   20 Atom     -1.089045
   21 Atom     -1.092950
   22 Atom     -1.093688
   23 Atom     -1.077426
   24 Atom     -0.994532
   25 Atom     -1.073699
   26 Atom     -1.078086
   27 Atom     -1.082228
   28 Atom     -1.073612
   29 Atom     -1.066082
 -----------------------------------------------------------------
 ******************************Gaussian NBO Version 3.1******************************
             N A T U R A L   A T O M I C   O R B I T A L   A N D
          N A T U R A L   B O N D   O R B I T A L   A N A L Y S I S
 ******************************Gaussian NBO Version 3.1******************************

       /RESON  / : Allow strongly delocalized NBO set
       /BNDIDX / : Print bond indices based on the NAO density matrix

 Analyzing the SCF density

 Job title: BHFA_oF_conf10                                                  

 Storage needed:    507262 in NPA,    674493 in NBO ( 268430961 available)
 GSVD:  LWork=       63226 too small for GESVD, short by      144479 words or      144479 for optimal perf.


 NATURAL POPULATIONS:  Natural atomic orbital occupancies 
                                                          
   NAO  Atom  No  lang   Type(AO)    Occupancy      Energy
 ----------------------------------------------------------
     1    C    1  S      Cor( 1S)     1.99929     -10.39218
     2    C    1  S      Val( 2S)     0.95015      -0.17437
     3    C    1  S      Ryd( 3S)     0.00109       0.76452
     4    C    1  S      Ryd( 4S)     0.00014       0.92417
     5    C    1  S      Ryd( 5S)     0.00000      22.98369
     6    C    1  px     Val( 2p)     1.04784      -0.09629
     7    C    1  px     Ryd( 4p)     0.00293       0.72223
     8    C    1  px     Ryd( 3p)     0.00029       0.33294
     9    C    1  px     Ryd( 5p)     0.00004       2.84491
    10    C    1  py     Val( 2p)     1.13663      -0.06122
    11    C    1  py     Ryd( 4p)     0.00510       0.97832
    12    C    1  py     Ryd( 3p)     0.00040       0.30847
    13    C    1  py     Ryd( 5p)     0.00007       3.08858
    14    C    1  pz     Val( 2p)     1.05071      -0.07260
    15    C    1  pz     Ryd( 4p)     0.00356       0.79634
    16    C    1  pz     Ryd( 3p)     0.00050       0.38119
    17    C    1  pz     Ryd( 5p)     0.00012       2.99874
    18    C    1  dxy    Ryd( 3d)     0.00068       1.87610
    19    C    1  dxz    Ryd( 3d)     0.00041       2.07600
    20    C    1  dyz    Ryd( 3d)     0.00050       2.22333
    21    C    1  dx2y2  Ryd( 3d)     0.00044       1.87393
    22    C    1  dz2    Ryd( 3d)     0.00062       2.03845

    23    C    2  S      Cor( 1S)     1.99929     -10.39509
    24    C    2  S      Val( 2S)     0.94880      -0.17543
    25    C    2  S      Ryd( 4S)     0.00107       0.82362
    26    C    2  S      Ryd( 3S)     0.00017       0.78476
    27    C    2  S      Ryd( 5S)     0.00000      23.03996
    28    C    2  px     Val( 2p)     1.01058      -0.09845
    29    C    2  px     Ryd( 4p)     0.00227       0.67446
    30    C    2  px     Ryd( 3p)     0.00031       0.34550
    31    C    2  px     Ryd( 5p)     0.00006       2.85533
    32    C    2  py     Val( 2p)     1.11495      -0.06127
    33    C    2  py     Ryd( 4p)     0.00492       0.95574
    34    C    2  py     Ryd( 3p)     0.00041       0.31363
    35    C    2  py     Ryd( 5p)     0.00008       3.07830
    36    C    2  pz     Val( 2p)     1.09470      -0.07058
    37    C    2  pz     Ryd( 4p)     0.00433       0.89955
    38    C    2  pz     Ryd( 3p)     0.00032       0.33513
    39    C    2  pz     Ryd( 5p)     0.00008       3.03550
    40    C    2  dxy    Ryd( 3d)     0.00040       1.96661
    41    C    2  dxz    Ryd( 3d)     0.00038       2.03305
    42    C    2  dyz    Ryd( 3d)     0.00092       2.11869
    43    C    2  dx2y2  Ryd( 3d)     0.00059       1.93678
    44    C    2  dz2    Ryd( 3d)     0.00042       2.02685

    45    C    3  S      Cor( 1S)     1.99917     -10.39232
    46    C    3  S      Val( 2S)     0.93549      -0.16754
    47    C    3  S      Ryd( 4S)     0.00096       0.93175
    48    C    3  S      Ryd( 3S)     0.00019       0.60707
    49    C    3  S      Ryd( 5S)     0.00001      23.24499
    50    C    3  px     Val( 2p)     1.05346      -0.10119
    51    C    3  px     Ryd( 4p)     0.00282       0.77240
    52    C    3  px     Ryd( 3p)     0.00036       0.45373
    53    C    3  px     Ryd( 5p)     0.00004       2.89337
    54    C    3  py     Val( 2p)     1.05986      -0.07394
    55    C    3  py     Ryd( 4p)     0.00312       0.87445
    56    C    3  py     Ryd( 3p)     0.00036       0.46505
    57    C    3  py     Ryd( 5p)     0.00013       3.18791
    58    C    3  pz     Val( 2p)     1.13175      -0.07102
    59    C    3  pz     Ryd( 4p)     0.00506       0.95461
    60    C    3  pz     Ryd( 3p)     0.00027       0.41827
    61    C    3  pz     Ryd( 5p)     0.00006       3.08911
    62    C    3  dxy    Ryd( 3d)     0.00046       2.06109
    63    C    3  dxz    Ryd( 3d)     0.00072       1.91854
    64    C    3  dyz    Ryd( 3d)     0.00044       2.24453
    65    C    3  dx2y2  Ryd( 3d)     0.00047       1.97746
    66    C    3  dz2    Ryd( 3d)     0.00060       1.94797

    67    C    4  S      Cor( 1S)     1.99911     -10.41638
    68    C    4  S      Val( 2S)     0.88606      -0.15905
    69    C    4  S      Ryd( 4S)     0.00136       0.86798
    70    C    4  S      Ryd( 3S)     0.00019       0.72686
    71    C    4  S      Ryd( 5S)     0.00001      23.38275
    72    C    4  px     Val( 2p)     1.02807      -0.10501
    73    C    4  px     Ryd( 4p)     0.00298       0.79290
    74    C    4  px     Ryd( 3p)     0.00018       0.58526
    75    C    4  px     Ryd( 5p)     0.00007       3.05639
    76    C    4  py     Val( 2p)     1.03542      -0.07652
    77    C    4  py     Ryd( 4p)     0.00624       1.09715
    78    C    4  py     Ryd( 3p)     0.00025       0.64576
    79    C    4  py     Ryd( 5p)     0.00010       3.41994
    80    C    4  pz     Val( 2p)     1.07029      -0.08912
    81    C    4  pz     Ryd( 4p)     0.00375       0.95675
    82    C    4  pz     Ryd( 3p)     0.00014       0.63813
    83    C    4  pz     Ryd( 5p)     0.00014       3.36449
    84    C    4  dxy    Ryd( 3d)     0.00047       2.07438
    85    C    4  dxz    Ryd( 3d)     0.00046       2.12411
    86    C    4  dyz    Ryd( 3d)     0.00062       2.35963
    87    C    4  dx2y2  Ryd( 3d)     0.00053       2.04892
    88    C    4  dz2    Ryd( 3d)     0.00054       2.09341

    89    C    5  S      Cor( 1S)     1.99916     -10.39188
    90    C    5  S      Val( 2S)     0.93632      -0.16731
    91    C    5  S      Ryd( 4S)     0.00103       0.88405
    92    C    5  S      Ryd( 3S)     0.00012       0.60767
    93    C    5  S      Ryd( 5S)     0.00001      23.28967
    94    C    5  px     Val( 2p)     1.02437      -0.10298
    95    C    5  px     Ryd( 4p)     0.00188       0.71493
    96    C    5  px     Ryd( 3p)     0.00031       0.45958
    97    C    5  px     Ryd( 5p)     0.00007       2.93661
    98    C    5  py     Val( 2p)     1.12914      -0.07050
    99    C    5  py     Ryd( 4p)     0.00470       1.05982
   100    C    5  py     Ryd( 3p)     0.00029       0.43693
   101    C    5  py     Ryd( 5p)     0.00007       3.14972
   102    C    5  pz     Val( 2p)     1.10354      -0.07292
   103    C    5  pz     Ryd( 4p)     0.00408       0.85807
   104    C    5  pz     Ryd( 3p)     0.00041       0.42271
   105    C    5  pz     Ryd( 5p)     0.00008       3.11689
   106    C    5  dxy    Ryd( 3d)     0.00039       1.99878
   107    C    5  dxz    Ryd( 3d)     0.00037       2.04130
   108    C    5  dyz    Ryd( 3d)     0.00092       2.12421
   109    C    5  dx2y2  Ryd( 3d)     0.00058       1.96253
   110    C    5  dz2    Ryd( 3d)     0.00042       2.04007

   111    C    6  S      Cor( 1S)     1.99929     -10.39460
   112    C    6  S      Val( 2S)     0.94790      -0.17444
   113    C    6  S      Ryd( 4S)     0.00107       0.82827
   114    C    6  S      Ryd( 3S)     0.00014       0.81173
   115    C    6  S      Ryd( 5S)     0.00000      23.02011
   116    C    6  px     Val( 2p)     1.04325      -0.09520
   117    C    6  px     Ryd( 4p)     0.00299       0.73675
   118    C    6  px     Ryd( 3p)     0.00031       0.30543
   119    C    6  px     Ryd( 5p)     0.00003       2.87829
   120    C    6  py     Val( 2p)     1.04892      -0.06678
   121    C    6  py     Ryd( 4p)     0.00357       0.82078
   122    C    6  py     Ryd( 3p)     0.00044       0.37478
   123    C    6  py     Ryd( 5p)     0.00014       3.06215
   124    C    6  pz     Val( 2p)     1.12839      -0.06771
   125    C    6  pz     Ryd( 4p)     0.00519       0.96247
   126    C    6  pz     Ryd( 3p)     0.00032       0.29342
   127    C    6  pz     Ryd( 5p)     0.00005       3.04968
   128    C    6  dxy    Ryd( 3d)     0.00044       2.03812
   129    C    6  dxz    Ryd( 3d)     0.00069       1.90778
   130    C    6  dyz    Ryd( 3d)     0.00046       2.25660
   131    C    6  dx2y2  Ryd( 3d)     0.00051       1.96368
   132    C    6  dz2    Ryd( 3d)     0.00060       1.91761

   133    C    7  S      Cor( 1S)     1.99906     -10.45152
   134    C    7  S      Val( 2S)     0.89664      -0.18906
   135    C    7  S      Ryd( 4S)     0.00241       1.18529
   136    C    7  S      Ryd( 3S)     0.00016       0.78775
   137    C    7  S      Ryd( 5S)     0.00002      23.45351
   138    C    7  px     Val( 2p)     1.16586      -0.14049
   139    C    7  px     Ryd( 4p)     0.00653       0.80063
   140    C    7  px     Ryd( 3p)     0.00133       0.42612
   141    C    7  px     Ryd( 5p)     0.00019       2.40505
   142    C    7  py     Val( 2p)     1.02773      -0.11467
   143    C    7  py     Ryd( 4p)     0.00412       0.68868
   144    C    7  py     Ryd( 3p)     0.00187       0.46051
   145    C    7  py     Ryd( 5p)     0.00022       2.41863
   146    C    7  pz     Val( 2p)     0.95770      -0.10378
   147    C    7  pz     Ryd( 4p)     0.00739       0.88765
   148    C    7  pz     Ryd( 3p)     0.00162       0.80199
   149    C    7  pz     Ryd( 5p)     0.00023       2.26859
   150    C    7  dxy    Ryd( 3d)     0.00101       2.15091
   151    C    7  dxz    Ryd( 3d)     0.00100       2.05258
   152    C    7  dyz    Ryd( 3d)     0.00103       2.29286
   153    C    7  dx2y2  Ryd( 3d)     0.00099       1.92431
   154    C    7  dz2    Ryd( 3d)     0.00088       2.02825

   155    C    8  S      Cor( 1S)     1.99903     -10.43027
   156    C    8  S      Val( 2S)     0.88765      -0.17616
   157    C    8  S      Ryd( 4S)     0.00116       0.96237
   158    C    8  S      Ryd( 3S)     0.00025       0.76562
   159    C    8  S      Ryd( 5S)     0.00001      23.35719
   160    C    8  px     Val( 2p)     1.07663      -0.10560
   161    C    8  px     Ryd( 4p)     0.00417       0.99308
   162    C    8  px     Ryd( 3p)     0.00019       0.67756
   163    C    8  px     Ryd( 5p)     0.00011       3.27307
   164    C    8  py     Val( 2p)     1.05351      -0.12277
   165    C    8  py     Ryd( 4p)     0.00447       0.82868
   166    C    8  py     Ryd( 3p)     0.00017       0.50283
   167    C    8  py     Ryd( 5p)     0.00007       3.07680
   168    C    8  pz     Val( 2p)     1.06600      -0.10296
   169    C    8  pz     Ryd( 4p)     0.00478       1.15618
   170    C    8  pz     Ryd( 3p)     0.00019       0.77203
   171    C    8  pz     Ryd( 5p)     0.00015       3.42330
   172    C    8  dxy    Ryd( 3d)     0.00052       2.11132
   173    C    8  dxz    Ryd( 3d)     0.00053       2.30506
   174    C    8  dyz    Ryd( 3d)     0.00057       2.07262
   175    C    8  dx2y2  Ryd( 3d)     0.00054       1.86742
   176    C    8  dz2    Ryd( 3d)     0.00062       2.38166

   177    N    9  S      Cor( 1S)     1.99940     -14.60605
   178    N    9  S      Val( 2S)     1.24395      -0.58772
   179    N    9  S      Ryd( 4S)     0.00158       1.29145
   180    N    9  S      Ryd( 3S)     0.00018       1.05602
   181    N    9  S      Ryd( 5S)     0.00000      35.33820
   182    N    9  px     Val( 2p)     1.53837      -0.30925
   183    N    9  px     Ryd( 3p)     0.00442       0.79512
   184    N    9  px     Ryd( 4p)     0.00025       0.80423
   185    N    9  px     Ryd( 5p)     0.00006       4.14776
   186    N    9  py     Val( 2p)     1.43343      -0.28760
   187    N    9  py     Ryd( 4p)     0.00382       1.00677
   188    N    9  py     Ryd( 3p)     0.00025       0.79365
   189    N    9  py     Ryd( 5p)     0.00005       4.14667
   190    N    9  pz     Val( 2p)     1.38936      -0.28874
   191    N    9  pz     Ryd( 3p)     0.00412       0.88077
   192    N    9  pz     Ryd( 4p)     0.00030       0.89944
   193    N    9  pz     Ryd( 5p)     0.00005       4.35479
   194    N    9  dxy    Ryd( 3d)     0.00061       2.45834
   195    N    9  dxz    Ryd( 3d)     0.00073       2.72650
   196    N    9  dyz    Ryd( 3d)     0.00049       2.64893
   197    N    9  dx2y2  Ryd( 3d)     0.00055       2.38833
   198    N    9  dz2    Ryd( 3d)     0.00047       2.54513

   199    C   10  S      Cor( 1S)     1.99856     -10.51949
   200    C   10  S      Val( 2S)     0.82137      -0.16679
   201    C   10  S      Ryd( 4S)     0.00120       1.23106
   202    C   10  S      Ryd( 3S)     0.00017       0.57213
   203    C   10  S      Ryd( 5S)     0.00002      22.51944
   204    C   10  px     Val( 2p)     0.74412      -0.07415
   205    C   10  px     Ryd( 4p)     0.00853       1.07397
   206    C   10  px     Ryd( 3p)     0.00051       0.50675
   207    C   10  px     Ryd( 5p)     0.00016       2.75086
   208    C   10  py     Val( 2p)     0.94566      -0.12286
   209    C   10  py     Ryd( 4p)     0.00321       0.92287
   210    C   10  py     Ryd( 3p)     0.00041       0.44843
   211    C   10  py     Ryd( 5p)     0.00012       2.65209
   212    C   10  pz     Val( 2p)     1.03501      -0.09342
   213    C   10  pz     Ryd( 4p)     0.00428       1.33651
   214    C   10  pz     Ryd( 3p)     0.00055       0.48114
   215    C   10  pz     Ryd( 5p)     0.00019       2.63164
   216    C   10  dxy    Ryd( 3d)     0.00183       2.05016
   217    C   10  dxz    Ryd( 3d)     0.00166       2.32543
   218    C   10  dyz    Ryd( 3d)     0.00112       2.02295
   219    C   10  dx2y2  Ryd( 3d)     0.00211       1.77794
   220    C   10  dz2    Ryd( 3d)     0.00126       2.27617

   221    C   11  S      Cor( 1S)     1.99918     -10.40483
   222    C   11  S      Val( 2S)     0.95824      -0.19273
   223    C   11  S      Ryd( 3S)     0.00117       0.83084
   224    C   11  S      Ryd( 4S)     0.00012       1.05804
   225    C   11  S      Ryd( 5S)     0.00001      22.78203
   226    C   11  px     Val( 2p)     1.07238      -0.09292
   227    C   11  px     Ryd( 4p)     0.00403       0.87029
   228    C   11  px     Ryd( 3p)     0.00027       0.36656
   229    C   11  px     Ryd( 5p)     0.00015       3.00479
   230    C   11  py     Val( 2p)     1.04119      -0.11629
   231    C   11  py     Ryd( 4p)     0.00244       0.70171
   232    C   11  py     Ryd( 3p)     0.00028       0.32530
   233    C   11  py     Ryd( 5p)     0.00008       2.85418
   234    C   11  pz     Val( 2p)     1.16639      -0.08127
   235    C   11  pz     Ryd( 4p)     0.00481       1.11027
   236    C   11  pz     Ryd( 3p)     0.00036       0.33327
   237    C   11  pz     Ryd( 5p)     0.00006       3.02817
   238    C   11  dxy    Ryd( 3d)     0.00040       2.09742
   239    C   11  dxz    Ryd( 3d)     0.00070       2.19968
   240    C   11  dyz    Ryd( 3d)     0.00049       1.91669
   241    C   11  dx2y2  Ryd( 3d)     0.00045       1.85369
   242    C   11  dz2    Ryd( 3d)     0.00071       2.09113

   243    C   12  S      Cor( 1S)     1.99930     -10.40398
   244    C   12  S      Val( 2S)     0.95186      -0.18486
   245    C   12  S      Ryd( 3S)     0.00102       0.81439
   246    C   12  S      Ryd( 4S)     0.00013       1.06210
   247    C   12  S      Ryd( 5S)     0.00001      22.82910
   248    C   12  px     Val( 2p)     1.06494      -0.07766
   249    C   12  px     Ryd( 4p)     0.00366       0.87486
   250    C   12  px     Ryd( 3p)     0.00044       0.35461
   251    C   12  px     Ryd( 5p)     0.00009       2.97769
   252    C   12  py     Val( 2p)     1.04126      -0.10316
   253    C   12  py     Ryd( 4p)     0.00263       0.75419
   254    C   12  py     Ryd( 3p)     0.00029       0.32696
   255    C   12  py     Ryd( 5p)     0.00003       2.82146
   256    C   12  pz     Val( 2p)     1.10204      -0.06860
   257    C   12  pz     Ryd( 4p)     0.00463       0.93094
   258    C   12  pz     Ryd( 3p)     0.00040       0.35627
   259    C   12  pz     Ryd( 5p)     0.00010       3.06516
   260    C   12  dxy    Ryd( 3d)     0.00052       2.02640
   261    C   12  dxz    Ryd( 3d)     0.00069       2.15877
   262    C   12  dyz    Ryd( 3d)     0.00064       1.89374
   263    C   12  dx2y2  Ryd( 3d)     0.00042       1.75093
   264    C   12  dz2    Ryd( 3d)     0.00043       2.23213

   265    C   13  S      Cor( 1S)     1.99929     -10.39839
   266    C   13  S      Val( 2S)     0.94615      -0.17841
   267    C   13  S      Ryd( 4S)     0.00106       0.85800
   268    C   13  S      Ryd( 3S)     0.00014       0.71332
   269    C   13  S      Ryd( 5S)     0.00000      23.09567
   270    C   13  px     Val( 2p)     1.13291      -0.07414
   271    C   13  px     Ryd( 4p)     0.00495       0.95979
   272    C   13  px     Ryd( 3p)     0.00029       0.29709
   273    C   13  px     Ryd( 5p)     0.00004       3.02096
   274    C   13  py     Val( 2p)     1.04011      -0.10256
   275    C   13  py     Ryd( 4p)     0.00256       0.71375
   276    C   13  py     Ryd( 3p)     0.00029       0.30820
   277    C   13  py     Ryd( 5p)     0.00004       2.86002
   278    C   13  pz     Val( 2p)     1.06276      -0.07016
   279    C   13  pz     Ryd( 4p)     0.00396       0.86154
   280    C   13  pz     Ryd( 3p)     0.00042       0.37407
   281    C   13  pz     Ryd( 5p)     0.00013       3.06697
   282    C   13  dxy    Ryd( 3d)     0.00055       1.95196
   283    C   13  dxz    Ryd( 3d)     0.00057       2.23280
   284    C   13  dyz    Ryd( 3d)     0.00048       1.97483
   285    C   13  dx2y2  Ryd( 3d)     0.00052       1.68509
   286    C   13  dz2    Ryd( 3d)     0.00056       2.22829

   287    C   14  S      Cor( 1S)     1.99919     -10.40449
   288    C   14  S      Val( 2S)     0.93783      -0.17919
   289    C   14  S      Ryd( 4S)     0.00119       0.92565
   290    C   14  S      Ryd( 3S)     0.00012       0.65355
   291    C   14  S      Ryd( 5S)     0.00001      23.25389
   292    C   14  px     Val( 2p)     1.04827      -0.08510
   293    C   14  px     Ryd( 4p)     0.00308       0.82364
   294    C   14  px     Ryd( 3p)     0.00036       0.45859
   295    C   14  px     Ryd( 5p)     0.00010       3.08670
   296    C   14  py     Val( 2p)     1.01769      -0.11187
   297    C   14  py     Ryd( 4p)     0.00176       0.73012
   298    C   14  py     Ryd( 3p)     0.00028       0.52249
   299    C   14  py     Ryd( 5p)     0.00006       2.88071
   300    C   14  pz     Val( 2p)     1.16597      -0.07450
   301    C   14  pz     Ryd( 4p)     0.00535       1.10350
   302    C   14  pz     Ryd( 3p)     0.00026       0.44230
   303    C   14  pz     Ryd( 5p)     0.00007       3.14183
   304    C   14  dxy    Ryd( 3d)     0.00042       2.08943
   305    C   14  dxz    Ryd( 3d)     0.00055       2.20704
   306    C   14  dyz    Ryd( 3d)     0.00040       1.92203
   307    C   14  dx2y2  Ryd( 3d)     0.00050       1.84661
   308    C   14  dz2    Ryd( 3d)     0.00083       2.06870

   309    C   15  S      Cor( 1S)     1.99948     -10.52172
   310    C   15  S      Val( 2S)     0.86240      -0.17802
   311    C   15  S      Ryd( 3S)     0.00865       0.69220
   312    C   15  S      Ryd( 4S)     0.00015       0.84984
   313    C   15  S      Ryd( 5S)     0.00004      22.84922
   314    C   15  px     Val( 2p)     0.80931      -0.07932
   315    C   15  px     Ryd( 4p)     0.00307       0.98965
   316    C   15  px     Ryd( 3p)     0.00045       0.41208
   317    C   15  px     Ryd( 5p)     0.00012       2.39698
   318    C   15  py     Val( 2p)     0.96576      -0.07020
   319    C   15  py     Ryd( 4p)     0.00503       1.26119
   320    C   15  py     Ryd( 3p)     0.00046       0.46276
   321    C   15  py     Ryd( 5p)     0.00018       2.27462
   322    C   15  pz     Val( 2p)     0.75496      -0.04418
   323    C   15  pz     Ryd( 4p)     0.00766       1.03603
   324    C   15  pz     Ryd( 3p)     0.00045       0.45537
   325    C   15  pz     Ryd( 5p)     0.00015       2.51755
   326    C   15  dxy    Ryd( 3d)     0.00196       1.90448
   327    C   15  dxz    Ryd( 3d)     0.00235       2.12998
   328    C   15  dyz    Ryd( 3d)     0.00165       2.21084
   329    C   15  dx2y2  Ryd( 3d)     0.00210       1.82120
   330    C   15  dz2    Ryd( 3d)     0.00427       1.93182

   331    O   16  S      Cor( 1S)     1.99981     -19.36717
   332    O   16  S      Val( 2S)     1.72625      -0.98452
   333    O   16  S      Ryd( 3S)     0.00392       0.77874
   334    O   16  S      Ryd( 4S)     0.00019       1.56995
   335    O   16  S      Ryd( 5S)     0.00000      49.82186
   336    O   16  px     Val( 2p)     1.68597      -0.31780
   337    O   16  px     Ryd( 3p)     0.00171       0.70244
   338    O   16  px     Ryd( 4p)     0.00004       0.94488
   339    O   16  px     Ryd( 5p)     0.00002       5.06760
   340    O   16  py     Val( 2p)     1.69130      -0.33079
   341    O   16  py     Ryd( 3p)     0.00176       0.73590
   342    O   16  py     Ryd( 4p)     0.00009       0.84947
   343    O   16  py     Ryd( 5p)     0.00004       5.21585
   344    O   16  pz     Val( 2p)     1.58647      -0.32365
   345    O   16  pz     Ryd( 3p)     0.00126       0.77721
   346    O   16  pz     Ryd( 4p)     0.00008       0.85364
   347    O   16  pz     Ryd( 5p)     0.00005       5.26871
   348    O   16  dxy    Ryd( 3d)     0.00067       3.08277
   349    O   16  dxz    Ryd( 3d)     0.00083       3.13259
   350    O   16  dyz    Ryd( 3d)     0.00113       3.51745
   351    O   16  dx2y2  Ryd( 3d)     0.00051       3.09736
   352    O   16  dz2    Ryd( 3d)     0.00131       3.22899

   353    F   17  S      Cor( 1S)     1.99991     -24.99974
   354    F   17  S      Val( 2S)     1.80525      -1.41339
   355    F   17  S      Ryd( 3S)     0.00070       1.41681
   356    F   17  S      Ryd( 4S)     0.00013       1.70638
   357    F   17  S      Ryd( 5S)     0.00000      66.66493
   358    F   17  px     Val( 2p)     1.71835      -0.52653
   359    F   17  px     Ryd( 3p)     0.00115       0.55591
   360    F   17  px     Ryd( 4p)     0.00017       1.37648
   361    F   17  px     Ryd( 5p)     0.00004       6.48208
   362    F   17  py     Val( 2p)     1.88502      -0.53559
   363    F   17  py     Ryd( 3p)     0.00198       0.56502
   364    F   17  py     Ryd( 4p)     0.00011       1.38657
   365    F   17  py     Ryd( 5p)     0.00001       6.38761
   366    F   17  pz     Val( 2p)     1.92500      -0.53970
   367    F   17  pz     Ryd( 3p)     0.00212       0.68555
   368    F   17  pz     Ryd( 4p)     0.00018       1.45005
   369    F   17  pz     Ryd( 5p)     0.00001       6.39889
   370    F   17  dxy    Ryd( 3d)     0.00083       4.12952
   371    F   17  dxz    Ryd( 3d)     0.00074       4.10145
   372    F   17  dyz    Ryd( 3d)     0.00025       3.92275
   373    F   17  dx2y2  Ryd( 3d)     0.00076       4.05982
   374    F   17  dz2    Ryd( 3d)     0.00040       3.98181

   375    H   18  S      Val( 1S)     0.79474       0.10960
   376    H   18  S      Ryd( 2S)     0.00040       0.85157
   377    H   18  S      Ryd( 3S)     0.00021       1.89234

   378    H   19  S      Val( 1S)     0.79322       0.10817
   379    H   19  S      Ryd( 2S)     0.00046       0.78820
   380    H   19  S      Ryd( 3S)     0.00022       1.96126

   381    H   20  S      Val( 1S)     0.79326       0.10471
   382    H   20  S      Ryd( 3S)     0.00073       1.44256
   383    H   20  S      Ryd( 2S)     0.00022       1.40341

   384    H   21  S      Val( 1S)     0.79029       0.10985
   385    H   21  S      Ryd( 2S)     0.00083       1.35002
   386    H   21  S      Ryd( 3S)     0.00019       1.51582

   387    H   22  S      Val( 1S)     0.79339       0.10817
   388    H   22  S      Ryd( 2S)     0.00046       0.80585
   389    H   22  S      Ryd( 3S)     0.00022       1.95956

   390    H   23  S      Val( 1S)     0.76492       0.04290
   391    H   23  S      Ryd( 2S)     0.00203       0.61311
   392    H   23  S      Ryd( 3S)     0.00023       2.40720

   393    H   24  S      Val( 1S)     0.58860       0.14250
   394    H   24  S      Ryd( 2S)     0.00258       0.57884
   395    H   24  S      Ryd( 3S)     0.00039       2.24317

   396    H   25  S      Val( 1S)     0.77868       0.09831
   397    H   25  S      Ryd( 2S)     0.00069       1.02293
   398    H   25  S      Ryd( 3S)     0.00020       1.67740

   399    H   26  S      Val( 1S)     0.78919       0.10586
   400    H   26  S      Ryd( 2S)     0.00038       0.98309
   401    H   26  S      Ryd( 3S)     0.00022       1.75830

   402    H   27  S      Val( 1S)     0.78961       0.10665
   403    H   27  S      Ryd( 2S)     0.00044       0.79515
   404    H   27  S      Ryd( 3S)     0.00022       1.96676

   405    H   28  S      Val( 1S)     0.78708       0.10107
   406    H   28  S      Ryd( 2S)     0.00094       1.33300
   407    H   28  S      Ryd( 3S)     0.00016       1.47158

   408    H   29  S      Val( 1S)     0.84852       0.02839
   409    H   29  S      Ryd( 2S)     0.00110       0.56210
   410    H   29  S      Ryd( 3S)     0.00024       2.18727

 WARNING:  1 low occupancy (<1.9990e) core orbital  found on  C   10

 WARNING:  Population inversion found on atom  C    1
           Population inversion found on atom  C    2
           Population inversion found on atom  C    3
           Population inversion found on atom  C    4
           Population inversion found on atom  C    5
           Population inversion found on atom  C    6
           Population inversion found on atom  C    7
           Population inversion found on atom  C    8
           Population inversion found on atom  N    9
           Population inversion found on atom  C   10
           Population inversion found on atom  C   11
           Population inversion found on atom  C   12
           Population inversion found on atom  C   13
           Population inversion found on atom  C   14
           Population inversion found on atom  C   15
           Population inversion found on atom  H   20


 Summary of Natural Population Analysis:                  
                                                          
                                       Natural Population 
                Natural  -----------------------------------------------
    Atom  No    Charge         Core      Valence    Rydberg      Total
 -----------------------------------------------------------------------
      C    1   -0.20152      1.99929     4.18533    0.01690     6.20152
      C    2   -0.18504      1.99929     4.16903    0.01672     6.18504
      C    3   -0.19580      1.99917     4.18056    0.01606     6.19580
      C    4   -0.03699      1.99911     4.01984    0.01804     6.03699
      C    5   -0.20824      1.99916     4.19337    0.01570     6.20824
      C    6   -0.18470      1.99929     4.16845    0.01696     6.18470
      C    7   -0.07799      1.99906     4.04793    0.03100     6.07799
      C    8   -0.10131      1.99903     4.08379    0.01849     6.10131
      N    9   -0.62245      1.99940     5.60510    0.01795     7.62245
      C   10    0.42796      1.99856     3.54615    0.02733     5.57204
      C   11   -0.25390      1.99918     4.23820    0.01652     6.25390
      C   12   -0.17552      1.99930     4.16010    0.01612     6.17552
      C   13   -0.19781      1.99929     4.18193    0.01659     6.19781
      C   14   -0.18428      1.99919     4.16975    0.01534     6.18428
      C   15    0.56936      1.99948     3.39244    0.03873     5.43064
      O   16   -0.70340      1.99981     6.68999    0.01359     8.70340
      F   17   -0.34313      1.99991     7.33363    0.00960     9.34313
      H   18    0.20465      0.00000     0.79474    0.00061     0.79535
      H   19    0.20611      0.00000     0.79322    0.00068     0.79389
      H   20    0.20580      0.00000     0.79326    0.00095     0.79420
      H   21    0.20870      0.00000     0.79029    0.00101     0.79130
      H   22    0.20593      0.00000     0.79339    0.00068     0.79407
      H   23    0.23281      0.00000     0.76492    0.00226     0.76719
      H   24    0.40844      0.00000     0.58860    0.00296     0.59156
      H   25    0.22043      0.00000     0.77868    0.00089     0.77957
      H   26    0.21020      0.00000     0.78919    0.00061     0.78980
      H   27    0.20973      0.00000     0.78961    0.00066     0.79027
      H   28    0.21182      0.00000     0.78708    0.00110     0.78818
      H   29    0.15014      0.00000     0.84852    0.00134     0.84986
 =======================================================================
   * Total *   -0.00000     33.98754    85.67709    0.33537   120.00000

                                 Natural Population      
 --------------------------------------------------------
   Core                      33.98754 ( 99.9633% of  34)
   Valence                   85.67709 ( 99.6245% of  86)
   Natural Minimal Basis    119.66463 ( 99.7205% of 120)
   Natural Rydberg Basis      0.33537 (  0.2795% of 120)
 --------------------------------------------------------

    Atom  No          Natural Electron Configuration
 ----------------------------------------------------------------------------
      C    1      [core]2S( 0.95)2p( 3.24)4p( 0.01)
      C    2      [core]2S( 0.95)2p( 3.22)4p( 0.01)
      C    3      [core]2S( 0.94)2p( 3.25)4p( 0.01)
      C    4      [core]2S( 0.89)2p( 3.13)4p( 0.01)
      C    5      [core]2S( 0.94)2p( 3.26)4p( 0.01)
      C    6      [core]2S( 0.95)2p( 3.22)4p( 0.01)
      C    7      [core]2S( 0.90)2p( 3.15)4p( 0.02)
      C    8      [core]2S( 0.89)2p( 3.20)4p( 0.01)
      N    9      [core]2S( 1.24)2p( 4.36)3p( 0.01)
      C   10      [core]2S( 0.82)2p( 2.72)3d( 0.01)4p( 0.02)
      C   11      [core]2S( 0.96)2p( 3.28)4p( 0.01)
      C   12      [core]2S( 0.95)2p( 3.21)4p( 0.01)
      C   13      [core]2S( 0.95)2p( 3.24)4p( 0.01)
      C   14      [core]2S( 0.94)2p( 3.23)4p( 0.01)
      C   15      [core]2S( 0.86)2p( 2.53)3S( 0.01)3d( 0.01)4p( 0.02)
      O   16      [core]2S( 1.73)2p( 4.96)
      F   17      [core]2S( 1.81)2p( 5.53)3p( 0.01)
      H   18            1S( 0.79)
      H   19            1S( 0.79)
      H   20            1S( 0.79)
      H   21            1S( 0.79)
      H   22            1S( 0.79)
      H   23            1S( 0.76)
      H   24            1S( 0.59)
      H   25            1S( 0.78)
      H   26            1S( 0.79)
      H   27            1S( 0.79)
      H   28            1S( 0.79)
      H   29            1S( 0.85)


 Wiberg bond index matrix in the NAO basis:                                    

     Atom    1       2       3       4       5       6       7       8       9
     ---- ------  ------  ------  ------  ------  ------  ------  ------  ------
   1.  C  0.0000  1.4301  0.0111  0.1083  0.0113  1.4394  0.0012  0.0034  0.0010
   2.  C  1.4301  0.0000  1.4425  0.0126  0.1103  0.0115  0.0082  0.0004  0.0005
   3.  C  0.0111  1.4425  0.0000  1.3970  0.0126  0.1138  0.0107  0.0071  0.0076
   4.  C  0.1083  0.0126  1.3970  0.0000  1.4047  0.0129  0.9830  0.0180  0.0181
   5.  C  0.0113  0.1103  0.0126  1.4047  0.0000  1.4300  0.0100  0.0098  0.0036
   6.  C  1.4394  0.0115  0.1138  0.0129  1.4300  0.0000  0.0079  0.0004  0.0008
   7.  C  0.0012  0.0082  0.0107  0.9830  0.0100  0.0079  0.0000  0.9852  0.9614
   8.  C  0.0034  0.0004  0.0071  0.0180  0.0098  0.0004  0.9852  0.0000  0.0097
   9.  N  0.0010  0.0005  0.0076  0.0181  0.0036  0.0008  0.9614  0.0097  0.0000
  10.  C  0.0010  0.0002  0.0013  0.0081  0.0021  0.0004  0.0100  1.3689  0.0077
  11.  C  0.0002  0.0000  0.0003  0.0003  0.0004  0.0001  0.0075  0.0129  0.0005
  12.  C  0.0008  0.0001  0.0009  0.0024  0.0009  0.0002  0.0014  0.1065  0.0026
  13.  C  0.0001  0.0002  0.0002  0.0006  0.0003  0.0001  0.0081  0.0132  0.0009
  14.  C  0.0009  0.0004  0.0019  0.0057  0.0013  0.0005  0.0121  1.3920  0.0069
  15.  C  0.0001  0.0004  0.0009  0.0059  0.0013  0.0002  0.0099  0.0071  1.2341
  16.  O  0.0001  0.0003  0.0007  0.0049  0.0006  0.0001  0.0136  0.0010  0.1627
  17.  F  0.0002  0.0001  0.0008  0.0006  0.0004  0.0001  0.0047  0.0480  0.0009
  18.  H  0.9300  0.0037  0.0077  0.0003  0.0076  0.0037  0.0004  0.0000  0.0000
  19.  H  0.0037  0.9300  0.0035  0.0069  0.0004  0.0076  0.0003  0.0000  0.0002
  20.  H  0.0075  0.0038  0.9273  0.0038  0.0090  0.0004  0.0021  0.0001  0.0005
  21.  H  0.0075  0.0004  0.0088  0.0039  0.9258  0.0039  0.0023  0.0001  0.0008
  22.  H  0.0037  0.0076  0.0003  0.0070  0.0037  0.9297  0.0003  0.0000  0.0001
  23.  H  0.0026  0.0004  0.0043  0.0022  0.0123  0.0002  0.8867  0.0027  0.0096
  24.  H  0.0000  0.0001  0.0001  0.0028  0.0001  0.0001  0.0050  0.0026  0.8009
  25.  H  0.0000  0.0000  0.0000  0.0001  0.0000  0.0000  0.0004  0.0060  0.0001
  26.  H  0.0000  0.0000  0.0000  0.0000  0.0000  0.0000  0.0004  0.0003  0.0000
  27.  H  0.0000  0.0000  0.0000  0.0000  0.0000  0.0000  0.0003  0.0072  0.0000
  28.  H  0.0001  0.0000  0.0001  0.0001  0.0006  0.0001  0.0022  0.0037  0.0004
  29.  H  0.0000  0.0001  0.0001  0.0003  0.0001  0.0001  0.0002  0.0003  0.0030

     Atom   10      11      12      13      14      15      16      17      18
     ---- ------  ------  ------  ------  ------  ------  ------  ------  ------
   1.  C  0.0010  0.0002  0.0008  0.0001  0.0009  0.0001  0.0001  0.0002  0.9300
   2.  C  0.0002  0.0000  0.0001  0.0002  0.0004  0.0004  0.0003  0.0001  0.0037
   3.  C  0.0013  0.0003  0.0009  0.0002  0.0019  0.0009  0.0007  0.0008  0.0077
   4.  C  0.0081  0.0003  0.0024  0.0006  0.0057  0.0059  0.0049  0.0006  0.0003
   5.  C  0.0021  0.0004  0.0009  0.0003  0.0013  0.0013  0.0006  0.0004  0.0076
   6.  C  0.0004  0.0001  0.0002  0.0001  0.0005  0.0002  0.0001  0.0001  0.0037
   7.  C  0.0100  0.0075  0.0014  0.0081  0.0121  0.0099  0.0136  0.0047  0.0004
   8.  C  1.3689  0.0129  0.1065  0.0132  1.3920  0.0071  0.0010  0.0480  0.0000
   9.  N  0.0077  0.0005  0.0026  0.0009  0.0069  1.2341  0.1627  0.0009  0.0000
  10.  C  0.0000  1.3859  0.0141  0.1007  0.0142  0.0006  0.0008  0.8998  0.0000
  11.  C  1.3859  0.0000  1.4439  0.0109  0.1117  0.0002  0.0001  0.0469  0.0000
  12.  C  0.0141  1.4439  0.0000  1.4239  0.0116  0.0003  0.0004  0.0066  0.0000
  13.  C  0.1007  0.0109  1.4239  0.0000  1.4454  0.0002  0.0002  0.0126  0.0000
  14.  C  0.0142  0.1117  0.0116  1.4454  0.0000  0.0008  0.0009  0.0063  0.0000
  15.  C  0.0006  0.0002  0.0003  0.0002  0.0008  0.0000  1.6205  0.0002  0.0000
  16.  O  0.0008  0.0001  0.0004  0.0002  0.0009  1.6205  0.0000  0.0002  0.0000
  17.  F  0.8998  0.0469  0.0066  0.0126  0.0063  0.0002  0.0002  0.0000  0.0000
  18.  H  0.0000  0.0000  0.0000  0.0000  0.0000  0.0000  0.0000  0.0000  0.0000
  19.  H  0.0000  0.0000  0.0000  0.0000  0.0000  0.0000  0.0000  0.0000  0.0026
  20.  H  0.0002  0.0001  0.0000  0.0000  0.0001  0.0000  0.0001  0.0004  0.0002
  21.  H  0.0001  0.0000  0.0000  0.0000  0.0001  0.0003  0.0001  0.0000  0.0002
  22.  H  0.0000  0.0000  0.0000  0.0000  0.0000  0.0000  0.0000  0.0000  0.0026
  23.  H  0.0029  0.0010  0.0001  0.0002  0.0086  0.0039  0.0038  0.0018  0.0000
  24.  H  0.0007  0.0001  0.0000  0.0001  0.0006  0.0045  0.0048  0.0001  0.0000
  25.  H  0.0035  0.9235  0.0051  0.0074  0.0006  0.0000  0.0000  0.0027  0.0000
  26.  H  0.0066  0.0037  0.9285  0.0038  0.0075  0.0000  0.0000  0.0005  0.0000
  27.  H  0.0004  0.0077  0.0038  0.9281  0.0038  0.0000  0.0000  0.0003  0.0000
  28.  H  0.0077  0.0004  0.0074  0.0043  0.9251  0.0001  0.0001  0.0007  0.0000
  29.  H  0.0000  0.0000  0.0000  0.0001  0.0001  0.9258  0.0391  0.0000  0.0000

     Atom   19      20      21      22      23      24      25      26      27
     ---- ------  ------  ------  ------  ------  ------  ------  ------  ------
   1.  C  0.0037  0.0075  0.0075  0.0037  0.0026  0.0000  0.0000  0.0000  0.0000
   2.  C  0.9300  0.0038  0.0004  0.0076  0.0004  0.0001  0.0000  0.0000  0.0000
   3.  C  0.0035  0.9273  0.0088  0.0003  0.0043  0.0001  0.0000  0.0000  0.0000
   4.  C  0.0069  0.0038  0.0039  0.0070  0.0022  0.0028  0.0001  0.0000  0.0000
   5.  C  0.0004  0.0090  0.9258  0.0037  0.0123  0.0001  0.0000  0.0000  0.0000
   6.  C  0.0076  0.0004  0.0039  0.9297  0.0002  0.0001  0.0000  0.0000  0.0000
   7.  C  0.0003  0.0021  0.0023  0.0003  0.8867  0.0050  0.0004  0.0004  0.0003
   8.  C  0.0000  0.0001  0.0001  0.0000  0.0027  0.0026  0.0060  0.0003  0.0072
   9.  N  0.0002  0.0005  0.0008  0.0001  0.0096  0.8009  0.0001  0.0000  0.0000
  10.  C  0.0000  0.0002  0.0001  0.0000  0.0029  0.0007  0.0035  0.0066  0.0004
  11.  C  0.0000  0.0001  0.0000  0.0000  0.0010  0.0001  0.9235  0.0037  0.0077
  12.  C  0.0000  0.0000  0.0000  0.0000  0.0001  0.0000  0.0051  0.9285  0.0038
  13.  C  0.0000  0.0000  0.0000  0.0000  0.0002  0.0001  0.0074  0.0038  0.9281
  14.  C  0.0000  0.0001  0.0001  0.0000  0.0086  0.0006  0.0006  0.0075  0.0038
  15.  C  0.0000  0.0000  0.0003  0.0000  0.0039  0.0045  0.0000  0.0000  0.0000
  16.  O  0.0000  0.0001  0.0001  0.0000  0.0038  0.0048  0.0000  0.0000  0.0000
  17.  F  0.0000  0.0004  0.0000  0.0000  0.0018  0.0001  0.0027  0.0005  0.0003
  18.  H  0.0026  0.0002  0.0002  0.0026  0.0000  0.0000  0.0000  0.0000  0.0000
  19.  H  0.0000  0.0026  0.0004  0.0002  0.0000  0.0000  0.0000  0.0000  0.0000
  20.  H  0.0026  0.0000  0.0002  0.0004  0.0003  0.0000  0.0000  0.0000  0.0000
  21.  H  0.0004  0.0002  0.0000  0.0026  0.0003  0.0000  0.0000  0.0000  0.0000
  22.  H  0.0002  0.0004  0.0026  0.0000  0.0003  0.0000  0.0000  0.0000  0.0000
  23.  H  0.0000  0.0003  0.0003  0.0003  0.0000  0.0037  0.0001  0.0000  0.0003
  24.  H  0.0000  0.0000  0.0000  0.0000  0.0037  0.0000  0.0000  0.0000  0.0000
  25.  H  0.0000  0.0000  0.0000  0.0000  0.0001  0.0000  0.0000  0.0027  0.0002
  26.  H  0.0000  0.0000  0.0000  0.0000  0.0000  0.0000  0.0027  0.0000  0.0026
  27.  H  0.0000  0.0000  0.0000  0.0000  0.0003  0.0000  0.0002  0.0026  0.0000
  28.  H  0.0000  0.0000  0.0001  0.0000  0.0005  0.0002  0.0003  0.0002  0.0025
  29.  H  0.0000  0.0000  0.0001  0.0000  0.0003  0.0100  0.0000  0.0000  0.0000

     Atom   28      29
     ---- ------  ------
   1.  C  0.0001  0.0000
   2.  C  0.0000  0.0001
   3.  C  0.0001  0.0001
   4.  C  0.0001  0.0003
   5.  C  0.0006  0.0001
   6.  C  0.0001  0.0001
   7.  C  0.0022  0.0002
   8.  C  0.0037  0.0003
   9.  N  0.0004  0.0030
  10.  C  0.0077  0.0000
  11.  C  0.0004  0.0000
  12.  C  0.0074  0.0000
  13.  C  0.0043  0.0001
  14.  C  0.9251  0.0001
  15.  C  0.0001  0.9258
  16.  O  0.0001  0.0391
  17.  F  0.0007  0.0000
  18.  H  0.0000  0.0000
  19.  H  0.0000  0.0000
  20.  H  0.0000  0.0000
  21.  H  0.0001  0.0001
  22.  H  0.0000  0.0000
  23.  H  0.0005  0.0003
  24.  H  0.0002  0.0100
  25.  H  0.0003  0.0000
  26.  H  0.0002  0.0000
  27.  H  0.0025  0.0000
  28.  H  0.0000  0.0000
  29.  H  0.0000  0.0000


 Wiberg bond index, Totals by atom:                                            

     Atom    1
     ---- ------
   1.  C  3.9643
   2.  C  3.9639
   3.  C  3.9617
   4.  C  4.0108
   5.  C  3.9594
   6.  C  3.9640
   7.  C  3.9355
   8.  C  4.0067
   9.  N  3.2345
  10.  C  3.8377
  11.  C  3.9585
  12.  C  3.9616
  13.  C  3.9614
  14.  C  3.9590
  15.  C  3.8174
  16.  O  1.8552
  17.  F  1.0349
  18.  H  0.9591
  19.  H  0.9586
  20.  H  0.9591
  21.  H  0.9580
  22.  H  0.9587
  23.  H  0.9493
  24.  H  0.8367
  25.  H  0.9528
  26.  H  0.9568
  27.  H  0.9570
  28.  H  0.9569
  29.  H  0.9797


 Atom-atom overlap-weighted NAO bond order:                                    

     Atom    1       2       3       4       5       6       7       8       9
     ---- ------  ------  ------  ------  ------  ------  ------  ------  ------
   1.  C  0.0000  1.1459  0.0137 -0.0458  0.0140  1.1487  0.0006 -0.0003 -0.0007
   2.  C  1.1459  0.0000  1.1443  0.0232 -0.0428  0.0166  0.0075  0.0002 -0.0010
   3.  C  0.0137  1.1443  0.0000  1.1252  0.0133 -0.0404  0.0202 -0.0091  0.0036
   4.  C -0.0458  0.0232  1.1252  0.0000  1.1298  0.0239  0.8654  0.0314 -0.0039
   5.  C  0.0140 -0.0428  0.0133  1.1298  0.0000  1.1401  0.0121 -0.0041 -0.0053
   6.  C  1.1487  0.0166 -0.0404  0.0239  1.1401  0.0000  0.0105 -0.0006 -0.0004
   7.  C  0.0006  0.0075  0.0202  0.8654  0.0121  0.0105  0.0000  0.8579  0.8102
   8.  C -0.0003  0.0002 -0.0091  0.0314 -0.0041 -0.0006  0.8579  0.0000  0.0131
   9.  N -0.0007 -0.0010  0.0036 -0.0039 -0.0053 -0.0004  0.8102  0.0131  0.0000
  10.  C -0.0001  0.0004 -0.0011 -0.0016  0.0004 -0.0000  0.0162  1.1325  0.0015
  11.  C -0.0000 -0.0000  0.0004 -0.0008  0.0000 -0.0000  0.0108  0.0301 -0.0014
  12.  C -0.0000 -0.0000  0.0000 -0.0004 -0.0000 -0.0000  0.0010 -0.0406 -0.0003
  13.  C -0.0000  0.0000  0.0002  0.0005  0.0008 -0.0000  0.0087  0.0159  0.0000
  14.  C  0.0003  0.0001  0.0005 -0.0125 -0.0020  0.0003  0.0186  1.1200 -0.0056
  15.  C -0.0001 -0.0003  0.0024 -0.0104  0.0000  0.0003  0.0104  0.0089  1.0276
  16.  O  0.0000  0.0000 -0.0000 -0.0005 -0.0008 -0.0000  0.0053 -0.0008 -0.0328
  17.  F -0.0000  0.0000  0.0032  0.0002 -0.0000  0.0000 -0.0041 -0.0314  0.0008
  18.  H  0.8056  0.0176  0.0019  0.0004  0.0022  0.0179 -0.0002  0.0000  0.0000
  19.  H  0.0183  0.8059  0.0159  0.0013 -0.0005  0.0028 -0.0007  0.0000  0.0000
  20.  H  0.0027  0.0174  0.7995  0.0167  0.0028  0.0015 -0.0027 -0.0006  0.0001
  21.  H  0.0028  0.0013  0.0028  0.0151  0.8002  0.0177 -0.0042  0.0004 -0.0025
  22.  H  0.0181  0.0030 -0.0006  0.0011  0.0164  0.8073 -0.0006 -0.0000  0.0000
  23.  H -0.0001 -0.0000 -0.0013  0.0025  0.0050 -0.0007  0.7507  0.0095 -0.0135
  24.  H  0.0000  0.0000 -0.0002  0.0064  0.0004  0.0000  0.0020 -0.0078  0.7091
  25.  H  0.0000 -0.0000  0.0000  0.0000  0.0000  0.0000 -0.0004  0.0009  0.0000
  26.  H  0.0000  0.0000  0.0000  0.0000 -0.0000 -0.0000 -0.0003  0.0005  0.0000
  27.  H -0.0000 -0.0000  0.0000  0.0000 -0.0000  0.0000 -0.0008  0.0007 -0.0000
  28.  H  0.0000  0.0001  0.0001 -0.0003 -0.0008 -0.0002 -0.0018  0.0132 -0.0023
  29.  H  0.0000 -0.0000  0.0004  0.0030  0.0010 -0.0000  0.0020  0.0004 -0.0089

     Atom   10      11      12      13      14      15      16      17      18
     ---- ------  ------  ------  ------  ------  ------  ------  ------  ------
   1.  C -0.0001 -0.0000 -0.0000 -0.0000  0.0003 -0.0001  0.0000 -0.0000  0.8056
   2.  C  0.0004 -0.0000 -0.0000  0.0000  0.0001 -0.0003  0.0000  0.0000  0.0176
   3.  C -0.0011  0.0004  0.0000  0.0002  0.0005  0.0024 -0.0000  0.0032  0.0019
   4.  C -0.0016 -0.0008 -0.0004  0.0005 -0.0125 -0.0104 -0.0005  0.0002  0.0004
   5.  C  0.0004  0.0000 -0.0000  0.0008 -0.0020  0.0000 -0.0008 -0.0000  0.0022
   6.  C -0.0000 -0.0000 -0.0000 -0.0000  0.0003  0.0003 -0.0000  0.0000  0.0179
   7.  C  0.0162  0.0108  0.0010  0.0087  0.0186  0.0104  0.0053 -0.0041 -0.0002
   8.  C  1.1325  0.0301 -0.0406  0.0159  1.1200  0.0089 -0.0008 -0.0314  0.0000
   9.  N  0.0015 -0.0014 -0.0003  0.0000 -0.0056  1.0276 -0.0328  0.0008  0.0000
  10.  C  0.0000  1.1418  0.0313 -0.0339  0.0266  0.0003 -0.0000  0.7449 -0.0000
  11.  C  1.1418  0.0000  1.1472  0.0121 -0.0373 -0.0001 -0.0000 -0.0281 -0.0000
  12.  C  0.0313  1.1472  0.0000  1.1414  0.0136  0.0000  0.0000  0.0016  0.0000
  13.  C -0.0339  0.0121  1.1414  0.0000  1.1449 -0.0000  0.0000  0.0000  0.0000
  14.  C  0.0266 -0.0373  0.0136  1.1449  0.0000  0.0010 -0.0001  0.0039 -0.0000
  15.  C  0.0003 -0.0001  0.0000 -0.0000  0.0010  0.0000  1.2240 -0.0003 -0.0000
  16.  O -0.0000 -0.0000  0.0000  0.0000 -0.0001  1.2240  0.0000  0.0000 -0.0000
  17.  F  0.7449 -0.0281  0.0016  0.0000  0.0039 -0.0003  0.0000  0.0000  0.0000
  18.  H -0.0000 -0.0000  0.0000  0.0000 -0.0000 -0.0000 -0.0000  0.0000  0.0000
  19.  H  0.0000 -0.0000 -0.0000  0.0000  0.0000  0.0000  0.0000 -0.0000 -0.0034
  20.  H -0.0003 -0.0000 -0.0000 -0.0000  0.0002 -0.0002  0.0000  0.0006  0.0000
  21.  H -0.0001 -0.0000 -0.0000 -0.0000 -0.0007 -0.0001  0.0002  0.0000  0.0000
  22.  H -0.0000 -0.0000  0.0000  0.0000  0.0000 -0.0001 -0.0000 -0.0000 -0.0034
  23.  H -0.0049  0.0010 -0.0002 -0.0003  0.0054 -0.0026  0.0006  0.0059  0.0000
  24.  H  0.0008 -0.0004 -0.0001  0.0002  0.0052  0.0080  0.0079 -0.0001  0.0000
  25.  H  0.0157  0.8020  0.0215  0.0026 -0.0000 -0.0000 -0.0000  0.0021  0.0000
  26.  H  0.0002  0.0170  0.8046  0.0176  0.0017  0.0000  0.0000  0.0000 -0.0000
  27.  H -0.0000  0.0024  0.0186  0.8058  0.0166 -0.0000 -0.0000  0.0000 -0.0000
  28.  H  0.0008  0.0015  0.0028  0.0188  0.7995 -0.0001 -0.0000 -0.0001 -0.0000
  29.  H -0.0001  0.0000  0.0000  0.0000  0.0002  0.8060 -0.0181  0.0000  0.0000

     Atom   19      20      21      22      23      24      25      26      27
     ---- ------  ------  ------  ------  ------  ------  ------  ------  ------
   1.  C  0.0183  0.0027  0.0028  0.0181 -0.0001  0.0000  0.0000  0.0000 -0.0000
   2.  C  0.8059  0.0174  0.0013  0.0030 -0.0000  0.0000 -0.0000  0.0000 -0.0000
   3.  C  0.0159  0.7995  0.0028 -0.0006 -0.0013 -0.0002  0.0000  0.0000  0.0000
   4.  C  0.0013  0.0167  0.0151  0.0011  0.0025  0.0064  0.0000  0.0000  0.0000
   5.  C -0.0005  0.0028  0.8002  0.0164  0.0050  0.0004  0.0000 -0.0000 -0.0000
   6.  C  0.0028  0.0015  0.0177  0.8073 -0.0007  0.0000  0.0000 -0.0000  0.0000
   7.  C -0.0007 -0.0027 -0.0042 -0.0006  0.7507  0.0020 -0.0004 -0.0003 -0.0008
   8.  C  0.0000 -0.0006  0.0004 -0.0000  0.0095 -0.0078  0.0009  0.0005  0.0007
   9.  N  0.0000  0.0001 -0.0025  0.0000 -0.0135  0.7091  0.0000  0.0000 -0.0000
  10.  C  0.0000 -0.0003 -0.0001 -0.0000 -0.0049  0.0008  0.0157  0.0002 -0.0000
  11.  C -0.0000 -0.0000 -0.0000 -0.0000  0.0010 -0.0004  0.8020  0.0170  0.0024
  12.  C -0.0000 -0.0000 -0.0000  0.0000 -0.0002 -0.0001  0.0215  0.8046  0.0186
  13.  C  0.0000 -0.0000 -0.0000  0.0000 -0.0003  0.0002  0.0026  0.0176  0.8058
  14.  C  0.0000  0.0002 -0.0007  0.0000  0.0054  0.0052 -0.0000  0.0017  0.0166
  15.  C  0.0000 -0.0002 -0.0001 -0.0001 -0.0026  0.0080 -0.0000  0.0000 -0.0000
  16.  O  0.0000  0.0000  0.0002 -0.0000  0.0006  0.0079 -0.0000  0.0000 -0.0000
  17.  F -0.0000  0.0006  0.0000 -0.0000  0.0059 -0.0001  0.0021  0.0000  0.0000
  18.  H -0.0034  0.0000  0.0000 -0.0034  0.0000  0.0000  0.0000 -0.0000 -0.0000
  19.  H  0.0000 -0.0034 -0.0000  0.0000  0.0000  0.0000 -0.0000 -0.0000 -0.0000
  20.  H -0.0034  0.0000  0.0000 -0.0000  0.0008  0.0000 -0.0000 -0.0000 -0.0000
  21.  H -0.0000  0.0000  0.0000 -0.0036  0.0000 -0.0002  0.0000  0.0000  0.0000
  22.  H  0.0000 -0.0000 -0.0036  0.0000  0.0000  0.0000  0.0000  0.0000 -0.0000
  23.  H  0.0000  0.0008  0.0000  0.0000  0.0000  0.0034  0.0000  0.0000  0.0000
  24.  H  0.0000  0.0000 -0.0002  0.0000  0.0034  0.0000 -0.0000  0.0000  0.0000
  25.  H -0.0000 -0.0000  0.0000  0.0000  0.0000 -0.0000  0.0000 -0.0032  0.0000
  26.  H -0.0000 -0.0000  0.0000  0.0000  0.0000  0.0000 -0.0032  0.0000 -0.0034
  27.  H -0.0000 -0.0000  0.0000 -0.0000  0.0000  0.0000  0.0000 -0.0034  0.0000
  28.  H -0.0000  0.0000 -0.0010 -0.0000  0.0001  0.0007 -0.0000  0.0000 -0.0036
  29.  H  0.0000  0.0000 -0.0002  0.0000  0.0028  0.0056 -0.0000  0.0000  0.0000

     Atom   28      29
     ---- ------  ------
   1.  C  0.0000  0.0000
   2.  C  0.0001 -0.0000
   3.  C  0.0001  0.0004
   4.  C -0.0003  0.0030
   5.  C -0.0008  0.0010
   6.  C -0.0002 -0.0000
   7.  C -0.0018  0.0020
   8.  C  0.0132  0.0004
   9.  N -0.0023 -0.0089
  10.  C  0.0008 -0.0001
  11.  C  0.0015  0.0000
  12.  C  0.0028  0.0000
  13.  C  0.0188  0.0000
  14.  C  0.7995  0.0002
  15.  C -0.0001  0.8060
  16.  O -0.0000 -0.0181
  17.  F -0.0001  0.0000
  18.  H -0.0000  0.0000
  19.  H -0.0000  0.0000
  20.  H  0.0000  0.0000
  21.  H -0.0010 -0.0002
  22.  H -0.0000  0.0000
  23.  H  0.0001  0.0028
  24.  H  0.0007  0.0056
  25.  H -0.0000 -0.0000
  26.  H  0.0000  0.0000
  27.  H -0.0036  0.0000
  28.  H  0.0000 -0.0000
  29.  H -0.0000  0.0000


 Atom-atom overlap-weighted NAO bond order, Totals by atom:                    

     Atom    1
     ---- ------
   1.  C  3.1236
   2.  C  3.1395
   3.  C  3.0950
   4.  C  3.1701
   5.  C  3.0821
   6.  C  3.1452
   7.  C  3.3942
   8.  C  3.1406
   9.  N  2.4874
  10.  C  3.0712
  11.  C  3.0981
  12.  C  3.1422
  13.  C  3.1355
  14.  C  3.1005
  15.  C  3.0747
  16.  O  1.1850
  17.  F  0.6993
  18.  H  0.8386
  19.  H  0.8363
  20.  H  0.8353
  21.  H  0.8279
  22.  H  0.8376
  23.  H  0.7640
  24.  H  0.7411
  25.  H  0.8412
  26.  H  0.8348
  27.  H  0.8365
  28.  H  0.8275
  29.  H  0.7940


 MO bond order:                                                                

     Atom    1       2       3       4       5       6       7       8       9
     ---- ------  ------  ------  ------  ------  ------  ------  ------  ------
   1.  C  0.0000  0.9401  0.2566 -0.2352  0.0528 -0.0997  0.0300  0.0160 -0.0516
   2.  C  0.9401  0.0000  0.0971  0.1611 -0.2690  0.2910 -0.0444  0.0013  0.0364
   3.  C  0.2566  0.0971  0.0000 -0.2907 -0.0766 -0.3249  0.0399  0.0286 -0.0306
   4.  C -0.2352  0.1611 -0.2907  0.0000  0.8123 -0.0833 -0.5004  0.1006  0.0854
   5.  C  0.0528 -0.2690 -0.0766  0.8123  0.0000  0.1230  0.1702 -0.0235  0.0265
   6.  C -0.0997  0.2910 -0.3249 -0.0833  0.1230  0.0000 -0.0665 -0.0267  0.0030
   7.  C  0.0300 -0.0444  0.0399 -0.5004  0.1702 -0.0665  0.0000  0.2700 -1.3736
   8.  C  0.0160  0.0013  0.0286  0.1006 -0.0235 -0.0267  0.2700  0.0000  0.2122
   9.  N -0.0516  0.0364 -0.0306  0.0854  0.0265  0.0030 -1.3736  0.2122  0.0000
  10.  C  0.0481 -0.0030 -0.0378  0.0420 -0.0817  0.0131  0.0881  1.9060  0.2634
  11.  C -0.0241 -0.0128  0.0325  0.0005  0.0113  0.0035 -0.0554  0.0285  0.0135
  12.  C -0.0482 -0.0009  0.0667 -0.0246  0.0440 -0.0333 -0.0363 -0.9534 -0.1321
  13.  C  0.0082  0.0239 -0.0203 -0.0290  0.0104 -0.0075 -0.0596 -0.2039 -0.0469
  14.  C  0.0625  0.0099 -0.0838  0.0755 -0.0260  0.0435  0.0571  1.9255  0.1893
  15.  C  0.0035  0.0426 -0.0348  0.0745 -0.0557 -0.0066 -0.0700 -0.1082 -0.0126
  16.  O -0.0093  0.0124  0.0225  0.0073 -0.0083 -0.0124 -0.1747  0.0418 -0.0583
  17.  F -0.0244 -0.0064  0.0094 -0.0239  0.0232 -0.0176  0.1082 -0.4644 -0.0534
  18.  H  1.4537 -0.0463  0.1061  0.0357  0.1248  0.0996  0.0258  0.0023  0.0038
  19.  H  0.0192  1.6538  0.0708  0.1342  0.0244  0.1290  0.0043  0.0037  0.0255
  20.  H  0.0487 -0.0821  0.6909  0.0987  0.0608  0.0195 -0.0066  0.0087  0.0362
  21.  H -0.0476  0.0035 -0.0524  0.0290 -0.6156 -0.0248 -0.0465  0.0027  0.0173
  22.  H -0.0712  0.0157  0.0012  0.0345  0.0977  0.3405 -0.0022  0.0020 -0.0031
  23.  H -0.0519 -0.0264  0.0744 -0.0466  0.1140  0.0098  0.2227  0.0105  0.0871
  24.  H -0.0008  0.0030  0.0110 -0.0647 -0.0001 -0.0042 -0.0340 -0.0017  0.0033
  25.  H -0.0042 -0.0016  0.0007 -0.0062  0.0043  0.0002 -0.0036  0.0607  0.0112
  26.  H  0.0001 -0.0010 -0.0013  0.0025 -0.0013  0.0011  0.0243  0.0211  0.0042
  27.  H -0.0044  0.0005  0.0008  0.0064  0.0038 -0.0015 -0.0032  0.0515 -0.0031
  28.  H -0.0027  0.0040  0.0019 -0.0104  0.0070 -0.0089 -0.0294  0.0334  0.0104
  29.  H  0.0048  0.0086  0.0028 -0.0303 -0.0158 -0.0005 -0.0038  0.0050 -0.1198

     Atom   10      11      12      13      14      15      16      17      18
     ---- ------  ------  ------  ------  ------  ------  ------  ------  ------
   1.  C  0.0481 -0.0241 -0.0482  0.0082  0.0625  0.0035 -0.0093 -0.0244  1.4537
   2.  C -0.0030 -0.0128 -0.0009  0.0239  0.0099  0.0426  0.0124 -0.0064 -0.0463
   3.  C -0.0378  0.0325  0.0667 -0.0203 -0.0838 -0.0348  0.0225  0.0094  0.1061
   4.  C  0.0420  0.0005 -0.0246 -0.0290  0.0755  0.0745  0.0073 -0.0239  0.0357
   5.  C -0.0817  0.0113  0.0440  0.0104 -0.0260 -0.0557 -0.0083  0.0232  0.1248
   6.  C  0.0131  0.0035 -0.0333 -0.0075  0.0435 -0.0066 -0.0124 -0.0176  0.0996
   7.  C  0.0881 -0.0554 -0.0363 -0.0596  0.0571 -0.0700 -0.1747  0.1082  0.0258
   8.  C  1.9060  0.0285 -0.9534 -0.2039  1.9255 -0.1082  0.0418 -0.4644  0.0023
   9.  N  0.2634  0.0135 -0.1321 -0.0469  0.1893 -0.0126 -0.0583 -0.0534  0.0038
  10.  C  0.0000  1.9046  0.1457 -0.9517 -0.2698 -0.0042  0.0604  0.7760 -0.0023
  11.  C  1.9046  0.0000  2.1541  0.0674 -1.0305  0.0090  0.0087 -0.5344  0.0005
  12.  C  0.1457  2.1541  0.0000  1.9380  0.0659  0.0432 -0.0506 -0.0503  0.0015
  13.  C -0.9517  0.0674  1.9380  0.0000  1.8360  0.0139 -0.0101  0.3797 -0.0003
  14.  C -0.2698 -1.0305  0.0659  1.8360  0.0000 -0.0592  0.0683 -0.0204  0.0004
  15.  C -0.0042  0.0090  0.0432  0.0139 -0.0592  0.0000 -0.7704  0.0269  0.0006
  16.  O  0.0604  0.0087 -0.0506 -0.0101  0.0683 -0.7704  0.0000 -0.0188 -0.0002
  17.  F  0.7760 -0.5344 -0.0503  0.3797 -0.0204  0.0269 -0.0188  0.0000  0.0019
  18.  H -0.0023  0.0005  0.0015 -0.0003  0.0004  0.0006 -0.0002  0.0019  0.0000
  19.  H -0.0011 -0.0009 -0.0040  0.0005  0.0051  0.0110  0.0010 -0.0000 -0.0559
  20.  H  0.0078 -0.0065 -0.0043  0.0015  0.0039  0.0046  0.0048  0.0045 -0.0098
  21.  H  0.0131  0.0027 -0.0058 -0.0075  0.0088  0.0119  0.0133 -0.0047 -0.0098
  22.  H  0.0067  0.0011 -0.0062 -0.0022  0.0094  0.0018 -0.0054  0.0008 -0.0560
  23.  H  0.0170 -0.0191 -0.0157  0.0210  0.0404  0.0083  0.0040 -0.0511  0.0040
  24.  H  0.0148  0.0203  0.0057  0.0051 -0.0599  0.1095 -0.0850  0.0037  0.0026
  25.  H  0.0525  0.9198  0.0029  0.0741  0.0127 -0.0071  0.0070 -0.0211  0.0002
  26.  H  0.0910  0.0147  1.0356  0.0342  0.0805  0.0028  0.0003 -0.0152 -0.0001
  27.  H  0.0183  0.0480 -0.0168  0.6324  0.0511  0.0012  0.0022  0.0107 -0.0004
  28.  H  0.0255  0.0114  0.0091  0.0010  0.1088 -0.0123  0.0126  0.0048  0.0000
  29.  H  0.0103 -0.0111 -0.0058  0.0167  0.0099  1.0156  0.0741  0.0041  0.0035

     Atom   19      20      21      22      23      24      25      26      27
     ---- ------  ------  ------  ------  ------  ------  ------  ------  ------
   1.  C  0.0192  0.0487 -0.0476 -0.0712 -0.0519 -0.0008 -0.0042  0.0001 -0.0044
   2.  C  1.6538 -0.0821  0.0035  0.0157 -0.0264  0.0030 -0.0016 -0.0010  0.0005
   3.  C  0.0708  0.6909 -0.0524  0.0012  0.0744  0.0110  0.0007 -0.0013  0.0008
   4.  C  0.1342  0.0987  0.0290  0.0345 -0.0466 -0.0647 -0.0062  0.0025  0.0064
   5.  C  0.0244  0.0608 -0.6156  0.0977  0.1140 -0.0001  0.0043 -0.0013  0.0038
   6.  C  0.1290  0.0195 -0.0248  0.3405  0.0098 -0.0042  0.0002  0.0011 -0.0015
   7.  C  0.0043 -0.0066 -0.0465 -0.0022  0.2227 -0.0340 -0.0036  0.0243 -0.0032
   8.  C  0.0037  0.0087  0.0027  0.0020  0.0105 -0.0017  0.0607  0.0211  0.0515
   9.  N  0.0255  0.0362  0.0173 -0.0031  0.0871  0.0033  0.0112  0.0042 -0.0031
  10.  C -0.0011  0.0078  0.0131  0.0067  0.0170  0.0148  0.0525  0.0910  0.0183
  11.  C -0.0009 -0.0065  0.0027  0.0011 -0.0191  0.0203  0.9198  0.0147  0.0480
  12.  C -0.0040 -0.0043 -0.0058 -0.0062 -0.0157  0.0057  0.0029  1.0356 -0.0168
  13.  C  0.0005  0.0015 -0.0075 -0.0022  0.0210  0.0051  0.0741  0.0342  0.6324
  14.  C  0.0051  0.0039  0.0088  0.0094  0.0404 -0.0599  0.0127  0.0805  0.0511
  15.  C  0.0110  0.0046  0.0119  0.0018  0.0083  0.1095 -0.0071  0.0028  0.0012
  16.  O  0.0010  0.0048  0.0133 -0.0054  0.0040 -0.0850  0.0070  0.0003  0.0022
  17.  F -0.0000  0.0045 -0.0047  0.0008 -0.0511  0.0037 -0.0211 -0.0152  0.0107
  18.  H -0.0559 -0.0098 -0.0098 -0.0560  0.0040  0.0026  0.0002 -0.0001 -0.0004
  19.  H  0.0000 -0.0551  0.0095 -0.0098 -0.0010 -0.0001 -0.0002 -0.0002 -0.0002
  20.  H -0.0551  0.0000 -0.0122  0.0100  0.0085 -0.0005 -0.0030 -0.0013 -0.0006
  21.  H  0.0095 -0.0122  0.0000 -0.0553  0.0172 -0.0019 -0.0015  0.0012  0.0010
  22.  H -0.0098  0.0100 -0.0553  0.0000  0.0190  0.0003 -0.0007 -0.0000  0.0000
  23.  H -0.0010  0.0085  0.0172  0.0190  0.0000  0.0747 -0.0010  0.0060  0.0195
  24.  H -0.0001 -0.0005 -0.0019  0.0003  0.0747  0.0000  0.0071  0.0016  0.0053
  25.  H -0.0002 -0.0030 -0.0015 -0.0007 -0.0010  0.0071  0.0000 -0.0552 -0.0080
  26.  H -0.0002 -0.0013  0.0012 -0.0000  0.0060  0.0016 -0.0552  0.0000 -0.0556
  27.  H -0.0002 -0.0006  0.0010  0.0000  0.0195  0.0053 -0.0080 -0.0556  0.0000
  28.  H -0.0011  0.0009 -0.0018 -0.0016  0.0254  0.0127  0.0058 -0.0111 -0.0546
  29.  H  0.0023  0.0013 -0.0010  0.0034  0.0246  0.1316  0.0004  0.0031  0.0033

     Atom   28      29
     ---- ------  ------
   1.  C -0.0027  0.0048
   2.  C  0.0040  0.0086
   3.  C  0.0019  0.0028
   4.  C -0.0104 -0.0303
   5.  C  0.0070 -0.0158
   6.  C -0.0089 -0.0005
   7.  C -0.0294 -0.0038
   8.  C  0.0334  0.0050
   9.  N  0.0104 -0.1198
  10.  C  0.0255  0.0103
  11.  C  0.0114 -0.0111
  12.  C  0.0091 -0.0058
  13.  C  0.0010  0.0167
  14.  C  0.1088  0.0099
  15.  C -0.0123  1.0156
  16.  O  0.0126  0.0741
  17.  F  0.0048  0.0041
  18.  H  0.0000  0.0035
  19.  H -0.0011  0.0023
  20.  H  0.0009  0.0013
  21.  H -0.0018 -0.0010
  22.  H -0.0016  0.0034
  23.  H  0.0254  0.0246
  24.  H  0.0127  0.1316
  25.  H  0.0058  0.0004
  26.  H -0.0111  0.0031
  27.  H -0.0546  0.0033
  28.  H  0.0000 -0.0030
  29.  H -0.0030  0.0000


 MO atomic valencies:                                                          

     Atom    1
     ---- ------
   1.  C  2.2690
   2.  C  2.8110
   3.  C  0.5606
   4.  C  0.3549
   5.  C  0.5371
   6.  C  0.3586
   7.  C -1.4697
   8.  C  2.9502
   9.  N -0.8565
  10.  C  4.1526
  11.  C  3.5574
  12.  C  4.1243
  13.  C  3.7247
  14.  C  3.1148
  15.  C  0.2399
  16.  O -0.8630
  17.  F  0.0477
  18.  H  1.6857
  19.  H  1.9647
  20.  H  0.8293
  21.  H -0.7573
  22.  H  0.3304
  23.  H  0.5954
  24.  H  0.1594
  25.  H  1.0462
  26.  H  1.1820
  27.  H  0.7078
  28.  H  0.1378
  29.  H  1.1342


 NATURAL BOND ORBITAL ANALYSIS:

                       Occupancies       Lewis Structure    Low   High
           Occ.    -------------------  -----------------   occ   occ
  Cycle   Thresh.   Lewis   Non-Lewis     CR  BD  3C  LP    (L)   (NL)   Dev
 =============================================================================
   1(1)    1.90   112.97021   7.02979     17  31   0  12     7      7    0.45
   2(2)    1.90   112.97021   7.02979     17  31   0  12     7      7    0.45
   3(1)    1.80   112.97021   7.02979     17  31   0  12     7      7    0.45
   4(2)    1.80   112.97021   7.02979     17  31   0  12     7      7    0.45
   5(1)    1.70   112.97334   7.02666     17  31   0  12     6      7    0.45
   6(2)    1.70   112.97334   7.02666     17  31   0  12     6      7    0.45
   7(1)    1.60   116.81655   3.18345     17  37   0   6     0      7    0.45
   8(2)    1.60   116.86050   3.13950     17  37   0   6     0      7    0.43
   9(3)    1.60   116.18674   3.81326     17  36   0   7     1      7    0.44
  10(4)    1.60   116.86050   3.13950     17  37   0   6     0      7    0.43
  11(1)    1.50   116.39180   3.60820     17  36   0   7     0      7    0.62
  12(2)    1.50   116.39180   3.60820     17  36   0   7     0      7    0.62
  13(1)    1.60   116.86050   3.13950     17  37   0   6     0      7    0.43
 -----------------------------------------------------------------------------

 Structure accepted: RESONANCE keyword permits strongly delocalized structure

 WARNING:  1 low occupancy (<1.9990e) core orbital  found on  C   10

 --------------------------------------------------------
   Core                     33.98753 ( 99.963% of  34)
   Valence Lewis            82.87296 ( 96.364% of  86)
  ==================       ============================
   Total Lewis             116.86050 ( 97.384% of 120)
  -----------------------------------------------------
   Valence non-Lewis         2.90496 (  2.421% of 120)
   Rydberg non-Lewis         0.23454 (  0.195% of 120)
  ==================       ============================
   Total non-Lewis           3.13950 (  2.616% of 120)
 --------------------------------------------------------


       (Occupancy)   Bond orbital/ Coefficients/ Hybrids
 ---------------------------------------------------------------------------------
     1. (1.98159) BD ( 1) C   1 - C   2  
                ( 49.92%)   0.7066* C   1 s( 34.68%)p 1.88( 65.29%)d 0.00(  0.03%)
                                            0.0000  0.5888 -0.0117 -0.0000 -0.0001
                                           -0.4207 -0.0006  0.0084 -0.0000 -0.0536
                                           -0.0337  0.0052 -0.0001  0.6863 -0.0252
                                           -0.0106 -0.0000  0.0042 -0.0147 -0.0021
                                            0.0020  0.0089
                ( 50.08%)   0.7076* C   2 s( 34.76%)p 1.88( 65.21%)d 0.00(  0.03%)
                                            0.0000  0.5894 -0.0134 -0.0020 -0.0004
                                            0.4272 -0.0196  0.0055  0.0001  0.0837
                                           -0.0375 -0.0033 -0.0003 -0.6787  0.0046
                                           -0.0119 -0.0004  0.0023 -0.0141  0.0005
                                            0.0017  0.0102
     2. (1.98163) BD ( 1) C   1 - C   6  
                ( 49.93%)   0.7066* C   1 s( 34.71%)p 1.88( 65.26%)d 0.00(  0.03%)
                                            0.0000  0.5890 -0.0110  0.0002 -0.0000
                                            0.0345 -0.0227  0.0023  0.0000 -0.6063
                                           -0.0066  0.0130 -0.0001 -0.5309  0.0344
                                            0.0061 -0.0000  0.0022 -0.0024  0.0142
                                           -0.0103  0.0014
                ( 50.07%)   0.7076* C   6 s( 34.70%)p 1.88( 65.27%)d 0.00(  0.03%)
                                            0.0000  0.5889 -0.0128 -0.0019 -0.0004
                                           -0.0171 -0.0225  0.0035 -0.0002  0.6246
                                           -0.0341 -0.0073  0.0002  0.5101  0.0123
                                           -0.0113  0.0006  0.0006 -0.0038  0.0145
                                           -0.0087  0.0037
     3. (1.66167) BD ( 2) C   1 - C   6  
                ( 50.46%)   0.7103* C   1 s(  0.00%)p 1.00( 99.96%)d 0.00(  0.04%)
                                           -0.0000  0.0001 -0.0000  0.0004  0.0001
                                            0.8065  0.0213  0.0102 -0.0005 -0.3621
                                           -0.0097 -0.0047  0.0002  0.4661  0.0125
                                            0.0061 -0.0003 -0.0127 -0.0062 -0.0070
                                           -0.0111 -0.0035
                ( 49.54%)   0.7039* C   6 s(  0.00%)p 1.00( 99.96%)d 0.00(  0.04%)
                                           -0.0000 -0.0008 -0.0005  0.0004 -0.0000
                                            0.8060  0.0202  0.0104 -0.0013 -0.3599
                                           -0.0091 -0.0050  0.0006  0.4686  0.0115
                                            0.0062 -0.0007  0.0081  0.0107 -0.0027
                                           -0.0025  0.0138
     4. (1.98159) BD ( 1) C   1 - H  18  
                ( 60.25%)   0.7762* C   1 s( 30.53%)p 2.27( 69.41%)d 0.00(  0.07%)
                                           -0.0003  0.5522  0.0181 -0.0003  0.0001
                                            0.4121  0.0020  0.0041  0.0009  0.7047
                                            0.0037  0.0070  0.0015 -0.1658 -0.0007
                                           -0.0016 -0.0003  0.0183 -0.0030 -0.0085
                                           -0.0099 -0.0122
                ( 39.75%)   0.6305* H  18 s(100.00%)
                                            1.0000  0.0005  0.0012
     5. (1.97927) BD ( 1) C   2 - C   3  
                ( 49.53%)   0.7038* C   2 s( 34.61%)p 1.89( 65.36%)d 0.00(  0.03%)
                                            0.0000  0.5882 -0.0091  0.0013  0.0004
                                           -0.4005  0.0201 -0.0058  0.0000 -0.6788
                                           -0.0026 -0.0131 -0.0008  0.1746 -0.0360
                                           -0.0009 -0.0005  0.0130 -0.0042 -0.0020
                                           -0.0091 -0.0066
                ( 50.47%)   0.7104* C   3 s( 34.78%)p 1.87( 65.19%)d 0.00(  0.03%)
                                           -0.0001  0.5896  0.0141 -0.0023 -0.0002
                                            0.3977  0.0060 -0.0062  0.0002  0.6856
                                           -0.0258 -0.0058  0.0006 -0.1479 -0.0320
                                            0.0060  0.0004  0.0132 -0.0061 -0.0044
                                           -0.0069 -0.0052
     6. (1.66555) BD ( 2) C   2 - C   3  
                ( 49.63%)   0.7045* C   2 s(  0.00%)p 1.00( 99.96%)d 0.00(  0.04%)
                                           -0.0000 -0.0022 -0.0001 -0.0006 -0.0000
                                            0.8091  0.0191 -0.0094 -0.0004 -0.3603
                                           -0.0087  0.0040 -0.0000  0.4630  0.0109
                                           -0.0053 -0.0000 -0.0134 -0.0069 -0.0069
                                           -0.0114 -0.0043
                ( 50.37%)   0.7097* C   3 s(  0.00%)p 1.00( 99.96%)d 0.00(  0.04%)
                                            0.0000 -0.0042 -0.0005 -0.0014  0.0000
                                            0.8067  0.0147  0.0136 -0.0016 -0.3642
                                           -0.0089 -0.0042  0.0007  0.4644  0.0091
                                            0.0055 -0.0010  0.0045 -0.0040  0.0089
                                            0.0126 -0.0092
     7. (1.98161) BD ( 1) C   2 - H  19  
                ( 60.31%)   0.7766* C   2 s( 30.54%)p 2.27( 69.39%)d 0.00(  0.07%)
                                           -0.0003  0.5523  0.0178  0.0006  0.0001
                                           -0.0262 -0.0004 -0.0000 -0.0001  0.6329
                                            0.0033 -0.0066  0.0011  0.5409  0.0030
                                           -0.0049  0.0009 -0.0023  0.0005  0.0224
                                           -0.0123  0.0032
                ( 39.69%)   0.6300* H  19 s(100.00%)
                                            1.0000  0.0006  0.0011
     8. (1.97367) BD ( 1) C   3 - C   4  
                ( 49.18%)   0.7013* C   3 s( 35.07%)p 1.85( 64.90%)d 0.00(  0.03%)
                                            0.0001  0.5921  0.0066  0.0043  0.0004
                                            0.0123  0.0153 -0.0012  0.0011 -0.6257
                                            0.0167  0.0084  0.0002 -0.5065 -0.0109
                                            0.0071 -0.0017  0.0012 -0.0035  0.0133
                                           -0.0090  0.0032
                ( 50.82%)   0.7129* C   4 s( 34.02%)p 1.94( 65.95%)d 0.00(  0.03%)
                                           -0.0000  0.5832  0.0057  0.0011  0.0002
                                           -0.0257  0.0095 -0.0002 -0.0005  0.6148
                                           -0.0051  0.0001  0.0022  0.5297 -0.0127
                                           -0.0017  0.0031  0.0011 -0.0017  0.0147
                                           -0.0100  0.0030
     9. (1.98006) BD ( 1) C   3 - H  20  
                ( 60.31%)   0.7766* C   3 s( 30.06%)p 2.32( 69.87%)d 0.00(  0.07%)
                                           -0.0004  0.5480 -0.0166 -0.0020 -0.0001
                                           -0.4356 -0.0034 -0.0020 -0.0006 -0.0654
                                           -0.0094  0.0038  0.0018  0.7103 -0.0005
                                            0.0038  0.0016  0.0016 -0.0197 -0.0041
                                            0.0069  0.0150
                ( 39.69%)   0.6300* H  20 s(100.00%)
                                            1.0000  0.0015  0.0008
    10. (1.97403) BD ( 1) C   4 - C   5  
                ( 50.84%)   0.7130* C   4 s( 34.04%)p 1.94( 65.93%)d 0.00(  0.03%)
                                            0.0000 -0.5834 -0.0067 -0.0029 -0.0002
                                           -0.4270  0.0049  0.0021 -0.0017 -0.0576
                                           -0.0087 -0.0011  0.0010  0.6880 -0.0142
                                           -0.0019  0.0027 -0.0034  0.0141  0.0014
                                           -0.0036 -0.0086
                ( 49.16%)   0.7011* C   5 s( 34.89%)p 1.87( 65.08%)d 0.00(  0.03%)
                                           -0.0001 -0.5907 -0.0059 -0.0039 -0.0003
                                            0.4327 -0.0096 -0.0057  0.0003  0.0892
                                           -0.0220 -0.0019 -0.0016 -0.6745 -0.0013
                                            0.0096 -0.0011 -0.0028  0.0135 -0.0002
                                           -0.0017 -0.0091
    11. (1.66544) BD ( 2) C   4 - C   5  
                ( 50.27%)   0.7090* C   4 s(  0.00%)p 1.00( 99.97%)d 0.00(  0.03%)
                                            0.0001 -0.0030 -0.0013 -0.0013 -0.0000
                                            0.8051  0.0063  0.0052 -0.0045 -0.3654
                                           -0.0080 -0.0048  0.0015  0.4666  0.0085
                                            0.0032 -0.0017  0.0027 -0.0042  0.0083
                                            0.0112 -0.0092
                ( 49.73%)   0.7052* C   5 s(  0.00%)p 1.00( 99.96%)d 0.00(  0.04%)
                                           -0.0000 -0.0025  0.0008 -0.0016  0.0002
                                            0.8054  0.0092  0.0058 -0.0018 -0.3583
                                           -0.0070 -0.0021  0.0004  0.4715  0.0075
                                            0.0012 -0.0006  0.0085  0.0104 -0.0025
                                           -0.0023  0.0135
    12. (1.96532) BD ( 1) C   4 - C   7  
                ( 48.78%)   0.6984* C   4 s( 31.92%)p 2.13( 68.06%)d 0.00(  0.03%)
                                            0.0002  0.5648 -0.0094 -0.0054 -0.0005
                                           -0.4102  0.0032  0.0013 -0.0006 -0.6959
                                           -0.0206  0.0033 -0.0024  0.1659  0.0078
                                           -0.0009  0.0011  0.0122 -0.0037 -0.0042
                                           -0.0066 -0.0066
                ( 51.22%)   0.7157* C   7 s( 29.35%)p 2.41( 70.62%)d 0.00(  0.03%)
                                            0.0002  0.5417  0.0066 -0.0005  0.0000
                                            0.4108  0.0158 -0.0029  0.0049  0.6945
                                           -0.0109 -0.0045  0.0015 -0.2341 -0.0004
                                           -0.0007 -0.0010  0.0120 -0.0041 -0.0067
                                           -0.0042 -0.0059
    13. (1.97911) BD ( 1) C   5 - C   6  
                ( 50.45%)   0.7103* C   5 s( 34.76%)p 1.88( 65.21%)d 0.00(  0.03%)
                                            0.0001 -0.5894 -0.0153  0.0015  0.0002
                                           -0.4022  0.0194  0.0019 -0.0005 -0.6784
                                           -0.0040  0.0083 -0.0002  0.1685 -0.0365
                                            0.0027  0.0007 -0.0126  0.0044  0.0019
                                            0.0090  0.0067
                ( 49.55%)   0.7039* C   6 s( 34.72%)p 1.88( 65.25%)d 0.00(  0.03%)
                                           -0.0000 -0.5891  0.0102 -0.0011 -0.0003
                                            0.3936  0.0053 -0.0084  0.0005  0.6879
                                           -0.0278 -0.0100  0.0003 -0.1496 -0.0306
                                            0.0063 -0.0007 -0.0133  0.0063  0.0046
                                            0.0070  0.0056
    14. (1.98012) BD ( 1) C   5 - H  21  
                ( 60.47%)   0.7776* C   5 s( 30.26%)p 2.30( 69.67%)d 0.00(  0.07%)
                                            0.0003 -0.5498  0.0167  0.0023  0.0001
                                           -0.0367  0.0057 -0.0026 -0.0012  0.6340
                                            0.0056  0.0015  0.0003  0.5415 -0.0048
                                            0.0047  0.0021  0.0022  0.0003 -0.0222
                                            0.0127 -0.0027
                ( 39.53%)   0.6287* H  21 s(100.00%)
                                           -1.0000 -0.0017 -0.0007
    15. (1.98144) BD ( 1) C   6 - H  22  
                ( 60.30%)   0.7765* C   6 s( 30.49%)p 2.28( 69.44%)d 0.00(  0.07%)
                                            0.0003 -0.5519 -0.0183 -0.0007 -0.0002
                                           -0.4401 -0.0025 -0.0044 -0.0009 -0.0673
                                           -0.0000 -0.0012 -0.0002  0.7043  0.0042
                                            0.0066  0.0012 -0.0006  0.0193  0.0037
                                           -0.0074 -0.0151
                ( 39.70%)   0.6301* H  22 s(100.00%)
                                           -1.0000 -0.0006 -0.0012
    16. (1.96083) BD ( 1) C   7 - C   8  
                ( 50.82%)   0.7129* C   7 s( 27.70%)p 2.61( 72.27%)d 0.00(  0.03%)
                                           -0.0001 -0.5263 -0.0086  0.0012 -0.0002
                                           -0.4284 -0.0195  0.0041 -0.0038  0.4759
                                           -0.0088  0.0002 -0.0001 -0.5587 -0.0027
                                           -0.0018 -0.0017  0.0099 -0.0092  0.0101
                                            0.0013  0.0010
                ( 49.18%)   0.7013* C   8 s( 32.08%)p 2.12( 67.89%)d 0.00(  0.03%)
                                           -0.0003 -0.5663  0.0084  0.0041  0.0008
                                            0.4369 -0.0031 -0.0009 -0.0003 -0.4521
                                           -0.0117  0.0032 -0.0019  0.5322  0.0144
                                           -0.0025  0.0016  0.0097 -0.0093  0.0097
                                           -0.0015 -0.0029
    17. (1.98228) BD ( 1) C   7 - N   9  
                ( 38.90%)   0.6237* C   7 s( 22.09%)p 3.52( 77.81%)d 0.00(  0.09%)
                                           -0.0001  0.4693  0.0261  0.0015 -0.0004
                                           -0.1976  0.0211  0.0006 -0.0011 -0.4877
                                            0.0253 -0.0013  0.0007 -0.7071  0.0139
                                            0.0008  0.0006  0.0049  0.0080  0.0246
                                           -0.0081  0.0131
                ( 61.10%)   0.7817* N   9 s( 35.25%)p 1.84( 64.72%)d 0.00(  0.03%)
                                           -0.0001  0.5937  0.0001 -0.0038  0.0001
                                            0.1867 -0.0012 -0.0023  0.0003  0.4560
                                            0.0048 -0.0060  0.0005  0.6358 -0.0051
                                           -0.0045  0.0010 -0.0007  0.0074  0.0136
                                           -0.0064  0.0046
    18. (1.96569) BD ( 1) C   7 - H  23  
                ( 61.94%)   0.7870* C   7 s( 20.91%)p 3.78( 79.01%)d 0.00(  0.08%)
                                            0.0002 -0.4564  0.0280 -0.0012 -0.0002
                                            0.7787  0.0168  0.0025 -0.0006 -0.2278
                                           -0.0142 -0.0053  0.0006 -0.3622 -0.0136
                                            0.0016  0.0021  0.0114  0.0164 -0.0043
                                           -0.0185  0.0064
                ( 38.06%)   0.6169* H  23 s(100.00%)
                                           -1.0000  0.0025 -0.0009
    19. (1.97674) BD ( 1) C   8 - C  10  
                ( 50.75%)   0.7124* C   8 s( 33.16%)p 2.01( 66.80%)d 0.00(  0.04%)
                                           -0.0001  0.5758  0.0023  0.0028  0.0007
                                           -0.2812  0.0152 -0.0003 -0.0020 -0.0971
                                           -0.0067  0.0009  0.0002  0.7611 -0.0047
                                           -0.0014  0.0030 -0.0008 -0.0108 -0.0051
                                            0.0025  0.0164
                ( 49.25%)   0.7018* C  10 s( 38.86%)p 1.57( 61.12%)d 0.00(  0.02%)
                                            0.0001  0.6234  0.0033  0.0028  0.0001
                                            0.1943  0.0128 -0.0053  0.0034  0.1515
                                           -0.0063 -0.0016 -0.0020 -0.7417 -0.0047
                                            0.0108 -0.0005  0.0009 -0.0044 -0.0058
                                           -0.0002  0.0119
    20. (1.66143) BD ( 2) C   8 - C  10  
                ( 53.11%)   0.7288* C   8 s(  0.00%)p 1.00( 99.97%)d 0.00(  0.03%)
                                            0.0001  0.0013 -0.0004 -0.0006 -0.0001
                                            0.4980  0.0033  0.0035 -0.0024  0.8178
                                            0.0125  0.0063 -0.0032  0.2874  0.0038
                                            0.0031 -0.0018 -0.0027  0.0082  0.0120
                                            0.0060  0.0078
                ( 46.89%)   0.6847* C  10 s(  0.00%)p 1.00( 99.96%)d 0.00(  0.04%)
                                           -0.0000 -0.0050  0.0004 -0.0013 -0.0000
                                            0.4973  0.0071  0.0072  0.0039  0.8161
                                            0.0150  0.0113  0.0072  0.2928  0.0041
                                            0.0046  0.0021  0.0084 -0.0042 -0.0127
                                            0.0068 -0.0077
    21. (1.97079) BD ( 1) C   8 - C  14  
                ( 51.32%)   0.7164* C   8 s( 34.73%)p 1.88( 65.24%)d 0.00(  0.03%)
                                           -0.0002  0.5893  0.0080 -0.0002  0.0001
                                            0.6937 -0.0122 -0.0013  0.0028 -0.3416
                                            0.0052  0.0000 -0.0004 -0.2329  0.0056
                                            0.0004 -0.0032 -0.0133 -0.0061  0.0023
                                            0.0089 -0.0053
                ( 48.68%)   0.6977* C  14 s( 34.34%)p 1.91( 65.63%)d 0.00(  0.03%)
                                            0.0001  0.5860  0.0060  0.0035  0.0002
                                           -0.6982  0.0076  0.0102 -0.0001  0.3445
                                           -0.0116 -0.0051 -0.0005  0.2225  0.0171
                                           -0.0021  0.0017 -0.0109 -0.0081  0.0018
                                            0.0093 -0.0026
    22. (1.99095) BD ( 1) N   9 - C  15  
                ( 62.95%)   0.7934* N   9 s( 35.16%)p 1.84( 64.79%)d 0.00(  0.05%)
                                           -0.0000  0.5928  0.0094  0.0047 -0.0000
                                           -0.5287  0.0115 -0.0007 -0.0015  0.2279
                                            0.0120 -0.0053  0.0009 -0.5618  0.0237
                                           -0.0011 -0.0016 -0.0092  0.0183 -0.0052
                                            0.0041  0.0042
                ( 37.05%)   0.6087* C  15 s( 32.59%)p 2.07( 67.33%)d 0.00(  0.08%)
                                            0.0001  0.5705 -0.0191  0.0055 -0.0013
                                            0.5431 -0.0186 -0.0052 -0.0020 -0.2348
                                            0.0128 -0.0026  0.0027  0.5677 -0.0189
                                           -0.0067 -0.0009 -0.0078  0.0211 -0.0115
                                            0.0103  0.0056
    23. (1.98617) BD ( 1) N   9 - H  24  
                ( 70.94%)   0.8423* N   9 s( 29.45%)p 2.39( 70.50%)d 0.00(  0.06%)
                                           -0.0001  0.5426 -0.0050 -0.0020 -0.0001
                                            0.3481 -0.0082 -0.0021  0.0001 -0.7612
                                            0.0158  0.0018  0.0021 -0.0633  0.0049
                                           -0.0028  0.0012 -0.0159  0.0024  0.0053
                                           -0.0142 -0.0101
                ( 29.06%)   0.5390* H  24 s(100.00%)
                                            1.0000 -0.0070  0.0019
    24. (1.98028) BD ( 1) C  10 - C  11  
                ( 50.41%)   0.7100* C  10 s( 37.94%)p 1.63( 62.03%)d 0.00(  0.03%)
                                           -0.0001  0.6159  0.0066 -0.0019  0.0008
                                            0.3911  0.0175 -0.0100  0.0014 -0.4260
                                           -0.0034  0.0039 -0.0003  0.5338 -0.0209
                                            0.0031 -0.0015 -0.0072  0.0080 -0.0105
                                           -0.0004  0.0048
                ( 49.59%)   0.7042* C  11 s( 33.37%)p 2.00( 66.58%)d 0.00(  0.04%)
                                            0.0000  0.5777 -0.0026  0.0015  0.0011
                                           -0.4488  0.0316  0.0026 -0.0004  0.4539
                                           -0.0130 -0.0061  0.0009 -0.5067 -0.0170
                                            0.0126 -0.0017 -0.0117  0.0099 -0.0131
                                            0.0008  0.0042
    25. (1.99631) BD ( 1) C  10 - F  17  
                ( 27.40%)   0.5234* C  10 s( 22.91%)p 3.35( 76.75%)d 0.01(  0.34%)
                                            0.0001 -0.4782  0.0217  0.0024  0.0021
                                            0.7470 -0.0445 -0.0126 -0.0106 -0.3578
                                            0.0189  0.0038  0.0055 -0.2797  0.0228
                                            0.0076  0.0030  0.0337  0.0275 -0.0154
                                           -0.0275  0.0224
                ( 72.60%)   0.8521* F  17 s( 34.45%)p 1.90( 65.45%)d 0.00(  0.09%)
                                           -0.0000 -0.5869 -0.0012 -0.0056  0.0001
                                           -0.6872  0.0074  0.0060  0.0024  0.3265
                                           -0.0049 -0.0020 -0.0011  0.2748  0.0005
                                           -0.0044 -0.0009  0.0178  0.0154 -0.0077
                                           -0.0148  0.0104
    26. (1.97733) BD ( 1) C  11 - C  12  
                ( 50.61%)   0.7114* C  11 s( 35.56%)p 1.81( 64.41%)d 0.00(  0.03%)
                                           -0.0002  0.5960 -0.0191 -0.0008 -0.0006
                                            0.6889 -0.0185 -0.0089  0.0004 -0.3370
                                            0.0205  0.0030 -0.0003 -0.2332 -0.0261
                                            0.0075  0.0003 -0.0109 -0.0102  0.0019
                                            0.0089 -0.0015
                ( 49.39%)   0.7028* C  12 s( 34.21%)p 1.92( 65.76%)d 0.00(  0.03%)
                                            0.0001  0.5848 -0.0118 -0.0008 -0.0002
                                           -0.6946  0.0103  0.0134 -0.0001  0.3319
                                            0.0083 -0.0077  0.0003  0.2505 -0.0411
                                           -0.0009 -0.0006 -0.0135 -0.0057  0.0007
                                            0.0089 -0.0052
    27. (1.68109) BD ( 2) C  11 - C  12  
                ( 51.84%)   0.7200* C  11 s(  0.00%)p 1.00( 99.96%)d 0.00(  0.04%)
                                           -0.0000 -0.0001 -0.0003 -0.0006 -0.0001
                                            0.4978  0.0128  0.0059 -0.0002  0.8165
                                            0.0211  0.0100 -0.0003  0.2904  0.0075
                                            0.0038 -0.0001  0.0090 -0.0047 -0.0140
                                            0.0070 -0.0083
                ( 48.16%)   0.6940* C  12 s(  0.00%)p 1.00( 99.95%)d 0.00(  0.05%)
                                            0.0000  0.0005 -0.0001  0.0000 -0.0000
                                            0.4959  0.0131  0.0074 -0.0002  0.8174
                                            0.0216  0.0117 -0.0001  0.2908  0.0077
                                            0.0042  0.0000 -0.0080 -0.0071 -0.0001
                                           -0.0182 -0.0022
    28. (1.97936) BD ( 1) C  11 - H  25  
                ( 60.97%)   0.7808* C  11 s( 30.97%)p 2.23( 68.97%)d 0.00(  0.06%)
                                           -0.0002  0.5563  0.0166 -0.0006 -0.0004
                                           -0.2723 -0.0040 -0.0005  0.0009 -0.1101
                                            0.0037 -0.0019 -0.0002  0.7767 -0.0037
                                            0.0061 -0.0009  0.0013 -0.0135 -0.0050
                                            0.0025  0.0195
                ( 39.03%)   0.6248* H  25 s(100.00%)
                                            1.0000  0.0009  0.0011
    29. (1.98168) BD ( 1) C  12 - C  13  
                ( 50.02%)   0.7073* C  12 s( 34.75%)p 1.88( 65.21%)d 0.00(  0.03%)
                                            0.0000  0.5894 -0.0115  0.0001 -0.0002
                                            0.2729 -0.0352 -0.0009 -0.0001  0.1016
                                            0.0183 -0.0043  0.0000 -0.7520  0.0086
                                            0.0136  0.0001 -0.0016 -0.0075 -0.0062
                                            0.0019  0.0146
                ( 49.98%)   0.7070* C  13 s( 34.59%)p 1.89( 65.37%)d 0.00(  0.03%)
                                            0.0000  0.5880 -0.0128 -0.0027 -0.0004
                                           -0.2483 -0.0257 -0.0081 -0.0005 -0.1184
                                            0.0241  0.0011  0.0002  0.7590 -0.0239
                                            0.0112  0.0004 -0.0019 -0.0107 -0.0040
                                            0.0034  0.0135
    30. (1.98142) BD ( 1) C  12 - H  26  
                ( 60.50%)   0.7778* C  12 s( 30.95%)p 2.23( 68.98%)d 0.00(  0.06%)
                                           -0.0003  0.5560  0.0185  0.0005  0.0004
                                            0.4414  0.0018  0.0046  0.0007 -0.4580
                                           -0.0025 -0.0050 -0.0009  0.5340  0.0041
                                            0.0057  0.0014 -0.0120  0.0161 -0.0154
                                           -0.0012  0.0023
                ( 39.50%)   0.6285* H  26 s(100.00%)
                                            1.0000  0.0007  0.0011
    31. (1.97940) BD ( 1) C  13 - C  14  
                ( 49.36%)   0.7026* C  13 s( 34.59%)p 1.89( 65.38%)d 0.00(  0.03%)
                                            0.0001  0.5880 -0.0111  0.0018  0.0002
                                           -0.4252 -0.0186 -0.0095 -0.0009  0.4417
                                           -0.0023  0.0075  0.0005 -0.5253  0.0376
                                           -0.0060  0.0002 -0.0119  0.0081 -0.0103
                                            0.0022  0.0015
                ( 50.64%)   0.7116* C  14 s( 35.03%)p 1.85( 64.94%)d 0.00(  0.03%)
                                           -0.0000  0.5916  0.0160 -0.0014 -0.0002
                                            0.4358 -0.0316 -0.0019  0.0011 -0.4498
                                            0.0122  0.0035 -0.0004  0.5055  0.0206
                                           -0.0079 -0.0001 -0.0094  0.0074 -0.0116
                                            0.0004  0.0050
    32. (1.67130) BD ( 2) C  13 - C  14  
                ( 50.48%)   0.7105* C  13 s(  0.00%)p 1.00( 99.96%)d 0.00(  0.04%)
                                            0.0000  0.0021 -0.0009 -0.0009 -0.0001
                                            0.4964  0.0112 -0.0056 -0.0000  0.8181
                                            0.0177 -0.0094 -0.0003  0.2884  0.0062
                                           -0.0035 -0.0002 -0.0081 -0.0063  0.0005
                                           -0.0173 -0.0016
                ( 49.52%)   0.7037* C  14 s(  0.00%)p 1.00( 99.96%)d 0.00(  0.04%)
                                           -0.0000  0.0032  0.0025  0.0004  0.0000
                                            0.4983  0.0087  0.0059 -0.0007  0.8156
                                            0.0133  0.0113 -0.0015  0.2924  0.0064
                                            0.0052 -0.0004 -0.0024  0.0090  0.0119
                                            0.0074  0.0089
    33. (1.98120) BD ( 1) C  13 - H  27  
                ( 60.49%)   0.7777* C  13 s( 30.73%)p 2.25( 69.20%)d 0.00(  0.07%)
                                           -0.0003  0.5540  0.0191  0.0009  0.0003
                                            0.7139  0.0042 -0.0069  0.0011 -0.3466
                                           -0.0019  0.0037 -0.0005 -0.2495 -0.0020
                                            0.0019 -0.0004 -0.0149 -0.0115  0.0066
                                            0.0122 -0.0102
                ( 39.51%)   0.6286* H  27 s(100.00%)
                                            1.0000  0.0004  0.0012
    34. (1.97930) BD ( 1) C  14 - H  28  
                ( 60.59%)   0.7784* C  14 s( 30.54%)p 2.27( 69.39%)d 0.00(  0.07%)
                                            0.0003 -0.5524  0.0172  0.0018 -0.0001
                                           -0.2702  0.0121 -0.0043 -0.0014 -0.1124
                                           -0.0076  0.0016  0.0006  0.7798  0.0051
                                            0.0037  0.0018 -0.0027  0.0130  0.0048
                                           -0.0018 -0.0216
                ( 39.41%)   0.6278* H  28 s(100.00%)
                                           -1.0000 -0.0016 -0.0008
    35. (1.99731) BD ( 1) C  15 - O  16  
                ( 27.05%)   0.5200* C  15 s(  0.00%)p 1.00( 99.41%)d 0.01(  0.59%)
                                           -0.0000  0.0018  0.0012  0.0018  0.0004
                                            0.7341  0.0386  0.0188  0.0069  0.4052
                                            0.0223  0.0112  0.0033 -0.5364 -0.0272
                                           -0.0115 -0.0046 -0.0420 -0.0339  0.0019
                                            0.0083  0.0536
                ( 72.95%)   0.8541* O  16 s(  0.00%)p 1.00( 99.89%)d 0.00(  0.11%)
                                            0.0000  0.0039 -0.0007  0.0002  0.0000
                                            0.7377  0.0003  0.0004 -0.0025  0.4148
                                           -0.0000  0.0001 -0.0014 -0.5316 -0.0006
                                           -0.0008  0.0020  0.0180  0.0149 -0.0009
                                           -0.0039 -0.0231
    36. (1.99413) BD ( 2) C  15 - O  16  
                ( 36.13%)   0.6011* C  15 s( 32.06%)p 2.11( 67.79%)d 0.00(  0.15%)
                                           -0.0001  0.5626 -0.0632 -0.0019 -0.0018
                                           -0.1681  0.0225 -0.0047  0.0017 -0.5148
                                            0.0233  0.0053  0.0021 -0.6172  0.0503
                                           -0.0015  0.0034  0.0066  0.0096  0.0328
                                           -0.0140  0.0119
                ( 63.87%)   0.7992* O  16 s( 36.95%)p 1.70( 62.93%)d 0.00(  0.11%)
                                            0.0000  0.6064 -0.0429 -0.0013 -0.0000
                                            0.1460 -0.0050 -0.0014 -0.0002  0.5004
                                           -0.0153  0.0006  0.0004  0.5975 -0.0190
                                           -0.0017  0.0001  0.0082  0.0077  0.0270
                                           -0.0096  0.0123
    37. (1.98831) BD ( 1) C  15 - H  29  
                ( 58.42%)   0.7644* C  15 s( 35.73%)p 1.80( 64.18%)d 0.00(  0.09%)
                                           -0.0002  0.5959  0.0460 -0.0022  0.0016
                                           -0.3623  0.0017  0.0001  0.0030  0.7126
                                            0.0169 -0.0117  0.0019  0.0445  0.0146
                                           -0.0050  0.0039 -0.0192 -0.0060  0.0019
                                           -0.0156 -0.0167
                ( 41.58%)   0.6448* H  29 s(100.00%)
                                            1.0000 -0.0039  0.0012
    38. (1.99929) CR ( 1) C   1           s(100.00%)p 0.00(  0.00%)
                                            1.0000  0.0002  0.0000 -0.0000  0.0000
                                            0.0002  0.0000  0.0000  0.0000  0.0002
                                            0.0000  0.0000  0.0000 -0.0001 -0.0000
                                           -0.0000 -0.0000  0.0000 -0.0000 -0.0000
                                           -0.0000 -0.0000
    39. (1.99929) CR ( 1) C   2           s(100.00%)p 0.00(  0.00%)
                                            1.0000  0.0001  0.0000  0.0000  0.0000
                                            0.0000  0.0000 -0.0000 -0.0000  0.0002
                                            0.0000 -0.0000  0.0000  0.0002  0.0000
                                           -0.0000  0.0000 -0.0000  0.0000  0.0000
                                           -0.0000  0.0000
    40. (1.99917) CR ( 1) C   3           s(100.00%)p 0.00(  0.00%)
                                            1.0000  0.0002 -0.0000 -0.0000 -0.0000
                                           -0.0002 -0.0000 -0.0000 -0.0000  0.0001
                                           -0.0000  0.0000  0.0000  0.0003 -0.0000
                                            0.0000  0.0000  0.0000 -0.0000 -0.0000
                                            0.0000  0.0000
    41. (1.99911) CR ( 1) C   4           s(100.00%)p 0.00(  0.00%)
                                            1.0000 -0.0001  0.0000  0.0000  0.0000
                                            0.0000 -0.0000 -0.0000  0.0000  0.0001
                                            0.0000 -0.0000  0.0000 -0.0001 -0.0000
                                           -0.0000 -0.0000 -0.0000  0.0000  0.0000
                                            0.0000  0.0000
    42. (1.99916) CR ( 1) C   5           s(100.00%)p 0.00(  0.00%)
                                            1.0000  0.0002 -0.0000 -0.0000 -0.0000
                                            0.0001 -0.0000  0.0000  0.0000 -0.0002
                                           -0.0000 -0.0000 -0.0000 -0.0002  0.0000
                                           -0.0000 -0.0000  0.0000  0.0000  0.0000
                                           -0.0000  0.0000
    43. (1.99929) CR ( 1) C   6           s(100.00%)p 0.00(  0.00%)
                                            1.0000  0.0001  0.0000  0.0000  0.0000
                                            0.0002  0.0000  0.0000  0.0000  0.0000
                                           -0.0000  0.0000  0.0000 -0.0003 -0.0000
                                           -0.0000 -0.0000 -0.0000 -0.0000 -0.0000
                                            0.0000  0.0000
    44. (1.99906) CR ( 1) C   7           s(100.00%)p 0.00(  0.00%)
                                            1.0000 -0.0000 -0.0000  0.0000 -0.0000
                                           -0.0003 -0.0000  0.0000 -0.0000 -0.0001
                                            0.0000  0.0000 -0.0000  0.0000  0.0000
                                           -0.0000 -0.0000 -0.0000 -0.0000  0.0000
                                            0.0000  0.0000
    45. (1.99903) CR ( 1) C   8           s(100.00%)p 0.00(  0.00%)
                                            1.0000  0.0000  0.0000  0.0000  0.0000
                                            0.0002 -0.0000 -0.0000  0.0000 -0.0003
                                           -0.0000  0.0000 -0.0000  0.0001  0.0000
                                           -0.0000  0.0000  0.0000 -0.0000  0.0000
                                            0.0000 -0.0000
    46. (1.99940) CR ( 1) N   9           s(100.00%)
                                            1.0000  0.0001 -0.0000 -0.0000 -0.0000
                                            0.0000 -0.0000 -0.0000 -0.0000 -0.0001
                                            0.0000 -0.0000  0.0000  0.0000  0.0000
                                           -0.0000  0.0000 -0.0000  0.0000  0.0000
                                           -0.0000 -0.0000
    47. (1.99857) CR ( 1) C  10           s(100.00%)p 0.00(  0.00%)
                                            1.0000  0.0000 -0.0000 -0.0000 -0.0000
                                           -0.0001  0.0000  0.0000  0.0000  0.0000
                                           -0.0000  0.0000 -0.0000  0.0001 -0.0000
                                           -0.0000 -0.0000 -0.0000 -0.0000  0.0000
                                            0.0000 -0.0000
    48. (1.99918) CR ( 1) C  11           s(100.00%)p 0.00(  0.00%)
                                            1.0000  0.0002  0.0000 -0.0000 -0.0000
                                            0.0001 -0.0000 -0.0000  0.0000 -0.0001
                                            0.0000  0.0000 -0.0000  0.0001 -0.0000
                                            0.0000 -0.0000 -0.0000 -0.0000 -0.0000
                                            0.0000  0.0000
    49. (1.99930) CR ( 1) C  12           s(100.00%)p 0.00(  0.00%)
                                            1.0000  0.0001  0.0000  0.0000  0.0000
                                            0.0002  0.0000  0.0000  0.0000 -0.0002
                                           -0.0000 -0.0000 -0.0000  0.0002  0.0000
                                            0.0000  0.0000 -0.0000  0.0000 -0.0000
                                           -0.0000  0.0000
    50. (1.99929) CR ( 1) C  13           s(100.00%)p 0.00(  0.00%)
                                            1.0000  0.0001  0.0000  0.0000  0.0000
                                            0.0003  0.0000 -0.0000  0.0000 -0.0002
                                           -0.0000  0.0000 -0.0000 -0.0001 -0.0000
                                            0.0000 -0.0000 -0.0000 -0.0000  0.0000
                                            0.0000 -0.0000
    51. (1.99919) CR ( 1) C  14           s(100.00%)p 0.00(  0.00%)
                                            1.0000  0.0001 -0.0000 -0.0000 -0.0000
                                            0.0002 -0.0000  0.0000  0.0000 -0.0000
                                            0.0000  0.0000 -0.0000 -0.0003 -0.0000
                                           -0.0000 -0.0000  0.0000 -0.0000 -0.0000
                                           -0.0000  0.0000
    52. (1.99947) CR ( 1) C  15           s(100.00%)p 0.00(  0.00%)
                                            1.0000  0.0001  0.0000 -0.0000  0.0000
                                           -0.0001  0.0000  0.0000  0.0000  0.0001
                                            0.0000 -0.0000  0.0000 -0.0001  0.0000
                                           -0.0000  0.0000 -0.0000 -0.0000  0.0000
                                           -0.0000 -0.0000
    53. (1.99981) CR ( 1) O  16           s(100.00%)p 0.00(  0.00%)
                                            1.0000  0.0002  0.0000 -0.0000  0.0000
                                           -0.0001 -0.0000  0.0000 -0.0000 -0.0001
                                            0.0000  0.0000 -0.0000 -0.0002  0.0000
                                            0.0000 -0.0000 -0.0000 -0.0000 -0.0000
                                            0.0000 -0.0000
    54. (1.99991) CR ( 1) F  17           s(100.00%)p 0.00(  0.00%)
                                            1.0000  0.0002 -0.0000 -0.0000  0.0000
                                           -0.0001  0.0000  0.0000 -0.0000  0.0001
                                           -0.0000 -0.0000  0.0000  0.0000  0.0000
                                           -0.0000  0.0000  0.0000  0.0000 -0.0000
                                           -0.0000  0.0000
    55. (1.70138) LP ( 1) N   9           s(  0.04%)p99.99( 99.95%)d 0.33(  0.01%)
                                            0.0000  0.0184 -0.0041  0.0005  0.0001
                                            0.7507  0.0240  0.0047  0.0003  0.4000
                                            0.0096  0.0003 -0.0004 -0.5245 -0.0131
                                           -0.0047  0.0003  0.0003 -0.0004 -0.0051
                                           -0.0081  0.0053
    56. (1.98852) LP ( 1) O  16           s( 63.24%)p 0.58( 36.76%)d 0.00(  0.01%)
                                           -0.0003  0.7949  0.0209  0.0006  0.0000
                                           -0.1148  0.0018  0.0000 -0.0011 -0.3850
                                            0.0049  0.0016 -0.0033 -0.4539  0.0066
                                            0.0015 -0.0041 -0.0010 -0.0030 -0.0071
                                            0.0029 -0.0030
    57. (1.90640) LP ( 2) O  16           s(  0.00%)p 1.00( 99.93%)d 0.00(  0.06%)
                                            0.0001 -0.0005  0.0013  0.0058 -0.0001
                                            0.6482  0.0093  0.0007 -0.0008 -0.6536
                                           -0.0094 -0.0030 -0.0002  0.3895  0.0057
                                           -0.0010 -0.0013  0.0067  0.0144 -0.0060
                                            0.0132  0.0126
    58. (1.98885) LP ( 1) F  17           s( 65.53%)p 0.53( 34.47%)d 0.00(  0.01%)
                                           -0.0002  0.8095 -0.0005 -0.0030  0.0001
                                           -0.4966  0.0036  0.0041 -0.0030  0.2308
                                           -0.0031 -0.0009  0.0013  0.2116  0.0018
                                           -0.0036  0.0014  0.0054  0.0050 -0.0024
                                           -0.0046  0.0030
    59. (1.96740) LP ( 2) F  17           s(  0.02%)p99.99( 99.95%)d 1.34(  0.03%)
                                           -0.0000  0.0111 -0.0100  0.0023  0.0000
                                           -0.1636 -0.0014 -0.0018  0.0003  0.4248
                                            0.0008  0.0038 -0.0002 -0.8900 -0.0010
                                           -0.0059  0.0002  0.0078 -0.0120  0.0035
                                            0.0003  0.0095
    60. (1.92503) LP ( 3) F  17           s(  0.00%)p 1.00( 99.97%)d 0.00(  0.03%)
                                            0.0000 -0.0003  0.0007 -0.0001  0.0000
                                           -0.5035 -0.0026 -0.0001 -0.0000 -0.8119
                                           -0.0045 -0.0004  0.0000 -0.2950 -0.0020
                                            0.0001 -0.0000 -0.0089 -0.0014  0.0072
                                           -0.0137  0.0032
    61. (0.00550) RY*( 1) C   1           s(  1.21%)p77.16( 93.40%)d 4.45(  5.39%)
                                            0.0000 -0.0239  0.1055  0.0126  0.0157
                                            0.0120 -0.4706  0.0502 -0.0263  0.0206
                                           -0.8136  0.0885 -0.0459 -0.0051  0.1899
                                           -0.0252  0.0123 -0.1380 -0.0228  0.1094
                                            0.0603  0.1368
    62. (0.00194) RY*( 2) C   1           s(  0.01%)p99.99( 98.11%)d99.99(  1.88%)
                                           -0.0000 -0.0000  0.0104  0.0015  0.0003
                                           -0.0138 -0.3043  0.0565  0.0771  0.0160
                                            0.3691 -0.0598 -0.0919  0.0359  0.8173
                                           -0.1392 -0.2048  0.0102 -0.0676 -0.0889
                                            0.0674  0.0409
    63. (0.00091) RY*( 3) C   1           s(  0.11%)p99.99( 91.56%)d73.53(  8.32%)
                                           -0.0000  0.0008  0.0102  0.0319  0.0034
                                           -0.0175  0.7519  0.1416  0.0887  0.0076
                                           -0.3357 -0.1027 -0.0498 -0.0102  0.4295
                                            0.0926  0.0561  0.1676  0.0598  0.1197
                                            0.1929  0.0080
    64. (0.00054) RY*( 4) C   1           s(  0.42%)p 3.14(  1.31%)d99.99( 98.27%)
                                           -0.0000  0.0005  0.0623  0.0171 -0.0012
                                            0.0086 -0.0462  0.0021 -0.0139 -0.0059
                                            0.0282 -0.0321  0.0169  0.0037 -0.0425
                                           -0.0810  0.0138  0.4195  0.5256 -0.1414
                                           -0.1233  0.7037
    65. (0.00042) RY*( 5) C   1           s(  0.07%)p99.99( 94.70%)d80.03(  5.24%)
                                           -0.0000  0.0003  0.0255 -0.0017  0.0010
                                           -0.0068 -0.0353 -0.3079  0.0938  0.0078
                                            0.0426  0.3517 -0.1230  0.0193  0.0970
                                            0.7916 -0.2549  0.0183  0.1500  0.1283
                                           -0.1145  0.0003
    66. (0.00041) RY*( 6) C   1           s( 91.02%)p 0.07(  6.21%)d 0.03(  2.77%)
                                           -0.0000  0.0046  0.9515  0.0545 -0.0426
                                           -0.0116  0.0564  0.0189  0.1016 -0.0194
                                            0.0997  0.0108  0.1877  0.0041 -0.0365
                                           -0.0105 -0.0316 -0.0395 -0.1243  0.0936
                                           -0.0031  0.0438
    67. (0.00018) RY*( 7) C   1           s( 79.13%)p 0.03(  2.57%)d 0.23( 18.31%)
                                            0.0000 -0.0049 -0.1579  0.8753 -0.0086
                                            0.0044  0.0061  0.0071  0.0719  0.0077
                                            0.0428  0.0273  0.1268 -0.0018 -0.0181
                                           -0.0021 -0.0367  0.0162 -0.2758  0.2250
                                           -0.1014  0.2141
    68. (0.00007) RY*( 8) C   1           s(  2.60%)p18.22( 47.45%)d19.18( 49.95%)
    69. (0.00007) RY*( 9) C   1           s(  2.05%)p22.20( 45.56%)d25.52( 52.38%)
    70. (0.00001) RY*(10) C   1           s(  6.14%)p 2.88( 17.66%)d12.40( 76.20%)
    71. (0.00000) RY*(11) C   1           s( 98.52%)p 0.01(  1.34%)d 0.00(  0.14%)
    72. (0.00000) RY*(12) C   1           s(  0.38%)p99.99( 90.65%)d23.45(  8.97%)
    73. (0.00000) RY*(13) C   1           s(  8.30%)p 3.29( 27.31%)d 7.76( 64.39%)
    74. (0.00000) RY*(14) C   1           s(  8.37%)p 0.77(  6.46%)d10.17( 85.17%)
    75. (0.00001) RY*(15) C   1           s(  0.06%)p99.99( 96.93%)d49.45(  3.01%)
    76. (0.00000) RY*(16) C   1           s(  0.67%)p99.99( 96.93%)d 3.55(  2.40%)
    77. (0.00001) RY*(17) C   1           s(  1.01%)p81.29( 81.94%)d16.91( 17.05%)
    78. (0.00569) RY*( 1) C   2           s(  0.45%)p99.99( 94.65%)d10.84(  4.90%)
                                            0.0000 -0.0257  0.0544 -0.0285  0.0093
                                            0.0002  0.0392 -0.0207 -0.0042  0.0217
                                           -0.7279 -0.0870 -0.0482  0.0160 -0.6346
                                           -0.0218 -0.0281  0.0599 -0.0547 -0.1895
                                            0.0792 -0.0160
    79. (0.00199) RY*( 2) C   2           s(  0.10%)p99.99( 97.99%)d19.50(  1.92%)
                                            0.0000  0.0015 -0.0176  0.0253  0.0052
                                            0.0234  0.5690  0.0962 -0.1324  0.0214
                                            0.5100  0.0767 -0.1172 -0.0249 -0.5634
                                           -0.0997  0.1433 -0.0628 -0.0532  0.0233
                                            0.0520  0.0955
    80. (0.00082) RY*( 3) C   2           s(  0.23%)p99.99( 77.74%)d94.22( 22.02%)
                                            0.0000  0.0001 -0.0276  0.0397  0.0010
                                           -0.0118  0.6713 -0.1728  0.0580  0.0052
                                           -0.3213  0.1304 -0.0267 -0.0052  0.3959
                                           -0.1227  0.0254  0.2536  0.0694  0.2081
                                            0.3263 -0.0366
    81. (0.00058) RY*( 4) C   2           s(  0.31%)p47.15( 14.68%)d99.99( 85.01%)
                                            0.0000  0.0002 -0.0143  0.0539 -0.0021
                                            0.0124 -0.2914  0.0863 -0.0740 -0.0065
                                            0.1208  0.0277  0.0458  0.0090 -0.1670
                                           -0.0198 -0.0543  0.1281 -0.2552  0.4076
                                            0.6021 -0.4898
    82. (0.00046) RY*( 5) C   2           s( 88.19%)p 0.10(  8.75%)d 0.03(  3.06%)
                                           -0.0000  0.0040  0.9386 -0.0131 -0.0283
                                            0.0057  0.0324 -0.1400 -0.0499 -0.0118
                                            0.0820 -0.1294  0.0946 -0.0186  0.0368
                                            0.0836  0.1518  0.1338 -0.0790 -0.0697
                                            0.0178 -0.0362
    83. (0.00027) RY*( 6) C   2           s(  5.92%)p14.80( 87.56%)d 1.10(  6.53%)
                                           -0.0000  0.0023  0.2316 -0.0741 -0.0047
                                           -0.0111 -0.0484  0.5127  0.2146 -0.0136
                                           -0.0690  0.4836  0.2266  0.0083  0.0271
                                           -0.4851 -0.1945 -0.1390 -0.0457 -0.0302
                                            0.0770  0.1924
    84. (0.00018) RY*( 7) C   2           s( 85.62%)p 0.04(  3.34%)d 0.13( 11.04%)
                                            0.0000 -0.0006 -0.0325  0.9247 -0.0093
                                            0.0009 -0.0145  0.1062 -0.0016  0.0044
                                           -0.0116  0.0976  0.0888  0.0031  0.0167
                                            0.0264  0.0580  0.2045 -0.1631 -0.1812
                                           -0.0957 -0.0018
    85. (0.00009) RY*( 8) C   2           s(  3.17%)p15.54( 49.21%)d15.04( 47.62%)
    86. (0.00006) RY*( 9) C   2           s(  2.61%)p15.80( 41.27%)d21.47( 56.11%)
    87. (0.00003) RY*(10) C   2           s(  7.67%)p 2.10( 16.13%)d 9.94( 76.20%)
    88. (0.00001) RY*(11) C   2           s(  0.54%)p99.99( 96.90%)d 4.74(  2.56%)
    89. (0.00000) RY*(12) C   2           s(  3.12%)p25.53( 79.69%)d 5.51( 17.19%)
    90. (0.00001) RY*(13) C   2           s(  1.13%)p37.69( 42.55%)d49.88( 56.32%)
    91. (0.00000) RY*(14) C   2           s(  0.64%)p30.65( 19.74%)d99.99( 79.62%)
    92. (0.00000) RY*(15) C   2           s( 97.33%)p 0.01(  1.05%)d 0.02(  1.62%)
    93. (0.00001) RY*(16) C   2           s(  0.92%)p97.27( 89.89%)d 9.94(  9.18%)
    94. (0.00000) RY*(17) C   2           s(  2.13%)p37.02( 78.96%)d 8.87( 18.91%)
    95. (0.00598) RY*( 1) C   3           s(  0.18%)p99.99( 95.03%)d26.96(  4.79%)
                                            0.0000 -0.0221  0.0354  0.0058  0.0020
                                           -0.0128  0.5452 -0.0017  0.0153 -0.0031
                                            0.2253  0.0468  0.0026  0.0219 -0.7730
                                            0.0318 -0.0262  0.0409  0.1277  0.0582
                                           -0.1043 -0.1253
    96. (0.00211) RY*( 2) C   3           s(  0.33%)p99.99( 96.96%)d 8.24(  2.71%)
                                            0.0000  0.0164  0.0402  0.0346 -0.0143
                                            0.0095  0.1805 -0.0482 -0.0588  0.0256
                                            0.8724 -0.1387 -0.1065  0.0090  0.3668
                                           -0.0643 -0.0055  0.1095 -0.0353 -0.1145
                                           -0.0004 -0.0274
    97. (0.00113) RY*( 3) C   3           s(  0.41%)p99.99( 76.32%)d56.79( 23.27%)
                                           -0.0000 -0.0007  0.0634  0.0089 -0.0018
                                            0.0169 -0.6623 -0.2534 -0.0284 -0.0094
                                            0.3002  0.0795  0.0353  0.0107 -0.3859
                                           -0.1107 -0.0141 -0.3216 -0.2346 -0.1020
                                           -0.1671 -0.1895
    98. (0.00051) RY*( 4) C   3           s(  1.53%)p19.97( 30.57%)d44.36( 67.90%)
                                            0.0000 -0.0015  0.1226  0.0112 -0.0119
                                            0.0034  0.3923 -0.1980  0.0713 -0.0012
                                           -0.1708  0.1349 -0.0392  0.0047  0.2332
                                           -0.0507  0.0409 -0.4957 -0.1764 -0.3522
                                           -0.5264 -0.0307
    99. (0.00046) RY*( 5) C   3           s( 81.73%)p 0.18( 14.64%)d 0.04(  3.63%)
                                           -0.0000 -0.0045  0.8792 -0.2100  0.0168
                                           -0.0130 -0.0016 -0.1418  0.1007 -0.0127
                                           -0.0650 -0.2627  0.1910  0.0112 -0.0155
                                            0.0116 -0.0747  0.1122 -0.0012 -0.0676
                                            0.1285  0.0509
   100. (0.00023) RY*( 6) C   3           s( 29.04%)p 2.25( 65.21%)d 0.20(  5.74%)
                                            0.0000 -0.0053  0.3642  0.3954 -0.0383
                                           -0.0018 -0.0600 -0.0114 -0.1343  0.0083
                                            0.0352  0.6014 -0.3554  0.0110  0.0660
                                            0.3530 -0.1096  0.1027  0.0226  0.2069
                                           -0.0528  0.0283
   101. (0.00016) RY*( 7) C   3           s( 25.38%)p 1.95( 49.40%)d 0.99( 25.22%)
                                           -0.0000  0.0068  0.0707  0.4948  0.0627
                                           -0.0088 -0.0836  0.3874  0.1214 -0.0095
                                           -0.1026 -0.3825 -0.3039  0.0003 -0.0708
                                           -0.0235 -0.2594 -0.0179  0.0898 -0.4078
                                            0.0184 -0.2779
   102. (0.00013) RY*( 8) C   3           s(  4.36%)p21.11( 92.14%)d 0.80(  3.50%)
                                            0.0000  0.0079  0.1298  0.1592  0.0375
                                            0.0046  0.0291  0.1671  0.0004  0.0032
                                           -0.0018  0.3350  0.0914  0.0034  0.0080
                                           -0.8684 -0.1332  0.0324  0.0950  0.0496
                                            0.0442  0.1431
   103. (0.00013) RY*( 9) C   3           s( 44.45%)p 0.69( 30.80%)d 0.56( 24.75%)
                                            0.0000 -0.0022 -0.0366  0.6653  0.0216
                                            0.0071  0.0704 -0.3434  0.0227  0.0047
                                            0.0256 -0.2537  0.3304  0.0012 -0.0237
                                            0.0508  0.0850 -0.2425  0.0449  0.1847
                                            0.1519  0.3598
   104. (0.00010) RY*(10) C   3           s(  5.69%)p12.74( 72.43%)d 3.85( 21.88%)
   105. (0.00006) RY*(11) C   3           s(  7.54%)p 3.68( 27.75%)d 8.58( 64.71%)
   106. (0.00004) RY*(12) C   3           s(  1.73%)p 9.40( 16.27%)d47.39( 82.00%)
   107. (0.00001) RY*(13) C   3           s(  0.74%)p99.99( 96.44%)d 3.78(  2.81%)
   108. (0.00001) RY*(14) C   3           s(  0.34%)p63.03( 21.21%)d99.99( 78.46%)
   109. (0.00001) RY*(15) C   3           s(  0.44%)p99.99( 47.82%)d99.99( 51.74%)
   110. (0.00001) RY*(16) C   3           s(  3.18%)p20.71( 65.92%)d 9.71( 30.90%)
   111. (0.00000) RY*(17) C   3           s( 93.02%)p 0.01(  1.15%)d 0.06(  5.83%)
   112. (0.00674) RY*( 1) C   4           s(  2.59%)p36.18( 93.82%)d 1.38(  3.59%)
                                            0.0000 -0.0088  0.1400 -0.0791 -0.0011
                                            0.0044 -0.3301 -0.0146 -0.0179  0.0179
                                           -0.8938  0.0091 -0.0303 -0.0084  0.1683
                                            0.0005  0.0073  0.1285  0.0026 -0.0783
                                           -0.0159 -0.1141
   113. (0.00341) RY*( 2) C   4           s(  6.79%)p13.26( 89.99%)d 0.48(  3.23%)
                                           -0.0000  0.0054  0.2603  0.0053 -0.0075
                                            0.0093 -0.2046 -0.0317 -0.0211 -0.0157
                                           -0.0566 -0.0026  0.0364 -0.0053 -0.9220
                                            0.0383  0.0120 -0.0496 -0.0460 -0.1603
                                           -0.0134  0.0429
   114. (0.00299) RY*( 3) C   4           s( 11.04%)p 7.62( 84.06%)d 0.44(  4.90%)
                                           -0.0000  0.0058  0.3305  0.0333  0.0002
                                           -0.0022 -0.7823 -0.0294  0.0101 -0.0053
                                            0.3936 -0.0142  0.0031  0.0197  0.2553
                                           -0.0033 -0.0830 -0.0337  0.0835 -0.0777
                                           -0.1848 -0.0260
   115. (0.00079) RY*( 4) C   4           s( 41.88%)p 0.44( 18.39%)d 0.95( 39.72%)
                                           -0.0000 -0.0008  0.6440 -0.0630 -0.0094
                                           -0.0145  0.2425  0.0478  0.0452 -0.0024
                                            0.0426 -0.3250  0.0128 -0.0031  0.0933
                                            0.0598 -0.0251 -0.1568 -0.2783  0.1746
                                            0.2556 -0.4465
   116. (0.00063) RY*( 5) C   4           s( 24.13%)p 0.50( 12.07%)d 2.64( 63.80%)
                                           -0.0000 -0.0018  0.4910 -0.0147  0.0090
                                            0.0009  0.2707  0.0445  0.0069 -0.0064
                                           -0.0137 -0.1752  0.0427  0.0022  0.0889
                                            0.0606 -0.0323  0.3574  0.4465 -0.1309
                                           -0.0401  0.5405
   117. (0.00033) RY*( 6) C   4           s(  6.95%)p 4.33( 30.09%)d 9.06( 62.97%)
                                           -0.0000  0.0027 -0.1799  0.1895 -0.0343
                                           -0.0092 -0.2773  0.3945  0.0870  0.0015
                                            0.0227 -0.2063 -0.0112 -0.0039 -0.1120
                                            0.0702 -0.0063  0.3496  0.1204  0.4566
                                            0.5319  0.0387
   118. (0.00027) RY*( 7) C   4           s( 16.53%)p 2.55( 42.06%)d 2.51( 41.41%)
                                           -0.0000  0.0021  0.0780  0.3982  0.0245
                                           -0.0041  0.0346  0.3279  0.2520  0.0034
                                           -0.0360  0.2626  0.1828  0.0119  0.0986
                                           -0.2118 -0.2999 -0.1397 -0.2247 -0.4763
                                            0.3136  0.1374
   119. (0.00016) RY*( 8) C   4           s( 18.19%)p 3.52( 63.94%)d 0.98( 17.87%)
                                           -0.0000  0.0021 -0.0343  0.4249  0.0103
                                            0.0046  0.0177  0.0264  0.0107 -0.0068
                                           -0.0891 -0.3862  0.3313 -0.0082 -0.0354
                                           -0.5566  0.2456 -0.1774  0.2185  0.1222
                                           -0.2753 -0.0935
   120. (0.00016) RY*( 9) C   4           s(  9.47%)p 9.01( 85.27%)d 0.56(  5.26%)
                                           -0.0000 -0.0029  0.1742  0.2467  0.0589
                                           -0.0007  0.0418  0.0977 -0.0335 -0.0039
                                           -0.0037  0.5164  0.4548 -0.0038  0.0386
                                            0.3970  0.4556  0.0442  0.0489  0.1741
                                           -0.0810 -0.1068
   121. (0.00009) RY*(10) C   4           s(  3.73%)p14.43( 53.89%)d11.35( 42.37%)
   122. (0.00010) RY*(11) C   4           s(  6.50%)p 6.99( 45.39%)d 7.41( 48.12%)
   123. (0.00007) RY*(12) C   4           s( 11.35%)p 3.89( 44.13%)d 3.92( 44.52%)
   124. (0.00005) RY*(13) C   4           s(  7.10%)p 4.49( 31.90%)d 8.59( 61.00%)
   125. (0.00004) RY*(14) C   4           s( 26.88%)p 2.21( 59.43%)d 0.51( 13.69%)
   126. (0.00002) RY*(15) C   4           s( 24.08%)p 1.81( 43.67%)d 1.34( 32.25%)
   127. (0.00001) RY*(16) C   4           s(  0.31%)p99.99( 96.19%)d11.11(  3.49%)
   128. (0.00000) RY*(17) C   4           s( 82.52%)p 0.07(  5.81%)d 0.14( 11.67%)
   129. (0.00568) RY*( 1) C   5           s(  0.13%)p99.99( 94.80%)d38.13(  5.07%)
                                            0.0000 -0.0219  0.0241  0.0147  0.0074
                                            0.0010  0.0216  0.0300  0.0013 -0.0194
                                            0.8097  0.0144  0.0291 -0.0136  0.5341
                                           -0.0605  0.0214  0.0643 -0.0627 -0.1898
                                            0.0802 -0.0124
   130. (0.00209) RY*( 2) C   5           s(  0.40%)p99.99( 97.44%)d 5.34(  2.16%)
                                            0.0000  0.0164  0.0597  0.0112 -0.0096
                                            0.0207  0.5258 -0.1122 -0.0737  0.0136
                                            0.4475 -0.0243 -0.0813 -0.0165 -0.6764
                                            0.1049  0.0542  0.0839  0.0240  0.0106
                                           -0.0664 -0.0972
   131. (0.00115) RY*( 3) C   5           s(  0.12%)p99.99( 77.79%)d99.99( 22.09%)
                                           -0.0000 -0.0006  0.0350 -0.0044 -0.0006
                                            0.0040 -0.6808 -0.1948 -0.0215 -0.0018
                                            0.2600  0.1657  0.0383  0.0028 -0.3786
                                           -0.1816 -0.0561  0.0211  0.1639 -0.1640
                                           -0.2505  0.3223
   132. (0.00054) RY*( 4) C   5           s(  0.73%)p43.01( 31.46%)d92.70( 67.81%)
                                           -0.0000 -0.0007  0.0844 -0.0128 -0.0049
                                            0.0070 -0.4093  0.1459  0.0102 -0.0057
                                            0.1569 -0.0871  0.0780  0.0058 -0.1937
                                            0.2024 -0.0941  0.2513 -0.1121  0.4255
                                            0.5742 -0.3026
   133. (0.00051) RY*( 5) C   5           s( 81.45%)p 0.19( 15.48%)d 0.04(  3.07%)
                                           -0.0000 -0.0049  0.8851 -0.1759  0.0115
                                           -0.0094  0.0106 -0.2298  0.0597 -0.0208
                                           -0.0534 -0.2438  0.1572 -0.0037  0.0975
                                            0.0350 -0.0064 -0.0089  0.1095  0.0224
                                           -0.1184 -0.0640
   134. (0.00026) RY*( 6) C   5           s( 21.94%)p 3.20( 70.32%)d 0.35(  7.74%)
                                            0.0000 -0.0062  0.3315  0.3267 -0.0525
                                            0.0079  0.0711  0.2627 -0.2036 -0.0011
                                           -0.0505  0.2702 -0.1835 -0.0112 -0.0640
                                           -0.6747  0.1378  0.0425 -0.2110  0.0888
                                            0.1506  0.0228
   135. (0.00020) RY*( 7) C   5           s(  6.33%)p12.88( 81.57%)d 1.91( 12.10%)
                                            0.0000  0.0039  0.2445 -0.0423  0.0417
                                            0.0055  0.0353  0.2585  0.1387  0.0014
                                            0.0168  0.7057  0.0841 -0.0064 -0.0135
                                            0.4704 -0.0396 -0.1767 -0.2431  0.0079
                                           -0.0537  0.1664
   136. (0.00014) RY*( 8) C   5           s(  1.02%)p61.01( 62.23%)d36.03( 36.75%)
                                           -0.0000  0.0067  0.0573  0.0559  0.0612
                                           -0.0103 -0.1321  0.1551 -0.4190 -0.0093
                                           -0.0764  0.1507 -0.1425  0.0022  0.0587
                                            0.2659  0.5311  0.2501  0.3944 -0.2330
                                           -0.0742 -0.2993
   137. (0.00008) RY*( 9) C   5           s( 16.07%)p 4.39( 70.50%)d 0.84( 13.43%)
   138. (0.00008) RY*(10) C   5           s( 27.00%)p 0.97( 26.22%)d 1.73( 46.77%)
   139. (0.00006) RY*(11) C   5           s( 31.15%)p 0.85( 26.63%)d 1.36( 42.22%)
   140. (0.00003) RY*(12) C   5           s(  5.24%)p 6.84( 35.82%)d11.26( 58.94%)
   141. (0.00003) RY*(13) C   5           s( 13.66%)p 2.09( 28.61%)d 4.23( 57.73%)
   142. (0.00001) RY*(14) C   5           s(  0.32%)p99.99( 40.06%)d99.99( 59.63%)
   143. (0.00001) RY*(15) C   5           s(  1.27%)p54.02( 68.50%)d23.85( 30.23%)
   144. (0.00001) RY*(16) C   5           s(  2.27%)p31.43( 71.30%)d11.66( 26.44%)
   145. (0.00000) RY*(17) C   5           s( 90.97%)p 0.02(  1.37%)d 0.08(  7.66%)
   146. (0.00582) RY*( 1) C   6           s(  0.43%)p99.99( 94.74%)d11.18(  4.83%)
                                            0.0000 -0.0258  0.0554 -0.0221  0.0096
                                            0.0156 -0.5042  0.0507 -0.0323  0.0050
                                           -0.0472  0.0505 -0.0148 -0.0222  0.8241
                                           -0.0541  0.0421  0.0297  0.1298  0.0602
                                           -0.1037 -0.1271
   147. (0.00201) RY*( 2) C   6           s(  0.13%)p99.99( 97.95%)d14.87(  1.92%)
                                           -0.0000 -0.0018  0.0257 -0.0246 -0.0048
                                           -0.0103 -0.2625  0.0399  0.0549 -0.0373
                                           -0.8838  0.1579  0.2037 -0.0111 -0.2239
                                            0.0510  0.0646  0.0717  0.0004 -0.1016
                                            0.0030 -0.0608
   148. (0.00088) RY*( 3) C   6           s(  0.18%)p99.99( 83.71%)d87.66( 16.11%)
                                           -0.0000  0.0003 -0.0135  0.0407  0.0010
                                           -0.0184  0.7051  0.1709  0.0500  0.0079
                                           -0.3229 -0.1083 -0.0289 -0.0113  0.4175
                                            0.1232  0.0367  0.1471 -0.0142  0.1972
                                            0.2888 -0.1299
   149. (0.00059) RY*( 4) C   6           s(  0.81%)p11.42(  9.26%)d99.99( 89.93%)
                                           -0.0000  0.0007 -0.0523  0.0733  0.0014
                                           -0.0029 -0.2217 -0.0899 -0.0837 -0.0009
                                            0.0755 -0.0734  0.0449 -0.0037 -0.1194
                                           -0.0204 -0.0243  0.6084  0.3765  0.2978
                                            0.4712  0.2769
   150. (0.00043) RY*( 5) C   6           s( 87.39%)p 0.10(  8.83%)d 0.04(  3.78%)
                                            0.0000  0.0041  0.9342 -0.0059 -0.0342
                                           -0.0097  0.0596  0.0747  0.0732  0.0048
                                            0.0482  0.1779 -0.0581  0.0198 -0.0644
                                           -0.0040 -0.1783  0.1482  0.0504  0.0611
                                           -0.0706 -0.0676
   151. (0.00027) RY*( 6) C   6           s(  9.56%)p 8.65( 82.66%)d 0.81(  7.78%)
                                           -0.0000  0.0022  0.2233 -0.2137 -0.0094
                                           -0.0073 -0.0336 -0.2443  0.1121 -0.0191
                                           -0.0888 -0.7662  0.3394 -0.0006  0.0115
                                           -0.1950  0.0682 -0.2193  0.0342  0.1533
                                           -0.0065  0.0703
   152. (0.00015) RY*( 7) C   6           s( 76.23%)p 0.10(  7.95%)d 0.21( 15.82%)
                                           -0.0000 -0.0012 -0.0289  0.8724 -0.0206
                                            0.0032 -0.0224 -0.1209  0.0897 -0.0039
                                           -0.0446 -0.2004  0.0424 -0.0055 -0.0286
                                            0.0115 -0.1067  0.1108 -0.0549  0.1579
                                           -0.3137 -0.1398
   153. (0.00008) RY*( 8) C   6           s(  4.30%)p11.44( 49.16%)d10.83( 46.54%)
   154. (0.00006) RY*( 9) C   6           s(  1.66%)p27.42( 45.45%)d31.91( 52.89%)
   155. (0.00002) RY*(10) C   6           s(  0.87%)p99.99( 91.76%)d 8.46(  7.37%)
   156. (0.00002) RY*(11) C   6           s(  9.41%)p 2.30( 21.66%)d 7.33( 68.93%)
   157. (0.00001) RY*(12) C   6           s(  4.79%)p19.46( 93.16%)d 0.43(  2.05%)
   158. (0.00001) RY*(13) C   6           s(  0.61%)p99.99( 78.10%)d35.10( 21.30%)
   159. (0.00001) RY*(14) C   6           s(  4.20%)p 6.32( 26.56%)d16.48( 69.24%)
   160. (0.00000) RY*(15) C   6           s( 97.89%)p 0.01(  1.03%)d 0.01(  1.08%)
   161. (0.00000) RY*(16) C   6           s(  1.57%)p61.02( 95.82%)d 1.66(  2.61%)
   162. (0.00000) RY*(17) C   6           s(  0.06%)p99.99( 12.28%)d99.99( 87.67%)
   163. (0.01042) RY*( 1) C   7           s(  3.07%)p30.77( 94.40%)d 0.83(  2.53%)
                                            0.0000  0.0007  0.1748  0.0111 -0.0006
                                           -0.0362  0.6134  0.0151  0.0406  0.0019
                                           -0.3283 -0.1064  0.0139  0.0130 -0.6665
                                            0.0222  0.0185  0.0917  0.0965  0.0213
                                           -0.0843  0.0079
   164. (0.00485) RY*( 2) C   7           s(  2.50%)p37.30( 93.14%)d 1.75(  4.37%)
                                            0.0000 -0.0140  0.1572 -0.0084 -0.0012
                                           -0.0166  0.4670 -0.2105  0.0039  0.0038
                                           -0.4219  0.0030  0.0218  0.0094  0.6984
                                            0.0479  0.0057  0.0789  0.1560 -0.0885
                                            0.0726  0.0022
   165. (0.00275) RY*( 3) C   7           s(  1.94%)p35.02( 68.05%)d15.44( 30.01%)
                                            0.0000  0.0034  0.1383  0.0164 -0.0040
                                           -0.0082 -0.2644 -0.2994  0.0492 -0.0072
                                           -0.0181 -0.7016  0.0356  0.0042 -0.0152
                                            0.1415 -0.0651  0.3203  0.1265  0.0034
                                           -0.1005 -0.4140
   166. (0.00198) RY*( 4) C   7           s(  1.15%)p77.93( 89.35%)d 8.29(  9.51%)
                                           -0.0000 -0.0217  0.0955 -0.0416  0.0123
                                           -0.0041  0.4076 -0.1509  0.0052  0.0187
                                            0.6954 -0.0246 -0.0551  0.0083  0.0609
                                            0.4608 -0.0277  0.0276 -0.1484 -0.2399
                                           -0.1120  0.0467
   167. (0.00153) RY*( 5) C   7           s(  2.42%)p37.97( 91.84%)d 2.37(  5.74%)
                                            0.0000 -0.0103  0.1381 -0.0706  0.0053
                                           -0.0049  0.1866 -0.1402 -0.0020  0.0070
                                            0.3010 -0.1954  0.0002  0.0029  0.0390
                                           -0.8540 -0.0646 -0.0798 -0.0426 -0.2156
                                           -0.0517 -0.0040
   168. (0.00102) RY*( 6) C   7           s(  6.15%)p14.39( 88.49%)d 0.87(  5.36%)
                                           -0.0000 -0.0049  0.1849  0.1645  0.0157
                                           -0.0013  0.1118  0.8357  0.0636  0.0058
                                            0.0926 -0.3611 -0.0177  0.0110  0.1741
                                            0.0016 -0.0116  0.1105 -0.0412  0.0232
                                            0.1960  0.0277
   169. (0.00092) RY*( 7) C   7           s( 19.40%)p 1.15( 22.39%)d 3.00( 58.21%)
                                            0.0000  0.0049  0.4403 -0.0044 -0.0055
                                           -0.0185 -0.1896  0.1634  0.2884 -0.0012
                                           -0.1812  0.1546  0.1033 -0.0010  0.0284
                                            0.0663  0.0720 -0.2699 -0.1558 -0.3973
                                           -0.5435 -0.1781
   170. (0.00064) RY*( 8) C   7           s( 24.34%)p 1.41( 34.28%)d 1.70( 41.38%)
                                           -0.0000 -0.0062  0.4782  0.1147  0.0388
                                           -0.0063 -0.0685  0.0065  0.1150  0.0154
                                            0.2301  0.4712 -0.0721  0.0180 -0.0304
                                           -0.0745 -0.1939  0.3078  0.4414  0.2229
                                            0.1186 -0.2459
   171. (0.00032) RY*( 9) C   7           s( 27.75%)p 1.56( 43.41%)d 1.04( 28.84%)
                                           -0.0000  0.0029  0.3761 -0.3677  0.0287
                                           -0.0055 -0.1733 -0.0540 -0.0997  0.0123
                                           -0.0762 -0.1938 -0.5306  0.0084 -0.0313
                                            0.0984 -0.2354 -0.2357  0.1451  0.0303
                                            0.0514  0.4563
   172. (0.00023) RY*(10) C   7           s( 15.74%)p 3.47( 54.66%)d 1.88( 29.60%)
                                           -0.0000 -0.0028  0.3784  0.1185  0.0112
                                           -0.0009 -0.1382 -0.2184  0.2116  0.0067
                                            0.0411 -0.0519  0.2183  0.0112 -0.0409
                                           -0.0106  0.6173  0.1459 -0.1752  0.0861
                                            0.2749  0.4013
   173. (0.00016) RY*(11) C   7           s(  1.68%)p44.88( 75.37%)d13.67( 22.95%)
                                            0.0000  0.0007  0.1241  0.0365  0.0073
                                            0.0005 -0.0690 -0.0658 -0.0125  0.0011
                                           -0.0096 -0.0635  0.6780 -0.0063 -0.0785
                                            0.1015 -0.5139 -0.2450  0.0911 -0.1730
                                            0.3157  0.1779
   174. (0.00015) RY*(12) C   7           s(  7.50%)p 2.60( 19.51%)d 9.73( 72.99%)
                                            0.0000 -0.0031 -0.1897  0.1912 -0.0493
                                           -0.0026  0.0379  0.0145  0.2233  0.0162
                                            0.1552 -0.1615  0.0234 -0.0039  0.0167
                                            0.0368  0.3017 -0.4559  0.7122  0.0186
                                           -0.1039  0.0598
   175. (0.00011) RY*(13) C   7           s( 10.56%)p 0.85(  8.93%)d 7.62( 80.50%)
                                           -0.0000 -0.0113  0.1614  0.2601  0.1087
                                            0.0120  0.1344 -0.1338  0.1162  0.0097
                                            0.0402 -0.0955 -0.0229  0.0099  0.0822
                                            0.0022 -0.1466 -0.4558 -0.3359  0.6721
                                           -0.0726 -0.1658
   176. (0.00009) RY*(14) C   7           s( 41.91%)p 0.80( 33.50%)d 0.59( 24.59%)
   177. (0.00006) RY*(15) C   7           s(  4.07%)p 4.78( 19.45%)d18.80( 76.48%)
   178. (0.00003) RY*(16) C   7           s( 45.95%)p 1.10( 50.45%)d 0.08(  3.60%)
   179. (0.00001) RY*(17) C   7           s( 83.83%)p 0.16( 13.06%)d 0.04(  3.11%)
   180. (0.00593) RY*( 1) C   8           s(  1.41%)p67.57( 95.22%)d 2.39(  3.37%)
                                            0.0000 -0.0082  0.0855 -0.0818 -0.0043
                                           -0.0005 -0.4276 -0.0062  0.0274 -0.0092
                                            0.5473 -0.0188  0.0072  0.0167 -0.6819
                                            0.0174 -0.0544 -0.0999  0.1294 -0.0688
                                            0.0073 -0.0468
   181. (0.00390) RY*( 2) C   8           s(  2.05%)p44.14( 90.69%)d 3.53(  7.25%)
                                           -0.0000  0.0056  0.1421  0.0181 -0.0019
                                            0.0010 -0.6326 -0.0661  0.0037  0.0181
                                           -0.6915 -0.0269 -0.0421  0.0031 -0.1454
                                           -0.0131  0.0086  0.0579 -0.0865 -0.1904
                                           -0.1443 -0.0681
   182. (0.00359) RY*( 3) C   8           s(  3.20%)p29.47( 94.19%)d 0.82(  2.61%)
                                           -0.0000  0.0047  0.1759  0.0316  0.0001
                                           -0.0184 -0.5527  0.0108  0.0564  0.0013
                                            0.3999  0.0032 -0.0254  0.0063  0.6854
                                           -0.0492 -0.0014  0.0626  0.0706 -0.0333
                                           -0.0301  0.1234
   183. (0.00087) RY*( 4) C   8           s( 89.86%)p 0.10(  8.70%)d 0.02(  1.44%)
                                           -0.0000 -0.0013  0.9469 -0.0434 -0.0042
                                           -0.0030  0.2616  0.0323  0.0152  0.0048
                                           -0.0081  0.0245 -0.0700 -0.0066 -0.0384
                                           -0.0675  0.0747 -0.0048  0.0547 -0.0425
                                           -0.0894 -0.0402
   184. (0.00064) RY*( 5) C   8           s(  0.37%)p32.92( 12.17%)d99.99( 87.46%)
                                            0.0000 -0.0004 -0.0056  0.0605 -0.0025
                                            0.0057  0.0799 -0.1907 -0.0478  0.0076
                                            0.1091 -0.1974 -0.0387  0.0027  0.0262
                                           -0.1534 -0.0019  0.4260 -0.1566 -0.5856
                                            0.4529 -0.3472
   185. (0.00030) RY*( 6) C   8           s(  0.07%)p99.99( 43.39%)d99.99( 56.54%)
                                           -0.0000  0.0024  0.0240  0.0103  0.0003
                                           -0.0136 -0.1164  0.4769  0.3072  0.0005
                                           -0.1124  0.0002 -0.1802  0.0058  0.0168
                                           -0.2296 -0.0193 -0.1029  0.1092  0.3720
                                            0.5042 -0.3876
   186. (0.00025) RY*( 7) C   8           s( 26.72%)p 0.94( 25.00%)d 1.81( 48.27%)
                                            0.0000 -0.0013  0.1003  0.5070  0.0131
                                           -0.0000 -0.0373  0.1143 -0.0589 -0.0071
                                           -0.0786  0.2091  0.0471 -0.0089 -0.1076
                                            0.4092 -0.0286  0.2842  0.2370  0.0216
                                            0.4080  0.4230
   187. (0.00020) RY*( 8) C   8           s( 20.79%)p 2.70( 56.05%)d 1.11( 23.17%)
                                            0.0000 -0.0024 -0.0055  0.4536 -0.0460
                                            0.0039  0.0676  0.3989  0.2529  0.0046
                                            0.0833 -0.4395 -0.1322  0.0018  0.0007
                                            0.2497 -0.2300 -0.1137 -0.2625 -0.2035
                                           -0.3210 -0.0735
   188. (0.00015) RY*( 9) C   8           s( 35.78%)p 1.41( 50.54%)d 0.38( 13.68%)
                                            0.0000  0.0018 -0.0508  0.5958  0.0153
                                            0.0026  0.0330 -0.3793  0.1490  0.0003
                                           -0.0056 -0.1448 -0.0360  0.0003 -0.0558
                                           -0.5264  0.1889 -0.1009  0.3172  0.0967
                                           -0.1281  0.0147
   189. (0.00014) RY*(10) C   8           s(  6.43%)p10.83( 69.62%)d 3.73( 23.95%)
                                           -0.0000 -0.0012  0.0006  0.2440 -0.0690
                                           -0.0053 -0.0749 -0.0119 -0.3068  0.0040
                                            0.0950  0.1350 -0.1223  0.0002  0.0246
                                            0.2711  0.6928 -0.2477 -0.2916  0.0593
                                            0.0434 -0.2962
   190. (0.00011) RY*(11) C   8           s(  0.31%)p99.99( 33.79%)d99.99( 65.90%)
                                            0.0000 -0.0007  0.0150  0.0483 -0.0231
                                           -0.0049  0.0286 -0.2226 -0.0805 -0.0029
                                           -0.0714  0.0458  0.1437  0.0143  0.1593
                                            0.3744 -0.2956 -0.4161  0.5050 -0.1772
                                            0.0487 -0.4439
   191. (0.00009) RY*(12) C   8           s(  3.60%)p17.47( 62.93%)d 9.29( 33.47%)
   192. (0.00006) RY*(13) C   8           s( 12.87%)p 3.11( 40.02%)d 3.66( 47.11%)
   193. (0.00003) RY*(14) C   8           s(  3.66%)p 8.49( 31.07%)d17.84( 65.27%)
   194. (0.00003) RY*(15) C   8           s(  3.13%)p26.88( 84.25%)d 4.03( 12.62%)
   195. (0.00001) RY*(16) C   8           s( 88.77%)p 0.07(  5.84%)d 0.06(  5.39%)
   196. (0.00001) RY*(17) C   8           s(  1.01%)p95.68( 96.64%)d 2.32(  2.35%)
   197. (0.00477) RY*( 1) N   9           s(  0.48%)p99.99( 97.11%)d 5.00(  2.41%)
                                           -0.0000  0.0027  0.0522  0.0456 -0.0003
                                            0.0209 -0.7389 -0.0381 -0.0051  0.0148
                                           -0.4248  0.0295 -0.0028 -0.0136  0.4901
                                            0.0347 -0.0101  0.0947  0.0730  0.0024
                                           -0.0486 -0.0861
   198. (0.00363) RY*( 2) N   9           s( 11.20%)p 7.60( 85.13%)d 0.33(  3.67%)
                                           -0.0000 -0.0228  0.3316  0.0392  0.0044
                                            0.0115 -0.0381 -0.0735  0.0003  0.0007
                                            0.7258 -0.1129 -0.0146  0.0124  0.5355
                                           -0.1325 -0.0104  0.1051  0.0884  0.0237
                                            0.0545  0.1195
   199. (0.00183) RY*( 3) N   9           s( 37.80%)p 1.57( 59.20%)d 0.08(  3.01%)
                                            0.0000  0.0039  0.6117 -0.0614 -0.0036
                                           -0.0026 -0.4024 -0.0247 -0.1044 -0.0025
                                            0.0573 -0.1432  0.1086 -0.0110 -0.6002
                                           -0.1255 -0.0820  0.0475  0.0955 -0.0198
                                            0.0338  0.1310
   200. (0.00109) RY*( 4) N   9           s( 34.15%)p 1.54( 52.51%)d 0.39( 13.34%)
                                            0.0000  0.0016  0.5767 -0.0943  0.0014
                                            0.0054  0.4661  0.0090 -0.1026 -0.0086
                                           -0.4332 -0.0890  0.1073  0.0037  0.2732
                                           -0.0924 -0.0823  0.0686 -0.2064  0.2309
                                           -0.1686 -0.0658
   201. (0.00036) RY*( 5) N   9           s(  3.37%)p17.48( 58.88%)d11.21( 37.75%)
                                            0.0000  0.0040  0.0230  0.1820  0.0006
                                           -0.0047 -0.0876  0.5208 -0.0336  0.0004
                                           -0.0127  0.3696 -0.0139  0.0033  0.0519
                                           -0.4071  0.0576 -0.2302 -0.3537 -0.0964
                                           -0.0700  0.4305
   202. (0.00020) RY*( 6) N   9           s( 14.13%)p 0.94( 13.27%)d 5.14( 72.60%)
                                           -0.0000  0.0022 -0.1236  0.3546  0.0156
                                           -0.0123 -0.1738 -0.1010 -0.0588  0.0100
                                            0.2016 -0.0034 -0.0667 -0.0137 -0.1551
                                           -0.0799 -0.1135  0.1593 -0.4755  0.5616
                                           -0.2439 -0.3156
   203. (0.00016) RY*( 7) N   9           s(  8.88%)p 9.10( 80.82%)d 1.16( 10.29%)
                                           -0.0000 -0.0017  0.2290  0.1875 -0.0355
                                            0.0029 -0.0339  0.5956  0.2641  0.0034
                                            0.0745 -0.2117 -0.0922  0.0025 -0.0031
                                            0.5179  0.2357 -0.1954  0.0004  0.0643
                                            0.0175 -0.2456
   204. (0.00009) RY*( 8) N   9           s( 44.88%)p 0.46( 20.54%)d 0.77( 34.59%)
   205. (0.00005) RY*( 9) N   9           s( 25.27%)p 1.83( 46.15%)d 1.13( 28.58%)
   206. (0.00005) RY*(10) N   9           s(  3.78%)p18.99( 71.84%)d 6.44( 24.37%)
   207. (0.00003) RY*(11) N   9           s( 13.67%)p 3.93( 53.68%)d 2.39( 32.65%)
   208. (0.00002) RY*(12) N   9           s(  1.20%)p13.64( 16.31%)d68.94( 82.49%)
   209. (0.00000) RY*(13) N   9           s(  0.26%)p99.99( 83.62%)d61.32( 16.12%)
   210. (0.00001) RY*(14) N   9           s(  0.46%)p50.86( 23.16%)d99.99( 76.38%)
   211. (0.00001) RY*(15) N   9           s(  1.38%)p29.23( 40.20%)d42.47( 58.42%)
   212. (0.00000) RY*(16) N   9           s( 99.18%)p 0.00(  0.20%)d 0.01(  0.62%)
   213. (0.00000) RY*(17) N   9           s(  0.03%)p99.99( 97.42%)d89.56(  2.56%)
   214. (0.00904) RY*( 1) C  10           s(  4.11%)p23.23( 95.42%)d 0.12(  0.47%)
                                            0.0000  0.0474  0.1962 -0.0048 -0.0172
                                           -0.0277 -0.8317  0.0380  0.0431  0.0099
                                            0.4141  0.0073 -0.0189  0.0141  0.2893
                                           -0.0459 -0.0185 -0.0207 -0.0193  0.0291
                                            0.0233 -0.0504
   215. (0.00369) RY*( 2) C  10           s(  0.91%)p91.21( 83.26%)d17.33( 15.82%)
                                            0.0000  0.0140 -0.0147  0.0906 -0.0224
                                           -0.0054  0.0920 -0.1149  0.0189 -0.0006
                                           -0.3457  0.0506  0.0292  0.0166  0.8171
                                            0.0515 -0.1311  0.1939 -0.2290  0.0640
                                           -0.0294  0.2515
   216. (0.00282) RY*( 3) C  10           s(  0.06%)p99.99(  7.24%)d99.99( 92.70%)
                                           -0.0000 -0.0001  0.0240  0.0030  0.0063
                                            0.0057  0.1093  0.0951 -0.0276  0.0082
                                            0.1711  0.1187 -0.0455  0.0025  0.0557
                                            0.0436 -0.0105 -0.4884 -0.0205  0.4275
                                           -0.6830  0.1970
   217. (0.00208) RY*( 4) C  10           s(  2.67%)p12.31( 32.83%)d24.18( 64.51%)
                                            0.0000 -0.0033 -0.0806  0.1415 -0.0128
                                           -0.0054 -0.0835 -0.0463  0.0468 -0.0009
                                            0.1875 -0.0849  0.0126  0.0095 -0.3579
                                            0.3621 -0.1229  0.3935 -0.5341  0.2077
                                           -0.0163  0.4019
   218. (0.00126) RY*( 5) C  10           s( 31.49%)p 0.34( 10.63%)d 1.84( 57.88%)
                                            0.0000  0.0107  0.5598  0.0364 -0.0074
                                           -0.0490  0.0858 -0.1894  0.1027  0.0230
                                            0.0680  0.0577 -0.0496  0.0140 -0.0458
                                            0.1905 -0.0248  0.3100  0.4799 -0.2787
                                           -0.2786  0.3115
   219. (0.00105) RY*( 6) C  10           s(  0.46%)p59.14( 27.26%)d99.99( 72.27%)
                                            0.0000  0.0008  0.0659  0.0161  0.0032
                                           -0.0026 -0.2376 -0.1224  0.0163  0.0068
                                           -0.3936 -0.1365 -0.0236  0.0034 -0.1503
                                           -0.0601 -0.0235  0.0017 -0.3858 -0.4390
                                           -0.5403 -0.2987
   220. (0.00038) RY*( 7) C  10           s(  2.09%)p35.05( 73.41%)d11.69( 24.50%)
                                           -0.0000  0.0004  0.1188  0.0768  0.0308
                                            0.0104 -0.3814  0.1343 -0.0271  0.0156
                                           -0.6675  0.1594 -0.1337  0.0048 -0.2613
                                           -0.0562 -0.0960 -0.0236  0.2169  0.3831
                                            0.1156  0.1930
   221. (0.00025) RY*( 8) C  10           s( 55.93%)p 0.24( 13.25%)d 0.55( 30.81%)
                                           -0.0000 -0.0156  0.7342 -0.1410  0.0121
                                            0.0143  0.1963  0.0307  0.0473 -0.0091
                                           -0.0145  0.0196 -0.0680 -0.0068 -0.0219
                                           -0.1743  0.2332 -0.1567 -0.4476  0.1410
                                            0.2473 -0.0462
   222. (0.00018) RY*( 9) C  10           s( 39.03%)p 0.87( 33.83%)d 0.70( 27.14%)
                                            0.0000  0.0076  0.1456  0.5948  0.1235
                                            0.0035  0.1427  0.4095  0.1209 -0.0089
                                            0.1006  0.0032  0.0860 -0.0030  0.0197
                                           -0.2570 -0.2272  0.3192  0.0305  0.1731
                                           -0.1290 -0.3492
   223. (0.00016) RY*(10) C  10           s(  4.88%)p17.28( 84.36%)d 2.20( 10.76%)
                                            0.0000 -0.0022  0.1814 -0.1019 -0.0743
                                            0.0029  0.0075  0.4231 -0.2922  0.0012
                                           -0.0600 -0.5281  0.3281  0.0020  0.0275
                                            0.1706 -0.3989 -0.2239  0.0367 -0.1564
                                            0.0754  0.1610
   224. (0.00008) RY*(11) C  10           s(  2.24%)p36.18( 80.94%)d 7.52( 16.82%)
   225. (0.00006) RY*(12) C  10           s(  2.73%)p27.94( 76.31%)d 7.67( 20.95%)
   226. (0.00004) RY*(13) C  10           s( 27.91%)p 1.56( 43.55%)d 1.02( 28.54%)
   227. (0.00002) RY*(14) C  10           s( 37.80%)p 1.29( 48.76%)d 0.36( 13.45%)
   228. (0.00002) RY*(15) C  10           s(  5.42%)p14.31( 77.55%)d 3.14( 17.03%)
   229. (0.00000) RY*(16) C  10           s( 80.93%)p 0.17( 13.98%)d 0.06(  5.09%)
   230. (0.00000) RY*(17) C  10           s(  1.63%)p59.83( 97.53%)d 0.52(  0.84%)
   231. (0.00499) RY*( 1) C  11           s(  0.24%)p99.99( 95.90%)d15.87(  3.86%)
                                            0.0000  0.0251 -0.0272  0.0299 -0.0131
                                           -0.0055 -0.4761 -0.0612  0.0465  0.0108
                                           -0.0092  0.0700 -0.0460 -0.0210  0.8418
                                           -0.0873  0.0494  0.0677 -0.1215  0.0033
                                            0.0025  0.1387
   232. (0.00247) RY*( 2) C  11           s(  0.21%)p99.99( 98.41%)d 6.69(  1.38%)
                                           -0.0000 -0.0102  0.0442  0.0024  0.0017
                                           -0.0293 -0.7121  0.0790  0.1161  0.0208
                                            0.5536 -0.0809 -0.0603 -0.0077 -0.3632
                                            0.0796 -0.0323 -0.0032  0.1016 -0.0393
                                           -0.0355 -0.0267
   233. (0.00081) RY*( 3) C  11           s(  0.03%)p99.99( 74.38%)d99.99( 25.59%)
                                            0.0000 -0.0001 -0.0012  0.0169  0.0016
                                           -0.0081  0.4155  0.0694  0.0694 -0.0134
                                            0.6920  0.0914  0.1112 -0.0047  0.2431
                                            0.0335  0.0385 -0.2370 -0.0868  0.1354
                                           -0.4149  0.0423
   234. (0.00052) RY*( 4) C  11           s( 85.39%)p 0.09(  7.40%)d 0.08(  7.21%)
                                            0.0000  0.0054  0.9210  0.0741 -0.0122
                                            0.0227 -0.0202  0.1593 -0.0092 -0.0049
                                           -0.1286 -0.1344 -0.0065 -0.0133  0.0653
                                            0.0319  0.0866 -0.1469  0.0460 -0.1287
                                           -0.1662 -0.0655
   235. (0.00050) RY*( 5) C  11           s(  4.46%)p 4.13( 18.45%)d17.27( 77.09%)
                                            0.0000  0.0015  0.2027  0.0594 -0.0031
                                           -0.0015  0.2143  0.0784 -0.0170 -0.0124
                                            0.3314  0.0302 -0.0536 -0.0068  0.1350
                                           -0.0047  0.0066  0.2263  0.4075  0.1413
                                            0.7034  0.1973
   236. (0.00025) RY*( 6) C  11           s(  3.80%)p19.77( 75.20%)d 5.52( 21.00%)
                                           -0.0000 -0.0050  0.1422 -0.1321 -0.0186
                                           -0.0109 -0.1089 -0.3358 -0.5574  0.0071
                                            0.0868  0.0811  0.3965 -0.0034  0.0203
                                            0.3342 -0.1816 -0.1033 -0.2431  0.2449
                                            0.1956 -0.2048
   237. (0.00019) RY*( 7) C  11           s( 48.90%)p 0.72( 35.22%)d 0.32( 15.88%)
                                           -0.0000 -0.0045 -0.2454  0.6547 -0.0091
                                            0.0037 -0.0345  0.3473 -0.2869 -0.0049
                                           -0.0393 -0.2767  0.1838  0.0108  0.0906
                                            0.1669  0.0016 -0.3087  0.1402 -0.1945
                                            0.0730 -0.0264
   238. (0.00008) RY*( 8) C  11           s( 20.72%)p 2.84( 58.80%)d 0.99( 20.48%)
   239. (0.00007) RY*( 9) C  11           s(  7.11%)p 8.95( 63.68%)d 4.11( 29.21%)
   240. (0.00005) RY*(10) C  11           s(  6.07%)p10.27( 62.37%)d 5.20( 31.55%)
   241. (0.00002) RY*(11) C  11           s( 11.96%)p 0.79(  9.44%)d 6.57( 78.60%)
   242. (0.00002) RY*(12) C  11           s( 13.97%)p 2.95( 41.22%)d 3.21( 44.80%)
   243. (0.00002) RY*(13) C  11           s(  2.37%)p36.46( 86.40%)d 4.74( 11.23%)
   244. (0.00002) RY*(14) C  11           s(  2.55%)p 7.57( 19.27%)d30.70( 78.18%)
   245. (0.00001) RY*(15) C  11           s(  4.59%)p10.22( 46.87%)d10.58( 48.55%)
   246. (0.00000) RY*(16) C  11           s(  0.75%)p99.99( 97.50%)d 2.35(  1.76%)
   247. (0.00000) RY*(17) C  11           s( 86.97%)p 0.11(  9.58%)d 0.04(  3.45%)
   248. (0.00507) RY*( 1) C  12           s(  0.34%)p99.99( 94.38%)d15.63(  5.28%)
                                            0.0000 -0.0245  0.0502 -0.0000  0.0160
                                            0.0168 -0.4935  0.0828 -0.0349 -0.0153
                                            0.5250 -0.0690  0.0327  0.0146 -0.6381
                                            0.0406 -0.0347  0.0527 -0.1831  0.1198
                                            0.0465  0.0024
   249. (0.00205) RY*( 2) C  12           s(  0.45%)p99.99( 97.74%)d 3.98(  1.81%)
                                            0.0000 -0.0001  0.0670  0.0068 -0.0042
                                           -0.0298 -0.6623  0.0831  0.1620  0.0081
                                            0.1643 -0.0254 -0.0460  0.0282  0.6670
                                           -0.0848 -0.1485 -0.0583 -0.0105  0.0484
                                            0.0408 -0.1028
   250. (0.00068) RY*( 3) C  12           s(  0.12%)p99.99( 47.49%)d99.99( 52.39%)
                                            0.0000  0.0002 -0.0049  0.0343  0.0029
                                           -0.0117  0.3266  0.0840  0.0413 -0.0195
                                            0.5419  0.1406  0.0818 -0.0069  0.1920
                                            0.0343  0.0281 -0.3022  0.1959  0.5082
                                           -0.1997  0.3097
   251. (0.00053) RY*( 4) C  12           s(  0.19%)p99.99( 41.44%)d99.99( 58.37%)
                                            0.0000  0.0003 -0.0172  0.0399  0.0046
                                           -0.0024  0.3096  0.0088  0.0379 -0.0042
                                            0.5236  0.0642  0.0657 -0.0008  0.1841
                                            0.0038  0.0217  0.3880  0.0279 -0.3384
                                            0.5429 -0.1518
   252. (0.00038) RY*( 5) C  12           s( 70.57%)p 0.34( 24.11%)d 0.08(  5.31%)
                                           -0.0000  0.0013  0.8385  0.0249 -0.0452
                                           -0.0022  0.1157  0.2972  0.0060  0.0089
                                           -0.0486 -0.1181 -0.0950 -0.0215 -0.0086
                                           -0.2065  0.2661 -0.1328 -0.1131  0.0415
                                            0.1274 -0.0688
   253. (0.00033) RY*( 6) C  12           s( 18.39%)p 4.17( 76.76%)d 0.26(  4.85%)
                                           -0.0000  0.0025  0.4073 -0.1266 -0.0443
                                           -0.0166 -0.0237 -0.5728  0.2341  0.0074
                                            0.0196  0.1389 -0.1113  0.0072  0.0325
                                            0.5853 -0.0897  0.0964 -0.0949 -0.0044
                                           -0.0229  0.1721
   254. (0.00017) RY*( 7) C  12           s( 71.98%)p 0.06(  4.36%)d 0.33( 23.66%)
                                            0.0000 -0.0008 -0.0979  0.8426 -0.0126
                                            0.0006 -0.0138 -0.0929  0.0633 -0.0032
                                           -0.0564  0.0575 -0.0862  0.0096  0.0391
                                            0.0024  0.1233 -0.0791 -0.3905 -0.0014
                                            0.1253  0.2493
   255. (0.00007) RY*( 8) C  12           s(  2.84%)p17.68( 50.28%)d16.48( 46.88%)
   256. (0.00005) RY*( 9) C  12           s(  3.64%)p12.68( 46.10%)d13.82( 50.26%)
   257. (0.00001) RY*(10) C  12           s(  0.27%)p99.99( 90.08%)d35.71(  9.65%)
   258. (0.00001) RY*(11) C  12           s( 20.52%)p 0.34(  6.98%)d 3.53( 72.50%)
   259. (0.00000) RY*(12) C  12           s(  3.49%)p24.23( 84.64%)d 3.40( 11.86%)
   260. (0.00001) RY*(13) C  12           s(  0.69%)p30.42( 21.12%)d99.99( 78.18%)
   261. (0.00000) RY*(14) C  12           s(  2.47%)p39.01( 96.25%)d 0.52(  1.29%)
   262. (0.00001) RY*(15) C  12           s(  1.41%)p68.09( 95.71%)d 2.05(  2.88%)
   263. (0.00001) RY*(16) C  12           s(  6.32%)p 3.24( 20.48%)d11.59( 73.20%)
   264. (0.00000) RY*(17) C  12           s( 96.38%)p 0.02(  2.16%)d 0.02(  1.45%)
   265. (0.00558) RY*( 1) C  13           s(  0.60%)p99.99( 94.27%)d 8.54(  5.13%)
                                            0.0000 -0.0252  0.0657 -0.0295  0.0138
                                            0.0239 -0.8259 -0.0638 -0.0472 -0.0118
                                            0.3890  0.0536  0.0280 -0.0054  0.3127
                                           -0.0283  0.0045  0.0862  0.0904 -0.0981
                                           -0.0880  0.1352
   266. (0.00203) RY*( 2) C  13           s(  0.34%)p99.99( 97.83%)d 5.47(  1.83%)
                                           -0.0000 -0.0015  0.0411 -0.0405 -0.0045
                                           -0.0054 -0.1244 -0.0223  0.0201  0.0160
                                            0.3870  0.0764 -0.0829 -0.0370 -0.8565
                                           -0.1562  0.1994 -0.0484  0.1011 -0.0447
                                           -0.0196 -0.0582
   267. (0.00084) RY*( 3) C  13           s(  0.23%)p99.99( 73.40%)d99.99( 26.37%)
                                           -0.0000  0.0003  0.0260  0.0398  0.0023
                                           -0.0061  0.4089 -0.0813  0.0326 -0.0086
                                            0.6852 -0.1725  0.0450 -0.0035  0.2374
                                           -0.0308  0.0205  0.1044  0.2337  0.1655
                                            0.3863  0.1470
   268. (0.00051) RY*( 4) C  13           s(  0.12%)p99.99( 16.27%)d99.99( 83.61%)
                                           -0.0000  0.0001  0.0323 -0.0121 -0.0036
                                           -0.0075  0.1947 -0.0226  0.0685 -0.0118
                                            0.3053 -0.0244  0.0908 -0.0030  0.1240
                                           -0.0381  0.0228  0.1620 -0.4172 -0.6377
                                           -0.2172 -0.4266
   269. (0.00038) RY*( 5) C  13           s( 64.76%)p 0.45( 29.34%)d 0.09(  5.90%)
                                           -0.0000  0.0016  0.8022  0.0374 -0.0519
                                           -0.0148  0.0998 -0.1612  0.1505  0.0040
                                           -0.0973  0.2421 -0.0267  0.0182  0.0492
                                           -0.3542 -0.1940 -0.1166  0.1224 -0.1293
                                           -0.0057  0.1169
   270. (0.00027) RY*( 6) C  13           s( 28.29%)p 2.39( 67.53%)d 0.15(  4.17%)
                                           -0.0000  0.0012  0.4559 -0.2712 -0.0389
                                           -0.0105 -0.0099  0.0331  0.1388  0.0108
                                            0.0114 -0.2381 -0.1868 -0.0114 -0.0497
                                            0.6941  0.2803  0.0841 -0.1371  0.0260
                                           -0.0273  0.1202
   271. (0.00014) RY*( 7) C  13           s( 73.32%)p 0.17( 12.38%)d 0.20( 14.30%)
                                            0.0000 -0.0059 -0.0418  0.8547 -0.0300
                                            0.0041 -0.0346 -0.0066  0.1978  0.0012
                                            0.0151 -0.0583 -0.1239 -0.0062 -0.0768
                                            0.2398 -0.0315 -0.1233 -0.0598 -0.2269
                                            0.0278  0.2682
   272. (0.00007) RY*( 8) C  13           s(  3.72%)p 6.75( 25.14%)d19.10( 71.14%)
   273. (0.00005) RY*( 9) C  13           s( 10.03%)p 6.44( 64.65%)d 2.52( 25.32%)
   274. (0.00003) RY*(10) C  13           s(  5.04%)p 2.86( 14.42%)d15.96( 80.54%)
   275. (0.00001) RY*(11) C  13           s(  0.84%)p99.99( 96.99%)d 2.57(  2.17%)
   276. (0.00001) RY*(12) C  13           s(  5.32%)p14.37( 76.44%)d 3.43( 18.24%)
   277. (0.00001) RY*(13) C  13           s(  3.21%)p 7.64( 24.50%)d22.55( 72.30%)
   278. (0.00000) RY*(14) C  13           s( 98.04%)p 0.01(  1.26%)d 0.01(  0.69%)
   279. (0.00000) RY*(15) C  13           s(  0.41%)p99.99( 96.81%)d 6.78(  2.78%)
   280. (0.00000) RY*(16) C  13           s(  1.08%)p14.32( 15.44%)d77.47( 83.49%)
   281. (0.00001) RY*(17) C  13           s(  4.73%)p19.75( 93.41%)d 0.39(  1.86%)
   282. (0.00545) RY*( 1) C  14           s(  0.76%)p99.99( 94.78%)d 5.86(  4.46%)
                                            0.0000 -0.0196  0.0848 -0.0043  0.0043
                                            0.0047 -0.1808  0.0240 -0.0049  0.0045
                                           -0.2159 -0.0331 -0.0125 -0.0251  0.9297
                                           -0.0072  0.0398 -0.0913  0.1016  0.0075
                                            0.0194 -0.1598
   283. (0.00225) RY*( 2) C  14           s(  3.76%)p24.76( 93.20%)d 0.81(  3.03%)
                                            0.0000  0.0180  0.1919 -0.0202 -0.0094
                                            0.0221  0.8190 -0.1236 -0.0843 -0.0140
                                           -0.4780  0.0591  0.0556 -0.0028  0.0465
                                            0.0131 -0.0275  0.0096  0.0825 -0.1160
                                           -0.0518  0.0854
   284. (0.00088) RY*( 3) C  14           s(  0.32%)p99.99( 60.55%)d99.99( 39.13%)
                                            0.0000  0.0006  0.0362  0.0434  0.0001
                                           -0.0100  0.3377  0.0559  0.0423 -0.0142
                                            0.6176  0.2027  0.0268 -0.0073  0.2096
                                            0.1281  0.0508  0.2776  0.1471 -0.1163
                                            0.5280 -0.0157
   285. (0.00058) RY*( 4) C  14           s( 42.97%)p 0.66( 28.44%)d 0.67( 28.59%)
                                            0.0000 -0.0035  0.6444 -0.1187  0.0178
                                           -0.0068  0.0607 -0.2321  0.1201  0.0101
                                            0.4179 -0.0178 -0.0911 -0.0136  0.0648
                                           -0.0949  0.1250 -0.1033 -0.2221 -0.1113
                                           -0.4600 -0.0435
   286. (0.00050) RY*( 5) C  14           s( 34.29%)p 0.98( 33.57%)d 0.94( 32.14%)
                                            0.0000 -0.0042  0.5777 -0.0937  0.0172
                                           -0.0067 -0.3369 -0.1083  0.0758  0.0059
                                           -0.3192  0.1905 -0.1558 -0.0121 -0.1715
                                           -0.0326  0.1078  0.2132  0.2640  0.0697
                                            0.3985  0.2065
   287. (0.00028) RY*( 6) C  14           s( 23.27%)p 3.19( 74.30%)d 0.10(  2.43%)
                                            0.0000 -0.0086  0.3656  0.3112 -0.0456
                                            0.0070  0.0284  0.6477 -0.2734 -0.0019
                                            0.0408 -0.3224  0.1914 -0.0080 -0.0607
                                           -0.2992 -0.1115 -0.1070  0.0319 -0.0518
                                            0.0936 -0.0200
   288. (0.00018) RY*( 7) C  14           s( 18.77%)p 4.05( 75.96%)d 0.28(  5.27%)
                                            0.0000  0.0086  0.1632  0.3908  0.0910
                                            0.0053 -0.0465  0.0344 -0.2211 -0.0047
                                           -0.0511 -0.0735  0.0580 -0.0025 -0.0358
                                            0.7946  0.2516  0.0833 -0.0955  0.1415
                                           -0.1056 -0.0739
   289. (0.00011) RY*( 8) C  14           s(  4.52%)p13.55( 61.18%)d 7.60( 34.30%)
                                           -0.0000  0.0038 -0.0777  0.1556  0.1220
                                           -0.0112 -0.1045  0.0463 -0.3389  0.0044
                                            0.0199  0.5478  0.2928 -0.0000  0.0335
                                           -0.2563  0.1752  0.3763  0.1982 -0.0494
                                           -0.3976  0.0397
   290. (0.00008) RY*( 9) C  14           s(  6.29%)p10.50( 66.07%)d 4.39( 27.64%)
   291. (0.00006) RY*(10) C  14           s(  5.35%)p 2.88( 15.40%)d14.82( 79.25%)
   292. (0.00005) RY*(11) C  14           s( 30.39%)p 1.11( 33.60%)d 1.18( 36.01%)
   293. (0.00004) RY*(12) C  14           s( 23.44%)p 0.87( 20.46%)d 2.39( 56.10%)
   294. (0.00004) RY*(13) C  14           s(  6.54%)p 2.11( 13.80%)d12.17( 79.66%)
   295. (0.00002) RY*(14) C  14           s(  3.34%)p26.42( 88.15%)d 2.55(  8.51%)
   296. (0.00001) RY*(15) C  14           s(  0.88%)p46.15( 40.66%)d66.36( 58.46%)
   297. (0.00000) RY*(16) C  14           s( 94.21%)p 0.02(  2.30%)d 0.04(  3.49%)
   298. (0.00001) RY*(17) C  14           s(  0.98%)p99.89( 97.66%)d 1.39(  1.36%)
   299. (0.00934) RY*( 1) C  15           s(  9.02%)p 9.47( 85.38%)d 0.62(  5.61%)
                                            0.0000  0.0428  0.2932  0.0263 -0.0407
                                           -0.0263 -0.2367  0.0139  0.0255 -0.0278
                                           -0.4992  0.0757  0.0276 -0.0470 -0.7305
                                            0.0236  0.0574  0.0624  0.0835 -0.0624
                                            0.1065  0.1731
   300. (0.00706) RY*( 2) C  15           s( 28.20%)p 0.66( 18.56%)d 1.89( 53.24%)
                                           -0.0000  0.0124  0.5296 -0.0353 -0.0097
                                            0.0478  0.1702  0.0700 -0.0251 -0.0400
                                           -0.2858 -0.1095  0.0913 -0.0145  0.1245
                                            0.1675  0.0373 -0.0466 -0.2517  0.2486
                                           -0.2683 -0.5771
   301. (0.00639) RY*( 3) C  15           s(  1.51%)p 6.62(  9.97%)d58.75( 88.52%)
                                           -0.0000  0.0021  0.1222  0.0112 -0.0029
                                           -0.0441  0.2124  0.2067  0.0085 -0.0448
                                            0.0157  0.0560  0.0422  0.0448 -0.0237
                                            0.0094 -0.0089 -0.4188 -0.4901 -0.1234
                                           -0.3826  0.5549
   302. (0.00235) RY*( 4) C  15           s( 17.97%)p 3.80( 68.19%)d 0.77( 13.84%)
                                           -0.0000 -0.0057  0.3930  0.1586  0.0058
                                           -0.0049 -0.4330  0.0399  0.0123 -0.0433
                                            0.6129 -0.1933  0.1422 -0.0358 -0.1535
                                           -0.1358  0.1194 -0.1638 -0.0708 -0.2752
                                            0.0395 -0.1711
   303. (0.00105) RY*( 5) C  15           s( 33.03%)p 1.16( 38.17%)d 0.87( 28.80%)
                                           -0.0000  0.0029  0.5727 -0.0273 -0.0400
                                           -0.0058  0.5302 -0.0896 -0.0150 -0.0316
                                            0.0802  0.1085  0.0073  0.0039  0.1582
                                           -0.2106 -0.0612  0.0785  0.3533 -0.1810
                                            0.2763  0.2188
   304. (0.00033) RY*( 6) C  15           s(  4.23%)p18.23( 77.17%)d 4.39( 18.60%)
                                           -0.0000 -0.0016 -0.0996  0.1331  0.1212
                                           -0.0186  0.4154  0.3055  0.3621 -0.0028
                                            0.3591  0.0968 -0.1305  0.0238 -0.4389
                                           -0.0827  0.1375  0.3033 -0.0639  0.2521
                                           -0.1002 -0.1278
   305. (0.00010) RY*( 7) C  15           s( 32.12%)p 1.55( 49.76%)d 0.56( 18.11%)
                                            0.0000  0.0065 -0.0964  0.5578  0.0279
                                            0.0042 -0.0508  0.4237  0.1186  0.0055
                                           -0.3052  0.2538  0.0235 -0.0101  0.2188
                                           -0.3078 -0.0235 -0.0217  0.0471 -0.3716
                                           -0.0144 -0.2004
   306. (0.00008) RY*( 8) C  15           s( 15.01%)p 5.08( 76.25%)d 0.58(  8.74%)
   307. (0.00005) RY*( 9) C  15           s(  2.89%)p23.39( 67.49%)d10.27( 29.63%)
   308. (0.00003) RY*(10) C  15           s( 27.47%)p 2.12( 58.14%)d 0.52( 14.39%)
   309. (0.00002) RY*(11) C  15           s( 16.99%)p 3.73( 63.45%)d 1.15( 19.56%)
   310. (0.00002) RY*(12) C  15           s(  2.51%)p21.53( 54.12%)d17.25( 43.37%)
   311. (0.00000) RY*(13) C  15           s( 87.55%)p 0.13( 11.07%)d 0.02(  1.38%)
   312. (0.00001) RY*(14) C  15           s(  4.19%)p20.43( 85.58%)d 2.44( 10.23%)
   313. (0.00000) RY*(15) C  15           s(  5.78%)p 5.47( 31.61%)d10.83( 62.61%)
   314. (0.00001) RY*(16) C  15           s(  2.23%)p12.81( 28.55%)d31.06( 69.22%)
   315. (0.00001) RY*(17) C  15           s(  8.93%)p 8.72( 77.82%)d 1.48( 13.25%)
   316. (0.00271) RY*( 1) O  16           s(  2.88%)p33.35( 95.94%)d 0.41(  1.18%)
                                           -0.0000  0.0013  0.1194  0.1205 -0.0008
                                           -0.0067  0.6375 -0.0375  0.0186  0.0125
                                           -0.6213 -0.0629 -0.0475  0.0003  0.3864
                                           -0.0965 -0.0104 -0.0379 -0.0551  0.0258
                                           -0.0608 -0.0548
   317. (0.00081) RY*( 2) O  16           s( 68.74%)p 0.43( 29.68%)d 0.02(  1.57%)
                                            0.0000  0.0072  0.8007 -0.2150 -0.0037
                                            0.0050 -0.4231  0.0837 -0.0317  0.0221
                                           -0.2448 -0.1504 -0.0318  0.0269  0.0860
                                           -0.1319 -0.0151 -0.0091  0.0649 -0.0496
                                            0.0734 -0.0601
   318. (0.00074) RY*( 3) O  16           s( 20.67%)p 3.71( 76.75%)d 0.12(  2.58%)
                                           -0.0000  0.0047  0.4486 -0.0738 -0.0007
                                            0.0065  0.5883 -0.0587  0.0359  0.0154
                                            0.3728 -0.1487  0.0124  0.0136 -0.5032
                                            0.0232 -0.0352 -0.0542 -0.0224 -0.0885
                                           -0.0300  0.1168
   319. (0.00012) RY*( 4) O  16           s( 22.00%)p 3.44( 75.68%)d 0.11(  2.32%)
                                            0.0000  0.0108  0.2393  0.4033  0.0023
                                            0.0072  0.0414 -0.1005  0.0179  0.0226
                                            0.5836  0.0669 -0.0613  0.0281  0.6215
                                           -0.0906 -0.0102 -0.0124 -0.0859 -0.0813
                                            0.0199 -0.0929
   320. (0.00005) RY*( 5) O  16           s(  8.94%)p 9.87( 88.25%)d 0.31(  2.81%)
   321. (0.00004) RY*( 6) O  16           s( 44.27%)p 1.14( 50.51%)d 0.12(  5.22%)
   322. (0.00001) RY*( 7) O  16           s( 20.30%)p 3.92( 79.69%)d 0.00(  0.00%)
   323. (0.00001) RY*( 8) O  16           s(  9.22%)p 9.65( 88.99%)d 0.19(  1.79%)
   324. (0.00000) RY*( 9) O  16           s(  0.03%)p99.99( 99.94%)d 1.11(  0.03%)
   325. (0.00000) RY*(10) O  16           s(  0.04%)p99.99( 99.95%)d 0.26(  0.01%)
   326. (0.00000) RY*(11) O  16           s( 99.94%)p 0.00(  0.06%)d 0.00(  0.00%)
   327. (0.00001) RY*(12) O  16           s(  0.01%)p99.99( 99.99%)d 0.14(  0.00%)
   328. (0.00000) RY*(13) O  16           s(  0.20%)p 2.83(  0.57%)d99.99( 99.23%)
   329. (0.00000) RY*(14) O  16           s(  0.42%)p14.59(  6.19%)d99.99( 93.38%)
   330. (0.00001) RY*(15) O  16           s(  1.66%)p 2.04(  3.39%)d57.11( 94.94%)
   331. (0.00000) RY*(16) O  16           s(  0.45%)p 3.08(  1.38%)d99.99( 98.18%)
   332. (0.00000) RY*(17) O  16           s(  0.02%)p99.99(  3.53%)d99.99( 96.45%)
   333. (0.00261) RY*( 1) F  17           s(  4.54%)p20.39( 92.60%)d 0.63(  2.86%)
                                           -0.0000 -0.0008  0.2094  0.0399  0.0010
                                            0.0039  0.2001 -0.0152 -0.0006 -0.0020
                                           -0.4325  0.0455 -0.0028 -0.0016  0.8316
                                           -0.0703  0.0062  0.0664 -0.1247  0.0448
                                            0.0093  0.0809
   334. (0.00208) RY*( 2) F  17           s(  0.36%)p99.99( 96.73%)d 7.98(  2.91%)
                                            0.0000  0.0000  0.0601  0.0055 -0.0003
                                           -0.0015  0.4892  0.0855  0.0037 -0.0014
                                            0.7941  0.0990  0.0103 -0.0014  0.2791
                                            0.0469  0.0054 -0.0822 -0.0182  0.0656
                                           -0.1300  0.0280
   335. (0.00079) RY*( 3) F  17           s( 16.66%)p 4.98( 83.03%)d 0.02(  0.31%)
                                            0.0000  0.0010  0.3915  0.1154  0.0008
                                            0.0023  0.7008 -0.1986 -0.0558  0.0016
                                           -0.3077  0.0447  0.0167 -0.0056 -0.4222
                                            0.1421  0.0339  0.0089  0.0169  0.0259
                                           -0.0111 -0.0441
   336. (0.00033) RY*( 4) F  17           s( 78.67%)p 0.25( 19.55%)d 0.02(  1.78%)
                                            0.0000 -0.0008  0.8823 -0.0904 -0.0012
                                           -0.0047 -0.3518  0.0946  0.0256  0.0060
                                            0.1778 -0.1383 -0.0119 -0.0080 -0.0165
                                           -0.1044  0.0014 -0.0682  0.0670 -0.0667
                                            0.0393 -0.0516
   337. (0.00006) RY*( 5) F  17           s(  1.04%)p86.10( 89.69%)d 8.90(  9.27%)
   338. (0.00006) RY*( 6) F  17           s( 51.52%)p 0.60( 30.84%)d 0.34( 17.65%)
   339. (0.00001) RY*( 7) F  17           s(  6.12%)p15.06( 92.14%)d 0.28(  1.74%)
   340. (0.00002) RY*( 8) F  17           s(  4.53%)p16.18( 73.21%)d 4.92( 22.26%)
   341. (0.00002) RY*( 9) F  17           s( 11.86%)p 7.14( 84.69%)d 0.29(  3.45%)
   342. (0.00000) RY*(10) F  17           s( 99.83%)p 0.00(  0.16%)d 0.00(  0.01%)
   343. (0.00000) RY*(11) F  17           s(  0.09%)p99.99( 99.75%)d 1.79(  0.16%)
   344. (0.00000) RY*(12) F  17           s(  1.51%)p65.05( 98.04%)d 0.30(  0.45%)
   345. (0.00000) RY*(13) F  17           s(  1.24%)p15.12( 18.80%)d64.32( 79.96%)
   346. (0.00001) RY*(14) F  17           s(  9.23%)p 0.43(  4.01%)d 9.40( 86.77%)
   347. (0.00000) RY*(15) F  17           s(  6.47%)p 0.74(  4.82%)d13.70( 88.71%)
   348. (0.00000) RY*(16) F  17           s(  2.82%)p 2.75(  7.75%)d31.69( 89.43%)
   349. (0.00000) RY*(17) F  17           s(  3.51%)p 1.24(  4.37%)d26.23( 92.12%)
   350. (0.00040) RY*( 1) H  18           s(100.00%)
                                           -0.0005  1.0000  0.0026
   351. (0.00021) RY*( 2) H  18           s(100.00%)
                                           -0.0012 -0.0026  1.0000
   352. (0.00046) RY*( 1) H  19           s(100.00%)
                                           -0.0006  1.0000  0.0022
   353. (0.00022) RY*( 2) H  19           s(100.00%)
                                           -0.0011 -0.0022  1.0000
   354. (0.00073) RY*( 1) H  20           s(100.00%)
                                           -0.0015  1.0000  0.0020
   355. (0.00022) RY*( 2) H  20           s(100.00%)
                                           -0.0008 -0.0020  1.0000
   356. (0.00083) RY*( 1) H  21           s(100.00%)
                                           -0.0017  1.0000  0.0016
   357. (0.00019) RY*( 2) H  21           s(100.00%)
                                           -0.0007 -0.0016  1.0000
   358. (0.00046) RY*( 1) H  22           s(100.00%)
                                           -0.0006  1.0000  0.0023
   359. (0.00022) RY*( 2) H  22           s(100.00%)
                                           -0.0012 -0.0023  1.0000
   360. (0.00203) RY*( 1) H  23           s(100.00%)
                                            0.0025  1.0000 -0.0010
   361. (0.00023) RY*( 2) H  23           s(100.00%)
                                           -0.0009  0.0010  1.0000
   362. (0.00260) RY*( 1) H  24           s(100.00%)
                                            0.0070  1.0000 -0.0036
   363. (0.00039) RY*( 2) H  24           s(100.00%)
                                           -0.0019  0.0036  1.0000
   364. (0.00070) RY*( 1) H  25           s(100.00%)
                                           -0.0009  1.0000  0.0015
   365. (0.00020) RY*( 2) H  25           s(100.00%)
                                           -0.0011 -0.0015  1.0000
   366. (0.00038) RY*( 1) H  26           s(100.00%)
                                           -0.0007  1.0000  0.0041
   367. (0.00022) RY*( 2) H  26           s(100.00%)
                                           -0.0011 -0.0041  1.0000
   368. (0.00044) RY*( 1) H  27           s(100.00%)
                                           -0.0004  1.0000  0.0020
   369. (0.00022) RY*( 2) H  27           s(100.00%)
                                           -0.0012 -0.0020  1.0000
   370. (0.00094) RY*( 1) H  28           s(100.00%)
                                           -0.0016  1.0000  0.0013
   371. (0.00016) RY*( 2) H  28           s(100.00%)
                                           -0.0008 -0.0013  1.0000
   372. (0.00111) RY*( 1) H  29           s(100.00%)
                                            0.0039  1.0000 -0.0045
   373. (0.00024) RY*( 2) H  29           s(100.00%)
                                           -0.0012  0.0045  1.0000
   374. (0.01543) BD*( 1) C   1 - C   2  
                ( 50.08%)   0.7076* C   1 s( 34.68%)p 1.88( 65.29%)d 0.00(  0.03%)
                                            0.0000  0.5888 -0.0117 -0.0000 -0.0001
                                           -0.4207 -0.0006  0.0084 -0.0000 -0.0536
                                           -0.0337  0.0052 -0.0001  0.6863 -0.0252
                                           -0.0106 -0.0000  0.0042 -0.0147 -0.0021
                                            0.0020  0.0089
                ( 49.92%)  -0.7066* C   2 s( 34.76%)p 1.88( 65.21%)d 0.00(  0.03%)
                                            0.0000  0.5894 -0.0134 -0.0020 -0.0004
                                            0.4272 -0.0196  0.0055  0.0001  0.0837
                                           -0.0375 -0.0033 -0.0003 -0.6787  0.0046
                                           -0.0119 -0.0004  0.0023 -0.0141  0.0005
                                            0.0017  0.0102
   375. (0.01561) BD*( 1) C   1 - C   6  
                ( 50.07%)   0.7076* C   1 s( 34.71%)p 1.88( 65.26%)d 0.00(  0.03%)
                                            0.0000  0.5890 -0.0110  0.0002 -0.0000
                                            0.0345 -0.0227  0.0023  0.0000 -0.6063
                                           -0.0066  0.0130 -0.0001 -0.5309  0.0344
                                            0.0061 -0.0000  0.0022 -0.0024  0.0142
                                           -0.0103  0.0014
                ( 49.93%)  -0.7066* C   6 s( 34.70%)p 1.88( 65.27%)d 0.00(  0.03%)
                                            0.0000  0.5889 -0.0128 -0.0019 -0.0004
                                           -0.0171 -0.0225  0.0035 -0.0002  0.6246
                                           -0.0341 -0.0073  0.0002  0.5101  0.0123
                                           -0.0113  0.0006  0.0006 -0.0038  0.0145
                                           -0.0087  0.0037
   376. (0.32533) BD*( 2) C   1 - C   6  
                ( 49.54%)   0.7039* C   1 s(  0.00%)p 1.00( 99.96%)d 0.00(  0.04%)
                                            0.0000 -0.0001  0.0000 -0.0004 -0.0001
                                           -0.8065 -0.0213 -0.0102  0.0005  0.3621
                                            0.0097  0.0047 -0.0002 -0.4661 -0.0125
                                           -0.0061  0.0003  0.0127  0.0062  0.0070
                                            0.0111  0.0035
                ( 50.46%)  -0.7103* C   6 s(  0.00%)p 1.00( 99.96%)d 0.00(  0.04%)
                                            0.0000  0.0008  0.0005 -0.0004  0.0000
                                           -0.8060 -0.0202 -0.0104  0.0013  0.3599
                                            0.0091  0.0050 -0.0006 -0.4686 -0.0115
                                           -0.0062  0.0007 -0.0081 -0.0107  0.0027
                                            0.0025 -0.0138
   377. (0.01155) BD*( 1) C   1 - H  18  
                ( 39.75%)   0.6305* C   1 s( 30.53%)p 2.27( 69.41%)d 0.00(  0.07%)
                                            0.0003 -0.5522 -0.0181  0.0003 -0.0001
                                           -0.4121 -0.0020 -0.0041 -0.0009 -0.7047
                                           -0.0037 -0.0070 -0.0015  0.1658  0.0007
                                            0.0016  0.0003 -0.0183  0.0030  0.0085
                                            0.0099  0.0122
                ( 60.25%)  -0.7762* H  18 s(100.00%)
                                           -1.0000 -0.0005 -0.0012
   378. (0.01476) BD*( 1) C   2 - C   3  
                ( 50.47%)   0.7104* C   2 s( 34.61%)p 1.89( 65.36%)d 0.00(  0.03%)
                                            0.0000  0.5882 -0.0091  0.0013  0.0004
                                           -0.4005  0.0201 -0.0058  0.0000 -0.6788
                                           -0.0026 -0.0131 -0.0008  0.1746 -0.0360
                                           -0.0009 -0.0005  0.0130 -0.0042 -0.0020
                                           -0.0091 -0.0066
                ( 49.53%)  -0.7038* C   3 s( 34.78%)p 1.87( 65.19%)d 0.00(  0.03%)
                                           -0.0001  0.5896  0.0141 -0.0023 -0.0002
                                            0.3977  0.0060 -0.0062  0.0002  0.6856
                                           -0.0258 -0.0058  0.0006 -0.1479 -0.0320
                                            0.0060  0.0004  0.0132 -0.0061 -0.0044
                                           -0.0069 -0.0052
   379. (0.32105) BD*( 2) C   2 - C   3  
                ( 50.37%)   0.7097* C   2 s(  0.00%)p 1.00( 99.96%)d 0.00(  0.04%)
                                           -0.0000 -0.0022 -0.0001 -0.0006 -0.0000
                                            0.8091  0.0191 -0.0094 -0.0004 -0.3603
                                           -0.0087  0.0040 -0.0000  0.4630  0.0109
                                           -0.0053 -0.0000 -0.0134 -0.0069 -0.0069
                                           -0.0114 -0.0043
                ( 49.63%)  -0.7045* C   3 s(  0.00%)p 1.00( 99.96%)d 0.00(  0.04%)
                                            0.0000 -0.0042 -0.0005 -0.0014  0.0000
                                            0.8067  0.0147  0.0136 -0.0016 -0.3642
                                           -0.0089 -0.0042  0.0007  0.4644  0.0091
                                            0.0055 -0.0010  0.0045 -0.0040  0.0089
                                            0.0126 -0.0092
   380. (0.01110) BD*( 1) C   2 - H  19  
                ( 39.69%)   0.6300* C   2 s( 30.54%)p 2.27( 69.39%)d 0.00(  0.07%)
                                            0.0003 -0.5523 -0.0178 -0.0006 -0.0001
                                            0.0262  0.0004  0.0000  0.0001 -0.6329
                                           -0.0033  0.0066 -0.0011 -0.5409 -0.0030
                                            0.0049 -0.0009  0.0023 -0.0005 -0.0224
                                            0.0123 -0.0032
                ( 60.31%)  -0.7766* H  19 s(100.00%)
                                           -1.0000 -0.0006 -0.0011
   381. (0.02212) BD*( 1) C   3 - C   4  
                ( 50.82%)   0.7129* C   3 s( 35.07%)p 1.85( 64.90%)d 0.00(  0.03%)
                                            0.0001  0.5921  0.0066  0.0043  0.0004
                                            0.0123  0.0153 -0.0012  0.0011 -0.6257
                                            0.0167  0.0084  0.0002 -0.5065 -0.0109
                                            0.0071 -0.0017  0.0012 -0.0035  0.0133
                                           -0.0090  0.0032
                ( 49.18%)  -0.7013* C   4 s( 34.02%)p 1.94( 65.95%)d 0.00(  0.03%)
                                           -0.0000  0.5832  0.0057  0.0011  0.0002
                                           -0.0257  0.0095 -0.0002 -0.0005  0.6148
                                           -0.0051  0.0001  0.0022  0.5297 -0.0127
                                           -0.0017  0.0031  0.0011 -0.0017  0.0147
                                           -0.0100  0.0030
   382. (0.01226) BD*( 1) C   3 - H  20  
                ( 39.69%)   0.6300* C   3 s( 30.06%)p 2.32( 69.87%)d 0.00(  0.07%)
                                            0.0004 -0.5480  0.0166  0.0020  0.0001
                                            0.4356  0.0034  0.0020  0.0006  0.0654
                                            0.0094 -0.0038 -0.0018 -0.7103  0.0005
                                           -0.0038 -0.0016 -0.0016  0.0197  0.0041
                                           -0.0069 -0.0150
                ( 60.31%)  -0.7766* H  20 s(100.00%)
                                           -1.0000 -0.0015 -0.0008
   383. (0.02489) BD*( 1) C   4 - C   5  
                ( 49.16%)   0.7011* C   4 s( 34.04%)p 1.94( 65.93%)d 0.00(  0.03%)
                                           -0.0000  0.5834  0.0067  0.0029  0.0002
                                            0.4270 -0.0049 -0.0021  0.0017  0.0576
                                            0.0087  0.0011 -0.0010 -0.6880  0.0142
                                            0.0019 -0.0027  0.0034 -0.0141 -0.0014
                                            0.0036  0.0086
                ( 50.84%)  -0.7130* C   5 s( 34.89%)p 1.87( 65.08%)d 0.00(  0.03%)
                                            0.0001  0.5907  0.0059  0.0039  0.0003
                                           -0.4327  0.0096  0.0057 -0.0003 -0.0892
                                            0.0220  0.0019  0.0016  0.6745  0.0013
                                           -0.0096  0.0011  0.0028 -0.0135  0.0002
                                            0.0017  0.0091
   384. (0.35494) BD*( 2) C   4 - C   5  
                ( 49.73%)   0.7052* C   4 s(  0.00%)p 1.00( 99.97%)d 0.00(  0.03%)
                                           -0.0001  0.0030  0.0013  0.0013  0.0000
                                           -0.8051 -0.0063 -0.0052  0.0045  0.3654
                                            0.0080  0.0048 -0.0015 -0.4666 -0.0085
                                           -0.0032  0.0017 -0.0027  0.0042 -0.0083
                                           -0.0112  0.0092
                ( 50.27%)  -0.7090* C   5 s(  0.00%)p 1.00( 99.96%)d 0.00(  0.04%)
                                            0.0000  0.0025 -0.0008  0.0016 -0.0002
                                           -0.8054 -0.0092 -0.0058  0.0018  0.3583
                                            0.0070  0.0021 -0.0004 -0.4715 -0.0075
                                           -0.0012  0.0006 -0.0085 -0.0104  0.0025
                                            0.0023 -0.0135
   385. (0.03886) BD*( 1) C   4 - C   7  
                ( 51.22%)   0.7157* C   4 s( 31.92%)p 2.13( 68.06%)d 0.00(  0.03%)
                                            0.0002  0.5648 -0.0094 -0.0054 -0.0005
                                           -0.4102  0.0032  0.0013 -0.0006 -0.6959
                                           -0.0206  0.0033 -0.0024  0.1659  0.0078
                                           -0.0009  0.0011  0.0122 -0.0037 -0.0042
                                           -0.0066 -0.0066
                ( 48.78%)  -0.6984* C   7 s( 29.35%)p 2.41( 70.62%)d 0.00(  0.03%)
                                            0.0002  0.5417  0.0066 -0.0005  0.0000
                                            0.4108  0.0158 -0.0029  0.0049  0.6945
                                           -0.0109 -0.0045  0.0015 -0.2341 -0.0004
                                           -0.0007 -0.0010  0.0120 -0.0041 -0.0067
                                           -0.0042 -0.0059
   386. (0.01523) BD*( 1) C   5 - C   6  
                ( 49.55%)   0.7039* C   5 s( 34.76%)p 1.88( 65.21%)d 0.00(  0.03%)
                                           -0.0001  0.5894  0.0153 -0.0015 -0.0002
                                            0.4022 -0.0194 -0.0019  0.0005  0.6784
                                            0.0040 -0.0083  0.0002 -0.1685  0.0365
                                           -0.0027 -0.0007  0.0126 -0.0044 -0.0019
                                           -0.0090 -0.0067
                ( 50.45%)  -0.7103* C   6 s( 34.72%)p 1.88( 65.25%)d 0.00(  0.03%)
                                            0.0000  0.5891 -0.0102  0.0011  0.0003
                                           -0.3936 -0.0053  0.0084 -0.0005 -0.6879
                                            0.0278  0.0100 -0.0003  0.1496  0.0306
                                           -0.0063  0.0007  0.0133 -0.0063 -0.0046
                                           -0.0070 -0.0056
   387. (0.01255) BD*( 1) C   5 - H  21  
                ( 39.53%)   0.6287* C   5 s( 30.26%)p 2.30( 69.67%)d 0.00(  0.07%)
                                           -0.0003  0.5498 -0.0167 -0.0023 -0.0001
                                            0.0367 -0.0057  0.0026  0.0012 -0.6340
                                           -0.0056 -0.0015 -0.0003 -0.5415  0.0048
                                           -0.0047 -0.0021 -0.0022 -0.0003  0.0222
                                           -0.0127  0.0027
                ( 60.47%)  -0.7776* H  21 s(100.00%)
                                            1.0000  0.0017  0.0007
   388. (0.01129) BD*( 1) C   6 - H  22  
                ( 39.70%)   0.6301* C   6 s( 30.49%)p 2.28( 69.44%)d 0.00(  0.07%)
                                           -0.0003  0.5519  0.0183  0.0007  0.0002
                                            0.4401  0.0025  0.0044  0.0009  0.0673
                                            0.0000  0.0012  0.0002 -0.7043 -0.0042
                                           -0.0066 -0.0012  0.0006 -0.0193 -0.0037
                                            0.0074  0.0151
                ( 60.30%)  -0.7765* H  22 s(100.00%)
                                            1.0000  0.0006  0.0012
   389. (0.02848) BD*( 1) C   7 - C   8  
                ( 49.18%)   0.7013* C   7 s( 27.70%)p 2.61( 72.27%)d 0.00(  0.03%)
                                            0.0001  0.5263  0.0086 -0.0012  0.0002
                                            0.4284  0.0195 -0.0041  0.0038 -0.4759
                                            0.0088 -0.0002  0.0001  0.5587  0.0027
                                            0.0018  0.0017 -0.0099  0.0092 -0.0101
                                           -0.0013 -0.0010
                ( 50.82%)  -0.7129* C   8 s( 32.08%)p 2.12( 67.89%)d 0.00(  0.03%)
                                            0.0003  0.5663 -0.0084 -0.0041 -0.0008
                                           -0.4369  0.0031  0.0009  0.0003  0.4521
                                            0.0117 -0.0032  0.0019 -0.5322 -0.0144
                                            0.0025 -0.0016 -0.0097  0.0093 -0.0097
                                            0.0015  0.0029
   390. (0.03031) BD*( 1) C   7 - N   9  
                ( 61.10%)   0.7817* C   7 s( 22.09%)p 3.52( 77.81%)d 0.00(  0.09%)
                                           -0.0001  0.4693  0.0261  0.0015 -0.0004
                                           -0.1976  0.0211  0.0006 -0.0011 -0.4877
                                            0.0253 -0.0013  0.0007 -0.7071  0.0139
                                            0.0008  0.0006  0.0049  0.0080  0.0246
                                           -0.0081  0.0131
                ( 38.90%)  -0.6237* N   9 s( 35.25%)p 1.84( 64.72%)d 0.00(  0.03%)
                                           -0.0001  0.5937  0.0001 -0.0038  0.0001
                                            0.1867 -0.0012 -0.0023  0.0003  0.4560
                                            0.0048 -0.0060  0.0005  0.6358 -0.0051
                                           -0.0045  0.0010 -0.0007  0.0074  0.0136
                                           -0.0064  0.0046
   391. (0.02716) BD*( 1) C   7 - H  23  
                ( 38.06%)   0.6169* C   7 s( 20.91%)p 3.78( 79.01%)d 0.00(  0.08%)
                                           -0.0002  0.4564 -0.0280  0.0012  0.0002
                                           -0.7787 -0.0168 -0.0025  0.0006  0.2278
                                            0.0142  0.0053 -0.0006  0.3622  0.0136
                                           -0.0016 -0.0021 -0.0114 -0.0164  0.0043
                                            0.0185 -0.0064
                ( 61.94%)  -0.7870* H  23 s(100.00%)
                                            1.0000 -0.0025  0.0009
   392. (0.03536) BD*( 1) C   8 - C  10  
                ( 49.25%)   0.7018* C   8 s( 33.16%)p 2.01( 66.80%)d 0.00(  0.04%)
                                            0.0001 -0.5758 -0.0023 -0.0028 -0.0007
                                            0.2812 -0.0152  0.0003  0.0020  0.0971
                                            0.0067 -0.0009 -0.0002 -0.7611  0.0047
                                            0.0014 -0.0030  0.0008  0.0108  0.0051
                                           -0.0025 -0.0164
                ( 50.75%)  -0.7124* C  10 s( 38.86%)p 1.57( 61.12%)d 0.00(  0.02%)
                                           -0.0001 -0.6234 -0.0033 -0.0028 -0.0001
                                           -0.1943 -0.0128  0.0053 -0.0034 -0.1515
                                            0.0063  0.0016  0.0020  0.7417  0.0047
                                           -0.0108  0.0005 -0.0009  0.0044  0.0058
                                            0.0002 -0.0119
   393. (0.38804) BD*( 2) C   8 - C  10  
                ( 46.89%)   0.6847* C   8 s(  0.00%)p 1.00( 99.97%)d 0.00(  0.03%)
                                           -0.0001 -0.0013  0.0004  0.0006  0.0001
                                           -0.4980 -0.0033 -0.0035  0.0024 -0.8178
                                           -0.0125 -0.0063  0.0032 -0.2874 -0.0038
                                           -0.0031  0.0018  0.0027 -0.0082 -0.0120
                                           -0.0060 -0.0078
                ( 53.11%)  -0.7288* C  10 s(  0.00%)p 1.00( 99.96%)d 0.00(  0.04%)
                                            0.0000  0.0050 -0.0004  0.0013  0.0000
                                           -0.4973 -0.0071 -0.0072 -0.0039 -0.8161
                                           -0.0150 -0.0113 -0.0072 -0.2928 -0.0041
                                           -0.0046 -0.0021 -0.0084  0.0042  0.0127
                                           -0.0068  0.0077
   394. (0.02212) BD*( 1) C   8 - C  14  
                ( 48.68%)   0.6977* C   8 s( 34.73%)p 1.88( 65.24%)d 0.00(  0.03%)
                                            0.0002 -0.5893 -0.0080  0.0002 -0.0001
                                           -0.6937  0.0122  0.0013 -0.0028  0.3416
                                           -0.0052 -0.0000  0.0004  0.2329 -0.0056
                                           -0.0004  0.0032  0.0133  0.0061 -0.0023
                                           -0.0089  0.0053
                ( 51.32%)  -0.7164* C  14 s( 34.34%)p 1.91( 65.63%)d 0.00(  0.03%)
                                           -0.0001 -0.5860 -0.0060 -0.0035 -0.0002
                                            0.6982 -0.0076 -0.0102  0.0001 -0.3445
                                            0.0116  0.0051  0.0005 -0.2225 -0.0171
                                            0.0021 -0.0017  0.0109  0.0081 -0.0018
                                           -0.0093  0.0026
   395. (0.05200) BD*( 1) N   9 - C  15  
                ( 37.05%)   0.6087* N   9 s( 35.16%)p 1.84( 64.79%)d 0.00(  0.05%)
                                            0.0000 -0.5928 -0.0094 -0.0047  0.0000
                                            0.5287 -0.0115  0.0007  0.0015 -0.2279
                                           -0.0120  0.0053 -0.0009  0.5618 -0.0237
                                            0.0011  0.0016  0.0092 -0.0183  0.0052
                                           -0.0041 -0.0042
                ( 62.95%)  -0.7934* C  15 s( 32.59%)p 2.07( 67.33%)d 0.00(  0.08%)
                                           -0.0001 -0.5705  0.0191 -0.0055  0.0013
                                           -0.5431  0.0186  0.0052  0.0020  0.2348
                                           -0.0128  0.0026 -0.0027 -0.5677  0.0189
                                            0.0067  0.0009  0.0078 -0.0211  0.0115
                                           -0.0103 -0.0056
   396. (0.01616) BD*( 1) N   9 - H  24  
                ( 29.06%)   0.5390* N   9 s( 29.45%)p 2.39( 70.50%)d 0.00(  0.06%)
                                            0.0001 -0.5426  0.0050  0.0020  0.0001
                                           -0.3481  0.0082  0.0021 -0.0001  0.7612
                                           -0.0158 -0.0018 -0.0021  0.0633 -0.0049
                                            0.0028 -0.0012  0.0159 -0.0024 -0.0053
                                            0.0142  0.0101
                ( 70.94%)  -0.8423* H  24 s(100.00%)
                                           -1.0000  0.0070 -0.0019
   397. (0.02636) BD*( 1) C  10 - C  11  
                ( 49.59%)   0.7042* C  10 s( 37.94%)p 1.63( 62.03%)d 0.00(  0.03%)
                                            0.0001 -0.6159 -0.0066  0.0019 -0.0008
                                           -0.3911 -0.0175  0.0100 -0.0014  0.4260
                                            0.0034 -0.0039  0.0003 -0.5338  0.0209
                                           -0.0031  0.0015  0.0072 -0.0080  0.0105
                                            0.0004 -0.0048
                ( 50.41%)  -0.7100* C  11 s( 33.37%)p 2.00( 66.58%)d 0.00(  0.04%)
                                           -0.0000 -0.5777  0.0026 -0.0015 -0.0011
                                            0.4488 -0.0316 -0.0026  0.0004 -0.4539
                                            0.0130  0.0061 -0.0009  0.5067  0.0170
                                           -0.0126  0.0017  0.0117 -0.0099  0.0131
                                           -0.0008 -0.0042
   398. (0.02404) BD*( 1) C  10 - F  17  
                ( 72.60%)   0.8521* C  10 s( 22.91%)p 3.35( 76.75%)d 0.01(  0.34%)
                                            0.0001 -0.4782  0.0217  0.0024  0.0021
                                            0.7470 -0.0445 -0.0126 -0.0106 -0.3578
                                            0.0189  0.0038  0.0055 -0.2797  0.0228
                                            0.0076  0.0030  0.0337  0.0275 -0.0154
                                           -0.0275  0.0224
                ( 27.40%)  -0.5234* F  17 s( 34.45%)p 1.90( 65.45%)d 0.00(  0.09%)
                                           -0.0000 -0.5869 -0.0012 -0.0056  0.0001
                                           -0.6872  0.0074  0.0060  0.0024  0.3265
                                           -0.0049 -0.0020 -0.0011  0.2748  0.0005
                                           -0.0044 -0.0009  0.0178  0.0154 -0.0077
                                           -0.0148  0.0104
   399. (0.01367) BD*( 1) C  11 - C  12  
                ( 49.39%)   0.7028* C  11 s( 35.56%)p 1.81( 64.41%)d 0.00(  0.03%)
                                            0.0002 -0.5960  0.0191  0.0008  0.0006
                                           -0.6889  0.0185  0.0089 -0.0004  0.3370
                                           -0.0205 -0.0030  0.0003  0.2332  0.0261
                                           -0.0075 -0.0003  0.0109  0.0102 -0.0019
                                           -0.0089  0.0015
                ( 50.61%)  -0.7114* C  12 s( 34.21%)p 1.92( 65.76%)d 0.00(  0.03%)
                                           -0.0001 -0.5848  0.0118  0.0008  0.0002
                                            0.6946 -0.0103 -0.0134  0.0001 -0.3319
                                           -0.0083  0.0077 -0.0003 -0.2505  0.0411
                                            0.0009  0.0006  0.0135  0.0057 -0.0007
                                           -0.0089  0.0052
   400. (0.33176) BD*( 2) C  11 - C  12  
                ( 48.16%)   0.6940* C  11 s(  0.00%)p 1.00( 99.96%)d 0.00(  0.04%)
                                            0.0000  0.0001  0.0003  0.0006  0.0001
                                           -0.4978 -0.0128 -0.0059  0.0002 -0.8165
                                           -0.0211 -0.0100  0.0003 -0.2904 -0.0075
                                           -0.0038  0.0001 -0.0090  0.0047  0.0140
                                           -0.0070  0.0083
                ( 51.84%)  -0.7200* C  12 s(  0.00%)p 1.00( 99.95%)d 0.00(  0.05%)
                                           -0.0000 -0.0005  0.0001 -0.0000  0.0000
                                           -0.4959 -0.0131 -0.0074  0.0002 -0.8174
                                           -0.0216 -0.0117  0.0001 -0.2908 -0.0077
                                           -0.0042 -0.0000  0.0080  0.0071  0.0001
                                            0.0182  0.0022
   401. (0.00997) BD*( 1) C  11 - H  25  
                ( 39.03%)   0.6248* C  11 s( 30.97%)p 2.23( 68.97%)d 0.00(  0.06%)
                                            0.0002 -0.5563 -0.0166  0.0006  0.0004
                                            0.2723  0.0040  0.0005 -0.0009  0.1101
                                           -0.0037  0.0019  0.0002 -0.7767  0.0037
                                           -0.0061  0.0009 -0.0013  0.0135  0.0050
                                           -0.0025 -0.0195
                ( 60.97%)  -0.7808* H  25 s(100.00%)
                                           -1.0000 -0.0009 -0.0011
   402. (0.01485) BD*( 1) C  12 - C  13  
                ( 49.98%)   0.7070* C  12 s( 34.75%)p 1.88( 65.21%)d 0.00(  0.03%)
                                           -0.0000 -0.5894  0.0115 -0.0001  0.0002
                                           -0.2729  0.0352  0.0009  0.0001 -0.1016
                                           -0.0183  0.0043 -0.0000  0.7520 -0.0086
                                           -0.0136 -0.0001  0.0016  0.0075  0.0062
                                           -0.0019 -0.0146
                ( 50.02%)  -0.7073* C  13 s( 34.59%)p 1.89( 65.37%)d 0.00(  0.03%)
                                           -0.0000 -0.5880  0.0128  0.0027  0.0004
                                            0.2483  0.0257  0.0081  0.0005  0.1184
                                           -0.0241 -0.0011 -0.0002 -0.7590  0.0239
                                           -0.0112 -0.0004  0.0019  0.0107  0.0040
                                           -0.0034 -0.0135
   403. (0.01084) BD*( 1) C  12 - H  26  
                ( 39.50%)   0.6285* C  12 s( 30.95%)p 2.23( 68.98%)d 0.00(  0.06%)
                                            0.0003 -0.5560 -0.0185 -0.0005 -0.0004
                                           -0.4414 -0.0018 -0.0046 -0.0007  0.4580
                                            0.0025  0.0050  0.0009 -0.5340 -0.0041
                                           -0.0057 -0.0014  0.0120 -0.0161  0.0154
                                            0.0012 -0.0023
                ( 60.50%)  -0.7778* H  26 s(100.00%)
                                           -1.0000 -0.0007 -0.0011
   404. (0.01472) BD*( 1) C  13 - C  14  
                ( 50.64%)   0.7116* C  13 s( 34.59%)p 1.89( 65.38%)d 0.00(  0.03%)
                                            0.0001  0.5880 -0.0111  0.0018  0.0002
                                           -0.4252 -0.0186 -0.0095 -0.0009  0.4417
                                           -0.0023  0.0075  0.0005 -0.5253  0.0376
                                           -0.0060  0.0002 -0.0119  0.0081 -0.0103
                                            0.0022  0.0015
                ( 49.36%)  -0.7026* C  14 s( 35.03%)p 1.85( 64.94%)d 0.00(  0.03%)
                                           -0.0000  0.5916  0.0160 -0.0014 -0.0002
                                            0.4358 -0.0316 -0.0019  0.0011 -0.4498
                                            0.0122  0.0035 -0.0004  0.5055  0.0206
                                           -0.0079 -0.0001 -0.0094  0.0074 -0.0116
                                            0.0004  0.0050
   405. (0.32264) BD*( 2) C  13 - C  14  
                ( 49.52%)   0.7037* C  13 s(  0.00%)p 1.00( 99.96%)d 0.00(  0.04%)
                                           -0.0000 -0.0021  0.0009  0.0009  0.0001
                                           -0.4964 -0.0112  0.0056  0.0000 -0.8181
                                           -0.0177  0.0094  0.0003 -0.2884 -0.0062
                                            0.0035  0.0002  0.0081  0.0063 -0.0005
                                            0.0173  0.0016
                ( 50.48%)  -0.7105* C  14 s(  0.00%)p 1.00( 99.96%)d 0.00(  0.04%)
                                            0.0000 -0.0032 -0.0025 -0.0004 -0.0000
                                           -0.4983 -0.0087 -0.0059  0.0007 -0.8156
                                           -0.0133 -0.0113  0.0015 -0.2924 -0.0064
                                           -0.0052  0.0004  0.0024 -0.0090 -0.0119
                                           -0.0074 -0.0089
   406. (0.01118) BD*( 1) C  13 - H  27  
                ( 39.51%)   0.6286* C  13 s( 30.73%)p 2.25( 69.20%)d 0.00(  0.07%)
                                            0.0003 -0.5540 -0.0191 -0.0009 -0.0003
                                           -0.7139 -0.0042  0.0069 -0.0011  0.3466
                                            0.0019 -0.0037  0.0005  0.2495  0.0020
                                           -0.0019  0.0004  0.0149  0.0115 -0.0066
                                           -0.0122  0.0102
                ( 60.49%)  -0.7777* H  27 s(100.00%)
                                           -1.0000 -0.0004 -0.0012
   407. (0.01155) BD*( 1) C  14 - H  28  
                ( 39.41%)   0.6278* C  14 s( 30.54%)p 2.27( 69.39%)d 0.00(  0.07%)
                                           -0.0003  0.5524 -0.0172 -0.0018  0.0001
                                            0.2702 -0.0121  0.0043  0.0014  0.1124
                                            0.0076 -0.0016 -0.0006 -0.7798 -0.0051
                                           -0.0037 -0.0018  0.0027 -0.0130 -0.0048
                                            0.0018  0.0216
                ( 60.59%)  -0.7784* H  28 s(100.00%)
                                            1.0000  0.0016  0.0008
   408. (0.26414) BD*( 1) C  15 - O  16  
                ( 72.95%)   0.8541* C  15 s(  0.00%)p 1.00( 99.41%)d 0.01(  0.59%)
                                           -0.0000  0.0018  0.0012  0.0018  0.0004
                                            0.7341  0.0386  0.0188  0.0069  0.4052
                                            0.0223  0.0112  0.0033 -0.5364 -0.0272
                                           -0.0115 -0.0046 -0.0420 -0.0339  0.0019
                                            0.0083  0.0536
                ( 27.05%)  -0.5200* O  16 s(  0.00%)p 1.00( 99.89%)d 0.00(  0.11%)
                                            0.0000  0.0039 -0.0007  0.0002  0.0000
                                            0.7377  0.0003  0.0004 -0.0025  0.4148
                                           -0.0000  0.0001 -0.0014 -0.5316 -0.0006
                                           -0.0008  0.0020  0.0180  0.0149 -0.0009
                                           -0.0039 -0.0231
   409. (0.00525) BD*( 2) C  15 - O  16  
                ( 63.87%)   0.7992* C  15 s( 32.06%)p 2.11( 67.79%)d 0.00(  0.15%)
                                           -0.0001  0.5626 -0.0632 -0.0019 -0.0018
                                           -0.1681  0.0225 -0.0047  0.0017 -0.5148
                                            0.0233  0.0053  0.0021 -0.6172  0.0503
                                           -0.0015  0.0034  0.0066  0.0096  0.0328
                                           -0.0140  0.0119
                ( 36.13%)  -0.6011* O  16 s( 36.95%)p 1.70( 62.93%)d 0.00(  0.11%)
                                            0.0000  0.6064 -0.0429 -0.0013 -0.0000
                                            0.1460 -0.0050 -0.0014 -0.0002  0.5004
                                           -0.0153  0.0006  0.0004  0.5975 -0.0190
                                           -0.0017  0.0001  0.0082  0.0077  0.0270
                                           -0.0096  0.0123
   410. (0.03739) BD*( 1) C  15 - H  29  
                ( 41.58%)   0.6448* C  15 s( 35.73%)p 1.80( 64.18%)d 0.00(  0.09%)
                                            0.0002 -0.5959 -0.0460  0.0022 -0.0016
                                            0.3623 -0.0017 -0.0001 -0.0030 -0.7126
                                           -0.0169  0.0117 -0.0019 -0.0445 -0.0146
                                            0.0050 -0.0039  0.0192  0.0060 -0.0019
                                            0.0156  0.0167
                ( 58.42%)  -0.7644* H  29 s(100.00%)
                                           -1.0000  0.0039 -0.0012


 NHO Directionality and "Bond Bending" (deviations from line of nuclear centers)

         [Thresholds for printing:  angular deviation  >  1.0 degree]
                                    hybrid p-character > 25.0%
                                    orbital occupancy  >  0.10e

                                Line of Centers        Hybrid 1              Hybrid 2
                                ---------------  -------------------   ------------------
                NBO               Theta   Phi    Theta   Phi    Dev    Theta   Phi    Dev
 ========================================================================================
     1. BD (   1) C   1 - C   2    32.2  189.2    32.9  191.3   1.3    148.8    5.9   2.0
     2. BD (   1) C   1 - C   6   130.2  272.4   129.3  271.3   1.3     48.8   93.6   1.3
     3. BD (   2) C   1 - C   6   130.2  272.4    62.2  335.8  89.9    118.0  155.9  90.1
     5. BD (   1) C   2 - C   3    78.5  239.7    80.2  240.9   2.1    102.8   58.7   1.6
     6. BD (   2) C   2 - C   3    78.5  239.7   117.6  156.0  89.9    117.6  155.7  89.9
    11. BD (   2) C   4 - C   5   147.3   10.0   118.0  155.1  89.8    118.1  155.9  90.1
    12. BD (   1) C   4 - C   7    77.0  239.4    78.1  240.4   1.5    106.4   57.8   3.7
    13. BD (   1) C   5 - C   6   101.5   59.7    99.9   60.5   1.8     77.0  239.0   1.6
    17. BD (   1) C   7 - N   9   142.0  247.7   144.4  249.1   2.6      --     --    --
    19. BD (   1) C   8 - C  10    20.3  204.6    20.7  201.0   1.4    161.3   34.6   3.7
    20. BD (   2) C   8 - C  10    20.3  204.6    73.3   58.9  90.2    107.0  238.8  90.0
    21. BD (   1) C   8 - C  14   106.5  333.8     --     --    --      72.4  154.3   1.2
    22. BD (   1) N   9 - C  15   134.5  157.2   133.5  155.6   1.5      --     --    --
    24. BD (   1) C  10 - C  11    50.5  314.2    48.6  313.2   2.0    130.4  133.6   1.0
    25. BD (   1) C  10 - F  17    70.7  154.5    71.9  154.1   1.3      --     --    --
    26. BD (   1) C  11 - C  12   107.2  334.1   109.0  334.6   1.8     74.5  153.6   1.8
    27. BD (   2) C  11 - C  12   107.2  334.1   106.9  238.6  90.1     73.1   58.7  90.0
    29. BD (   1) C  12 - C  13   159.5   22.9   160.1   26.0   1.3     21.7  198.2   2.0
    31. BD (   1) C  13 - C  14   129.6  134.1   127.8  135.4   2.1     48.8  312.9   1.8
    32. BD (   2) C  13 - C  14   129.6  134.1    73.3   58.7  89.9     72.8   58.6  89.8
    34. BD (   1) C  14 - H  28   159.0   21.0   159.9   24.1   1.4      --     --    --
    35. BD (   1) C  15 - O  16   139.1  252.3   122.4   29.0  89.8    122.2   29.3  89.8
    36. BD (   2) C  15 - O  16   139.1  252.3   138.1  252.9   1.0     41.2   74.0   1.1
    37. BD (   1) C  15 - H  29    87.3  117.0    85.9  116.4   1.6      --     --    --
    55. LP (   1) N   9             --     --    121.6   27.7   --       --     --    --
    56. LP (   1) O  16             --     --    138.5  253.4   --       --     --    --
    57. LP (   2) O  16             --     --     67.2  314.6   --       --     --    --
    58. LP (   1) F  17             --     --     68.7  155.1   --       --     --    --
    59. LP (   2) F  17             --     --    152.8  111.2   --       --     --    --
    60. LP (   3) F  17             --     --    107.2  238.2   --       --     --    --
   376. BD*(   2) C   1 - C   6   130.2  272.4    62.2  335.8  89.9    118.0  155.9  90.1
   379. BD*(   2) C   2 - C   3    78.5  239.7   117.6  156.0  89.9    117.6  155.7  89.9
   384. BD*(   2) C   4 - C   5   147.3   10.0   118.0  155.1  89.8    118.1  155.9  90.1
   393. BD*(   2) C   8 - C  10    20.3  204.6    73.3   58.9  90.2    107.0  238.8  90.0
   400. BD*(   2) C  11 - C  12   107.2  334.1   106.9  238.6  90.1     73.1   58.7  90.0
   405. BD*(   2) C  13 - C  14   129.6  134.1    73.3   58.7  89.9     72.8   58.6  89.8
   408. BD*(   1) C  15 - O  16   139.1  252.3   122.4   29.0  89.8    122.2   29.3  89.8


 Second Order Perturbation Theory Analysis of Fock Matrix in NBO Basis

     Threshold for printing:   0.50 kcal/mol
                                                                              E(2)  E(j)-E(i) F(i,j)
         Donor NBO (i)                     Acceptor NBO (j)                 kcal/mol   a.u.    a.u. 
 ===================================================================================================

 within unit  1
   1. BD (   1) C   1 - C   2        / 95. RY*(   1) C   3                    0.77    1.86    0.034
   1. BD (   1) C   1 - C   2        / 96. RY*(   2) C   3                    1.74    1.92    0.052
   1. BD (   1) C   1 - C   2        /146. RY*(   1) C   6                    1.01    1.86    0.039
   1. BD (   1) C   1 - C   2        /147. RY*(   2) C   6                    1.49    2.16    0.051
   1. BD (   1) C   1 - C   2        /375. BD*(   1) C   1 - C   6            2.55    1.39    0.053
   1. BD (   1) C   1 - C   2        /377. BD*(   1) C   1 - H  18            1.34    1.38    0.039
   1. BD (   1) C   1 - C   2        /378. BD*(   1) C   2 - C   3            2.56    1.38    0.053
   1. BD (   1) C   1 - C   2        /380. BD*(   1) C   2 - H  19            1.34    1.38    0.039
   1. BD (   1) C   1 - C   2        /382. BD*(   1) C   3 - H  20            2.46    1.38    0.052
   1. BD (   1) C   1 - C   2        /388. BD*(   1) C   6 - H  22            2.37    1.38    0.051
   2. BD (   1) C   1 - C   6        / 78. RY*(   1) C   2                    1.04    1.86    0.039
   2. BD (   1) C   1 - C   6        / 79. RY*(   2) C   2                    1.44    2.18    0.050
   2. BD (   1) C   1 - C   6        /129. RY*(   1) C   5                    0.84    1.88    0.036
   2. BD (   1) C   1 - C   6        /130. RY*(   2) C   5                    1.60    1.92    0.050
   2. BD (   1) C   1 - C   6        /374. BD*(   1) C   1 - C   2            2.54    1.39    0.053
   2. BD (   1) C   1 - C   6        /377. BD*(   1) C   1 - H  18            1.34    1.38    0.039
   2. BD (   1) C   1 - C   6        /380. BD*(   1) C   2 - H  19            2.37    1.38    0.051
   2. BD (   1) C   1 - C   6        /386. BD*(   1) C   5 - C   6            2.63    1.39    0.054
   2. BD (   1) C   1 - C   6        /387. BD*(   1) C   5 - H  21            2.46    1.38    0.052
   2. BD (   1) C   1 - C   6        /388. BD*(   1) C   6 - H  22            1.34    1.38    0.038
   3. BD (   2) C   1 - C   6        / 80. RY*(   3) C   2                    0.50    0.96    0.021
   3. BD (   2) C   1 - C   6        / 81. RY*(   4) C   2                    0.79    1.81    0.037
   3. BD (   2) C   1 - C   6        /132. RY*(   4) C   5                    1.04    1.71    0.041
   3. BD (   2) C   1 - C   6        /379. BD*(   2) C   2 - C   3           28.94    0.35    0.090
   3. BD (   2) C   1 - C   6        /384. BD*(   2) C   4 - C   5           28.08    0.35    0.089
   4. BD (   1) C   1 - H  18        / 78. RY*(   1) C   2                    1.33    1.71    0.043
   4. BD (   1) C   1 - H  18        /146. RY*(   1) C   6                    1.34    1.71    0.043
   4. BD (   1) C   1 - H  18        /374. BD*(   1) C   1 - C   2            0.95    1.24    0.031
   4. BD (   1) C   1 - H  18        /375. BD*(   1) C   1 - C   6            0.96    1.24    0.031
   4. BD (   1) C   1 - H  18        /378. BD*(   1) C   2 - C   3            3.81    1.23    0.061
   4. BD (   1) C   1 - H  18        /380. BD*(   1) C   2 - H  19            0.56    1.23    0.024
   4. BD (   1) C   1 - H  18        /386. BD*(   1) C   5 - C   6            3.85    1.24    0.062
   4. BD (   1) C   1 - H  18        /388. BD*(   1) C   6 - H  22            0.56    1.23    0.024
   5. BD (   1) C   2 - C   3        / 61. RY*(   1) C   1                    0.97    1.87    0.038
   5. BD (   1) C   2 - C   3        / 62. RY*(   2) C   1                    1.43    2.18    0.050
   5. BD (   1) C   2 - C   3        /112. RY*(   1) C   4                    0.86    2.00    0.037
   5. BD (   1) C   2 - C   3        /113. RY*(   2) C   4                    0.96    1.80    0.037
   5. BD (   1) C   2 - C   3        /114. RY*(   3) C   4                    0.70    1.70    0.031
   5. BD (   1) C   2 - C   3        /374. BD*(   1) C   1 - C   2            2.50    1.39    0.053
   5. BD (   1) C   2 - C   3        /377. BD*(   1) C   1 - H  18            2.32    1.38    0.051
   5. BD (   1) C   2 - C   3        /380. BD*(   1) C   2 - H  19            1.28    1.38    0.038
   5. BD (   1) C   2 - C   3        /381. BD*(   1) C   3 - C   4            3.59    1.38    0.063
   5. BD (   1) C   2 - C   3        /382. BD*(   1) C   3 - H  20            1.48    1.38    0.040
   5. BD (   1) C   2 - C   3        /385. BD*(   1) C   4 - C   7            3.79    1.26    0.062
   6. BD (   2) C   2 - C   3        / 63. RY*(   3) C   1                    1.40    0.78    0.032
   6. BD (   2) C   2 - C   3        /376. BD*(   2) C   1 - C   6           27.85    0.35    0.088
   6. BD (   2) C   2 - C   3        /384. BD*(   2) C   4 - C   5           29.62    0.35    0.091
   7. BD (   1) C   2 - H  19        / 61. RY*(   1) C   1                    1.24    1.73    0.041
   7. BD (   1) C   2 - H  19        / 95. RY*(   1) C   3                    1.18    1.71    0.040
   7. BD (   1) C   2 - H  19        /374. BD*(   1) C   1 - C   2            0.94    1.24    0.031
   7. BD (   1) C   2 - H  19        /375. BD*(   1) C   1 - C   6            3.72    1.24    0.061
   7. BD (   1) C   2 - H  19        /377. BD*(   1) C   1 - H  18            0.57    1.24    0.024
   7. BD (   1) C   2 - H  19        /378. BD*(   1) C   2 - C   3            0.95    1.23    0.031
   7. BD (   1) C   2 - H  19        /381. BD*(   1) C   3 - C   4            3.96    1.23    0.062
   7. BD (   1) C   2 - H  19        /382. BD*(   1) C   3 - H  20            0.56    1.23    0.023
   8. BD (   1) C   3 - C   4        / 78. RY*(   1) C   2                    1.16    1.86    0.042
   8. BD (   1) C   3 - C   4        / 79. RY*(   2) C   2                    1.57    2.18    0.053
   8. BD (   1) C   3 - C   4        /129. RY*(   1) C   5                    0.79    1.88    0.035
   8. BD (   1) C   3 - C   4        /163. RY*(   1) C   7                    1.78    1.75    0.050
   8. BD (   1) C   3 - C   4        /378. BD*(   1) C   2 - C   3            3.07    1.38    0.058
   8. BD (   1) C   3 - C   4        /380. BD*(   1) C   2 - H  19            1.97    1.38    0.047
   8. BD (   1) C   3 - C   4        /382. BD*(   1) C   3 - H  20            1.64    1.38    0.043
   8. BD (   1) C   3 - C   4        /383. BD*(   1) C   4 - C   5            3.45    1.37    0.062
   8. BD (   1) C   3 - C   4        /385. BD*(   1) C   4 - C   7            1.98    1.26    0.045
   8. BD (   1) C   3 - C   4        /387. BD*(   1) C   5 - H  21            2.50    1.38    0.053
   8. BD (   1) C   3 - C   4        /390. BD*(   1) C   7 - N   9            1.96    1.20    0.043
   9. BD (   1) C   3 - H  20        / 78. RY*(   1) C   2                    1.11    1.71    0.039
   9. BD (   1) C   3 - H  20        /112. RY*(   1) C   4                    1.86    1.85    0.053
   9. BD (   1) C   3 - H  20        /374. BD*(   1) C   1 - C   2            3.58    1.24    0.060
   9. BD (   1) C   3 - H  20        /378. BD*(   1) C   2 - C   3            1.07    1.24    0.032
   9. BD (   1) C   3 - H  20        /380. BD*(   1) C   2 - H  19            0.55    1.23    0.023
   9. BD (   1) C   3 - H  20        /381. BD*(   1) C   3 - C   4            1.31    1.23    0.036
   9. BD (   1) C   3 - H  20        /383. BD*(   1) C   4 - C   5            4.90    1.23    0.069
  10. BD (   1) C   4 - C   5        / 95. RY*(   1) C   3                    0.86    1.86    0.036
  10. BD (   1) C   4 - C   5        /146. RY*(   1) C   6                    1.23    1.86    0.043
  10. BD (   1) C   4 - C   5        /147. RY*(   2) C   6                    1.52    2.16    0.052
  10. BD (   1) C   4 - C   5        /163. RY*(   1) C   7                    1.39    1.75    0.044
  10. BD (   1) C   4 - C   5        /381. BD*(   1) C   3 - C   4            3.41    1.38    0.061
  10. BD (   1) C   4 - C   5        /382. BD*(   1) C   3 - H  20            2.39    1.38    0.051
  10. BD (   1) C   4 - C   5        /385. BD*(   1) C   4 - C   7            1.94    1.26    0.044
  10. BD (   1) C   4 - C   5        /386. BD*(   1) C   5 - C   6            3.15    1.39    0.059
  10. BD (   1) C   4 - C   5        /387. BD*(   1) C   5 - H  21            1.61    1.38    0.042
  10. BD (   1) C   4 - C   5        /388. BD*(   1) C   6 - H  22            1.98    1.38    0.047
  10. BD (   1) C   4 - C   5        /391. BD*(   1) C   7 - H  23            0.80    1.22    0.028
  11. BD (   2) C   4 - C   5        / 97. RY*(   3) C   3                    2.02    1.06    0.045
  11. BD (   2) C   4 - C   5        /148. RY*(   3) C   6                    2.02    0.89    0.042
  11. BD (   2) C   4 - C   5        /376. BD*(   2) C   1 - C   6           28.33    0.35    0.089
  11. BD (   2) C   4 - C   5        /379. BD*(   2) C   2 - C   3           26.83    0.35    0.087
  11. BD (   2) C   4 - C   5        /389. BD*(   1) C   7 - C   8            3.29    0.78    0.049
  11. BD (   2) C   4 - C   5        /390. BD*(   1) C   7 - N   9            0.72    0.72    0.022
  11. BD (   2) C   4 - C   5        /391. BD*(   1) C   7 - H  23            2.03    0.74    0.038
  11. BD (   2) C   4 - C   5        /393. BD*(   2) C   8 - C  10            1.01    0.33    0.017
  12. BD (   1) C   4 - C   7        / 95. RY*(   1) C   3                    1.77    1.82    0.051
  12. BD (   1) C   4 - C   7        /129. RY*(   1) C   5                    1.52    1.85    0.048
  12. BD (   1) C   4 - C   7        /181. RY*(   2) C   8                    1.60    1.47    0.044
  12. BD (   1) C   4 - C   7        /197. RY*(   1) N   9                    1.24    1.39    0.037
  12. BD (   1) C   4 - C   7        /378. BD*(   1) C   2 - C   3            2.14    1.35    0.048
  12. BD (   1) C   4 - C   7        /381. BD*(   1) C   3 - C   4            1.98    1.34    0.046
  12. BD (   1) C   4 - C   7        /383. BD*(   1) C   4 - C   5            2.07    1.34    0.047
  12. BD (   1) C   4 - C   7        /386. BD*(   1) C   5 - C   6            2.21    1.35    0.049
  12. BD (   1) C   4 - C   7        /389. BD*(   1) C   7 - C   8            3.06    1.21    0.054
  12. BD (   1) C   4 - C   7        /390. BD*(   1) C   7 - N   9            0.94    1.16    0.030
  12. BD (   1) C   4 - C   7        /391. BD*(   1) C   7 - H  23            0.89    1.18    0.029
  12. BD (   1) C   4 - C   7        /392. BD*(   1) C   8 - C  10            1.53    1.31    0.040
  12. BD (   1) C   4 - C   7        /393. BD*(   2) C   8 - C  10            2.11    0.77    0.040
  12. BD (   1) C   4 - C   7        /396. BD*(   1) N   9 - H  24            1.21    1.27    0.035
  13. BD (   1) C   5 - C   6        / 61. RY*(   1) C   1                    0.97    1.87    0.038
  13. BD (   1) C   5 - C   6        / 62. RY*(   2) C   1                    1.41    2.18    0.050
  13. BD (   1) C   5 - C   6        /112. RY*(   1) C   4                    1.26    2.00    0.045
  13. BD (   1) C   5 - C   6        /113. RY*(   2) C   4                    0.60    1.80    0.029
  13. BD (   1) C   5 - C   6        /114. RY*(   3) C   4                    0.50    1.71    0.026
  13. BD (   1) C   5 - C   6        /375. BD*(   1) C   1 - C   6            2.56    1.39    0.053
  13. BD (   1) C   5 - C   6        /377. BD*(   1) C   1 - H  18            2.32    1.38    0.051
  13. BD (   1) C   5 - C   6        /383. BD*(   1) C   4 - C   5            3.66    1.37    0.063
  13. BD (   1) C   5 - C   6        /385. BD*(   1) C   4 - C   7            3.96    1.26    0.063
  13. BD (   1) C   5 - C   6        /387. BD*(   1) C   5 - H  21            1.51    1.38    0.041
  13. BD (   1) C   5 - C   6        /388. BD*(   1) C   6 - H  22            1.32    1.38    0.038
  14. BD (   1) C   5 - H  21        /112. RY*(   1) C   4                    1.72    1.85    0.051
  14. BD (   1) C   5 - H  21        /146. RY*(   1) C   6                    1.16    1.71    0.040
  14. BD (   1) C   5 - H  21        /375. BD*(   1) C   1 - C   6            3.64    1.24    0.060
  14. BD (   1) C   5 - H  21        /381. BD*(   1) C   3 - C   4            4.79    1.23    0.069
  14. BD (   1) C   5 - H  21        /383. BD*(   1) C   4 - C   5            1.32    1.23    0.036
  14. BD (   1) C   5 - H  21        /386. BD*(   1) C   5 - C   6            1.11    1.24    0.033
  14. BD (   1) C   5 - H  21        /388. BD*(   1) C   6 - H  22            0.56    1.23    0.023
  15. BD (   1) C   6 - H  22        / 61. RY*(   1) C   1                    1.24    1.73    0.041
  15. BD (   1) C   6 - H  22        /129. RY*(   1) C   5                    1.19    1.74    0.041
  15. BD (   1) C   6 - H  22        /374. BD*(   1) C   1 - C   2            3.72    1.24    0.061
  15. BD (   1) C   6 - H  22        /375. BD*(   1) C   1 - C   6            0.94    1.24    0.031
  15. BD (   1) C   6 - H  22        /377. BD*(   1) C   1 - H  18            0.57    1.24    0.024
  15. BD (   1) C   6 - H  22        /383. BD*(   1) C   4 - C   5            4.06    1.23    0.063
  15. BD (   1) C   6 - H  22        /386. BD*(   1) C   5 - C   6            0.97    1.24    0.031
  15. BD (   1) C   6 - H  22        /387. BD*(   1) C   5 - H  21            0.56    1.23    0.023
  16. BD (   1) C   7 - C   8        /113. RY*(   2) C   4                    0.72    1.77    0.032
  16. BD (   1) C   7 - C   8        /114. RY*(   3) C   4                    0.71    1.67    0.031
  16. BD (   1) C   7 - C   8        /199. RY*(   3) N   9                    0.71    1.82    0.032
  16. BD (   1) C   7 - C   8        /214. RY*(   1) C  10                    1.56    1.88    0.049
  16. BD (   1) C   7 - C   8        /282. RY*(   1) C  14                    1.43    1.82    0.046
  16. BD (   1) C   7 - C   8        /383. BD*(   1) C   4 - C   5            1.35    1.34    0.038
  16. BD (   1) C   7 - C   8        /384. BD*(   2) C   4 - C   5            2.77    0.79    0.045
  16. BD (   1) C   7 - C   8        /385. BD*(   1) C   4 - C   7            2.85    1.22    0.053
  16. BD (   1) C   7 - C   8        /390. BD*(   1) C   7 - N   9            0.74    1.16    0.026
  16. BD (   1) C   7 - C   8        /391. BD*(   1) C   7 - H  23            1.00    1.18    0.031
  16. BD (   1) C   7 - C   8        /392. BD*(   1) C   8 - C  10            1.76    1.31    0.043
  16. BD (   1) C   7 - C   8        /394. BD*(   1) C   8 - C  14            2.27    1.33    0.049
  16. BD (   1) C   7 - C   8        /395. BD*(   1) N   9 - C  15            3.64    1.27    0.061
  16. BD (   1) C   7 - C   8        /397. BD*(   1) C  10 - C  11            2.17    1.31    0.048
  16. BD (   1) C   7 - C   8        /404. BD*(   1) C  13 - C  14            2.26    1.35    0.050
  17. BD (   1) C   7 - N   9        /113. RY*(   2) C   4                    0.62    1.90    0.031
  17. BD (   1) C   7 - N   9        /182. RY*(   3) C   8                    0.51    2.08    0.029
  17. BD (   1) C   7 - N   9        /302. RY*(   4) C  15                    1.65    1.96    0.051
  17. BD (   1) C   7 - N   9        /303. RY*(   5) C  15                    0.62    2.59    0.036
  17. BD (   1) C   7 - N   9        /381. BD*(   1) C   3 - C   4            2.10    1.48    0.050
  17. BD (   1) C   7 - N   9        /385. BD*(   1) C   4 - C   7            1.00    1.36    0.033
  17. BD (   1) C   7 - N   9        /389. BD*(   1) C   7 - C   8            1.02    1.35    0.033
  17. BD (   1) C   7 - N   9        /392. BD*(   1) C   8 - C  10            1.24    1.44    0.038
  17. BD (   1) C   7 - N   9        /393. BD*(   2) C   8 - C  10            1.39    0.90    0.035
  17. BD (   1) C   7 - N   9        /395. BD*(   1) N   9 - C  15            0.89    1.41    0.032
  17. BD (   1) C   7 - N   9        /396. BD*(   1) N   9 - H  24            0.61    1.40    0.026
  17. BD (   1) C   7 - N   9        /409. BD*(   2) C  15 - O  16            1.78    1.49    0.046
  18. BD (   1) C   7 - H  23        /197. RY*(   1) N   9                    0.74    1.23    0.027
  18. BD (   1) C   7 - H  23        /383. BD*(   1) C   4 - C   5            3.99    1.19    0.062
  18. BD (   1) C   7 - H  23        /384. BD*(   2) C   4 - C   5            2.41    0.63    0.038
  18. BD (   1) C   7 - H  23        /385. BD*(   1) C   4 - C   7            0.72    1.07    0.025
  18. BD (   1) C   7 - H  23        /389. BD*(   1) C   7 - C   8            0.81    1.06    0.026
  18. BD (   1) C   7 - H  23        /394. BD*(   1) C   8 - C  14            5.05    1.17    0.069
  18. BD (   1) C   7 - H  23        /396. BD*(   1) N   9 - H  24            2.24    1.12    0.045
  19. BD (   1) C   8 - C  10        /163. RY*(   1) C   7                    1.56    1.77    0.047
  19. BD (   1) C   8 - C  10        /231. RY*(   1) C  11                    1.47    1.97    0.048
  19. BD (   1) C   8 - C  10        /232. RY*(   2) C  11                    0.94    2.00    0.039
  19. BD (   1) C   8 - C  10        /282. RY*(   1) C  14                    0.74    1.88    0.033
  19. BD (   1) C   8 - C  10        /385. BD*(   1) C   4 - C   7            0.59    1.29    0.025
  19. BD (   1) C   8 - C  10        /389. BD*(   1) C   7 - C   8            2.34    1.28    0.049
  19. BD (   1) C   8 - C  10        /390. BD*(   1) C   7 - N   9            0.51    1.22    0.022
  19. BD (   1) C   8 - C  10        /394. BD*(   1) C   8 - C  14            3.09    1.39    0.059
  19. BD (   1) C   8 - C  10        /397. BD*(   1) C  10 - C  11            3.97    1.38    0.066
  19. BD (   1) C   8 - C  10        /401. BD*(   1) C  11 - H  25            1.60    1.39    0.042
  19. BD (   1) C   8 - C  10        /407. BD*(   1) C  14 - H  28            2.10    1.40    0.049
  20. BD (   2) C   8 - C  10        /235. RY*(   5) C  11                    0.80    1.77    0.037
  20. BD (   2) C   8 - C  10        /284. RY*(   3) C  14                    1.66    1.28    0.045
  20. BD (   2) C   8 - C  10        /334. RY*(   2) F  17                    1.45    1.05    0.038
  20. BD (   2) C   8 - C  10        /384. BD*(   2) C   4 - C   5            1.00    0.37    0.017
  20. BD (   2) C   8 - C  10        /385. BD*(   1) C   4 - C   7            2.76    0.81    0.046
  20. BD (   2) C   8 - C  10        /390. BD*(   1) C   7 - N   9            4.25    0.75    0.055
  20. BD (   2) C   8 - C  10        /393. BD*(   2) C   8 - C  10            0.67    0.35    0.014
  20. BD (   2) C   8 - C  10        /400. BD*(   2) C  11 - C  12           25.41    0.36    0.086
  20. BD (   2) C   8 - C  10        /405. BD*(   2) C  13 - C  14           27.97    0.37    0.091
  21. BD (   1) C   8 - C  14        /163. RY*(   1) C   7                    1.80    1.76    0.050
  21. BD (   1) C   8 - C  14        /215. RY*(   2) C  10                    0.63    2.31    0.034
  21. BD (   1) C   8 - C  14        /217. RY*(   4) C  10                    0.70    2.81    0.040
  21. BD (   1) C   8 - C  14        /265. RY*(   1) C  13                    1.27    1.88    0.044
  21. BD (   1) C   8 - C  14        /266. RY*(   2) C  13                    1.56    2.17    0.052
  21. BD (   1) C   8 - C  14        /389. BD*(   1) C   7 - C   8            2.52    1.26    0.050
  21. BD (   1) C   8 - C  14        /391. BD*(   1) C   7 - H  23            1.28    1.22    0.035
  21. BD (   1) C   8 - C  14        /392. BD*(   1) C   8 - C  10            2.98    1.35    0.057
  21. BD (   1) C   8 - C  14        /398. BD*(   1) C  10 - F  17            4.28    1.16    0.063
  21. BD (   1) C   8 - C  14        /404. BD*(   1) C  13 - C  14            3.06    1.39    0.058
  21. BD (   1) C   8 - C  14        /406. BD*(   1) C  13 - H  27            1.99    1.39    0.047
  21. BD (   1) C   8 - C  14        /407. BD*(   1) C  14 - H  28            1.28    1.38    0.038
  22. BD (   1) N   9 - C  15        /163. RY*(   1) C   7                    0.68    1.91    0.032
  22. BD (   1) N   9 - C  15        /164. RY*(   2) C   7                    1.41    1.78    0.045
  22. BD (   1) N   9 - C  15        /316. RY*(   1) O  16                    0.54    1.70    0.027
  22. BD (   1) N   9 - C  15        /389. BD*(   1) C   7 - C   8            1.09    1.42    0.035
  22. BD (   1) N   9 - C  15        /390. BD*(   1) C   7 - N   9            1.73    1.37    0.044
  22. BD (   1) N   9 - C  15        /396. BD*(   1) N   9 - H  24            0.64    1.48    0.028
  23. BD (   1) N   9 - H  24        /164. RY*(   2) C   7                    1.20    1.62    0.039
  23. BD (   1) N   9 - H  24        /299. RY*(   1) C  15                    0.86    2.11    0.038
  23. BD (   1) N   9 - H  24        /303. RY*(   5) C  15                    0.55    2.50    0.033
  23. BD (   1) N   9 - H  24        /385. BD*(   1) C   4 - C   7            0.75    1.27    0.028
  23. BD (   1) N   9 - H  24        /395. BD*(   1) N   9 - C  15            0.59    1.32    0.025
  23. BD (   1) N   9 - H  24        /409. BD*(   2) C  15 - O  16            1.11    1.40    0.035
  23. BD (   1) N   9 - H  24        /410. BD*(   1) C  15 - H  29            2.39    1.31    0.050
  24. BD (   1) C  10 - C  11        /180. RY*(   1) C   8                    0.92    2.11    0.040
  24. BD (   1) C  10 - C  11        /182. RY*(   3) C   8                    0.98    2.01    0.040
  24. BD (   1) C  10 - C  11        /248. RY*(   1) C  12                    0.92    1.90    0.037
  24. BD (   1) C  10 - C  11        /249. RY*(   2) C  12                    1.54    2.19    0.052
  24. BD (   1) C  10 - C  11        /333. RY*(   1) F  17                    0.66    1.49    0.028
  24. BD (   1) C  10 - C  11        /389. BD*(   1) C   7 - C   8            3.49    1.27    0.060
  24. BD (   1) C  10 - C  11        /392. BD*(   1) C   8 - C  10            4.58    1.37    0.071
  24. BD (   1) C  10 - C  11        /399. BD*(   1) C  11 - C  12            2.38    1.40    0.052
  24. BD (   1) C  10 - C  11        /401. BD*(   1) C  11 - H  25            1.27    1.39    0.038
  24. BD (   1) C  10 - C  11        /403. BD*(   1) C  12 - H  26            1.97    1.40    0.047
  25. BD (   1) C  10 - F  17        /180. RY*(   1) C   8                    0.53    2.54    0.033
  25. BD (   1) C  10 - F  17        /214. RY*(   1) C  10                    1.12    2.37    0.046
  25. BD (   1) C  10 - F  17        /392. BD*(   1) C   8 - C  10            0.62    1.80    0.030
  25. BD (   1) C  10 - F  17        /394. BD*(   1) C   8 - C  14            1.36    1.82    0.045
  25. BD (   1) C  10 - F  17        /399. BD*(   1) C  11 - C  12            0.99    1.83    0.038
  26. BD (   1) C  11 - C  12        /215. RY*(   2) C  10                    1.21    2.31    0.047
  26. BD (   1) C  11 - C  12        /217. RY*(   4) C  10                    1.03    2.81    0.048
  26. BD (   1) C  11 - C  12        /265. RY*(   1) C  13                    1.08    1.88    0.040
  26. BD (   1) C  11 - C  12        /266. RY*(   2) C  13                    1.43    2.17    0.050
  26. BD (   1) C  11 - C  12        /397. BD*(   1) C  10 - C  11            2.20    1.36    0.049
  26. BD (   1) C  11 - C  12        /398. BD*(   1) C  10 - F  17            4.16    1.16    0.062
  26. BD (   1) C  11 - C  12        /401. BD*(   1) C  11 - H  25            1.75    1.37    0.044
  26. BD (   1) C  11 - C  12        /402. BD*(   1) C  12 - C  13            2.38    1.39    0.051
  26. BD (   1) C  11 - C  12        /403. BD*(   1) C  12 - H  26            1.19    1.39    0.036
  26. BD (   1) C  11 - C  12        /406. BD*(   1) C  13 - H  27            2.38    1.39    0.051
  27. BD (   2) C  11 - C  12        /220. RY*(   7) C  10                    0.95    1.22    0.033
  27. BD (   2) C  11 - C  12        /268. RY*(   4) C  13                    0.79    1.80    0.037
  27. BD (   2) C  11 - C  12        /393. BD*(   2) C   8 - C  10           30.33    0.34    0.092
  27. BD (   2) C  11 - C  12        /405. BD*(   2) C  13 - C  14           26.17    0.35    0.086
  28. BD (   1) C  11 - H  25        /214. RY*(   1) C  10                    0.93    1.78    0.036
  28. BD (   1) C  11 - H  25        /248. RY*(   1) C  12                    1.17    1.74    0.040
  28. BD (   1) C  11 - H  25        /392. BD*(   1) C   8 - C  10            3.98    1.21    0.062
  28. BD (   1) C  11 - H  25        /397. BD*(   1) C  10 - C  11            0.81    1.21    0.028
  28. BD (   1) C  11 - H  25        /398. BD*(   1) C  10 - F  17            1.32    1.01    0.033
  28. BD (   1) C  11 - H  25        /399. BD*(   1) C  11 - C  12            1.33    1.24    0.036
  28. BD (   1) C  11 - H  25        /402. BD*(   1) C  12 - C  13            3.60    1.24    0.060
  28. BD (   1) C  11 - H  25        /403. BD*(   1) C  12 - H  26            0.53    1.24    0.023
  29. BD (   1) C  12 - C  13        /231. RY*(   1) C  11                    0.63    1.95    0.031
  29. BD (   1) C  12 - C  13        /232. RY*(   2) C  11                    1.81    1.98    0.054
  29. BD (   1) C  12 - C  13        /282. RY*(   1) C  14                    0.79    1.86    0.034
  29. BD (   1) C  12 - C  13        /283. RY*(   2) C  14                    1.59    1.92    0.050
  29. BD (   1) C  12 - C  13        /399. BD*(   1) C  11 - C  12            2.32    1.38    0.051
  29. BD (   1) C  12 - C  13        /401. BD*(   1) C  11 - H  25            2.33    1.37    0.051
  29. BD (   1) C  12 - C  13        /403. BD*(   1) C  12 - H  26            1.34    1.39    0.039
  29. BD (   1) C  12 - C  13        /404. BD*(   1) C  13 - C  14            2.62    1.39    0.054
  29. BD (   1) C  12 - C  13        /406. BD*(   1) C  13 - H  27            1.37    1.38    0.039
  29. BD (   1) C  12 - C  13        /407. BD*(   1) C  14 - H  28            2.47    1.38    0.052
  30. BD (   1) C  12 - H  26        /231. RY*(   1) C  11                    1.33    1.80    0.044
  30. BD (   1) C  12 - H  26        /265. RY*(   1) C  13                    1.35    1.73    0.043
  30. BD (   1) C  12 - H  26        /397. BD*(   1) C  10 - C  11            3.52    1.21    0.058
  30. BD (   1) C  12 - H  26        /399. BD*(   1) C  11 - C  12            0.94    1.24    0.031
  30. BD (   1) C  12 - H  26        /401. BD*(   1) C  11 - H  25            0.56    1.22    0.023
  30. BD (   1) C  12 - H  26        /402. BD*(   1) C  12 - C  13            0.98    1.24    0.031
  30. BD (   1) C  12 - H  26        /404. BD*(   1) C  13 - C  14            3.80    1.24    0.061
  30. BD (   1) C  12 - H  26        /406. BD*(   1) C  13 - H  27            0.55    1.24    0.023
  31. BD (   1) C  13 - C  14        /180. RY*(   1) C   8                    1.40    2.09    0.048
  31. BD (   1) C  13 - C  14        /182. RY*(   3) C   8                    1.07    1.99    0.041
  31. BD (   1) C  13 - C  14        /248. RY*(   1) C  12                    0.95    1.88    0.038
  31. BD (   1) C  13 - C  14        /249. RY*(   2) C  12                    1.42    2.18    0.050
  31. BD (   1) C  13 - C  14        /389. BD*(   1) C   7 - C   8            3.67    1.25    0.061
  31. BD (   1) C  13 - C  14        /394. BD*(   1) C   8 - C  14            3.36    1.37    0.061
  31. BD (   1) C  13 - C  14        /402. BD*(   1) C  12 - C  13            2.51    1.39    0.053
  31. BD (   1) C  13 - C  14        /403. BD*(   1) C  12 - H  26            2.28    1.39    0.050
  31. BD (   1) C  13 - C  14        /406. BD*(   1) C  13 - H  27            1.39    1.39    0.039
  31. BD (   1) C  13 - C  14        /407. BD*(   1) C  14 - H  28            1.61    1.38    0.042
  32. BD (   2) C  13 - C  14        /181. RY*(   2) C   8                    0.72    1.04    0.027
  32. BD (   2) C  13 - C  14        /250. RY*(   3) C  12                    1.36    1.36    0.042
  32. BD (   2) C  13 - C  14        /393. BD*(   2) C   8 - C  10           27.78    0.34    0.088
  32. BD (   2) C  13 - C  14        /400. BD*(   2) C  11 - C  12           30.10    0.35    0.091
  33. BD (   1) C  13 - H  27        /248. RY*(   1) C  12                    1.25    1.73    0.042
  33. BD (   1) C  13 - H  27        /282. RY*(   1) C  14                    1.11    1.71    0.039
  33. BD (   1) C  13 - H  27        /394. BD*(   1) C   8 - C  14            4.03    1.22    0.063
  33. BD (   1) C  13 - H  27        /399. BD*(   1) C  11 - C  12            3.69    1.23    0.060
  33. BD (   1) C  13 - H  27        /402. BD*(   1) C  12 - C  13            0.98    1.24    0.031
  33. BD (   1) C  13 - H  27        /403. BD*(   1) C  12 - H  26            0.56    1.23    0.023
  33. BD (   1) C  13 - H  27        /404. BD*(   1) C  13 - C  14            1.02    1.23    0.032
  33. BD (   1) C  13 - H  27        /407. BD*(   1) C  14 - H  28            0.53    1.23    0.023
  34. BD (   1) C  14 - H  28        /180. RY*(   1) C   8                    1.71    1.95    0.052
  34. BD (   1) C  14 - H  28        /265. RY*(   1) C  13                    1.21    1.74    0.041
  34. BD (   1) C  14 - H  28        /392. BD*(   1) C   8 - C  10            4.45    1.21    0.066
  34. BD (   1) C  14 - H  28        /394. BD*(   1) C   8 - C  14            1.21    1.23    0.034
  34. BD (   1) C  14 - H  28        /402. BD*(   1) C  12 - C  13            3.54    1.24    0.059
  34. BD (   1) C  14 - H  28        /404. BD*(   1) C  13 - C  14            1.18    1.24    0.034
  34. BD (   1) C  14 - H  28        /406. BD*(   1) C  13 - H  27            0.53    1.24    0.023
  35. BD (   1) C  15 - O  16        /197. RY*(   1) N   9                    0.58    1.10    0.023
  35. BD (   1) C  15 - O  16        /408. BD*(   1) C  15 - O  16            1.17    0.47    0.022
  36. BD (   2) C  15 - O  16        /198. RY*(   2) N   9                    1.31    2.19    0.048
  36. BD (   2) C  15 - O  16        /299. RY*(   1) C  15                    0.81    2.44    0.040
  36. BD (   2) C  15 - O  16        /390. BD*(   1) C   7 - N   9            2.41    1.54    0.055
  36. BD (   2) C  15 - O  16        /395. BD*(   1) N   9 - C  15            0.58    1.65    0.028
  37. BD (   1) C  15 - H  29        /198. RY*(   2) N   9                    1.21    1.76    0.041
  37. BD (   1) C  15 - H  29        /316. RY*(   1) O  16                    0.97    1.44    0.034
  37. BD (   1) C  15 - H  29        /396. BD*(   1) N   9 - H  24            3.69    1.22    0.060
  38. CR (   1) C   1                / 79. RY*(   2) C   2                    1.29   11.80    0.110
  38. CR (   1) C   1                /147. RY*(   2) C   6                    1.28   11.78    0.109
  38. CR (   1) C   1                /351. RY*(   2) H  18                    0.58   12.28    0.076
  38. CR (   1) C   1                /378. BD*(   1) C   2 - C   3            0.65   11.00    0.076
  38. CR (   1) C   1                /386. BD*(   1) C   5 - C   6            0.67   11.01    0.077
  39. CR (   1) C   2                / 62. RY*(   2) C   1                    1.33   11.80    0.112
  39. CR (   1) C   2                / 96. RY*(   2) C   3                    1.06   11.55    0.099
  39. CR (   1) C   2                /353. RY*(   2) H  19                    0.63   12.35    0.079
  39. CR (   1) C   2                /375. BD*(   1) C   1 - C   6            0.65   11.01    0.076
  39. CR (   1) C   2                /381. BD*(   1) C   3 - C   4            0.77   11.00    0.082
  40. CR (   1) C   3                / 79. RY*(   2) C   2                    1.32   11.80    0.111
  40. CR (   1) C   3                /112. RY*(   1) C   4                    0.73   11.62    0.082
  40. CR (   1) C   3                /113. RY*(   2) C   4                    1.25   11.42    0.107
  40. CR (   1) C   3                /354. RY*(   1) H  20                    0.64   11.84    0.078
  40. CR (   1) C   3                /374. BD*(   1) C   1 - C   2            0.64   11.01    0.075
  40. CR (   1) C   3                /383. BD*(   1) C   4 - C   5            0.82   11.00    0.085
  40. CR (   1) C   3                /385. BD*(   1) C   4 - C   7            0.79   10.88    0.083
  41. CR (   1) C   4                / 96. RY*(   2) C   3                    1.27   11.57    0.108
  41. CR (   1) C   4                /130. RY*(   2) C   5                    1.29   11.57    0.109
  41. CR (   1) C   4                /166. RY*(   4) C   7                    0.74   11.27    0.082
  41. CR (   1) C   4                /378. BD*(   1) C   2 - C   3            0.61   11.03    0.074
  41. CR (   1) C   4                /386. BD*(   1) C   5 - C   6            0.62   11.03    0.074
  42. CR (   1) C   5                /113. RY*(   2) C   4                    0.75   11.42    0.082
  42. CR (   1) C   5                /114. RY*(   3) C   4                    1.27   11.33    0.107
  42. CR (   1) C   5                /147. RY*(   2) C   6                    1.35   11.78    0.113
  42. CR (   1) C   5                /356. RY*(   1) H  21                    0.64   11.74    0.077
  42. CR (   1) C   5                /375. BD*(   1) C   1 - C   6            0.65   11.01    0.076
  42. CR (   1) C   5                /381. BD*(   1) C   3 - C   4            0.78   11.00    0.083
  42. CR (   1) C   5                /385. BD*(   1) C   4 - C   7            0.82   10.88    0.085
  43. CR (   1) C   6                / 62. RY*(   2) C   1                    1.30   11.80    0.111
  43. CR (   1) C   6                /130. RY*(   2) C   5                    1.08   11.55    0.100
  43. CR (   1) C   6                /359. RY*(   2) H  22                    0.63   12.35    0.079
  43. CR (   1) C   6                /374. BD*(   1) C   1 - C   2            0.65   11.01    0.076
  43. CR (   1) C   6                /383. BD*(   1) C   4 - C   5            0.79   11.00    0.083
  44. CR (   1) C   7                /112. RY*(   1) C   4                    1.02   11.68    0.098
  44. CR (   1) C   7                /180. RY*(   1) C   8                    0.98   11.77    0.096
  44. CR (   1) C   7                /361. RY*(   2) H  23                    0.52   12.86    0.073
  44. CR (   1) C   7                /381. BD*(   1) C   3 - C   4            0.53   11.06    0.069
  44. CR (   1) C   7                /383. BD*(   1) C   4 - C   5            0.70   11.06    0.079
  44. CR (   1) C   7                /394. BD*(   1) C   8 - C  14            0.59   11.04    0.073
  44. CR (   1) C   7                /395. BD*(   1) N   9 - C  15            0.70   10.99    0.079
  45. CR (   1) C   8                /164. RY*(   2) C   7                    0.92   11.27    0.091
  45. CR (   1) C   8                /215. RY*(   2) C  10                    1.50   11.96    0.120
  45. CR (   1) C   8                /283. RY*(   2) C  14                    1.36   11.57    0.112
  45. CR (   1) C   8                /397. BD*(   1) C  10 - C  11            0.68   11.01    0.078
  45. CR (   1) C   8                /398. BD*(   1) C  10 - F  17            0.75   10.81    0.081
  45. CR (   1) C   8                /404. BD*(   1) C  13 - C  14            0.61   11.04    0.074
  46. CR (   1) N   9                /166. RY*(   4) C   7                    0.59   15.46    0.086
  46. CR (   1) N   9                /300. RY*(   2) C  15                    0.65   16.11    0.091
  46. CR (   1) N   9                /303. RY*(   5) C  15                    0.91   16.32    0.109
  46. CR (   1) N   9                /363. RY*(   2) H  24                    0.95   16.85    0.113
  47. CR (   1) C  10                /180. RY*(   1) C   8                    0.59   11.84    0.074
  47. CR (   1) C  10                /182. RY*(   3) C   8                    0.98   11.73    0.096
  47. CR (   1) C  10                /183. RY*(   4) C   8                    0.52   11.52    0.069
  47. CR (   1) C  10                /232. RY*(   2) C  11                    1.35   11.72    0.112
  47. CR (   1) C  10                /389. BD*(   1) C   7 - C   8            0.86   11.00    0.087
  47. CR (   1) C  10                /392. BD*(   1) C   8 - C  10            1.24   11.09    0.105
  47. CR (   1) C  10                /394. BD*(   1) C   8 - C  14            0.67   11.11    0.077
  47. CR (   1) C  10                /397. BD*(   1) C  10 - C  11            0.97   11.10    0.093
  47. CR (   1) C  10                /398. BD*(   1) C  10 - F  17            2.69   10.90    0.154
  47. CR (   1) C  10                /399. BD*(   1) C  11 - C  12            0.56   11.13    0.071
  48. CR (   1) C  11                /215. RY*(   2) C  10                    1.55   11.94    0.122
  48. CR (   1) C  11                /249. RY*(   2) C  12                    1.44   11.80    0.116
  48. CR (   1) C  11                /364. RY*(   1) H  25                    0.54   11.43    0.070
  48. CR (   1) C  11                /392. BD*(   1) C   8 - C  10            0.91   10.98    0.090
  48. CR (   1) C  11                /398. BD*(   1) C  10 - F  17            0.53   10.78    0.068
  48. CR (   1) C  11                /402. BD*(   1) C  12 - C  13            0.64   11.02    0.075
  49. CR (   1) C  12                /232. RY*(   2) C  11                    0.98   11.61    0.095
  49. CR (   1) C  12                /266. RY*(   2) C  13                    1.26   11.80    0.109
  49. CR (   1) C  12                /367. RY*(   2) H  26                    0.52   12.16    0.071
  49. CR (   1) C  12                /397. BD*(   1) C  10 - C  11            0.56   10.98    0.071
  49. CR (   1) C  12                /404. BD*(   1) C  13 - C  14            0.66   11.01    0.076
  50. CR (   1) C  13                /249. RY*(   2) C  12                    1.22   11.80    0.107
  50. CR (   1) C  13                /283. RY*(   2) C  14                    0.80   11.54    0.086
  50. CR (   1) C  13                /369. RY*(   2) H  27                    0.64   12.36    0.080
  50. CR (   1) C  13                /394. BD*(   1) C   8 - C  14            0.75   10.99    0.081
  50. CR (   1) C  13                /399. BD*(   1) C  11 - C  12            0.62   11.01    0.074
  51. CR (   1) C  14                /182. RY*(   3) C   8                    1.67   11.62    0.124
  51. CR (   1) C  14                /266. RY*(   2) C  13                    1.39   11.80    0.114
  51. CR (   1) C  14                /370. RY*(   1) H  28                    0.67   11.74    0.079
  51. CR (   1) C  14                /389. BD*(   1) C   7 - C   8            0.75   10.88    0.081
  51. CR (   1) C  14                /392. BD*(   1) C   8 - C  10            0.70   10.98    0.079
  51. CR (   1) C  14                /402. BD*(   1) C  12 - C  13            0.64   11.02    0.075
  52. CR (   1) C  15                /373. RY*(   2) H  29                    0.54   12.70    0.074
  52. CR (   1) C  15                /390. BD*(   1) C   7 - N   9            1.27   10.95    0.106
  53. CR (   1) O  16                /299. RY*(   1) C  15                    4.27   20.70    0.266
  54. CR (   1) F  17                /214. RY*(   1) C  10                    3.20   26.14    0.259
  55. LP (   1) N   9                /165. RY*(   3) C   7                    0.89    1.21    0.032
  55. LP (   1) N   9                /170. RY*(   8) C   7                    0.50    1.57    0.027
  55. LP (   1) N   9                /301. RY*(   3) C  15                    2.62    1.87    0.068
  55. LP (   1) N   9                /385. BD*(   1) C   4 - C   7            7.48    0.81    0.074
  55. LP (   1) N   9                /391. BD*(   1) C   7 - H  23            6.15    0.77    0.066
  55. LP (   1) N   9                /408. BD*(   1) C  15 - O  16           84.59    0.35    0.155
  56. LP (   1) O  16                /299. RY*(   1) C  15                   11.23    2.15    0.139
  56. LP (   1) O  16                /300. RY*(   2) C  15                    1.03    2.33    0.044
  56. LP (   1) O  16                /310. RY*(  12) C  15                    0.79    3.42    0.046
  56. LP (   1) O  16                /410. BD*(   1) C  15 - H  29            0.58    1.35    0.025
  57. LP (   2) O  16                /300. RY*(   2) C  15                    2.70    1.85    0.064
  57. LP (   2) O  16                /303. RY*(   5) C  15                    0.52    2.06    0.030
  57. LP (   2) O  16                /312. RY*(  14) C  15                    0.62    1.20    0.025
  57. LP (   2) O  16                /390. BD*(   1) C   7 - N   9            0.94    0.77    0.024
  57. LP (   2) O  16                /395. BD*(   1) N   9 - C  15           22.89    0.88    0.128
  57. LP (   2) O  16                /410. BD*(   1) C  15 - H  29           17.33    0.88    0.112
  58. LP (   1) F  17                /214. RY*(   1) C  10                    9.91    2.30    0.135
  58. LP (   1) F  17                /392. BD*(   1) C   8 - C  10            1.49    1.73    0.046
  58. LP (   1) F  17                /397. BD*(   1) C  10 - C  11            0.99    1.73    0.037
  59. LP (   2) F  17                /215. RY*(   2) C  10                    0.62    2.08    0.032
  59. LP (   2) F  17                /217. RY*(   4) C  10                    1.34    2.58    0.053
  59. LP (   2) F  17                /392. BD*(   1) C   8 - C  10            8.43    1.12    0.087
  59. LP (   2) F  17                /397. BD*(   1) C  10 - C  11            8.39    1.12    0.087
  60. LP (   3) F  17                /216. RY*(   3) C  10                    2.41    2.07    0.064
  60. LP (   3) F  17                /393. BD*(   2) C   8 - C  10           25.13    0.57    0.116
 376. BD*(   2) C   1 - C   6        / 63. RY*(   3) C   1                    3.31    0.43    0.083
 376. BD*(   2) C   1 - C   6        /148. RY*(   3) C   6                    1.43    0.54    0.061
 376. BD*(   2) C   1 - C   6        /149. RY*(   4) C   6                    0.60    1.53    0.067
 379. BD*(   2) C   2 - C   3        / 80. RY*(   3) C   2                    2.71    0.61    0.090
 379. BD*(   2) C   2 - C   3        / 88. RY*(  11) C   2                    0.53    0.49    0.036
 379. BD*(   2) C   2 - C   3        / 97. RY*(   3) C   3                    0.58    0.71    0.045
 379. BD*(   2) C   2 - C   3        / 98. RY*(   4) C   3                    1.20    1.30    0.088
 384. BD*(   2) C   4 - C   5        / 97. RY*(   3) C   3                    0.74    0.71    0.048
 384. BD*(   2) C   4 - C   5        /131. RY*(   3) C   5                    2.88    0.68    0.093
 384. BD*(   2) C   4 - C   5        /148. RY*(   3) C   6                    0.67    0.54    0.040
 384. BD*(   2) C   4 - C   5        /389. BD*(   1) C   7 - C   8            1.59    0.42    0.053
 384. BD*(   2) C   4 - C   5        /390. BD*(   1) C   7 - N   9            0.52    0.37    0.028
 384. BD*(   2) C   4 - C   5        /391. BD*(   1) C   7 - H  23            0.74    0.39    0.035
 393. BD*(   2) C   8 - C  10        /216. RY*(   3) C  10                    0.77    1.50    0.069
 393. BD*(   2) C   8 - C  10        /219. RY*(   6) C  10                    0.63    1.33    0.059
 393. BD*(   2) C   8 - C  10        /284. RY*(   3) C  14                    0.63    0.93    0.049
 393. BD*(   2) C   8 - C  10        /334. RY*(   2) F  17                    0.79    0.70    0.047
 393. BD*(   2) C   8 - C  10        /384. BD*(   2) C   4 - C   5           11.26    0.02    0.022
 393. BD*(   2) C   8 - C  10        /385. BD*(   1) C   4 - C   7            1.14    0.45    0.044
 393. BD*(   2) C   8 - C  10        /390. BD*(   1) C   7 - N   9            1.61    0.39    0.049
 393. BD*(   2) C   8 - C  10        /400. BD*(   2) C  11 - C  12          333.62    0.01    0.093
 393. BD*(   2) C   8 - C  10        /405. BD*(   2) C  13 - C  14          254.75    0.01    0.092
 400. BD*(   2) C  11 - C  12        /233. RY*(   3) C  11                    2.54    0.70    0.092
 400. BD*(   2) C  11 - C  12        /251. RY*(   4) C  12                    1.58    1.11    0.092
 405. BD*(   2) C  13 - C  14        /267. RY*(   3) C  13                    2.62    0.69    0.094
 405. BD*(   2) C  13 - C  14        /275. RY*(  11) C  13                    0.51    0.50    0.036
 405. BD*(   2) C  13 - C  14        /285. RY*(   4) C  14                    0.62    1.22    0.061
 405. BD*(   2) C  13 - C  14        /286. RY*(   5) C  14                    0.84    1.24    0.071
 408. BD*(   1) C  15 - O  16        /301. RY*(   3) C  15                    1.50    1.52    0.116
 408. BD*(   1) C  15 - O  16        /304. RY*(   6) C  15                    0.76    1.64    0.087
 408. BD*(   1) C  15 - O  16        /317. RY*(   2) O  16                    0.53    0.56    0.042
 408. BD*(   1) C  15 - O  16        /318. RY*(   3) O  16                    1.45    0.73    0.080


 Natural Bond Orbitals (Summary):

                                                            Principal Delocalizations
           NBO                        Occupancy    Energy   (geminal,vicinal,remote)
 ====================================================================================
 Molecular unit  1  (C14H12FNO)
     1. BD (   1) C   1 - C   2          1.98159    -0.77122  378(g),375(g),382(v),388(v)
                                                    96(v),147(v),377(g),380(g)
                                                    146(v),95(v)
     2. BD (   1) C   1 - C   6          1.98163    -0.77068  386(g),374(g),387(v),380(v)
                                                    130(v),79(v),377(g),388(g)
                                                    78(v),129(v)
     3. BD (   2) C   1 - C   6          1.66167    -0.29582  379(v),384(v),132(v),81(v)
                                                    80(v)
     4. BD (   1) C   1 - H  18          1.98159    -0.62134  386(v),378(v),146(v),78(v)
                                                    375(g),374(g),388(v),380(v)
     5. BD (   1) C   2 - C   3          1.97927    -0.76933  385(v),381(g),374(g),377(v)
                                                    382(g),62(v),380(g),61(v)
                                                    113(v),112(v),114(v)
     6. BD (   2) C   2 - C   3          1.66555    -0.29686  384(v),376(v),63(v)
     7. BD (   1) C   2 - H  19          1.98161    -0.62271  381(v),375(v),61(v),95(v)
                                                    378(g),374(g),377(v),382(v)
     8. BD (   1) C   3 - C   4          1.97367    -0.77112  383(g),378(g),387(v),385(g)
                                                    380(v),390(v),163(v),382(g)
                                                    79(v),78(v),129(v)
     9. BD (   1) C   3 - H  20          1.98006    -0.62322  383(v),374(v),112(v),381(g)
                                                    78(v),378(g),380(v)
    10. BD (   1) C   4 - C   5          1.97403    -0.77158  381(g),386(g),382(v),388(v)
                                                    385(g),387(g),147(v),163(v)
                                                    146(v),95(v),391(v)
    11. BD (   2) C   4 - C   5          1.66544    -0.29932  376(v),379(v),389(v),97(v)
                                                    148(v),391(v),393(r),390(v)
    12. BD (   1) C   4 - C   7          1.96532    -0.73397  389(g),393(v),386(v),378(v)
                                                    383(g),381(g),95(v),181(v)
                                                    129(v),392(v),197(v),396(v)
                                                    390(g),391(g)
    13. BD (   1) C   5 - C   6          1.97911    -0.76983  385(v),383(g),375(g),377(v)
                                                    387(g),62(v),388(g),112(v)
                                                    61(v),113(v),114(v)
    14. BD (   1) C   5 - H  21          1.98012    -0.62317  381(v),375(v),112(v),383(g)
                                                    146(v),386(g),388(v)
    15. BD (   1) C   6 - H  22          1.98144    -0.62226  383(v),374(v),61(v),129(v)
                                                    386(g),375(g),377(v),387(v)
    16. BD (   1) C   7 - C   8          1.96083    -0.73708  395(v),384(v),385(g),404(v)
                                                    394(g),397(v),392(g),214(v)
                                                    282(v),383(v),391(g),390(g)
                                                    113(v),199(v),114(v)
    17. BD (   1) C   7 - N   9          1.98228    -0.86904  381(v),409(v),393(v),302(v)
                                                    392(v),389(g),385(g),395(g)
                                                    303(v),113(v),396(g),182(v)
    18. BD (   1) C   7 - H  23          1.96569    -0.58217  394(v),383(v),384(v),396(v)
                                                    389(g),197(v),385(g)
    19. BD (   1) C   8 - C  10          1.97674    -0.79919  397(g),394(g),389(g),407(v)
                                                    401(v),163(v),231(v),232(v)
                                                    282(v),385(v),390(v)
    20. BD (   2) C   8 - C  10          1.66143    -0.32058  405(v),400(v),390(v),385(v)
                                                    284(v),334(v),384(r),235(v)
                                                    393(g)
    21. BD (   1) C   8 - C  14          1.97079    -0.78110  398(v),404(g),392(g),389(g)
                                                    406(v),163(v),266(v),407(g)
                                                    391(v),265(v),217(v),215(v)
    22. BD (   1) N   9 - C  15          1.99095    -0.94055  390(g),164(v),389(v),163(v)
                                                    396(g),316(v)
    23. BD (   1) N   9 - H  24          1.98617    -0.78061  410(v),164(v),409(v),299(v)
                                                    385(v),395(g),303(v)
    24. BD (   1) C  10 - C  11          1.98028    -0.79595  392(g),389(v),399(g),403(v)
                                                    249(v),401(g),182(v),180(v)
                                                    248(v),333(v)
    25. BD (   1) C  10 - F  17          1.99631    -1.22552  394(v),214(g),399(v),392(g)
                                                    180(v)
    26. BD (   1) C  11 - C  12          1.97733    -0.78090  398(v),406(v),402(g),397(g)
                                                    401(g),266(v),215(v),403(g)
                                                    265(v),217(v)
    27. BD (   2) C  11 - C  12          1.68109    -0.30708  393(v),405(v),220(v),268(v)
    28. BD (   1) C  11 - H  25          1.97936    -0.63324  392(v),402(v),399(g),398(v)
                                                    248(v),214(v),397(g),403(v)
    29. BD (   1) C  12 - C  13          1.98168    -0.77754  404(g),407(v),401(v),399(g)
                                                    232(v),283(v),406(g),403(g)
                                                    282(v),231(v)
    30. BD (   1) C  12 - H  26          1.98142    -0.62970  404(v),397(v),265(v),231(v)
                                                    402(g),399(g),401(v),406(v)
    31. BD (   1) C  13 - C  14          1.97940    -0.77791  389(v),394(g),402(g),403(v)
                                                    407(g),249(v),180(v),406(g)
                                                    182(v),248(v)
    32. BD (   2) C  13 - C  14          1.67130    -0.30440  400(v),393(v),250(v),181(v)
    33. BD (   1) C  13 - H  27          1.98120    -0.62580  394(v),399(v),248(v),282(v)
                                                    404(g),402(g),403(v),407(v)
    34. BD (   1) C  14 - H  28          1.97930    -0.63406  392(v),402(v),180(v),265(v)
                                                    394(g),404(g),406(v)
    35. BD (   1) C  15 - O  16          1.99731    -0.44379  408(g),197(v)
    36. BD (   2) C  15 - O  16          1.99413    -1.11088  390(v),198(v),299(g),395(g)
    37. BD (   1) C  15 - H  29          1.98831    -0.68103  396(v),198(v),316(v)
    38. CR (   1) C   1                  1.99929   -10.39243  79(v),147(v),386(v),378(v)
                                                    351(v)
    39. CR (   1) C   2                  1.99929   -10.39532  62(v),96(v),381(v),375(v)
                                                    353(v)
    40. CR (   1) C   3                  1.99917   -10.39258  79(v),113(v),383(v),385(v)
                                                    112(v),374(v),354(v)
    41. CR (   1) C   4                  1.99911   -10.41625  130(v),96(v),166(v),386(v)
                                                    378(v)
    42. CR (   1) C   5                  1.99916   -10.39217  147(v),114(v),385(v),381(v)
                                                    113(v),375(v),356(v)
    43. CR (   1) C   6                  1.99929   -10.39483  62(v),130(v),383(v),374(v)
                                                    359(v)
    44. CR (   1) C   7                  1.99906   -10.45146  112(v),180(v),395(v),383(v)
                                                    394(v),381(v),361(v)
    45. CR (   1) C   8                  1.99903   -10.43027  215(v),283(v),164(v),398(v)
                                                    397(v),404(v)
    46. CR (   1) N   9                  1.99940   -14.60634  363(v),303(v),300(v),166(v)
    47. CR (   1) C  10                  1.99857   -10.51954  398(g),232(v),392(g),397(g)
                                                    182(v),389(v),394(v),180(v)
                                                    399(v),183(v)
    48. CR (   1) C  11                  1.99918   -10.40522  215(v),249(v),392(v),402(v)
                                                    364(v),398(v)
    49. CR (   1) C  12                  1.99930   -10.40418  266(v),232(v),404(v),397(v)
                                                    367(v)
    50. CR (   1) C  13                  1.99929   -10.39859  249(v),283(v),394(v),369(v)
                                                    399(v)
    51. CR (   1) C  14                  1.99919   -10.40469  182(v),266(v),389(v),392(v)
                                                    370(v),402(v)
    52. CR (   1) C  15                  1.99947   -10.52181  390(v),373(v)
    53. CR (   1) O  16                  1.99981   -19.36804  299(v)
    54. CR (   1) F  17                  1.99991   -25.00049  214(v)
    55. LP (   1) N   9                  1.70138    -0.32413  408(v),385(v),391(v),301(v)
                                                    165(v),170(v)
    56. LP (   1) O  16                  1.98852    -0.82194  299(v),300(v),310(v),410(v)
    57. LP (   2) O  16                  1.90640    -0.34501  395(v),410(v),300(v),390(r)
                                                    312(v),303(v)
    58. LP (   1) F  17                  1.98885    -1.15492  214(v),392(v),397(v)
    59. LP (   2) F  17                  1.96740    -0.54361  392(v),397(v),217(v),215(v)
    60. LP (   3) F  17                  1.92503    -0.53768  393(v),216(v)
    61. RY*(   1) C   1                  0.00550     1.10445   
    62. RY*(   2) C   1                  0.00194     1.40738   
    63. RY*(   3) C   1                  0.00091     0.48091   
    64. RY*(   4) C   1                  0.00054     1.68074   
    65. RY*(   5) C   1                  0.00042     0.91934   
    66. RY*(   6) C   1                  0.00041     1.11473   
    67. RY*(   7) C   1                  0.00018     1.30538   
    68. RY*(   8) C   1                  0.00007     2.01981   
    69. RY*(   9) C   1                  0.00007     2.09848   
    70. RY*(  10) C   1                  0.00001     2.06533   
    71. RY*(  11) C   1                  0.00000    22.60058   
    72. RY*(  12) C   1                  0.00000     1.98218   
    73. RY*(  13) C   1                  0.00000     1.38196   
    74. RY*(  14) C   1                  0.00000     1.64984   
    75. RY*(  15) C   1                  0.00001     0.49270   
    76. RY*(  16) C   1                  0.00000     2.57639   
    77. RY*(  17) C   1                  0.00001     2.31911   
    78. RY*(   1) C   2                  0.00569     1.09140   
    79. RY*(   2) C   2                  0.00199     1.41183   
    80. RY*(   3) C   2                  0.00082     0.66319   
    81. RY*(   4) C   2                  0.00058     1.51027   
    82. RY*(   5) C   2                  0.00046     1.10055   
    83. RY*(   6) C   2                  0.00027     1.05113   
    84. RY*(   7) C   2                  0.00018     1.07730   
    85. RY*(   8) C   2                  0.00009     2.04616   
    86. RY*(   9) C   2                  0.00006     2.64398   
    87. RY*(  10) C   2                  0.00003     2.01615   
    88. RY*(  11) C   2                  0.00001     0.53825   
    89. RY*(  12) C   2                  0.00000     2.07612   
    90. RY*(  13) C   2                  0.00001     2.39955   
    91. RY*(  14) C   2                  0.00000     1.43267   
    92. RY*(  15) C   2                  0.00000    22.37280   
    93. RY*(  16) C   2                  0.00001     1.70633   
    94. RY*(  17) C   2                  0.00000     2.07376   
    95. RY*(   1) C   3                  0.00598     1.08875   
    96. RY*(   2) C   3                  0.00211     1.15096   
    97. RY*(   3) C   3                  0.00113     0.76113   
    98. RY*(   4) C   3                  0.00051     1.35470   
    99. RY*(   5) C   3                  0.00046     1.09768   
   100. RY*(   6) C   3                  0.00023     1.16617   
   101. RY*(   7) C   3                  0.00016     1.64906   
   102. RY*(   8) C   3                  0.00013     0.66591   
   103. RY*(   9) C   3                  0.00013     1.49623   
   104. RY*(  10) C   3                  0.00010     2.17077   
   105. RY*(  11) C   3                  0.00006     2.53571   
   106. RY*(  12) C   3                  0.00004     2.32191   
   107. RY*(  13) C   3                  0.00001     2.70524   
   108. RY*(  14) C   3                  0.00001     1.86784   
   109. RY*(  15) C   3                  0.00001     1.88366   
   110. RY*(  16) C   3                  0.00001     2.75597   
   111. RY*(  17) C   3                  0.00000    21.35949   
   112. RY*(   1) C   4                  0.00674     1.22852   
   113. RY*(   2) C   4                  0.00341     1.03068   
   114. RY*(   3) C   4                  0.00299     0.93525   
   115. RY*(   4) C   4                  0.00079     1.19901   
   116. RY*(   5) C   4                  0.00063     1.37896   
   117. RY*(   6) C   4                  0.00033     1.47155   
   118. RY*(   7) C   4                  0.00027     1.77019   
   119. RY*(   8) C   4                  0.00016     1.43066   
   120. RY*(   9) C   4                  0.00016     1.76715   
   121. RY*(  10) C   4                  0.00009     2.46330   
   122. RY*(  11) C   4                  0.00010     2.41453   
   123. RY*(  12) C   4                  0.00007     2.59706   
   124. RY*(  13) C   4                  0.00005     2.27499   
   125. RY*(  14) C   4                  0.00004     2.59048   
   126. RY*(  15) C   4                  0.00002     3.97413   
   127. RY*(  16) C   4                  0.00001     2.73523   
   128. RY*(  17) C   4                  0.00000    18.96605   
   129. RY*(   1) C   5                  0.00568     1.11375   
   130. RY*(   2) C   5                  0.00209     1.15257   
   131. RY*(   3) C   5                  0.00115     0.72952   
   132. RY*(   4) C   5                  0.00054     1.41762   
   133. RY*(   5) C   5                  0.00051     0.95815   
   134. RY*(   6) C   5                  0.00026     0.98482   
   135. RY*(   7) C   5                  0.00020     0.82954   
   136. RY*(   8) C   5                  0.00014     2.93190   
   137. RY*(   9) C   5                  0.00008     0.73509   
   138. RY*(  10) C   5                  0.00008     2.51917   
   139. RY*(  11) C   5                  0.00006     1.58592   
   140. RY*(  12) C   5                  0.00003     2.91339   
   141. RY*(  13) C   5                  0.00003     2.07649   
   142. RY*(  14) C   5                  0.00001     1.72049   
   143. RY*(  15) C   5                  0.00001     2.61660   
   144. RY*(  16) C   5                  0.00001     2.77240   
   145. RY*(  17) C   5                  0.00000    21.03409   
   146. RY*(   1) C   6                  0.00582     1.08712   
   147. RY*(   2) C   6                  0.00201     1.38908   
   148. RY*(   3) C   6                  0.00088     0.59386   
   149. RY*(   4) C   6                  0.00059     1.57964   
   150. RY*(   5) C   6                  0.00043     1.17684   
   151. RY*(   6) C   6                  0.00027     1.06009   
   152. RY*(   7) C   6                  0.00015     1.26157   
   153. RY*(   8) C   6                  0.00008     1.86774   
   154. RY*(   9) C   6                  0.00006     2.70346   
   155. RY*(  10) C   6                  0.00002     0.62138   
   156. RY*(  11) C   6                  0.00002     1.82659   
   157. RY*(  12) C   6                  0.00001     2.42632   
   158. RY*(  13) C   6                  0.00001     1.37629   
   159. RY*(  14) C   6                  0.00001     1.73192   
   160. RY*(  15) C   6                  0.00000    22.47089   
   161. RY*(  16) C   6                  0.00000     2.59201   
   162. RY*(  17) C   6                  0.00000     1.45114   
   163. RY*(   1) C   7                  0.01042     0.97401   
   164. RY*(   2) C   7                  0.00485     0.83726   
   165. RY*(   3) C   7                  0.00275     0.88963   
   166. RY*(   4) C   7                  0.00198     0.85720   
   167. RY*(   5) C   7                  0.00153     0.94948   
   168. RY*(   6) C   7                  0.00102     0.68883   
   169. RY*(   7) C   7                  0.00092     1.70536   
   170. RY*(   8) C   7                  0.00064     1.24410   
   171. RY*(   9) C   7                  0.00032     1.57911   
   172. RY*(  10) C   7                  0.00023     2.04442   
   173. RY*(  11) C   7                  0.00016     2.48978   
   174. RY*(  12) C   7                  0.00015     2.01277   
   175. RY*(  13) C   7                  0.00011     2.15688   
   176. RY*(  14) C   7                  0.00009     1.52156   
   177. RY*(  15) C   7                  0.00006     2.63317   
   178. RY*(  16) C   7                  0.00003     5.26200   
   179. RY*(  17) C   7                  0.00001    19.17180   
   180. RY*(   1) C   8                  0.00593     1.31549   
   181. RY*(   2) C   8                  0.00390     0.73918   
   182. RY*(   3) C   8                  0.00359     1.21122   
   183. RY*(   4) C   8                  0.00087     1.00314   
   184. RY*(   5) C   8                  0.00064     1.61256   
   185. RY*(   6) C   8                  0.00030     1.81693   
   186. RY*(   7) C   8                  0.00025     1.33547   
   187. RY*(   8) C   8                  0.00020     1.46209   
   188. RY*(   9) C   8                  0.00015     0.94971   
   189. RY*(  10) C   8                  0.00014     3.13449   
   190. RY*(  11) C   8                  0.00011     2.01910   
   191. RY*(  12) C   8                  0.00009     1.17645   
   192. RY*(  13) C   8                  0.00006     4.35139   
   193. RY*(  14) C   8                  0.00003     2.52894   
   194. RY*(  15) C   8                  0.00003     2.58726   
   195. RY*(  16) C   8                  0.00001    20.23035   
   196. RY*(  17) C   8                  0.00001     3.04566   
   197. RY*(   1) N   9                  0.00477     0.65151   
   198. RY*(   2) N   9                  0.00363     1.07468   
   199. RY*(   3) N   9                  0.00183     1.07900   
   200. RY*(   4) N   9                  0.00109     1.66937   
   201. RY*(   5) N   9                  0.00036     1.46108   
   202. RY*(   6) N   9                  0.00020     2.47077   
   203. RY*(   7) N   9                  0.00016     1.88595   
   204. RY*(   8) N   9                  0.00009     1.65962   
   205. RY*(   9) N   9                  0.00005     2.22277   
   206. RY*(  10) N   9                  0.00005     1.28604   
   207. RY*(  11) N   9                  0.00003     2.08309   
   208. RY*(  12) N   9                  0.00002     2.51325   
   209. RY*(  13) N   9                  0.00000     3.70642   
   210. RY*(  14) N   9                  0.00001     2.61850   
   211. RY*(  15) N   9                  0.00001     2.99135   
   212. RY*(  16) N   9                  0.00000    34.97404   
   213. RY*(  17) N   9                  0.00000     3.92668   
   214. RY*(   1) C  10                  0.00904     1.14353   
   215. RY*(   2) C  10                  0.00369     1.53141   
   216. RY*(   3) C  10                  0.00282     1.53516   
   217. RY*(   4) C  10                  0.00208     2.03163   
   218. RY*(   5) C  10                  0.00126     1.90230   
   219. RY*(   6) C  10                  0.00105     1.36284   
   220. RY*(   7) C  10                  0.00038     0.91244   
   221. RY*(   8) C  10                  0.00025     1.73765   
   222. RY*(   9) C  10                  0.00018     1.36639   
   223. RY*(  10) C  10                  0.00016     1.76763   
   224. RY*(  11) C  10                  0.00008     1.25778   
   225. RY*(  12) C  10                  0.00006     2.09472   
   226. RY*(  13) C  10                  0.00004     2.89128   
   227. RY*(  14) C  10                  0.00002     2.35269   
   228. RY*(  15) C  10                  0.00002     3.22802   
   229. RY*(  16) C  10                  0.00000    17.42695   
   230. RY*(  17) C  10                  0.00000     3.01673   
   231. RY*(   1) C  11                  0.00499     1.17372   
   232. RY*(   2) C  11                  0.00247     1.20510   
   233. RY*(   3) C  11                  0.00081     0.74381   
   234. RY*(   4) C  11                  0.00052     0.93733   
   235. RY*(   5) C  11                  0.00050     1.45358   
   236. RY*(   6) C  11                  0.00025     2.48247   
   237. RY*(   7) C  11                  0.00019     1.40395   
   238. RY*(   8) C  11                  0.00008     0.75484   
   239. RY*(   9) C  11                  0.00007     0.81530   
   240. RY*(  10) C  11                  0.00005     3.62933   
   241. RY*(  11) C  11                  0.00002     2.38793   
   242. RY*(  12) C  11                  0.00002     2.99975   
   243. RY*(  13) C  11                  0.00002     1.34984   
   244. RY*(  14) C  11                  0.00002     2.02469   
   245. RY*(  15) C  11                  0.00001     0.99759   
   246. RY*(  16) C  11                  0.00000     2.88557   
   247. RY*(  17) C  11                  0.00000    20.16603   
   248. RY*(   1) C  12                  0.00507     1.10451   
   249. RY*(   2) C  12                  0.00205     1.39798   
   250. RY*(   3) C  12                  0.00068     1.05938   
   251. RY*(   4) C  12                  0.00053     1.14960   
   252. RY*(   5) C  12                  0.00038     1.30384   
   253. RY*(   6) C  12                  0.00033     1.03547   
   254. RY*(   7) C  12                  0.00017     1.57417   
   255. RY*(   8) C  12                  0.00007     1.85437   
   256. RY*(   9) C  12                  0.00005     2.27712   
   257. RY*(  10) C  12                  0.00001     2.02298   
   258. RY*(  11) C  12                  0.00001     2.45404   
   259. RY*(  12) C  12                  0.00000     2.16227   
   260. RY*(  13) C  12                  0.00001     1.74959   
   261. RY*(  14) C  12                  0.00000     2.40532   
   262. RY*(  15) C  12                  0.00001     0.57152   
   263. RY*(  16) C  12                  0.00001     1.53566   
   264. RY*(  17) C  12                  0.00000    21.55962   
   265. RY*(   1) C  13                  0.00558     1.10174   
   266. RY*(   2) C  13                  0.00203     1.39156   
   267. RY*(   3) C  13                  0.00084     0.73436   
   268. RY*(   4) C  13                  0.00051     1.48858   
   269. RY*(   5) C  13                  0.00038     1.30108   
   270. RY*(   6) C  13                  0.00027     1.16210   
   271. RY*(   7) C  13                  0.00014     1.26987   
   272. RY*(   8) C  13                  0.00007     2.47981   
   273. RY*(   9) C  13                  0.00005     1.30123   
   274. RY*(  10) C  13                  0.00003     2.02713   
   275. RY*(  11) C  13                  0.00001     0.54651   
   276. RY*(  12) C  13                  0.00001     1.83432   
   277. RY*(  13) C  13                  0.00001     1.46719   
   278. RY*(  14) C  13                  0.00000    22.48253   
   279. RY*(  15) C  13                  0.00000     2.47564   
   280. RY*(  16) C  13                  0.00000     1.52379   
   281. RY*(  17) C  13                  0.00001     2.60267   
   282. RY*(   1) C  14                  0.00545     1.07971   
   283. RY*(   2) C  14                  0.00225     1.14136   
   284. RY*(   3) C  14                  0.00088     0.95753   
   285. RY*(   4) C  14                  0.00058     1.26899   
   286. RY*(   5) C  14                  0.00050     1.28377   
   287. RY*(   6) C  14                  0.00028     1.08076   
   288. RY*(   7) C  14                  0.00018     1.25730   
   289. RY*(   8) C  14                  0.00011     2.22869   
   290. RY*(   9) C  14                  0.00008     1.71732   
   291. RY*(  10) C  14                  0.00006     2.40805   
   292. RY*(  11) C  14                  0.00005     1.17851   
   293. RY*(  12) C  14                  0.00004     1.33097   
   294. RY*(  13) C  14                  0.00004     2.02930   
   295. RY*(  14) C  14                  0.00002     2.66001   
   296. RY*(  15) C  14                  0.00001     2.06110   
   297. RY*(  16) C  14                  0.00000    21.68679   
   298. RY*(  17) C  14                  0.00001     2.77500   
   299. RY*(   1) C  15                  0.00934     1.33261   
   300. RY*(   2) C  15                  0.00706     1.50634   
   301. RY*(   3) C  15                  0.00639     1.54714   
   302. RY*(   4) C  15                  0.00235     1.08651   
   303. RY*(   5) C  15                  0.00105     1.71736   
   304. RY*(   6) C  15                  0.00033     1.67148   
   305. RY*(   7) C  15                  0.00010     1.08137   
   306. RY*(   8) C  15                  0.00008     2.32673   
   307. RY*(   9) C  15                  0.00005     1.58779   
   308. RY*(  10) C  15                  0.00003     1.11987   
   309. RY*(  11) C  15                  0.00002     1.65020   
   310. RY*(  12) C  15                  0.00002     2.59877   
   311. RY*(  13) C  15                  0.00000    20.29980   
   312. RY*(  14) C  15                  0.00001     0.85355   
   313. RY*(  15) C  15                  0.00000     1.82804   
   314. RY*(  16) C  15                  0.00001     1.66082   
   315. RY*(  17) C  15                  0.00001     2.28156   
   316. RY*(   1) O  16                  0.00271     0.76105   
   317. RY*(   2) O  16                  0.00081     0.59235   
   318. RY*(   3) O  16                  0.00074     0.75575   
   319. RY*(   4) O  16                  0.00012     1.29621   
   320. RY*(   5) O  16                  0.00005     1.18201   
   321. RY*(   6) O  16                  0.00004     1.65362   
   322. RY*(   7) O  16                  0.00001     1.01750   
   323. RY*(   8) O  16                  0.00001     0.98496   
   324. RY*(   9) O  16                  0.00000     5.00555   
   325. RY*(  10) O  16                  0.00000     5.04753   
   326. RY*(  11) O  16                  0.00000    49.68219   
   327. RY*(  12) O  16                  0.00001     5.02767   
   328. RY*(  13) O  16                  0.00000     3.05802   
   329. RY*(  14) O  16                  0.00000     3.00802   
   330. RY*(  15) O  16                  0.00001     3.36077   
   331. RY*(  16) O  16                  0.00000     3.04183   
   332. RY*(  17) O  16                  0.00000     3.16405   
   333. RY*(   1) F  17                  0.00261     0.69850   
   334. RY*(   2) F  17                  0.00208     0.73112   
   335. RY*(   3) F  17                  0.00079     0.77274   
   336. RY*(   4) F  17                  0.00033     1.21627   
   337. RY*(   5) F  17                  0.00006     1.46535   
   338. RY*(   6) F  17                  0.00006     2.58339   
   339. RY*(   7) F  17                  0.00001     6.16776   
   340. RY*(   8) F  17                  0.00002     1.79302   
   341. RY*(   9) F  17                  0.00002     1.70507   
   342. RY*(  10) F  17                  0.00000    66.48892   
   343. RY*(  11) F  17                  0.00000     6.37003   
   344. RY*(  12) F  17                  0.00000     6.19527   
   345. RY*(  13) F  17                  0.00000     3.78962   
   346. RY*(  14) F  17                  0.00001     3.86987   
   347. RY*(  15) F  17                  0.00000     3.71326   
   348. RY*(  16) F  17                  0.00000     3.91723   
   349. RY*(  17) F  17                  0.00000     3.79653   
   350. RY*(   1) H  18                  0.00040     0.85444   
   351. RY*(   2) H  18                  0.00021     1.88865   
   352. RY*(   1) H  19                  0.00046     0.79032   
   353. RY*(   2) H  19                  0.00022     1.95827   
   354. RY*(   1) H  20                  0.00073     1.44448   
   355. RY*(   2) H  20                  0.00022     1.40025   
   356. RY*(   1) H  21                  0.00083     1.35111   
   357. RY*(   2) H  21                  0.00019     1.51336   
   358. RY*(   1) H  22                  0.00046     0.80804   
   359. RY*(   2) H  22                  0.00022     1.95648   
   360. RY*(   1) H  23                  0.00203     0.61283   
   361. RY*(   2) H  23                  0.00023     2.40612   
   362. RY*(   1) H  24                  0.00260     0.57733   
   363. RY*(   2) H  24                  0.00039     2.23976   
   364. RY*(   1) H  25                  0.00070     1.02460   
   365. RY*(   2) H  25                  0.00020     1.67480   
   366. RY*(   1) H  26                  0.00038     0.98837   
   367. RY*(   2) H  26                  0.00022     1.75212   
   368. RY*(   1) H  27                  0.00044     0.79706   
   369. RY*(   2) H  27                  0.00022     1.96401   
   370. RY*(   1) H  28                  0.00094     1.33381   
   371. RY*(   2) H  28                  0.00016     1.46948   
   372. RY*(   1) H  29                  0.00111     0.56432   
   373. RY*(   2) H  29                  0.00024     2.18278   
   374. BD*(   1) C   1 - C   2          0.01543     0.61657   
   375. BD*(   1) C   1 - C   6          0.01561     0.61668   
   376. BD*(   2) C   1 - C   6          0.32533     0.05342  379(v),384(v),63(g),148(g)
                                                    149(g)
   377. BD*(   1) C   1 - H  18          0.01155     0.61366   
   378. BD*(   1) C   2 - C   3          0.01476     0.61204   
   379. BD*(   2) C   2 - C   3          0.32105     0.05265  376(v),384(v),80(g),98(g)
                                                    97(g),88(g)
   380. BD*(   1) C   2 - H  19          0.01110     0.61089   
   381. BD*(   1) C   3 - C   4          0.02212     0.60836   
   382. BD*(   1) C   3 - H  20          0.01226     0.60579   
   383. BD*(   1) C   4 - C   5          0.02489     0.60377   
   384. BD*(   2) C   4 - C   5          0.35494     0.05154  379(v),376(v),393(r),131(g)
                                                    389(v),97(v),391(v),148(v)
   385. BD*(   1) C   4 - C   7          0.03886     0.48601   
   386. BD*(   1) C   5 - C   6          0.01523     0.61471   
   387. BD*(   1) C   5 - H  21          0.01255     0.61236   
   388. BD*(   1) C   6 - H  22          0.01129     0.61069   
   389. BD*(   1) C   7 - C   8          0.02848     0.47614   
   390. BD*(   1) C   7 - N   9          0.03031     0.42543   
   391. BD*(   1) C   7 - H  23          0.02716     0.44372   
   392. BD*(   1) C   8 - C  10          0.03536     0.57253   
   393. BD*(   2) C   8 - C  10          0.38804     0.03124  400(v),405(v),384(r),390(v)
                                                    385(v),334(v),216(g),219(g)
                                                    284(v)
   394. BD*(   1) C   8 - C  14          0.02212     0.59103   
   395. BD*(   1) N   9 - C  15          0.05200     0.53698   
   396. BD*(   1) N   9 - H  24          0.01616     0.53458   
   397. BD*(   1) C  10 - C  11          0.02636     0.57779   
   398. BD*(   1) C  10 - F  17          0.02404     0.37587   
   399. BD*(   1) C  11 - C  12          0.01367     0.60730   
   400. BD*(   2) C  11 - C  12          0.33176     0.04306  405(v),393(v),233(g),251(g)
   401. BD*(   1) C  11 - H  25          0.00997     0.59177   
   402. BD*(   1) C  12 - C  13          0.01485     0.61040   
   403. BD*(   1) C  12 - H  26          0.01084     0.60848   
   404. BD*(   1) C  13 - C  14          0.01472     0.60913   
   405. BD*(   2) C  13 - C  14          0.32264     0.04615  400(v),393(v),267(g),286(g)
                                                    285(g),275(g)
   406. BD*(   1) C  13 - H  27          0.01118     0.60726   
   407. BD*(   1) C  14 - H  28          0.01155     0.60293   
   408. BD*(   1) C  15 - O  16          0.26414     0.02739  301(g),318(g),304(g),317(g)
   409. BD*(   2) C  15 - O  16          0.00525     0.61950   
   410. BD*(   1) C  15 - H  29          0.03739     0.53102   
       -------------------------------
              Total Lewis  116.86050  ( 97.3837%)
        Valence non-Lewis    2.90496  (  2.4208%)
        Rydberg non-Lewis    0.23454  (  0.1955%)
       -------------------------------
            Total unit  1  120.00000  (100.0000%)
           Charge unit  1    0.00000
 D1PCM: PCM CHGder 1st derivatives, ID1Alg=3 FixD1E=F DoIter=F DoCFld=F I1PDM=0.
 Calling FoFJK, ICntrl=      2127 FMM=F ISym2X=0 I1Cent= 0 IOpClX= 0 NMat=1 NMatS=1 NMatT=0.
 -------------------------------------------------------------------
 Center     Atomic                   Forces (Hartrees/Bohr)
 Number     Number              X              Y              Z
 -------------------------------------------------------------------
      1        6          -0.029904445   -0.052331968    0.011149298
      2        6           0.001333345   -0.051181858   -0.040486037
      3        6           0.033716690    0.004568159   -0.055312503
      4        6           0.019507242    0.031929410   -0.013123830
      5        6          -0.005088828    0.046300936    0.044529089
      6        6          -0.033650446   -0.004846394    0.056083542
      7        6          -0.017165686    0.006172413    0.013248099
      8        6           0.010095063   -0.016277960    0.025454795
      9        7          -0.022926734    0.041021654   -0.009640926
     10        6           0.053142883   -0.024679410   -0.018623334
     11        6           0.019968460    0.008142534   -0.056324520
     12        6          -0.036557779    0.037551887   -0.043089337
     13        6          -0.054969322    0.026959702    0.016449424
     14        6          -0.022858343   -0.009721340    0.067169851
     15        6           0.027226065   -0.096605417   -0.037529871
     16        8          -0.000329398    0.024285365    0.018532583
     17        9          -0.028665096    0.014983614    0.006417196
     18        1           0.025861050    0.044623661   -0.010653540
     19        1          -0.002161628    0.039415173    0.034100657
     20        1          -0.028959684   -0.004619852    0.045701993
     21        1           0.001120815   -0.040959235   -0.035298387
     22        1           0.027505393    0.003789290   -0.044487949
     23        1           0.001127905    0.001439318    0.005782103
     24        1           0.015022498   -0.038227624   -0.007163716
     25        1          -0.019077312   -0.005507643    0.047946916
     26        1           0.027031920   -0.028570062    0.034366173
     27        1           0.044875462   -0.021562955   -0.016281282
     28        1           0.017247814    0.008649962   -0.050398558
     29        1          -0.022467904    0.055258637    0.011482070
 -------------------------------------------------------------------
 Cartesian Forces:  Max     0.096605417 RMS     0.032415763

 GradGradGradGradGradGradGradGradGradGradGradGradGradGradGradGradGradGrad
 Berny optimization.
 FormGI is forming the generalized inverse of G from B-inverse, IUseBI=4.
 Internal  Forces:  Max     0.059901179 RMS     0.015972781
 Search for a local minimum.
 Step number   1 out of a maximum of  158
 All quantities printed in internal units (Hartrees-Bohrs-Radians)
 Mixed Optimization -- RFO/linear search
 Second derivative matrix not updated -- first step.
 ITU=  0
     Eigenvalues ---    0.00894   0.00916   0.01314   0.01494   0.01506
     Eigenvalues ---    0.01744   0.01899   0.01932   0.01937   0.01961
     Eigenvalues ---    0.01963   0.01975   0.01995   0.02002   0.02021
     Eigenvalues ---    0.02026   0.02029   0.02034   0.02034   0.02035
     Eigenvalues ---    0.02038   0.02040   0.02392   0.02392   0.05171
     Eigenvalues ---    0.06455   0.06943   0.15991   0.16000   0.16000
     Eigenvalues ---    0.16000   0.16000   0.16000   0.16000   0.16000
     Eigenvalues ---    0.16000   0.16000   0.16000   0.18414   0.19211
     Eigenvalues ---    0.22000   0.22000   0.22000   0.22000   0.22002
     Eigenvalues ---    0.22488   0.23470   0.24478   0.24996   0.24999
     Eigenvalues ---    0.25000   0.33413   0.33598   0.34481   0.40281
     Eigenvalues ---    0.40474   0.40559   0.40571   0.41193   0.43521
     Eigenvalues ---    0.43830   0.44089   0.44170   0.44206   0.44215
     Eigenvalues ---    0.44235   0.44244   0.44248   0.44256   0.44271
     Eigenvalues ---    0.44272   0.44375   0.44409   0.44735   0.44740
     Eigenvalues ---    0.44960   0.44972   0.53368   0.55651   0.65934
     Eigenvalues ---    0.83524
 RFO step:  Lambda=-7.40287224D-02 EMin= 8.93762341D-03
 Linear search not attempted -- first point.
 Maximum step size (   0.300) exceeded in Quadratic search.
    -- Step size scaled by   0.776
 Iteration  1 RMS(Cart)=  0.03108798 RMS(Int)=  0.00066038
 Iteration  2 RMS(Cart)=  0.00075634 RMS(Int)=  0.00001848
 Iteration  3 RMS(Cart)=  0.00000112 RMS(Int)=  0.00001845
 Iteration  4 RMS(Cart)=  0.00000000 RMS(Int)=  0.00001845
 Variable       Old X    -DE/DX   Delta X   Delta X   Delta X     New X
                                 (Linear)    (Quad)   (Total)
    R1        2.65259  -0.00953   0.00000  -0.01392  -0.01393   2.63867
    R2        2.65269  -0.01091   0.00000  -0.01594  -0.01595   2.63674
    R3        1.92875   0.05266   0.00000   0.07917   0.07917   2.00791
    R4        2.65606  -0.01314   0.00000  -0.01959  -0.01959   2.63647
    R5        1.92951   0.05216   0.00000   0.07851   0.07851   2.00802
    R6        2.66801  -0.01401   0.00000  -0.02150  -0.02149   2.64651
    R7        1.92859   0.05429   0.00000   0.08160   0.08160   2.01018
    R8        2.67131  -0.01628   0.00000  -0.02506  -0.02505   2.64626
    R9        2.81633   0.02035   0.00000   0.03870   0.03870   2.85503
   R10        2.65562  -0.01082   0.00000  -0.01609  -0.01609   2.63954
   R11        1.92709   0.05406   0.00000   0.08105   0.08105   2.00814
   R12        1.92898   0.05244   0.00000   0.07886   0.07886   2.00784
   R13        2.81314   0.01939   0.00000   0.03671   0.03671   2.84986
   R14        2.69964   0.02811   0.00000   0.04490   0.04490   2.74454
   R15        2.06527   0.00181   0.00000   0.00335   0.00335   2.06862
   R16        2.67631  -0.02317   0.00000  -0.03618  -0.03615   2.64016
   R17        2.67406  -0.01583   0.00000  -0.02456  -0.02456   2.64951
   R18        2.54558  -0.00236   0.00000  -0.00291  -0.00291   2.54267
   R19        1.83312   0.04145   0.00000   0.05294   0.05294   1.88606
   R20        2.65763  -0.01685   0.00000  -0.02539  -0.02536   2.63227
   R21        2.46532   0.03263   0.00000   0.03454   0.03454   2.49986
   R22        2.65272  -0.01380   0.00000  -0.02015  -0.02015   2.63257
   R23        1.93048   0.05180   0.00000   0.07809   0.07809   2.00857
   R24        2.65301  -0.00958   0.00000  -0.01370  -0.01372   2.63928
   R25        1.92849   0.05221   0.00000   0.07845   0.07845   2.00695
   R26        2.65360  -0.01340   0.00000  -0.01966  -0.01969   2.63391
   R27        1.92831   0.05238   0.00000   0.07868   0.07868   2.00699
   R28        1.92831   0.05393   0.00000   0.08102   0.08102   2.00933
   R29        2.36069  -0.02909   0.00000  -0.02484  -0.02484   2.33586
   R30        1.92909   0.05990   0.00000   0.09010   0.09010   2.01918
    A1        2.09319  -0.00162   0.00000  -0.00340  -0.00342   2.08977
    A2        2.09438   0.00088   0.00000   0.00194   0.00194   2.09632
    A3        2.09562   0.00074   0.00000   0.00147   0.00148   2.09709
    A4        2.09408   0.00025   0.00000   0.00109   0.00109   2.09517
    A5        2.09463   0.00051   0.00000   0.00156   0.00156   2.09619
    A6        2.09447  -0.00076   0.00000  -0.00265  -0.00265   2.09182
    A7        2.10800  -0.00086   0.00000  -0.00259  -0.00259   2.10542
    A8        2.08323   0.00119   0.00000   0.00380   0.00380   2.08703
    A9        2.09195  -0.00032   0.00000  -0.00121  -0.00121   2.09074
   A10        2.06954   0.00305   0.00000   0.00672   0.00673   2.07627
   A11        2.08088  -0.00188   0.00000  -0.00422  -0.00423   2.07665
   A12        2.13263  -0.00117   0.00000  -0.00252  -0.00253   2.13010
   A13        2.10653  -0.00141   0.00000  -0.00390  -0.00390   2.10263
   A14        2.09600  -0.00003   0.00000  -0.00048  -0.00048   2.09552
   A15        2.08063   0.00144   0.00000   0.00439   0.00439   2.08502
   A16        2.09499   0.00059   0.00000   0.00211   0.00211   2.09709
   A17        2.09496   0.00024   0.00000   0.00073   0.00074   2.09570
   A18        2.09323  -0.00083   0.00000  -0.00284  -0.00284   2.09039
   A19        1.92760   0.00171   0.00000   0.00314   0.00316   1.93076
   A20        2.00014  -0.00526   0.00000  -0.01511  -0.01509   1.98505
   A21        1.87263   0.00065   0.00000   0.00071   0.00075   1.87338
   A22        1.89836   0.00292   0.00000   0.00868   0.00868   1.90704
   A23        1.91003  -0.00373   0.00000  -0.01502  -0.01508   1.89495
   A24        1.85215   0.00360   0.00000   0.01732   0.01736   1.86952
   A25        2.12458  -0.00240   0.00000  -0.00518  -0.00519   2.11939
   A26        2.09114   0.00472   0.00000   0.01188   0.01186   2.10300
   A27        2.06747  -0.00232   0.00000  -0.00669  -0.00667   2.06080
   A28        2.15149   0.00192   0.00000   0.00509   0.00509   2.15658
   A29        2.07261   0.00319   0.00000   0.01125   0.01125   2.08386
   A30        2.05828  -0.00511   0.00000  -0.01628  -0.01628   2.04200
   A31        2.10297   0.00784   0.00000   0.01776   0.01780   2.12077
   A32        2.11744  -0.00980   0.00000  -0.02295  -0.02298   2.09447
   A33        2.06274   0.00196   0.00000   0.00521   0.00519   2.06793
   A34        2.09919  -0.00458   0.00000  -0.01179  -0.01176   2.08742
   A35        2.09711  -0.00074   0.00000  -0.00418  -0.00419   2.09292
   A36        2.08689   0.00533   0.00000   0.01596   0.01595   2.10284
   A37        2.09240  -0.00018   0.00000   0.00116   0.00113   2.09353
   A38        2.09627  -0.00128   0.00000  -0.00512  -0.00511   2.09116
   A39        2.09451   0.00146   0.00000   0.00396   0.00397   2.09849
   A40        2.09343  -0.00132   0.00000  -0.00198  -0.00203   2.09140
   A41        2.09493   0.00133   0.00000   0.00320   0.00323   2.09816
   A42        2.09482  -0.00001   0.00000  -0.00122  -0.00120   2.09363
   A43        2.11091   0.00056   0.00000   0.00155   0.00153   2.11244
   A44        2.09234  -0.00181   0.00000  -0.00584  -0.00583   2.08651
   A45        2.07993   0.00125   0.00000   0.00429   0.00430   2.08423
   A46        2.08044   0.02113   0.00000   0.05579   0.05579   2.13623
   A47        2.10789  -0.02028   0.00000  -0.06010  -0.06010   2.04779
   A48        2.09484  -0.00085   0.00000   0.00432   0.00432   2.09916
    D1       -0.00176   0.00001   0.00000   0.00007   0.00007  -0.00169
    D2        3.13740   0.00026   0.00000   0.00209   0.00208   3.13948
    D3       -3.14002  -0.00024   0.00000  -0.00194  -0.00194   3.14123
    D4       -0.00086   0.00001   0.00000   0.00007   0.00007  -0.00078
    D5        0.00084   0.00004   0.00000   0.00035   0.00035   0.00119
    D6       -3.13619  -0.00026   0.00000  -0.00214  -0.00214  -3.13833
    D7        3.13909   0.00029   0.00000   0.00237   0.00237   3.14146
    D8        0.00206  -0.00001   0.00000  -0.00012  -0.00012   0.00194
    D9       -0.00292   0.00014   0.00000   0.00113   0.00113  -0.00180
   D10        3.13821   0.00017   0.00000   0.00139   0.00138   3.13959
   D11        3.14110  -0.00011   0.00000  -0.00089  -0.00089   3.14021
   D12       -0.00095  -0.00007   0.00000  -0.00063  -0.00063  -0.00158
   D13        0.00835  -0.00031   0.00000  -0.00265  -0.00265   0.00570
   D14        3.13284  -0.00056   0.00000  -0.00467  -0.00467   3.12817
   D15       -3.13278  -0.00034   0.00000  -0.00291  -0.00291  -3.13569
   D16       -0.00829  -0.00059   0.00000  -0.00493  -0.00493  -0.01322
   D17       -0.00927   0.00037   0.00000   0.00308   0.00308  -0.00619
   D18        3.12646   0.00060   0.00000   0.00504   0.00504   3.13150
   D19       -3.13323   0.00063   0.00000   0.00518   0.00518  -3.12804
   D20        0.00250   0.00086   0.00000   0.00714   0.00714   0.00964
   D21       -1.38146   0.00173   0.00000   0.00849   0.00850  -1.37296
   D22        2.75061   0.00042   0.00000   0.00574   0.00574   2.75635
   D23        0.69914  -0.00142   0.00000  -0.00744  -0.00747   0.69167
   D24        1.74239   0.00151   0.00000   0.00649   0.00650   1.74889
   D25       -0.40873   0.00020   0.00000   0.00373   0.00374  -0.40498
   D26       -2.46020  -0.00163   0.00000  -0.00945  -0.00947  -2.46967
   D27        0.00477  -0.00024   0.00000  -0.00199  -0.00198   0.00279
   D28       -3.14138   0.00006   0.00000   0.00051   0.00051  -3.14086
   D29       -3.13100  -0.00047   0.00000  -0.00391  -0.00391  -3.13492
   D30        0.00603  -0.00017   0.00000  -0.00142  -0.00142   0.00461
   D31        1.96388   0.00117   0.00000   0.00323   0.00323   1.96711
   D32       -1.18023   0.00153   0.00000   0.00646   0.00647  -1.17376
   D33       -2.11017  -0.00226   0.00000  -0.00764  -0.00761  -2.11778
   D34        1.02891  -0.00189   0.00000  -0.00441  -0.00436   1.02454
   D35       -0.09390   0.00162   0.00000   0.00963   0.00958  -0.08432
   D36        3.04518   0.00199   0.00000   0.01286   0.01282   3.05800
   D37       -1.17710   0.00018   0.00000  -0.00104  -0.00101  -1.17811
   D38        2.00868   0.00007   0.00000  -0.00236  -0.00235   2.00633
   D39        2.93935  -0.00056   0.00000  -0.00108  -0.00102   2.93833
   D40       -0.15805  -0.00067   0.00000  -0.00240  -0.00236  -0.16041
   D41        0.88599   0.00041   0.00000   0.00286   0.00279   0.88879
   D42       -2.21141   0.00029   0.00000   0.00153   0.00145  -2.20995
   D43       -3.14047   0.00010   0.00000   0.00088   0.00086  -3.13961
   D44       -0.00726   0.00039   0.00000   0.00319   0.00315  -0.00411
   D45        0.00361  -0.00027   0.00000  -0.00233  -0.00233   0.00127
   D46        3.13682   0.00002   0.00000  -0.00003  -0.00004   3.13678
   D47        3.14091   0.00004   0.00000   0.00014   0.00012   3.14102
   D48       -0.00026   0.00029   0.00000   0.00224   0.00222   0.00196
   D49       -0.00312   0.00039   0.00000   0.00326   0.00325   0.00013
   D50        3.13890   0.00064   0.00000   0.00537   0.00536  -3.13893
   D51       -3.12608   0.00002   0.00000   0.00034   0.00035  -3.12573
   D52        0.02045  -0.00047   0.00000  -0.00343  -0.00342   0.01703
   D53       -0.02834   0.00033   0.00000   0.00231   0.00230  -0.02604
   D54        3.11819  -0.00016   0.00000  -0.00147  -0.00147   3.11672
   D55       -0.00186   0.00003   0.00000   0.00032   0.00032  -0.00154
   D56        3.13865   0.00013   0.00000   0.00118   0.00119   3.13983
   D57       -3.13533  -0.00020   0.00000  -0.00178  -0.00180  -3.13713
   D58        0.00518  -0.00009   0.00000  -0.00091  -0.00094   0.00424
   D59       -0.00047   0.00010   0.00000   0.00084   0.00084   0.00038
   D60        3.14149  -0.00001   0.00000  -0.00003  -0.00003   3.14146
   D61       -3.14098   0.00000   0.00000  -0.00000  -0.00002  -3.14099
   D62        0.00098  -0.00010   0.00000  -0.00088  -0.00089   0.00009
   D63        0.00096   0.00000   0.00000   0.00003   0.00003   0.00100
   D64       -3.14054  -0.00021   0.00000  -0.00174  -0.00175   3.14090
   D65       -3.14100   0.00011   0.00000   0.00091   0.00091  -3.14009
   D66        0.00069  -0.00010   0.00000  -0.00086  -0.00087  -0.00018
   D67        0.00087  -0.00025   0.00000  -0.00212  -0.00212  -0.00126
   D68       -3.14115  -0.00050   0.00000  -0.00421  -0.00423   3.13780
   D69       -3.14082  -0.00004   0.00000  -0.00035  -0.00035  -3.14117
   D70        0.00035  -0.00029   0.00000  -0.00244  -0.00245  -0.00211
         Item               Value     Threshold  Converged?
 Maximum Force            0.059901     0.000450     NO 
 RMS     Force            0.015973     0.000300     NO 
 Maximum Displacement     0.105482     0.001800     NO 
 RMS     Displacement     0.031191     0.001200     NO 
 Predicted change in Energy=-3.853130D-02
 GradGradGradGradGradGradGradGradGradGradGradGradGradGradGradGradGradGrad

                          Input orientation:                          
 ---------------------------------------------------------------------
 Center     Atomic      Atomic             Coordinates (Angstroms)
 Number     Number       Type             X           Y           Z
 ---------------------------------------------------------------------
      1          6           0        3.166495    3.295862   -1.700292
      2          6           0        2.443532    3.170457   -0.512304
      3          6           0        1.756396    1.988515   -0.234219
      4          6           0        1.780699    0.919353   -1.138449
      5          6           0        2.512016    1.051558   -2.325313
      6          6           0        3.199965    2.234472   -2.605388
      7          6           0        1.037846   -0.349711   -0.791718
      8          6           0        1.830783   -1.178817    0.187124
      9          7           0        0.700606   -1.163693   -1.946283
     10          6           0        1.388681   -1.380387    1.497023
     11          6           0        2.120904   -2.143940    2.403174
     12          6           0        3.321671   -2.724744    2.001254
     13          6           0        3.783855   -2.538780    0.696482
     14          6           0        3.041580   -1.770900   -0.199110
     15          6           0       -0.186638   -0.790036   -2.886288
     16          8           0       -0.469759   -1.507481   -3.852217
     17          9           0        0.254194   -0.834863    1.903628
     18          1           0        3.689921    4.195669   -1.913287
     19          1           0        2.415646    3.974374    0.182000
     20          1           0        1.209487    1.900331    0.673890
     21          1           0        2.549996    0.247917   -3.019549
     22          1           0        3.750827    2.322961   -3.509617
     23          1           0        0.095596   -0.056965   -0.317634
     24          1           0        1.113117   -2.067012   -2.046178
     25          1           0        1.761500   -2.279489    3.394227
     26          1           0        3.882756   -3.307473    2.689384
     27          1           0        4.699021   -2.979108    0.385779
     28          1           0        3.401296   -1.630712   -1.189837
     29          1           0       -0.648987    0.166441   -2.771881
 ---------------------------------------------------------------------
                    Distance matrix (angstroms):
                    1          2          3          4          5
     1  C    0.000000
     2  C    1.396322   0.000000
     3  C    2.418037   1.395161   0.000000
     4  C    2.807827   2.428760   1.400475   0.000000
     5  C    2.419895   2.789520   2.412784   1.400339   0.000000
     6  C    1.395302   2.414386   2.786903   2.428120   1.396782
     7  C    4.318200   3.800738   2.508868   1.510819   2.547282
     8  C    5.036786   4.447566   3.196100   2.482331   3.427972
     9  N    5.101838   4.886608   3.739287   2.481587   2.886556
    10  C    5.937234   5.085301   3.805511   3.519686   4.667600
    11  C    6.893703   6.070166   4.915881   4.694954   5.720382
    12  C    7.069174   6.468578   5.446305   5.050918   5.799585
    13  C    6.337879   5.987739   5.047097   4.397532   4.862032
    14  C    5.285946   4.987260   3.973176   3.116029   3.573157
    15  C    5.417071   5.314048   4.304556   3.138052   3.314950
    16  O    6.397282   6.444019   5.501605   4.280025   4.215577
    17  F    6.207465   5.164544   3.846877   3.829063   5.151727
    18  H    1.062542   2.137124   3.380727   3.870368   3.382700
    19  H    2.137095   1.062600   2.133421   3.388200   3.852111
    20  H    3.378480   2.131466   1.063742   2.138498   3.378197
    21  H    3.377940   3.852123   3.378986   2.140369   1.062659
    22  H    2.135799   3.378040   3.849395   3.387323   2.133938
    23  H    4.752222   3.995867   2.636134   2.113411   3.331469
    24  H    5.752948   5.617282   4.488240   3.191866   3.429331
    25  H    7.681971   6.740034   5.601919   5.547802   6.661253
    26  H    7.961552   7.367886   6.412202   6.077581   6.784340
    27  H    6.787899   6.611424   5.806954   5.102731   5.327221
    28  H    4.958510   4.942427   4.088729   3.021887   3.045439
    29  H    5.049701   4.867595   3.942785   3.022971   3.312823
                    6          7          8          9         10
     6  C    0.000000
     7  C    3.826507   0.000000
     8  C    4.617718   1.508078   0.000000
     9  N    4.269513   1.452348   2.414323   0.000000
    10  C    5.760011   2.534505   1.397111   3.518061   0.000000
    11  C    6.739477   3.820944   2.434442   4.679306   1.392938
    12  C    6.769770   4.319414   2.811353   4.988979   2.407903
    13  C    5.833284   3.814097   2.433810   4.287364   2.778417
    14  C    4.675282   2.527037   1.402058   2.983533   2.400300
    15  C    4.549246   2.465861   3.696891   1.345523   4.695057
    16  O    5.387362   3.602770   4.660128   2.262859   5.664301
    17  F    6.199162   2.848574   2.355912   3.889630   1.322869
    18  H    2.136669   5.380697   6.062443   6.136762   6.929525
    19  H    3.378157   4.641570   5.186277   5.819852   5.608691
    20  H    3.850626   2.690754   3.178695   4.063558   3.387147
    21  H    2.130819   2.758077   3.582679   2.562184   4.939580
    22  H    1.062502   4.678719   5.441958   4.889234   6.660402
    23  H    4.485711   1.094665   2.127019   2.059947   2.591620
    24  H    4.813565   2.128017   2.508301   0.998062   3.619621
    25  H    7.644632   4.665818   3.391429   5.558016   2.132314
    26  H    7.695060   5.381444   3.873379   6.017580   3.369836
    27  H    6.194809   4.658802   3.392241   4.972078   3.840459
    28  H    4.121160   2.717602   2.136993   2.843244   3.366378
    29  H    4.372517   2.651954   4.088361   2.066948   4.976777
                   11         12         13         14         15
    11  C    0.000000
    12  C    1.393095   0.000000
    13  C    2.415388   1.396649   0.000000
    14  C    2.785441   2.414512   1.393806   0.000000
    15  C    5.927581   6.319763   5.626648   4.313284   0.000000
    16  O    6.800480   7.079533   6.312485   5.073862   1.236083
    17  F    2.334060   3.604247   4.101102   3.614857   4.810368
    18  H    7.828429   7.959357   7.223055   6.241690   6.389969
    19  H    6.515693   7.000625   6.675168   5.791823   6.235855
    20  H    4.491907   5.254953   5.131626   4.194833   4.675694
    21  H    5.942308   5.885632   4.805931   3.503164   2.929893
    22  H    7.587552   7.485533   6.428754   5.312456   5.057956
    23  H    3.982479   4.785588   4.559725   3.410344   2.686082
    24  H    4.562706   4.657470   3.857148   2.686692   2.006443
    25  H    1.062888   2.138401   3.381565   3.848290   6.742298
    26  H    2.130691   1.062031   2.138300   3.378169   7.347487
    27  H    3.378472   2.138119   1.062052   2.132832   6.274402
    28  H    3.848706   3.374361   2.128178   1.063292   4.056840
    29  H    6.308039   6.848934   6.244826   4.898237   1.068506
                   16         17         18         19         20
    16  O    0.000000
    17  F    5.840057   0.000000
    18  H    7.320403   7.188833   0.000000
    19  H    7.392645   5.546589   2.462311   0.000000
    20  H    5.909204   3.147400   4.256127   2.449170   0.000000
    21  H    3.590776   5.539024   4.255348   4.914718   4.262503
    22  H    5.709904   7.176455   2.461507   4.258862   4.913121
    23  H    3.862240   2.358873   5.792251   4.678030   2.460666
    24  H    2.465835   4.225743   6.773385   6.569604   4.811222
    25  H    7.621382   2.565307   8.591635   7.060957   5.017553
    26  H    8.060824   4.460680   8.804482   7.839941   6.191106
    27  H    6.844163   5.163152   7.601409   7.321628   6.005729
    28  H    4.699841   4.484100   5.878214   5.854095   4.554752
    29  H    2.000316   4.866080   5.983141   5.711195   4.281780
                   21         22         23         24         25
    21  H    0.000000
    22  H    2.447032   0.000000
    23  H    3.662974   5.404953   0.000000
    24  H    2.893262   5.326446   2.839631   0.000000
    25  H    6.938734   8.532469   4.636029   5.483024   0.000000
    26  H    6.856308   8.375368   5.826709   5.624516   2.460341
    27  H    5.160258   6.647188   5.497748   4.427758   4.262541
    28  H    2.757137   4.597290   3.763651   2.481822   4.911567
    29  H    3.209590   4.955118   2.574421   2.935978   7.057897
                   26         27         28         29
    26  H    0.000000
    27  H    2.465909   0.000000
    28  H    4.253432   2.446391   0.000000
    29  H    7.901277   6.961788   4.705041   0.000000
 Symmetry turned off by external request.
 Stoichiometry    C14H12FNO
 Framework group  C1[X(C14H12FNO)]
 Deg. of freedom    81
 Full point group                 C1      NOp   1
 Rotational constants (GHZ):           0.5700829           0.3654702           0.2886517
 Standard basis: 6-311+G(d) (5D, 7F)
   410 basis functions,   672 primitive gaussians,   427 cartesian basis functions
    60 alpha electrons       60 beta electrons
       nuclear repulsion energy      1134.7923499861 Hartrees.
 NAtoms=   29 NActive=   29 NUniq=   29 SFac= 1.00D+00 NAtFMM=   60 NAOKFM=F Big=F
 Integral buffers will be    131072 words long.
 Raffenetti 2 integral format.
 Two-electron integral symmetry is turned off.
 ------------------------------------------------------------------------------
 Polarizable Continuum Model (PCM)
 =================================
 Model                : PCM.
 Atomic radii         : UFF (Universal Force Field).
 Polarization charges : Total charges.
 Charge compensation  : None.
 Solution method      : On-the-fly selection.
 Cavity type          : Scaled VdW (van der Waals Surface) (Alpha=1.100).
 Cavity algorithm     : GePol (No added spheres)
                        Default sphere list used, NSphG=   29.
                        Lebedev-Laikov grids with approx.  5.0 points / Ang**2.
                        Smoothing algorithm: York/Karplus (Gamma=1.0000).
                        Polarization charges: spherical gaussians, with
                                              point-specific exponents (IZeta= 3).
                        Self-potential: point-specific (ISelfS= 7).
                        Self-field    : sphere-specific E.n sum rule (ISelfD= 2).
 1st derivatives      : Analytical E(r).r(x)/FMM algorithm (CHGder, D1EAlg=3).
                        Cavity 1st derivative terms included.
 Solvent              : DiMethylSulfoxide, Eps=  46.826000 Eps(inf)=   2.007889
 ------------------------------------------------------------------------------
 One-electron integrals computed using PRISM.
 NBasis=   410 RedAO= T EigKep=  1.23D-06  NBF=   410
 NBsUse=   409 1.00D-06 EigRej=  9.08D-07 NBFU=   409
 Initial guess from the checkpoint file:  "BHFA_oF_conf10.chk"
 B after Tr=    -0.003980    0.002747   -0.011236
         Rot=    1.000000   -0.000529    0.000326    0.000303 Ang=  -0.08 deg.
 ExpMin= 4.38D-02 ExpMax= 1.14D+04 ExpMxC= 1.72D+03 IAcc=3 IRadAn=         5 AccDes= 0.00D+00
 Harris functional with IExCor= 1009 and IRadAn=       5 diagonalized for initial guess.
 HarFok:  IExCor= 1009 AccDes= 0.00D+00 IRadAn=         5 IDoV= 1 UseB2=F ITyADJ=14
 ICtDFT=  3500011 ScaDFX=  1.000000  1.000000  1.000000  1.000000
 FoFCou: FMM=F IPFlag=           0 FMFlag=      100000 FMFlg1=           0
         NFxFlg=           0 DoJE=T BraDBF=F KetDBF=T FulRan=T
         wScrn=  0.000000 ICntrl=       500 IOpCl=  0 I1Cent=   200000004 NGrid=           0
         NMat0=    1 NMatS0=      1 NMatT0=    0 NMatD0=    1 NMtDS0=    0 NMtDT0=    0
 Symmetry not used in FoFCou.
 Requested convergence on RMS density matrix=1.00D-08 within 128 cycles.
 Requested convergence on MAX density matrix=1.00D-06.
 Requested convergence on             energy=1.00D-06.
 No special actions if energy rises.
 Inv3:  Mode=1 IEnd=    15377088.
 Iteration    1 A*A^-1 deviation from unit magnitude is 6.44D-15 for   2257.
 Iteration    1 A*A^-1 deviation from orthogonality  is 1.83D-15 for   1618    758.
 Iteration    1 A^-1*A deviation from unit magnitude is 6.00D-15 for   2257.
 Iteration    1 A^-1*A deviation from orthogonality  is 3.25D-12 for   1530   1517.
 Error on total polarization charges =  0.01599
 SCF Done:  E(RM062X) =  -770.428047538     A.U. after   15 cycles
            NFock= 15  Conv=0.23D-08     -V/T= 2.0034
 D1PCM: PCM CHGder 1st derivatives, ID1Alg=3 FixD1E=F DoIter=F DoCFld=F I1PDM=0.
 Calling FoFJK, ICntrl=      2127 FMM=F ISym2X=0 I1Cent= 0 IOpClX= 0 NMat=1 NMatS=1 NMatT=0.
 -------------------------------------------------------------------
 Center     Atomic                   Forces (Hartrees/Bohr)
 Number     Number              X              Y              Z
 -------------------------------------------------------------------
      1        6          -0.008754439   -0.015904326    0.002946647
      2        6           0.000414133   -0.015813657   -0.012053070
      3        6           0.010011960    0.001547370   -0.016479175
      4        6           0.007654523    0.011025331   -0.006717848
      5        6          -0.001391747    0.013251003    0.013992898
      6        6          -0.009648257   -0.001038159    0.017687819
      7        6          -0.009378085    0.002258059    0.005556146
      8        6           0.001725103   -0.005308411    0.006135831
      9        7          -0.006600362    0.013712239   -0.001692099
     10        6           0.026532790   -0.012231693   -0.008460560
     11        6           0.005702401    0.002140716   -0.014943587
     12        6          -0.010845440    0.011634664   -0.014299565
     13        6          -0.016625033    0.007994228    0.004485843
     14        6          -0.006513002   -0.003436730    0.021276419
     15        6           0.005077287   -0.038262869   -0.023317723
     16        8           0.002552855    0.012427146    0.013350134
     17        9          -0.016583891    0.008213330    0.004453333
     18        1           0.007639919    0.013453288   -0.003286518
     19        1          -0.000721371    0.011886913    0.010362744
     20        1          -0.009010198   -0.001667091    0.013850596
     21        1          -0.000398119   -0.012131751   -0.010790794
     22        1           0.008133501    0.001143416   -0.013591909
     23        1           0.001702934   -0.000003080    0.001654593
     24        1           0.005083555   -0.011564635   -0.002046769
     25        1          -0.006760670   -0.000928587    0.013935499
     26        1           0.007909599   -0.008482837    0.010596612
     27        1           0.013449367   -0.006432164   -0.004783964
     28        1           0.005303177    0.003267498   -0.015367349
     29        1          -0.005662489    0.019250791    0.007545816
 -------------------------------------------------------------------
 Cartesian Forces:  Max     0.038262869 RMS     0.011097302

 GradGradGradGradGradGradGradGradGradGradGradGradGradGradGradGradGradGrad
 Berny optimization.
 Using GEDIIS/GDIIS optimizer.
 FormGI is forming the generalized inverse of G from B-inverse, IUseBI=4.
 Internal  Forces:  Max     0.020488191 RMS     0.005351508
 Search for a local minimum.
 Step number   2 out of a maximum of  158
 All quantities printed in internal units (Hartrees-Bohrs-Radians)
 Mixed Optimization -- RFO/linear search
 Update second derivatives using D2CorX and points    1    2
 DE= -3.74D-02 DEPred=-3.85D-02 R= 9.72D-01
 TightC=F SS=  1.41D+00  RLast= 3.02D-01 DXNew= 5.0454D-01 9.0521D-01
 Trust test= 9.72D-01 RLast= 3.02D-01 DXMaxT set to 5.05D-01
 ITU=  1  0
 Use linear search instead of GDIIS.
     Eigenvalues ---    0.00894   0.00916   0.01314   0.01491   0.01509
     Eigenvalues ---    0.01736   0.01899   0.01932   0.01938   0.01962
     Eigenvalues ---    0.01963   0.01975   0.01994   0.02003   0.02021
     Eigenvalues ---    0.02027   0.02029   0.02034   0.02034   0.02035
     Eigenvalues ---    0.02038   0.02040   0.02392   0.02392   0.05201
     Eigenvalues ---    0.06511   0.06891   0.15874   0.15999   0.16000
     Eigenvalues ---    0.16000   0.16000   0.16000   0.16000   0.16000
     Eigenvalues ---    0.16000   0.16000   0.16018   0.18501   0.19107
     Eigenvalues ---    0.21934   0.22000   0.22000   0.22000   0.22099
     Eigenvalues ---    0.22481   0.23470   0.24443   0.24981   0.24999
     Eigenvalues ---    0.25023   0.33374   0.33660   0.34479   0.40238
     Eigenvalues ---    0.40419   0.40472   0.40522   0.41276   0.43519
     Eigenvalues ---    0.43794   0.43963   0.44109   0.44180   0.44220
     Eigenvalues ---    0.44238   0.44243   0.44252   0.44264   0.44271
     Eigenvalues ---    0.44357   0.44406   0.44720   0.44728   0.44947
     Eigenvalues ---    0.44970   0.46345   0.53329   0.55653   0.65504
     Eigenvalues ---    0.82995
 RFO step:  Lambda=-1.68799370D-03 EMin= 8.93786043D-03
 Quartic linear search produced a step of  0.56606.
 Iteration  1 RMS(Cart)=  0.04583013 RMS(Int)=  0.00098607
 Iteration  2 RMS(Cart)=  0.00131480 RMS(Int)=  0.00005614
 Iteration  3 RMS(Cart)=  0.00000154 RMS(Int)=  0.00005613
 Iteration  4 RMS(Cart)=  0.00000000 RMS(Int)=  0.00005613
 Variable       Old X    -DE/DX   Delta X   Delta X   Delta X     New X
                                 (Linear)    (Quad)   (Total)
    R1        2.63867  -0.00260  -0.00788   0.00163  -0.00627   2.63240
    R2        2.63674  -0.00355  -0.00903  -0.00014  -0.00918   2.62756
    R3        2.00791   0.01582   0.04481  -0.00365   0.04116   2.04908
    R4        2.63647  -0.00424  -0.01109  -0.00011  -0.01120   2.62527
    R5        2.00802   0.01578   0.04444  -0.00319   0.04125   2.04927
    R6        2.64651  -0.00441  -0.01217   0.00019  -0.01197   2.63455
    R7        2.01018   0.01659   0.04619  -0.00274   0.04345   2.05363
    R8        2.64626  -0.00572  -0.01418  -0.00193  -0.01610   2.63016
    R9        2.85503   0.00770   0.02191   0.00638   0.02829   2.88332
   R10        2.63954  -0.00293  -0.00911   0.00186  -0.00725   2.63229
   R11        2.00814   0.01621   0.04588  -0.00384   0.04204   2.05017
   R12        2.00784   0.01588   0.04464  -0.00317   0.04147   2.04931
   R13        2.84986   0.00566   0.02078  -0.00177   0.01901   2.86887
   R14        2.74454   0.00729   0.02542  -0.00624   0.01918   2.76372
   R15        2.06862  -0.00075   0.00190  -0.00594  -0.00405   2.06457
   R16        2.64016  -0.00749  -0.02047  -0.00049  -0.02092   2.61924
   R17        2.64951  -0.00486  -0.01390   0.00059  -0.01331   2.63620
   R18        2.54267  -0.00144  -0.00165  -0.00187  -0.00351   2.53916
   R19        1.88606   0.01277   0.02997  -0.00203   0.02794   1.91401
   R20        2.63227  -0.00603  -0.01436  -0.00227  -0.01659   2.61568
   R21        2.49986   0.01898   0.01955   0.01947   0.03902   2.53888
   R22        2.63257  -0.00388  -0.01141   0.00198  -0.00943   2.62314
   R23        2.00857   0.01540   0.04420  -0.00414   0.04006   2.04863
   R24        2.63928  -0.00261  -0.00777   0.00174  -0.00607   2.63322
   R25        2.00695   0.01570   0.04441  -0.00355   0.04086   2.04781
   R26        2.63391  -0.00424  -0.01114   0.00021  -0.01097   2.62294
   R27        2.00699   0.01565   0.04454  -0.00389   0.04064   2.04763
   R28        2.00933   0.01654   0.04586  -0.00252   0.04334   2.05267
   R29        2.33586  -0.01823  -0.01406  -0.01591  -0.02997   2.30589
   R30        2.01918   0.02049   0.05100   0.00467   0.05567   2.07485
    A1        2.08977  -0.00055  -0.00193  -0.00015  -0.00211   2.08767
    A2        2.09632   0.00031   0.00110   0.00017   0.00126   2.09757
    A3        2.09709   0.00025   0.00084  -0.00001   0.00082   2.09791
    A4        2.09517   0.00001   0.00062  -0.00024   0.00036   2.09553
    A5        2.09619   0.00024   0.00088   0.00073   0.00160   2.09779
    A6        2.09182  -0.00024  -0.00150  -0.00049  -0.00200   2.08982
    A7        2.10542  -0.00041  -0.00146  -0.00117  -0.00262   2.10280
    A8        2.08703   0.00069   0.00215   0.00324   0.00538   2.09241
    A9        2.09074  -0.00028  -0.00069  -0.00207  -0.00276   2.08797
   A10        2.07627   0.00144   0.00381   0.00303   0.00681   2.08307
   A11        2.07665  -0.00175  -0.00240  -0.00743  -0.00990   2.06675
   A12        2.13010   0.00031  -0.00143   0.00406   0.00255   2.13265
   A13        2.10263  -0.00075  -0.00221  -0.00237  -0.00458   2.09806
   A14        2.09552  -0.00001  -0.00027  -0.00049  -0.00080   2.09472
   A15        2.08502   0.00076   0.00249   0.00290   0.00535   2.09038
   A16        2.09709   0.00027   0.00119   0.00096   0.00213   2.09922
   A17        2.09570   0.00008   0.00042   0.00013   0.00052   2.09622
   A18        2.09039  -0.00035  -0.00161  -0.00107  -0.00270   2.08769
   A19        1.93076   0.00068   0.00179  -0.00522  -0.00358   1.92718
   A20        1.98505  -0.00185  -0.00854  -0.00648  -0.01509   1.96995
   A21        1.87338   0.00054   0.00042   0.01105   0.01153   1.88491
   A22        1.90704   0.00024   0.00492  -0.01127  -0.00649   1.90055
   A23        1.89495  -0.00119  -0.00853  -0.00200  -0.01052   1.88444
   A24        1.86952   0.00160   0.00983   0.01523   0.02514   1.89466
   A25        2.11939  -0.00084  -0.00294  -0.00057  -0.00364   2.11575
   A26        2.10300   0.00223   0.00672   0.00527   0.01185   2.11485
   A27        2.06080  -0.00139  -0.00378  -0.00472  -0.00856   2.05224
   A28        2.15658  -0.00090   0.00288  -0.01033  -0.00746   2.14912
   A29        2.08386   0.00117   0.00637   0.00091   0.00727   2.09113
   A30        2.04200  -0.00026  -0.00922   0.00962   0.00039   2.04239
   A31        2.12077   0.00401   0.01008   0.01002   0.02016   2.14093
   A32        2.09447  -0.00381  -0.01301  -0.00526  -0.01833   2.07614
   A33        2.06793  -0.00019   0.00294  -0.00471  -0.00183   2.06610
   A34        2.08742  -0.00259  -0.00666  -0.00843  -0.01506   2.07237
   A35        2.09292  -0.00063  -0.00237  -0.00619  -0.00858   2.08434
   A36        2.10284   0.00322   0.00903   0.01462   0.02363   2.12647
   A37        2.09353   0.00025   0.00064   0.00291   0.00350   2.09704
   A38        2.09116  -0.00072  -0.00289  -0.00347  -0.00635   2.08481
   A39        2.09849   0.00047   0.00225   0.00056   0.00283   2.10132
   A40        2.09140  -0.00042  -0.00115   0.00042  -0.00083   2.09057
   A41        2.09816   0.00042   0.00183   0.00003   0.00187   2.10003
   A42        2.09363  -0.00000  -0.00068  -0.00046  -0.00111   2.09252
   A43        2.11244   0.00014   0.00087  -0.00020   0.00061   2.11306
   A44        2.08651  -0.00090  -0.00330  -0.00386  -0.00717   2.07933
   A45        2.08423   0.00077   0.00243   0.00403   0.00645   2.09068
   A46        2.13623   0.00831   0.03158   0.01467   0.04624   2.18247
   A47        2.04779  -0.01052  -0.03402  -0.04260  -0.07662   1.97117
   A48        2.09916   0.00221   0.00245   0.02793   0.03037   2.12954
    D1       -0.00169   0.00002   0.00004   0.00088   0.00090  -0.00079
    D2        3.13948   0.00019   0.00118   0.00963   0.01080  -3.13290
    D3        3.14123  -0.00016  -0.00110  -0.00804  -0.00914   3.13209
    D4       -0.00078   0.00001   0.00004   0.00071   0.00076  -0.00003
    D5        0.00119   0.00003   0.00020   0.00214   0.00235   0.00355
    D6       -3.13833  -0.00018  -0.00121  -0.00917  -0.01037   3.13449
    D7        3.14146   0.00021   0.00134   0.01106   0.01240  -3.12933
    D8        0.00194  -0.00000  -0.00007  -0.00025  -0.00032   0.00162
    D9       -0.00180   0.00007   0.00064   0.00259   0.00320   0.00140
   D10        3.13959   0.00011   0.00078   0.00480   0.00558  -3.13802
   D11        3.14021  -0.00010  -0.00050  -0.00614  -0.00665   3.13356
   D12       -0.00158  -0.00006  -0.00036  -0.00393  -0.00428  -0.00586
   D13        0.00570  -0.00019  -0.00150  -0.00893  -0.01043  -0.00473
   D14        3.12817  -0.00043  -0.00265  -0.02823  -0.03085   3.09732
   D15       -3.13569  -0.00023  -0.00165  -0.01114  -0.01280   3.13470
   D16       -0.01322  -0.00047  -0.00279  -0.03045  -0.03322  -0.04644
   D17       -0.00619   0.00024   0.00174   0.01195   0.01366   0.00747
   D18        3.13150   0.00043   0.00285   0.02279   0.02560  -3.12609
   D19       -3.12804   0.00052   0.00293   0.03200   0.03503  -3.09302
   D20        0.00964   0.00070   0.00404   0.04285   0.04696   0.05660
   D21       -1.37296   0.00024   0.00481   0.00605   0.01087  -1.36209
   D22        2.75635   0.00076   0.00325   0.02978   0.03296   2.78931
   D23        0.69167  -0.00049  -0.00423   0.00732   0.00303   0.69470
   D24        1.74889   0.00000   0.00368  -0.01389  -0.01012   1.73877
   D25       -0.40498   0.00052   0.00212   0.00984   0.01197  -0.39302
   D26       -2.46967  -0.00073  -0.00536  -0.01263  -0.01796  -2.48762
   D27        0.00279  -0.00017  -0.00112  -0.00866  -0.00973  -0.00694
   D28       -3.14086   0.00004   0.00029   0.00262   0.00293  -3.13794
   D29       -3.13492  -0.00035  -0.00221  -0.01943  -0.02162   3.12665
   D30        0.00461  -0.00014  -0.00080  -0.00815  -0.00896  -0.00435
   D31        1.96711   0.00083   0.00183   0.03442   0.03620   2.00331
   D32       -1.17376   0.00117   0.00366   0.06103   0.06476  -1.10900
   D33       -2.11778  -0.00088  -0.00431   0.01435   0.01002  -2.10776
   D34        1.02454  -0.00054  -0.00247   0.04096   0.03857   1.06311
   D35       -0.08432   0.00049   0.00542   0.02522   0.03055  -0.05377
   D36        3.05800   0.00083   0.00726   0.05183   0.05910   3.11710
   D37       -1.17811  -0.00036  -0.00057  -0.02021  -0.02071  -1.19882
   D38        2.00633  -0.00044  -0.00133  -0.02587  -0.02714   1.97919
   D39        2.93833  -0.00010  -0.00058  -0.00005  -0.00065   2.93768
   D40       -0.16041  -0.00019  -0.00133  -0.00571  -0.00708  -0.16748
   D41        0.88879   0.00029   0.00158  -0.00016   0.00139   0.89017
   D42       -2.20995   0.00021   0.00082  -0.00582  -0.00504  -2.21500
   D43       -3.13961   0.00014   0.00049   0.01198   0.01225  -3.12736
   D44       -0.00411   0.00032   0.00178   0.02225   0.02380   0.01969
   D45        0.00127  -0.00020  -0.00132  -0.01400  -0.01530  -0.01403
   D46        3.13678  -0.00001  -0.00002  -0.00374  -0.00375   3.13302
   D47        3.14102  -0.00004   0.00007  -0.00677  -0.00684   3.13418
   D48        0.00196   0.00017   0.00126   0.00554   0.00665   0.00861
   D49        0.00013   0.00029   0.00184   0.01896   0.02071   0.02084
   D50       -3.13893   0.00050   0.00303   0.03127   0.03419  -3.10474
   D51       -3.12573  -0.00012   0.00020  -0.00817  -0.00796  -3.13369
   D52        0.01703  -0.00013  -0.00194  -0.00378  -0.00571   0.01132
   D53       -0.02604  -0.00000   0.00130  -0.00283  -0.00154  -0.02758
   D54        3.11672  -0.00002  -0.00083   0.00156   0.00072   3.11743
   D55       -0.00154   0.00001   0.00018   0.00192   0.00211   0.00057
   D56        3.13983   0.00009   0.00067   0.00587   0.00654  -3.13681
   D57       -3.13713  -0.00015  -0.00102  -0.00819  -0.00932   3.13674
   D58        0.00424  -0.00008  -0.00053  -0.00424  -0.00489  -0.00064
   D59        0.00038   0.00009   0.00048   0.00561   0.00612   0.00649
   D60        3.14146   0.00000  -0.00002   0.00025   0.00026  -3.14146
   D61       -3.14099   0.00001  -0.00001   0.00164   0.00158  -3.13942
   D62        0.00009  -0.00007  -0.00050  -0.00372  -0.00428  -0.00419
   D63        0.00100  -0.00000   0.00002  -0.00070  -0.00070   0.00030
   D64        3.14090  -0.00016  -0.00099  -0.00985  -0.01091   3.13000
   D65       -3.14009   0.00008   0.00052   0.00469   0.00522  -3.13487
   D66       -0.00018  -0.00008  -0.00049  -0.00446  -0.00499  -0.00517
   D67       -0.00126  -0.00019  -0.00120  -0.01186  -0.01312  -0.01438
   D68        3.13780  -0.00041  -0.00239  -0.02417  -0.02671   3.11109
   D69       -3.14117  -0.00004  -0.00020  -0.00275  -0.00295   3.13906
   D70       -0.00211  -0.00025  -0.00139  -0.01505  -0.01655  -0.01865
         Item               Value     Threshold  Converged?
 Maximum Force            0.020488     0.000450     NO 
 RMS     Force            0.005352     0.000300     NO 
 Maximum Displacement     0.182728     0.001800     NO 
 RMS     Displacement     0.046147     0.001200     NO 
 Predicted change in Energy=-5.008976D-03
 GradGradGradGradGradGradGradGradGradGradGradGradGradGradGradGradGradGrad

                          Input orientation:                          
 ---------------------------------------------------------------------
 Center     Atomic      Atomic             Coordinates (Angstroms)
 Number     Number       Type             X           Y           Z
 ---------------------------------------------------------------------
      1          6           0        3.201548    3.257984   -1.692835
      2          6           0        2.478333    3.137783   -0.508362
      3          6           0        1.764079    1.975952   -0.243861
      4          6           0        1.765003    0.922010   -1.156459
      5          6           0        2.485073    1.045954   -2.341069
      6          6           0        3.204219    2.209181   -2.605711
      7          6           0        1.012803   -0.354520   -0.792185
      8          6           0        1.825158   -1.188161    0.182427
      9          7           0        0.685976   -1.174135   -1.958508
     10          6           0        1.383102   -1.414549    1.476432
     11          6           0        2.107037   -2.155709    2.394307
     12          6           0        3.325691   -2.694205    2.004771
     13          6           0        3.805135   -2.479731    0.714110
     14          6           0        3.060168   -1.725147   -0.181532
     15          6           0       -0.209159   -0.803125   -2.889378
     16          8           0       -0.513869   -1.461803   -3.870317
     17          9           0        0.201925   -0.901482    1.859349
     18          1           0        3.752542    4.167407   -1.905241
     19          1           0        2.463154    3.953066    0.206527
[truncated: 1,521,351 more chars]
