# Supplementary material for: Rotational Barriers in N-Benzhydrylformamides: An NMR and DFT Study
Source: Molecules. 2023 Jan 5;28(2):535. doi: 10.3390/molecules28020535 (PMC9863877; doi:10.3390/molecules28020535)
Supplement: Supplementary file 1 [file molecules-28-00535-s001.zip › Supplementary_Materials/Quantum_chemistry_output_files/Gaussian_output_files/Conformations/BHFA_oF/BHFA_oF_conf2.log]

 Entering Gaussian System, Link 0=g16
 Initial command:
 /usr/local/gaussian/g16/l1.exe "/home/gauss/GAUSS_SCRDIR/Gau-7677.inp" -scrdir="/home/gauss/GAUSS_SCRDIR/"
 Entering Link 1 = /usr/local/gaussian/g16/l1.exe PID=      7679.
  
 Copyright (c) 1988,1990,1992,1993,1995,1998,2003,2009,2016,
            Gaussian, Inc.  All Rights Reserved.
  
 This is part of the Gaussian(R) 16 program.  It is based on
 the Gaussian(R) 09 system (copyright 2009, Gaussian, Inc.),
 the Gaussian(R) 03 system (copyright 2003, Gaussian, Inc.),
 the Gaussian(R) 98 system (copyright 1998, Gaussian, Inc.),
 the Gaussian(R) 94 system (copyright 1995, Gaussian, Inc.),
 the Gaussian 92(TM) system (copyright 1992, Gaussian, Inc.),
 the Gaussian 90(TM) system (copyright 1990, Gaussian, Inc.),
 the Gaussian 88(TM) system (copyright 1988, Gaussian, Inc.),
 the Gaussian 86(TM) system (copyright 1986, Carnegie Mellon
 University), and the Gaussian 82(TM) system (copyright 1983,
 Carnegie Mellon University). Gaussian is a federally registered
 trademark of Gaussian, Inc.
  
 This software contains proprietary and confidential information,
 including trade secrets, belonging to Gaussian, Inc.
  
 This software is provided under written license and may be
 used, copied, transmitted, or stored only in accord with that
 written license.
  
 The following legend is applicable only to US Government
 contracts under FAR:
  
                    RESTRICTED RIGHTS LEGEND
  
 Use, reproduction and disclosure by the US Government is
 subject to restrictions as set forth in subparagraphs (a)
 and (c) of the Commercial Computer Software - Restricted
 Rights clause in FAR 52.227-19.
  
 Gaussian, Inc.
 340 Quinnipiac St., Bldg. 40, Wallingford CT 06492
  
  
 ---------------------------------------------------------------
 Warning -- This program may not be used in any manner that
 competes with the business of Gaussian, Inc. or will provide
 assistance to any competitor of Gaussian, Inc.  The licensee
 of this program is prohibited from giving any competitor of
 Gaussian, Inc. access to this program.  By using this program,
 the user acknowledges that Gaussian, Inc. is engaged in the
 business of creating and licensing software in the field of
 computational chemistry and represents and warrants to the
 licensee that it is not a competitor of Gaussian, Inc. and that
 it will not use this program in any manner prohibited above.
 ---------------------------------------------------------------
  

 Cite this work as:
 Gaussian 16, Revision A.03,
 M. J. Frisch, G. W. Trucks, H. B. Schlegel, G. E. Scuseria, 
 M. A. Robb, J. R. Cheeseman, G. Scalmani, V. Barone, 
 G. A. Petersson, H. Nakatsuji, X. Li, M. Caricato, A. V. Marenich, 
 J. Bloino, B. G. Janesko, R. Gomperts, B. Mennucci, H. P. Hratchian, 
 J. V. Ortiz, A. F. Izmaylov, J. L. Sonnenberg, D. Williams-Young, 
 F. Ding, F. Lipparini, F. Egidi, J. Goings, B. Peng, A. Petrone, 
 T. Henderson, D. Ranasinghe, V. G. Zakrzewski, J. Gao, N. Rega, 
 G. Zheng, W. Liang, M. Hada, M. Ehara, K. Toyota, R. Fukuda, 
 J. Hasegawa, M. Ishida, T. Nakajima, Y. Honda, O. Kitao, H. Nakai, 
 T. Vreven, K. Throssell, J. A. Montgomery, Jr., J. E. Peralta, 
 F. Ogliaro, M. J. Bearpark, J. J. Heyd, E. N. Brothers, K. N. Kudin, 
 V. N. Staroverov, T. A. Keith, R. Kobayashi, J. Normand, 
 K. Raghavachari, A. P. Rendell, J. C. Burant, S. S. Iyengar, 
 J. Tomasi, M. Cossi, J. M. Millam, M. Klene, C. Adamo, R. Cammi, 
 J. W. Ochterski, R. L. Martin, K. Morokuma, O. Farkas, 
 J. B. Foresman, and D. J. Fox, Gaussian, Inc., Wallingford CT, 2016.
 
 ******************************************
 Gaussian 16:  ES64L-G16RevA.03 25-Dec-2016
                12-Dec-2022 
 ******************************************
 %chk=BHFA_oF_conf2.chk
 %nprocshared=4
 Will use up to    4 processors via shared memory.
 %mem=2GB
 ----------------------------------------------------------------------
 # opt freq M062X/6-311+G* nosymm Integral(Grid=SuperFine) scrf=(IEFPCM
 , solvent=dimethylsulfoxide) pop=(nboread,mk,dipole)
 ----------------------------------------------------------------------
 1/18=20,19=15,26=6,38=1/1,3;
 2/9=110,12=2,15=1,17=6,18=5,40=1/2;
 3/5=4,6=6,7=11,11=2,25=1,30=1,70=2201,71=1,72=21,74=-55,75=-7/1,2,3;
 4//1;
 5/5=2,38=5,53=21/2;
 6/7=2,8=2,9=2,10=2,15=24,20=1,28=1,40=2/1,2,7;
 7/30=1/1,2,3,16;
 1/18=20,19=15,26=6/3(2);
 2/9=110,15=1/2;
 99//99;
 2/9=110,15=1/2;
 3/5=4,6=6,7=11,11=2,25=1,30=1,70=2205,71=1,72=21,74=-55,75=-7/1,2,3;
 4/5=5,16=3,69=1/1;
 5/5=2,38=5,53=21/2;
 7/30=1/1,2,3,16;
 1/18=20,19=15,26=6/3(-5);
 2/9=110,15=1/2;
 6/7=2,8=2,9=2,10=2,15=24,19=2,20=1,28=1,40=2/1,2,7;
 99/9=1/99;
 -------------
 BHFA_oF_conf2
 -------------
 Symbolic Z-matrix:
 Charge =  0 Multiplicity = 1
 C                     3.3005    3.3945   -1.6416 
 C                     3.0601    2.479    -2.6782 
 C                     2.3378    1.3013   -2.4234 
 C                     1.8483    1.0173   -1.1274 
 C                     2.098     1.9513   -0.0963 
 C                     2.8194    3.1307   -0.3487 
 C                     1.0746   -0.2158   -0.8149 
 C                     1.8311   -1.1221    0.0937 
 N                     0.7143   -0.9633   -1.9781 
 C                     1.3662   -1.4264    1.396 
 C                     2.0988   -2.2889    2.2318 
 C                     3.2998   -2.859     1.7805 
 C                     3.7714   -2.5688    0.4909 
 C                     3.0413   -1.708    -0.3445 
 C                    -0.5589   -1.1952   -2.3536 
 O                    -0.7757   -1.8588   -3.3887 
 F                     0.2571   -0.9173    1.8571 
 H                     3.8242    4.2506   -1.8266 
 H                     3.4095    2.6707   -3.6183 
 H                     2.1738    0.6483   -3.1896 
 H                     1.7518    1.7709    0.8463 
 H                     2.9921    3.7945    0.4057 
 H                     0.1568    0.1193   -0.3228 
 H                     1.4226   -1.3286   -2.5313 
 H                     1.7602   -2.5034    3.1705 
 H                     3.8298   -3.4844    2.3896 
 H                     4.6441   -2.9836    0.161 
 H                     3.3947   -1.5056   -1.2805 
 H                    -1.3405   -0.8352   -1.8046 
 

 GradGradGradGradGradGradGradGradGradGradGradGradGradGradGradGradGradGrad
 Berny optimization.
 Initialization pass.
                           ----------------------------
                           !    Initial Parameters    !
                           ! (Angstroms and Degrees)  !
 --------------------------                            --------------------------
 ! Name  Definition              Value          Derivative Info.                !
 --------------------------------------------------------------------------------
 ! R1    R(1,2)                  1.4037         estimate D2E/DX2                !
 ! R2    R(1,6)                  1.4045         estimate D2E/DX2                !
 ! R3    R(1,18)                 1.0205         estimate D2E/DX2                !
 ! R4    R(2,3)                  1.4049         estimate D2E/DX2                !
 ! R5    R(2,19)                 1.0211         estimate D2E/DX2                !
 ! R6    R(3,4)                  1.4142         estimate D2E/DX2                !
 ! R7    R(3,20)                 1.02           estimate D2E/DX2                !
 ! R8    R(4,5)                  1.4135         estimate D2E/DX2                !
 ! R9    R(4,7)                  1.4889         estimate D2E/DX2                !
 ! R10   R(5,6)                  1.4054         estimate D2E/DX2                !
 ! R11   R(5,21)                 1.0202         estimate D2E/DX2                !
 ! R12   R(6,22)                 1.0196         estimate D2E/DX2                !
 ! R13   R(7,8)                  1.4897         estimate D2E/DX2                !
 ! R14   R(7,9)                  1.4288         estimate D2E/DX2                !
 ! R15   R(7,23)                 1.094          estimate D2E/DX2                !
 ! R16   R(8,10)                 1.4159         estimate D2E/DX2                !
 ! R17   R(8,14)                 1.4142         estimate D2E/DX2                !
 ! R18   R(9,15)                 1.3475         estimate D2E/DX2                !
 ! R19   R(9,24)                 0.9701         estimate D2E/DX2                !
 ! R20   R(10,11)                1.4068         estimate D2E/DX2                !
 ! R21   R(10,17)                1.3046         estimate D2E/DX2                !
 ! R22   R(11,12)                1.404          estimate D2E/DX2                !
 ! R23   R(11,25)                1.0207         estimate D2E/DX2                !
 ! R24   R(12,13)                1.4035         estimate D2E/DX2                !
 ! R25   R(12,26)                1.0213         estimate D2E/DX2                !
 ! R26   R(13,14)                1.4042         estimate D2E/DX2                !
 ! R27   R(13,27)                1.021          estimate D2E/DX2                !
 ! R28   R(14,28)                1.0208         estimate D2E/DX2                !
 ! R29   R(15,16)                1.2485         estimate D2E/DX2                !
 ! R30   R(15,29)                1.0207         estimate D2E/DX2                !
 ! A1    A(2,1,6)              119.9087         estimate D2E/DX2                !
 ! A2    A(2,1,18)             120.0757         estimate D2E/DX2                !
 ! A3    A(6,1,18)             120.0156         estimate D2E/DX2                !
 ! A4    A(1,2,3)              120.0563         estimate D2E/DX2                !
 ! A5    A(1,2,19)             119.9236         estimate D2E/DX2                !
 ! A6    A(3,2,19)             120.0201         estimate D2E/DX2                !
 ! A7    A(2,3,4)              120.8327         estimate D2E/DX2                !
 ! A8    A(2,3,20)             118.8889         estimate D2E/DX2                !
 ! A9    A(4,3,20)             120.2778         estimate D2E/DX2                !
 ! A10   A(3,4,5)              118.3383         estimate D2E/DX2                !
 ! A11   A(3,4,7)              122.5844         estimate D2E/DX2                !
 ! A12   A(5,4,7)              119.0751         estimate D2E/DX2                !
 ! A13   A(4,5,6)              120.9442         estimate D2E/DX2                !
 ! A14   A(4,5,21)             119.8139         estimate D2E/DX2                !
 ! A15   A(6,5,21)             119.2419         estimate D2E/DX2                !
 ! A16   A(1,6,5)              119.919          estimate D2E/DX2                !
 ! A17   A(1,6,22)             120.0533         estimate D2E/DX2                !
 ! A18   A(5,6,22)             120.0276         estimate D2E/DX2                !
 ! A19   A(4,7,8)              111.5913         estimate D2E/DX2                !
 ! A20   A(4,7,9)              113.1688         estimate D2E/DX2                !
 ! A21   A(4,7,23)             106.0624         estimate D2E/DX2                !
 ! A22   A(8,7,9)              107.8367         estimate D2E/DX2                !
 ! A23   A(8,7,23)             109.7569         estimate D2E/DX2                !
 ! A24   A(9,7,23)             108.354          estimate D2E/DX2                !
 ! A25   A(7,8,10)             121.6684         estimate D2E/DX2                !
 ! A26   A(7,8,14)             119.8437         estimate D2E/DX2                !
 ! A27   A(10,8,14)            118.4865         estimate D2E/DX2                !
 ! A28   A(7,9,15)             123.7201         estimate D2E/DX2                !
 ! A29   A(7,9,24)             118.4961         estimate D2E/DX2                !
 ! A30   A(15,9,24)            117.7837         estimate D2E/DX2                !
 ! A31   A(8,10,11)            120.4789         estimate D2E/DX2                !
 ! A32   A(8,10,17)            121.3574         estimate D2E/DX2                !
 ! A33   A(11,10,17)           118.1633         estimate D2E/DX2                !
 ! A34   A(10,11,12)           120.2282         estimate D2E/DX2                !
 ! A35   A(10,11,25)           120.1633         estimate D2E/DX2                !
 ! A36   A(12,11,25)           119.6085         estimate D2E/DX2                !
 ! A37   A(11,12,13)           119.9245         estimate D2E/DX2                !
 ! A38   A(11,12,26)           120.0583         estimate D2E/DX2                !
 ! A39   A(13,12,26)           120.0172         estimate D2E/DX2                !
 ! A40   A(12,13,14)           119.9134         estimate D2E/DX2                !
 ! A41   A(12,13,27)           120.0067         estimate D2E/DX2                !
 ! A42   A(14,13,27)           120.0799         estimate D2E/DX2                !
 ! A43   A(8,14,13)            120.968          estimate D2E/DX2                !
 ! A44   A(8,14,28)            119.8849         estimate D2E/DX2                !
 ! A45   A(13,14,28)           119.1471         estimate D2E/DX2                !
 ! A46   A(9,15,16)            119.115          estimate D2E/DX2                !
 ! A47   A(9,15,29)            120.8584         estimate D2E/DX2                !
 ! A48   A(16,15,29)           120.0266         estimate D2E/DX2                !
 ! D1    D(6,1,2,3)              0.0834         estimate D2E/DX2                !
 ! D2    D(6,1,2,19)           179.9804         estimate D2E/DX2                !
 ! D3    D(18,1,2,3)          -179.9281         estimate D2E/DX2                !
 ! D4    D(18,1,2,19)           -0.0312         estimate D2E/DX2                !
 ! D5    D(2,1,6,5)             -0.0342         estimate D2E/DX2                !
 ! D6    D(2,1,6,22)          -179.9511         estimate D2E/DX2                !
 ! D7    D(18,1,6,5)           179.9773         estimate D2E/DX2                !
 ! D8    D(18,1,6,22)            0.0604         estimate D2E/DX2                !
 ! D9    D(1,2,3,4)             -0.2307         estimate D2E/DX2                !
 ! D10   D(1,2,3,20)          -179.973          estimate D2E/DX2                !
 ! D11   D(19,2,3,4)           179.8725         estimate D2E/DX2                !
 ! D12   D(19,2,3,20)            0.1302         estimate D2E/DX2                !
 ! D13   D(2,3,4,5)              0.3207         estimate D2E/DX2                !
 ! D14   D(2,3,4,7)            179.7763         estimate D2E/DX2                !
 ! D15   D(20,3,4,5)          -179.9407         estimate D2E/DX2                !
 ! D16   D(20,3,4,7)            -0.485          estimate D2E/DX2                !
 ! D17   D(3,4,5,6)             -0.2714         estimate D2E/DX2                !
 ! D18   D(3,4,5,21)           179.746          estimate D2E/DX2                !
 ! D19   D(7,4,5,6)           -179.7466         estimate D2E/DX2                !
 ! D20   D(7,4,5,21)             0.2708         estimate D2E/DX2                !
 ! D21   D(3,4,7,8)            113.0835         estimate D2E/DX2                !
 ! D22   D(3,4,7,9)             -8.7655         estimate D2E/DX2                !
 ! D23   D(3,4,7,23)          -127.4277         estimate D2E/DX2                !
 ! D24   D(5,4,7,8)            -67.4647         estimate D2E/DX2                !
 ! D25   D(5,4,7,9)            170.6863         estimate D2E/DX2                !
 ! D26   D(5,4,7,23)            52.0241         estimate D2E/DX2                !
 ! D27   D(4,5,6,1)              0.1316         estimate D2E/DX2                !
 ! D28   D(4,5,6,22)          -179.9515         estimate D2E/DX2                !
 ! D29   D(21,5,6,1)          -179.8856         estimate D2E/DX2                !
 ! D30   D(21,5,6,22)            0.0312         estimate D2E/DX2                !
 ! D31   D(4,7,8,10)           116.1258         estimate D2E/DX2                !
 ! D32   D(4,7,8,14)           -64.3023         estimate D2E/DX2                !
 ! D33   D(9,7,8,10)          -118.9957         estimate D2E/DX2                !
 ! D34   D(9,7,8,14)            60.5762         estimate D2E/DX2                !
 ! D35   D(23,7,8,10)           -1.1528         estimate D2E/DX2                !
 ! D36   D(23,7,8,14)          178.4191         estimate D2E/DX2                !
 ! D37   D(4,7,9,15)          -117.7982         estimate D2E/DX2                !
 ! D38   D(4,7,9,24)            62.3514         estimate D2E/DX2                !
 ! D39   D(8,7,9,15)           118.2718         estimate D2E/DX2                !
 ! D40   D(8,7,9,24)           -61.5786         estimate D2E/DX2                !
 ! D41   D(23,7,9,15)           -0.4713         estimate D2E/DX2                !
 ! D42   D(23,7,9,24)          179.6783         estimate D2E/DX2                !
 ! D43   D(7,8,10,11)          179.8057         estimate D2E/DX2                !
 ! D44   D(7,8,10,17)           -0.4195         estimate D2E/DX2                !
 ! D45   D(14,8,10,11)           0.2282         estimate D2E/DX2                !
 ! D46   D(14,8,10,17)        -179.997          estimate D2E/DX2                !
 ! D47   D(7,8,14,13)         -179.8108         estimate D2E/DX2                !
 ! D48   D(7,8,14,28)            0.2264         estimate D2E/DX2                !
 ! D49   D(10,8,14,13)          -0.2254         estimate D2E/DX2                !
 ! D50   D(10,8,14,28)         179.8119         estimate D2E/DX2                !
 ! D51   D(7,9,15,16)          179.893          estimate D2E/DX2                !
 ! D52   D(7,9,15,29)           -0.0295         estimate D2E/DX2                !
 ! D53   D(24,9,15,16)          -0.2556         estimate D2E/DX2                !
 ! D54   D(24,9,15,29)         179.8219         estimate D2E/DX2                !
 ! D55   D(8,10,11,12)          -0.095          estimate D2E/DX2                !
 ! D56   D(8,10,11,25)         179.8692         estimate D2E/DX2                !
 ! D57   D(17,10,11,12)       -179.8768         estimate D2E/DX2                !
 ! D58   D(17,10,11,25)          0.0874         estimate D2E/DX2                !
 ! D59   D(10,11,12,13)         -0.0472         estimate D2E/DX2                !
 ! D60   D(10,11,12,26)        179.9679         estimate D2E/DX2                !
 ! D61   D(25,11,12,13)        179.9884         estimate D2E/DX2                !
 ! D62   D(25,11,12,26)          0.0035         estimate D2E/DX2                !
 ! D63   D(11,12,13,14)          0.0511         estimate D2E/DX2                !
 ! D64   D(11,12,13,27)       -179.9266         estimate D2E/DX2                !
 ! D65   D(26,12,13,14)       -179.9641         estimate D2E/DX2                !
 ! D66   D(26,12,13,27)          0.0583         estimate D2E/DX2                !
 ! D67   D(12,13,14,8)           0.0878         estimate D2E/DX2                !
 ! D68   D(12,13,14,28)       -179.9492         estimate D2E/DX2                !
 ! D69   D(27,13,14,8)        -179.9346         estimate D2E/DX2                !
 ! D70   D(27,13,14,28)          0.0284         estimate D2E/DX2                !
 --------------------------------------------------------------------------------
 Trust Radius=3.00D-01 FncErr=5.00D-06 GrdErr=5.00D-06 EigMax=2.50D+02 EigMin=1.00D-04
 Number of steps in this run=    158 maximum allowed number of steps=    174.
 GradGradGradGradGradGradGradGradGradGradGradGradGradGradGradGradGradGrad

                          Input orientation:                          
 ---------------------------------------------------------------------
 Center     Atomic      Atomic             Coordinates (Angstroms)
 Number     Number       Type             X           Y           Z
 ---------------------------------------------------------------------
      1          6           0        3.300500    3.394500   -1.641600
      2          6           0        3.060100    2.479000   -2.678200
      3          6           0        2.337800    1.301300   -2.423400
      4          6           0        1.848300    1.017300   -1.127400
      5          6           0        2.098000    1.951300   -0.096300
      6          6           0        2.819400    3.130700   -0.348700
      7          6           0        1.074600   -0.215800   -0.814900
      8          6           0        1.831100   -1.122100    0.093700
      9          7           0        0.714300   -0.963300   -1.978100
     10          6           0        1.366200   -1.426400    1.396000
     11          6           0        2.098800   -2.288900    2.231800
     12          6           0        3.299800   -2.859000    1.780500
     13          6           0        3.771400   -2.568800    0.490900
     14          6           0        3.041300   -1.708000   -0.344500
     15          6           0       -0.558900   -1.195200   -2.353600
     16          8           0       -0.775700   -1.858800   -3.388700
     17          9           0        0.257100   -0.917300    1.857100
     18          1           0        3.824200    4.250600   -1.826600
     19          1           0        3.409500    2.670700   -3.618300
     20          1           0        2.173800    0.648300   -3.189600
     21          1           0        1.751800    1.770900    0.846300
     22          1           0        2.992100    3.794500    0.405700
     23          1           0        0.156800    0.119300   -0.322800
     24          1           0        1.422600   -1.328600   -2.531300
     25          1           0        1.760200   -2.503400    3.170500
     26          1           0        3.829800   -3.484400    2.389600
     27          1           0        4.644100   -2.983600    0.161000
     28          1           0        3.394700   -1.505600   -1.280500
     29          1           0       -1.340500   -0.835200   -1.804600
 ---------------------------------------------------------------------
                    Distance matrix (angstroms):
                    1          2          3          4          5
     1  C    0.000000
     2  C    1.403735   0.000000
     3  C    2.433000   1.404855   0.000000
     4  C    2.832731   2.451532   1.414172   0.000000
     5  C    2.432444   2.805408   2.428044   1.413461   0.000000
     6  C    1.404506   2.430889   2.807672   2.452727   1.405385
     7  C    4.321149   3.830933   2.546476   1.488893   2.502010
     8  C    5.056686   4.707631   3.530638   2.463415   3.090813
     9  N    5.078591   4.224020   2.821783   2.435657   3.735062
    10  C    6.017442   5.892415   4.792929   3.545651   3.764485
    11  C    6.982002   6.911228   5.883668   4.719951   4.837287
    12  C    7.128607   6.959289   5.992188   5.058501   5.301480
    13  C    6.350610   6.002452   5.052329   4.379192   4.855551
    14  C    5.271163   4.793483   3.724597   3.076271   3.787069
    15  C    6.038813   5.167424   3.824690   3.491896   4.696273
    16  O    6.874949   5.833925   4.540035   4.502311   5.797837
    17  F    6.332046   6.321440   5.251112   3.896387   3.928556
    18  H    1.020487   2.108942   3.356177   3.853218   3.355665
    19  H    2.107869   1.021086   2.109878   3.372782   3.826494
    20  H    3.347741   2.097265   1.019984   2.120090   3.357389
    21  H    3.350253   3.825592   3.354826   2.114880   1.020242
    22  H    2.108684   3.353447   3.827266   3.372168   2.109219
    23  H    4.727475   4.421000   3.250601   2.077248   2.678765
    24  H    5.160014   4.147385   2.786684   2.766840   4.140427
    25  H    7.766212   7.792390   6.789778   5.556531   5.534478
    26  H    7.990619   7.863662   6.949385   6.046564   6.222995
    27  H    6.762750   6.356895   5.509856   5.048136   5.558963
    28  H    4.914290   4.235866   3.209664   2.963076   3.877360
    29  H    6.281386   5.577847   4.298539   3.749507   4.744065
                    6          7          8          9         10
     6  C    0.000000
     7  C    3.802727   0.000000
     8  C    4.388481   1.489707   0.000000
     9  N    4.883362   1.428848   2.358986   0.000000
    10  C    5.091456   2.537452   1.415880   3.467562   0.000000
    11  C    6.045685   3.824802   2.450420   4.625723   1.406830
    12  C    6.375012   4.321357   2.831818   4.940199   2.437005
    13  C    5.839138   3.809784   2.452646   4.244932   2.812343
    14  C    4.843787   2.513135   1.414172   2.939074   2.431995
    15  C    5.843453   2.448498   3.421509   1.347522   4.221251
    16  O    6.860135   3.570365   4.411943   2.238708   5.260044
    17  F    5.274205   2.880971   2.372551   3.862630   1.304568
    18  H    2.109025   5.341588   6.043667   6.072823   6.975331
    19  H    3.354117   4.652171   5.536752   4.812517   6.790030
    20  H    3.827509   2.755741   3.745907   2.489001   5.097482
    21  H    2.101631   2.676782   2.990342   4.065648   3.267045
    22  H    1.019596   4.609683   5.061445   5.788569   5.557161
    23  H    4.019781   1.093989   2.125518   2.054957   2.608852
    24  H    5.157533   2.074959   2.664609   0.970136   3.928922
    25  H    6.726794   4.646135   3.373383   5.474842   2.112822
    26  H    7.230404   5.342630   3.853105   5.927823   3.360347
    27  H    6.401093   4.621085   3.373823   4.909245   3.833370
    28  H    4.763874   2.695038   2.116682   2.822283   3.359276
    29  H    5.928978   2.682512   3.707412   2.066087   4.233153
                   11         12         13         14         15
    11  C    0.000000
    12  C    1.403954   0.000000
    13  C    2.430364   1.403457   0.000000
    14  C    2.804117   2.430483   1.404249   0.000000
    15  C    5.411603   5.894793   5.359987   4.154622   0.000000
    16  O    6.327540   6.658133   6.019262   4.884607   1.248519
    17  F    2.326703   3.610276   4.116341   3.636484   4.298032
    18  H    7.887501   7.989529   7.202625   6.189868   7.010423
    19  H    7.780696   7.728949   6.668497   5.479631   5.682680
    20  H    6.166388   6.186350   5.142775   3.794641   3.400741
    21  H    4.303719   4.970413   4.799801   3.896609   4.937251
    22  H    6.414077   6.801016   6.411408   5.553623   6.717175
    23  H    4.012078   4.813792   4.577480   3.414650   2.522754
    24  H    4.905766   4.945465   4.023512   2.747040   1.993920
    25  H    1.020695   2.104500   3.351038   3.824801   6.132315
    26  H    2.109617   1.021287   2.108743   3.354494   6.855587
    27  H    3.354008   2.108423   1.021028   2.109894   6.049198
    28  H    3.824809   3.348196   2.100037   1.020761   4.108387
    29  H    5.498596   6.203313   5.865681   4.700409   1.020735
                   16         17         18         19         20
    16  O    0.000000
    17  F    5.428767   0.000000
    18  H    7.805383   7.280181   0.000000
    19  H    6.171303   7.265767   2.424510   0.000000
    20  H    3.876176   5.620856   4.190245   2.408493   0.000000
    21  H    6.123578   3.237632   4.193823   4.846675   4.210321
    22  H    7.781619   5.638071   2.425609   4.198777   4.847099
    23  H    3.765923   2.415898   5.725284   5.286778   3.544950
    24  H    2.418423   4.559124   6.114880   4.596057   2.214903
    25  H    7.061827   2.549518   8.651452   8.693636   7.110214
    26  H    7.565841   4.431449   8.809461   8.611433   7.137858
    27  H    6.575696   5.137326   7.546949   6.912196   5.524455
    28  H    4.686309   4.476066   5.797977   4.786127   3.126427
    29  H    1.968789   3.995887   7.248446   6.176030   4.058239
                   21         22         23         24         25
    21  H    0.000000
    22  H    2.414007   0.000000
    23  H    2.576549   4.698588   0.000000
    24  H    4.596026   6.110274   2.928504   0.000000
    25  H    4.865349   6.987506   4.653235   5.831351   0.000000
    26  H    5.858160   7.590783   5.816760   5.887049   2.419795
    27  H    5.607166   6.980804   5.477035   4.512822   4.195779
    28  H    4.237670   5.576416   3.747197   2.342009   4.845472
    29  H    4.835426   6.714981   2.312728   2.899355   6.094986
                   26         27         28         29
    26  H    0.000000
    27  H    2.424983   0.000000
    28  H    4.192207   2.413174   0.000000
    29  H    7.165304   6.655422   4.811054   0.000000
 Symmetry turned off by external request.
 Stoichiometry    C14H12FNO
 Framework group  C1[X(C14H12FNO)]
 Deg. of freedom    81
 Full point group                 C1      NOp   1
 Rotational constants (GHZ):           0.5563226           0.3733963           0.2852354
 Standard basis: 6-311+G(d) (5D, 7F)
   410 basis functions,   672 primitive gaussians,   427 cartesian basis functions
    60 alpha electrons       60 beta electrons
       nuclear repulsion energy      1134.7563687827 Hartrees.
 NAtoms=   29 NActive=   29 NUniq=   29 SFac= 1.00D+00 NAtFMM=   60 NAOKFM=F Big=F
 Integral buffers will be    131072 words long.
 Raffenetti 2 integral format.
 Two-electron integral symmetry is turned off.
 ------------------------------------------------------------------------------
 Polarizable Continuum Model (PCM)
 =================================
 Model                : PCM.
 Atomic radii         : UFF (Universal Force Field).
 Polarization charges : Total charges.
 Charge compensation  : None.
 Solution method      : On-the-fly selection.
 Cavity type          : Scaled VdW (van der Waals Surface) (Alpha=1.100).
 Cavity algorithm     : GePol (No added spheres)
                        Default sphere list used, NSphG=   29.
                        Lebedev-Laikov grids with approx.  5.0 points / Ang**2.
                        Smoothing algorithm: York/Karplus (Gamma=1.0000).
                        Polarization charges: spherical gaussians, with
                                              point-specific exponents (IZeta= 3).
                        Self-potential: point-specific (ISelfS= 7).
                        Self-field    : sphere-specific E.n sum rule (ISelfD= 2).
 1st derivatives      : Analytical E(r).r(x)/FMM algorithm (CHGder, D1EAlg=3).
                        Cavity 1st derivative terms included.
 Solvent              : DiMethylSulfoxide, Eps=  46.826000 Eps(inf)=   2.007889
 ------------------------------------------------------------------------------
 One-electron integrals computed using PRISM.
 NBasis=   410 RedAO= T EigKep=  1.35D-06  NBF=   410
 NBsUse=   409 1.00D-06 EigRej=  8.37D-07 NBFU=   409
 ExpMin= 4.38D-02 ExpMax= 1.14D+04 ExpMxC= 1.72D+03 IAcc=3 IRadAn=         7 AccDes= 0.00D+00
 Harris functional with IExCor= 1009 and IRadAn=       7 diagonalized for initial guess.
 HarFok:  IExCor= 1009 AccDes= 0.00D+00 IRadAn=         7 IDoV= 1 UseB2=F ITyADJ=14
 ICtDFT=  3500011 ScaDFX=  1.000000  1.000000  1.000000  1.000000
 FoFCou: FMM=F IPFlag=           0 FMFlag=      100000 FMFlg1=           0
         NFxFlg=           0 DoJE=T BraDBF=F KetDBF=T FulRan=T
         wScrn=  0.000000 ICntrl=       500 IOpCl=  0 I1Cent=   200000004 NGrid=           0
         NMat0=    1 NMatS0=      1 NMatT0=    0 NMatD0=    1 NMtDS0=    0 NMtDT0=    0
 Symmetry not used in FoFCou.
 Requested convergence on RMS density matrix=1.00D-08 within 128 cycles.
 Requested convergence on MAX density matrix=1.00D-06.
 Requested convergence on             energy=1.00D-06.
 No special actions if energy rises.
 Inv3:  Mode=1 IEnd=    15677388.
 Iteration    1 A*A^-1 deviation from unit magnitude is 5.11D-15 for   2258.
 Iteration    1 A*A^-1 deviation from orthogonality  is 1.84D-15 for   1593    666.
 Iteration    1 A^-1*A deviation from unit magnitude is 5.11D-15 for   2258.
 Iteration    1 A^-1*A deviation from orthogonality  is 4.27D-15 for   2212   2211.
 Error on total polarization charges =  0.01590
 SCF Done:  E(RM062X) =  -770.389822840     A.U. after   16 cycles
            NFock= 16  Conv=0.43D-08     -V/T= 2.0026

 **********************************************************************

            Population analysis using the SCF density.

 **********************************************************************

 Alpha  occ. eigenvalues --  -25.27762 -19.60339 -14.78806 -10.65370 -10.64659
 Alpha  occ. eigenvalues --  -10.60760 -10.57421 -10.56780 -10.55910 -10.55518
 Alpha  occ. eigenvalues --  -10.55443 -10.55003 -10.55003 -10.54936 -10.54809
 Alpha  occ. eigenvalues --  -10.54792 -10.54521  -1.41213  -1.16644  -1.07123
 Alpha  occ. eigenvalues --   -0.97783  -0.96735  -0.90429  -0.86257  -0.85818
 Alpha  occ. eigenvalues --   -0.85603  -0.79733  -0.75731  -0.72790  -0.71928
 Alpha  occ. eigenvalues --   -0.70776  -0.68778  -0.65276  -0.62463  -0.61780
 Alpha  occ. eigenvalues --   -0.60212  -0.59764  -0.59669  -0.57381  -0.55109
 Alpha  occ. eigenvalues --   -0.54061  -0.52682  -0.52084  -0.50817  -0.50559
 Alpha  occ. eigenvalues --   -0.49841  -0.48694  -0.47739  -0.45231  -0.44223
 Alpha  occ. eigenvalues --   -0.43472  -0.42745  -0.42102  -0.41552  -0.35447
 Alpha  occ. eigenvalues --   -0.34031  -0.32136  -0.31613  -0.31119  -0.30047
 Alpha virt. eigenvalues --   -0.00647  -0.00067   0.00541   0.00868   0.01721
 Alpha virt. eigenvalues --    0.01895   0.02166   0.02506   0.03019   0.03839
 Alpha virt. eigenvalues --    0.04015   0.04276   0.04694   0.05471   0.05781
 Alpha virt. eigenvalues --    0.06003   0.06864   0.07407   0.07575   0.08417
 Alpha virt. eigenvalues --    0.08613   0.09730   0.10426   0.10868   0.10910
 Alpha virt. eigenvalues --    0.11430   0.11635   0.12806   0.13214   0.13624
 Alpha virt. eigenvalues --    0.14272   0.14417   0.14928   0.15329   0.15522
 Alpha virt. eigenvalues --    0.15565   0.16371   0.16625   0.16898   0.17330
 Alpha virt. eigenvalues --    0.18415   0.18537   0.19520   0.19686   0.19807
 Alpha virt. eigenvalues --    0.20144   0.20348   0.20691   0.21190   0.21408
 Alpha virt. eigenvalues --    0.21620   0.21896   0.22197   0.22762   0.23066
 Alpha virt. eigenvalues --    0.23785   0.23915   0.24122   0.24495   0.24691
 Alpha virt. eigenvalues --    0.25252   0.25454   0.25812   0.26465   0.26811
 Alpha virt. eigenvalues --    0.27037   0.27579   0.27626   0.28111   0.28438
 Alpha virt. eigenvalues --    0.28679   0.29044   0.30043   0.30154   0.30743
 Alpha virt. eigenvalues --    0.31125   0.31340   0.31943   0.32682   0.33240
 Alpha virt. eigenvalues --    0.33915   0.34274   0.34730   0.35622   0.36346
 Alpha virt. eigenvalues --    0.37294   0.38582   0.39884   0.39938   0.40200
 Alpha virt. eigenvalues --    0.40707   0.41025   0.42038   0.42491   0.43380
 Alpha virt. eigenvalues --    0.44463   0.44711   0.46328   0.47862   0.51131
 Alpha virt. eigenvalues --    0.52194   0.53415   0.55241   0.55905   0.57061
 Alpha virt. eigenvalues --    0.57550   0.58337   0.58393   0.58735   0.59465
 Alpha virt. eigenvalues --    0.60081   0.60622   0.60906   0.61439   0.61800
 Alpha virt. eigenvalues --    0.62507   0.63589   0.63953   0.65184   0.65630
 Alpha virt. eigenvalues --    0.66311   0.67578   0.68278   0.69615   0.70490
 Alpha virt. eigenvalues --    0.70696   0.71519   0.72349   0.72738   0.73697
 Alpha virt. eigenvalues --    0.74734   0.74770   0.75376   0.75822   0.76427
 Alpha virt. eigenvalues --    0.76950   0.78021   0.78266   0.78710   0.79255
 Alpha virt. eigenvalues --    0.80848   0.81646   0.81919   0.83180   0.83706
 Alpha virt. eigenvalues --    0.85431   0.86221   0.86930   0.87133   0.88270
 Alpha virt. eigenvalues --    0.88855   0.89812   0.90335   0.91341   0.92292
 Alpha virt. eigenvalues --    0.93386   0.93803   0.95742   0.96204   0.97838
 Alpha virt. eigenvalues --    0.98817   0.99635   1.00945   1.02065   1.03878
 Alpha virt. eigenvalues --    1.05038   1.05330   1.06829   1.09074   1.10984
 Alpha virt. eigenvalues --    1.12066   1.12827   1.14410   1.15297   1.16471
 Alpha virt. eigenvalues --    1.18806   1.19591   1.20894   1.22281   1.23797
 Alpha virt. eigenvalues --    1.24825   1.25885   1.27155   1.28335   1.28853
 Alpha virt. eigenvalues --    1.31394   1.34758   1.34914   1.36632   1.37501
 Alpha virt. eigenvalues --    1.39760   1.41842   1.43982   1.47896   1.49785
 Alpha virt. eigenvalues --    1.50525   1.52002   1.53345   1.55778   1.56909
 Alpha virt. eigenvalues --    1.57573   1.58218   1.60562   1.61285   1.61555
 Alpha virt. eigenvalues --    1.62074   1.64296   1.64592   1.67369   1.70989
 Alpha virt. eigenvalues --    1.75131   1.76145   1.76712   1.80112   1.80929
 Alpha virt. eigenvalues --    1.81547   1.82372   1.83851   1.85650   1.86787
 Alpha virt. eigenvalues --    1.88535   1.89335   1.90360   1.91522   1.92789
 Alpha virt. eigenvalues --    1.93893   1.95330   1.96166   1.96919   1.98203
 Alpha virt. eigenvalues --    1.99971   2.01428   2.02198   2.03174   2.04210
 Alpha virt. eigenvalues --    2.06125   2.15407   2.16550   2.19190   2.22000
 Alpha virt. eigenvalues --    2.24338   2.26392   2.26861   2.29953   2.30542
 Alpha virt. eigenvalues --    2.31351   2.32487   2.34081   2.35340   2.36323
 Alpha virt. eigenvalues --    2.37570   2.37885   2.46906   2.48926   2.49426
 Alpha virt. eigenvalues --    2.50876   2.51349   2.54939   2.59523   2.64097
 Alpha virt. eigenvalues --    2.67329   2.71222   2.73606   2.74767   2.76702
 Alpha virt. eigenvalues --    2.77749   2.81866   2.82332   2.83880   2.84896
 Alpha virt. eigenvalues --    2.86488   2.88739   2.90776   2.92722   2.95934
 Alpha virt. eigenvalues --    2.96945   2.97805   2.99458   3.00500   3.01100
 Alpha virt. eigenvalues --    3.03766   3.11240   3.12428   3.15533   3.20168
 Alpha virt. eigenvalues --    3.22152   3.25700   3.27544   3.31737   3.34805
 Alpha virt. eigenvalues --    3.35619   3.37188   3.38929   3.39043   3.40283
 Alpha virt. eigenvalues --    3.41889   3.44133   3.44196   3.44908   3.49159
 Alpha virt. eigenvalues --    3.56163   3.58872   3.64966   3.69111   3.70950
 Alpha virt. eigenvalues --    3.71411   3.72653   3.74611   3.78750   3.87038
 Alpha virt. eigenvalues --    3.89158   3.97836   3.99203   4.02924   4.07408
 Alpha virt. eigenvalues --    4.10011   4.10247   4.11593   4.21007   4.23012
 Alpha virt. eigenvalues --    4.38010   4.61002   4.78753   4.79113   4.94891
 Alpha virt. eigenvalues --    5.00458   5.16994   5.26338   5.80927   6.48700
 Alpha virt. eigenvalues --    6.61429   6.92696  23.46677  23.49962  23.83805
 Alpha virt. eigenvalues --   23.89218  23.90354  23.94265  23.95020  23.95885
 Alpha virt. eigenvalues --   24.05878  24.06896  24.07824  24.08621  24.16272
 Alpha virt. eigenvalues --   24.17503  35.62109  50.06810  66.95553
          Condensed to atoms (all electrons):
               1          2          3          4          5          6
     1  C    6.575801  -0.452585   0.911279  -1.726514   1.588205  -0.623916
     2  C   -0.452585  11.000193  -3.003372   0.056298  -2.364059   1.460394
     3  C    0.911279  -3.003372  22.535936   2.992082 -10.921701  -0.486256
     4  C   -1.726514   0.056298   2.992082  23.931815 -12.721473   1.664740
     5  C    1.588205  -2.364059 -10.921701 -12.721473  29.384018  -5.515045
     6  C   -0.623916   1.460394  -0.486256   1.664740  -5.515045  10.898518
     7  C   -0.360475  -0.600395  -7.139335  -6.714601   6.286365  -0.892898
     8  C    0.068916   0.218407  -0.640782  -3.100317   1.909358   0.330873
     9  N    0.011917   0.081715   0.336612   0.053434  -0.399755  -0.071009
    10  C   -0.092120   0.362001  -0.542162   1.821224   0.346902   0.533577
    11  C    0.013301  -0.063043  -0.022225  -0.732165   0.219358  -0.188015
    12  C   -0.006076   0.021884   0.033029   0.220224  -0.071935   0.000327
    13  C    0.045980  -0.231753   0.127190  -0.403188  -0.066175  -0.051387
    14  C    0.119791  -0.266545   1.755762  -0.399799  -1.151033  -0.839766
    15  C   -0.006825   0.057176   0.039736  -0.097204  -0.110560  -0.044515
    16  O    0.000822   0.005259   0.008544   0.012850   0.005265   0.001499
    17  F   -0.000508   0.000978   0.002278  -0.050941  -0.049163  -0.016411
    18  H    0.264665   0.077631  -0.058725   0.043449  -0.084569   0.086250
    19  H    0.056893   0.251580   0.004931   0.021561   0.026152  -0.037085
    20  H   -0.017384   0.046285   0.312134   0.000724  -0.059176   0.006059
    21  H   -0.034803   0.014671  -0.012636   0.049987   0.196721  -0.006997
    22  H    0.075867  -0.027439   0.015023   0.011900  -0.056903   0.315111
    23  H    0.005218  -0.005960  -0.009426  -0.037564   0.090140   0.007469
    24  H   -0.002654   0.015511  -0.010809   0.020727  -0.007752   0.006636
    25  H    0.000011  -0.000012  -0.000473  -0.002139   0.002686   0.000286
    26  H   -0.000000  -0.000024  -0.000049  -0.000639  -0.000461  -0.000052
    27  H   -0.000102   0.000585  -0.000024   0.002594  -0.001506   0.000007
    28  H    0.002481  -0.008873   0.009470  -0.002504   0.005194  -0.002761
    29  H    0.000663  -0.004479  -0.020718   0.036946   0.024292  -0.001169
               7          8          9         10         11         12
     1  C   -0.360475   0.068916   0.011917  -0.092120   0.013301  -0.006076
     2  C   -0.600395   0.218407   0.081715   0.362001  -0.063043   0.021884
     3  C   -7.139335  -0.640782   0.336612  -0.542162  -0.022225   0.033029
     4  C   -6.714601  -3.100317   0.053434   1.821224  -0.732165   0.220224
     5  C    6.286365   1.909358  -0.399755   0.346902   0.219358  -0.071935
     6  C   -0.892898   0.330873  -0.071009   0.533577  -0.188015   0.000327
     7  C   22.212835  -4.060309  -0.195126  -3.842709  -0.499014  -0.361290
     8  C   -4.060309  20.334425  -0.979182  -0.277066   0.137600  -1.645177
     9  N   -0.195126  -0.979182   7.633784  -0.286239  -0.091120   0.038166
    10  C   -3.842709  -0.277066  -0.286239  19.521381  -4.685877   0.721398
    11  C   -0.499014   0.137600  -0.091120  -4.685877  11.711946  -0.411133
    12  C   -0.361290  -1.645177   0.038166   0.721398  -0.411133   6.751389
    13  C    0.210682   0.051878   0.007282  -0.563520   1.167852  -0.373966
    14  C    2.204397  -7.381831   1.009467  -6.663056  -0.681987   0.985598
    15  C    0.012562  -0.026496   0.090869  -0.046252   0.062957  -0.009690
    16  O   -0.008235   0.062683  -0.135449   0.004769   0.003958  -0.001947
    17  F   -0.085157   0.046809   0.003959   0.264319  -0.208235   0.013208
    18  H    0.007186  -0.000526  -0.000048   0.000054  -0.000025   0.000007
    19  H    0.007234  -0.001540   0.000005  -0.000658   0.000051  -0.000025
    20  H    0.027728  -0.005650   0.017199   0.005265  -0.000601   0.000011
    21  H    0.099137   0.010056   0.001153  -0.000196  -0.001601   0.002261
    22  H   -0.002103   0.003547   0.000307  -0.002119   0.000435  -0.000262
    23  H    0.299721   0.062875  -0.087662   0.092589   0.021578   0.001212
    24  H    0.042358   0.113481   0.201435   0.015187   0.000960  -0.003481
    25  H    0.005273   0.031743   0.000197  -0.076203   0.287569   0.081805
    26  H    0.008799   0.034556  -0.000122  -0.025372   0.046572   0.277998
    27  H    0.005148  -0.013596   0.000378  -0.005755  -0.016236   0.072708
    28  H    0.069430   0.030311   0.020301  -0.050371   0.015779  -0.036163
    29  H   -0.042915   0.089119  -0.202763   0.053361   0.008759   0.000595
              13         14         15         16         17         18
     1  C    0.045980   0.119791  -0.006825   0.000822  -0.000508   0.264665
     2  C   -0.231753  -0.266545   0.057176   0.005259   0.000978   0.077631
     3  C    0.127190   1.755762   0.039736   0.008544   0.002278  -0.058725
     4  C   -0.403188  -0.399799  -0.097204   0.012850  -0.050941   0.043449
     5  C   -0.066175  -1.151033  -0.110560   0.005265  -0.049163  -0.084569
     6  C   -0.051387  -0.839766  -0.044515   0.001499  -0.016411   0.086250
     7  C    0.210682   2.204397   0.012562  -0.008235  -0.085157   0.007186
     8  C    0.051878  -7.381831  -0.026496   0.062683   0.046809  -0.000526
     9  N    0.007282   1.009467   0.090869  -0.135449   0.003959  -0.000048
    10  C   -0.563520  -6.663056  -0.046252   0.004769   0.264319   0.000054
    11  C    1.167852  -0.681987   0.062957   0.003958  -0.208235  -0.000025
    12  C   -0.373966   0.985598  -0.009690  -0.001947   0.013208   0.000007
    13  C   10.585657  -4.252636   0.022336  -0.020572  -0.011816  -0.000031
    14  C   -4.252636  21.663502   0.001731  -0.062931   0.149352  -0.000424
    15  C    0.022336   0.001731   5.010043   0.432267   0.001762  -0.000008
    16  O   -0.020572  -0.062931   0.432267   8.183728  -0.000041  -0.000000
    17  F   -0.011816   0.149352   0.001762  -0.000041   9.093980  -0.000000
    18  H   -0.000031  -0.000424  -0.000008  -0.000000  -0.000000   0.391494
    19  H    0.000429   0.002537   0.000244   0.000003  -0.000000  -0.004208
    20  H    0.003265  -0.009694   0.010055  -0.000868   0.000017  -0.000293
    21  H   -0.001194   0.018519   0.000953  -0.000007  -0.000486  -0.000276
    22  H    0.000585  -0.001986   0.000012   0.000000   0.000008  -0.004119
    23  H   -0.031378  -0.118826   0.013502   0.004135  -0.005033  -0.000002
    24  H   -0.014174  -0.082174  -0.017522   0.022166  -0.000151  -0.000001
    25  H   -0.038017   0.040162   0.000064   0.000001  -0.004978   0.000000
    26  H    0.053250  -0.057815  -0.000000  -0.000000  -0.000400   0.000000
    27  H    0.291309  -0.002019   0.000012   0.000002   0.000081  -0.000000
    28  H   -0.049841   0.331420   0.006602   0.000300  -0.000241   0.000002
    29  H   -0.009638  -0.063412   0.421405  -0.031541  -0.000272  -0.000000
              19         20         21         22         23         24
     1  C    0.056893  -0.017384  -0.034803   0.075867   0.005218  -0.002654
     2  C    0.251580   0.046285   0.014671  -0.027439  -0.005960   0.015511
     3  C    0.004931   0.312134  -0.012636   0.015023  -0.009426  -0.010809
     4  C    0.021561   0.000724   0.049987   0.011900  -0.037564   0.020727
     5  C    0.026152  -0.059176   0.196721  -0.056903   0.090140  -0.007752
     6  C   -0.037085   0.006059  -0.006997   0.315111   0.007469   0.006636
     7  C    0.007234   0.027728   0.099137  -0.002103   0.299721   0.042358
     8  C   -0.001540  -0.005650   0.010056   0.003547   0.062875   0.113481
     9  N    0.000005   0.017199   0.001153   0.000307  -0.087662   0.201435
    10  C   -0.000658   0.005265  -0.000196  -0.002119   0.092589   0.015187
    11  C    0.000051  -0.000601  -0.001601   0.000435   0.021578   0.000960
    12  C   -0.000025   0.000011   0.002261  -0.000262   0.001212  -0.003481
    13  C    0.000429   0.003265  -0.001194   0.000585  -0.031378  -0.014174
    14  C    0.002537  -0.009694   0.018519  -0.001986  -0.118826  -0.082174
    15  C    0.000244   0.010055   0.000953   0.000012   0.013502  -0.017522
    16  O    0.000003  -0.000868  -0.000007   0.000000   0.004135   0.022166
    17  F   -0.000000   0.000017  -0.000486   0.000008  -0.005033  -0.000151
    18  H   -0.004208  -0.000293  -0.000276  -0.004119  -0.000002  -0.000001
    19  H    0.390132  -0.003046   0.000070  -0.000202   0.000025   0.000014
    20  H   -0.003046   0.404355  -0.000107   0.000072  -0.000631   0.002061
    21  H    0.000070  -0.000107   0.382476  -0.002808  -0.000514   0.000064
    22  H   -0.000202   0.000072  -0.002808   0.388718   0.000018  -0.000001
    23  H    0.000025  -0.000631  -0.000514   0.000018   0.372804   0.002759
    24  H    0.000014   0.002061   0.000064  -0.000001   0.002759   0.277164
    25  H   -0.000000  -0.000000  -0.000019  -0.000000   0.000035  -0.000001
    26  H    0.000000   0.000000   0.000002   0.000000  -0.000006   0.000001
    27  H   -0.000000   0.000003   0.000000  -0.000000   0.000017   0.000039
    28  H   -0.000005  -0.000819  -0.000075   0.000006   0.000092  -0.004112
    29  H    0.000001  -0.000389  -0.000006   0.000000   0.011840   0.003795
              25         26         27         28         29
     1  C    0.000011  -0.000000  -0.000102   0.002481   0.000663
     2  C   -0.000012  -0.000024   0.000585  -0.008873  -0.004479
     3  C   -0.000473  -0.000049  -0.000024   0.009470  -0.020718
     4  C   -0.002139  -0.000639   0.002594  -0.002504   0.036946
     5  C    0.002686  -0.000461  -0.001506   0.005194   0.024292
     6  C    0.000286  -0.000052   0.000007  -0.002761  -0.001169
     7  C    0.005273   0.008799   0.005148   0.069430  -0.042915
     8  C    0.031743   0.034556  -0.013596   0.030311   0.089119
     9  N    0.000197  -0.000122   0.000378   0.020301  -0.202763
    10  C   -0.076203  -0.025372  -0.005755  -0.050371   0.053361
    11  C    0.287569   0.046572  -0.016236   0.015779   0.008759
    12  C    0.081805   0.277998   0.072708  -0.036163   0.000595
    13  C   -0.038017   0.053250   0.291309  -0.049841  -0.009638
    14  C    0.040162  -0.057815  -0.002019   0.331420  -0.063412
    15  C    0.000064  -0.000000   0.000012   0.006602   0.421405
    16  O    0.000001  -0.000000   0.000002   0.000300  -0.031541
    17  F   -0.004978  -0.000400   0.000081  -0.000241  -0.000272
    18  H    0.000000   0.000000  -0.000000   0.000002  -0.000000
    19  H   -0.000000   0.000000  -0.000000  -0.000005   0.000001
    20  H   -0.000000   0.000000   0.000003  -0.000819  -0.000389
    21  H   -0.000019   0.000002   0.000000  -0.000075  -0.000006
    22  H   -0.000000   0.000000  -0.000000   0.000006   0.000000
    23  H    0.000035  -0.000006   0.000017   0.000092   0.011840
    24  H   -0.000001   0.000001   0.000039  -0.004112   0.003795
    25  H    0.377433  -0.003615  -0.000176   0.000058   0.000001
    26  H   -0.003615   0.380438  -0.003831  -0.000312  -0.000000
    27  H   -0.000176  -0.003831   0.386333  -0.003061  -0.000000
    28  H    0.000058  -0.000312  -0.003061   0.377645   0.000042
    29  H    0.000001  -0.000000  -0.000000   0.000042   0.472602
 Mulliken charges:
               1
     1  C   -0.417848
     2  C   -0.642027
     3  C   -0.215311
     4  C    1.048493
     5  C   -0.503392
     6  C   -0.534467
     7  C   -0.694293
     8  C    0.595833
     9  N   -0.059707
    10  C   -0.582351
    11  C   -0.097396
    12  C   -0.300674
    13  C   -0.448411
    14  C   -0.246304
    15  C    0.174786
    16  O   -0.486660
    17  F   -0.142918
    18  H    0.282517
    19  H    0.284907
    20  H    0.263423
    21  H    0.285654
    22  H    0.286334
    23  H    0.310973
    24  H    0.418474
    25  H    0.298309
    26  H    0.291081
    27  H    0.287090
    28  H    0.290006
    29  H    0.253878
 Sum of Mulliken charges =  -0.00000
 Mulliken charges with hydrogens summed into heavy atoms:
               1
     1  C   -0.135331
     2  C   -0.357120
     3  C    0.048112
     4  C    1.048493
     5  C   -0.217738
     6  C   -0.248133
     7  C   -0.383320
     8  C    0.595833
     9  N    0.358767
    10  C   -0.582351
    11  C    0.200913
    12  C   -0.009593
    13  C   -0.161321
    14  C    0.043702
    15  C    0.428664
    16  O   -0.486660
    17  F   -0.142918
 Electronic spatial extent (au):  <R**2>=           5658.5462
 Charge=              0.0000 electrons
 Dipole moment (field-independent basis, Debye):
    X=              4.0880    Y=              2.0692    Z=              3.7123  Tot=              5.8970
 Quadrupole moment (field-independent basis, Debye-Ang):
   XX=            -88.2032   YY=            -96.9994   ZZ=           -108.8606
   XY=             -6.5552   XZ=             -9.3436   YZ=            -14.7452
 Traceless Quadrupole moment (field-independent basis, Debye-Ang):
   XX=              9.8178   YY=              1.0217   ZZ=            -10.8395
   XY=             -6.5552   XZ=             -9.3436   YZ=            -14.7452
 Octapole moment (field-independent basis, Debye-Ang**2):
  XXX=           -523.8518  YYY=             95.8163  ZZZ=            243.7395  XYY=           -123.4886
  XXY=              3.9052  XXZ=             44.4836  XZZ=           -123.3756  YZZ=             59.1325
  YYZ=             97.6616  XYZ=             -4.3239
 Hexadecapole moment (field-independent basis, Debye-Ang**3):
 XXXX=          -3179.2190 YYYY=          -2452.4169 ZZZZ=          -2203.0643 XXXY=           -202.4474
 XXXZ=             83.2388 YYYX=            -24.8916 YYYZ=            257.6147 ZZZX=            -20.6873
 ZZZY=            110.4952 XXYY=           -731.0349 XXZZ=           -793.8211 YYZZ=           -777.1617
 XXYZ=             40.1433 YYXZ=             26.9256 ZZXY=            -83.5479
 N-N= 1.134756368783D+03 E-N=-4.067005114016D+03  KE= 7.683694575909D+02
 Merz-Kollman atomic radii used.

 **********************************************************************

            Electrostatic Properties Using The SCF Density

 **********************************************************************

       Atomic Center    1 is at   3.300500  3.394500 -1.641600
       Atomic Center    2 is at   3.060100  2.479000 -2.678200
       Atomic Center    3 is at   2.337800  1.301300 -2.423400
       Atomic Center    4 is at   1.848300  1.017300 -1.127400
       Atomic Center    5 is at   2.098000  1.951300 -0.096300
       Atomic Center    6 is at   2.819400  3.130700 -0.348700
       Atomic Center    7 is at   1.074600 -0.215800 -0.814900
       Atomic Center    8 is at   1.831100 -1.122100  0.093700
       Atomic Center    9 is at   0.714300 -0.963300 -1.978100
       Atomic Center   10 is at   1.366200 -1.426400  1.396000
       Atomic Center   11 is at   2.098800 -2.288900  2.231800
       Atomic Center   12 is at   3.299800 -2.859000  1.780500
       Atomic Center   13 is at   3.771400 -2.568800  0.490900
       Atomic Center   14 is at   3.041300 -1.708000 -0.344500
       Atomic Center   15 is at  -0.558900 -1.195200 -2.353600
       Atomic Center   16 is at  -0.775700 -1.858800 -3.388700
       Atomic Center   17 is at   0.257100 -0.917300  1.857100
       Atomic Center   18 is at   3.824200  4.250600 -1.826600
       Atomic Center   19 is at   3.409500  2.670700 -3.618300
       Atomic Center   20 is at   2.173800  0.648300 -3.189600
       Atomic Center   21 is at   1.751800  1.770900  0.846300
       Atomic Center   22 is at   2.992100  3.794500  0.405700
       Atomic Center   23 is at   0.156800  0.119300 -0.322800
       Atomic Center   24 is at   1.422600 -1.328600 -2.531300
       Atomic Center   25 is at   1.760200 -2.503400  3.170500
       Atomic Center   26 is at   3.829800 -3.484400  2.389600
       Atomic Center   27 is at   4.644100 -2.983600  0.161000
       Atomic Center   28 is at   3.394700 -1.505600 -1.280500
       Atomic Center   29 is at  -1.340500 -0.835200 -1.804600
    1259 points will be used for fitting atomic charges
 Fitting point charges to electrostatic potential
 The dipole moment will be constrained to the correct value
 Charges from ESP fit, RMS=   0.00159 RRMS=   0.07899:
 ESP charges:
               1
     1  C   -0.215994
     2  C   -0.120933
     3  C   -0.292837
     4  C    0.263036
     5  C   -0.316106
     6  C   -0.098796
     7  C   -0.242631
     8  C   -0.029124
     9  N   -0.395592
    10  C    0.434091
    11  C   -0.400740
    12  C   -0.100281
    13  C   -0.231724
    14  C   -0.199429
    15  C    0.511389
    16  O   -0.682722
    17  F   -0.232699
    18  H    0.173554
    19  H    0.166496
    20  H    0.189900
    21  H    0.191332
    22  H    0.162481
    23  H    0.202288
    24  H    0.361872
    25  H    0.231654
    26  H    0.178379
    27  H    0.190283
    28  H    0.203923
    29  H    0.098929
 Sum of ESP charges =   0.00000
 ESP charges with hydrogens summed into heavy atoms:
               1
     1  C   -0.042441
     2  C    0.045563
     3  C   -0.102937
     4  C    0.263036
     5  C   -0.124774
     6  C    0.063685
     7  C   -0.040342
     8  C   -0.029124
     9  N   -0.033720
    10  C    0.434091
    11  C   -0.169086
    12  C    0.078098
    13  C   -0.041440
    14  C    0.004493
    15  C    0.610318
    16  O   -0.682722
    17  F   -0.232699
 Charge=   0.00000 Dipole=     4.0880     2.0692     3.7123 Tot=     5.8970
 -----------------------------------------------------------------

              Electrostatic Properties (Atomic Units)

 -----------------------------------------------------------------
    Center     Electric         -------- Electric Field --------
               Potential          X             Y             Z
 -----------------------------------------------------------------
    1 Atom    -14.765055
    2 Atom    -14.761906
    3 Atom    -14.758629
    4 Atom    -14.739855
    5 Atom    -14.760342
    6 Atom    -14.762027
    7 Atom    -14.689032
    8 Atom    -14.732513
    9 Atom    -18.346387
   10 Atom    -14.658224
   11 Atom    -14.752182
   12 Atom    -14.751313
   13 Atom    -14.756111
   14 Atom    -14.747945
   15 Atom    -14.669135
   16 Atom    -22.421868
   17 Atom    -26.554097
   18 Atom     -1.093907
   19 Atom     -1.091628
   20 Atom     -1.087469
   21 Atom     -1.088492
   22 Atom     -1.091362
   23 Atom     -1.060191
   24 Atom     -0.987784
   25 Atom     -1.076267
   26 Atom     -1.081460
   27 Atom     -1.085250
   28 Atom     -1.073925
   29 Atom     -1.062446
 -----------------------------------------------------------------
 ******************************Gaussian NBO Version 3.1******************************
             N A T U R A L   A T O M I C   O R B I T A L   A N D
          N A T U R A L   B O N D   O R B I T A L   A N A L Y S I S
 ******************************Gaussian NBO Version 3.1******************************

       /RESON  / : Allow strongly delocalized NBO set
       /BNDIDX / : Print bond indices based on the NAO density matrix

 Analyzing the SCF density

 Job title: BHFA_oF_conf2                                                   

 Storage needed:    507262 in NPA,    674493 in NBO ( 268430961 available)
 GSVD:  LWork=       62308 too small for GESVD, short by      147224 words or      147224 for optimal perf.


 NATURAL POPULATIONS:  Natural atomic orbital occupancies 
                                                          
   NAO  Atom  No  lang   Type(AO)    Occupancy      Energy
 ----------------------------------------------------------
     1    C    1  S      Cor( 1S)     1.99929     -10.39254
     2    C    1  S      Val( 2S)     0.95034      -0.17478
     3    C    1  S      Ryd( 3S)     0.00110       0.76014
     4    C    1  S      Ryd( 4S)     0.00014       0.91202
     5    C    1  S      Ryd( 5S)     0.00000      23.00586
     6    C    1  px     Val( 2p)     1.04544      -0.10072
     7    C    1  px     Ryd( 4p)     0.00281       0.70527
     8    C    1  px     Ryd( 3p)     0.00026       0.32272
     9    C    1  px     Ryd( 5p)     0.00002       2.81938
    10    C    1  py     Val( 2p)     1.12888      -0.06688
    11    C    1  py     Ryd( 4p)     0.00486       0.95005
    12    C    1  py     Ryd( 3p)     0.00037       0.30795
    13    C    1  py     Ryd( 5p)     0.00006       3.05071
    14    C    1  pz     Val( 2p)     1.05991      -0.06274
    15    C    1  pz     Ryd( 4p)     0.00392       0.84196
    16    C    1  pz     Ryd( 3p)     0.00057       0.38903
    17    C    1  pz     Ryd( 5p)     0.00015       3.06626
    18    C    1  dxy    Ryd( 3d)     0.00065       1.88929
    19    C    1  dxz    Ryd( 3d)     0.00045       1.94264
    20    C    1  dyz    Ryd( 3d)     0.00050       2.27894
    21    C    1  dx2y2  Ryd( 3d)     0.00041       1.69490
    22    C    1  dz2    Ryd( 3d)     0.00065       2.27736

    23    C    2  S      Cor( 1S)     1.99929     -10.39474
    24    C    2  S      Val( 2S)     0.94763      -0.17450
    25    C    2  S      Ryd( 3S)     0.00113       0.83984
    26    C    2  S      Ryd( 4S)     0.00012       0.89194
    27    C    2  S      Ryd( 5S)     0.00000      22.92616
    28    C    2  px     Val( 2p)     1.01928      -0.10140
    29    C    2  px     Ryd( 4p)     0.00240       0.67631
    30    C    2  px     Ryd( 3p)     0.00030       0.32262
    31    C    2  px     Ryd( 5p)     0.00004       2.83630
    32    C    2  py     Val( 2p)     1.04497      -0.07192
    33    C    2  py     Ryd( 4p)     0.00338       0.80209
    34    C    2  py     Ryd( 3p)     0.00042       0.36455
    35    C    2  py     Ryd( 5p)     0.00012       3.02384
    36    C    2  pz     Val( 2p)     1.15722      -0.05720
    37    C    2  pz     Ryd( 4p)     0.00602       1.04010
    38    C    2  pz     Ryd( 3p)     0.00032       0.29481
    39    C    2  pz     Ryd( 5p)     0.00006       3.11597
    40    C    2  dxy    Ryd( 3d)     0.00042       2.05832
    41    C    2  dxz    Ryd( 3d)     0.00054       1.78404
    42    C    2  dyz    Ryd( 3d)     0.00049       2.24444
    43    C    2  dx2y2  Ryd( 3d)     0.00046       1.83480
    44    C    2  dz2    Ryd( 3d)     0.00077       2.15966

    45    C    3  S      Cor( 1S)     1.99916     -10.39349
    46    C    3  S      Val( 2S)     0.93470      -0.16734
    47    C    3  S      Ryd( 4S)     0.00103       0.88053
    48    C    3  S      Ryd( 3S)     0.00014       0.58895
    49    C    3  S      Ryd( 5S)     0.00001      23.28530
    50    C    3  px     Val( 2p)     1.02665      -0.10838
    51    C    3  px     Ryd( 4p)     0.00177       0.70031
    52    C    3  px     Ryd( 3p)     0.00037       0.47114
    53    C    3  px     Ryd( 5p)     0.00005       2.87835
    54    C    3  py     Val( 2p)     1.10615      -0.07988
    55    C    3  py     Ryd( 4p)     0.00384       0.97564
    56    C    3  py     Ryd( 3p)     0.00031       0.43981
    57    C    3  py     Ryd( 5p)     0.00008       3.08960
    58    C    3  pz     Val( 2p)     1.12390      -0.06069
    59    C    3  pz     Ryd( 4p)     0.00475       0.93717
    60    C    3  pz     Ryd( 3p)     0.00036       0.36724
    61    C    3  pz     Ryd( 5p)     0.00009       3.19389
    62    C    3  dxy    Ryd( 3d)     0.00038       2.02892
    63    C    3  dxz    Ryd( 3d)     0.00045       1.87227
    64    C    3  dyz    Ryd( 3d)     0.00094       2.15976
    65    C    3  dx2y2  Ryd( 3d)     0.00049       1.80933
    66    C    3  dz2    Ryd( 3d)     0.00045       2.28342

    67    C    4  S      Cor( 1S)     1.99912     -10.41796
    68    C    4  S      Val( 2S)     0.88416      -0.15861
    69    C    4  S      Ryd( 4S)     0.00143       0.84926
    70    C    4  S      Ryd( 3S)     0.00022       0.77153
    71    C    4  S      Ryd( 5S)     0.00001      23.38638
    72    C    4  px     Val( 2p)     1.01855      -0.10742
    73    C    4  px     Ryd( 4p)     0.00308       0.75925
    74    C    4  px     Ryd( 3p)     0.00022       0.62557
    75    C    4  px     Ryd( 5p)     0.00006       2.96839
    76    C    4  py     Val( 2p)     1.03140      -0.08225
    77    C    4  py     Ryd( 4p)     0.00593       1.07146
    78    C    4  py     Ryd( 3p)     0.00024       0.60337
    79    C    4  py     Ryd( 5p)     0.00009       3.32642
    80    C    4  pz     Val( 2p)     1.08373      -0.08290
    81    C    4  pz     Ryd( 4p)     0.00395       1.02231
    82    C    4  pz     Ryd( 3p)     0.00014       0.70800
    83    C    4  pz     Ryd( 5p)     0.00016       3.37574
    84    C    4  dxy    Ryd( 3d)     0.00042       2.11240
    85    C    4  dxz    Ryd( 3d)     0.00056       2.01291
    86    C    4  dyz    Ryd( 3d)     0.00063       2.38130
    87    C    4  dx2y2  Ryd( 3d)     0.00050       1.91212
    88    C    4  dz2    Ryd( 3d)     0.00050       2.29723

    89    C    5  S      Cor( 1S)     1.99918     -10.39286
    90    C    5  S      Val( 2S)     0.93539      -0.16773
    91    C    5  S      Ryd( 4S)     0.00096       0.91400
    92    C    5  S      Ryd( 3S)     0.00018       0.60344
    93    C    5  S      Ryd( 5S)     0.00001      23.25029
    94    C    5  px     Val( 2p)     1.03027      -0.10697
    95    C    5  px     Ryd( 4p)     0.00202       0.71433
    96    C    5  px     Ryd( 3p)     0.00040       0.47100
    97    C    5  px     Ryd( 5p)     0.00004       2.86913
    98    C    5  py     Val( 2p)     1.05738      -0.07942
    99    C    5  py     Ryd( 4p)     0.00269       0.88133
   100    C    5  py     Ryd( 3p)     0.00036       0.49260
   101    C    5  py     Ryd( 5p)     0.00011       3.15823
   102    C    5  pz     Val( 2p)     1.15591      -0.05974
   103    C    5  pz     Ryd( 4p)     0.00566       1.02427
   104    C    5  pz     Ryd( 3p)     0.00029       0.41305
   105    C    5  pz     Ryd( 5p)     0.00007       3.16231
   106    C    5  dxy    Ryd( 3d)     0.00044       2.08171
   107    C    5  dxz    Ryd( 3d)     0.00057       1.80574
   108    C    5  dyz    Ryd( 3d)     0.00049       2.24282
   109    C    5  dx2y2  Ryd( 3d)     0.00044       1.85457
   110    C    5  dz2    Ryd( 3d)     0.00075       2.17163

   111    C    6  S      Cor( 1S)     1.99929     -10.39512
   112    C    6  S      Val( 2S)     0.94877      -0.17538
   113    C    6  S      Ryd( 4S)     0.00110       0.83148
   114    C    6  S      Ryd( 3S)     0.00017       0.77008
   115    C    6  S      Ryd( 5S)     0.00000      23.06355
   116    C    6  px     Val( 2p)     1.00807      -0.10238
   117    C    6  px     Ryd( 4p)     0.00214       0.65829
   118    C    6  px     Ryd( 3p)     0.00030       0.32960
   119    C    6  px     Ryd( 5p)     0.00005       2.83313
   120    C    6  py     Val( 2p)     1.09032      -0.06815
   121    C    6  py     Ryd( 4p)     0.00432       0.89213
   122    C    6  py     Ryd( 3p)     0.00041       0.32235
   123    C    6  py     Ryd( 5p)     0.00008       3.03938
   124    C    6  pz     Val( 2p)     1.12195      -0.05986
   125    C    6  pz     Ryd( 4p)     0.00511       0.97344
   126    C    6  pz     Ryd( 3p)     0.00033       0.33323
   127    C    6  pz     Ryd( 5p)     0.00009       3.10627
   128    C    6  dxy    Ryd( 3d)     0.00039       2.00509
   129    C    6  dxz    Ryd( 3d)     0.00044       1.85418
   130    C    6  dyz    Ryd( 3d)     0.00091       2.14728
   131    C    6  dx2y2  Ryd( 3d)     0.00051       1.79522
   132    C    6  dz2    Ryd( 3d)     0.00046       2.27734

   133    C    7  S      Cor( 1S)     1.99905     -10.45393
   134    C    7  S      Val( 2S)     0.89804      -0.19246
   135    C    7  S      Ryd( 4S)     0.00222       1.22183
   136    C    7  S      Ryd( 3S)     0.00016       0.77996
   137    C    7  S      Ryd( 5S)     0.00002      23.43806
   138    C    7  px     Val( 2p)     1.16522      -0.14579
   139    C    7  px     Ryd( 4p)     0.00851       0.80560
   140    C    7  px     Ryd( 3p)     0.00156       0.47857
   141    C    7  px     Ryd( 5p)     0.00019       2.34173
   142    C    7  py     Val( 2p)     1.03313      -0.11749
   143    C    7  py     Ryd( 4p)     0.00237       0.65173
   144    C    7  py     Ryd( 3p)     0.00188       0.41715
   145    C    7  py     Ryd( 5p)     0.00025       2.45638
   146    C    7  pz     Val( 2p)     0.95321      -0.10530
   147    C    7  pz     Ryd( 4p)     0.00802       0.90232
   148    C    7  pz     Ryd( 3p)     0.00162       0.67240
   149    C    7  pz     Ryd( 5p)     0.00022       2.31947
   150    C    7  dxy    Ryd( 3d)     0.00080       2.19072
   151    C    7  dxz    Ryd( 3d)     0.00084       2.05963
   152    C    7  dyz    Ryd( 3d)     0.00108       2.28044
   153    C    7  dx2y2  Ryd( 3d)     0.00108       1.87954
   154    C    7  dz2    Ryd( 3d)     0.00099       2.03807

   155    C    8  S      Cor( 1S)     1.99902     -10.42649
   156    C    8  S      Val( 2S)     0.89039      -0.17417
   157    C    8  S      Ryd( 4S)     0.00135       0.96595
   158    C    8  S      Ryd( 3S)     0.00023       0.82717
   159    C    8  S      Ryd( 5S)     0.00001      23.27484
   160    C    8  px     Val( 2p)     1.07258      -0.10313
   161    C    8  px     Ryd( 4p)     0.00413       1.00835
   162    C    8  px     Ryd( 3p)     0.00020       0.68997
   163    C    8  px     Ryd( 5p)     0.00014       3.29362
   164    C    8  py     Val( 2p)     1.05405      -0.11707
   165    C    8  py     Ryd( 4p)     0.00456       0.86326
   166    C    8  py     Ryd( 3p)     0.00022       0.56141
   167    C    8  py     Ryd( 5p)     0.00007       3.12056
   168    C    8  pz     Val( 2p)     1.06203      -0.10120
   169    C    8  pz     Ryd( 4p)     0.00437       1.12832
   170    C    8  pz     Ryd( 3p)     0.00026       0.70523
   171    C    8  pz     Ryd( 5p)     0.00016       3.43661
   172    C    8  dxy    Ryd( 3d)     0.00056       2.13934
   173    C    8  dxz    Ryd( 3d)     0.00051       2.29116
   174    C    8  dyz    Ryd( 3d)     0.00056       2.12915
   175    C    8  dx2y2  Ryd( 3d)     0.00052       1.88825
   176    C    8  dz2    Ryd( 3d)     0.00064       2.31627

   177    N    9  S      Cor( 1S)     1.99940     -14.60990
   178    N    9  S      Val( 2S)     1.24307      -0.59280
   179    N    9  S      Ryd( 4S)     0.00167       1.25546
   180    N    9  S      Ryd( 3S)     0.00021       1.04572
   181    N    9  S      Ryd( 5S)     0.00000      35.31670
   182    N    9  px     Val( 2p)     1.34659      -0.29337
   183    N    9  px     Ryd( 4p)     0.00168       1.03419
   184    N    9  px     Ryd( 3p)     0.00018       0.94978
   185    N    9  px     Ryd( 5p)     0.00010       4.28966
   186    N    9  py     Val( 2p)     1.57994      -0.30886
   187    N    9  py     Ryd( 3p)     0.00610       0.79217
   188    N    9  py     Ryd( 4p)     0.00030       0.85399
   189    N    9  py     Ryd( 5p)     0.00002       4.04862
   190    N    9  pz     Val( 2p)     1.42515      -0.28869
   191    N    9  pz     Ryd( 4p)     0.00579       0.91884
   192    N    9  pz     Ryd( 3p)     0.00027       0.90132
   193    N    9  pz     Ryd( 5p)     0.00002       4.18860
   194    N    9  dxy    Ryd( 3d)     0.00050       2.39711
   195    N    9  dxz    Ryd( 3d)     0.00077       2.64514
   196    N    9  dyz    Ryd( 3d)     0.00064       2.60029
   197    N    9  dx2y2  Ryd( 3d)     0.00070       2.62730
   198    N    9  dz2    Ryd( 3d)     0.00036       2.46400

   199    C   10  S      Cor( 1S)     1.99856     -10.51720
   200    C   10  S      Val( 2S)     0.82177      -0.16548
   201    C   10  S      Ryd( 4S)     0.00121       1.21722
   202    C   10  S      Ryd( 3S)     0.00018       0.57093
   203    C   10  S      Ryd( 5S)     0.00002      22.50749
   204    C   10  px     Val( 2p)     0.74701      -0.07349
   205    C   10  px     Ryd( 4p)     0.00851       1.07172
   206    C   10  px     Ryd( 3p)     0.00050       0.49440
   207    C   10  px     Ryd( 5p)     0.00016       2.75453
   208    C   10  py     Val( 2p)     0.95898      -0.11994
   209    C   10  py     Ryd( 4p)     0.00310       0.97185
   210    C   10  py     Ryd( 3p)     0.00039       0.46687
   211    C   10  py     Ryd( 5p)     0.00013       2.65211
   212    C   10  pz     Val( 2p)     1.02495      -0.09381
   213    C   10  pz     Ryd( 4p)     0.00428       1.30719
   214    C   10  pz     Ryd( 3p)     0.00054       0.49333
   215    C   10  pz     Ryd( 5p)     0.00018       2.63615
   216    C   10  dxy    Ryd( 3d)     0.00181       2.07455
   217    C   10  dxz    Ryd( 3d)     0.00166       2.29497
   218    C   10  dyz    Ryd( 3d)     0.00111       2.07882
   219    C   10  dx2y2  Ryd( 3d)     0.00209       1.79940
   220    C   10  dz2    Ryd( 3d)     0.00131       2.20049

   221    C   11  S      Cor( 1S)     1.99918     -10.40345
   222    C   11  S      Val( 2S)     0.95793      -0.19118
   223    C   11  S      Ryd( 3S)     0.00120       0.81650
   224    C   11  S      Ryd( 4S)     0.00012       1.05830
   225    C   11  S      Ryd( 5S)     0.00001      22.78963
   226    C   11  px     Val( 2p)     1.07357      -0.09223
   227    C   11  px     Ryd( 4p)     0.00403       0.86570
   228    C   11  px     Ryd( 3p)     0.00027       0.36655
   229    C   11  px     Ryd( 5p)     0.00014       3.00345
   230    C   11  py     Val( 2p)     1.04495      -0.11190
   231    C   11  py     Ryd( 4p)     0.00260       0.72325
   232    C   11  py     Ryd( 3p)     0.00030       0.32772
   233    C   11  py     Ryd( 5p)     0.00009       2.87838
   234    C   11  pz     Val( 2p)     1.16138      -0.08233
   235    C   11  pz     Ryd( 4p)     0.00472       1.08184
   236    C   11  pz     Ryd( 3p)     0.00034       0.32918
   237    C   11  pz     Ryd( 5p)     0.00006       3.01514
   238    C   11  dxy    Ryd( 3d)     0.00042       2.11637
   239    C   11  dxz    Ryd( 3d)     0.00070       2.17668
   240    C   11  dyz    Ryd( 3d)     0.00049       1.98452
   241    C   11  dx2y2  Ryd( 3d)     0.00046       1.86698
   242    C   11  dz2    Ryd( 3d)     0.00068       2.01746

   243    C   12  S      Cor( 1S)     1.99930     -10.40250
   244    C   12  S      Val( 2S)     0.95145      -0.18346
   245    C   12  S      Ryd( 3S)     0.00108       0.80254
   246    C   12  S      Ryd( 4S)     0.00013       1.08322
   247    C   12  S      Ryd( 5S)     0.00001      22.81742
   248    C   12  px     Val( 2p)     1.06316      -0.07748
   249    C   12  px     Ryd( 4p)     0.00363       0.86607
   250    C   12  px     Ryd( 3p)     0.00044       0.35592
   251    C   12  px     Ryd( 5p)     0.00009       2.97479
   252    C   12  py     Val( 2p)     1.05716      -0.09851
   253    C   12  py     Ryd( 4p)     0.00294       0.78681
   254    C   12  py     Ryd( 3p)     0.00031       0.32174
   255    C   12  py     Ryd( 5p)     0.00003       2.85202
   256    C   12  pz     Val( 2p)     1.09246      -0.07073
   257    C   12  pz     Ryd( 4p)     0.00443       0.90423
   258    C   12  pz     Ryd( 3p)     0.00039       0.35941
   259    C   12  pz     Ryd( 5p)     0.00010       3.04412
   260    C   12  dxy    Ryd( 3d)     0.00054       2.04276
   261    C   12  dxz    Ryd( 3d)     0.00065       2.15051
   262    C   12  dyz    Ryd( 3d)     0.00064       1.95706
   263    C   12  dx2y2  Ryd( 3d)     0.00043       1.75461
   264    C   12  dz2    Ryd( 3d)     0.00042       2.16137

   265    C   13  S      Cor( 1S)     1.99929     -10.39731
   266    C   13  S      Val( 2S)     0.94597      -0.17726
   267    C   13  S      Ryd( 4S)     0.00108       0.84500
   268    C   13  S      Ryd( 3S)     0.00014       0.67999
   269    C   13  S      Ryd( 5S)     0.00000      23.14726
   270    C   13  px     Val( 2p)     1.13180      -0.07394
   271    C   13  px     Ryd( 4p)     0.00489       0.95481
   272    C   13  px     Ryd( 3p)     0.00029       0.30403
   273    C   13  px     Ryd( 5p)     0.00004       3.01559
   274    C   13  py     Val( 2p)     1.04234      -0.09819
   275    C   13  py     Ryd( 4p)     0.00270       0.72633
   276    C   13  py     Ryd( 3p)     0.00030       0.31399
   277    C   13  py     Ryd( 5p)     0.00005       2.88355
   278    C   13  pz     Val( 2p)     1.06288      -0.07190
   279    C   13  pz     Ryd( 4p)     0.00389       0.84998
   280    C   13  pz     Ryd( 3p)     0.00040       0.36465
   281    C   13  pz     Ryd( 5p)     0.00012       3.05522
   282    C   13  dxy    Ryd( 3d)     0.00054       1.98529
   283    C   13  dxz    Ryd( 3d)     0.00058       2.20311
   284    C   13  dyz    Ryd( 3d)     0.00048       2.02551
   285    C   13  dx2y2  Ryd( 3d)     0.00055       1.70274
   286    C   13  dz2    Ryd( 3d)     0.00055       2.15934

   287    C   14  S      Cor( 1S)     1.99919     -10.40316
   288    C   14  S      Val( 2S)     0.93622      -0.17701
   289    C   14  S      Ryd( 4S)     0.00132       0.90898
   290    C   14  S      Ryd( 3S)     0.00013       0.66984
   291    C   14  S      Ryd( 5S)     0.00001      23.24437
   292    C   14  px     Val( 2p)     1.04908      -0.08379
   293    C   14  px     Ryd( 4p)     0.00296       0.82822
   294    C   14  px     Ryd( 3p)     0.00040       0.45226
   295    C   14  px     Ryd( 5p)     0.00010       3.08565
   296    C   14  py     Val( 2p)     1.02623      -0.10742
   297    C   14  py     Ryd( 4p)     0.00184       0.75421
   298    C   14  py     Ryd( 3p)     0.00030       0.53314
   299    C   14  py     Ryd( 5p)     0.00006       2.92312
   300    C   14  pz     Val( 2p)     1.15537      -0.07547
   301    C   14  pz     Ryd( 4p)     0.00521       1.08098
   302    C   14  pz     Ryd( 3p)     0.00027       0.40270
   303    C   14  pz     Ryd( 5p)     0.00006       3.11510
   304    C   14  dxy    Ryd( 3d)     0.00042       2.11405
   305    C   14  dxz    Ryd( 3d)     0.00055       2.18554
   306    C   14  dyz    Ryd( 3d)     0.00043       1.97808
   307    C   14  dx2y2  Ryd( 3d)     0.00050       1.86656
   308    C   14  dz2    Ryd( 3d)     0.00078       2.00448

   309    C   15  S      Cor( 1S)     1.99947     -10.52241
   310    C   15  S      Val( 2S)     0.86210      -0.17812
   311    C   15  S      Ryd( 4S)     0.00831       0.71539
   312    C   15  S      Ryd( 3S)     0.00017       0.61096
   313    C   15  S      Ryd( 5S)     0.00004      22.99420
   314    C   15  px     Val( 2p)     0.92882      -0.03215
   315    C   15  px     Ryd( 4p)     0.00355       1.17461
   316    C   15  px     Ryd( 3p)     0.00027       0.37422
   317    C   15  px     Ryd( 5p)     0.00017       2.41924
   318    C   15  py     Val( 2p)     0.77334      -0.09789
   319    C   15  py     Ryd( 4p)     0.00418       0.96164
   320    C   15  py     Ryd( 3p)     0.00039       0.38582
   321    C   15  py     Ryd( 5p)     0.00011       2.45175
   322    C   15  pz     Val( 2p)     0.82546      -0.06278
   323    C   15  pz     Ryd( 4p)     0.00799       1.13825
   324    C   15  pz     Ryd( 3p)     0.00043       0.45874
   325    C   15  pz     Ryd( 5p)     0.00020       2.47277
   326    C   15  dxy    Ryd( 3d)     0.00265       1.79032
   327    C   15  dxz    Ryd( 3d)     0.00356       2.11245
   328    C   15  dyz    Ryd( 3d)     0.00162       2.04730
   329    C   15  dx2y2  Ryd( 3d)     0.00149       2.09526
   330    C   15  dz2    Ryd( 3d)     0.00316       1.94675

   331    O   16  S      Cor( 1S)     1.99981     -19.36466
   332    O   16  S      Val( 2S)     1.72591      -0.98338
   333    O   16  S      Ryd( 3S)     0.00431       0.73044
   334    O   16  S      Ryd( 4S)     0.00019       1.59290
   335    O   16  S      Ryd( 5S)     0.00000      49.83541
   336    O   16  px     Val( 2p)     1.89315      -0.34259
   337    O   16  px     Ryd( 3p)     0.00265       0.78647
   338    O   16  px     Ryd( 4p)     0.00004       1.96899
   339    O   16  px     Ryd( 5p)     0.00001       4.02434
   340    O   16  py     Val( 2p)     1.53917      -0.30651
   341    O   16  py     Ryd( 3p)     0.00096       0.73928
   342    O   16  py     Ryd( 4p)     0.00004       1.81761
   343    O   16  py     Ryd( 5p)     0.00003       4.16217
   344    O   16  pz     Val( 2p)     1.53929      -0.32070
   345    O   16  pz     Ryd( 3p)     0.00099       0.79585
   346    O   16  pz     Ryd( 4p)     0.00007       1.71480
   347    O   16  pz     Ryd( 5p)     0.00006       4.38714
   348    O   16  dxy    Ryd( 3d)     0.00040       3.03850
   349    O   16  dxz    Ryd( 3d)     0.00091       3.18642
   350    O   16  dyz    Ryd( 3d)     0.00119       3.46102
   351    O   16  dx2y2  Ryd( 3d)     0.00049       3.05406
   352    O   16  dz2    Ryd( 3d)     0.00150       3.32174

   353    F   17  S      Cor( 1S)     1.99991     -24.99892
   354    F   17  S      Val( 2S)     1.80503      -1.41279
   355    F   17  S      Ryd( 3S)     0.00070       1.35633
   356    F   17  S      Ryd( 4S)     0.00014       1.73689
   357    F   17  S      Ryd( 5S)     0.00000      66.66865
   358    F   17  px     Val( 2p)     1.71922      -0.52614
   359    F   17  px     Ryd( 3p)     0.00111       0.56889
   360    F   17  px     Ryd( 4p)     0.00016       1.36339
   361    F   17  px     Ryd( 5p)     0.00004       6.48508
   362    F   17  py     Val( 2p)     1.89268      -0.53586
   363    F   17  py     Ryd( 3p)     0.00202       0.57984
   364    F   17  py     Ryd( 4p)     0.00011       1.37835
   365    F   17  py     Ryd( 5p)     0.00001       6.39101
   366    F   17  pz     Val( 2p)     1.91807      -0.53873
   367    F   17  pz     Ryd( 3p)     0.00208       0.69376
   368    F   17  pz     Ryd( 4p)     0.00019       1.41653
   369    F   17  pz     Ryd( 5p)     0.00001       6.40326
   370    F   17  dxy    Ryd( 3d)     0.00079       4.11842
   371    F   17  dxz    Ryd( 3d)     0.00077       4.11422
   372    F   17  dyz    Ryd( 3d)     0.00025       3.92591
   373    F   17  dx2y2  Ryd( 3d)     0.00076       4.06321
   374    F   17  dz2    Ryd( 3d)     0.00039       3.97541

   375    H   18  S      Val( 1S)     0.79476       0.10961
   376    H   18  S      Ryd( 2S)     0.00039       0.83888
   377    H   18  S      Ryd( 3S)     0.00021       1.90521

   378    H   19  S      Val( 1S)     0.79310       0.10783
   379    H   19  S      Ryd( 2S)     0.00047       0.76776
   380    H   19  S      Ryd( 3S)     0.00022       1.99014

   381    H   20  S      Val( 1S)     0.79467       0.10475
   382    H   20  S      Ryd( 2S)     0.00076       1.33144
   383    H   20  S      Ryd( 3S)     0.00019       1.49400

   384    H   21  S      Val( 1S)     0.79381       0.10488
   385    H   21  S      Ryd( 2S)     0.00066       1.33814
   386    H   21  S      Ryd( 3S)     0.00021       1.51095

   387    H   22  S      Val( 1S)     0.79339       0.10911
   388    H   22  S      Ryd( 2S)     0.00046       0.78114
   389    H   22  S      Ryd( 3S)     0.00022       1.96882

   390    H   23  S      Val( 1S)     0.75086       0.03561
   391    H   23  S      Ryd( 2S)     0.00235       0.61045
   392    H   23  S      Ryd( 3S)     0.00020       2.39365

   393    H   24  S      Val( 1S)     0.59391       0.13454
   394    H   24  S      Ryd( 2S)     0.00252       0.61009
   395    H   24  S      Ryd( 3S)     0.00038       2.25849

   396    H   25  S      Val( 1S)     0.77980       0.09947
   397    H   25  S      Ryd( 2S)     0.00069       1.02177
   398    H   25  S      Ryd( 3S)     0.00020       1.68039

   399    H   26  S      Val( 1S)     0.78958       0.10594
   400    H   26  S      Ryd( 2S)     0.00039       0.94941
   401    H   26  S      Ryd( 3S)     0.00022       1.79296

   402    H   27  S      Val( 1S)     0.79000       0.10669
   403    H   27  S      Ryd( 2S)     0.00043       0.77197
   404    H   27  S      Ryd( 3S)     0.00022       1.99089

   405    H   28  S      Val( 1S)     0.79179       0.09742
   406    H   28  S      Ryd( 3S)     0.00077       1.42911
   407    H   28  S      Ryd( 2S)     0.00017       1.39638

   408    H   29  S      Val( 1S)     0.84911       0.02720
   409    H   29  S      Ryd( 2S)     0.00075       1.16511
   410    H   29  S      Ryd( 3S)     0.00016       1.62791

 WARNING:  1 low occupancy (<1.9990e) core orbital  found on  C   10

 WARNING:  Population inversion found on atom  C    1
           Population inversion found on atom  C    2
           Population inversion found on atom  C    3
           Population inversion found on atom  C    4
           Population inversion found on atom  C    5
           Population inversion found on atom  C    6
           Population inversion found on atom  C    7
           Population inversion found on atom  C    8
           Population inversion found on atom  N    9
           Population inversion found on atom  C   10
           Population inversion found on atom  C   11
           Population inversion found on atom  C   12
           Population inversion found on atom  C   13
           Population inversion found on atom  C   14
           Population inversion found on atom  C   15
           Population inversion found on atom  H   28


 Summary of Natural Population Analysis:                  
                                                          
                                       Natural Population 
                Natural  -----------------------------------------------
    Atom  No    Charge         Core      Valence    Rydberg      Total
 -----------------------------------------------------------------------
      C    1   -0.20079      1.99929     4.18457    0.01693     6.20079
      C    2   -0.18538      1.99929     4.16910    0.01700     6.18538
      C    3   -0.20606      1.99916     4.19140    0.01550     6.20606
      C    4   -0.03511      1.99912     4.01785    0.01814     6.03511
      C    5   -0.19359      1.99918     4.17895    0.01547     6.19359
      C    6   -0.18522      1.99929     4.16911    0.01681     6.18522
      C    7   -0.08047      1.99905     4.04960    0.03181     6.08047
      C    8   -0.09657      1.99902     4.07906    0.01849     6.09657
      N    9   -0.61346      1.99940     5.59474    0.01932     7.61346
      C   10    0.42153      1.99856     3.55272    0.02719     5.57847
      C   11   -0.25365      1.99918     4.23783    0.01664     6.25365
      C   12   -0.17978      1.99930     4.16423    0.01625     6.17978
      C   13   -0.19890      1.99929     4.18300    0.01661     6.19890
      C   14   -0.18145      1.99919     4.16690    0.01536     6.18145
      C   15    0.57253      1.99947     3.38972    0.03828     5.42747
      O   16   -0.71116      1.99981     6.69752    0.01383     8.71116
      F   17   -0.34443      1.99991     7.33501    0.00952     9.34443
      H   18    0.20463      0.00000     0.79476    0.00061     0.79537
      H   19    0.20621      0.00000     0.79310    0.00069     0.79379
      H   20    0.20438      0.00000     0.79467    0.00095     0.79562
      H   21    0.20531      0.00000     0.79381    0.00088     0.79469
      H   22    0.20593      0.00000     0.79339    0.00068     0.79407
      H   23    0.24659      0.00000     0.75086    0.00255     0.75341
      H   24    0.40319      0.00000     0.59391    0.00290     0.59681
      H   25    0.21931      0.00000     0.77980    0.00089     0.78069
      H   26    0.20981      0.00000     0.78958    0.00062     0.79019
      H   27    0.20935      0.00000     0.79000    0.00065     0.79065
      H   28    0.20727      0.00000     0.79179    0.00093     0.79273
      H   29    0.14998      0.00000     0.84911    0.00091     0.85002
 =======================================================================
   * Total *    0.00000     33.98753    85.67607    0.33639   120.00000

                                 Natural Population      
 --------------------------------------------------------
   Core                      33.98753 ( 99.9633% of  34)
   Valence                   85.67607 ( 99.6233% of  86)
   Natural Minimal Basis    119.66361 ( 99.7197% of 120)
   Natural Rydberg Basis      0.33639 (  0.2803% of 120)
 --------------------------------------------------------

    Atom  No          Natural Electron Configuration
 ----------------------------------------------------------------------------
      C    1      [core]2S( 0.95)2p( 3.23)4p( 0.01)
      C    2      [core]2S( 0.95)2p( 3.22)4p( 0.01)
      C    3      [core]2S( 0.93)2p( 3.26)4p( 0.01)
      C    4      [core]2S( 0.88)2p( 3.13)4p( 0.01)
      C    5      [core]2S( 0.94)2p( 3.24)4p( 0.01)
      C    6      [core]2S( 0.95)2p( 3.22)4p( 0.01)
      C    7      [core]2S( 0.90)2p( 3.15)3p( 0.01)4p( 0.02)
      C    8      [core]2S( 0.89)2p( 3.19)4p( 0.01)
      N    9      [core]2S( 1.24)2p( 4.35)3p( 0.01)4p( 0.01)
      C   10      [core]2S( 0.82)2p( 2.73)3d( 0.01)4p( 0.02)
      C   11      [core]2S( 0.96)2p( 3.28)4p( 0.01)
      C   12      [core]2S( 0.95)2p( 3.21)4p( 0.01)
      C   13      [core]2S( 0.95)2p( 3.24)4p( 0.01)
      C   14      [core]2S( 0.94)2p( 3.23)4p( 0.01)
      C   15      [core]2S( 0.86)2p( 2.53)4S( 0.01)3d( 0.01)4p( 0.02)
      O   16      [core]2S( 1.73)2p( 4.97)
      F   17      [core]2S( 1.81)2p( 5.53)3p( 0.01)
      H   18            1S( 0.79)
      H   19            1S( 0.79)
      H   20            1S( 0.79)
      H   21            1S( 0.79)
      H   22            1S( 0.79)
      H   23            1S( 0.75)
      H   24            1S( 0.59)
      H   25            1S( 0.78)
      H   26            1S( 0.79)
      H   27            1S( 0.79)
      H   28            1S( 0.79)
      H   29            1S( 0.85)


 Wiberg bond index matrix in the NAO basis:                                    

     Atom    1       2       3       4       5       6       7       8       9
     ---- ------  ------  ------  ------  ------  ------  ------  ------  ------
   1.  C  0.0000  1.4440  0.0113  0.1092  0.0111  1.4256  0.0012  0.0029  0.0004
   2.  C  1.4440  0.0000  1.4251  0.0131  0.1146  0.0114  0.0077  0.0003  0.0007
   3.  C  0.0113  1.4251  0.0000  1.4107  0.0125  0.1093  0.0097  0.0103  0.0035
   4.  C  0.1092  0.0131  1.4107  0.0000  1.3925  0.0126  0.9871  0.0150  0.0168
   5.  C  0.0111  0.1146  0.0125  1.3925  0.0000  1.4480  0.0104  0.0058  0.0070
   6.  C  1.4256  0.0114  0.1093  0.0126  1.4480  0.0000  0.0083  0.0005  0.0008
   7.  C  0.0012  0.0077  0.0097  0.9871  0.0104  0.0083  0.0000  0.9796  0.9632
   8.  C  0.0029  0.0003  0.0103  0.0150  0.0058  0.0005  0.9796  0.0000  0.0194
   9.  N  0.0004  0.0007  0.0035  0.0168  0.0070  0.0008  0.9632  0.0194  0.0000
  10.  C  0.0007  0.0005  0.0014  0.0077  0.0012  0.0002  0.0098  1.3718  0.0103
  11.  C  0.0002  0.0000  0.0004  0.0003  0.0003  0.0000  0.0073  0.0131  0.0005
  12.  C  0.0005  0.0002  0.0008  0.0020  0.0006  0.0001  0.0014  0.1065  0.0036
  13.  C  0.0001  0.0000  0.0002  0.0006  0.0004  0.0001  0.0080  0.0131  0.0007
  14.  C  0.0006  0.0004  0.0013  0.0051  0.0011  0.0004  0.0121  1.3900  0.0071
  15.  C  0.0001  0.0001  0.0007  0.0074  0.0005  0.0003  0.0111  0.0081  1.2442
  16.  O  0.0001  0.0001  0.0007  0.0040  0.0007  0.0002  0.0142  0.0038  0.1665
  17.  F  0.0002  0.0001  0.0004  0.0006  0.0007  0.0001  0.0050  0.0480  0.0010
  18.  H  0.9301  0.0037  0.0076  0.0003  0.0076  0.0036  0.0004  0.0000  0.0000
  19.  H  0.0037  0.9296  0.0036  0.0070  0.0004  0.0076  0.0003  0.0001  0.0001
  20.  H  0.0075  0.0039  0.9276  0.0038  0.0087  0.0004  0.0022  0.0002  0.0009
  21.  H  0.0075  0.0004  0.0089  0.0037  0.9277  0.0039  0.0020  0.0002  0.0004
  22.  H  0.0037  0.0075  0.0003  0.0069  0.0036  0.9301  0.0003  0.0000  0.0002
  23.  H  0.0034  0.0001  0.0126  0.0032  0.0052  0.0003  0.8842  0.0024  0.0013
  24.  H  0.0001  0.0001  0.0005  0.0004  0.0003  0.0000  0.0059  0.0006  0.8026
  25.  H  0.0000  0.0000  0.0000  0.0001  0.0000  0.0000  0.0004  0.0060  0.0001
  26.  H  0.0000  0.0000  0.0000  0.0000  0.0000  0.0000  0.0004  0.0003  0.0000
  27.  H  0.0000  0.0000  0.0000  0.0000  0.0000  0.0000  0.0003  0.0071  0.0000
  28.  H  0.0000  0.0001  0.0005  0.0003  0.0001  0.0000  0.0022  0.0038  0.0002
  29.  H  0.0000  0.0000  0.0001  0.0001  0.0000  0.0000  0.0006  0.0001  0.0031

     Atom   10      11      12      13      14      15      16      17      18
     ---- ------  ------  ------  ------  ------  ------  ------  ------  ------
   1.  C  0.0007  0.0002  0.0005  0.0001  0.0006  0.0001  0.0001  0.0002  0.9301
   2.  C  0.0005  0.0000  0.0002  0.0000  0.0004  0.0001  0.0001  0.0001  0.0037
   3.  C  0.0014  0.0004  0.0008  0.0002  0.0013  0.0007  0.0007  0.0004  0.0076
   4.  C  0.0077  0.0003  0.0020  0.0006  0.0051  0.0074  0.0040  0.0006  0.0003
   5.  C  0.0012  0.0003  0.0006  0.0004  0.0011  0.0005  0.0007  0.0007  0.0076
   6.  C  0.0002  0.0000  0.0001  0.0001  0.0004  0.0003  0.0002  0.0001  0.0036
   7.  C  0.0098  0.0073  0.0014  0.0080  0.0121  0.0111  0.0142  0.0050  0.0004
   8.  C  1.3718  0.0131  0.1065  0.0131  1.3900  0.0081  0.0038  0.0480  0.0000
   9.  N  0.0103  0.0005  0.0036  0.0007  0.0071  1.2442  0.1665  0.0010  0.0000
  10.  C  0.0000  1.3835  0.0140  0.1002  0.0140  0.0010  0.0013  0.8978  0.0000
  11.  C  1.3835  0.0000  1.4456  0.0111  0.1125  0.0003  0.0002  0.0466  0.0000
  12.  C  0.0140  1.4456  0.0000  1.4221  0.0115  0.0006  0.0008  0.0065  0.0000
  13.  C  0.1002  0.0111  1.4221  0.0000  1.4481  0.0001  0.0001  0.0124  0.0000
  14.  C  0.0140  0.1125  0.0115  1.4481  0.0000  0.0012  0.0011  0.0063  0.0000
  15.  C  0.0010  0.0003  0.0006  0.0001  0.0012  0.0000  1.6090  0.0003  0.0000
  16.  O  0.0013  0.0002  0.0008  0.0001  0.0011  1.6090  0.0000  0.0002  0.0000
  17.  F  0.8978  0.0466  0.0065  0.0124  0.0063  0.0003  0.0002  0.0000  0.0000
  18.  H  0.0000  0.0000  0.0000  0.0000  0.0000  0.0000  0.0000  0.0000  0.0000
  19.  H  0.0000  0.0000  0.0000  0.0000  0.0000  0.0000  0.0000  0.0000  0.0026
  20.  H  0.0001  0.0000  0.0000  0.0000  0.0001  0.0001  0.0001  0.0000  0.0002
  21.  H  0.0002  0.0001  0.0000  0.0000  0.0001  0.0001  0.0001  0.0003  0.0002
  22.  H  0.0000  0.0000  0.0000  0.0000  0.0000  0.0000  0.0000  0.0000  0.0026
  23.  H  0.0028  0.0010  0.0001  0.0003  0.0082  0.0017  0.0018  0.0019  0.0000
  24.  H  0.0003  0.0001  0.0000  0.0001  0.0004  0.0045  0.0045  0.0001  0.0000
  25.  H  0.0034  0.9240  0.0051  0.0074  0.0006  0.0000  0.0000  0.0027  0.0000
  26.  H  0.0066  0.0037  0.9286  0.0038  0.0076  0.0000  0.0000  0.0005  0.0000
  27.  H  0.0004  0.0077  0.0038  0.9282  0.0037  0.0000  0.0000  0.0003  0.0000
  28.  H  0.0078  0.0004  0.0074  0.0042  0.9269  0.0001  0.0000  0.0007  0.0000
  29.  H  0.0000  0.0000  0.0000  0.0000  0.0001  0.9253  0.0385  0.0000  0.0000

     Atom   19      20      21      22      23      24      25      26      27
     ---- ------  ------  ------  ------  ------  ------  ------  ------  ------
   1.  C  0.0037  0.0075  0.0075  0.0037  0.0034  0.0001  0.0000  0.0000  0.0000
   2.  C  0.9296  0.0039  0.0004  0.0075  0.0001  0.0001  0.0000  0.0000  0.0000
   3.  C  0.0036  0.9276  0.0089  0.0003  0.0126  0.0005  0.0000  0.0000  0.0000
   4.  C  0.0070  0.0038  0.0037  0.0069  0.0032  0.0004  0.0001  0.0000  0.0000
   5.  C  0.0004  0.0087  0.9277  0.0036  0.0052  0.0003  0.0000  0.0000  0.0000
   6.  C  0.0076  0.0004  0.0039  0.9301  0.0003  0.0000  0.0000  0.0000  0.0000
   7.  C  0.0003  0.0022  0.0020  0.0003  0.8842  0.0059  0.0004  0.0004  0.0003
   8.  C  0.0001  0.0002  0.0002  0.0000  0.0024  0.0006  0.0060  0.0003  0.0071
   9.  N  0.0001  0.0009  0.0004  0.0002  0.0013  0.8026  0.0001  0.0000  0.0000
  10.  C  0.0000  0.0001  0.0002  0.0000  0.0028  0.0003  0.0034  0.0066  0.0004
  11.  C  0.0000  0.0000  0.0001  0.0000  0.0010  0.0001  0.9240  0.0037  0.0077
  12.  C  0.0000  0.0000  0.0000  0.0000  0.0001  0.0000  0.0051  0.9286  0.0038
  13.  C  0.0000  0.0000  0.0000  0.0000  0.0003  0.0001  0.0074  0.0038  0.9282
  14.  C  0.0000  0.0001  0.0001  0.0000  0.0082  0.0004  0.0006  0.0076  0.0037
  15.  C  0.0000  0.0001  0.0001  0.0000  0.0017  0.0045  0.0000  0.0000  0.0000
  16.  O  0.0000  0.0001  0.0001  0.0000  0.0018  0.0045  0.0000  0.0000  0.0000
  17.  F  0.0000  0.0000  0.0003  0.0000  0.0019  0.0001  0.0027  0.0005  0.0003
  18.  H  0.0026  0.0002  0.0002  0.0026  0.0000  0.0000  0.0000  0.0000  0.0000
  19.  H  0.0000  0.0026  0.0004  0.0002  0.0002  0.0000  0.0000  0.0000  0.0000
  20.  H  0.0026  0.0000  0.0002  0.0004  0.0002  0.0002  0.0000  0.0000  0.0000
  21.  H  0.0004  0.0002  0.0000  0.0026  0.0002  0.0000  0.0000  0.0000  0.0000
  22.  H  0.0002  0.0004  0.0026  0.0000  0.0000  0.0000  0.0000  0.0000  0.0000
  23.  H  0.0002  0.0002  0.0002  0.0000  0.0000  0.0099  0.0001  0.0000  0.0003
  24.  H  0.0000  0.0002  0.0000  0.0000  0.0099  0.0000  0.0000  0.0000  0.0000
  25.  H  0.0000  0.0000  0.0000  0.0000  0.0001  0.0000  0.0000  0.0027  0.0002
  26.  H  0.0000  0.0000  0.0000  0.0000  0.0000  0.0000  0.0027  0.0000  0.0026
  27.  H  0.0000  0.0000  0.0000  0.0000  0.0003  0.0000  0.0002  0.0026  0.0000
  28.  H  0.0000  0.0000  0.0000  0.0000  0.0005  0.0004  0.0003  0.0002  0.0025
  29.  H  0.0000  0.0001  0.0000  0.0000  0.0011  0.0097  0.0000  0.0000  0.0000

     Atom   28      29
     ---- ------  ------
   1.  C  0.0000  0.0000
   2.  C  0.0001  0.0000
   3.  C  0.0005  0.0001
   4.  C  0.0003  0.0001
   5.  C  0.0001  0.0000
   6.  C  0.0000  0.0000
   7.  C  0.0022  0.0006
   8.  C  0.0038  0.0001
   9.  N  0.0002  0.0031
  10.  C  0.0078  0.0000
  11.  C  0.0004  0.0000
  12.  C  0.0074  0.0000
  13.  C  0.0042  0.0000
  14.  C  0.9269  0.0001
  15.  C  0.0001  0.9253
  16.  O  0.0000  0.0385
  17.  F  0.0007  0.0000
  18.  H  0.0000  0.0000
  19.  H  0.0000  0.0000
  20.  H  0.0000  0.0001
  21.  H  0.0000  0.0000
  22.  H  0.0000  0.0000
  23.  H  0.0005  0.0011
  24.  H  0.0004  0.0097
  25.  H  0.0003  0.0000
  26.  H  0.0002  0.0000
  27.  H  0.0025  0.0000
  28.  H  0.0000  0.0000
  29.  H  0.0000  0.0000


 Wiberg bond index, Totals by atom:                                            

     Atom    1
     ---- ------
   1.  C  3.9644
   2.  C  3.9640
   3.  C  3.9604
   4.  C  4.0104
   5.  C  3.9611
   6.  C  3.9641
   7.  C  3.9352
   8.  C  4.0087
   9.  N  3.2549
  10.  C  3.8371
  11.  C  3.9590
  12.  C  3.9620
  13.  C  3.9616
  14.  C  3.9606
  15.  C  3.8170
  16.  O  1.8483
  17.  F  1.0328
  18.  H  0.9591
  19.  H  0.9586
  20.  H  0.9597
  21.  H  0.9592
  22.  H  0.9587
  23.  H  0.9430
  24.  H  0.8409
  25.  H  0.9533
  26.  H  0.9570
  27.  H  0.9572
  28.  H  0.9585
  29.  H  0.9791


 Atom-atom overlap-weighted NAO bond order:                                    

     Atom    1       2       3       4       5       6       7       8       9
     ---- ------  ------  ------  ------  ------  ------  ------  ------  ------
   1.  C  0.0000  1.1503  0.0132 -0.0453  0.0136  1.1435  0.0008 -0.0005 -0.0007
   2.  C  1.1503  0.0000  1.1393  0.0223 -0.0427  0.0176  0.0090 -0.0007 -0.0002
   3.  C  0.0132  1.1393  0.0000  1.1312  0.0128 -0.0427  0.0124  0.0005 -0.0054
   4.  C -0.0453  0.0223  1.1312  0.0000  1.1226  0.0234  0.8660  0.0225 -0.0008
   5.  C  0.0136 -0.0427  0.0128  1.1226  0.0000  1.1464  0.0189 -0.0101  0.0036
   6.  C  1.1435  0.0176 -0.0427  0.0234  1.1464  0.0000  0.0077  0.0002 -0.0011
   7.  C  0.0008  0.0090  0.0124  0.8660  0.0189  0.0077  0.0000  0.8548  0.8177
   8.  C -0.0005 -0.0007  0.0005  0.0225 -0.0101  0.0002  0.8548  0.0000  0.0094
   9.  N -0.0007 -0.0002 -0.0054 -0.0008  0.0036 -0.0011  0.8177  0.0094  0.0000
  10.  C -0.0001  0.0001 -0.0002  0.0002 -0.0017  0.0004  0.0160  1.1343  0.0010
  11.  C -0.0000 -0.0000  0.0001 -0.0010  0.0001 -0.0000  0.0107  0.0308 -0.0019
  12.  C -0.0000 -0.0000 -0.0001 -0.0006  0.0002  0.0000  0.0009 -0.0405 -0.0001
  13.  C  0.0000 -0.0000  0.0002  0.0005  0.0005  0.0002  0.0081  0.0171 -0.0000
  14.  C  0.0003  0.0007 -0.0007 -0.0117 -0.0011  0.0003  0.0198  1.1190 -0.0072
  15.  C -0.0000  0.0002  0.0012  0.0021  0.0005 -0.0002  0.0110  0.0017  1.0322
  16.  O  0.0000  0.0001 -0.0007 -0.0007 -0.0000  0.0000  0.0057 -0.0003 -0.0345
  17.  F -0.0000  0.0000  0.0000  0.0000  0.0030  0.0000 -0.0038 -0.0310  0.0012
  18.  H  0.8058  0.0175  0.0021  0.0004  0.0019  0.0175 -0.0002  0.0000  0.0000
  19.  H  0.0184  0.8062  0.0164  0.0011 -0.0006  0.0030 -0.0006 -0.0000 -0.0000
  20.  H  0.0029  0.0179  0.8007  0.0146  0.0026  0.0014 -0.0042  0.0001 -0.0017
  21.  H  0.0027  0.0012  0.0027  0.0160  0.8002  0.0176 -0.0017 -0.0007 -0.0000
  22.  H  0.0183  0.0030 -0.0005  0.0012  0.0161  0.8066 -0.0007  0.0000  0.0000
  23.  H -0.0001  0.0000 -0.0001  0.0169 -0.0037 -0.0001  0.7573  0.0146 -0.0026
  24.  H -0.0000 -0.0002  0.0021 -0.0015  0.0003 -0.0001  0.0003 -0.0039  0.7100
  25.  H  0.0000 -0.0000  0.0000  0.0000 -0.0000 -0.0000 -0.0003  0.0011  0.0000
  26.  H  0.0000  0.0000 -0.0000  0.0000  0.0000  0.0000 -0.0002  0.0005  0.0000
  27.  H -0.0000 -0.0000  0.0000  0.0000  0.0000  0.0000 -0.0010  0.0052 -0.0000
  28.  H  0.0001  0.0002 -0.0005 -0.0012  0.0002  0.0002 -0.0013  0.0132 -0.0013
  29.  H  0.0000 -0.0000  0.0002  0.0011  0.0002  0.0000 -0.0039  0.0008 -0.0065

     Atom   10      11      12      13      14      15      16      17      18
     ---- ------  ------  ------  ------  ------  ------  ------  ------  ------
   1.  C -0.0001 -0.0000 -0.0000  0.0000  0.0003 -0.0000  0.0000 -0.0000  0.8058
   2.  C  0.0001 -0.0000 -0.0000 -0.0000  0.0007  0.0002  0.0001  0.0000  0.0175
   3.  C -0.0002  0.0001 -0.0001  0.0002 -0.0007  0.0012 -0.0007  0.0000  0.0021
   4.  C  0.0002 -0.0010 -0.0006  0.0005 -0.0117  0.0021 -0.0007  0.0000  0.0004
   5.  C -0.0017  0.0001  0.0002  0.0005 -0.0011  0.0005 -0.0000  0.0030  0.0019
   6.  C  0.0004 -0.0000  0.0000  0.0002  0.0003 -0.0002  0.0000  0.0000  0.0175
   7.  C  0.0160  0.0107  0.0009  0.0081  0.0198  0.0110  0.0057 -0.0038 -0.0002
   8.  C  1.1343  0.0308 -0.0405  0.0171  1.1190  0.0017 -0.0003 -0.0310  0.0000
   9.  N  0.0010 -0.0019 -0.0001 -0.0000 -0.0072  1.0322 -0.0345  0.0012  0.0000
  10.  C  0.0000  1.1408  0.0305 -0.0338  0.0269  0.0016 -0.0000  0.7436 -0.0000
  11.  C  1.1408  0.0000  1.1481  0.0120 -0.0373 -0.0001  0.0000 -0.0276 -0.0000
  12.  C  0.0305  1.1481  0.0000  1.1417  0.0136 -0.0000 -0.0000  0.0015  0.0000
  13.  C -0.0338  0.0120  1.1417  0.0000  1.1461  0.0001 -0.0000  0.0000  0.0000
  14.  C  0.0269 -0.0373  0.0136  1.1461  0.0000  0.0011  0.0001  0.0037 -0.0000
  15.  C  0.0016 -0.0001 -0.0000  0.0001  0.0011  0.0000  1.2259  0.0001 -0.0000
  16.  O -0.0000  0.0000 -0.0000 -0.0000  0.0001  1.2259  0.0000 -0.0000 -0.0000
  17.  F  0.7436 -0.0276  0.0015  0.0000  0.0037  0.0001 -0.0000  0.0000  0.0000
  18.  H -0.0000 -0.0000  0.0000  0.0000 -0.0000 -0.0000 -0.0000  0.0000  0.0000
  19.  H -0.0000 -0.0000  0.0000  0.0000 -0.0000 -0.0001  0.0000 -0.0000 -0.0034
  20.  H -0.0001 -0.0000 -0.0000 -0.0000  0.0001  0.0002  0.0000  0.0000  0.0000
  21.  H -0.0008 -0.0002  0.0001  0.0001  0.0002 -0.0000  0.0000  0.0008  0.0000
  22.  H  0.0000  0.0000 -0.0000  0.0000  0.0000 -0.0000  0.0000 -0.0000 -0.0034
  23.  H -0.0041 -0.0007  0.0000 -0.0001  0.0018 -0.0074  0.0002 -0.0007 -0.0000
  24.  H  0.0000 -0.0002 -0.0000  0.0002  0.0050  0.0078  0.0077 -0.0001  0.0000
  25.  H  0.0156  0.8024  0.0216  0.0027 -0.0001 -0.0000  0.0000  0.0022  0.0000
  26.  H  0.0001  0.0171  0.8047  0.0178  0.0017 -0.0000  0.0000  0.0000 -0.0000
  27.  H -0.0002  0.0058  0.0162  0.8007  0.0128 -0.0000  0.0000  0.0000  0.0000
  28.  H  0.0007  0.0015  0.0029  0.0187  0.7996 -0.0003 -0.0000 -0.0001 -0.0000
  29.  H -0.0002 -0.0000  0.0000  0.0000  0.0004  0.8074 -0.0118  0.0001 -0.0000

     Atom   19      20      21      22      23      24      25      26      27
     ---- ------  ------  ------  ------  ------  ------  ------  ------  ------
   1.  C  0.0184  0.0029  0.0027  0.0183 -0.0001 -0.0000  0.0000  0.0000 -0.0000
   2.  C  0.8062  0.0179  0.0012  0.0030  0.0000 -0.0002 -0.0000  0.0000 -0.0000
   3.  C  0.0164  0.8007  0.0027 -0.0005 -0.0001  0.0021  0.0000 -0.0000  0.0000
   4.  C  0.0011  0.0146  0.0160  0.0012  0.0169 -0.0015  0.0000  0.0000  0.0000
   5.  C -0.0006  0.0026  0.8002  0.0161 -0.0037  0.0003 -0.0000  0.0000  0.0000
   6.  C  0.0030  0.0014  0.0176  0.8066 -0.0001 -0.0001 -0.0000  0.0000  0.0000
   7.  C -0.0006 -0.0042 -0.0017 -0.0007  0.7573  0.0003 -0.0003 -0.0002 -0.0010
   8.  C -0.0000  0.0001 -0.0007  0.0000  0.0146 -0.0039  0.0011  0.0005  0.0052
   9.  N -0.0000 -0.0017 -0.0000  0.0000 -0.0026  0.7100  0.0000  0.0000 -0.0000
  10.  C -0.0000 -0.0001 -0.0008  0.0000 -0.0041  0.0000  0.0156  0.0001 -0.0002
  11.  C -0.0000 -0.0000 -0.0002  0.0000 -0.0007 -0.0002  0.8024  0.0171  0.0058
  12.  C  0.0000 -0.0000  0.0001 -0.0000  0.0000 -0.0000  0.0216  0.8047  0.0162
  13.  C  0.0000 -0.0000  0.0001  0.0000 -0.0001  0.0002  0.0027  0.0178  0.8007
  14.  C -0.0000  0.0001  0.0002  0.0000  0.0018  0.0050 -0.0001  0.0017  0.0128
  15.  C -0.0001  0.0002 -0.0000 -0.0000 -0.0074  0.0078 -0.0000 -0.0000 -0.0000
  16.  O  0.0000  0.0000  0.0000  0.0000  0.0002  0.0077  0.0000  0.0000  0.0000
  17.  F -0.0000  0.0000  0.0008 -0.0000 -0.0007 -0.0001  0.0022  0.0000  0.0000
  18.  H -0.0034  0.0000  0.0000 -0.0034 -0.0000  0.0000  0.0000 -0.0000  0.0000
  19.  H  0.0000 -0.0036 -0.0000  0.0000 -0.0000 -0.0000  0.0000  0.0000  0.0000
  20.  H -0.0036  0.0000  0.0000 -0.0000 -0.0003  0.0016  0.0000  0.0000 -0.0000
  21.  H -0.0000  0.0000  0.0000 -0.0034 -0.0017  0.0000 -0.0000 -0.0000 -0.0000
  22.  H  0.0000 -0.0000 -0.0034  0.0000 -0.0000 -0.0000 -0.0000 -0.0000 -0.0000
  23.  H -0.0000 -0.0003 -0.0017 -0.0000  0.0000  0.0017 -0.0000 -0.0000 -0.0000
  24.  H -0.0000  0.0016  0.0000 -0.0000  0.0017  0.0000 -0.0000  0.0000 -0.0000
  25.  H  0.0000  0.0000 -0.0000 -0.0000 -0.0000 -0.0000  0.0000 -0.0032 -0.0000
  26.  H  0.0000  0.0000 -0.0000 -0.0000 -0.0000  0.0000 -0.0032  0.0000 -0.0024
  27.  H  0.0000 -0.0000 -0.0000 -0.0000 -0.0000 -0.0000 -0.0000 -0.0024  0.0000
  28.  H -0.0000 -0.0003 -0.0000 -0.0000 -0.0003  0.0010 -0.0000  0.0000 -0.0030
  29.  H -0.0000 -0.0001 -0.0000 -0.0000 -0.0035  0.0036 -0.0000 -0.0000 -0.0000

     Atom   28      29
     ---- ------  ------
   1.  C  0.0001  0.0000
   2.  C  0.0002 -0.0000
   3.  C -0.0005  0.0002
   4.  C -0.0012  0.0011
   5.  C  0.0002  0.0002
   6.  C  0.0002  0.0000
   7.  C -0.0013 -0.0039
   8.  C  0.0132  0.0008
   9.  N -0.0013 -0.0065
  10.  C  0.0007 -0.0002
  11.  C  0.0015 -0.0000
  12.  C  0.0029  0.0000
  13.  C  0.0187  0.0000
  14.  C  0.7996  0.0004
  15.  C -0.0003  0.8074
  16.  O -0.0000 -0.0118
  17.  F -0.0001  0.0001
  18.  H -0.0000 -0.0000
  19.  H -0.0000 -0.0000
  20.  H -0.0003 -0.0001
  21.  H -0.0000 -0.0000
  22.  H -0.0000 -0.0000
  23.  H -0.0003 -0.0035
  24.  H  0.0010  0.0036
  25.  H -0.0000 -0.0000
  26.  H  0.0000 -0.0000
  27.  H -0.0030 -0.0000
  28.  H  0.0000 -0.0000
  29.  H -0.0000  0.0000


 Atom-atom overlap-weighted NAO bond order, Totals by atom:                    

     Atom    1
     ---- ------
   1.  C  3.1231
   2.  C  3.1414
   3.  C  3.0841
   4.  C  3.1792
   5.  C  3.0836
   6.  C  3.1416
   7.  C  3.3991
   8.  C  3.1378
   9.  N  2.5110
  10.  C  3.0706
  11.  C  3.1003
  12.  C  3.1404
  13.  C  3.1327
  14.  C  3.0952
  15.  C  3.0849
  16.  O  1.1916
  17.  F  0.6931
  18.  H  0.8383
  19.  H  0.8367
  20.  H  0.8318
  21.  H  0.8330
  22.  H  0.8372
  23.  H  0.7669
  24.  H  0.7352
  25.  H  0.8419
  26.  H  0.8363
  27.  H  0.8339
  28.  H  0.8298
  29.  H  0.7880


 MO bond order:                                                                

     Atom    1       2       3       4       5       6       7       8       9
     ---- ------  ------  ------  ------  ------  ------  ------  ------  ------
   1.  C  0.0000 -0.7752  0.0744 -0.0507  0.2807  0.5881  0.0372  0.0112 -0.0178
   2.  C -0.7752  0.0000 -0.3388 -0.0321 -0.1382  0.3404 -0.0518 -0.0162  0.0093
   3.  C  0.0744 -0.3388  0.0000  0.4459 -0.0191 -0.0557  0.1868  0.0047 -0.0037
   4.  C -0.0507 -0.0321  0.4459  0.0000 -0.8879  0.2127 -0.6309  0.0615  0.1125
   5.  C  0.2807 -0.1382 -0.0191 -0.8879  0.0000 -0.2499  0.0233  0.0206 -0.0870
   6.  C  0.5881  0.3404 -0.0557  0.2127 -0.2499  0.0000 -0.0590 -0.0047  0.0416
   7.  C  0.0372 -0.0518  0.1868 -0.6309  0.0233 -0.0590  0.0000  0.3811 -1.4999
   8.  C  0.0112 -0.0162  0.0047  0.0615  0.0206 -0.0047  0.3811  0.0000  0.2243
   9.  N -0.0178  0.0093 -0.0037  0.1125 -0.0870  0.0416 -1.4999  0.2243  0.0000
  10.  C  0.0249  0.0114 -0.0295  0.0379 -0.0297 -0.0126  0.0810  2.0686  0.2722
  11.  C -0.0158 -0.0043  0.0044 -0.0020  0.0259 -0.0017 -0.0525  0.0345  0.0065
  12.  C -0.0218 -0.0205  0.0145 -0.0313  0.0536  0.0037 -0.0483 -1.0179 -0.1466
  13.  C  0.0137  0.0007 -0.0022 -0.0160 -0.0117  0.0150 -0.0529 -0.2003 -0.0547
  14.  C  0.0302  0.0281 -0.0170  0.0943 -0.0559  0.0114  0.0493  2.0126  0.2558
  15.  C  0.0041  0.0032 -0.0209 -0.0197 -0.0049  0.0035 -0.0453 -0.0361 -0.5632
  16.  O -0.0089  0.0017 -0.0060  0.0513 -0.0061  0.0279 -0.2148  0.0446  0.0364
  17.  F -0.0114 -0.0134 -0.0002 -0.0352 -0.0084 -0.0087  0.1240 -0.5348 -0.0655
  18.  H  1.4779  0.0905  0.1252  0.0364  0.1071 -0.0623  0.0245  0.0016  0.0018
  19.  H -0.0791  0.2182  0.0972  0.0252 -0.0005  0.0027 -0.0035  0.0036 -0.0075
  20.  H -0.0612  0.0015 -0.7497  0.0268 -0.0666  0.0007 -0.0466  0.0038  0.0203
  21.  H  0.0582  0.0226  0.0713  0.1078  0.8208 -0.0966 -0.0078  0.0183  0.0350
  22.  H  0.0314  0.1447  0.0276  0.1444  0.0737  1.8212  0.0027  0.0026  0.0232
  23.  H -0.0388 -0.0022  0.0985 -0.0660  0.0487 -0.0207  0.3087 -0.0196  0.0313
  24.  H -0.0138  0.0100 -0.0057  0.0139 -0.0159  0.0121 -0.0707  0.0034  0.3052
  25.  H -0.0028 -0.0006  0.0023 -0.0065 -0.0020 -0.0003 -0.0039  0.0543  0.0097
  26.  H  0.0002  0.0021  0.0003  0.0015 -0.0005 -0.0003  0.0190  0.0196  0.0023
  27.  H -0.0025 -0.0011  0.0037  0.0062  0.0011  0.0007 -0.0105  0.0630 -0.0082
  28.  H -0.0011 -0.0040  0.0008 -0.0087 -0.0053  0.0005 -0.0259  0.0280  0.0154
  29.  H  0.0062 -0.0013 -0.0035 -0.0129  0.0006  0.0031 -0.0336  0.0024 -0.1025

     Atom   10      11      12      13      14      15      16      17      18
     ---- ------  ------  ------  ------  ------  ------  ------  ------  ------
   1.  C  0.0249 -0.0158 -0.0218  0.0137  0.0302  0.0041 -0.0089 -0.0114  1.4779
   2.  C  0.0114 -0.0043 -0.0205  0.0007  0.0281  0.0032  0.0017 -0.0134  0.0905
   3.  C -0.0295  0.0044  0.0145 -0.0022 -0.0170 -0.0209 -0.0060 -0.0002  0.1252
   4.  C  0.0379 -0.0020 -0.0313 -0.0160  0.0943 -0.0197  0.0513 -0.0352  0.0364
   5.  C -0.0297  0.0259  0.0536 -0.0117 -0.0559 -0.0049 -0.0061 -0.0084  0.1071
   6.  C -0.0126 -0.0017  0.0037  0.0150  0.0114  0.0035  0.0279 -0.0087 -0.0623
   7.  C  0.0810 -0.0525 -0.0483 -0.0529  0.0493 -0.0453 -0.2148  0.1240  0.0245
   8.  C  2.0686  0.0345 -1.0179 -0.2003  2.0126 -0.0361  0.0446 -0.5348  0.0016
   9.  N  0.2722  0.0065 -0.1466 -0.0547  0.2558 -0.5632  0.0364 -0.0655  0.0018
  10.  C  0.0000  2.0743  0.1087 -1.0048 -0.2624 -0.0213  0.0747  0.7922 -0.0018
  11.  C  2.0743  0.0000  2.2625  0.0311 -1.1002  0.0184 -0.0074 -0.5542  0.0013
  12.  C  0.1087  2.2625  0.0000  2.0761  0.0404  0.0398 -0.0646 -0.0434  0.0011
  13.  C -1.0048  0.0311  2.0761  0.0000  2.0273  0.0036  0.0074  0.3961 -0.0010
  14.  C -0.2624 -1.1002  0.0404  2.0273  0.0000 -0.0567  0.0786 -0.0282  0.0007
  15.  C -0.0213  0.0184  0.0398  0.0036 -0.0567  0.0000 -0.7046 -0.0069  0.0011
  16.  O  0.0747 -0.0074 -0.0646  0.0074  0.0786 -0.7046  0.0000 -0.0161 -0.0003
  17.  F  0.7922 -0.5542 -0.0434  0.3961 -0.0282 -0.0069 -0.0161  0.0000  0.0014
  18.  H -0.0018  0.0013  0.0011 -0.0010  0.0007  0.0011 -0.0003  0.0014  0.0000
  19.  H  0.0080  0.0011 -0.0059 -0.0014  0.0086  0.0003 -0.0011  0.0007 -0.0561
  20.  H  0.0093  0.0007 -0.0068 -0.0052  0.0148  0.0015  0.0122 -0.0041 -0.0097
  21.  H  0.0124 -0.0056  0.0010  0.0028 -0.0017 -0.0016  0.0107  0.0024 -0.0095
  22.  H -0.0030  0.0000 -0.0039 -0.0010  0.0057  0.0008  0.0070  0.0009 -0.0557
  23.  H -0.0095 -0.0061 -0.0090  0.0020  0.0297 -0.0749  0.0516 -0.0072  0.0016
  24.  H  0.0121  0.0141  0.0048  0.0046 -0.0395  0.1099 -0.0628 -0.0006  0.0003
  25.  H  0.0466  0.8350  0.0069  0.0673  0.0121 -0.0030  0.0064 -0.0179  0.0002
  26.  H  0.0840  0.0158  0.9316  0.0308  0.0719  0.0001  0.0028 -0.0130 -0.0000
  27.  H  0.0176  0.0550  0.0023  0.6252  0.0386  0.0018  0.0057  0.0125 -0.0000
  28.  H  0.0325  0.0140  0.0177  0.0041  0.1847  0.0044  0.0041  0.0028 -0.0003
  29.  H  0.0034 -0.0007  0.0022  0.0050 -0.0063  0.7314  0.1960  0.0032  0.0008

     Atom   19      20      21      22      23      24      25      26      27
     ---- ------  ------  ------  ------  ------  ------  ------  ------  ------
   1.  C -0.0791 -0.0612  0.0582  0.0314 -0.0388 -0.0138 -0.0028  0.0002 -0.0025
   2.  C  0.2182  0.0015  0.0226  0.1447 -0.0022  0.0100 -0.0006  0.0021 -0.0011
   3.  C  0.0972 -0.7497  0.0713  0.0276  0.0985 -0.0057  0.0023  0.0003  0.0037
   4.  C  0.0252  0.0268  0.1078  0.1444 -0.0660  0.0139 -0.0065  0.0015  0.0062
   5.  C -0.0005 -0.0666  0.8208  0.0737  0.0487 -0.0159 -0.0020 -0.0005  0.0011
   6.  C  0.0027  0.0007 -0.0966  1.8212 -0.0207  0.0121 -0.0003 -0.0003  0.0007
   7.  C -0.0035 -0.0466 -0.0078  0.0027  0.3087 -0.0707 -0.0039  0.0190 -0.0105
   8.  C  0.0036  0.0038  0.0183  0.0026 -0.0196  0.0034  0.0543  0.0196  0.0630
   9.  N -0.0075  0.0203  0.0350  0.0232  0.0313  0.3052  0.0097  0.0023 -0.0082
  10.  C  0.0080  0.0093  0.0124 -0.0030 -0.0095  0.0121  0.0466  0.0840  0.0176
  11.  C  0.0011  0.0007 -0.0056  0.0000 -0.0061  0.0141  0.8350  0.0158  0.0550
  12.  C -0.0059 -0.0068  0.0010 -0.0039 -0.0090  0.0048  0.0069  0.9316  0.0023
  13.  C -0.0014 -0.0052  0.0028 -0.0010  0.0020  0.0046  0.0673  0.0308  0.6252
  14.  C  0.0086  0.0148 -0.0017  0.0057  0.0297 -0.0395  0.0121  0.0719  0.0386
  15.  C  0.0003  0.0015 -0.0016  0.0008 -0.0749  0.1099 -0.0030  0.0001  0.0018
  16.  O -0.0011  0.0122  0.0107  0.0070  0.0516 -0.0628  0.0064  0.0028  0.0057
  17.  F  0.0007 -0.0041  0.0024  0.0009 -0.0072 -0.0006 -0.0179 -0.0130  0.0125
  18.  H -0.0561 -0.0097 -0.0095 -0.0557  0.0016  0.0003  0.0002 -0.0000 -0.0000
  19.  H  0.0000 -0.0555  0.0096 -0.0096  0.0045  0.0003 -0.0009  0.0001  0.0001
  20.  H -0.0555  0.0000 -0.0135  0.0095  0.0054  0.0141 -0.0015  0.0008  0.0004
  21.  H  0.0096 -0.0135  0.0000 -0.0551 -0.0059  0.0004 -0.0032 -0.0012 -0.0005
  22.  H -0.0096  0.0095 -0.0551  0.0000 -0.0035  0.0055 -0.0001 -0.0003 -0.0000
  23.  H  0.0045  0.0054 -0.0059 -0.0035  0.0000  0.0993 -0.0081 -0.0014  0.0142
  24.  H  0.0003  0.0141  0.0004  0.0055  0.0993  0.0000  0.0047 -0.0001  0.0022
  25.  H -0.0009 -0.0015 -0.0032 -0.0001 -0.0081  0.0047  0.0000 -0.0551 -0.0129
  26.  H  0.0001  0.0008 -0.0012 -0.0003 -0.0014 -0.0001 -0.0551  0.0000 -0.0509
  27.  H  0.0001  0.0004 -0.0005 -0.0000  0.0142  0.0022 -0.0129 -0.0509  0.0000
  28.  H -0.0018 -0.0038  0.0006 -0.0010  0.0104  0.0138  0.0062 -0.0110 -0.0518
  29.  H  0.0000 -0.0067  0.0003 -0.0002  0.0028  0.1138 -0.0006  0.0007  0.0003

     Atom   28      29
     ---- ------  ------
   1.  C -0.0011  0.0062
   2.  C -0.0040 -0.0013
   3.  C  0.0008 -0.0035
   4.  C -0.0087 -0.0129
   5.  C -0.0053  0.0006
   6.  C  0.0005  0.0031
   7.  C -0.0259 -0.0336
   8.  C  0.0280  0.0024
   9.  N  0.0154 -0.1025
  10.  C  0.0325  0.0034
  11.  C  0.0140 -0.0007
  12.  C  0.0177  0.0022
  13.  C  0.0041  0.0050
  14.  C  0.1847 -0.0063
  15.  C  0.0044  0.7314
  16.  O  0.0041  0.1960
  17.  F  0.0028  0.0032
  18.  H -0.0003  0.0008
  19.  H -0.0018  0.0000
  20.  H -0.0038 -0.0067
  21.  H  0.0006  0.0003
  22.  H -0.0010 -0.0002
  23.  H  0.0104  0.0028
  24.  H  0.0138  0.1138
  25.  H  0.0062 -0.0006
  26.  H -0.0110  0.0007
  27.  H -0.0518  0.0003
  28.  H  0.0000 -0.0047
  29.  H -0.0047  0.0000


 MO atomic valencies:                                                          

     Atom    1
     ---- ------
   1.  C  1.5376
   2.  C -0.5151
   3.  C -0.0946
   4.  C -0.4215
   5.  C -0.1337
   6.  C  2.5129
   7.  C -1.6204
   8.  C  3.2346
   9.  N -1.1539
  10.  C  4.3970
  11.  C  3.6441
  12.  C  4.1467
  13.  C  3.9618
  14.  C  3.4270
  15.  C -0.6352
  16.  O -0.4735
  17.  F -0.0331
  18.  H  1.6769
  19.  H  0.1575
  20.  H -0.9090
  21.  H  0.9720
  22.  H  2.1673
  23.  H  0.4358
  24.  H  0.5352
  25.  H  0.9323
  26.  H  1.0498
  27.  H  0.7118
  28.  H  0.2204
  29.  H  0.8992


 NATURAL BOND ORBITAL ANALYSIS:

                       Occupancies       Lewis Structure    Low   High
           Occ.    -------------------  -----------------   occ   occ
  Cycle   Thresh.   Lewis   Non-Lewis     CR  BD  3C  LP    (L)   (NL)   Dev
 =============================================================================
   1(1)    1.90   112.94956   7.05044     17  31   0  12     7      7    0.45
   2(2)    1.90   112.94956   7.05044     17  31   0  12     7      7    0.45
   3(1)    1.80   112.94956   7.05044     17  31   0  12     7      7    0.45
   4(2)    1.80   112.94956   7.05044     17  31   0  12     7      7    0.45
   5(1)    1.70   112.54308   7.45692     17  32   0  11     6      8    0.45
   6(2)    1.70   112.54308   7.45692     17  32   0  11     6      8    0.45
   7(1)    1.60   116.76356   3.23644     17  37   0   6     0      7    0.45
   8(2)    1.60   116.81748   3.18252     17  37   0   6     0      7    0.45
   9(3)    1.60   116.86310   3.13690     17  37   0   6     0      7    0.43
  10(4)    1.60   116.81748   3.18252     17  37   0   6     0      7    0.45
  11(5)    1.60   116.86310   3.13690     17  37   0   6     0      7    0.43
  12(1)    1.50   116.40384   3.59616     17  36   0   7     0      7    0.61
  13(2)    1.50   116.40384   3.59616     17  36   0   7     0      7    0.61
  14(1)    1.60   116.86310   3.13690     17  37   0   6     0      7    0.43
 -----------------------------------------------------------------------------

 Structure accepted: RESONANCE keyword permits strongly delocalized structure

 WARNING:  1 low occupancy (<1.9990e) core orbital  found on  C   10

 --------------------------------------------------------
   Core                     33.98753 ( 99.963% of  34)
   Valence Lewis            82.87557 ( 96.367% of  86)
  ==================       ============================
   Total Lewis             116.86310 ( 97.386% of 120)
  -----------------------------------------------------
   Valence non-Lewis         2.90072 (  2.417% of 120)
   Rydberg non-Lewis         0.23618 (  0.197% of 120)
  ==================       ============================
   Total non-Lewis           3.13690 (  2.614% of 120)
 --------------------------------------------------------


       (Occupancy)   Bond orbital/ Coefficients/ Hybrids
 ---------------------------------------------------------------------------------
     1. (1.98159) BD ( 1) C   1 - C   2  
                ( 49.92%)   0.7065* C   1 s( 34.72%)p 1.88( 65.25%)d 0.00(  0.03%)
                                            0.0000  0.5891 -0.0112  0.0001 -0.0000
                                           -0.1300 -0.0156  0.0046 -0.0000 -0.5169
                                           -0.0108  0.0118 -0.0001 -0.6053  0.0373
                                            0.0073 -0.0001  0.0066  0.0025  0.0136
                                           -0.0076  0.0051
                ( 50.08%)   0.7077* C   2 s( 34.69%)p 1.88( 65.28%)d 0.00(  0.03%)
                                            0.0000  0.5888 -0.0127 -0.0019 -0.0004
                                            0.1465 -0.0221 -0.0003 -0.0001  0.5356
                                           -0.0342  0.0057  0.0002  0.5852  0.0119
                                            0.0125  0.0006  0.0050  0.0016  0.0134
                                           -0.0064  0.0080
     2. (1.66555) BD ( 2) C   1 - C   2  
                ( 50.39%)   0.7099* C   1 s(  0.00%)p 1.00( 99.96%)d 0.00(  0.04%)
                                            0.0000 -0.0006 -0.0001  0.0003  0.0000
                                            0.8522  0.0228  0.0108 -0.0005 -0.4732
                                           -0.0125 -0.0062  0.0004  0.2204  0.0059
                                            0.0029 -0.0001 -0.0106 -0.0065 -0.0011
                                           -0.0148 -0.0021
                ( 49.61%)   0.7044* C   2 s(  0.00%)p 1.00( 99.96%)d 0.00(  0.04%)
                                           -0.0000 -0.0001 -0.0004  0.0000 -0.0000
                                            0.8520  0.0215 -0.0107 -0.0012 -0.4737
                                           -0.0119  0.0061  0.0008  0.2204  0.0055
                                           -0.0029 -0.0004  0.0051  0.0156 -0.0079
                                            0.0003  0.0073
     3. (1.98161) BD ( 1) C   1 - C   6  
                ( 49.92%)   0.7065* C   1 s( 34.65%)p 1.89( 65.32%)d 0.00(  0.03%)
                                            0.0000  0.5885 -0.0115  0.0000 -0.0000
                                           -0.2697 -0.0088  0.0065 -0.0001 -0.1382
                                           -0.0293  0.0063 -0.0001  0.7479 -0.0289
                                           -0.0115 -0.0001  0.0052 -0.0102 -0.0052
                                           -0.0007  0.0128
                ( 50.08%)   0.7077* C   6 s( 34.70%)p 1.88( 65.27%)d 0.00(  0.03%)
                                            0.0000  0.5889 -0.0133 -0.0022 -0.0005
                                            0.2835 -0.0211  0.0025  0.0000  0.1652
                                           -0.0366 -0.0017 -0.0002 -0.7369  0.0033
                                           -0.0133 -0.0006  0.0038 -0.0092 -0.0027
                                           -0.0005  0.0144
     4. (1.98165) BD ( 1) C   1 - H  18  
                ( 60.24%)   0.7762* C   1 s( 30.55%)p 2.27( 69.38%)d 0.00(  0.07%)
                                           -0.0003  0.5524  0.0181 -0.0003  0.0001
                                            0.4274  0.0022  0.0042  0.0009  0.6987
                                            0.0036  0.0069  0.0015 -0.1512 -0.0006
                                           -0.0014 -0.0003  0.0184 -0.0035 -0.0075
                                           -0.0092 -0.0131
                ( 39.76%)   0.6305* H  18 s(100.00%)
                                            1.0000  0.0005  0.0012
     5. (1.97914) BD ( 1) C   2 - C   3  
                ( 49.50%)   0.7036* C   2 s( 34.71%)p 1.88( 65.25%)d 0.00(  0.03%)
                                            0.0000  0.5891 -0.0108  0.0007  0.0002
                                           -0.4126  0.0042 -0.0077 -0.0003 -0.6801
                                            0.0230 -0.0103 -0.0003  0.1335  0.0350
                                            0.0061  0.0007  0.0143 -0.0049 -0.0048
                                           -0.0070 -0.0047
                ( 50.50%)   0.7106* C   3 s( 34.90%)p 1.86( 65.07%)d 0.00(  0.03%)
                                           -0.0001  0.5906  0.0150 -0.0017 -0.0000
                                            0.4170 -0.0114 -0.0042  0.0003  0.6720
                                           -0.0008 -0.0083  0.0002 -0.1531  0.0395
                                           -0.0032 -0.0009  0.0143 -0.0029 -0.0017
                                           -0.0080 -0.0055
     6. (1.98137) BD ( 1) C   2 - H  19  
                ( 60.31%)   0.7766* C   2 s( 30.51%)p 2.28( 69.42%)d 0.00(  0.07%)
                                            0.0003 -0.5521 -0.0186 -0.0009 -0.0003
                                           -0.2846 -0.0015  0.0029 -0.0006 -0.1545
                                           -0.0004  0.0021 -0.0003  0.7676  0.0047
                                           -0.0072  0.0013 -0.0012  0.0138  0.0083
                                           -0.0028 -0.0200
                ( 39.69%)   0.6300* H  19 s(100.00%)
                                           -1.0000 -0.0005 -0.0012
     7. (1.97415) BD ( 1) C   3 - C   4  
                ( 49.10%)   0.7007* C   3 s( 34.84%)p 1.87( 65.13%)d 0.00(  0.03%)
                                            0.0001  0.5902  0.0060  0.0042  0.0002
                                           -0.2822  0.0119  0.0030  0.0000 -0.1763
                                            0.0207  0.0023  0.0015  0.7347  0.0026
                                           -0.0108  0.0011  0.0043 -0.0087 -0.0031
                                           -0.0010  0.0129
                ( 50.90%)   0.7135* C   4 s( 34.14%)p 1.93( 65.83%)d 0.00(  0.03%)
                                           -0.0000  0.5843  0.0069  0.0024  0.0002
                                            0.2752 -0.0004 -0.0022  0.0008  0.1414
                                            0.0075  0.0009 -0.0004 -0.7498  0.0146
                                            0.0023 -0.0028  0.0039 -0.0097 -0.0046
                                            0.0003  0.0126
     8. (1.67037) BD ( 2) C   3 - C   4  
                ( 49.90%)   0.7064* C   3 s(  0.00%)p 1.00( 99.96%)d 0.00(  0.04%)
                                           -0.0001 -0.0045 -0.0019 -0.0022  0.0002
                                            0.8521  0.0098  0.0067 -0.0019 -0.4754
                                           -0.0104 -0.0033 -0.0003  0.2171  0.0039
                                            0.0010 -0.0000  0.0046  0.0157 -0.0082
                                            0.0006  0.0070
                ( 50.10%)   0.7078* C   4 s(  0.00%)p 1.00( 99.96%)d 0.00(  0.03%)
                                            0.0001 -0.0012 -0.0063 -0.0010 -0.0001
                                            0.8491  0.0062  0.0073 -0.0042 -0.4795
                                           -0.0098 -0.0044  0.0013  0.2202  0.0019
                                            0.0011 -0.0011  0.0043 -0.0089  0.0080
                                            0.0122 -0.0046
     9. (1.98025) BD ( 1) C   3 - H  20  
                ( 60.26%)   0.7762* C   3 s( 30.16%)p 2.31( 69.77%)d 0.00(  0.07%)
                                            0.0003 -0.5490  0.0166  0.0024  0.0001
                                            0.1388  0.0038 -0.0018 -0.0008  0.5384
                                            0.0073  0.0001  0.0001  0.6232 -0.0065
                                            0.0053  0.0022 -0.0039 -0.0059 -0.0220
                                            0.0089 -0.0079
                ( 39.74%)   0.6304* H  20 s(100.00%)
                                           -1.0000 -0.0016 -0.0008
    10. (1.97347) BD ( 1) C   4 - C   5  
                ( 50.87%)   0.7133* C   4 s( 33.82%)p 1.96( 66.14%)d 0.00(  0.03%)
                                           -0.0000  0.5815  0.0047  0.0013  0.0003
                                            0.1412  0.0045  0.0000  0.0004  0.5260
                                           -0.0038 -0.0005  0.0018  0.6039 -0.0133
                                           -0.0025  0.0032  0.0056  0.0030  0.0142
                                           -0.0067  0.0064
                ( 49.13%)   0.7009* C   5 s( 34.97%)p 1.86( 65.00%)d 0.00(  0.03%)
                                            0.0001  0.5913  0.0061  0.0043  0.0003
                                           -0.1443  0.0139  0.0013  0.0007 -0.5414
                                            0.0160  0.0073  0.0002 -0.5791 -0.0108
                                            0.0084 -0.0019  0.0053  0.0013  0.0127
                                           -0.0068  0.0068
    11. (1.96706) BD ( 1) C   4 - C   7  
                ( 48.68%)   0.6977* C   4 s( 32.00%)p 2.12( 67.97%)d 0.00(  0.03%)
                                            0.0002  0.5656 -0.0084 -0.0051 -0.0005
                                           -0.4276  0.0031  0.0001 -0.0007 -0.6874
                                           -0.0200  0.0045 -0.0021  0.1541  0.0086
                                           -0.0007  0.0010  0.0127 -0.0034 -0.0038
                                           -0.0069 -0.0064
                ( 51.32%)   0.7164* C   7 s( 29.09%)p 2.44( 70.88%)d 0.00(  0.03%)
                                            0.0001  0.5393  0.0085 -0.0005 -0.0000
                                            0.4377  0.0232 -0.0019  0.0041  0.6867
                                           -0.0138 -0.0041  0.0013 -0.2118  0.0029
                                           -0.0024 -0.0011  0.0123 -0.0056 -0.0059
                                           -0.0028 -0.0061
    12. (1.97944) BD ( 1) C   5 - C   6  
                ( 50.47%)   0.7104* C   5 s( 34.87%)p 1.87( 65.10%)d 0.00(  0.03%)
                                            0.0001 -0.5903 -0.0142  0.0020  0.0002
                                           -0.4135  0.0032  0.0055 -0.0003 -0.6784
                                            0.0206  0.0058 -0.0006  0.1344  0.0355
                                           -0.0062 -0.0004 -0.0139  0.0047  0.0045
                                            0.0069  0.0043
                ( 49.53%)   0.7038* C   6 s( 34.60%)p 1.89( 65.37%)d 0.00(  0.03%)
                                           -0.0000 -0.5881  0.0096 -0.0012 -0.0003
                                            0.4145 -0.0120  0.0070  0.0002  0.6743
                                           -0.0020  0.0126  0.0008 -0.1590  0.0397
                                            0.0015  0.0006 -0.0143  0.0027  0.0017
                                            0.0080  0.0057
    13. (1.66962) BD ( 2) C   5 - C   6  
                ( 50.38%)   0.7098* C   5 s(  0.00%)p 1.00( 99.96%)d 0.00(  0.04%)
                                            0.0000 -0.0033 -0.0008 -0.0002  0.0000
                                            0.8519  0.0156  0.0145 -0.0016 -0.4717
                                           -0.0105 -0.0068  0.0010  0.2254  0.0043
                                            0.0019 -0.0004  0.0055 -0.0080  0.0081
                                            0.0133 -0.0046
                ( 49.62%)   0.7044* C   6 s(  0.00%)p 1.00( 99.96%)d 0.00(  0.04%)
                                            0.0000 -0.0003 -0.0003 -0.0006 -0.0000
                                            0.8525  0.0202 -0.0099 -0.0005 -0.4720
                                           -0.0115  0.0058  0.0000  0.2219  0.0052
                                           -0.0029 -0.0000 -0.0111 -0.0074 -0.0009
                                           -0.0153 -0.0025
    14. (1.98004) BD ( 1) C   5 - H  21  
                ( 60.28%)   0.7764* C   5 s( 30.07%)p 2.32( 69.87%)d 0.00(  0.07%)
                                           -0.0003  0.5481 -0.0163 -0.0022 -0.0000
                                           -0.2852 -0.0040 -0.0000  0.0002 -0.1505
                                           -0.0095  0.0032  0.0013  0.7711 -0.0015
                                            0.0042  0.0019  0.0022 -0.0145 -0.0084
                                            0.0026  0.0198
                ( 39.72%)   0.6303* H  21 s(100.00%)
                                            1.0000  0.0014  0.0009
    15. (1.98166) BD ( 1) C   6 - H  22  
                ( 60.30%)   0.7765* C   6 s( 30.61%)p 2.26( 69.32%)d 0.00(  0.07%)
                                           -0.0003  0.5530  0.0181  0.0009  0.0002
                                            0.1396  0.0004 -0.0015  0.0002  0.5416
                                            0.0026 -0.0055  0.0010  0.6167  0.0034
                                           -0.0056  0.0010  0.0035  0.0065  0.0221
                                           -0.0081  0.0078
                ( 39.70%)   0.6301* H  22 s(100.00%)
                                            1.0000  0.0006  0.0012
    16. (1.96224) BD ( 1) C   7 - C   8  
                ( 50.53%)   0.7108* C   7 s( 27.69%)p 2.61( 72.29%)d 0.00(  0.03%)
                                           -0.0002 -0.5261 -0.0061 -0.0007 -0.0001
                                           -0.4191 -0.0163  0.0070 -0.0040  0.5178
                                           -0.0117 -0.0031  0.0017 -0.5278  0.0026
                                            0.0028 -0.0021  0.0111 -0.0077  0.0099
                                            0.0021  0.0012
                ( 49.47%)   0.7034* C   8 s( 32.11%)p 2.11( 67.86%)d 0.00(  0.03%)
                                           -0.0003 -0.5666  0.0082  0.0034  0.0008
                                            0.4203 -0.0029 -0.0012  0.0001 -0.5076
                                           -0.0152  0.0043 -0.0014  0.4939  0.0121
                                           -0.0035  0.0015  0.0104 -0.0071  0.0098
                                            0.0001 -0.0011
    17. (1.98187) BD ( 1) C   7 - N   9  
                ( 38.79%)   0.6228* C   7 s( 21.95%)p 3.55( 77.96%)d 0.00(  0.09%)
                                           -0.0000  0.4679  0.0241  0.0007 -0.0003
                                           -0.2264  0.0164  0.0002 -0.0016 -0.4475
                                            0.0127 -0.0009  0.0001 -0.7262  0.0184
                                           -0.0046  0.0005  0.0052  0.0088  0.0237
                                           -0.0058  0.0149
                ( 61.21%)   0.7824* N   9 s( 35.30%)p 1.83( 64.67%)d 0.00(  0.03%)
                                           -0.0000  0.5941 -0.0022 -0.0047  0.0001
                                            0.2038 -0.0015 -0.0007  0.0001  0.4201
                                           -0.0002 -0.0037  0.0005  0.6547  0.0003
                                           -0.0047  0.0013  0.0022  0.0033  0.0152
                                            0.0009  0.0071
    18. (1.96171) BD ( 1) C   7 - H  23  
                ( 62.40%)   0.7899* C   7 s( 21.33%)p 3.68( 78.60%)d 0.00(  0.08%)
                                            0.0002 -0.4611  0.0265  0.0001 -0.0003
                                            0.7611  0.0188  0.0016 -0.0018 -0.2425
                                           -0.0048 -0.0032 -0.0004 -0.3837 -0.0158
                                           -0.0015  0.0031  0.0116  0.0168 -0.0057
                                           -0.0164  0.0062
                ( 37.60%)   0.6132* H  23 s(100.00%)
                                           -1.0000 -0.0037 -0.0003
    19. (1.97675) BD ( 1) C   8 - C  10  
                ( 50.65%)   0.7117* C   8 s( 33.09%)p 2.02( 66.87%)d 0.00(  0.04%)
                                           -0.0001  0.5752  0.0023  0.0032  0.0007
                                           -0.2924  0.0145  0.0003 -0.0020 -0.1572
                                           -0.0078  0.0003  0.0001  0.7471 -0.0052
                                           -0.0020  0.0028  0.0004 -0.0111 -0.0076
                                            0.0023  0.0154
                ( 49.35%)   0.7025* C  10 s( 38.92%)p 1.57( 61.06%)d 0.00(  0.02%)
                                            0.0001  0.6239  0.0036  0.0025  0.0002
                                            0.2046  0.0125 -0.0053  0.0034  0.2068
                                           -0.0057 -0.0025 -0.0019 -0.7250 -0.0052
                                            0.0103 -0.0006  0.0012 -0.0045 -0.0071
                                           -0.0005  0.0110
    20. (1.66043) BD ( 2) C   8 - C  10  
                ( 52.49%)   0.7245* C   8 s(  0.00%)p 1.00( 99.96%)d 0.00(  0.04%)
                                            0.0000 -0.0015 -0.0033 -0.0005 -0.0001
                                            0.5102  0.0037  0.0037 -0.0021  0.7786
                                            0.0100  0.0072 -0.0023  0.3647  0.0042
                                            0.0042 -0.0016 -0.0038  0.0088  0.0102
                                            0.0071  0.0103
                ( 47.51%)   0.6893* C  10 s(  0.00%)p 1.00( 99.96%)d 0.00(  0.04%)
                                           -0.0000 -0.0021  0.0008 -0.0016 -0.0000
                                            0.5074  0.0083  0.0076  0.0042  0.7805
                                            0.0154  0.0100  0.0072  0.3640  0.0055
                                            0.0053  0.0029  0.0086 -0.0036 -0.0117
                                            0.0061 -0.0098
    21. (1.97048) BD ( 1) C   8 - C  14  
                ( 51.24%)   0.7158* C   8 s( 34.77%)p 1.88( 65.20%)d 0.00(  0.03%)
                                           -0.0002  0.5896  0.0090 -0.0013 -0.0000
                                            0.6905 -0.0117 -0.0014  0.0024 -0.3328
                                            0.0053  0.0000 -0.0003 -0.2533  0.0065
                                            0.0008 -0.0030 -0.0131 -0.0069  0.0020
                                            0.0087 -0.0053
                ( 48.76%)   0.6983* C  14 s( 34.42%)p 1.90( 65.56%)d 0.00(  0.03%)
                                            0.0001  0.5866  0.0064  0.0030  0.0003
                                           -0.6933  0.0072  0.0098 -0.0003  0.3387
                                           -0.0125 -0.0053 -0.0007  0.2439  0.0169
                                           -0.0037  0.0014 -0.0107 -0.0090  0.0013
                                            0.0088 -0.0025
    22. (1.99096) BD ( 1) N   9 - C  15  
                ( 63.19%)   0.7949* N   9 s( 35.63%)p 1.81( 64.32%)d 0.00(  0.05%)
                                            0.0000  0.5968  0.0111  0.0054  0.0000
                                           -0.7591  0.0120 -0.0010 -0.0020 -0.1316
                                            0.0131 -0.0027 -0.0000 -0.2210  0.0215
                                           -0.0038 -0.0003  0.0048  0.0081  0.0051
                                            0.0172 -0.0071
                ( 36.81%)   0.6067* C  15 s( 32.56%)p 2.07( 67.36%)d 0.00(  0.08%)
                                            0.0001  0.5703 -0.0195  0.0031 -0.0022
                                            0.7787 -0.0285 -0.0063  0.0038  0.1373
                                           -0.0040 -0.0045 -0.0002  0.2178 -0.0066
                                           -0.0072  0.0002  0.0077  0.0123 -0.0007
                                            0.0203 -0.0120
    23. (1.98507) BD ( 1) N   9 - H  24  
                ( 70.71%)   0.8409* N   9 s( 28.96%)p 2.45( 70.97%)d 0.00(  0.06%)
                                           -0.0002  0.5382 -0.0050 -0.0023 -0.0001
                                            0.6173 -0.0118 -0.0018 -0.0001 -0.3170
                                            0.0087  0.0004  0.0013 -0.4773  0.0129
                                            0.0004  0.0020 -0.0104 -0.0159  0.0128
                                            0.0106  0.0005
                ( 29.29%)   0.5412* H  24 s(100.00%)
                                            1.0000 -0.0069  0.0021
    24. (1.98027) BD ( 1) C  10 - C  11  
                ( 50.40%)   0.7099* C  10 s( 37.91%)p 1.64( 62.07%)d 0.00(  0.02%)
                                           -0.0001  0.6156  0.0063 -0.0018  0.0007
                                            0.3765  0.0175 -0.0097  0.0014 -0.4767
                                           -0.0017  0.0038 -0.0001  0.5008 -0.0210
                                            0.0038 -0.0017 -0.0076  0.0071 -0.0113
                                           -0.0017  0.0034
                ( 49.60%)   0.7043* C  11 s( 33.36%)p 2.00( 66.60%)d 0.00(  0.04%)
                                            0.0000  0.5776 -0.0025  0.0014  0.0011
                                           -0.4364  0.0316  0.0024 -0.0004  0.5007
                                           -0.0122 -0.0071  0.0010 -0.4725 -0.0177
                                            0.0122 -0.0017 -0.0124  0.0087 -0.0138
                                           -0.0007  0.0025
    25. (1.99632) BD ( 1) C  10 - F  17  
                ( 27.37%)   0.5232* C  10 s( 22.88%)p 3.36( 76.78%)d 0.01(  0.34%)
                                            0.0001 -0.4779  0.0217  0.0023  0.0020
                                            0.7449 -0.0449 -0.0123 -0.0103 -0.3457
                                            0.0179  0.0040  0.0053 -0.3001  0.0241
                                            0.0078  0.0035  0.0325  0.0293 -0.0162
                                           -0.0283  0.0207
                ( 72.63%)   0.8522* F  17 s( 34.53%)p 1.89( 65.38%)d 0.00(  0.09%)
                                           -0.0000 -0.5876 -0.0005 -0.0055  0.0001
                                           -0.6863  0.0075  0.0059  0.0024  0.3114
                                           -0.0051 -0.0020 -0.0011  0.2928  0.0001
                                           -0.0045 -0.0010  0.0169  0.0163 -0.0078
                                           -0.0151  0.0096
    26. (1.97727) BD ( 1) C  11 - C  12  
                ( 50.61%)   0.7114* C  11 s( 35.56%)p 1.81( 64.41%)d 0.00(  0.03%)
                                           -0.0002  0.5960 -0.0192 -0.0006 -0.0006
                                            0.6860 -0.0178 -0.0089  0.0004 -0.3281
                                            0.0229  0.0024 -0.0004 -0.2534 -0.0244
                                            0.0077  0.0003 -0.0103 -0.0109  0.0014
                                            0.0088 -0.0015
                ( 49.39%)   0.7028* C  12 s( 34.22%)p 1.92( 65.75%)d 0.00(  0.03%)
                                            0.0001  0.5848 -0.0119 -0.0008 -0.0002
                                           -0.6914  0.0111  0.0132 -0.0001  0.3227
                                            0.0113 -0.0080  0.0003  0.2707 -0.0402
                                           -0.0011 -0.0006 -0.0133 -0.0066  0.0007
                                            0.0085 -0.0052
    27. (1.68487) BD ( 2) C  11 - C  12  
                ( 51.68%)   0.7189* C  11 s(  0.00%)p 1.00( 99.96%)d 0.00(  0.04%)
                                           -0.0000  0.0005 -0.0001  0.0000  0.0000
                                            0.5069  0.0134  0.0062 -0.0003  0.7819
                                            0.0205  0.0097 -0.0004  0.3611  0.0094
                                            0.0044 -0.0002  0.0092 -0.0039 -0.0128
                                            0.0064 -0.0102
                ( 48.32%)   0.6951* C  12 s(  0.00%)p 1.00( 99.96%)d 0.00(  0.04%)
                                            0.0000  0.0000  0.0002  0.0003  0.0000
                                            0.5066  0.0136  0.0074 -0.0001  0.7818
                                            0.0210  0.0114 -0.0001  0.3616  0.0097
                                            0.0050 -0.0000 -0.0067 -0.0078  0.0018
                                           -0.0181 -0.0022
    28. (1.97947) BD ( 1) C  11 - H  25  
                ( 60.91%)   0.7805* C  11 s( 30.98%)p 2.23( 68.96%)d 0.00(  0.06%)
                                           -0.0002  0.5564  0.0165 -0.0009 -0.0004
                                           -0.2829 -0.0038 -0.0006  0.0009 -0.1690
                                            0.0042 -0.0023 -0.0001  0.7622 -0.0037
                                            0.0058 -0.0009  0.0024 -0.0138 -0.0076
                                            0.0021  0.0183
                ( 39.09%)   0.6252* H  25 s(100.00%)
                                            1.0000  0.0009  0.0011
    29. (1.98160) BD ( 1) C  12 - C  13  
                ( 50.02%)   0.7072* C  12 s( 34.79%)p 1.87( 65.17%)d 0.00(  0.03%)
                                            0.0000  0.5897 -0.0118  0.0002 -0.0002
                                            0.2830 -0.0350 -0.0010 -0.0001  0.1580
                                            0.0180 -0.0055 -0.0000 -0.7381  0.0101
                                            0.0133  0.0001 -0.0010 -0.0080 -0.0083
                                            0.0014  0.0135
                ( 49.98%)   0.7070* C  13 s( 34.63%)p 1.89( 65.33%)d 0.00(  0.03%)
                                            0.0000  0.5884 -0.0131 -0.0026 -0.0004
                                           -0.2586 -0.0249 -0.0082 -0.0006 -0.1755
                                            0.0264  0.0005  0.0001  0.7441 -0.0222
                                            0.0108  0.0005 -0.0012 -0.0111 -0.0060
                                            0.0030  0.0126
    30. (1.98139) BD ( 1) C  12 - H  26  
                ( 60.48%)   0.7777* C  12 s( 30.91%)p 2.23( 69.03%)d 0.00(  0.06%)
                                           -0.0003  0.5556  0.0188  0.0003  0.0003
                                            0.4279  0.0017  0.0043  0.0006 -0.5081
                                           -0.0029 -0.0052 -0.0010  0.4990  0.0039
                                            0.0051  0.0013 -0.0130  0.0148 -0.0158
                                           -0.0031  0.0004
                ( 39.52%)   0.6286* H  26 s(100.00%)
                                            1.0000  0.0007  0.0012
    31. (1.97957) BD ( 1) C  13 - C  14  
                ( 49.37%)   0.7026* C  13 s( 34.58%)p 1.89( 65.39%)d 0.00(  0.03%)
                                            0.0001  0.5880 -0.0110  0.0019  0.0002
                                           -0.4120 -0.0190 -0.0093 -0.0010  0.4899
                                           -0.0051  0.0081  0.0005 -0.4921  0.0372
                                           -0.0051  0.0002 -0.0124  0.0069 -0.0108
                                            0.0009  0.0001
                ( 50.63%)   0.7116* C  14 s( 35.08%)p 1.85( 64.89%)d 0.00(  0.03%)
                                           -0.0000  0.5921  0.0160 -0.0008 -0.0002
                                            0.4228 -0.0310 -0.0018  0.0012 -0.4983
                                            0.0105  0.0043 -0.0004  0.4693  0.0215
                                           -0.0081 -0.0001 -0.0099  0.0062 -0.0124
                                           -0.0010  0.0034
    32. (1.67392) BD ( 2) C  13 - C  14  
                ( 50.52%)   0.7107* C  13 s(  0.00%)p 1.00( 99.96%)d 0.00(  0.04%)
                                            0.0000  0.0026 -0.0008 -0.0006 -0.0002
                                            0.5066  0.0117 -0.0053  0.0000  0.7833
                                            0.0174 -0.0085 -0.0004  0.3588  0.0079
                                           -0.0040 -0.0003 -0.0069 -0.0072  0.0022
                                           -0.0175 -0.0017
                ( 49.48%)   0.7034* C  14 s(  0.00%)p 1.00( 99.96%)d 0.00(  0.04%)
                                           -0.0000  0.0033  0.0002  0.0006  0.0001
                                            0.5109  0.0078  0.0068 -0.0008  0.7789
                                            0.0129  0.0117 -0.0015  0.3625  0.0066
                                            0.0059 -0.0003 -0.0033  0.0091  0.0098
                                            0.0082  0.0106
    33. (1.98122) BD ( 1) C  13 - H  27  
                ( 60.47%)   0.7776* C  13 s( 30.70%)p 2.25( 69.23%)d 0.00(  0.07%)
                                           -0.0003  0.5538  0.0193  0.0008  0.0003
                                            0.7108  0.0042 -0.0067  0.0010 -0.3377
                                           -0.0018  0.0035 -0.0004 -0.2701 -0.0022
                                            0.0021 -0.0004 -0.0144 -0.0122  0.0070
                                            0.0124 -0.0095
                ( 39.53%)   0.6287* H  27 s(100.00%)
                                            1.0000 -0.0004  0.0013
    34. (1.97950) BD ( 1) C  14 - H  28  
                ( 60.36%)   0.7769* C  14 s( 30.42%)p 2.29( 69.52%)d 0.00(  0.07%)
                                            0.0003 -0.5512  0.0176  0.0019 -0.0001
                                           -0.2798  0.0125 -0.0050 -0.0013 -0.1709
                                           -0.0090  0.0015  0.0003  0.7664  0.0046
                                            0.0030  0.0018 -0.0036  0.0133  0.0078
                                           -0.0016 -0.0205
                ( 39.64%)   0.6296* H  28 s(100.00%)
                                           -1.0000 -0.0016 -0.0007
    35. (1.99752) BD ( 1) C  15 - O  16  
                ( 26.69%)   0.5166* C  15 s(  0.02%)p99.99( 99.38%)d31.22(  0.60%)
                                            0.0000 -0.0139  0.0008 -0.0005  0.0001
                                            0.0074 -0.0005 -0.0000 -0.0004  0.8466
                                            0.0392  0.0182 -0.0045 -0.5237 -0.0270
                                           -0.0125  0.0033 -0.0125  0.0073 -0.0324
                                            0.0347  0.0598
                ( 73.31%)   0.8562* O  16 s(  0.02%)p99.99( 99.87%)d 6.50(  0.11%)
                                           -0.0000 -0.0130  0.0011  0.0001  0.0000
                                            0.0012  0.0001  0.0001  0.0000  0.8312
                                            0.0018  0.0028 -0.0019 -0.5548 -0.0003
                                           -0.0015  0.0014  0.0046 -0.0031  0.0131
                                           -0.0147 -0.0262
    36. (1.99393) BD ( 2) C  15 - O  16  
                ( 36.12%)   0.6010* C  15 s( 31.95%)p 2.12( 67.89%)d 0.00(  0.16%)
                                           -0.0001  0.5618 -0.0622 -0.0019 -0.0015
                                           -0.1435  0.0293 -0.0054 -0.0024 -0.4181
                                            0.0293  0.0029 -0.0026 -0.6927  0.0442
                                            0.0043 -0.0040  0.0043  0.0070  0.0307
                                           -0.0071  0.0226
                ( 63.88%)   0.7992* O  16 s( 37.01%)p 1.70( 62.88%)d 0.00(  0.11%)
                                            0.0000  0.6068 -0.0441 -0.0018 -0.0000
                                            0.1259 -0.0040 -0.0020 -0.0012  0.4409
                                           -0.0134 -0.0010 -0.0004  0.6464 -0.0211
                                           -0.0015 -0.0005  0.0057  0.0086  0.0249
                                           -0.0086  0.0173
    37. (1.98782) BD ( 1) C  15 - H  29  
                ( 58.39%)   0.7641* C  15 s( 35.84%)p 1.79( 64.07%)d 0.00(  0.09%)
                                            0.0002 -0.5969 -0.0455  0.0012 -0.0020
                                            0.6077  0.0035  0.0035 -0.0011 -0.2846
                                           -0.0125  0.0046  0.0029 -0.4356 -0.0192
                                            0.0072  0.0044  0.0154  0.0237 -0.0057
                                           -0.0066  0.0012
                ( 41.61%)   0.6451* H  29 s(100.00%)
                                           -1.0000 -0.0042  0.0004
    38. (1.99929) CR ( 1) C   1           s(100.00%)p 0.00(  0.00%)
                                            1.0000  0.0002  0.0000 -0.0000  0.0000
                                            0.0002  0.0000  0.0000  0.0000  0.0003
                                            0.0000  0.0000  0.0000 -0.0001 -0.0000
                                           -0.0000 -0.0000  0.0000 -0.0000 -0.0000
                                           -0.0000 -0.0000
    39. (1.99929) CR ( 1) C   2           s(100.00%)p 0.00(  0.00%)
                                            1.0000  0.0001  0.0000  0.0000  0.0000
                                            0.0001  0.0000 -0.0000  0.0000  0.0001
                                            0.0000 -0.0000  0.0000 -0.0003 -0.0000
                                            0.0000 -0.0000 -0.0000 -0.0000 -0.0000
                                            0.0000  0.0000
    40. (1.99916) CR ( 1) C   3           s(100.00%)p 0.00(  0.00%)
                                            1.0000  0.0002 -0.0000 -0.0000 -0.0000
                                            0.0001 -0.0000  0.0000  0.0000 -0.0002
                                           -0.0000 -0.0000 -0.0000 -0.0003  0.0000
                                           -0.0000 -0.0000  0.0000  0.0000  0.0000
                                           -0.0000  0.0000
    41. (1.99912) CR ( 1) C   4           s(100.00%)p 0.00(  0.00%)
                                            1.0000 -0.0001  0.0000  0.0000  0.0000
                                            0.0000 -0.0000 -0.0000  0.0000  0.0001
                                            0.0000 -0.0000  0.0000 -0.0000 -0.0000
                                           -0.0000 -0.0000 -0.0000  0.0000  0.0000
                                            0.0000  0.0000
    42. (1.99918) CR ( 1) C   5           s(100.00%)p 0.00(  0.00%)
                                            1.0000  0.0001 -0.0000 -0.0000 -0.0000
                                           -0.0001 -0.0000 -0.0000  0.0000  0.0001
                                           -0.0000 -0.0000  0.0000  0.0003 -0.0000
                                            0.0000  0.0000  0.0000 -0.0000 -0.0000
                                            0.0000  0.0000
    43. (1.99929) CR ( 1) C   6           s(100.00%)p 0.00(  0.00%)
                                            1.0000  0.0001  0.0000  0.0000  0.0000
                                            0.0001  0.0000 -0.0000  0.0000  0.0002
                                            0.0000 -0.0000  0.0000  0.0002  0.0000
                                           -0.0000  0.0000  0.0000  0.0000  0.0000
                                           -0.0000  0.0000
    44. (1.99905) CR ( 1) C   7           s(100.00%)p 0.00(  0.00%)
                                            1.0000 -0.0000 -0.0000 -0.0000  0.0000
                                           -0.0003 -0.0000  0.0000 -0.0000  0.0000
                                            0.0000  0.0000  0.0000  0.0000  0.0000
                                            0.0000 -0.0000 -0.0000 -0.0000  0.0000
                                            0.0000  0.0000
    45. (1.99902) CR ( 1) C   8           s(100.00%)p 0.00(  0.00%)
                                            1.0000  0.0000  0.0000  0.0000  0.0000
                                            0.0002 -0.0000 -0.0000  0.0000 -0.0002
                                           -0.0000  0.0000 -0.0000  0.0001  0.0000
                                           -0.0000 -0.0000  0.0000 -0.0000  0.0000
                                            0.0000 -0.0000
    46. (1.99940) CR ( 1) N   9           s(100.00%)p 0.00(  0.00%)
                                            1.0000  0.0001 -0.0000 -0.0000 -0.0000
                                            0.0001 -0.0000 -0.0000 -0.0000  0.0000
                                            0.0000  0.0000  0.0000 -0.0001  0.0000
                                           -0.0000  0.0000 -0.0000 -0.0000  0.0000
                                            0.0000  0.0000
    47. (1.99857) CR ( 1) C  10           s(100.00%)p 0.00(  0.00%)
                                            1.0000  0.0000 -0.0000 -0.0000 -0.0000
                                           -0.0001  0.0000  0.0000  0.0000 -0.0000
                                           -0.0000  0.0000 -0.0000  0.0001 -0.0000
                                           -0.0000 -0.0000 -0.0000 -0.0000  0.0000
                                            0.0000 -0.0000
    48. (1.99918) CR ( 1) C  11           s(100.00%)p 0.00(  0.00%)
                                            1.0000  0.0002  0.0000 -0.0000 -0.0000
                                            0.0001 -0.0000 -0.0000  0.0000 -0.0001
                                            0.0000  0.0000 -0.0000  0.0001 -0.0000
                                            0.0000 -0.0000 -0.0000 -0.0000 -0.0000
                                            0.0000  0.0000
    49. (1.99930) CR ( 1) C  12           s(100.00%)p 0.00(  0.00%)
                                            1.0000  0.0001  0.0000  0.0000  0.0000
                                            0.0002  0.0000  0.0000  0.0000 -0.0002
                                           -0.0000 -0.0000 -0.0000  0.0002  0.0000
                                            0.0000  0.0000 -0.0000  0.0000 -0.0000
                                           -0.0000 -0.0000
    50. (1.99929) CR ( 1) C  13           s(100.00%)p 0.00(  0.00%)
                                            1.0000  0.0001  0.0000  0.0000  0.0000
                                            0.0003  0.0000 -0.0000  0.0000 -0.0001
                                           -0.0000  0.0000 -0.0000 -0.0001 -0.0000
                                            0.0000 -0.0000 -0.0000 -0.0000  0.0000
                                            0.0000 -0.0000
    51. (1.99919) CR ( 1) C  14           s(100.00%)p 0.00(  0.00%)
                                            1.0000  0.0001 -0.0000 -0.0000 -0.0000
                                            0.0002 -0.0000  0.0000  0.0000  0.0000
                                            0.0000  0.0000 -0.0000 -0.0003 -0.0000
                                           -0.0000 -0.0000  0.0000 -0.0000 -0.0000
                                           -0.0000  0.0000
    52. (1.99947) CR ( 1) C  15           s(100.00%)p 0.00(  0.00%)
                                            1.0000  0.0001  0.0000 -0.0000  0.0000
                                           -0.0002  0.0000 -0.0000 -0.0000  0.0000
                                            0.0000 -0.0000 -0.0000  0.0000  0.0000
                                            0.0000 -0.0000 -0.0000 -0.0000  0.0000
                                           -0.0000  0.0000
    53. (1.99981) CR ( 1) O  16           s(100.00%)p 0.00(  0.00%)
                                            1.0000  0.0002  0.0000 -0.0000  0.0000
                                           -0.0001 -0.0000 -0.0000 -0.0000 -0.0001
                                            0.0000  0.0000 -0.0000 -0.0002  0.0000
                                            0.0000 -0.0000 -0.0000 -0.0000 -0.0000
                                            0.0000 -0.0000
    54. (1.99991) CR ( 1) F  17           s(100.00%)p 0.00(  0.00%)
                                            1.0000  0.0002 -0.0000 -0.0000  0.0000
                                           -0.0001  0.0000  0.0000 -0.0000  0.0000
                                           -0.0000 -0.0000  0.0000  0.0000  0.0000
                                           -0.0000  0.0000  0.0000  0.0000 -0.0000
                                           -0.0000  0.0000
    55. (1.68930) LP ( 1) N   9           s(  0.00%)p 1.00( 99.99%)d 0.00(  0.01%)
                                           -0.0001 -0.0002  0.0003  0.0001 -0.0000
                                            0.0121  0.0003 -0.0000 -0.0001  0.8395
                                            0.0232  0.0034 -0.0004 -0.5423 -0.0159
                                           -0.0011 -0.0003 -0.0096  0.0063 -0.0009
                                            0.0003  0.0012
    56. (1.98866) LP ( 1) O  16           s( 63.18%)p 0.58( 36.82%)d 0.00(  0.01%)
                                           -0.0003  0.7945  0.0215  0.0008  0.0000
                                           -0.0922  0.0016  0.0002 -0.0011 -0.3242
                                            0.0047  0.0025 -0.0019 -0.5044  0.0073
                                            0.0038 -0.0030 -0.0012 -0.0019 -0.0072
                                            0.0010 -0.0044
    57. (1.90436) LP ( 2) O  16           s(  0.00%)p 1.00( 99.93%)d 0.00(  0.06%)
                                            0.0001 -0.0034  0.0014  0.0055 -0.0001
                                            0.9873  0.0135  0.0019 -0.0003 -0.0877
                                           -0.0008 -0.0006 -0.0010 -0.1293 -0.0014
                                           -0.0011 -0.0017  0.0128  0.0201 -0.0032
                                            0.0055 -0.0048
    58. (1.98885) LP ( 1) F  17           s( 65.44%)p 0.53( 34.55%)d 0.00(  0.01%)
                                           -0.0002  0.8089 -0.0000 -0.0030  0.0001
                                           -0.4954  0.0038  0.0040 -0.0030  0.2184
                                           -0.0033 -0.0009  0.0012  0.2288  0.0015
                                           -0.0037  0.0015  0.0050  0.0053 -0.0025
                                           -0.0047  0.0027
    59. (1.96731) LP ( 2) F  17           s(  0.03%)p99.99( 99.94%)d 0.95(  0.03%)
                                           -0.0000  0.0146 -0.0101  0.0019  0.0000
                                           -0.1500 -0.0014 -0.0017  0.0003  0.4991
                                            0.0013  0.0040 -0.0002 -0.8531 -0.0008
                                           -0.0058  0.0002  0.0087 -0.0114  0.0023
                                            0.0008  0.0097
    60. (1.92592) LP ( 3) F  17           s(  0.00%)p 1.00( 99.97%)d 0.00(  0.03%)
                                            0.0000  0.0012  0.0004  0.0000  0.0000
                                           -0.5101 -0.0026 -0.0003  0.0000 -0.7783
                                           -0.0046 -0.0002  0.0000 -0.3656 -0.0024
                                            0.0001 -0.0000 -0.0085 -0.0022  0.0077
                                           -0.0132  0.0042
    61. (0.00554) RY*( 1) C   1           s(  1.33%)p70.42( 93.33%)d 4.03(  5.34%)
                                            0.0000 -0.0240  0.1107  0.0129  0.0159
                                            0.0126 -0.4916  0.0494 -0.0276  0.0202
                                           -0.8047  0.0891 -0.0468 -0.0045  0.1719
                                           -0.0240  0.0106 -0.1235  0.0097  0.0885
                                            0.0536  0.1655
    62. (0.00194) RY*( 2) C   1           s(  0.00%)p 1.00( 98.12%)d 0.02(  1.88%)
                                           -0.0000 -0.0001  0.0046  0.0019  0.0001
                                           -0.0043 -0.0949  0.0196  0.0236  0.0109
                                            0.2532 -0.0423 -0.0631  0.0398  0.9067
                                           -0.1611 -0.2274 -0.0076 -0.0684 -0.1046
                                            0.0376  0.0407
    63. (0.00088) RY*( 3) C   1           s(  0.02%)p99.99( 91.36%)d99.99(  8.62%)
                                           -0.0000 -0.0002  0.0133 -0.0069 -0.0023
                                            0.0183 -0.7869 -0.1642 -0.0932 -0.0107
                                            0.4411  0.1069  0.0592  0.0043 -0.2090
                                           -0.0673 -0.0249 -0.1547 -0.0463 -0.0503
                                           -0.2398 -0.0074
    64. (0.00055) RY*( 4) C   1           s(  0.53%)p 1.03(  0.55%)d99.99( 98.91%)
                                           -0.0000  0.0006  0.0719  0.0134  0.0000
                                            0.0082 -0.0534 -0.0146 -0.0083 -0.0065
                                            0.0408 -0.0099  0.0130  0.0028 -0.0167
                                            0.0072 -0.0011  0.2675  0.7887 -0.3913
                                            0.0251  0.3764
    65. (0.00042) RY*( 5) C   1           s(  0.01%)p99.99( 95.26%)d99.99(  4.72%)
                                           -0.0000  0.0000  0.0098  0.0058 -0.0006
                                           -0.0022 -0.0278 -0.0970  0.0304  0.0057
                                            0.0372  0.2467 -0.0782  0.0216  0.1108
                                            0.8824 -0.2860  0.0078  0.1047  0.1656
                                           -0.0674 -0.0652
    66. (0.00041) RY*( 6) C   1           s( 90.79%)p 0.07(  6.33%)d 0.03(  2.88%)
                                           -0.0000  0.0044  0.9506  0.0491 -0.0433
                                           -0.0126  0.0792  0.0148  0.1123 -0.0191
                                            0.0943  0.0229  0.1802  0.0038 -0.0239
                                           -0.0118 -0.0332  0.0053 -0.0955  0.0908
                                           -0.0136  0.1058
    67. (0.00018) RY*( 7) C   1           s( 79.61%)p 0.03(  2.40%)d 0.23( 17.99%)
                                            0.0000 -0.0044 -0.1521  0.8791 -0.0091
                                            0.0042  0.0160  0.0073  0.0737  0.0077
                                            0.0354 -0.0057  0.1269 -0.0021 -0.0108
                                            0.0006 -0.0264  0.1024 -0.1215  0.1579
                                           -0.1006  0.3458
    68. (0.00006) RY*( 8) C   1           s(  4.76%)p15.78( 75.05%)d 4.25( 20.19%)
    69. (0.00007) RY*( 9) C   1           s(  0.01%)p99.99( 21.13%)d99.99( 78.86%)
    70. (0.00002) RY*(10) C   1           s( 10.09%)p 1.24( 12.52%)d 7.67( 77.39%)
    71. (0.00000) RY*(11) C   1           s( 98.73%)p 0.01(  1.02%)d 0.00(  0.25%)
    72. (0.00000) RY*(12) C   1           s(  0.05%)p99.99( 85.52%)d99.99( 14.43%)
    73. (0.00000) RY*(13) C   1           s(  8.89%)p 2.82( 25.10%)d 7.43( 66.01%)
    74. (0.00001) RY*(14) C   1           s(  0.03%)p99.99( 94.89%)d99.99(  5.08%)
    75. (0.00001) RY*(15) C   1           s(  2.89%)p31.21( 90.32%)d 2.35(  6.79%)
    76. (0.00000) RY*(16) C   1           s(  1.06%)p10.03( 10.60%)d83.56( 88.34%)
    77. (0.00000) RY*(17) C   1           s(  1.28%)p75.62( 96.57%)d 1.69(  2.16%)
    78. (0.00584) RY*( 1) C   2           s(  0.41%)p99.99( 94.76%)d11.81(  4.83%)
                                            0.0000 -0.0257  0.0514 -0.0265  0.0089
                                            0.0109 -0.3198 -0.0382 -0.0255  0.0078
                                           -0.1482 -0.0554 -0.0204 -0.0242  0.9010
                                            0.0572  0.0452  0.0399  0.1049  0.0941
                                           -0.0627 -0.1514
    79. (0.00204) RY*( 2) C   2           s(  0.32%)p99.99( 97.78%)d 5.93(  1.90%)
                                           -0.0000 -0.0016  0.0508 -0.0245 -0.0053
                                           -0.0156 -0.3997 -0.0671  0.0823 -0.0350
                                           -0.8110 -0.1431  0.1850 -0.0128 -0.2882
                                           -0.0615  0.0768  0.0524 -0.0230 -0.0939
                                           -0.0095 -0.0828
    80. (0.00085) RY*( 3) C   2           s(  0.43%)p99.99( 84.34%)d35.74( 15.23%)
                                           -0.0000  0.0004  0.0577 -0.0306 -0.0003
                                            0.0191 -0.7446  0.1866 -0.0661 -0.0109
                                            0.4385 -0.0981  0.0335  0.0068 -0.2006
                                            0.0738 -0.0235 -0.1479  0.0950 -0.1361
                                           -0.3145  0.0632
    81. (0.00056) RY*( 4) C   2           s(  2.41%)p 3.24(  7.78%)d37.33( 89.81%)
                                            0.0000 -0.0003  0.1534 -0.0223  0.0040
                                            0.0025  0.2182 -0.0968  0.0710 -0.0013
                                           -0.1052 -0.0133 -0.0468  0.0049  0.0419
                                            0.0242 -0.0055 -0.4978 -0.4289  0.0175
                                           -0.6625 -0.1645
    82. (0.00046) RY*( 5) C   2           s( 86.09%)p 0.09(  8.10%)d 0.07(  5.81%)
                                            0.0000  0.0044  0.9270 -0.0114 -0.0366
                                           -0.0060  0.0609 -0.0792  0.0246  0.0024
                                            0.0634 -0.1503 -0.0439  0.0218 -0.0553
                                           -0.0187 -0.1949  0.1960  0.0982  0.0687
                                            0.0474 -0.0553
    83. (0.00028) RY*( 6) C   2           s(  6.56%)p13.19( 86.46%)d 1.07(  6.99%)
                                           -0.0000  0.0016  0.2040 -0.1545 -0.0089
                                           -0.0099 -0.0313  0.3347  0.1464 -0.0181
                                           -0.0966  0.7409  0.3159 -0.0025  0.0105
                                            0.2551  0.0801 -0.1417  0.0604  0.1778
                                            0.0402  0.1136
    84. (0.00014) RY*( 7) C   2           s( 70.98%)p 0.12(  8.17%)d 0.29( 20.84%)
                                            0.0000 -0.0058 -0.0653  0.8396 -0.0235
                                            0.0016 -0.0339  0.0114  0.0903 -0.0012
                                           -0.0191  0.1493  0.0845 -0.0069 -0.0295
                                            0.1057 -0.1744  0.3151 -0.0013  0.1859
                                           -0.2701 -0.0403
    85. (0.00008) RY*( 8) C   2           s(  3.96%)p 9.55( 37.79%)d14.72( 58.25%)
    86. (0.00006) RY*( 9) C   2           s(  4.33%)p14.53( 62.85%)d 7.59( 32.83%)
    87. (0.00001) RY*(10) C   2           s( 15.13%)p 0.94( 14.17%)d 4.67( 70.70%)
    88. (0.00002) RY*(11) C   2           s(  0.88%)p99.99( 95.24%)d 4.38(  3.88%)
    89. (0.00001) RY*(12) C   2           s(  7.21%)p12.13( 87.40%)d 0.75(  5.39%)
    90. (0.00001) RY*(13) C   2           s(  2.26%)p30.21( 68.33%)d13.00( 29.40%)
    91. (0.00000) RY*(14) C   2           s(  0.29%)p51.78( 14.82%)d99.99( 84.89%)
    92. (0.00000) RY*(15) C   2           s( 97.30%)p 0.02(  1.66%)d 0.01(  1.04%)
    93. (0.00000) RY*(16) C   2           s(  0.84%)p99.99( 98.45%)d 0.86(  0.72%)
    94. (0.00001) RY*(17) C   2           s(  0.71%)p44.91( 31.98%)d94.55( 67.31%)
    95. (0.00553) RY*( 1) C   3           s(  0.10%)p99.99( 94.59%)d52.48(  5.31%)
                                           -0.0000  0.0224 -0.0179 -0.0120 -0.0068
                                            0.0031 -0.2040 -0.0144 -0.0081  0.0177
                                           -0.6835 -0.0150 -0.0307  0.0151 -0.6561
                                            0.0643 -0.0216 -0.0222  0.0936  0.2018
                                           -0.0396  0.0395
    96. (0.00195) RY*( 2) C   3           s(  0.37%)p99.99( 96.48%)d 8.57(  3.15%)
                                            0.0000  0.0161  0.0565 -0.0095 -0.0119
                                            0.0167  0.4518 -0.0865 -0.0727  0.0125
                                            0.5170 -0.0920 -0.0921 -0.0190 -0.6651
                                            0.1203  0.0778  0.1047  0.0092  0.0130
                                           -0.0451 -0.1351
    97. (0.00113) RY*( 3) C   3           s(  0.47%)p99.99( 79.68%)d42.38( 19.85%)
                                            0.0000  0.0004  0.0681 -0.0012 -0.0065
                                            0.0046 -0.7046 -0.3045 -0.0505 -0.0061
                                            0.3826  0.1287  0.0388  0.0004 -0.1861
                                           -0.0736 -0.0246 -0.0112  0.3034 -0.2120
                                           -0.2037  0.1410
    98. (0.00062) RY*( 4) C   3           s( 17.63%)p 1.26( 22.22%)d 3.41( 60.14%)
                                            0.0000 -0.0027  0.4170 -0.0492 -0.0074
                                            0.0038 -0.3547  0.0828  0.0074 -0.0158
                                            0.1494 -0.2263  0.1056  0.0005 -0.0354
                                            0.0401 -0.0411  0.2620 -0.2338  0.3428
                                            0.5679 -0.1952
    99. (0.00050) RY*( 5) C   3           s( 62.56%)p 0.33( 20.60%)d 0.27( 16.84%)
                                            0.0000 -0.0048  0.7723 -0.1696  0.0187
                                           -0.0124  0.1884 -0.2275  0.1164 -0.0160
                                           -0.1675 -0.2253  0.1033 -0.0044  0.1168
                                           -0.0168  0.0372 -0.1356  0.1694 -0.0827
                                           -0.3299 -0.0751
   100. (0.00026) RY*( 6) C   3           s( 22.13%)p 3.37( 74.64%)d 0.15(  3.22%)
                                            0.0000 -0.0046  0.3722  0.2823 -0.0553
                                            0.0052  0.0309  0.3456 -0.1883  0.0010
                                           -0.0058  0.4415 -0.2351 -0.0133 -0.0990
                                           -0.5388  0.1999  0.0539 -0.1111 -0.0255
                                           -0.0227  0.1258
   101. (0.00017) RY*( 7) C   3           s( 11.63%)p 6.85( 79.74%)d 0.74(  8.63%)
                                           -0.0000 -0.0054 -0.2128  0.2630 -0.0434
                                           -0.0033 -0.0132 -0.3521 -0.1342 -0.0048
                                           -0.0990 -0.5355 -0.1556  0.0042  0.0404
                                           -0.5446  0.1901  0.1079  0.0216 -0.0625
                                            0.0257 -0.2639
   102. (0.00012) RY*( 8) C   3           s(  2.97%)p20.93( 62.19%)d11.73( 34.84%)
                                            0.0000  0.0107  0.0220  0.1238  0.1174
                                           -0.0094 -0.1023  0.1340 -0.2192 -0.0071
                                           -0.0813  0.1307 -0.0969  0.0046  0.1012
                                            0.4008  0.5842 -0.0085  0.3007 -0.1385
                                            0.0724 -0.4833
   103. (0.00010) RY*( 9) C   3           s( 50.77%)p 0.63( 31.86%)d 0.34( 17.38%)
   104. (0.00007) RY*(10) C   3           s( 13.39%)p 5.22( 69.84%)d 1.25( 16.77%)
   105. (0.00006) RY*(11) C   3           s(  8.05%)p 2.28( 18.33%)d 9.15( 73.62%)
   106. (0.00004) RY*(12) C   3           s(  6.07%)p 2.05( 12.45%)d13.43( 81.48%)
   107. (0.00002) RY*(13) C   3           s(  5.32%)p15.33( 81.53%)d 2.47( 13.15%)
   108. (0.00000) RY*(14) C   3           s( 93.89%)p 0.04(  3.58%)d 0.03(  2.53%)
   109. (0.00001) RY*(15) C   3           s(  0.16%)p99.99( 20.96%)d99.99( 78.89%)
   110. (0.00001) RY*(16) C   3           s(  4.44%)p 7.81( 34.65%)d13.72( 60.91%)
   111. (0.00000) RY*(17) C   3           s(  0.14%)p99.99( 96.73%)d22.18(  3.13%)
   112. (0.00649) RY*( 1) C   4           s(  1.78%)p53.01( 94.62%)d 2.02(  3.60%)
                                            0.0000 -0.0084  0.1168 -0.0643  0.0011
                                            0.0045 -0.3681 -0.0085 -0.0221  0.0184
                                           -0.8778  0.0219 -0.0308 -0.0063  0.1941
                                            0.0006  0.0049  0.1072 -0.0252 -0.0708
                                           -0.0191 -0.1360
   113. (0.00400) RY*( 2) C   4           s(  9.85%)p 8.76( 86.33%)d 0.39(  3.82%)
                                            0.0000  0.0071  0.3136  0.0112 -0.0045
                                            0.0041 -0.4947 -0.0357 -0.0051 -0.0160
                                            0.0808 -0.0420  0.0218 -0.0060 -0.7790
                                            0.0319  0.0203 -0.0588 -0.0163 -0.1635
                                           -0.0868  0.0139
   114. (0.00271) RY*( 3) C   4           s(  7.08%)p12.39( 87.63%)d 0.75(  5.29%)
                                           -0.0000  0.0025  0.2607  0.0529  0.0002
                                            0.0052 -0.6142 -0.0727 -0.0055 -0.0074
                                            0.4179 -0.0299  0.0052  0.0183  0.5580
                                           -0.0086 -0.0795  0.0025  0.1353  0.0011
                                           -0.1809 -0.0438
   115. (0.00083) RY*( 4) C   4           s( 65.12%)p 0.36( 23.48%)d 0.18( 11.40%)
                                           -0.0000 -0.0013  0.7984 -0.1171 -0.0050
                                           -0.0084  0.3243  0.1053  0.0873 -0.0048
                                           -0.0077 -0.3189  0.0157  0.0006  0.0678
                                           -0.0369 -0.0529 -0.0181 -0.1580  0.1808
                                            0.1636 -0.1709
   116. (0.00067) RY*( 5) C   4           s(  5.18%)p 1.05(  5.44%)d17.25( 89.38%)
                                            0.0000 -0.0016  0.2213  0.0528  0.0064
                                            0.0075  0.2074  0.0027  0.0104 -0.0064
                                           -0.0774 -0.0502  0.0466  0.0017  0.0150
                                            0.0133 -0.0119  0.2178  0.7481 -0.4053
                                           -0.0134  0.3495
   117. (0.00031) RY*( 6) C   4           s( 20.80%)p 1.83( 38.17%)d 1.97( 41.03%)
                                           -0.0000  0.0047 -0.0933  0.4464 -0.0020
                                           -0.0108 -0.2204  0.5052  0.2156  0.0016
                                            0.0212 -0.0545  0.1089 -0.0004 -0.0141
                                           -0.1141 -0.0521  0.1642  0.0450  0.0945
                                            0.6094  0.0323
   118. (0.00026) RY*( 7) C   4           s(  9.69%)p 3.78( 36.64%)d 5.54( 53.67%)
                                           -0.0000 -0.0002  0.1582  0.2679  0.0090
                                            0.0013  0.1209  0.0200  0.0481  0.0021
                                           -0.0132  0.3573  0.0979  0.0164  0.1085
                                            0.0648 -0.4420 -0.2300 -0.3878 -0.5654
                                            0.0020  0.1168
   119. (0.00018) RY*( 8) C   4           s( 23.43%)p 2.18( 51.13%)d 1.09( 25.44%)
                                            0.0000 -0.0003 -0.0066  0.4840  0.0042
                                            0.0043  0.0894 -0.1423  0.1919 -0.0070
                                           -0.1243 -0.1393  0.2879 -0.0069 -0.0385
                                           -0.5710  0.0290 -0.2467  0.0913  0.1482
                                           -0.3973 -0.0736
   120. (0.00016) RY*( 9) C   4           s( 11.77%)p 7.23( 85.12%)d 0.26(  3.11%)
                                            0.0000 -0.0045  0.2142  0.2627  0.0525
                                            0.0008  0.0679  0.0275  0.0080 -0.0034
                                            0.0022  0.4433  0.3525 -0.0009  0.0456
                                            0.3741  0.6189  0.0890 -0.0518  0.1046
                                           -0.0952 -0.0219
   121. (0.00011) RY*(10) C   4           s(  5.44%)p12.95( 70.46%)d 4.43( 24.10%)
                                           -0.0000 -0.0023 -0.0596  0.2168 -0.0622
                                           -0.0054 -0.0498 -0.6559  0.0510 -0.0023
                                           -0.0334 -0.4273  0.1747  0.0073  0.0514
                                            0.2195  0.0642  0.1174 -0.2178 -0.0326
                                            0.2923  0.3054
   122. (0.00007) RY*(11) C   4           s( 10.92%)p 2.83( 30.95%)d 5.32( 58.13%)
   123. (0.00008) RY*(12) C   4           s(  1.37%)p18.77( 25.64%)d53.43( 72.99%)
   124. (0.00005) RY*(13) C   4           s(  2.73%)p16.69( 45.59%)d18.92( 51.68%)
   125. (0.00004) RY*(14) C   4           s( 26.09%)p 2.35( 61.42%)d 0.48( 12.49%)
   126. (0.00002) RY*(15) C   4           s( 15.94%)p 3.49( 55.57%)d 1.79( 28.49%)
   127. (0.00001) RY*(16) C   4           s(  1.09%)p88.86( 96.53%)d 2.19(  2.38%)
   128. (0.00000) RY*(17) C   4           s( 81.75%)p 0.07(  5.38%)d 0.16( 12.88%)
   129. (0.00565) RY*( 1) C   5           s(  0.11%)p99.99( 94.87%)d47.77(  5.02%)
                                            0.0000 -0.0224  0.0227  0.0041  0.0037
                                           -0.0091  0.3724  0.0012  0.0090 -0.0076
                                            0.2604  0.0466  0.0070  0.0218 -0.8583
                                            0.0387 -0.0331  0.0485  0.1073  0.0957
                                           -0.0618 -0.1529
   130. (0.00196) RY*( 2) C   5           s(  0.29%)p99.99( 96.53%)d10.95(  3.18%)
                                            0.0000  0.0157  0.0413  0.0277 -0.0138
                                            0.0109  0.3732 -0.0730 -0.0664  0.0226
                                            0.7923 -0.1362 -0.1109  0.0112  0.3919
                                           -0.0550 -0.0167  0.1086 -0.0300 -0.1240
                                           -0.0056 -0.0608
   131. (0.00110) RY*( 3) C   5           s(  0.58%)p99.99( 70.47%)d50.14( 28.95%)
                                           -0.0000 -0.0008 -0.0508  0.0564  0.0030
                                           -0.0182  0.6377  0.2988  0.0415  0.0118
                                           -0.3917 -0.1417 -0.0305 -0.0055  0.1586
                                            0.0824  0.0136  0.2835  0.3120 -0.0436
                                            0.3065  0.1260
   132. (0.00050) RY*( 4) C   5           s(  6.13%)p 5.74( 35.16%)d 9.58( 58.71%)
                                            0.0000 -0.0005  0.2457 -0.0292  0.0089
                                           -0.0073 -0.4481  0.1119 -0.0334 -0.0039
                                            0.2207 -0.2408  0.0993  0.0020 -0.1332
                                            0.0434 -0.0308  0.3970  0.1099  0.1044
                                            0.6370  0.0278
   133. (0.00047) RY*( 5) C   5           s( 77.65%)p 0.21( 16.61%)d 0.07(  5.74%)
                                            0.0000 -0.0054  0.8648 -0.1689  0.0135
                                           -0.0087  0.1584 -0.2126  0.1217 -0.0134
                                           -0.1483 -0.1673  0.1515  0.0123  0.0181
                                            0.0658 -0.0550 -0.1016 -0.0535 -0.1652
                                           -0.1270  0.0279
   134. (0.00024) RY*( 6) C   5           s( 20.44%)p 3.70( 75.57%)d 0.20(  3.99%)
                                            0.0000 -0.0059  0.3010  0.3339 -0.0474
                                            0.0018 -0.0592  0.1728 -0.1693  0.0067
                                            0.0493  0.5098 -0.3748  0.0114  0.0760
                                            0.5238 -0.1027  0.0893  0.0397  0.1594
                                           -0.0617  0.0335
   135. (0.00015) RY*( 7) C   5           s( 38.78%)p 1.34( 52.11%)d 0.23(  9.11%)
                                           -0.0000 -0.0008 -0.1147  0.6105  0.0448
                                           -0.0030 -0.0540 -0.1893  0.0242 -0.0069
                                           -0.0681 -0.5790 -0.0954 -0.0019 -0.0734
                                            0.3343 -0.1246 -0.2144 -0.0436 -0.1709
                                            0.0177 -0.1171
   136. (0.00016) RY*( 8) C   5           s(  4.35%)p16.28( 70.81%)d 5.71( 24.84%)
                                            0.0000  0.0096  0.1534  0.1205  0.0732
                                           -0.0087 -0.0816  0.4717  0.0018 -0.0059
                                           -0.0703  0.0057 -0.3039  0.0006 -0.0344
                                           -0.4836 -0.3826 -0.0317 -0.0770 -0.2980
                                           -0.0149 -0.3905
   137. (0.00011) RY*( 9) C   5           s( 33.56%)p 1.46( 49.11%)d 0.52( 17.33%)
                                            0.0000  0.0034  0.1262  0.5636  0.0451
                                            0.0078  0.0813 -0.3137 -0.0182  0.0048
                                            0.0031  0.2769  0.1651  0.0041  0.0005
                                           -0.5253 -0.0764 -0.0900  0.1387  0.1522
                                            0.1924  0.2928
   138. (0.00008) RY*(10) C   5           s(  9.27%)p 7.78( 72.11%)d 2.01( 18.62%)
   139. (0.00006) RY*(11) C   5           s(  9.27%)p 2.36( 21.90%)d 7.43( 68.83%)
   140. (0.00004) RY*(12) C   5           s(  1.18%)p 9.71( 11.43%)d74.22( 87.39%)
   141. (0.00002) RY*(13) C   5           s(  4.49%)p19.99( 89.64%)d 1.31(  5.88%)
   142. (0.00002) RY*(14) C   5           s(  0.10%)p99.99( 10.40%)d99.99( 89.50%)
   143. (0.00000) RY*(15) C   5           s( 92.77%)p 0.06(  5.65%)d 0.02(  1.58%)
   144. (0.00000) RY*(16) C   5           s(  0.62%)p99.99( 97.02%)d 3.79(  2.36%)
   145. (0.00001) RY*(17) C   5           s(  0.51%)p59.71( 30.68%)d99.99( 68.81%)
   146. (0.00572) RY*( 1) C   6           s(  0.46%)p99.99( 94.65%)d10.53(  4.88%)
                                            0.0000 -0.0258  0.0549 -0.0298  0.0089
                                            0.0054 -0.1518 -0.0263 -0.0144  0.0189
                                           -0.6198 -0.0797 -0.0436  0.0184 -0.7262
                                           -0.0312 -0.0328  0.0199 -0.0864 -0.1941
                                            0.0412 -0.0398
   147. (0.00201) RY*( 2) C   6           s(  0.22%)p99.99( 97.80%)d 9.11(  1.98%)
                                           -0.0000 -0.0014  0.0375 -0.0274 -0.0042
                                           -0.0195 -0.4851 -0.0871  0.1073 -0.0239
                                           -0.5590 -0.0931  0.1282  0.0255  0.5920
                                            0.1110 -0.1470  0.0605  0.0298 -0.0083
                                           -0.0414 -0.1162
   148. (0.00082) RY*( 3) C   6           s(  0.41%)p99.99( 78.91%)d50.73( 20.68%)
                                           -0.0000  0.0000 -0.0152  0.0619  0.0034
                                           -0.0129  0.7057 -0.1966  0.0607  0.0066
                                           -0.4185  0.1729 -0.0301 -0.0019  0.1951
                                           -0.0675  0.0036  0.2301  0.0390  0.0970
                                            0.3780 -0.0076
   149. (0.00059) RY*( 4) C   6           s(  0.63%)p20.40( 12.78%)d99.99( 86.60%)
                                           -0.0000  0.0003  0.0574  0.0545 -0.0008
                                            0.0137 -0.2864  0.0601 -0.0772 -0.0087
                                            0.1600 -0.0019  0.0623  0.0028 -0.0776
                                           -0.0049 -0.0199  0.2088 -0.4741  0.4112
                                            0.6059 -0.2477
   150. (0.00047) RY*( 5) C   6           s( 89.28%)p 0.09(  8.07%)d 0.03(  2.65%)
                                           -0.0000  0.0041  0.9436 -0.0378 -0.0309
                                           -0.0004  0.0753 -0.1117 -0.0033 -0.0091
                                            0.0709 -0.1270  0.0593 -0.0214  0.0343
                                            0.0810  0.1719  0.0986 -0.0428 -0.1142
                                           -0.0434  0.0022
   151. (0.00027) RY*( 6) C   6           s(  7.93%)p10.68( 84.65%)d 0.94(  7.42%)
                                           -0.0000  0.0027  0.2107 -0.1867 -0.0061
                                           -0.0107 -0.0573  0.4459  0.1826 -0.0147
                                           -0.0668  0.5157  0.2280  0.0088  0.0286
                                           -0.4883 -0.2214 -0.1795 -0.0152 -0.0177
                                            0.0762  0.1888
   152. (0.00017) RY*( 7) C   6           s( 81.73%)p 0.08(  6.84%)d 0.14( 11.43%)
                                            0.0000 -0.0009  0.0086  0.9038 -0.0180
                                            0.0003 -0.0432  0.1430  0.0401  0.0016
                                           -0.0098  0.1547  0.1172  0.0040  0.0164
                                           -0.0591  0.0541  0.1862 -0.1378 -0.2006
                                           -0.1377  0.0372
   153. (0.00009) RY*( 8) C   6           s(  3.54%)p13.37( 47.36%)d13.86( 49.10%)
   154. (0.00006) RY*( 9) C   6           s(  3.38%)p13.10( 44.24%)d15.51( 52.39%)
   155. (0.00003) RY*(10) C   6           s(  6.88%)p 2.27( 15.64%)d11.26( 77.48%)
   156. (0.00000) RY*(11) C   6           s( 97.77%)p 0.01(  1.23%)d 0.01(  1.00%)
   157. (0.00001) RY*(12) C   6           s(  3.72%)p23.46( 87.20%)d 2.44(  9.08%)
   158. (0.00001) RY*(13) C   6           s(  3.00%)p 9.99( 29.96%)d22.34( 67.04%)
   159. (0.00001) RY*(14) C   6           s(  0.06%)p99.99( 97.82%)d38.43(  2.13%)
   160. (0.00000) RY*(15) C   6           s(  0.27%)p42.19( 11.36%)d99.99( 88.37%)
   161. (0.00001) RY*(16) C   6           s(  0.52%)p99.99( 88.67%)d20.88( 10.82%)
   162. (0.00000) RY*(17) C   6           s(  0.29%)p99.99( 92.91%)d23.15(  6.80%)
   163. (0.01102) RY*( 1) C   7           s(  3.26%)p29.17( 94.99%)d 0.54(  1.76%)
                                            0.0000 -0.0039  0.1797  0.0156 -0.0021
                                           -0.0371  0.7015 -0.0219  0.0364  0.0044
                                           -0.0846 -0.0586  0.0019  0.0127 -0.6659
                                           -0.0023  0.0179  0.0853  0.0817  0.0076
                                           -0.0554  0.0222
   164. (0.00509) RY*( 2) C   7           s(  2.86%)p33.04( 94.40%)d 0.96(  2.75%)
                                            0.0000 -0.0260  0.1659 -0.0195  0.0013
                                           -0.0115  0.6286 -0.1579 -0.0043  0.0087
                                            0.2003  0.0016 -0.0002  0.0172  0.6941
                                            0.0389 -0.0036  0.0491  0.0502 -0.1421
                                            0.0272 -0.0403
   165. (0.00316) RY*( 3) C   7           s(  0.20%)p99.99( 71.90%)d99.99( 27.90%)
                                           -0.0000  0.0019 -0.0007  0.0447  0.0002
                                           -0.0028  0.0038 -0.0402  0.0232 -0.0170
                                           -0.4876 -0.5890  0.0275  0.0072  0.1374
                                            0.3328 -0.0378  0.1752 -0.0940  0.2188
                                           -0.2100 -0.3840
   166. (0.00193) RY*( 4) C   7           s(  1.07%)p90.09( 96.40%)d 2.36(  2.53%)
                                           -0.0000  0.0027 -0.0207  0.1012  0.0051
                                            0.0058  0.0936  0.6896 -0.0358  0.0003
                                            0.0974  0.2688  0.0262  0.0039  0.0357
                                            0.6279  0.0207  0.0766 -0.0325  0.1145
                                            0.0647  0.0319
   167. (0.00152) RY*( 5) C   7           s(  0.33%)p99.99( 88.75%)d32.87( 10.92%)
                                           -0.0000 -0.0004  0.0508  0.0259 -0.0083
                                           -0.0041  0.0632 -0.0511  0.0083 -0.0053
                                           -0.7434  0.5378  0.0563  0.0076  0.1572
                                           -0.0995 -0.0341 -0.0457  0.2689  0.1592
                                            0.0542  0.0807
   168. (0.00104) RY*( 6) C   7           s(  1.18%)p75.55( 89.35%)d 8.00(  9.46%)
                                           -0.0000 -0.0038  0.1002  0.0418  0.0056
                                            0.0007  0.0753  0.6211 -0.0205 -0.0022
                                           -0.0379 -0.2147  0.0679  0.0102  0.1003
                                           -0.6475 -0.1418  0.0757  0.0205  0.1381
                                            0.1883 -0.1843
   169. (0.00102) RY*( 7) C   7           s( 19.85%)p 0.74( 14.64%)d 3.30( 65.50%)
                                            0.0000 -0.0001  0.4455 -0.0039  0.0044
                                           -0.0156 -0.0918  0.1468  0.2355  0.0044
                                            0.0156  0.2270  0.0568  0.0027  0.0009
                                           -0.0746 -0.0126 -0.2402 -0.1784 -0.2400
                                           -0.6583 -0.2730
   170. (0.00043) RY*( 8) C   7           s( 39.03%)p 1.15( 45.04%)d 0.41( 15.94%)
                                           -0.0000 -0.0002  0.5882 -0.2062  0.0420
                                           -0.0069 -0.1746  0.0134 -0.0546  0.0156
                                            0.0301 -0.1456 -0.5563  0.0197  0.0095
                                            0.1199 -0.2645  0.0251  0.2995  0.1280
                                            0.0747  0.2169
   171. (0.00033) RY*( 9) C   7           s(  5.74%)p 4.75( 27.25%)d11.68( 67.02%)
                                            0.0000  0.0011  0.0965  0.2175  0.0278
                                           -0.0049  0.0105  0.1524  0.2254 -0.0058
                                           -0.3065 -0.3051  0.0459 -0.0013  0.0704
                                            0.0267  0.0589 -0.1654 -0.2632 -0.4365
                                            0.1026  0.6103
   172. (0.00025) RY*(10) C   7           s( 29.88%)p 1.66( 49.58%)d 0.69( 20.53%)
                                           -0.0000 -0.0053  0.4094  0.3596  0.0438
                                            0.0009 -0.1305 -0.1355  0.3964  0.0109
                                            0.1452 -0.0265  0.2576  0.0103 -0.0015
                                            0.0325  0.4625  0.0037  0.1343  0.3128
                                            0.2891 -0.0766
   173. (0.00017) RY*(11) C   7           s( 29.04%)p 1.72( 49.98%)d 0.72( 20.98%)
                                            0.0000 -0.0027 -0.3535  0.4064 -0.0185
                                            0.0032  0.1069  0.0716  0.2052  0.0064
                                            0.0500 -0.0199 -0.5966  0.0013  0.0755
                                           -0.1409  0.2381 -0.0901  0.1305  0.2328
                                           -0.3449  0.1074
   174. (0.00017) RY*(12) C   7           s(  4.43%)p 8.40( 37.18%)d13.19( 58.39%)
                                            0.0000 -0.0015 -0.1288  0.1662 -0.0061
                                            0.0042  0.0430 -0.0018  0.0615  0.0127
                                            0.1206 -0.1882  0.3264 -0.0050 -0.0040
                                            0.1100 -0.4443 -0.5979  0.4478  0.1267
                                           -0.0825  0.0546
   175. (0.00012) RY*(13) C   7           s(  8.48%)p 6.90( 58.53%)d 3.89( 32.99%)
                                           -0.0000 -0.0065 -0.0102  0.2538  0.1422
                                            0.0102  0.0419 -0.1739  0.3532 -0.0078
                                            0.0599  0.1906 -0.0828 -0.0010 -0.0192
                                           -0.0040 -0.6174  0.1468 -0.4810  0.2398
                                            0.1394 -0.0091
   176. (0.00006) RY*(14) C   7           s( 14.37%)p 0.77( 11.12%)d 5.18( 74.51%)
   177. (0.00004) RY*(15) C   7           s( 29.64%)p 0.75( 22.38%)d 1.62( 47.97%)
   178. (0.00002) RY*(16) C   7           s( 19.06%)p 2.51( 47.80%)d 1.74( 33.14%)
   179. (0.00001) RY*(17) C   7           s( 91.53%)p 0.01(  0.98%)d 0.08(  7.49%)
   180. (0.00607) RY*( 1) C   8           s(  0.73%)p99.99( 95.51%)d 5.13(  3.76%)
                                           -0.0000  0.0089 -0.0292  0.0799  0.0034
                                           -0.0007  0.3377 -0.0079 -0.0311  0.0119
                                           -0.6583  0.0198 -0.0034 -0.0168  0.6327
                                           -0.0384  0.0636  0.1278 -0.1109  0.0619
                                            0.0024  0.0713
   181. (0.00400) RY*( 2) C   8           s(  8.26%)p10.54( 87.00%)d 0.57(  4.74%)
                                           -0.0000  0.0057  0.2864  0.0227  0.0004
                                           -0.0101 -0.8688 -0.0495  0.0344  0.0144
                                           -0.2430 -0.0119 -0.0402  0.0079  0.2163
                                           -0.0596  0.0004  0.0846 -0.0014 -0.1589
                                           -0.1222  0.0098
   182. (0.00308) RY*( 3) C   8           s(  0.07%)p99.99( 94.88%)d76.92(  5.05%)
                                           -0.0000 -0.0001 -0.0077  0.0241  0.0038
                                           -0.0142 -0.0368  0.0588  0.0662 -0.0103
                                            0.6663  0.0612  0.0106  0.0038  0.7009
                                           -0.0034 -0.0097  0.0083  0.1041  0.0935
                                            0.0478  0.1691
   183. (0.00102) RY*( 4) C   8           s( 81.82%)p 0.16( 13.28%)d 0.06(  4.90%)
                                           -0.0000 -0.0010  0.9027 -0.0570 -0.0061
                                           -0.0040  0.2674 -0.0187  0.0571  0.0040
                                            0.0287  0.1178 -0.0392 -0.0061 -0.0697
                                           -0.1641  0.0977 -0.0123  0.1785  0.1113
                                           -0.0209  0.0646
   184. (0.00060) RY*( 5) C   8           s(  0.71%)p18.90( 13.34%)d99.99( 85.95%)
                                           -0.0000 -0.0006  0.0834 -0.0028 -0.0097
                                            0.0050  0.1135 -0.1820 -0.0673  0.0079
                                            0.1377 -0.1257 -0.0936  0.0033  0.0686
                                           -0.1849 -0.0190  0.4389 -0.1067 -0.5506
                                            0.4109 -0.4283
   185. (0.00029) RY*( 6) C   8           s(  1.27%)p22.28( 28.36%)d55.30( 70.37%)
                                            0.0000 -0.0034  0.0968 -0.0573 -0.0075
                                            0.0126  0.1588 -0.2875 -0.2801  0.0038
                                            0.1421 -0.1339  0.0844 -0.0020  0.0421
                                            0.2232  0.0135  0.0314 -0.2808 -0.3799
                                           -0.6771  0.1451
   186. (0.00028) RY*( 7) C   8           s( 12.88%)p 4.12( 53.06%)d 2.64( 34.05%)
                                           -0.0000 -0.0019  0.1501  0.3260 -0.0064
                                           -0.0019  0.0575  0.5013  0.3422  0.0077
                                            0.0512 -0.2563 -0.2248  0.0055  0.0596
                                            0.1629 -0.0994 -0.1676 -0.3397 -0.0177
                                           -0.2000 -0.3959
   187. (0.00025) RY*( 8) C   8           s( 20.51%)p 2.46( 50.42%)d 1.42( 29.07%)
                                            0.0000 -0.0021  0.1212  0.4361  0.0136
                                            0.0021 -0.0059  0.2086 -0.1018 -0.0053
                                           -0.0245  0.1716  0.1181 -0.0088 -0.0990
                                            0.6293  0.0186  0.2639  0.0893 -0.1946
                                            0.2638  0.3251
   188. (0.00018) RY*( 9) C   8           s( 39.38%)p 1.37( 53.99%)d 0.17(  6.63%)
                                            0.0000 -0.0015 -0.0596  0.6230 -0.0469
                                            0.0040 -0.0267 -0.2427 -0.0402  0.0024
                                            0.0792 -0.2933 -0.1417 -0.0059 -0.0965
                                           -0.3314  0.4971 -0.0226 -0.0838  0.1092
                                            0.0229  0.2151
   189. (0.00015) RY*(10) C   8           s(  0.04%)p99.99( 70.62%)d99.99( 29.34%)
                                            0.0000 -0.0013 -0.0101  0.0120  0.0120
                                            0.0077  0.0743  0.0058  0.3429 -0.0026
                                           -0.0527 -0.5153  0.0179 -0.0037 -0.0668
                                           -0.1773 -0.5277  0.2041  0.2020 -0.1049
                                           -0.0292  0.4462
   190. (0.00009) RY*(11) C   8           s( 21.97%)p 2.19( 48.10%)d 1.36( 29.93%)
   191. (0.00009) RY*(12) C   8           s(  1.42%)p32.45( 45.96%)d37.16( 52.62%)
   192. (0.00007) RY*(13) C   8           s(  6.87%)p 5.19( 35.71%)d 8.35( 57.42%)
   193. (0.00004) RY*(14) C   8           s(  4.97%)p16.05( 79.86%)d 3.05( 15.16%)
   194. (0.00004) RY*(15) C   8           s(  4.37%)p 7.25( 31.71%)d14.61( 63.92%)
   195. (0.00001) RY*(16) C   8           s(  1.62%)p58.54( 95.02%)d 2.07(  3.36%)
   196. (0.00001) RY*(17) C   8           s( 93.13%)p 0.04(  3.28%)d 0.04(  3.59%)
   197. (0.00570) RY*( 1) N   9           s(  0.13%)p99.99( 96.86%)d22.44(  3.01%)
                                            0.0000  0.0025  0.0365  0.0007 -0.0007
                                           -0.0016 -0.0287 -0.0131 -0.0096 -0.0247
                                            0.7754  0.0081  0.0046  0.0148 -0.6043
                                           -0.0130 -0.0053 -0.0578  0.0459 -0.0729
                                            0.0687  0.1207
   198. (0.00401) RY*( 2) N   9           s(  6.70%)p13.61( 91.22%)d 0.31(  2.08%)
                                           -0.0000 -0.0228  0.2539  0.0444  0.0059
                                            0.0152  0.0590  0.0214 -0.0013  0.0053
                                            0.5729 -0.0520 -0.0114  0.0111  0.7536
                                           -0.0940 -0.0117  0.0705  0.1090  0.0153
                                           -0.0374  0.0478
   199. (0.00200) RY*( 3) N   9           s( 47.79%)p 1.02( 48.51%)d 0.08(  3.70%)
                                            0.0000  0.0021  0.6912 -0.0118 -0.0031
                                           -0.0007 -0.6206 -0.1370 -0.1017 -0.0004
                                           -0.1573 -0.1053  0.0295 -0.0040 -0.1207
                                           -0.1396 -0.0026  0.0911  0.1574  0.0091
                                           -0.0504  0.0363
   200. (0.00103) RY*( 4) N   9           s( 34.20%)p 1.43( 48.78%)d 0.50( 17.02%)
                                            0.0000  0.0007  0.5325 -0.2417  0.0011
                                            0.0058  0.6393  0.0752 -0.1653 -0.0025
                                           -0.1015 -0.1087  0.0133 -0.0039 -0.1313
                                           -0.0808  0.0098 -0.1667 -0.2362  0.1531
                                           -0.1734  0.1818
   201. (0.00039) RY*( 5) N   9           s(  0.11%)p99.99( 62.98%)d99.99( 36.91%)
                                            0.0000 -0.0015 -0.0200  0.0259 -0.0020
                                            0.0018  0.0319 -0.1407  0.0291  0.0026
                                            0.0966 -0.6674  0.0722 -0.0026 -0.0637
                                            0.3713 -0.0791  0.2800 -0.1113  0.2327
                                           -0.1951 -0.4314
   202. (0.00026) RY*( 6) N   9           s(  7.20%)p10.88( 78.30%)d 2.01( 14.50%)
                                           -0.0000 -0.0008  0.2204 -0.1516 -0.0201
                                           -0.0060 -0.2000  0.6539  0.2368  0.0050
                                            0.0543  0.2011  0.0211  0.0066  0.0313
                                            0.4606  0.0478 -0.0711 -0.3051  0.0140
                                            0.1381 -0.1661
   203. (0.00017) RY*( 7) N   9           s(  5.38%)p 4.53( 24.36%)d13.06( 70.26%)
                                            0.0000  0.0027  0.1909 -0.1309 -0.0152
                                            0.0212  0.3078 -0.0517  0.0676 -0.0029
                                           -0.0959 -0.0086  0.0679 -0.0009 -0.0327
                                            0.3546 -0.0216  0.0715  0.6683 -0.2741
                                            0.4039 -0.1117
   204. (0.00010) RY*( 8) N   9           s(  0.26%)p99.99( 50.92%)d99.99( 48.82%)
                                           -0.0000 -0.0051 -0.0017  0.0435 -0.0268
                                           -0.0071 -0.0805 -0.1148  0.4794  0.0011
                                           -0.0361 -0.4607  0.1551  0.0059  0.0720
                                           -0.0697  0.1095 -0.6344 -0.0726 -0.1195
                                            0.2039  0.1569
   205. (0.00008) RY*( 9) N   9           s( 83.33%)p 0.15( 12.38%)d 0.05(  4.28%)
   206. (0.00005) RY*(10) N   9           s(  1.81%)p24.18( 43.70%)d30.15( 54.49%)
   207. (0.00004) RY*(11) N   9           s(  3.75%)p 2.67( 10.00%)d23.02( 86.25%)
   208. (0.00001) RY*(12) N   9           s(  0.18%)p99.99( 95.71%)d22.72(  4.11%)
   209. (0.00001) RY*(13) N   9           s(  6.56%)p 9.19( 60.27%)d 5.06( 33.18%)
   210. (0.00000) RY*(14) N   9           s(  0.98%)p93.17( 91.36%)d 7.81(  7.65%)
   211. (0.00001) RY*(15) N   9           s(  3.00%)p19.40( 58.16%)d12.96( 38.84%)
   212. (0.00001) RY*(16) N   9           s(  0.09%)p99.99( 25.60%)d99.99( 74.30%)
   213. (0.00000) RY*(17) N   9           s( 98.63%)p 0.01(  0.91%)d 0.00(  0.46%)
   214. (0.00900) RY*( 1) C  10           s(  4.23%)p22.54( 95.26%)d 0.12(  0.51%)
                                           -0.0000  0.0471  0.1987 -0.0168 -0.0171
                                           -0.0278 -0.8318  0.0397  0.0440  0.0095
                                            0.3953  0.0132 -0.0202  0.0149  0.3103
                                           -0.0520 -0.0173 -0.0235 -0.0181  0.0360
                                            0.0263 -0.0477
   215. (0.00366) RY*( 2) C  10           s(  1.05%)p78.68( 82.92%)d15.21( 16.03%)
                                            0.0000  0.0146 -0.0150  0.0978 -0.0230
                                           -0.0054  0.0808 -0.1032  0.0222 -0.0017
                                           -0.4019  0.0480  0.0437  0.0163  0.7916
                                            0.0524 -0.1270  0.2100 -0.2174  0.0400
                                           -0.0222  0.2585
   216. (0.00277) RY*( 3) C  10           s(  0.10%)p63.47(  6.40%)d99.99( 93.50%)
                                           -0.0000 -0.0002  0.0305  0.0042  0.0077
                                            0.0052  0.1011  0.0853 -0.0291  0.0085
                                            0.1523  0.1206 -0.0504  0.0033  0.0554
                                            0.0449 -0.0142 -0.4742 -0.0574  0.4404
                                           -0.6694  0.2545
   217. (0.00205) RY*( 4) C  10           s(  2.20%)p14.89( 32.84%)d29.46( 64.96%)
                                            0.0000 -0.0034 -0.0715  0.1292 -0.0151
                                           -0.0055 -0.0851 -0.0597  0.0503 -0.0011
                                            0.2145 -0.1179  0.0222  0.0093 -0.3440
                                            0.3515 -0.1125  0.4288 -0.5144  0.1676
                                            0.0069  0.4160
   218. (0.00130) RY*( 5) C  10           s( 32.30%)p 0.30(  9.62%)d 1.80( 58.08%)
                                            0.0000  0.0108  0.5624  0.0808 -0.0034
                                           -0.0486  0.0885 -0.1611  0.1188  0.0219
                                            0.0725  0.0581 -0.0486  0.0152 -0.0404
                                            0.1761 -0.0399  0.2938  0.4943 -0.3009
                                           -0.2905  0.2743
   219. (0.00101) RY*( 6) C  10           s(  0.39%)p57.01( 22.38%)d99.99( 77.23%)
                                            0.0000  0.0013  0.0622 -0.0064 -0.0037
                                           -0.0036 -0.2027 -0.1472  0.0131  0.0059
                                           -0.3250 -0.1667 -0.0030  0.0035 -0.1458
                                           -0.0774 -0.0131  0.0675 -0.3921 -0.3707
                                           -0.5726 -0.3856
   220. (0.00035) RY*( 7) C  10           s(  0.07%)p99.99( 80.68%)d99.99( 19.25%)
                                            0.0000 -0.0023  0.0222  0.0110  0.0090
                                           -0.0076  0.4453 -0.0157  0.0816 -0.0193
                                            0.6705 -0.1365  0.1535 -0.0089  0.3210
                                           -0.0073  0.0790  0.0454 -0.2379 -0.2478
                                           -0.0703 -0.2598
   221. (0.00024) RY*( 8) C  10           s( 60.39%)p 0.15(  8.93%)d 0.51( 30.68%)
                                            0.0000 -0.0168  0.7553 -0.1820  0.0078
                                            0.0164  0.1363  0.0340  0.0178 -0.0064
                                           -0.1321 -0.0245 -0.1010 -0.0059 -0.0572
                                           -0.0995  0.1657 -0.1874 -0.4023  0.1645
                                            0.2876 -0.0097
   222. (0.00018) RY*( 9) C  10           s( 41.06%)p 0.78( 32.06%)d 0.65( 26.89%)
                                           -0.0000  0.0073  0.1190  0.6149  0.1352
                                            0.0061  0.0580  0.3801  0.1341 -0.0076
                                           -0.0117  0.2110 -0.0716 -0.0035 -0.0432
                                           -0.3202 -0.0207  0.3341  0.0039  0.2822
                                           -0.0751 -0.2683
   223. (0.00015) RY*(10) C  10           s(  2.51%)p37.84( 94.82%)d 1.07(  2.68%)
                                            0.0000  0.0016  0.1526  0.0310 -0.0287
                                            0.0030  0.0008  0.5672 -0.2499 -0.0010
                                           -0.0713 -0.4761  0.3601  0.0014  0.0072
                                            0.0783 -0.4431 -0.0969  0.0732 -0.0931
                                           -0.0007  0.0579
   224. (0.00008) RY*(11) C  10           s(  3.17%)p17.30( 54.85%)d13.24( 41.98%)
   225. (0.00007) RY*(12) C  10           s(  1.86%)p45.92( 85.45%)d 6.82( 12.69%)
   226. (0.00004) RY*(13) C  10           s( 48.98%)p 0.35( 17.12%)d 0.69( 33.90%)
   227. (0.00003) RY*(14) C  10           s(  4.90%)p18.15( 88.96%)d 1.25(  6.14%)
   228. (0.00000) RY*(15) C  10           s(  2.43%)p39.06( 95.11%)d 1.01(  2.45%)
   229. (0.00001) RY*(16) C  10           s( 86.94%)p 0.06(  4.97%)d 0.09(  8.09%)
   230. (0.00001) RY*(17) C  10           s(  7.70%)p11.40( 87.77%)d 0.59(  4.53%)
   231. (0.00501) RY*( 1) C  11           s(  0.28%)p99.99( 95.80%)d14.22(  3.93%)
                                           -0.0000 -0.0252  0.0374 -0.0228  0.0146
                                            0.0051  0.4819  0.0564 -0.0465 -0.0125
                                            0.0722 -0.0734  0.0509  0.0197 -0.8350
                                            0.0840 -0.0483 -0.0784  0.1203  0.0142
                                           -0.0027 -0.1358
   232. (0.00249) RY*( 2) C  11           s(  0.32%)p99.99( 98.31%)d 4.36(  1.37%)
                                           -0.0000 -0.0099  0.0547  0.0082  0.0021
                                           -0.0287 -0.6999  0.0834  0.1172  0.0219
                                            0.5943 -0.0833 -0.0607 -0.0066 -0.3194
                                            0.0640 -0.0368 -0.0098  0.1020 -0.0325
                                           -0.0365 -0.0293
   233. (0.00083) RY*( 3) C  11           s(  0.02%)p99.99( 76.52%)d99.99( 23.46%)
                                           -0.0000 -0.0001 -0.0010  0.0153  0.0017
                                           -0.0088  0.4306  0.0681  0.0692 -0.0134
                                            0.6719  0.0975  0.1062 -0.0062  0.3055
                                            0.0448  0.0493 -0.2098 -0.0970  0.1589
                                           -0.3894  0.0657
   234. (0.00055) RY*( 4) C  11           s( 88.58%)p 0.06(  5.44%)d 0.07(  5.99%)
                                            0.0000  0.0064  0.9357  0.0999 -0.0104
                                            0.0196  0.0613  0.1621 -0.0257 -0.0083
                                           -0.0041 -0.0690 -0.0240 -0.0157  0.1178
                                           -0.0096  0.0605 -0.0710  0.1859 -0.0603
                                            0.1290  0.0022
   235. (0.00051) RY*( 5) C  11           s(  3.15%)p 5.45( 17.20%)d25.25( 79.64%)
                                            0.0000  0.0009  0.1768 -0.0158 -0.0049
                                            0.0108 -0.1965  0.0056  0.0262  0.0089
                                           -0.3255 -0.0872  0.0427  0.0018 -0.1236
                                            0.0057  0.0425 -0.2074 -0.3769 -0.0880
                                           -0.7441 -0.2234
   236. (0.00025) RY*( 6) C  11           s(  4.32%)p16.89( 73.00%)d 5.25( 22.68%)
                                            0.0000  0.0045 -0.1400  0.1528  0.0155
                                            0.0113  0.1230  0.3564  0.5278 -0.0090
                                           -0.0788 -0.0949 -0.4142  0.0029 -0.0117
                                           -0.3028  0.1746  0.0906  0.2657 -0.2805
                                           -0.1959  0.1760
   237. (0.00019) RY*( 7) C  11           s( 42.19%)p 1.00( 42.19%)d 0.37( 15.62%)
                                           -0.0000 -0.0052 -0.2282  0.6079 -0.0156
                                            0.0034 -0.0382  0.3555 -0.3107 -0.0062
                                           -0.0444 -0.3113  0.2055  0.0100  0.0992
                                            0.2146  0.0196 -0.3232  0.1087 -0.1855
                                            0.0593 -0.0452
   238. (0.00008) RY*( 8) C  11           s( 21.36%)p 2.52( 53.75%)d 1.17( 24.89%)
   239. (0.00008) RY*( 9) C  11           s(  9.30%)p 6.82( 63.47%)d 2.93( 27.23%)
   240. (0.00005) RY*(10) C  11           s(  5.79%)p10.98( 63.54%)d 5.30( 30.67%)
   241. (0.00002) RY*(11) C  11           s( 13.45%)p 0.74(  9.95%)d 5.70( 76.60%)
   242. (0.00002) RY*(12) C  11           s( 10.95%)p 3.66( 40.10%)d 4.47( 48.95%)
   243. (0.00002) RY*(13) C  11           s(  3.57%)p25.99( 92.90%)d 0.99(  3.53%)
   244. (0.00002) RY*(14) C  11           s(  5.93%)p 4.80( 28.48%)d11.05( 65.58%)
   245. (0.00001) RY*(15) C  11           s(  1.73%)p19.72( 34.20%)d36.93( 64.06%)
   246. (0.00000) RY*(16) C  11           s(  1.03%)p93.67( 96.19%)d 2.71(  2.78%)
   247. (0.00000) RY*(17) C  11           s( 88.12%)p 0.10(  9.05%)d 0.03(  2.83%)
   248. (0.00509) RY*( 1) C  12           s(  0.39%)p99.99( 94.34%)d13.68(  5.27%)
                                            0.0000 -0.0242  0.0547  0.0026  0.0165
                                            0.0162 -0.4760  0.0822 -0.0337 -0.0166
                                            0.5853 -0.0734  0.0360  0.0132 -0.5973
                                            0.0359 -0.0312  0.0641 -0.1756  0.1178
                                            0.0604  0.0170
   249. (0.00205) RY*( 2) C  12           s(  0.48%)p99.99( 97.73%)d 3.76(  1.79%)
                                            0.0000 -0.0001  0.0685  0.0074 -0.0042
                                           -0.0302 -0.6661  0.0872  0.1628  0.0063
                                            0.1214 -0.0181 -0.0364  0.0287  0.6715
                                           -0.0882 -0.1505 -0.0599 -0.0121  0.0595
                                            0.0428 -0.0939
   250. (0.00070) RY*( 3) C  12           s(  0.16%)p99.99( 55.81%)d99.99( 44.03%)
                                           -0.0000  0.0003  0.0345  0.0197  0.0007
                                           -0.0128  0.3678  0.0871  0.0489 -0.0187
                                            0.5599  0.1398  0.0820 -0.0096  0.2593
                                            0.0612  0.0389 -0.2840  0.1718  0.4314
                                           -0.1215  0.3596
   251. (0.00054) RY*( 4) C  12           s(  0.21%)p99.99( 33.27%)d99.99( 66.52%)
                                           -0.0000  0.0003  0.0454  0.0090  0.0009
                                           -0.0024  0.2880  0.0063  0.0377 -0.0017
                                            0.4457  0.0460  0.0507 -0.0014  0.2081
                                            0.0252  0.0314  0.3944  0.0400 -0.3965
                                            0.5433 -0.2357
   252. (0.00040) RY*( 5) C  12           s( 82.16%)p 0.16( 13.49%)d 0.05(  4.36%)
                                           -0.0000  0.0026  0.9050  0.0175 -0.0468
                                           -0.0046  0.0778  0.1758  0.0262  0.0128
                                           -0.0968 -0.0572 -0.1264 -0.0193 -0.0292
                                           -0.1296  0.2245 -0.1156 -0.1395  0.0412
                                            0.0873 -0.0375
   253. (0.00034) RY*( 6) C  12           s(  8.44%)p10.21( 86.16%)d 0.64(  5.40%)
                                           -0.0000  0.0025  0.2600 -0.1251 -0.0335
                                           -0.0158 -0.0614 -0.6315  0.2226  0.0056
                                            0.0025  0.1227 -0.0807  0.0112  0.0261
                                            0.6051 -0.1436  0.1205 -0.0743 -0.0281
                                           -0.0573  0.1730
   254. (0.00017) RY*( 7) C  12           s( 72.27%)p 0.07(  4.72%)d 0.32( 23.01%)
                                            0.0000 -0.0007 -0.1092  0.8430 -0.0117
                                            0.0001 -0.0050 -0.0830  0.0643 -0.0047
                                           -0.0396  0.0749 -0.1071  0.0095  0.0436
                                            0.0076  0.1243 -0.0342 -0.3850 -0.0439
                                            0.1342  0.2465
   255. (0.00006) RY*( 8) C  12           s(  4.76%)p15.60( 74.18%)d 4.43( 21.07%)
   256. (0.00006) RY*( 9) C  12           s(  0.79%)p30.07( 23.81%)d95.23( 75.40%)
   257. (0.00001) RY*(10) C  12           s(  0.97%)p96.89( 93.80%)d 5.40(  5.23%)
   258. (0.00001) RY*(11) C  12           s(  1.12%)p18.82( 21.12%)d69.27( 77.76%)
   259. (0.00001) RY*(12) C  12           s( 18.12%)p 0.49(  8.89%)d 4.03( 72.99%)
   260. (0.00000) RY*(13) C  12           s( 95.68%)p 0.03(  2.74%)d 0.02(  1.59%)
   261. (0.00000) RY*(14) C  12           s(  4.17%)p22.85( 95.28%)d 0.13(  0.56%)
   262. (0.00001) RY*(15) C  12           s(  0.10%)p99.99( 99.00%)d 9.49(  0.90%)
   263. (0.00001) RY*(16) C  12           s(  7.81%)p 1.96( 15.33%)d 9.84( 76.86%)
   264. (0.00000) RY*(17) C  12           s(  2.47%)p32.53( 80.43%)d 6.92( 17.10%)
   265. (0.00557) RY*( 1) C  13           s(  0.63%)p99.99( 94.21%)d 8.20(  5.16%)
                                            0.0000 -0.0250  0.0702 -0.0231  0.0145
                                            0.0236 -0.8216 -0.0605 -0.0473 -0.0118
                                            0.3803  0.0508  0.0291 -0.0061  0.3343
                                           -0.0244  0.0041  0.0835  0.0935 -0.1094
                                           -0.0936  0.1233
   266. (0.00203) RY*( 2) C  13           s(  0.34%)p99.99( 97.85%)d 5.35(  1.81%)
                                           -0.0000 -0.0015  0.0439 -0.0380 -0.0037
                                           -0.0048 -0.1101 -0.0222  0.0164  0.0193
                                            0.4509  0.0897 -0.0983 -0.0356 -0.8257
                                           -0.1590  0.1893 -0.0564  0.0982 -0.0356
                                           -0.0238 -0.0589
   267. (0.00084) RY*( 3) C  13           s(  0.31%)p99.99( 71.48%)d92.34( 28.21%)
                                           -0.0000  0.0004  0.0394  0.0387  0.0027
                                           -0.0065  0.4132 -0.1052  0.0277 -0.0080
                                            0.6376 -0.1929  0.0434 -0.0040  0.2849
                                           -0.0691  0.0216  0.0668  0.2539  0.1100
                                            0.4093  0.1833
   268. (0.00053) RY*( 4) C  13           s(  0.41%)p46.05( 18.77%)d99.99( 80.83%)
                                           -0.0000  0.0000  0.0635  0.0063  0.0016
                                            0.0063 -0.1993 -0.0080 -0.0615  0.0119
                                           -0.3307  0.0346 -0.0839  0.0070 -0.1490
                                           -0.0258 -0.0578 -0.2235  0.4085  0.5069
                                            0.2542  0.5195
   269. (0.00038) RY*( 5) C  13           s( 66.32%)p 0.41( 27.45%)d 0.09(  6.24%)
                                           -0.0000  0.0022  0.8114  0.0358 -0.0595
                                           -0.0160  0.1118 -0.1570  0.1602  0.0020
                                           -0.0860  0.2304 -0.0046  0.0172  0.0489
                                           -0.3298 -0.1984 -0.0751  0.0443 -0.2233
                                           -0.0555  0.0426
   270. (0.00026) RY*( 6) C  13           s( 27.78%)p 2.43( 67.58%)d 0.17(  4.63%)
                                           -0.0000  0.0018  0.4404 -0.2878 -0.0335
                                           -0.0101 -0.0121  0.0541  0.1309  0.0120
                                            0.0222 -0.3080 -0.2082 -0.0111 -0.0582
                                            0.6679  0.2591  0.1002 -0.1316  0.0312
                                           -0.0184  0.1329
   271. (0.00014) RY*( 7) C  13           s( 72.71%)p 0.19( 13.71%)d 0.19( 13.58%)
                                            0.0000 -0.0051 -0.0315  0.8517 -0.0267
                                            0.0035 -0.0133  0.0644  0.2018  0.0011
                                            0.0491 -0.0238 -0.1000 -0.0063 -0.0648
                                            0.2720 -0.0290 -0.1450 -0.0699 -0.2218
                                           -0.0284  0.2447
   272. (0.00006) RY*( 8) C  13           s(  0.92%)p35.54( 32.58%)d72.56( 66.50%)
   273. (0.00006) RY*( 9) C  13           s( 12.28%)p 4.54( 55.80%)d 2.60( 31.92%)
   274. (0.00003) RY*(10) C  13           s(  4.46%)p 4.50( 20.08%)d16.93( 75.46%)
   275. (0.00002) RY*(11) C  13           s(  0.55%)p99.99( 83.86%)d28.26( 15.59%)
   276. (0.00001) RY*(12) C  13           s(  5.35%)p14.66( 78.46%)d 3.02( 16.18%)
   277. (0.00001) RY*(13) C  13           s(  4.54%)p 7.49( 33.98%)d13.54( 61.48%)
   278. (0.00000) RY*(14) C  13           s(  0.33%)p99.99( 92.91%)d20.58(  6.77%)
   279. (0.00001) RY*(15) C  13           s(  4.67%)p19.51( 91.03%)d 0.92(  4.31%)
   280. (0.00000) RY*(16) C  13           s(  0.23%)p85.72( 19.44%)d99.99( 80.33%)
   281. (0.00000) RY*(17) C  13           s( 98.26%)p 0.01(  0.92%)d 0.01(  0.82%)
   282. (0.00545) RY*( 1) C  14           s(  0.78%)p99.99( 94.54%)d 6.03(  4.68%)
                                            0.0000 -0.0204  0.0853  0.0065  0.0052
                                            0.0053 -0.2023  0.0304 -0.0062  0.0072
                                           -0.2648 -0.0328 -0.0170 -0.0248  0.9109
                                           -0.0068  0.0390 -0.1024  0.0957  0.0251
                                            0.0192 -0.1617
   283. (0.00216) RY*( 2) C  14           s(  5.18%)p17.71( 91.67%)d 0.61(  3.15%)
                                            0.0000  0.0176  0.2261 -0.0164 -0.0089
                                            0.0224  0.7978 -0.1210 -0.0953 -0.0118
                                           -0.4982  0.0553  0.0566 -0.0057  0.0257
                                            0.0023 -0.0259  0.0032  0.0949 -0.1249
                                           -0.0500  0.0665
   284. (0.00089) RY*( 3) C  14           s(  0.84%)p69.11( 58.22%)d48.60( 40.94%)
                                            0.0000 -0.0002  0.0864  0.0310 -0.0020
                                           -0.0102  0.3300  0.1219  0.0491 -0.0136
                                            0.5789  0.2150  0.0336 -0.0088  0.2368
                                            0.1254  0.0370  0.2537  0.1630 -0.1516
                                            0.5430 -0.0251
   285. (0.00063) RY*( 4) C  14           s( 79.04%)p 0.18( 14.08%)d 0.09(  6.87%)
                                            0.0000 -0.0066  0.8784 -0.1362  0.0181
                                           -0.0052 -0.1101 -0.1144  0.1241  0.0141
                                            0.2232 -0.0056 -0.1324 -0.0163 -0.0210
                                           -0.1186  0.1335  0.0149 -0.1046 -0.0355
                                           -0.2343  0.0376
   286. (0.00049) RY*( 5) C  14           s(  4.96%)p 8.84( 43.83%)d10.32( 51.21%)
                                            0.0000 -0.0019  0.2215  0.0212  0.0103
                                           -0.0037 -0.3675 -0.0424 -0.0087  0.0025
                                           -0.4546  0.1805 -0.1043 -0.0050 -0.2235
                                           -0.0147  0.0314  0.1751  0.3563  0.0576
                                            0.5528  0.2137
   287. (0.00028) RY*( 6) C  14           s( 13.54%)p 6.24( 84.45%)d 0.15(  2.01%)
                                            0.0000 -0.0074  0.2405  0.2737 -0.0509
                                            0.0091  0.0108  0.7419 -0.2798 -0.0045
                                           -0.0374 -0.3205  0.2405 -0.0040 -0.0773
                                           -0.1862 -0.1137 -0.1002 -0.0234  0.0223
                                            0.0938 -0.0156
   288. (0.00017) RY*( 7) C  14           s( 12.36%)p 6.70( 82.80%)d 0.39(  4.84%)
                                            0.0000  0.0100  0.1336  0.3214  0.0481
                                            0.0017 -0.0363  0.0895 -0.1007 -0.0058
                                           -0.0492  0.0708 -0.0101 -0.0042 -0.0570
                                            0.8643  0.2253 -0.0226 -0.0069  0.1520
                                           -0.1417 -0.0685
   289. (0.00011) RY*( 8) C  14           s( 16.88%)p 3.28( 55.45%)d 1.64( 27.67%)
                                            0.0000  0.0060 -0.0208  0.3780  0.1596
                                           -0.0058 -0.0671 -0.3399 -0.5302  0.0080
                                            0.1238 -0.0679  0.1968  0.0008  0.0470
                                           -0.2322  0.1959  0.4212  0.2320  0.0124
                                           -0.2126  0.0082
   290. (0.00012) RY*( 9) C  14           s(  1.13%)p72.02( 81.37%)d15.49( 17.50%)
                                            0.0000  0.0013  0.0587  0.0855 -0.0235
                                            0.0103  0.0728 -0.3935 -0.0281  0.0003
                                            0.0551 -0.7719 -0.1611  0.0020  0.0001
                                            0.1308 -0.1038 -0.0991 -0.1185  0.1001
                                            0.3749 -0.0247
   291. (0.00007) RY*(10) C  14           s(  4.92%)p 2.86( 14.08%)d16.47( 81.00%)
   292. (0.00007) RY*(11) C  14           s( 56.68%)p 0.42( 23.65%)d 0.35( 19.67%)
   293. (0.00004) RY*(12) C  14           s(  2.66%)p 5.63( 14.98%)d30.96( 82.36%)
   294. (0.00004) RY*(13) C  14           s(  1.99%)p12.35( 24.53%)d36.98( 73.48%)
   295. (0.00001) RY*(14) C  14           s(  3.66%)p20.59( 75.30%)d 5.75( 21.04%)
   296. (0.00001) RY*(15) C  14           s(  1.47%)p26.21( 38.43%)d40.99( 60.11%)
   297. (0.00000) RY*(16) C  14           s( 93.56%)p 0.06(  5.67%)d 0.01(  0.77%)
   298. (0.00001) RY*(17) C  14           s(  0.45%)p99.99( 97.02%)d 5.62(  2.53%)
   299. (0.00948) RY*( 1) C  15           s(  9.63%)p 8.85( 85.17%)d 0.54(  5.20%)
                                            0.0000  0.0419  0.3047 -0.0138 -0.0387
                                           -0.0264 -0.2388 -0.0002 -0.0416 -0.0285
                                           -0.4747  0.0263 -0.0291 -0.0480 -0.7467
                                            0.0513 -0.0456  0.1341  0.1741 -0.0314
                                            0.0106 -0.0510
   300. (0.00688) RY*( 2) C  15           s(  7.70%)p 1.25(  9.63%)d10.73( 82.67%)
                                           -0.0000  0.0045  0.2775 -0.0022  0.0008
                                            0.0260  0.1777  0.0543  0.0461  0.0483
                                           -0.0979 -0.1228 -0.0283 -0.0493  0.0513
                                            0.1528 -0.0528  0.2452 -0.5634  0.3236
                                           -0.3810 -0.4464
   301. (0.00669) RY*( 3) C  15           s( 21.03%)p 0.71( 14.87%)d 3.05( 64.10%)
                                           -0.0000  0.0109  0.4581 -0.0140 -0.0070
                                            0.0413  0.2806  0.1272  0.0821 -0.0478
                                            0.0108  0.1464 -0.0542 -0.0021 -0.1069
                                            0.0276 -0.0800 -0.5742 -0.3363 -0.0721
                                            0.0035  0.4393
   302. (0.00246) RY*( 4) C  15           s( 17.85%)p 3.82( 68.27%)d 0.78( 13.87%)
                                           -0.0000 -0.0048  0.3907  0.1591 -0.0245
                                            0.0030 -0.7147  0.0151  0.0408 -0.0313
                                            0.1604 -0.1233 -0.1022 -0.0488  0.2521
                                           -0.1727 -0.1480 -0.1102 -0.1508 -0.2227
                                            0.1357 -0.1893
   303. (0.00078) RY*( 5) C  15           s( 31.51%)p 1.08( 33.97%)d 1.10( 34.52%)
                                           -0.0000  0.0027  0.5527 -0.0747 -0.0634
                                            0.0139  0.4340 -0.2538  0.2045 -0.0133
                                            0.0818 -0.0535  0.0280 -0.0195  0.1694
                                           -0.0678  0.0267  0.2166  0.3692 -0.1234
                                            0.3189 -0.2121
   304. (0.00039) RY*( 6) C  15           s(  0.55%)p99.99( 95.69%)d 6.85(  3.76%)
                                            0.0000  0.0016  0.0052  0.0727  0.0135
                                           -0.0004  0.0502  0.0185 -0.0293 -0.0346
                                            0.7832  0.1499 -0.1060  0.0191 -0.5117
                                           -0.1727  0.1131  0.1117 -0.0815 -0.0066
                                           -0.0364 -0.1309
   305. (0.00014) RY*( 7) C  15           s( 57.37%)p 0.49( 27.93%)d 0.26( 14.70%)
                                            0.0000  0.0112 -0.0186  0.7493  0.1082
                                           -0.0028  0.1378 -0.1861 -0.2192 -0.0003
                                           -0.0551  0.0626  0.1260 -0.0057 -0.0134
                                            0.3541  0.1709 -0.0812 -0.0496 -0.3412
                                           -0.0015 -0.1467
   306. (0.00006) RY*( 8) C  15           s( 17.22%)p 3.55( 61.13%)d 1.26( 21.66%)
   307. (0.00004) RY*( 9) C  15           s( 25.16%)p 2.30( 57.81%)d 0.68( 17.03%)
   308. (0.00004) RY*(10) C  15           s(  1.33%)p71.08( 94.72%)d 2.96(  3.95%)
   309. (0.00003) RY*(11) C  15           s(  1.33%)p63.54( 84.34%)d10.80( 14.34%)
   310. (0.00003) RY*(12) C  15           s(  7.45%)p 8.95( 66.72%)d 3.47( 25.83%)
   311. (0.00000) RY*(13) C  15           s( 88.21%)p 0.10(  9.06%)d 0.03(  2.73%)
   312. (0.00001) RY*(14) C  15           s(  6.70%)p 5.97( 40.00%)d 7.96( 53.30%)
   313. (0.00001) RY*(15) C  15           s(  5.16%)p 3.90( 20.11%)d14.47( 74.72%)
   314. (0.00000) RY*(16) C  15           s(  0.12%)p99.99( 34.56%)d99.99( 65.32%)
   315. (0.00001) RY*(17) C  15           s(  1.31%)p74.38( 97.30%)d 1.07(  1.39%)
   316. (0.00244) RY*( 1) O  16           s(  4.45%)p21.18( 94.31%)d 0.28(  1.23%)
                                           -0.0000  0.0020  0.1888  0.0943 -0.0017
                                           -0.0094  0.9606 -0.0662  0.0113  0.0066
                                           -0.0402 -0.0187 -0.0370  0.0102 -0.0840
                                           -0.0366 -0.0626 -0.0566 -0.0859  0.0285
                                           -0.0165  0.0263
   317. (0.00095) RY*( 2) O  16           s( 85.63%)p 0.15( 13.23%)d 0.01(  1.14%)
                                           -0.0000  0.0089  0.8978 -0.2240 -0.0037
                                            0.0068 -0.1571  0.0082 -0.0065  0.0221
                                           -0.2788 -0.0237 -0.0505  0.0358  0.1192
                                           -0.0835 -0.0605  0.0493  0.0156 -0.0250
                                            0.0474 -0.0768
   318. (0.00088) RY*( 3) O  16           s(  8.82%)p10.10( 89.07%)d 0.24(  2.11%)
                                           -0.0000  0.0031  0.2939 -0.0417 -0.0011
                                            0.0023 -0.0622 -0.0030 -0.0072  0.0099
                                            0.8005 -0.0990  0.0044  0.0111 -0.4832
                                            0.0406 -0.0290 -0.0833  0.0739 -0.0502
                                            0.0550  0.0563
   319. (0.00012) RY*( 4) O  16           s( 29.38%)p 2.35( 69.02%)d 0.05(  1.60%)
                                           -0.0000  0.0094  0.1514  0.5204  0.0018
                                            0.0052 -0.0151 -0.0012  0.0242  0.0165
                                            0.4102  0.0548 -0.0215  0.0270  0.7137
                                           -0.0267 -0.0813 -0.0349 -0.0817 -0.0747
                                           -0.0399 -0.0307
   320. (0.00004) RY*( 5) O  16           s( 52.67%)p 0.53( 28.04%)d 0.37( 19.29%)
   321. (0.00004) RY*( 6) O  16           s(  1.18%)p81.19( 95.44%)d 2.88(  3.38%)
   322. (0.00001) RY*( 7) O  16           s(  0.21%)p99.99( 98.80%)d 4.63(  0.99%)
   323. (0.00001) RY*( 8) O  16           s(  2.29%)p42.60( 97.46%)d 0.11(  0.26%)
   324. (0.00000) RY*( 9) O  16           s(  0.09%)p99.99( 99.86%)d 0.46(  0.04%)
   325. (0.00000) RY*(10) O  16           s( 99.91%)p 0.00(  0.08%)d 0.00(  0.00%)
   326. (0.00000) RY*(11) O  16           s(  0.06%)p99.99( 99.64%)d 4.62(  0.29%)
   327. (0.00001) RY*(12) O  16           s(  2.85%)p33.99( 96.72%)d 0.15(  0.44%)
   328. (0.00000) RY*(13) O  16           s(  0.06%)p39.47(  2.55%)d99.99( 97.39%)
   329. (0.00000) RY*(14) O  16           s(  0.13%)p25.11(  3.24%)d99.99( 96.63%)
   330. (0.00001) RY*(15) O  16           s(  6.60%)p 1.00(  6.59%)d13.14( 86.81%)
   331. (0.00000) RY*(16) O  16           s(  1.80%)p 1.43(  2.58%)d53.11( 95.62%)
   332. (0.00000) RY*(17) O  16           s(  3.65%)p 1.06(  3.87%)d25.33( 92.48%)
   333. (0.00258) RY*( 1) F  17           s(  4.71%)p19.60( 92.41%)d 0.61(  2.88%)
                                            0.0000 -0.0008  0.2139  0.0375  0.0008
                                            0.0039  0.1848 -0.0060  0.0003 -0.0018
                                           -0.4679  0.0545 -0.0030 -0.0019  0.8143
                                           -0.0691  0.0053  0.0738 -0.1201  0.0349
                                            0.0123  0.0869
   334. (0.00213) RY*( 2) F  17           s(  0.20%)p99.99( 96.92%)d14.41(  2.88%)
                                           -0.0000  0.0000  0.0440 -0.0080 -0.0004
                                           -0.0016  0.4998  0.0697  0.0041 -0.0016
                                            0.7755  0.0832  0.0098 -0.0014  0.3209
                                            0.0556  0.0044 -0.0825 -0.0183  0.0695
                                           -0.1254  0.0326
   335. (0.00071) RY*( 3) F  17           s( 23.30%)p 3.28( 76.42%)d 0.01(  0.28%)
                                            0.0000  0.0011  0.4658  0.1265  0.0003
                                            0.0026  0.6660 -0.1891 -0.0514  0.0024
                                           -0.2758  0.0254  0.0132 -0.0065 -0.4233
                                            0.1579  0.0358  0.0183  0.0211  0.0245
                                           -0.0073 -0.0365
   336. (0.00031) RY*( 4) F  17           s( 72.67%)p 0.34( 24.98%)d 0.03(  2.35%)
                                           -0.0000 -0.0007  0.8458 -0.1064 -0.0006
                                           -0.0045 -0.3985  0.1014  0.0557  0.0064
                                            0.2143 -0.1004 -0.0322 -0.0073  0.0204
                                           -0.1408 -0.0122 -0.1011  0.0715 -0.0613
                                            0.0242 -0.0621
   337. (0.00006) RY*( 5) F  17           s(  0.64%)p99.99( 92.24%)d11.07(  7.12%)
   338. (0.00006) RY*( 6) F  17           s( 57.18%)p 0.48( 27.29%)d 0.27( 15.54%)
   339. (0.00001) RY*( 7) F  17           s(  3.78%)p25.36( 95.80%)d 0.11(  0.42%)
   340. (0.00002) RY*( 8) F  17           s( 16.53%)p 4.80( 79.27%)d 0.25(  4.20%)
   341. (0.00002) RY*( 9) F  17           s( 11.84%)p 7.26( 85.92%)d 0.19(  2.25%)
   342. (0.00000) RY*(10) F  17           s( 99.77%)p 0.00(  0.22%)d 0.00(  0.00%)
   343. (0.00000) RY*(11) F  17           s(  0.67%)p99.99( 99.29%)d 0.05(  0.03%)
   344. (0.00000) RY*(12) F  17           s(  0.10%)p99.99( 99.83%)d 0.70(  0.07%)
   345. (0.00000) RY*(13) F  17           s(  0.71%)p 8.50(  6.01%)d99.99( 93.28%)
   346. (0.00001) RY*(14) F  17           s(  4.20%)p 0.85(  3.55%)d21.99( 92.25%)
   347. (0.00000) RY*(15) F  17           s(  1.24%)p 7.41(  9.22%)d71.96( 89.53%)
   348. (0.00000) RY*(16) F  17           s(  0.56%)p14.58(  8.11%)d99.99( 91.33%)
   349. (0.00000) RY*(17) F  17           s(  1.89%)p 1.42(  2.69%)d50.41( 95.41%)
   350. (0.00039) RY*( 1) H  18           s(100.00%)
                                           -0.0005  1.0000  0.0025
   351. (0.00021) RY*( 2) H  18           s(100.00%)
                                           -0.0012 -0.0025  1.0000
   352. (0.00047) RY*( 1) H  19           s(100.00%)
                                           -0.0005  1.0000  0.0020
   353. (0.00022) RY*( 2) H  19           s(100.00%)
                                           -0.0012 -0.0020  1.0000
   354. (0.00076) RY*( 1) H  20           s(100.00%)
                                           -0.0016  1.0000  0.0018
   355. (0.00019) RY*( 2) H  20           s(100.00%)
                                           -0.0008 -0.0018  1.0000
   356. (0.00066) RY*( 1) H  21           s(100.00%)
                                           -0.0014  1.0000  0.0022
   357. (0.00021) RY*( 2) H  21           s(100.00%)
                                           -0.0009 -0.0022  1.0000
   358. (0.00046) RY*( 1) H  22           s(100.00%)
                                           -0.0006  1.0000  0.0021
   359. (0.00022) RY*( 2) H  22           s(100.00%)
                                           -0.0012 -0.0021  1.0000
   360. (0.00236) RY*( 1) H  23           s(100.00%)
                                           -0.0037  1.0000  0.0003
   361. (0.00020) RY*( 2) H  23           s(100.00%)
                                           -0.0003 -0.0003  1.0000
   362. (0.00255) RY*( 1) H  24           s(100.00%)
                                            0.0069  1.0000 -0.0039
   363. (0.00038) RY*( 2) H  24           s(100.00%)
                                           -0.0021  0.0039  1.0000
   364. (0.00069) RY*( 1) H  25           s(100.00%)
                                           -0.0009  1.0000  0.0015
   365. (0.00020) RY*( 2) H  25           s(100.00%)
                                           -0.0011 -0.0015  1.0000
   366. (0.00039) RY*( 1) H  26           s(100.00%)
                                           -0.0007  1.0000  0.0038
   367. (0.00022) RY*( 2) H  26           s(100.00%)
                                           -0.0012 -0.0038  1.0000
   368. (0.00043) RY*( 1) H  27           s(100.00%)
                                            0.0004  1.0000 -0.0018
   369. (0.00022) RY*( 2) H  27           s(100.00%)
                                           -0.0013  0.0018  1.0000
   370. (0.00077) RY*( 1) H  28           s(100.00%)
                                           -0.0016  1.0000  0.0015
   371. (0.00017) RY*( 2) H  28           s(100.00%)
                                           -0.0007 -0.0015  1.0000
   372. (0.00077) RY*( 1) H  29           s(100.00%)
                                           -0.0042  1.0000 -0.0023
   373. (0.00016) RY*( 2) H  29           s(100.00%)
                                            0.0004  0.0023  1.0000
   374. (0.01554) BD*( 1) C   1 - C   2  
                ( 50.08%)   0.7077* C   1 s( 34.72%)p 1.88( 65.25%)d 0.00(  0.03%)
                                            0.0000  0.5891 -0.0112  0.0001 -0.0000
                                           -0.1300 -0.0156  0.0046 -0.0000 -0.5169
                                           -0.0108  0.0118 -0.0001 -0.6053  0.0373
                                            0.0073 -0.0001  0.0066  0.0025  0.0136
                                           -0.0076  0.0051
                ( 49.92%)  -0.7065* C   2 s( 34.69%)p 1.88( 65.28%)d 0.00(  0.03%)
                                            0.0000  0.5888 -0.0127 -0.0019 -0.0004
                                            0.1465 -0.0221 -0.0003 -0.0001  0.5356
                                           -0.0342  0.0057  0.0002  0.5852  0.0119
                                            0.0125  0.0006  0.0050  0.0016  0.0134
                                           -0.0064  0.0080
   375. (0.32234) BD*( 2) C   1 - C   2  
                ( 49.61%)   0.7044* C   1 s(  0.00%)p 1.00( 99.96%)d 0.00(  0.04%)
                                           -0.0000  0.0006  0.0001 -0.0003 -0.0000
                                           -0.8522 -0.0228 -0.0108  0.0005  0.4732
                                            0.0125  0.0062 -0.0004 -0.2204 -0.0059
                                           -0.0029  0.0001  0.0106  0.0065  0.0011
                                            0.0148  0.0021
                ( 50.39%)  -0.7099* C   2 s(  0.00%)p 1.00( 99.96%)d 0.00(  0.04%)
                                            0.0000  0.0001  0.0004 -0.0000  0.0000
                                           -0.8520 -0.0215  0.0107  0.0012  0.4737
                                            0.0119 -0.0061 -0.0008 -0.2204 -0.0055
                                            0.0029  0.0004 -0.0051 -0.0156  0.0079
                                           -0.0003 -0.0073
   376. (0.01541) BD*( 1) C   1 - C   6  
                ( 50.08%)   0.7077* C   1 s( 34.65%)p 1.89( 65.32%)d 0.00(  0.03%)
                                            0.0000  0.5885 -0.0115  0.0000 -0.0000
                                           -0.2697 -0.0088  0.0065 -0.0001 -0.1382
                                           -0.0293  0.0063 -0.0001  0.7479 -0.0289
                                           -0.0115 -0.0001  0.0052 -0.0102 -0.0052
                                           -0.0007  0.0128
                ( 49.92%)  -0.7065* C   6 s( 34.70%)p 1.88( 65.27%)d 0.00(  0.03%)
                                            0.0000  0.5889 -0.0133 -0.0022 -0.0005
                                            0.2835 -0.0211  0.0025  0.0000  0.1652
                                           -0.0366 -0.0017 -0.0002 -0.7369  0.0033
                                           -0.0133 -0.0006  0.0038 -0.0092 -0.0027
                                           -0.0005  0.0144
   377. (0.01151) BD*( 1) C   1 - H  18  
                ( 39.76%)   0.6305* C   1 s( 30.55%)p 2.27( 69.38%)d 0.00(  0.07%)
                                            0.0003 -0.5524 -0.0181  0.0003 -0.0001
                                           -0.4274 -0.0022 -0.0042 -0.0009 -0.6987
                                           -0.0036 -0.0069 -0.0015  0.1512  0.0006
                                            0.0014  0.0003 -0.0184  0.0035  0.0075
                                            0.0092  0.0131
                ( 60.24%)  -0.7762* H  18 s(100.00%)
                                           -1.0000 -0.0005 -0.0012
   378. (0.01518) BD*( 1) C   2 - C   3  
                ( 50.50%)   0.7106* C   2 s( 34.71%)p 1.88( 65.25%)d 0.00(  0.03%)
                                            0.0000  0.5891 -0.0108  0.0007  0.0002
                                           -0.4126  0.0042 -0.0077 -0.0003 -0.6801
                                            0.0230 -0.0103 -0.0003  0.1335  0.0350
                                            0.0061  0.0007  0.0143 -0.0049 -0.0048
                                           -0.0070 -0.0047
                ( 49.50%)  -0.7036* C   3 s( 34.90%)p 1.86( 65.07%)d 0.00(  0.03%)
                                           -0.0001  0.5906  0.0150 -0.0017 -0.0000
                                            0.4170 -0.0114 -0.0042  0.0003  0.6720
                                           -0.0008 -0.0083  0.0002 -0.1531  0.0395
                                           -0.0032 -0.0009  0.0143 -0.0029 -0.0017
                                           -0.0080 -0.0055
   379. (0.01122) BD*( 1) C   2 - H  19  
                ( 39.69%)   0.6300* C   2 s( 30.51%)p 2.28( 69.42%)d 0.00(  0.07%)
                                           -0.0003  0.5521  0.0186  0.0009  0.0003
                                            0.2846  0.0015 -0.0029  0.0006  0.1545
                                            0.0004 -0.0021  0.0003 -0.7676 -0.0047
                                            0.0072 -0.0013  0.0012 -0.0138 -0.0083
                                            0.0028  0.0200
                ( 60.31%)  -0.7766* H  19 s(100.00%)
                                            1.0000  0.0005  0.0012
   380. (0.02424) BD*( 1) C   3 - C   4  
                ( 50.90%)   0.7135* C   3 s( 34.84%)p 1.87( 65.13%)d 0.00(  0.03%)
                                            0.0001  0.5902  0.0060  0.0042  0.0002
                                           -0.2822  0.0119  0.0030  0.0000 -0.1763
                                            0.0207  0.0023  0.0015  0.7347  0.0026
                                           -0.0108  0.0011  0.0043 -0.0087 -0.0031
                                           -0.0010  0.0129
                ( 49.10%)  -0.7007* C   4 s( 34.14%)p 1.93( 65.83%)d 0.00(  0.03%)
                                           -0.0000  0.5843  0.0069  0.0024  0.0002
                                            0.2752 -0.0004 -0.0022  0.0008  0.1414
                                            0.0075  0.0009 -0.0004 -0.7498  0.0146
                                            0.0023 -0.0028  0.0039 -0.0097 -0.0046
                                            0.0003  0.0126
   381. (0.35121) BD*( 2) C   3 - C   4  
                ( 50.10%)   0.7078* C   3 s(  0.00%)p 1.00( 99.96%)d 0.00(  0.04%)
                                           -0.0001 -0.0045 -0.0019 -0.0022  0.0002
                                            0.8521  0.0098  0.0067 -0.0019 -0.4754
                                           -0.0104 -0.0033 -0.0003  0.2171  0.0039
                                            0.0010 -0.0000  0.0046  0.0157 -0.0082
                                            0.0006  0.0070
                ( 49.90%)  -0.7064* C   4 s(  0.00%)p 1.00( 99.96%)d 0.00(  0.03%)
                                            0.0001 -0.0012 -0.0063 -0.0010 -0.0001
                                            0.8491  0.0062  0.0073 -0.0042 -0.4795
                                           -0.0098 -0.0044  0.0013  0.2202  0.0019
                                            0.0011 -0.0011  0.0043 -0.0089  0.0080
                                            0.0122 -0.0046
   382. (0.01265) BD*( 1) C   3 - H  20  
                ( 39.74%)   0.6304* C   3 s( 30.16%)p 2.31( 69.77%)d 0.00(  0.07%)
                                           -0.0003  0.5490 -0.0166 -0.0024 -0.0001
                                           -0.1388 -0.0038  0.0018  0.0008 -0.5384
                                           -0.0073 -0.0001 -0.0001 -0.6232  0.0065
                                           -0.0053 -0.0022  0.0039  0.0059  0.0220
                                           -0.0089  0.0079
                ( 60.26%)  -0.7762* H  20 s(100.00%)
                                            1.0000  0.0016  0.0008
   383. (0.02208) BD*( 1) C   4 - C   5  
                ( 49.13%)   0.7009* C   4 s( 33.82%)p 1.96( 66.14%)d 0.00(  0.03%)
                                            0.0000 -0.5815 -0.0047 -0.0013 -0.0003
                                           -0.1412 -0.0045 -0.0000 -0.0004 -0.5260
                                            0.0038  0.0005 -0.0018 -0.6039  0.0133
                                            0.0025 -0.0032 -0.0056 -0.0030 -0.0142
                                            0.0067 -0.0064
                ( 50.87%)  -0.7133* C   5 s( 34.97%)p 1.86( 65.00%)d 0.00(  0.03%)
                                           -0.0001 -0.5913 -0.0061 -0.0043 -0.0003
                                            0.1443 -0.0139 -0.0013 -0.0007  0.5414
                                           -0.0160 -0.0073 -0.0002  0.5791  0.0108
                                           -0.0084  0.0019 -0.0053 -0.0013 -0.0127
                                            0.0068 -0.0068
   384. (0.03647) BD*( 1) C   4 - C   7  
                ( 51.32%)   0.7164* C   4 s( 32.00%)p 2.12( 67.97%)d 0.00(  0.03%)
                                            0.0002  0.5656 -0.0084 -0.0051 -0.0005
                                           -0.4276  0.0031  0.0001 -0.0007 -0.6874
                                           -0.0200  0.0045 -0.0021  0.1541  0.0086
                                           -0.0007  0.0010  0.0127 -0.0034 -0.0038
                                           -0.0069 -0.0064
                ( 48.68%)  -0.6977* C   7 s( 29.09%)p 2.44( 70.88%)d 0.00(  0.03%)
                                            0.0001  0.5393  0.0085 -0.0005 -0.0000
                                            0.4377  0.0232 -0.0019  0.0041  0.6867
                                           -0.0138 -0.0041  0.0013 -0.2118  0.0029
                                           -0.0024 -0.0011  0.0123 -0.0056 -0.0059
                                           -0.0028 -0.0061
   385. (0.01484) BD*( 1) C   5 - C   6  
                ( 49.53%)   0.7038* C   5 s( 34.87%)p 1.87( 65.10%)d 0.00(  0.03%)
                                           -0.0001  0.5903  0.0142 -0.0020 -0.0002
                                            0.4135 -0.0032 -0.0055  0.0003  0.6784
                                           -0.0206 -0.0058  0.0006 -0.1344 -0.0355
                                            0.0062  0.0004  0.0139 -0.0047 -0.0045
                                           -0.0069 -0.0043
                ( 50.47%)  -0.7104* C   6 s( 34.60%)p 1.89( 65.37%)d 0.00(  0.03%)
                                            0.0000  0.5881 -0.0096  0.0012  0.0003
                                           -0.4145  0.0120 -0.0070 -0.0002 -0.6743
                                            0.0020 -0.0126 -0.0008  0.1590 -0.0397
                                           -0.0015 -0.0006  0.0143 -0.0027 -0.0017
                                           -0.0080 -0.0057
   386. (0.31710) BD*( 2) C   5 - C   6  
                ( 49.62%)   0.7044* C   5 s(  0.00%)p 1.00( 99.96%)d 0.00(  0.04%)
                                           -0.0000  0.0033  0.0008  0.0002 -0.0000
                                           -0.8519 -0.0156 -0.0145  0.0016  0.4717
                                            0.0105  0.0068 -0.0010 -0.2254 -0.0043
                                           -0.0019  0.0004 -0.0055  0.0080 -0.0081
                                           -0.0133  0.0046
                ( 50.38%)  -0.7098* C   6 s(  0.00%)p 1.00( 99.96%)d 0.00(  0.04%)
                                           -0.0000  0.0003  0.0003  0.0006  0.0000
                                           -0.8525 -0.0202  0.0099  0.0005  0.4720
                                            0.0115 -0.0058 -0.0000 -0.2219 -0.0052
                                            0.0029  0.0000  0.0111  0.0074  0.0009
                                            0.0153  0.0025
   387. (0.01208) BD*( 1) C   5 - H  21  
                ( 39.72%)   0.6303* C   5 s( 30.07%)p 2.32( 69.87%)d 0.00(  0.07%)
                                            0.0003 -0.5481  0.0163  0.0022  0.0000
                                            0.2852  0.0040  0.0000 -0.0002  0.1505
                                            0.0095 -0.0032 -0.0013 -0.7711  0.0015
                                           -0.0042 -0.0019 -0.0022  0.0145  0.0084
                                           -0.0026 -0.0198
                ( 60.28%)  -0.7764* H  21 s(100.00%)
                                           -1.0000 -0.0014 -0.0009
   388. (0.01106) BD*( 1) C   6 - H  22  
                ( 39.70%)   0.6301* C   6 s( 30.61%)p 2.26( 69.32%)d 0.00(  0.07%)
                                            0.0003 -0.5530 -0.0181 -0.0009 -0.0002
                                           -0.1396 -0.0004  0.0015 -0.0002 -0.5416
                                           -0.0026  0.0055 -0.0010 -0.6167 -0.0034
                                            0.0056 -0.0010 -0.0035 -0.0065 -0.0221
                                            0.0081 -0.0078
                ( 60.30%)  -0.7765* H  22 s(100.00%)
                                           -1.0000 -0.0006 -0.0012
   389. (0.03508) BD*( 1) C   7 - C   8  
                ( 49.47%)   0.7034* C   7 s( 27.69%)p 2.61( 72.29%)d 0.00(  0.03%)
                                            0.0002  0.5261  0.0061  0.0007  0.0001
                                            0.4191  0.0163 -0.0070  0.0040 -0.5178
                                            0.0117  0.0031 -0.0017  0.5278 -0.0026
                                           -0.0028  0.0021 -0.0111  0.0077 -0.0099
                                           -0.0021 -0.0012
                ( 50.53%)  -0.7108* C   8 s( 32.11%)p 2.11( 67.86%)d 0.00(  0.03%)
                                            0.0003  0.5666 -0.0082 -0.0034 -0.0008
                                           -0.4203  0.0029  0.0012 -0.0001  0.5076
                                            0.0152 -0.0043  0.0014 -0.4939 -0.0121
                                            0.0035 -0.0015 -0.0104  0.0071 -0.0098
                                           -0.0001  0.0011
   390. (0.02983) BD*( 1) C   7 - N   9  
                ( 61.21%)   0.7824* C   7 s( 21.95%)p 3.55( 77.96%)d 0.00(  0.09%)
                                           -0.0000  0.4679  0.0241  0.0007 -0.0003
                                           -0.2264  0.0164  0.0002 -0.0016 -0.4475
                                            0.0127 -0.0009  0.0001 -0.7262  0.0184
                                           -0.0046  0.0005  0.0052  0.0088  0.0237
                                           -0.0058  0.0149
                ( 38.79%)  -0.6228* N   9 s( 35.30%)p 1.83( 64.67%)d 0.00(  0.03%)
                                           -0.0000  0.5941 -0.0022 -0.0047  0.0001
                                            0.2038 -0.0015 -0.0007  0.0001  0.4201
                                           -0.0002 -0.0037  0.0005  0.6547  0.0003
                                           -0.0047  0.0013  0.0022  0.0033  0.0152
                                            0.0009  0.0071
   391. (0.02122) BD*( 1) C   7 - H  23  
                ( 37.60%)   0.6132* C   7 s( 21.33%)p 3.68( 78.60%)d 0.00(  0.08%)
                                           -0.0002  0.4611 -0.0265 -0.0001  0.0003
                                           -0.7611 -0.0188 -0.0016  0.0018  0.2425
                                            0.0048  0.0032  0.0004  0.3837  0.0158
                                            0.0015 -0.0031 -0.0116 -0.0168  0.0057
                                            0.0164 -0.0062
                ( 62.40%)  -0.7899* H  23 s(100.00%)
                                            1.0000  0.0037  0.0003
   392. (0.03547) BD*( 1) C   8 - C  10  
                ( 49.35%)   0.7025* C   8 s( 33.09%)p 2.02( 66.87%)d 0.00(  0.04%)
                                            0.0001 -0.5752 -0.0023 -0.0032 -0.0007
                                            0.2924 -0.0145 -0.0003  0.0020  0.1572
                                            0.0078 -0.0003 -0.0001 -0.7471  0.0052
                                            0.0020 -0.0028 -0.0004  0.0111  0.0076
                                           -0.0023 -0.0154
                ( 50.65%)  -0.7117* C  10 s( 38.92%)p 1.57( 61.06%)d 0.00(  0.02%)
                                           -0.0001 -0.6239 -0.0036 -0.0025 -0.0002
                                           -0.2046 -0.0125  0.0053 -0.0034 -0.2068
                                            0.0057  0.0025  0.0019  0.7250  0.0052
                                           -0.0103  0.0006 -0.0012  0.0045  0.0071
                                            0.0005 -0.0110
   393. (0.38365) BD*( 2) C   8 - C  10  
                ( 47.51%)   0.6893* C   8 s(  0.00%)p 1.00( 99.96%)d 0.00(  0.04%)
                                           -0.0000  0.0015  0.0033  0.0005  0.0001
                                           -0.5102 -0.0037 -0.0037  0.0021 -0.7786
                                           -0.0100 -0.0072  0.0023 -0.3647 -0.0042
                                           -0.0042  0.0016  0.0038 -0.0088 -0.0102
                                           -0.0071 -0.0103
                ( 52.49%)  -0.7245* C  10 s(  0.00%)p 1.00( 99.96%)d 0.00(  0.04%)
                                            0.0000  0.0021 -0.0008  0.0016  0.0000
                                           -0.5074 -0.0083 -0.0076 -0.0042 -0.7805
                                           -0.0154 -0.0100 -0.0072 -0.3640 -0.0055
                                           -0.0053 -0.0029 -0.0086  0.0036  0.0117
                                           -0.0061  0.0098
   394. (0.02168) BD*( 1) C   8 - C  14  
                ( 48.76%)   0.6983* C   8 s( 34.77%)p 1.88( 65.20%)d 0.00(  0.03%)
                                            0.0002 -0.5896 -0.0090  0.0013  0.0000
                                           -0.6905  0.0117  0.0014 -0.0024  0.3328
                                           -0.0053 -0.0000  0.0003  0.2533 -0.0065
                                           -0.0008  0.0030  0.0131  0.0069 -0.0020
                                           -0.0087  0.0053
                ( 51.24%)  -0.7158* C  14 s( 34.42%)p 1.90( 65.56%)d 0.00(  0.03%)
                                           -0.0001 -0.5866 -0.0064 -0.0030 -0.0003
                                            0.6933 -0.0072 -0.0098  0.0003 -0.3387
                                            0.0125  0.0053  0.0007 -0.2439 -0.0169
                                            0.0037 -0.0014  0.0107  0.0090 -0.0013
                                           -0.0088  0.0025
   395. (0.05206) BD*( 1) N   9 - C  15  
                ( 36.81%)   0.6067* N   9 s( 35.63%)p 1.81( 64.32%)d 0.00(  0.05%)
                                           -0.0000 -0.5968 -0.0111 -0.0054 -0.0000
                                            0.7591 -0.0120  0.0010  0.0020  0.1316
                                           -0.0131  0.0027  0.0000  0.2210 -0.0215
                                            0.0038  0.0003 -0.0048 -0.0081 -0.0051
                                           -0.0172  0.0071
                ( 63.19%)  -0.7949* C  15 s( 32.56%)p 2.07( 67.36%)d 0.00(  0.08%)
                                           -0.0001 -0.5703  0.0195 -0.0031  0.0022
                                           -0.7787  0.0285  0.0063 -0.0038 -0.1373
                                            0.0040  0.0045  0.0002 -0.2178  0.0066
                                            0.0072 -0.0002 -0.0077 -0.0123  0.0007
                                           -0.0203  0.0120
   396. (0.01759) BD*( 1) N   9 - H  24  
                ( 29.29%)   0.5412* N   9 s( 28.96%)p 2.45( 70.97%)d 0.00(  0.06%)
                                            0.0002 -0.5382  0.0050  0.0023  0.0001
                                           -0.6173  0.0118  0.0018  0.0001  0.3170
                                           -0.0087 -0.0004 -0.0013  0.4773 -0.0129
                                           -0.0004 -0.0020  0.0104  0.0159 -0.0128
                                           -0.0106 -0.0005
                ( 70.71%)  -0.8409* H  24 s(100.00%)
                                           -1.0000  0.0069 -0.0021
   397. (0.02655) BD*( 1) C  10 - C  11  
                ( 49.60%)   0.7043* C  10 s( 37.91%)p 1.64( 62.07%)d 0.00(  0.02%)
                                            0.0001 -0.6156 -0.0063  0.0018 -0.0007
                                           -0.3765 -0.0175  0.0097 -0.0014  0.4767
                                            0.0017 -0.0038  0.0001 -0.5008  0.0210
                                           -0.0038  0.0017  0.0076 -0.0071  0.0113
                                            0.0017 -0.0034
                ( 50.40%)  -0.7099* C  11 s( 33.36%)p 2.00( 66.60%)d 0.00(  0.04%)
                                           -0.0000 -0.5776  0.0025 -0.0014 -0.0011
                                            0.4364 -0.0316 -0.0024  0.0004 -0.5007
                                            0.0122  0.0071 -0.0010  0.4725  0.0177
                                           -0.0122  0.0017  0.0124 -0.0087  0.0138
                                            0.0007 -0.0025
   398. (0.02422) BD*( 1) C  10 - F  17  
                ( 72.63%)   0.8522* C  10 s( 22.88%)p 3.36( 76.78%)d 0.01(  0.34%)
                                            0.0001 -0.4779  0.0217  0.0023  0.0020
                                            0.7449 -0.0449 -0.0123 -0.0103 -0.3457
                                            0.0179  0.0040  0.0053 -0.3001  0.0241
                                            0.0078  0.0035  0.0325  0.0293 -0.0162
                                           -0.0283  0.0207
                ( 27.37%)  -0.5232* F  17 s( 34.53%)p 1.89( 65.38%)d 0.00(  0.09%)
                                           -0.0000 -0.5876 -0.0005 -0.0055  0.0001
                                           -0.6863  0.0075  0.0059  0.0024  0.3114
                                           -0.0051 -0.0020 -0.0011  0.2928  0.0001
                                           -0.0045 -0.0010  0.0169  0.0163 -0.0078
                                           -0.0151  0.0096
   399. (0.01372) BD*( 1) C  11 - C  12  
                ( 49.39%)   0.7028* C  11 s( 35.56%)p 1.81( 64.41%)d 0.00(  0.03%)
                                            0.0002 -0.5960  0.0192  0.0006  0.0006
                                           -0.6860  0.0178  0.0089 -0.0004  0.3281
                                           -0.0229 -0.0024  0.0004  0.2534  0.0244
                                           -0.0077 -0.0003  0.0103  0.0109 -0.0014
                                           -0.0088  0.0015
                ( 50.61%)  -0.7114* C  12 s( 34.22%)p 1.92( 65.75%)d 0.00(  0.03%)
                                           -0.0001 -0.5848  0.0119  0.0008  0.0002
                                            0.6914 -0.0111 -0.0132  0.0001 -0.3227
                                           -0.0113  0.0080 -0.0003 -0.2707  0.0402
                                            0.0011  0.0006  0.0133  0.0066 -0.0007
                                           -0.0085  0.0052
   400. (0.33298) BD*( 2) C  11 - C  12  
                ( 48.32%)   0.6951* C  11 s(  0.00%)p 1.00( 99.96%)d 0.00(  0.04%)
                                            0.0000 -0.0005  0.0001 -0.0000 -0.0000
                                           -0.5069 -0.0134 -0.0062  0.0003 -0.7819
                                           -0.0205 -0.0097  0.0004 -0.3611 -0.0094
                                           -0.0044  0.0002 -0.0092  0.0039  0.0128
                                           -0.0064  0.0102
                ( 51.68%)  -0.7189* C  12 s(  0.00%)p 1.00( 99.96%)d 0.00(  0.04%)
                                           -0.0000 -0.0000 -0.0002 -0.0003 -0.0000
                                           -0.5066 -0.0136 -0.0074  0.0001 -0.7818
                                           -0.0210 -0.0114  0.0001 -0.3616 -0.0097
                                           -0.0050  0.0000  0.0067  0.0078 -0.0018
                                            0.0181  0.0022
   401. (0.01001) BD*( 1) C  11 - H  25  
                ( 39.09%)   0.6252* C  11 s( 30.98%)p 2.23( 68.96%)d 0.00(  0.06%)
                                            0.0002 -0.5564 -0.0165  0.0009  0.0004
                                            0.2829  0.0038  0.0006 -0.0009  0.1690
                                           -0.0042  0.0023  0.0001 -0.7622  0.0037
                                           -0.0058  0.0009 -0.0024  0.0138  0.0076
                                           -0.0021 -0.0183
                ( 60.91%)  -0.7805* H  25 s(100.00%)
                                           -1.0000 -0.0009 -0.0011
   402. (0.01483) BD*( 1) C  12 - C  13  
                ( 49.98%)   0.7070* C  12 s( 34.79%)p 1.87( 65.17%)d 0.00(  0.03%)
                                           -0.0000 -0.5897  0.0118 -0.0002  0.0002
                                           -0.2830  0.0350  0.0010  0.0001 -0.1580
                                           -0.0180  0.0055  0.0000  0.7381 -0.0101
                                           -0.0133 -0.0001  0.0010  0.0080  0.0083
                                           -0.0014 -0.0135
                ( 50.02%)  -0.7072* C  13 s( 34.63%)p 1.89( 65.33%)d 0.00(  0.03%)
                                           -0.0000 -0.5884  0.0131  0.0026  0.0004
                                            0.2586  0.0249  0.0082  0.0006  0.1755
                                           -0.0264 -0.0005 -0.0001 -0.7441  0.0222
                                           -0.0108 -0.0005  0.0012  0.0111  0.0060
                                           -0.0030 -0.0126
   403. (0.01089) BD*( 1) C  12 - H  26  
                ( 39.52%)   0.6286* C  12 s( 30.91%)p 2.23( 69.03%)d 0.00(  0.06%)
                                            0.0003 -0.5556 -0.0188 -0.0003 -0.0003
                                           -0.4279 -0.0017 -0.0043 -0.0006  0.5081
                                            0.0029  0.0052  0.0010 -0.4990 -0.0039
                                           -0.0051 -0.0013  0.0130 -0.0148  0.0158
                                            0.0031 -0.0004
                ( 60.48%)  -0.7777* H  26 s(100.00%)
                                           -1.0000 -0.0007 -0.0012
   404. (0.01463) BD*( 1) C  13 - C  14  
                ( 50.63%)   0.7116* C  13 s( 34.58%)p 1.89( 65.39%)d 0.00(  0.03%)
                                            0.0001  0.5880 -0.0110  0.0019  0.0002
                                           -0.4120 -0.0190 -0.0093 -0.0010  0.4899
                                           -0.0051  0.0081  0.0005 -0.4921  0.0372
                                           -0.0051  0.0002 -0.0124  0.0069 -0.0108
                                            0.0009  0.0001
                ( 49.37%)  -0.7026* C  14 s( 35.08%)p 1.85( 64.89%)d 0.00(  0.03%)
                                           -0.0000  0.5921  0.0160 -0.0008 -0.0002
                                            0.4228 -0.0310 -0.0018  0.0012 -0.4983
                                            0.0105  0.0043 -0.0004  0.4693  0.0215
                                           -0.0081 -0.0001 -0.0099  0.0062 -0.0124
                                           -0.0010  0.0034
   405. (0.32151) BD*( 2) C  13 - C  14  
                ( 49.48%)   0.7034* C  13 s(  0.00%)p 1.00( 99.96%)d 0.00(  0.04%)
                                           -0.0000 -0.0026  0.0008  0.0006  0.0002
                                           -0.5066 -0.0117  0.0053 -0.0000 -0.7833
                                           -0.0174  0.0085  0.0004 -0.3588 -0.0079
                                            0.0040  0.0003  0.0069  0.0072 -0.0022
                                            0.0175  0.0017
                ( 50.52%)  -0.7107* C  14 s(  0.00%)p 1.00( 99.96%)d 0.00(  0.04%)
                                            0.0000 -0.0033 -0.0002 -0.0006 -0.0001
                                           -0.5109 -0.0078 -0.0068  0.0008 -0.7789
                                           -0.0129 -0.0117  0.0015 -0.3625 -0.0066
                                           -0.0059  0.0003  0.0033 -0.0091 -0.0098
                                           -0.0082 -0.0106
   406. (0.01120) BD*( 1) C  13 - H  27  
                ( 39.53%)   0.6287* C  13 s( 30.70%)p 2.25( 69.23%)d 0.00(  0.07%)
                                            0.0003 -0.5538 -0.0193 -0.0008 -0.0003
                                           -0.7108 -0.0042  0.0067 -0.0010  0.3377
                                            0.0018 -0.0035  0.0004  0.2701  0.0022
                                           -0.0021  0.0004  0.0144  0.0122 -0.0070
                                           -0.0124  0.0095
                ( 60.47%)  -0.7776* H  27 s(100.00%)
                                           -1.0000  0.0004 -0.0013
   407. (0.01178) BD*( 1) C  14 - H  28  
                ( 39.64%)   0.6296* C  14 s( 30.42%)p 2.29( 69.52%)d 0.00(  0.07%)
                                           -0.0003  0.5512 -0.0176 -0.0019  0.0001
                                            0.2798 -0.0125  0.0050  0.0013  0.1709
                                            0.0090 -0.0015 -0.0003 -0.7664 -0.0046
                                           -0.0030 -0.0018  0.0036 -0.0133 -0.0078
                                            0.0016  0.0205
                ( 60.36%)  -0.7769* H  28 s(100.00%)
                                            1.0000  0.0016  0.0007
   408. (0.27572) BD*( 1) C  15 - O  16  
                ( 73.31%)   0.8562* C  15 s(  0.02%)p99.99( 99.38%)d31.22(  0.60%)
                                            0.0000 -0.0139  0.0008 -0.0005  0.0001
                                            0.0074 -0.0005 -0.0000 -0.0004  0.8466
                                            0.0392  0.0182 -0.0045 -0.5237 -0.0270
                                           -0.0125  0.0033 -0.0125  0.0073 -0.0324
                                            0.0347  0.0598
                ( 26.69%)  -0.5166* O  16 s(  0.02%)p99.99( 99.87%)d 6.50(  0.11%)
                                           -0.0000 -0.0130  0.0011  0.0001  0.0000
                                            0.0012  0.0001  0.0001  0.0000  0.8312
                                            0.0018  0.0028 -0.0019 -0.5548 -0.0003
                                           -0.0015  0.0014  0.0046 -0.0031  0.0131
                                           -0.0147 -0.0262
   409. (0.00572) BD*( 2) C  15 - O  16  
                ( 63.88%)   0.7992* C  15 s( 31.95%)p 2.12( 67.89%)d 0.00(  0.16%)
                                           -0.0001  0.5618 -0.0622 -0.0019 -0.0015
                                           -0.1435  0.0293 -0.0054 -0.0024 -0.4181
                                            0.0293  0.0029 -0.0026 -0.6927  0.0442
                                            0.0043 -0.0040  0.0043  0.0070  0.0307
                                           -0.0071  0.0226
                ( 36.12%)  -0.6010* O  16 s( 37.01%)p 1.70( 62.88%)d 0.00(  0.11%)
                                            0.0000  0.6068 -0.0441 -0.0018 -0.0000
                                            0.1259 -0.0040 -0.0020 -0.0012  0.4409
                                           -0.0134 -0.0010 -0.0004  0.6464 -0.0211
                                           -0.0015 -0.0005  0.0057  0.0086  0.0249
                                           -0.0086  0.0173
   410. (0.03746) BD*( 1) C  15 - H  29  
                ( 41.61%)   0.6451* C  15 s( 35.84%)p 1.79( 64.07%)d 0.00(  0.09%)
                                           -0.0002  0.5969  0.0455 -0.0012  0.0020
                                           -0.6077 -0.0035 -0.0035  0.0011  0.2846
                                            0.0125 -0.0046 -0.0029  0.4356  0.0192
                                           -0.0072 -0.0044 -0.0154 -0.0237  0.0057
                                            0.0066 -0.0012
                ( 58.39%)  -0.7641* H  29 s(100.00%)
                                            1.0000  0.0042 -0.0004


 NHO Directionality and "Bond Bending" (deviations from line of nuclear centers)

         [Thresholds for printing:  angular deviation  >  1.0 degree]
                                    hybrid p-character > 25.0%
                                    orbital occupancy  >  0.10e

                                Line of Centers        Hybrid 1              Hybrid 2
                                ---------------  -------------------   ------------------
                NBO               Theta   Phi    Theta   Phi    Dev    Theta   Phi    Dev
 ========================================================================================
     1. BD (   1) C   1 - C   2   137.6  255.3   136.4  254.7   1.3     40.6   76.3   2.0
     2. BD (   2) C   1 - C   2   137.6  255.3   102.7  151.0  90.0    102.7  150.9  90.0
     3. BD (   1) C   1 - C   6    23.0  208.7    24.1  210.6   1.3    158.6   25.6   2.0
     5. BD (   1) C   2 - C   3    79.6  238.5    77.4  238.1   2.1     98.6   58.8   1.8
     8. BD (   2) C   3 - C   4    23.6  210.1   102.6  150.5  90.1    102.6  150.2  89.7
    10. BD (   1) C   4 - C   5    43.2   75.0     --     --    --     137.5  256.1   1.0
    11. BD (   1) C   4 - C   7    77.9  237.9    78.8  238.9   1.4    104.6   55.4   3.5
    12. BD (   1) C   5 - C   6   100.3   58.5   102.0   58.2   1.7     81.7  239.1   2.1
    13. BD (   2) C   5 - C   6   100.3   58.5   102.9  151.0  90.0    102.8  151.0  89.9
    16. BD (   1) C   7 - C   8    52.4  309.9     --     --    --     127.1  128.7   1.0
    17. BD (   1) C   7 - N   9   144.5  244.3   145.8  244.1   1.3      --     --    --
    18. BD (   1) C   7 - H  23    63.3  159.9    64.1  162.2   2.1      --     --    --
    19. BD (   1) C   8 - C  10    23.1  213.2    23.6  210.5   1.2    158.0   42.4   3.7
    20. BD (   2) C   8 - C  10    23.1  213.2   111.4  237.0  90.1    111.3  237.0  90.0
    21. BD (   1) C   8 - C  14   108.1  334.2     --     --    --      70.9  154.7   1.1
    22. BD (   1) N   9 - C  15   106.2  190.3   105.0  189.2   1.6     74.9    9.8   1.2
    24. BD (   1) C  10 - C  11    53.6  310.3    51.8  309.1   2.0      --     --    --
    25. BD (   1) C  10 - F  17    69.3  155.3    70.5  154.8   1.3      --     --    --
    26. BD (   1) C  11 - C  12   108.8  334.6   110.4  335.3   1.8     72.9  153.9   1.8
    27. BD (   2) C  11 - C  12   108.8  334.6    68.8   57.0  90.0     68.8   57.1  90.0
    29. BD (   1) C  12 - C  13   156.8   31.6   157.2   34.6   1.3     24.1  206.9   2.1
    31. BD (   1) C  13 - C  14   126.5  130.3   124.8  131.8   2.1     52.2  309.0   1.7
    32. BD (   2) C  13 - C  14   126.5  130.3    69.0   57.1  89.8     68.6   56.8  89.8
    34. BD (   1) C  14 - H  28   156.5   29.8   157.2   33.1   1.5      --     --    --
    35. BD (   1) C  15 - O  16   146.0  251.9    58.1  269.6  89.2     56.3  269.9  89.0
    36. BD (   2) C  15 - O  16   146.0  251.9   147.9  252.6   1.9     35.4   74.4   2.0
    55. LP (   1) N   9             --     --    122.9   89.2   --       --     --    --
    56. LP (   1) O  16             --     --    146.2  254.0   --       --     --    --
    57. LP (   2) O  16             --     --     97.5  354.9   --       --     --    --
    58. LP (   1) F  17             --     --     66.9  156.3   --       --     --    --
    59. LP (   2) F  17             --     --    148.5  106.9   --       --     --    --
    60. LP (   3) F  17             --     --    111.5  236.8   --       --     --    --
   375. BD*(   2) C   1 - C   2   137.6  255.3   102.7  151.0  90.0    102.7  150.9  90.0
   381. BD*(   2) C   3 - C   4    23.6  210.1   102.6  150.5  90.1    102.6  150.2  89.7
   386. BD*(   2) C   5 - C   6   100.3   58.5   102.9  151.0  90.0    102.8  151.0  89.9
   393. BD*(   2) C   8 - C  10    23.1  213.2   111.4  237.0  90.1    111.3  237.0  90.0
   400. BD*(   2) C  11 - C  12   108.8  334.6    68.8   57.0  90.0     68.8   57.1  90.0
   405. BD*(   2) C  13 - C  14   126.5  130.3    69.0   57.1  89.8     68.6   56.8  89.8
   408. BD*(   1) C  15 - O  16   146.0  251.9    58.1  269.6  89.2     56.3  269.9  89.0


 Second Order Perturbation Theory Analysis of Fock Matrix in NBO Basis

     Threshold for printing:   0.50 kcal/mol
                                                                              E(2)  E(j)-E(i) F(i,j)
         Donor NBO (i)                     Acceptor NBO (j)                 kcal/mol   a.u.    a.u. 
 ===================================================================================================

 within unit  1
   1. BD (   1) C   1 - C   2        / 95. RY*(   1) C   3                    0.90    1.86    0.037
   1. BD (   1) C   1 - C   2        / 96. RY*(   2) C   3                    1.56    2.01    0.050
   1. BD (   1) C   1 - C   2        /146. RY*(   1) C   6                    1.03    1.86    0.039
   1. BD (   1) C   1 - C   2        /147. RY*(   2) C   6                    1.44    2.17    0.050
   1. BD (   1) C   1 - C   2        /376. BD*(   1) C   1 - C   6            2.53    1.39    0.053
   1. BD (   1) C   1 - C   2        /377. BD*(   1) C   1 - H  18            1.35    1.38    0.039
   1. BD (   1) C   1 - C   2        /378. BD*(   1) C   2 - C   3            2.62    1.39    0.054
   1. BD (   1) C   1 - C   2        /379. BD*(   1) C   2 - H  19            1.34    1.38    0.038
   1. BD (   1) C   1 - C   2        /382. BD*(   1) C   3 - H  20            2.47    1.38    0.052
   1. BD (   1) C   1 - C   2        /388. BD*(   1) C   6 - H  22            2.36    1.38    0.051
   2. BD (   2) C   1 - C   2        / 98. RY*(   4) C   3                    0.82    1.65    0.036
   2. BD (   2) C   1 - C   2        /148. RY*(   3) C   6                    0.53    0.93    0.022
   2. BD (   2) C   1 - C   2        /149. RY*(   4) C   6                    0.75    1.83    0.036
   2. BD (   2) C   1 - C   2        /381. BD*(   2) C   3 - C   4           28.01    0.35    0.088
   2. BD (   2) C   1 - C   2        /386. BD*(   2) C   5 - C   6           28.65    0.35    0.090
   3. BD (   1) C   1 - C   6        / 78. RY*(   1) C   2                    1.01    1.86    0.039
   3. BD (   1) C   1 - C   6        / 79. RY*(   2) C   2                    1.48    2.15    0.051
   3. BD (   1) C   1 - C   6        /129. RY*(   1) C   5                    0.90    1.86    0.037
   3. BD (   1) C   1 - C   6        /130. RY*(   2) C   5                    1.58    1.98    0.050
   3. BD (   1) C   1 - C   6        /374. BD*(   1) C   1 - C   2            2.53    1.39    0.053
   3. BD (   1) C   1 - C   6        /377. BD*(   1) C   1 - H  18            1.33    1.38    0.038
   3. BD (   1) C   1 - C   6        /379. BD*(   1) C   2 - H  19            2.37    1.38    0.051
   3. BD (   1) C   1 - C   6        /385. BD*(   1) C   5 - C   6            2.57    1.38    0.053
   3. BD (   1) C   1 - C   6        /387. BD*(   1) C   5 - H  21            2.46    1.38    0.052
   3. BD (   1) C   1 - C   6        /388. BD*(   1) C   6 - H  22            1.35    1.38    0.039
   4. BD (   1) C   1 - H  18        / 78. RY*(   1) C   2                    1.34    1.71    0.043
   4. BD (   1) C   1 - H  18        /146. RY*(   1) C   6                    1.33    1.71    0.043
   4. BD (   1) C   1 - H  18        /374. BD*(   1) C   1 - C   2            0.96    1.24    0.031
   4. BD (   1) C   1 - H  18        /376. BD*(   1) C   1 - C   6            0.94    1.24    0.030
   4. BD (   1) C   1 - H  18        /378. BD*(   1) C   2 - C   3            3.83    1.24    0.062
   4. BD (   1) C   1 - H  18        /379. BD*(   1) C   2 - H  19            0.56    1.23    0.024
   4. BD (   1) C   1 - H  18        /385. BD*(   1) C   5 - C   6            3.79    1.23    0.061
   4. BD (   1) C   1 - H  18        /388. BD*(   1) C   6 - H  22            0.56    1.24    0.023
   5. BD (   1) C   2 - C   3        / 61. RY*(   1) C   1                    0.98    1.88    0.038
   5. BD (   1) C   2 - C   3        / 62. RY*(   2) C   1                    1.42    2.18    0.050
   5. BD (   1) C   2 - C   3        /112. RY*(   1) C   4                    1.09    2.01    0.042
   5. BD (   1) C   2 - C   3        /113. RY*(   2) C   4                    0.63    1.75    0.030
   5. BD (   1) C   2 - C   3        /114. RY*(   3) C   4                    0.71    1.76    0.032
   5. BD (   1) C   2 - C   3        /374. BD*(   1) C   1 - C   2            2.57    1.39    0.053
   5. BD (   1) C   2 - C   3        /377. BD*(   1) C   1 - H  18            2.31    1.38    0.051
   5. BD (   1) C   2 - C   3        /379. BD*(   1) C   2 - H  19            1.33    1.38    0.038
   5. BD (   1) C   2 - C   3        /380. BD*(   1) C   3 - C   4            3.71    1.37    0.064
   5. BD (   1) C   2 - C   3        /382. BD*(   1) C   3 - H  20            1.53    1.38    0.041
   5. BD (   1) C   2 - C   3        /384. BD*(   1) C   4 - C   7            3.96    1.26    0.063
   6. BD (   1) C   2 - H  19        / 61. RY*(   1) C   1                    1.25    1.73    0.042
   6. BD (   1) C   2 - H  19        / 95. RY*(   1) C   3                    1.18    1.71    0.040
   6. BD (   1) C   2 - H  19        /374. BD*(   1) C   1 - C   2            0.94    1.24    0.031
   6. BD (   1) C   2 - H  19        /376. BD*(   1) C   1 - C   6            3.72    1.24    0.061
   6. BD (   1) C   2 - H  19        /377. BD*(   1) C   1 - H  18            0.57    1.24    0.024
   6. BD (   1) C   2 - H  19        /378. BD*(   1) C   2 - C   3            0.98    1.24    0.031
   6. BD (   1) C   2 - H  19        /380. BD*(   1) C   3 - C   4            4.08    1.23    0.063
   6. BD (   1) C   2 - H  19        /382. BD*(   1) C   3 - H  20            0.57    1.23    0.024
   7. BD (   1) C   3 - C   4        / 78. RY*(   1) C   2                    1.23    1.86    0.043
   7. BD (   1) C   3 - C   4        / 79. RY*(   2) C   2                    1.57    2.15    0.052
   7. BD (   1) C   3 - C   4        /129. RY*(   1) C   5                    0.76    1.87    0.034
   7. BD (   1) C   3 - C   4        /130. RY*(   2) C   5                    0.52    1.98    0.029
   7. BD (   1) C   3 - C   4        /163. RY*(   1) C   7                    0.71    1.74    0.031
   7. BD (   1) C   3 - C   4        /164. RY*(   2) C   7                    0.86    1.60    0.033
   7. BD (   1) C   3 - C   4        /378. BD*(   1) C   2 - C   3            3.17    1.39    0.059
   7. BD (   1) C   3 - C   4        /379. BD*(   1) C   2 - H  19            1.96    1.38    0.047
   7. BD (   1) C   3 - C   4        /382. BD*(   1) C   3 - H  20            1.60    1.38    0.042
   7. BD (   1) C   3 - C   4        /383. BD*(   1) C   4 - C   5            3.46    1.38    0.062
   7. BD (   1) C   3 - C   4        /384. BD*(   1) C   4 - C   7            2.05    1.26    0.045
   7. BD (   1) C   3 - C   4        /387. BD*(   1) C   5 - H  21            2.37    1.38    0.051
   7. BD (   1) C   3 - C   4        /389. BD*(   1) C   7 - C   8            0.61    1.25    0.025
   7. BD (   1) C   3 - C   4        /390. BD*(   1) C   7 - N   9            0.50    1.19    0.022
   7. BD (   1) C   3 - C   4        /391. BD*(   1) C   7 - H  23            0.59    1.21    0.024
   8. BD (   2) C   3 - C   4        / 80. RY*(   3) C   2                    2.01    0.88    0.041
   8. BD (   2) C   3 - C   4        /131. RY*(   3) C   5                    1.82    1.10    0.044
   8. BD (   2) C   3 - C   4        /375. BD*(   2) C   1 - C   2           28.22    0.35    0.089
   8. BD (   2) C   3 - C   4        /386. BD*(   2) C   5 - C   6           26.45    0.35    0.087
   8. BD (   2) C   3 - C   4        /389. BD*(   1) C   7 - C   8            3.16    0.77    0.048
   8. BD (   2) C   3 - C   4        /391. BD*(   1) C   7 - H  23            2.87    0.73    0.045
   8. BD (   2) C   3 - C   4        /393. BD*(   2) C   8 - C  10            0.67    0.33    0.014
   9. BD (   1) C   3 - H  20        / 78. RY*(   1) C   2                    1.17    1.71    0.040
   9. BD (   1) C   3 - H  20        /112. RY*(   1) C   4                    1.74    1.87    0.051
   9. BD (   1) C   3 - H  20        /374. BD*(   1) C   1 - C   2            3.62    1.24    0.060
   9. BD (   1) C   3 - H  20        /378. BD*(   1) C   2 - C   3            1.10    1.24    0.033
   9. BD (   1) C   3 - H  20        /379. BD*(   1) C   2 - H  19            0.55    1.24    0.023
   9. BD (   1) C   3 - H  20        /380. BD*(   1) C   3 - C   4            1.30    1.23    0.036
   9. BD (   1) C   3 - H  20        /383. BD*(   1) C   4 - C   5            4.73    1.23    0.068
  10. BD (   1) C   4 - C   5        / 95. RY*(   1) C   3                    0.76    1.86    0.034
  10. BD (   1) C   4 - C   5        / 96. RY*(   2) C   3                    0.60    2.01    0.031
  10. BD (   1) C   4 - C   5        /146. RY*(   1) C   6                    1.18    1.86    0.042
  10. BD (   1) C   4 - C   5        /147. RY*(   2) C   6                    1.60    2.17    0.053
  10. BD (   1) C   4 - C   5        /163. RY*(   1) C   7                    1.45    1.73    0.045
  10. BD (   1) C   4 - C   5        /164. RY*(   2) C   7                    0.67    1.59    0.029
  10. BD (   1) C   4 - C   5        /380. BD*(   1) C   3 - C   4            3.46    1.37    0.062
  10. BD (   1) C   4 - C   5        /382. BD*(   1) C   3 - H  20            2.53    1.38    0.053
  10. BD (   1) C   4 - C   5        /384. BD*(   1) C   4 - C   7            1.94    1.26    0.044
  10. BD (   1) C   4 - C   5        /385. BD*(   1) C   5 - C   6            3.06    1.38    0.058
  10. BD (   1) C   4 - C   5        /387. BD*(   1) C   5 - H  21            1.58    1.38    0.042
  10. BD (   1) C   4 - C   5        /388. BD*(   1) C   6 - H  22            1.96    1.38    0.047
  10. BD (   1) C   4 - C   5        /390. BD*(   1) C   7 - N   9            2.09    1.19    0.045
  11. BD (   1) C   4 - C   7        / 95. RY*(   1) C   3                    1.47    1.82    0.047
  11. BD (   1) C   4 - C   7        /129. RY*(   1) C   5                    1.57    1.83    0.048
  11. BD (   1) C   4 - C   7        /181. RY*(   2) C   8                    1.41    1.83    0.046
  11. BD (   1) C   4 - C   7        /197. RY*(   1) N   9                    1.01    1.47    0.035
  11. BD (   1) C   4 - C   7        /378. BD*(   1) C   2 - C   3            2.08    1.35    0.048
  11. BD (   1) C   4 - C   7        /380. BD*(   1) C   3 - C   4            2.11    1.34    0.048
  11. BD (   1) C   4 - C   7        /383. BD*(   1) C   4 - C   5            1.91    1.34    0.045
  11. BD (   1) C   4 - C   7        /385. BD*(   1) C   5 - C   6            2.15    1.35    0.048
  11. BD (   1) C   4 - C   7        /389. BD*(   1) C   7 - C   8            2.73    1.21    0.051
  11. BD (   1) C   4 - C   7        /390. BD*(   1) C   7 - N   9            0.90    1.16    0.029
  11. BD (   1) C   4 - C   7        /391. BD*(   1) C   7 - H  23            1.07    1.17    0.032
  11. BD (   1) C   4 - C   7        /392. BD*(   1) C   8 - C  10            1.67    1.31    0.042
  11. BD (   1) C   4 - C   7        /393. BD*(   2) C   8 - C  10            1.69    0.77    0.036
  11. BD (   1) C   4 - C   7        /395. BD*(   1) N   9 - C  15            1.57    1.27    0.040
  12. BD (   1) C   5 - C   6        / 61. RY*(   1) C   1                    0.98    1.88    0.038
  12. BD (   1) C   5 - C   6        / 62. RY*(   2) C   1                    1.43    2.18    0.050
  12. BD (   1) C   5 - C   6        /112. RY*(   1) C   4                    1.00    2.01    0.040
  12. BD (   1) C   5 - C   6        /113. RY*(   2) C   4                    0.65    1.75    0.030
  12. BD (   1) C   5 - C   6        /114. RY*(   3) C   4                    0.82    1.76    0.034
  12. BD (   1) C   5 - C   6        /376. BD*(   1) C   1 - C   6            2.50    1.39    0.053
  12. BD (   1) C   5 - C   6        /377. BD*(   1) C   1 - H  18            2.32    1.38    0.051
  12. BD (   1) C   5 - C   6        /383. BD*(   1) C   4 - C   5            3.58    1.38    0.063
  12. BD (   1) C   5 - C   6        /384. BD*(   1) C   4 - C   7            3.64    1.26    0.061
  12. BD (   1) C   5 - C   6        /387. BD*(   1) C   5 - H  21            1.49    1.38    0.041
  12. BD (   1) C   5 - C   6        /388. BD*(   1) C   6 - H  22            1.30    1.38    0.038
  13. BD (   2) C   5 - C   6        / 63. RY*(   3) C   1                    1.38    0.78    0.032
  13. BD (   2) C   5 - C   6        /375. BD*(   2) C   1 - C   2           27.70    0.35    0.088
  13. BD (   2) C   5 - C   6        /381. BD*(   2) C   3 - C   4           29.31    0.35    0.091
  14. BD (   1) C   5 - H  21        /112. RY*(   1) C   4                    1.78    1.87    0.052
  14. BD (   1) C   5 - H  21        /146. RY*(   1) C   6                    1.12    1.71    0.039
  14. BD (   1) C   5 - H  21        /376. BD*(   1) C   1 - C   6            3.59    1.24    0.060
  14. BD (   1) C   5 - H  21        /380. BD*(   1) C   3 - C   4            4.81    1.23    0.069
  14. BD (   1) C   5 - H  21        /383. BD*(   1) C   4 - C   5            1.26    1.23    0.035
  14. BD (   1) C   5 - H  21        /385. BD*(   1) C   5 - C   6            1.08    1.24    0.033
  14. BD (   1) C   5 - H  21        /388. BD*(   1) C   6 - H  22            0.55    1.24    0.023
  15. BD (   1) C   6 - H  22        / 61. RY*(   1) C   1                    1.24    1.73    0.042
  15. BD (   1) C   6 - H  22        /129. RY*(   1) C   5                    1.18    1.72    0.040
  15. BD (   1) C   6 - H  22        /374. BD*(   1) C   1 - C   2            3.69    1.24    0.060
  15. BD (   1) C   6 - H  22        /376. BD*(   1) C   1 - C   6            0.94    1.24    0.031
  15. BD (   1) C   6 - H  22        /377. BD*(   1) C   1 - H  18            0.56    1.24    0.024
  15. BD (   1) C   6 - H  22        /383. BD*(   1) C   4 - C   5            3.96    1.23    0.062
  15. BD (   1) C   6 - H  22        /385. BD*(   1) C   5 - C   6            0.96    1.24    0.031
  15. BD (   1) C   6 - H  22        /387. BD*(   1) C   5 - H  21            0.56    1.23    0.023
  16. BD (   1) C   7 - C   8        /113. RY*(   2) C   4                    1.32    1.71    0.043
  16. BD (   1) C   7 - C   8        /197. RY*(   1) N   9                    1.34    1.46    0.040
  16. BD (   1) C   7 - C   8        /214. RY*(   1) C  10                    1.59    1.89    0.049
  16. BD (   1) C   7 - C   8        /282. RY*(   1) C  14                    1.35    1.82    0.045
  16. BD (   1) C   7 - C   8        /380. BD*(   1) C   3 - C   4            1.92    1.34    0.045
  16. BD (   1) C   7 - C   8        /381. BD*(   2) C   3 - C   4            2.24    0.79    0.041
  16. BD (   1) C   7 - C   8        /384. BD*(   1) C   4 - C   7            2.57    1.22    0.050
  16. BD (   1) C   7 - C   8        /390. BD*(   1) C   7 - N   9            0.74    1.16    0.026
  16. BD (   1) C   7 - C   8        /391. BD*(   1) C   7 - H  23            0.96    1.17    0.030
  16. BD (   1) C   7 - C   8        /392. BD*(   1) C   8 - C  10            1.74    1.31    0.043
  16. BD (   1) C   7 - C   8        /394. BD*(   1) C   8 - C  14            2.28    1.33    0.049
  16. BD (   1) C   7 - C   8        /395. BD*(   1) N   9 - C  15            1.72    1.27    0.042
  16. BD (   1) C   7 - C   8        /397. BD*(   1) C  10 - C  11            2.20    1.31    0.048
  16. BD (   1) C   7 - C   8        /404. BD*(   1) C  13 - C  14            2.27    1.35    0.050
  17. BD (   1) C   7 - N   9        /113. RY*(   2) C   4                    0.68    1.85    0.032
  17. BD (   1) C   7 - N   9        /182. RY*(   3) C   8                    0.93    1.79    0.037
  17. BD (   1) C   7 - N   9        /302. RY*(   4) C  15                    1.72    1.89    0.051
  17. BD (   1) C   7 - N   9        /303. RY*(   5) C  15                    0.60    3.28    0.040
  17. BD (   1) C   7 - N   9        /383. BD*(   1) C   4 - C   5            2.36    1.48    0.053
  17. BD (   1) C   7 - N   9        /384. BD*(   1) C   4 - C   7            1.00    1.36    0.033
  17. BD (   1) C   7 - N   9        /389. BD*(   1) C   7 - C   8            1.04    1.34    0.034
  17. BD (   1) C   7 - N   9        /392. BD*(   1) C   8 - C  10            1.17    1.45    0.037
  17. BD (   1) C   7 - N   9        /393. BD*(   2) C   8 - C  10            1.71    0.90    0.039
  17. BD (   1) C   7 - N   9        /395. BD*(   1) N   9 - C  15            0.93    1.41    0.033
  17. BD (   1) C   7 - N   9        /396. BD*(   1) N   9 - H  24            0.59    1.40    0.026
  17. BD (   1) C   7 - N   9        /409. BD*(   2) C  15 - O  16            1.72    1.49    0.045
  18. BD (   1) C   7 - H  23        /380. BD*(   1) C   3 - C   4            2.97    1.19    0.053
  18. BD (   1) C   7 - H  23        /381. BD*(   2) C   3 - C   4            3.81    0.64    0.048
  18. BD (   1) C   7 - H  23        /384. BD*(   1) C   4 - C   7            0.98    1.08    0.029
  18. BD (   1) C   7 - H  23        /389. BD*(   1) C   7 - C   8            0.73    1.06    0.025
  18. BD (   1) C   7 - H  23        /394. BD*(   1) C   8 - C  14            4.94    1.18    0.069
  18. BD (   1) C   7 - H  23        /396. BD*(   1) N   9 - H  24            4.73    1.12    0.065
  19. BD (   1) C   8 - C  10        /163. RY*(   1) C   7                    1.69    1.76    0.049
  19. BD (   1) C   8 - C  10        /231. RY*(   1) C  11                    1.45    1.97    0.048
  19. BD (   1) C   8 - C  10        /232. RY*(   2) C  11                    0.96    2.00    0.039
  19. BD (   1) C   8 - C  10        /282. RY*(   1) C  14                    0.73    1.88    0.033
  19. BD (   1) C   8 - C  10        /283. RY*(   2) C  14                    0.55    1.97    0.029
  19. BD (   1) C   8 - C  10        /384. BD*(   1) C   4 - C   7            0.68    1.28    0.026
  19. BD (   1) C   8 - C  10        /389. BD*(   1) C   7 - C   8            2.22    1.27    0.048
  19. BD (   1) C   8 - C  10        /394. BD*(   1) C   8 - C  14            3.06    1.39    0.058
  19. BD (   1) C   8 - C  10        /397. BD*(   1) C  10 - C  11            4.03    1.38    0.067
  19. BD (   1) C   8 - C  10        /401. BD*(   1) C  11 - H  25            1.61    1.39    0.042
  19. BD (   1) C   8 - C  10        /407. BD*(   1) C  14 - H  28            2.11    1.40    0.049
  20. BD (   2) C   8 - C  10        /235. RY*(   5) C  11                    0.78    1.80    0.037
  20. BD (   2) C   8 - C  10        /284. RY*(   3) C  14                    1.59    1.29    0.044
  20. BD (   2) C   8 - C  10        /334. RY*(   2) F  17                    1.46    1.04    0.038
  20. BD (   2) C   8 - C  10        /381. BD*(   2) C   3 - C   4            0.66    0.37    0.014
  20. BD (   2) C   8 - C  10        /384. BD*(   1) C   4 - C   7            2.73    0.81    0.045
  20. BD (   2) C   8 - C  10        /390. BD*(   1) C   7 - N   9            4.34    0.74    0.055
  20. BD (   2) C   8 - C  10        /393. BD*(   2) C   8 - C  10            0.66    0.35    0.014
  20. BD (   2) C   8 - C  10        /400. BD*(   2) C  11 - C  12           25.91    0.36    0.087
  20. BD (   2) C   8 - C  10        /405. BD*(   2) C  13 - C  14           27.56    0.37    0.090
  21. BD (   1) C   8 - C  14        /163. RY*(   1) C   7                    2.08    1.74    0.054
  21. BD (   1) C   8 - C  14        /215. RY*(   2) C  10                    0.60    2.32    0.034
  21. BD (   1) C   8 - C  14        /217. RY*(   4) C  10                    0.70    2.84    0.040
  21. BD (   1) C   8 - C  14        /265. RY*(   1) C  13                    1.24    1.88    0.043
  21. BD (   1) C   8 - C  14        /266. RY*(   2) C  13                    1.57    2.17    0.052
  21. BD (   1) C   8 - C  14        /389. BD*(   1) C   7 - C   8            2.55    1.25    0.051
  21. BD (   1) C   8 - C  14        /391. BD*(   1) C   7 - H  23            1.34    1.21    0.036
  21. BD (   1) C   8 - C  14        /392. BD*(   1) C   8 - C  10            2.96    1.35    0.057
  21. BD (   1) C   8 - C  14        /398. BD*(   1) C  10 - F  17            4.29    1.16    0.063
  21. BD (   1) C   8 - C  14        /404. BD*(   1) C  13 - C  14            3.11    1.39    0.059
  21. BD (   1) C   8 - C  14        /406. BD*(   1) C  13 - H  27            2.01    1.39    0.047
  21. BD (   1) C   8 - C  14        /407. BD*(   1) C  14 - H  28            1.29    1.38    0.038
  22. BD (   1) N   9 - C  15        /163. RY*(   1) C   7                    1.89    1.91    0.054
  22. BD (   1) N   9 - C  15        /317. RY*(   2) O  16                    0.55    1.52    0.026
  22. BD (   1) N   9 - C  15        /384. BD*(   1) C   4 - C   7            0.55    1.43    0.025
  22. BD (   1) N   9 - C  15        /390. BD*(   1) C   7 - N   9            1.80    1.36    0.045
  22. BD (   1) N   9 - C  15        /391. BD*(   1) C   7 - H  23            0.59    1.38    0.026
  22. BD (   1) N   9 - C  15        /396. BD*(   1) N   9 - H  24            0.67    1.47    0.028
  23. BD (   1) N   9 - H  24        /164. RY*(   2) C   7                    1.34    1.61    0.042
  23. BD (   1) N   9 - H  24        /299. RY*(   1) C  15                    0.93    2.10    0.040
  23. BD (   1) N   9 - H  24        /303. RY*(   5) C  15                    0.71    3.20    0.043
  23. BD (   1) N   9 - H  24        /391. BD*(   1) C   7 - H  23            1.70    1.22    0.041
  23. BD (   1) N   9 - H  24        /395. BD*(   1) N   9 - C  15            0.51    1.32    0.023
  23. BD (   1) N   9 - H  24        /409. BD*(   2) C  15 - O  16            1.07    1.40    0.035
  23. BD (   1) N   9 - H  24        /410. BD*(   1) C  15 - H  29            2.33    1.31    0.050
  24. BD (   1) C  10 - C  11        /180. RY*(   1) C   8                    0.84    2.07    0.037
  24. BD (   1) C  10 - C  11        /181. RY*(   2) C   8                    0.86    1.88    0.036
  24. BD (   1) C  10 - C  11        /248. RY*(   1) C  12                    0.92    1.90    0.037
  24. BD (   1) C  10 - C  11        /249. RY*(   2) C  12                    1.54    2.19    0.052
  24. BD (   1) C  10 - C  11        /333. RY*(   1) F  17                    0.65    1.50    0.028
  24. BD (   1) C  10 - C  11        /389. BD*(   1) C   7 - C   8            3.41    1.27    0.059
  24. BD (   1) C  10 - C  11        /392. BD*(   1) C   8 - C  10            4.59    1.37    0.071
  24. BD (   1) C  10 - C  11        /399. BD*(   1) C  11 - C  12            2.38    1.40    0.052
  24. BD (   1) C  10 - C  11        /401. BD*(   1) C  11 - H  25            1.27    1.39    0.038
  24. BD (   1) C  10 - C  11        /403. BD*(   1) C  12 - H  26            1.98    1.40    0.047
  25. BD (   1) C  10 - F  17        /180. RY*(   1) C   8                    0.50    2.50    0.032
  25. BD (   1) C  10 - F  17        /214. RY*(   1) C  10                    1.13    2.38    0.046
  25. BD (   1) C  10 - F  17        /392. BD*(   1) C   8 - C  10            0.64    1.80    0.030
  25. BD (   1) C  10 - F  17        /394. BD*(   1) C   8 - C  14            1.37    1.82    0.045
  25. BD (   1) C  10 - F  17        /399. BD*(   1) C  11 - C  12            0.98    1.83    0.038
  26. BD (   1) C  11 - C  12        /215. RY*(   2) C  10                    1.20    2.32    0.047
  26. BD (   1) C  11 - C  12        /217. RY*(   4) C  10                    1.03    2.84    0.049
  26. BD (   1) C  11 - C  12        /265. RY*(   1) C  13                    1.08    1.88    0.040
  26. BD (   1) C  11 - C  12        /266. RY*(   2) C  13                    1.42    2.17    0.050
  26. BD (   1) C  11 - C  12        /397. BD*(   1) C  10 - C  11            2.20    1.36    0.049
  26. BD (   1) C  11 - C  12        /398. BD*(   1) C  10 - F  17            4.18    1.16    0.062
  26. BD (   1) C  11 - C  12        /401. BD*(   1) C  11 - H  25            1.76    1.37    0.044
  26. BD (   1) C  11 - C  12        /402. BD*(   1) C  12 - C  13            2.40    1.39    0.052
  26. BD (   1) C  11 - C  12        /403. BD*(   1) C  12 - H  26            1.19    1.39    0.036
  26. BD (   1) C  11 - C  12        /406. BD*(   1) C  13 - H  27            2.39    1.39    0.052
  27. BD (   2) C  11 - C  12        /220. RY*(   7) C  10                    1.00    1.13    0.033
  27. BD (   2) C  11 - C  12        /268. RY*(   4) C  13                    0.84    1.77    0.038
  27. BD (   2) C  11 - C  12        /393. BD*(   2) C   8 - C  10           29.49    0.34    0.091
  27. BD (   2) C  11 - C  12        /405. BD*(   2) C  13 - C  14           26.17    0.35    0.086
  28. BD (   1) C  11 - H  25        /214. RY*(   1) C  10                    0.93    1.78    0.037
  28. BD (   1) C  11 - H  25        /248. RY*(   1) C  12                    1.17    1.74    0.040
  28. BD (   1) C  11 - H  25        /392. BD*(   1) C   8 - C  10            3.96    1.21    0.062
  28. BD (   1) C  11 - H  25        /397. BD*(   1) C  10 - C  11            0.80    1.21    0.028
  28. BD (   1) C  11 - H  25        /398. BD*(   1) C  10 - F  17            1.31    1.01    0.033
  28. BD (   1) C  11 - H  25        /399. BD*(   1) C  11 - C  12            1.33    1.24    0.036
  28. BD (   1) C  11 - H  25        /402. BD*(   1) C  12 - C  13            3.60    1.25    0.060
  28. BD (   1) C  11 - H  25        /403. BD*(   1) C  12 - H  26            0.53    1.24    0.023
  29. BD (   1) C  12 - C  13        /231. RY*(   1) C  11                    0.64    1.95    0.032
  29. BD (   1) C  12 - C  13        /232. RY*(   2) C  11                    1.79    1.98    0.053
  29. BD (   1) C  12 - C  13        /282. RY*(   1) C  14                    0.83    1.86    0.035
  29. BD (   1) C  12 - C  13        /283. RY*(   2) C  14                    1.53    1.95    0.049
  29. BD (   1) C  12 - C  13        /399. BD*(   1) C  11 - C  12            2.34    1.39    0.051
  29. BD (   1) C  12 - C  13        /401. BD*(   1) C  11 - H  25            2.32    1.37    0.050
  29. BD (   1) C  12 - C  13        /403. BD*(   1) C  12 - H  26            1.34    1.38    0.039
  29. BD (   1) C  12 - C  13        /404. BD*(   1) C  13 - C  14            2.63    1.39    0.054
  29. BD (   1) C  12 - C  13        /406. BD*(   1) C  13 - H  27            1.38    1.38    0.039
  29. BD (   1) C  12 - C  13        /407. BD*(   1) C  14 - H  28            2.50    1.38    0.052
  30. BD (   1) C  12 - H  26        /231. RY*(   1) C  11                    1.33    1.80    0.044
  30. BD (   1) C  12 - H  26        /265. RY*(   1) C  13                    1.36    1.73    0.043
  30. BD (   1) C  12 - H  26        /397. BD*(   1) C  10 - C  11            3.51    1.21    0.058
  30. BD (   1) C  12 - H  26        /399. BD*(   1) C  11 - C  12            0.94    1.24    0.030
  30. BD (   1) C  12 - H  26        /401. BD*(   1) C  11 - H  25            0.56    1.22    0.023
  30. BD (   1) C  12 - H  26        /402. BD*(   1) C  12 - C  13            0.99    1.24    0.031
  30. BD (   1) C  12 - H  26        /404. BD*(   1) C  13 - C  14            3.80    1.24    0.061
  30. BD (   1) C  12 - H  26        /406. BD*(   1) C  13 - H  27            0.55    1.24    0.023
  31. BD (   1) C  13 - C  14        /180. RY*(   1) C   8                    1.49    2.06    0.050
  31. BD (   1) C  13 - C  14        /181. RY*(   2) C   8                    0.57    1.87    0.029
  31. BD (   1) C  13 - C  14        /182. RY*(   3) C   8                    0.62    1.70    0.029
  31. BD (   1) C  13 - C  14        /248. RY*(   1) C  12                    0.95    1.88    0.038
  31. BD (   1) C  13 - C  14        /249. RY*(   2) C  12                    1.43    2.17    0.050
  31. BD (   1) C  13 - C  14        /389. BD*(   1) C   7 - C   8            3.61    1.25    0.060
  31. BD (   1) C  13 - C  14        /394. BD*(   1) C   8 - C  14            3.40    1.37    0.061
  31. BD (   1) C  13 - C  14        /402. BD*(   1) C  12 - C  13            2.52    1.39    0.053
  31. BD (   1) C  13 - C  14        /403. BD*(   1) C  12 - H  26            2.29    1.38    0.050
  31. BD (   1) C  13 - C  14        /406. BD*(   1) C  13 - H  27            1.38    1.38    0.039
  31. BD (   1) C  13 - C  14        /407. BD*(   1) C  14 - H  28            1.62    1.38    0.042
  32. BD (   2) C  13 - C  14        /250. RY*(   3) C  12                    1.51    1.25    0.042
  32. BD (   2) C  13 - C  14        /393. BD*(   2) C   8 - C  10           27.85    0.34    0.088
  32. BD (   2) C  13 - C  14        /400. BD*(   2) C  11 - C  12           29.98    0.35    0.091
  33. BD (   1) C  13 - H  27        /248. RY*(   1) C  12                    1.27    1.73    0.042
  33. BD (   1) C  13 - H  27        /282. RY*(   1) C  14                    1.12    1.71    0.039
  33. BD (   1) C  13 - H  27        /394. BD*(   1) C   8 - C  14            4.01    1.22    0.062
  33. BD (   1) C  13 - H  27        /399. BD*(   1) C  11 - C  12            3.71    1.23    0.060
  33. BD (   1) C  13 - H  27        /402. BD*(   1) C  12 - C  13            0.98    1.24    0.031
  33. BD (   1) C  13 - H  27        /403. BD*(   1) C  12 - H  26            0.55    1.23    0.023
  33. BD (   1) C  13 - H  27        /404. BD*(   1) C  13 - C  14            1.01    1.23    0.032
  33. BD (   1) C  13 - H  27        /407. BD*(   1) C  14 - H  28            0.53    1.23    0.023
  34. BD (   1) C  14 - H  28        /180. RY*(   1) C   8                    1.56    1.91    0.049
  34. BD (   1) C  14 - H  28        /265. RY*(   1) C  13                    1.20    1.74    0.041
  34. BD (   1) C  14 - H  28        /392. BD*(   1) C   8 - C  10            4.46    1.21    0.066
  34. BD (   1) C  14 - H  28        /394. BD*(   1) C   8 - C  14            1.23    1.23    0.035
  34. BD (   1) C  14 - H  28        /402. BD*(   1) C  12 - C  13            3.51    1.25    0.059
  34. BD (   1) C  14 - H  28        /404. BD*(   1) C  13 - C  14            1.15    1.24    0.034
  34. BD (   1) C  14 - H  28        /406. BD*(   1) C  13 - H  27            0.52    1.24    0.023
  35. BD (   1) C  15 - O  16        /197. RY*(   1) N   9                    0.57    1.17    0.023
  35. BD (   1) C  15 - O  16        /408. BD*(   1) C  15 - O  16            1.26    0.47    0.023
  36. BD (   2) C  15 - O  16        /198. RY*(   2) N   9                    1.53    2.14    0.051
  36. BD (   2) C  15 - O  16        /299. RY*(   1) C  15                    0.87    2.43    0.041
  36. BD (   2) C  15 - O  16        /390. BD*(   1) C   7 - N   9            2.60    1.53    0.057
  36. BD (   2) C  15 - O  16        /395. BD*(   1) N   9 - C  15            0.57    1.65    0.028
  37. BD (   1) C  15 - H  29        /198. RY*(   2) N   9                    1.37    1.71    0.043
  37. BD (   1) C  15 - H  29        /316. RY*(   1) O  16                    0.94    1.52    0.034
  37. BD (   1) C  15 - H  29        /396. BD*(   1) N   9 - H  24            3.69    1.21    0.060
  38. CR (   1) C   1                / 79. RY*(   2) C   2                    1.24   11.77    0.108
  38. CR (   1) C   1                /147. RY*(   2) C   6                    1.26   11.79    0.109
  38. CR (   1) C   1                /351. RY*(   2) H  18                    0.59   12.29    0.076
  38. CR (   1) C   1                /378. BD*(   1) C   2 - C   3            0.67   11.01    0.077
  38. CR (   1) C   1                /385. BD*(   1) C   5 - C   6            0.65   11.01    0.076
  39. CR (   1) C   2                / 62. RY*(   2) C   1                    1.31   11.80    0.111
  39. CR (   1) C   2                / 96. RY*(   2) C   3                    1.11   11.64    0.102
  39. CR (   1) C   2                /353. RY*(   2) H  19                    0.65   12.38    0.080
  39. CR (   1) C   2                /376. BD*(   1) C   1 - C   6            0.65   11.01    0.076
  39. CR (   1) C   2                /380. BD*(   1) C   3 - C   4            0.79   11.00    0.084
  40. CR (   1) C   3                / 79. RY*(   2) C   2                    1.39   11.78    0.114
  40. CR (   1) C   3                /114. RY*(   3) C   4                    1.32   11.39    0.110
  40. CR (   1) C   3                /354. RY*(   1) H  20                    0.63   11.73    0.077
  40. CR (   1) C   3                /374. BD*(   1) C   1 - C   2            0.65   11.01    0.076
  40. CR (   1) C   3                /383. BD*(   1) C   4 - C   5            0.77   11.00    0.083
  40. CR (   1) C   3                /384. BD*(   1) C   4 - C   7            0.84   10.88    0.086
  41. CR (   1) C   4                / 96. RY*(   2) C   3                    1.22   11.66    0.107
  41. CR (   1) C   4                /130. RY*(   2) C   5                    1.19   11.63    0.105
  41. CR (   1) C   4                /167. RY*(   5) C   7                    0.76   11.39    0.083
  41. CR (   1) C   4                /378. BD*(   1) C   2 - C   3            0.62   11.03    0.074
  41. CR (   1) C   4                /385. BD*(   1) C   5 - C   6            0.61   11.03    0.073
  42. CR (   1) C   5                /112. RY*(   1) C   4                    0.55   11.64    0.071
  42. CR (   1) C   5                /113. RY*(   2) C   4                    1.19   11.37    0.104
  42. CR (   1) C   5                /114. RY*(   3) C   4                    0.53   11.39    0.070
  42. CR (   1) C   5                /147. RY*(   2) C   6                    1.34   11.79    0.112
  42. CR (   1) C   5                /356. RY*(   1) H  21                    0.59   11.73    0.074
  42. CR (   1) C   5                /376. BD*(   1) C   1 - C   6            0.64   11.01    0.075
  42. CR (   1) C   5                /380. BD*(   1) C   3 - C   4            0.80   11.00    0.084
  42. CR (   1) C   5                /384. BD*(   1) C   4 - C   7            0.76   10.88    0.082
  43. CR (   1) C   6                / 62. RY*(   2) C   1                    1.32   11.80    0.112
  43. CR (   1) C   6                /130. RY*(   2) C   5                    1.10   11.61    0.101
  43. CR (   1) C   6                /359. RY*(   2) H  22                    0.64   12.36    0.080
  43. CR (   1) C   6                /374. BD*(   1) C   1 - C   2            0.64   11.01    0.075
  43. CR (   1) C   6                /383. BD*(   1) C   4 - C   5            0.77   11.00    0.082
  44. CR (   1) C   7                /112. RY*(   1) C   4                    1.07   11.70    0.100
  44. CR (   1) C   7                /180. RY*(   1) C   8                    1.01   11.73    0.097
  44. CR (   1) C   7                /361. RY*(   2) H  23                    0.50   12.85    0.072
  44. CR (   1) C   7                /380. BD*(   1) C   3 - C   4            0.70   11.06    0.079
  44. CR (   1) C   7                /383. BD*(   1) C   4 - C   5            0.52   11.06    0.068
  44. CR (   1) C   7                /394. BD*(   1) C   8 - C  14            0.59   11.05    0.073
  44. CR (   1) C   7                /395. BD*(   1) N   9 - C  15            0.69   10.99    0.079
  45. CR (   1) C   8                /167. RY*(   5) C   7                    0.60   11.40    0.074
  45. CR (   1) C   8                /215. RY*(   2) C  10                    1.49   11.97    0.119
  45. CR (   1) C   8                /283. RY*(   2) C  14                    1.38   11.60    0.113
  45. CR (   1) C   8                /397. BD*(   1) C  10 - C  11            0.69   11.01    0.078
  45. CR (   1) C   8                /398. BD*(   1) C  10 - F  17            0.75   10.80    0.081
  45. CR (   1) C   8                /404. BD*(   1) C  13 - C  14            0.62   11.04    0.074
  46. CR (   1) N   9                /164. RY*(   2) C   7                    1.41   15.43    0.132
  46. CR (   1) N   9                /301. RY*(   3) C  15                    0.50   16.22    0.081
  46. CR (   1) N   9                /303. RY*(   5) C  15                    0.96   17.02    0.114
  46. CR (   1) N   9                /363. RY*(   2) H  24                    0.92   16.86    0.111
  47. CR (   1) C  10                /180. RY*(   1) C   8                    0.59   11.80    0.075
  47. CR (   1) C  10                /182. RY*(   3) C   8                    0.59   11.44    0.073
  47. CR (   1) C  10                /183. RY*(   4) C   8                    0.54   11.58    0.071
  47. CR (   1) C  10                /232. RY*(   2) C  11                    1.34   11.72    0.112
  47. CR (   1) C  10                /389. BD*(   1) C   7 - C   8            0.83   10.99    0.086
  47. CR (   1) C  10                /392. BD*(   1) C   8 - C  10            1.25   11.09    0.106
  47. CR (   1) C  10                /394. BD*(   1) C   8 - C  14            0.67   11.11    0.077
  47. CR (   1) C  10                /397. BD*(   1) C  10 - C  11            0.96   11.10    0.093
  47. CR (   1) C  10                /398. BD*(   1) C  10 - F  17            2.69   10.89    0.154
  47. CR (   1) C  10                /399. BD*(   1) C  11 - C  12            0.56   11.13    0.070
  48. CR (   1) C  11                /215. RY*(   2) C  10                    1.53   11.95    0.121
  48. CR (   1) C  11                /249. RY*(   2) C  12                    1.44   11.80    0.116
  48. CR (   1) C  11                /364. RY*(   1) H  25                    0.54   11.43    0.070
  48. CR (   1) C  11                /392. BD*(   1) C   8 - C  10            0.91   10.98    0.090
  48. CR (   1) C  11                /398. BD*(   1) C  10 - F  17            0.53   10.78    0.068
  48. CR (   1) C  11                /402. BD*(   1) C  12 - C  13            0.64   11.02    0.075
  49. CR (   1) C  12                /232. RY*(   2) C  11                    0.97   11.61    0.095
  49. CR (   1) C  12                /266. RY*(   2) C  13                    1.26   11.79    0.109
  49. CR (   1) C  12                /367. RY*(   2) H  26                    0.53   12.19    0.072
  49. CR (   1) C  12                /397. BD*(   1) C  10 - C  11            0.56   10.98    0.071
  49. CR (   1) C  12                /404. BD*(   1) C  13 - C  14            0.66   11.01    0.076
  50. CR (   1) C  13                /249. RY*(   2) C  12                    1.22   11.79    0.107
  50. CR (   1) C  13                /283. RY*(   2) C  14                    0.75   11.57    0.083
  50. CR (   1) C  13                /285. RY*(   4) C  14                    0.67   11.60    0.079
  50. CR (   1) C  13                /369. RY*(   2) H  27                    0.66   12.39    0.081
  50. CR (   1) C  13                /394. BD*(   1) C   8 - C  14            0.74   10.99    0.081
  50. CR (   1) C  13                /399. BD*(   1) C  11 - C  12            0.62   11.01    0.074
  51. CR (   1) C  14                /181. RY*(   2) C   8                    1.40   11.49    0.113
  51. CR (   1) C  14                /182. RY*(   3) C   8                    0.58   11.33    0.072
  51. CR (   1) C  14                /266. RY*(   2) C  13                    1.39   11.79    0.114
  51. CR (   1) C  14                /370. RY*(   1) H  28                    0.69   11.83    0.081
  51. CR (   1) C  14                /389. BD*(   1) C   7 - C   8            0.75   10.88    0.081
  51. CR (   1) C  14                /392. BD*(   1) C   8 - C  10            0.70   10.98    0.079
  51. CR (   1) C  14                /402. BD*(   1) C  12 - C  13            0.63   11.02    0.075
  52. CR (   1) C  15                /390. BD*(   1) C   7 - N   9            1.28   10.94    0.107
  53. CR (   1) O  16                /299. RY*(   1) C  15                    4.34   20.68    0.268
  54. CR (   1) F  17                /214. RY*(   1) C  10                    3.19   26.15    0.258
  55. LP (   1) N   9                /165. RY*(   3) C   7                    0.73    1.09    0.027
  55. LP (   1) N   9                /171. RY*(   9) C   7                    0.61    1.98    0.034
  55. LP (   1) N   9                /300. RY*(   2) C  15                    2.25    1.88    0.063
  55. LP (   1) N   9                /301. RY*(   3) C  15                    0.72    1.93    0.036
  55. LP (   1) N   9                /304. RY*(   6) C  15                    0.69    0.97    0.025
  55. LP (   1) N   9                /383. BD*(   1) C   4 - C   5            0.55    0.93    0.022
  55. LP (   1) N   9                /384. BD*(   1) C   4 - C   7            6.16    0.81    0.068
  55. LP (   1) N   9                /389. BD*(   1) C   7 - C   8            5.19    0.80    0.062
  55. LP (   1) N   9                /393. BD*(   2) C   8 - C  10            2.22    0.36    0.026
  55. LP (   1) N   9                /408. BD*(   1) C  15 - O  16           85.76    0.35    0.157
  56. LP (   1) O  16                /299. RY*(   1) C  15                   11.28    2.14    0.139
  56. LP (   1) O  16                /301. RY*(   3) C  15                    0.76    2.43    0.038
  56. LP (   1) O  16                /309. RY*(  11) C  15                    0.95    2.66    0.045
  56. LP (   1) O  16                /410. BD*(   1) C  15 - H  29            0.59    1.35    0.025
  57. LP (   2) O  16                /300. RY*(   2) C  15                    0.82    1.90    0.036
  57. LP (   2) O  16                /301. RY*(   3) C  15                    2.39    1.95    0.062
  57. LP (   2) O  16                /390. BD*(   1) C   7 - N   9            0.99    0.76    0.025
  57. LP (   2) O  16                /395. BD*(   1) N   9 - C  15           23.31    0.88    0.129
  57. LP (   2) O  16                /410. BD*(   1) C  15 - H  29           17.32    0.87    0.111
  58. LP (   1) F  17                /214. RY*(   1) C  10                    9.89    2.30    0.135
  58. LP (   1) F  17                /392. BD*(   1) C   8 - C  10            1.52    1.73    0.046
  58. LP (   1) F  17                /397. BD*(   1) C  10 - C  11            0.96    1.73    0.037
  59. LP (   2) F  17                /215. RY*(   2) C  10                    0.61    2.09    0.032
  59. LP (   2) F  17                /217. RY*(   4) C  10                    1.32    2.60    0.053
  59. LP (   2) F  17                /392. BD*(   1) C   8 - C  10            8.33    1.12    0.086
  59. LP (   2) F  17                /397. BD*(   1) C  10 - C  11            8.44    1.12    0.087
  60. LP (   3) F  17                /216. RY*(   3) C  10                    2.39    2.08    0.064
  60. LP (   3) F  17                /393. BD*(   2) C   8 - C  10           24.75    0.57    0.116
 375. BD*(   2) C   1 - C   2        / 63. RY*(   3) C   1                    3.28    0.43    0.083
 375. BD*(   2) C   1 - C   2        / 74. RY*(  14) C   1                    0.65    0.41    0.036
 375. BD*(   2) C   1 - C   2        / 80. RY*(   3) C   2                    1.51    0.53    0.063
 375. BD*(   2) C   1 - C   2        / 81. RY*(   4) C   2                    0.57    1.53    0.065
 381. BD*(   2) C   3 - C   4        / 80. RY*(   3) C   2                    0.67    0.53    0.040
 381. BD*(   2) C   3 - C   4        / 97. RY*(   3) C   3                    3.02    0.62    0.092
 381. BD*(   2) C   3 - C   4        /104. RY*(  10) C   3                    0.64    0.66    0.044
 381. BD*(   2) C   3 - C   4        /131. RY*(   3) C   5                    0.66    0.75    0.047
 381. BD*(   2) C   3 - C   4        /389. BD*(   1) C   7 - C   8            1.44    0.42    0.050
 381. BD*(   2) C   3 - C   4        /391. BD*(   1) C   7 - H  23            1.06    0.38    0.042
 386. BD*(   2) C   5 - C   6        /132. RY*(   4) C   5                    1.23    1.25    0.088
 386. BD*(   2) C   5 - C   6        /148. RY*(   3) C   6                    2.72    0.58    0.089
 386. BD*(   2) C   5 - C   6        /159. RY*(  14) C   6                    0.90    0.40    0.043
 393. BD*(   2) C   8 - C  10        /216. RY*(   3) C  10                    0.74    1.51    0.068
 393. BD*(   2) C   8 - C  10        /219. RY*(   6) C  10                    0.54    1.38    0.056
 393. BD*(   2) C   8 - C  10        /284. RY*(   3) C  14                    0.60    0.94    0.048
 393. BD*(   2) C   8 - C  10        /334. RY*(   2) F  17                    0.78    0.69    0.047
 393. BD*(   2) C   8 - C  10        /381. BD*(   2) C   3 - C   4           11.20    0.02    0.020
 393. BD*(   2) C   8 - C  10        /384. BD*(   1) C   4 - C   7            1.13    0.45    0.044
 393. BD*(   2) C   8 - C  10        /386. BD*(   2) C   5 - C   6            0.95    0.02    0.006
 393. BD*(   2) C   8 - C  10        /390. BD*(   1) C   7 - N   9            1.70    0.39    0.050
 393. BD*(   2) C   8 - C  10        /405. BD*(   2) C  13 - C  14          292.93    0.01    0.093
 400. BD*(   2) C  11 - C  12        /233. RY*(   3) C  11                    2.64    0.67    0.092
 400. BD*(   2) C  11 - C  12        /251. RY*(   4) C  12                    1.36    1.21    0.089
 405. BD*(   2) C  13 - C  14        /267. RY*(   3) C  13                    2.52    0.69    0.093
 405. BD*(   2) C  13 - C  14        /286. RY*(   5) C  14                    1.47    1.18    0.093
 408. BD*(   1) C  15 - O  16        /300. RY*(   2) C  15                    1.52    1.53    0.115
 408. BD*(   1) C  15 - O  16        /304. RY*(   6) C  15                    2.40    0.62    0.092
 408. BD*(   1) C  15 - O  16        /318. RY*(   3) O  16                    1.66    0.72    0.083


 Natural Bond Orbitals (Summary):

                                                            Principal Delocalizations
           NBO                        Occupancy    Energy   (geminal,vicinal,remote)
 ====================================================================================
 Molecular unit  1  (C14H12FNO)
     1. BD (   1) C   1 - C   2          1.98159    -0.77076  378(g),376(g),382(v),388(v)
                                                    96(v),147(v),377(g),379(g)
                                                    146(v),95(v)
     2. BD (   2) C   1 - C   2          1.66555    -0.29636  386(v),381(v),98(v),149(v)
                                                    148(v)
     3. BD (   1) C   1 - C   6          1.98161    -0.77075  385(g),374(g),387(v),379(v)
                                                    130(v),79(v),388(g),377(g)
                                                    78(v),129(v)
     4. BD (   1) C   1 - H  18          1.98165    -0.62163  378(v),385(v),78(v),146(v)
                                                    374(g),376(g),379(v),388(v)
     5. BD (   1) C   2 - C   3          1.97914    -0.77110  384(v),380(g),374(g),377(v)
                                                    382(g),62(v),379(g),112(v)
                                                    61(v),114(v),113(v)
     6. BD (   1) C   2 - H  19          1.98137    -0.62237  380(v),376(v),61(v),95(v)
                                                    378(g),374(g),382(v),377(v)
     7. BD (   1) C   3 - C   4          1.97415    -0.77199  383(g),378(g),387(v),384(g)
                                                    379(v),382(g),79(v),78(v)
                                                    164(v),129(v),163(v),389(v)
                                                    391(v),130(v)
     8. BD (   2) C   3 - C   4          1.67037    -0.30020  375(v),386(v),389(v),391(v)
                                                    80(v),131(v),393(r)
     9. BD (   1) C   3 - H  20          1.98025    -0.62540  383(v),374(v),112(v),380(g)
                                                    78(v),378(g),379(v)
    10. BD (   1) C   4 - C   5          1.97347    -0.76982  380(g),385(g),382(v),390(v)
                                                    388(v),384(g),147(v),387(g)
                                                    163(v),146(v),95(v),164(v)
                                                    96(v)
    11. BD (   1) C   4 - C   7          1.96706    -0.73618  389(g),385(v),380(g),378(v)
                                                    393(v),383(g),392(v),129(v)
                                                    395(v),95(v),181(v),391(g)
                                                    197(v),390(g)
    12. BD (   1) C   5 - C   6          1.97944    -0.76978  384(v),383(g),376(g),377(v)
                                                    387(g),62(v),388(g),112(v)
                                                    61(v),114(v),113(v)
    13. BD (   2) C   5 - C   6          1.66962    -0.29758  381(v),375(v),63(v)
    14. BD (   1) C   5 - H  21          1.98004    -0.62376  380(v),376(v),112(v),383(g)
                                                    146(v),385(g),388(v)
    15. BD (   1) C   6 - H  22          1.98166    -0.62367  383(v),374(v),61(v),129(v)
                                                    385(g),376(g),387(v),377(v)
    16. BD (   1) C   7 - C   8          1.96224    -0.73537  381(v),384(g),394(g),404(v)
                                                    397(v),380(v),392(g),395(v)
                                                    214(v),282(v),197(v),113(v)
                                                    391(g),390(g)
    17. BD (   1) C   7 - N   9          1.98187    -0.87021  383(v),393(v),302(v),409(v)
                                                    392(v),389(g),384(g),395(g)
                                                    182(v),113(v),303(v),396(g)
    18. BD (   1) C   7 - H  23          1.96171    -0.58917  394(v),396(v),381(v),380(v)
                                                    384(g),389(g)
    19. BD (   1) C   8 - C  10          1.97675    -0.79731  397(g),394(g),389(g),407(v)
                                                    163(v),401(v),231(v),232(v)
                                                    282(v),384(v),283(v)
    20. BD (   2) C   8 - C  10          1.66043    -0.31834  405(v),400(v),390(v),384(v)
                                                    284(v),334(v),235(v),393(g)
                                                    381(r)
    21. BD (   1) C   8 - C  14          1.97048    -0.77910  398(v),404(g),392(g),389(g)
                                                    163(v),406(v),266(v),391(v)
                                                    407(g),265(v),217(v),215(v)
    22. BD (   1) N   9 - C  15          1.99096    -0.94277  163(v),390(g),396(g),391(v)
                                                    384(v),317(v)
    23. BD (   1) N   9 - H  24          1.98507    -0.78444  410(v),391(v),164(v),409(v)
                                                    299(v),303(v),395(g)
    24. BD (   1) C  10 - C  11          1.98027    -0.79400  392(g),389(v),399(g),403(v)
                                                    249(v),401(g),248(v),181(v)
                                                    180(v),333(v)
    25. BD (   1) C  10 - F  17          1.99632    -1.22541  394(v),214(g),399(v),392(g)
                                                    180(v)
    26. BD (   1) C  11 - C  12          1.97727    -0.77939  398(v),402(g),406(v),397(g)
                                                    401(g),266(v),215(v),403(g)
                                                    265(v),217(v)
    27. BD (   2) C  11 - C  12          1.68487    -0.30623  393(v),405(v),220(v),268(v)
    28. BD (   1) C  11 - H  25          1.97947    -0.63276  392(v),402(v),399(g),398(v)
                                                    248(v),214(v),397(g),403(v)
    29. BD (   1) C  12 - C  13          1.98160    -0.77676  404(g),407(v),399(g),401(v)
                                                    232(v),283(v),406(g),403(g)
                                                    282(v),231(v)
    30. BD (   1) C  12 - H  26          1.98139    -0.62811  404(v),397(v),265(v),231(v)
                                                    402(g),399(g),401(v),406(v)
    31. BD (   1) C  13 - C  14          1.97957    -0.77655  389(v),394(g),402(g),403(v)
                                                    407(g),180(v),249(v),406(g)
                                                    248(v),182(v),181(v)
    32. BD (   2) C  13 - C  14          1.67392    -0.30314  400(v),393(v),250(v)
    33. BD (   1) C  13 - H  27          1.98122    -0.62469  394(v),399(v),248(v),282(v)
                                                    404(g),402(g),403(v),407(v)
    34. BD (   1) C  14 - H  28          1.97950    -0.63368  392(v),402(v),180(v),394(g)
                                                    265(v),404(g),406(v)
    35. BD (   1) C  15 - O  16          1.99752    -0.44314  408(g),197(v)
    36. BD (   2) C  15 - O  16          1.99393    -1.11032  390(v),198(v),299(g),395(g)
    37. BD (   1) C  15 - H  29          1.98782    -0.68078  396(v),198(v),316(v)
    38. CR (   1) C   1                  1.99929   -10.39279  147(v),79(v),378(v),385(v)
                                                    351(v)
    39. CR (   1) C   2                  1.99929   -10.39497  62(v),96(v),380(v),353(v)
                                                    376(v)
    40. CR (   1) C   3                  1.99916   -10.39378  79(v),114(v),384(v),383(v)
                                                    374(v),354(v)
    41. CR (   1) C   4                  1.99912   -10.41784  96(v),130(v),167(v),378(v)
                                                    385(v)
    42. CR (   1) C   5                  1.99918   -10.39311  147(v),113(v),380(v),384(v)
                                                    376(v),356(v),112(v),114(v)
    43. CR (   1) C   6                  1.99929   -10.39535  62(v),130(v),383(v),374(v)
                                                    359(v)
    44. CR (   1) C   7                  1.99905   -10.45386  112(v),180(v),380(v),395(v)
                                                    394(v),383(v),361(v)
    45. CR (   1) C   8                  1.99902   -10.42650  215(v),283(v),398(v),397(v)
                                                    404(v),167(v)
    46. CR (   1) N   9                  1.99940   -14.61015  164(v),303(v),363(v),301(v)
    47. CR (   1) C  10                  1.99857   -10.51725  398(g),232(v),392(g),397(g)
                                                    389(v),394(v),180(v),182(v)
                                                    399(v),183(v)
    48. CR (   1) C  11                  1.99918   -10.40384  215(v),249(v),392(v),402(v)
                                                    398(v),364(v)
    49. CR (   1) C  12                  1.99930   -10.40269  266(v),232(v),404(v),397(v)
                                                    367(v)
    50. CR (   1) C  13                  1.99929   -10.39752  249(v),283(v),394(v),285(v)
                                                    369(v),399(v)
    51. CR (   1) C  14                  1.99919   -10.40336  181(v),266(v),389(v),392(v)
                                                    370(v),402(v),182(v)
    52. CR (   1) C  15                  1.99947   -10.52250  390(v)
    53. CR (   1) O  16                  1.99981   -19.36554  299(v)
    54. CR (   1) F  17                  1.99991   -24.99967  214(v)
    55. LP (   1) N   9                  1.68930    -0.32431  408(v),384(v),389(v),300(v)
                                                    393(r),165(v),301(v),304(v)
                                                    171(v),383(r)
    56. LP (   1) O  16                  1.98866    -0.82056  299(v),309(v),301(v),410(v)
    57. LP (   2) O  16                  1.90436    -0.34359  395(v),410(v),301(v),390(r)
                                                    300(v)
    58. LP (   1) F  17                  1.98885    -1.15381  214(v),392(v),397(v)
    59. LP (   2) F  17                  1.96731    -0.54328  397(v),392(v),217(v),215(v)
    60. LP (   3) F  17                  1.92592    -0.53730  393(v),216(v)
    61. RY*(   1) C   1                  0.00554     1.10651   
    62. RY*(   2) C   1                  0.00194     1.40648   
    63. RY*(   3) C   1                  0.00088     0.48022   
    64. RY*(   4) C   1                  0.00055     1.68565   
    65. RY*(   5) C   1                  0.00042     0.90813   
    66. RY*(   6) C   1                  0.00041     1.10873   
    67. RY*(   7) C   1                  0.00018     1.29938   
    68. RY*(   8) C   1                  0.00006     1.32124   
    69. RY*(   9) C   1                  0.00007     2.85450   
    70. RY*(  10) C   1                  0.00002     2.01142   
    71. RY*(  11) C   1                  0.00000    22.64635   
    72. RY*(  12) C   1                  0.00000     1.72420   
    73. RY*(  13) C   1                  0.00000     1.43377   
    74. RY*(  14) C   1                  0.00001     0.46357   
    75. RY*(  15) C   1                  0.00001     2.58342   
    76. RY*(  16) C   1                  0.00000     1.48517   
    77. RY*(  17) C   1                  0.00000     2.68320   
    78. RY*(   1) C   2                  0.00584     1.08517   
    79. RY*(   2) C   2                  0.00204     1.38171   
    80. RY*(   3) C   2                  0.00085     0.58246   
    81. RY*(   4) C   2                  0.00056     1.57950   
    82. RY*(   5) C   2                  0.00046     1.21005   
    83. RY*(   6) C   2                  0.00028     1.03055   
    84. RY*(   7) C   2                  0.00014     1.50345   
    85. RY*(   8) C   2                  0.00008     2.10507   
    86. RY*(   9) C   2                  0.00006     1.98894   
    87. RY*(  10) C   2                  0.00001     1.76288   
    88. RY*(  11) C   2                  0.00002     0.58018   
    89. RY*(  12) C   2                  0.00001     2.51873   
    90. RY*(  13) C   2                  0.00001     1.80464   
    91. RY*(  14) C   2                  0.00000     1.50746   
    92. RY*(  15) C   2                  0.00000    22.26831   
    93. RY*(  16) C   2                  0.00000     2.69527   
    94. RY*(  17) C   2                  0.00001     1.59960   
    95. RY*(   1) C   3                  0.00553     1.08842   
    96. RY*(   2) C   3                  0.00195     1.24210   
    97. RY*(   3) C   3                  0.00113     0.67144   
    98. RY*(   4) C   3                  0.00062     1.34877   
    99. RY*(   5) C   3                  0.00050     1.03569   
   100. RY*(   6) C   3                  0.00026     1.10873   
   101. RY*(   7) C   3                  0.00017     0.90737   
   102. RY*(   8) C   3                  0.00012     2.79695   
   103. RY*(   9) C   3                  0.00010     1.74134   
   104. RY*(  10) C   3                  0.00007     0.71000   
   105. RY*(  11) C   3                  0.00006     2.28258   
   106. RY*(  12) C   3                  0.00004     2.10140   
   107. RY*(  13) C   3                  0.00002     2.64489   
   108. RY*(  14) C   3                  0.00000    21.70504   
   109. RY*(  15) C   3                  0.00001     1.61694   
   110. RY*(  16) C   3                  0.00001     2.17017   
   111. RY*(  17) C   3                  0.00000     2.77766   
   112. RY*(   1) C   4                  0.00649     1.24286   
   113. RY*(   2) C   4                  0.00400     0.97914   
   114. RY*(   3) C   4                  0.00271     0.99339   
   115. RY*(   4) C   4                  0.00083     0.90365   
   116. RY*(   5) C   4                  0.00067     1.62176   
   117. RY*(   6) C   4                  0.00031     1.24974   
   118. RY*(   7) C   4                  0.00026     1.98599   
   119. RY*(   8) C   4                  0.00018     1.39934   
   120. RY*(   9) C   4                  0.00016     1.76722   
   121. RY*(  10) C   4                  0.00011     1.33600   
   122. RY*(  11) C   4                  0.00007     3.35725   
   123. RY*(  12) C   4                  0.00008     2.46445   
   124. RY*(  13) C   4                  0.00005     2.80901   
   125. RY*(  14) C   4                  0.00004     1.79199   
   126. RY*(  15) C   4                  0.00002     4.59886   
   127. RY*(  16) C   4                  0.00001     2.82779   
   128. RY*(  17) C   4                  0.00000    18.84813   
   129. RY*(   1) C   5                  0.00565     1.09366   
   130. RY*(   2) C   5                  0.00196     1.21236   
   131. RY*(   3) C   5                  0.00110     0.80005   
   132. RY*(   4) C   5                  0.00050     1.30145   
   133. RY*(   5) C   5                  0.00047     1.02340   
   134. RY*(   6) C   5                  0.00024     1.17223   
   135. RY*(   7) C   5                  0.00015     0.81387   
   136. RY*(   8) C   5                  0.00016     2.01575   
   137. RY*(   9) C   5                  0.00011     1.03416   
   138. RY*(  10) C   5                  0.00008     1.77243   
   139. RY*(  11) C   5                  0.00006     2.70865   
   140. RY*(  12) C   5                  0.00004     2.29953   
   141. RY*(  13) C   5                  0.00002     3.01994   
   142. RY*(  14) C   5                  0.00002     1.62508   
   143. RY*(  15) C   5                  0.00000    21.47458   
   144. RY*(  16) C   5                  0.00000     2.87366   
   145. RY*(  17) C   5                  0.00001     1.85846   
   146. RY*(   1) C   6                  0.00572     1.08855   
   147. RY*(   2) C   6                  0.00201     1.40139   
   148. RY*(   3) C   6                  0.00082     0.63674   
   149. RY*(   4) C   6                  0.00059     1.53099   
   150. RY*(   5) C   6                  0.00047     1.11327   
   151. RY*(   6) C   6                  0.00027     1.05051   
   152. RY*(   7) C   6                  0.00017     1.12518   
   153. RY*(   8) C   6                  0.00009     2.06892   
   154. RY*(   9) C   6                  0.00006     2.69310   
   155. RY*(  10) C   6                  0.00003     1.94411   
   156. RY*(  11) C   6                  0.00000    22.46800   
   157. RY*(  12) C   6                  0.00001     2.28672   
   158. RY*(  13) C   6                  0.00001     1.80234   
   159. RY*(  14) C   6                  0.00001     0.45373   
   160. RY*(  15) C   6                  0.00000     1.48306   
   161. RY*(  16) C   6                  0.00001     1.72007   
   162. RY*(  17) C   6                  0.00000     2.35339   
   163. RY*(   1) C   7                  0.01102     0.96312   
   164. RY*(   2) C   7                  0.00509     0.82377   
   165. RY*(   3) C   7                  0.00316     0.76579   
   166. RY*(   4) C   7                  0.00193     0.56603   
   167. RY*(   5) C   7                  0.00152     0.96869   
   168. RY*(   6) C   7                  0.00104     0.92690   
   169. RY*(   7) C   7                  0.00102     1.65466   
   170. RY*(   8) C   7                  0.00043     1.65216   
   171. RY*(   9) C   7                  0.00033     1.65504   
   172. RY*(  10) C   7                  0.00025     1.99728   
   173. RY*(  11) C   7                  0.00017     1.85991   
   174. RY*(  12) C   7                  0.00017     2.27735   
   175. RY*(  13) C   7                  0.00012     2.22856   
   176. RY*(  14) C   7                  0.00006     2.13957   
   177. RY*(  15) C   7                  0.00004     3.09069   
   178. RY*(  16) C   7                  0.00002     2.05390   
   179. RY*(  17) C   7                  0.00001    21.29345   
   180. RY*(   1) C   8                  0.00607     1.27865   
   181. RY*(   2) C   8                  0.00400     1.09028   
   182. RY*(   3) C   8                  0.00308     0.92357   
   183. RY*(   4) C   8                  0.00102     1.05956   
   184. RY*(   5) C   8                  0.00060     1.62338   
   185. RY*(   6) C   8                  0.00029     1.77944   
   186. RY*(   7) C   8                  0.00028     1.40349   
   187. RY*(   8) C   8                  0.00025     1.14044   
   188. RY*(   9) C   8                  0.00018     1.62607   
   189. RY*(  10) C   8                  0.00015     2.40858   
   190. RY*(  11) C   8                  0.00009     1.69435   
   191. RY*(  12) C   8                  0.00009     1.82163   
   192. RY*(  13) C   8                  0.00007     3.55267   
   193. RY*(  14) C   8                  0.00004     2.61547   
   194. RY*(  15) C   8                  0.00004     2.72965   
   195. RY*(  16) C   8                  0.00001     2.83733   
   196. RY*(  17) C   8                  0.00001    21.04695   
   197. RY*(   1) N   9                  0.00570     0.72929   
   198. RY*(   2) N   9                  0.00401     1.03256   
   199. RY*(   3) N   9                  0.00200     1.17888   
   200. RY*(   4) N   9                  0.00103     1.51976   
   201. RY*(   5) N   9                  0.00039     1.49388   
   202. RY*(   6) N   9                  0.00026     1.64804   
   203. RY*(   7) N   9                  0.00017     2.31808   
   204. RY*(   8) N   9                  0.00010     2.44860   
   205. RY*(   9) N   9                  0.00008     1.39150   
   206. RY*(  10) N   9                  0.00005     2.43244   
   207. RY*(  11) N   9                  0.00004     2.79490   
   208. RY*(  12) N   9                  0.00001     4.03137   
   209. RY*(  13) N   9                  0.00001     2.64874   
   210. RY*(  14) N   9                  0.00000     3.82319   
   211. RY*(  15) N   9                  0.00001     2.13546   
   212. RY*(  16) N   9                  0.00001     1.93800   
   213. RY*(  17) N   9                  0.00000    34.75686   
   214. RY*(   1) C  10                  0.00900     1.15109   
   215. RY*(   2) C  10                  0.00366     1.54182   
   216. RY*(   3) C  10                  0.00277     1.54463   
   217. RY*(   4) C  10                  0.00205     2.05743   
   218. RY*(   5) C  10                  0.00130     1.89268   
   219. RY*(   6) C  10                  0.00101     1.41373   
   220. RY*(   7) C  10                  0.00035     0.82187   
   221. RY*(   8) C  10                  0.00024     1.69423   
   222. RY*(   9) C  10                  0.00018     1.25070   
   223. RY*(  10) C  10                  0.00015     1.49883   
   224. RY*(  11) C  10                  0.00008     2.29694   
   225. RY*(  12) C  10                  0.00007     1.67299   
   226. RY*(  13) C  10                  0.00004     2.12428   
   227. RY*(  14) C  10                  0.00003     2.10588   
   228. RY*(  15) C  10                  0.00000     2.59770   
   229. RY*(  16) C  10                  0.00001    19.28784   
   230. RY*(  17) C  10                  0.00001     2.61904   
   231. RY*(   1) C  11                  0.00501     1.17542   
   232. RY*(   2) C  11                  0.00249     1.20595   
   233. RY*(   3) C  11                  0.00083     0.71364   
   234. RY*(   4) C  11                  0.00055     0.88242   
   235. RY*(   5) C  11                  0.00051     1.48604   
   236. RY*(   6) C  11                  0.00025     2.45766   
   237. RY*(   7) C  11                  0.00019     1.44557   
   238. RY*(   8) C  11                  0.00008     0.85247   
   239. RY*(   9) C  11                  0.00008     0.80691   
   240. RY*(  10) C  11                  0.00005     3.62371   
   241. RY*(  11) C  11                  0.00002     2.22511   
   242. RY*(  12) C  11                  0.00002     2.85691   
   243. RY*(  13) C  11                  0.00002     1.23654   
   244. RY*(  14) C  11                  0.00002     1.76075   
   245. RY*(  15) C  11                  0.00001     1.33944   
   246. RY*(  16) C  11                  0.00000     2.93038   
   247. RY*(  17) C  11                  0.00000    20.40543   
   248. RY*(   1) C  12                  0.00509     1.10744   
   249. RY*(   2) C  12                  0.00205     1.39617   
   250. RY*(   3) C  12                  0.00070     0.94839   
   251. RY*(   4) C  12                  0.00054     1.25570   
   252. RY*(   5) C  12                  0.00040     1.27871   
   253. RY*(   6) C  12                  0.00034     0.95983   
   254. RY*(   7) C  12                  0.00017     1.59256   
   255. RY*(   8) C  12                  0.00006     1.33543   
   256. RY*(   9) C  12                  0.00006     2.80553   
   257. RY*(  10) C  12                  0.00001     2.07259   
   258. RY*(  11) C  12                  0.00001     1.90616   
   259. RY*(  12) C  12                  0.00001     2.64582   
   260. RY*(  13) C  12                  0.00000    21.30133   
   261. RY*(  14) C  12                  0.00000     2.63637   
   262. RY*(  15) C  12                  0.00001     0.40339   
   263. RY*(  16) C  12                  0.00001     1.53991   
   264. RY*(  17) C  12                  0.00000     2.03689   
   265. RY*(   1) C  13                  0.00557     1.10418   
   266. RY*(   2) C  13                  0.00203     1.38707   
   267. RY*(   3) C  13                  0.00084     0.74013   
   268. RY*(   4) C  13                  0.00053     1.46068   
   269. RY*(   5) C  13                  0.00038     1.35634   
   270. RY*(   6) C  13                  0.00026     1.11991   
   271. RY*(   7) C  13                  0.00014     1.16405   
   272. RY*(   8) C  13                  0.00006     2.73052   
   273. RY*(   9) C  13                  0.00006     1.30964   
   274. RY*(  10) C  13                  0.00003     1.98720   
   275. RY*(  11) C  13                  0.00002     0.76665   
   276. RY*(  12) C  13                  0.00001     1.90962   
   277. RY*(  13) C  13                  0.00001     1.32681   
   278. RY*(  14) C  13                  0.00000     2.36273   
   279. RY*(  15) C  13                  0.00001     2.54303   
   280. RY*(  16) C  13                  0.00000     1.37763   
   281. RY*(  17) C  13                  0.00000    22.55795   
   282. RY*(   1) C  14                  0.00545     1.08170   
   283. RY*(   2) C  14                  0.00216     1.17135   
   284. RY*(   3) C  14                  0.00089     0.97179   
   285. RY*(   4) C  14                  0.00063     1.19792   
   286. RY*(   5) C  14                  0.00049     1.22756   
   287. RY*(   6) C  14                  0.00028     1.15318   
   288. RY*(   7) C  14                  0.00017     0.79830   
   289. RY*(   8) C  14                  0.00011     2.82666   
   290. RY*(   9) C  14                  0.00012     0.80378   
   291. RY*(  10) C  14                  0.00007     2.55153   
   292. RY*(  11) C  14                  0.00007     1.48072   
   293. RY*(  12) C  14                  0.00004     1.66467   
   294. RY*(  13) C  14                  0.00004     2.13225   
   295. RY*(  14) C  14                  0.00001     2.34595   
   296. RY*(  15) C  14                  0.00001     2.24260   
   297. RY*(  16) C  14                  0.00000    21.67370   
   298. RY*(  17) C  14                  0.00001     2.81223   
   299. RY*(   1) C  15                  0.00948     1.31663   
   300. RY*(   2) C  15                  0.00688     1.55781   
   301. RY*(   3) C  15                  0.00669     1.60904   
   302. RY*(   4) C  15                  0.00246     1.02149   
   303. RY*(   5) C  15                  0.00078     2.41172   
   304. RY*(   6) C  15                  0.00039     0.64441   
   305. RY*(   7) C  15                  0.00014     1.55371   
   306. RY*(   8) C  15                  0.00006     1.08391   
   307. RY*(   9) C  15                  0.00004     2.95599   
   308. RY*(  10) C  15                  0.00004     0.74788   
   309. RY*(  11) C  15                  0.00003     1.84309   
   310. RY*(  12) C  15                  0.00003     1.08452   
   311. RY*(  13) C  15                  0.00000    20.30389   
   312. RY*(  14) C  15                  0.00001     1.56429   
   313. RY*(  15) C  15                  0.00001     1.58603   
   314. RY*(  16) C  15                  0.00000     1.97255   
   315. RY*(  17) C  15                  0.00001     2.84561   
   316. RY*(   1) O  16                  0.00244     0.83819   
   317. RY*(   2) O  16                  0.00095     0.57733   
   318. RY*(   3) O  16                  0.00088     0.74987   
   319. RY*(   4) O  16                  0.00012     1.34372   
   320. RY*(   5) O  16                  0.00004     2.07016   
   321. RY*(   6) O  16                  0.00004     1.26642   
   322. RY*(   7) O  16                  0.00001     1.98975   
   323. RY*(   8) O  16                  0.00001     2.24390   
   324. RY*(   9) O  16                  0.00000     3.49592   
   325. RY*(  10) O  16                  0.00000    49.75298   
   326. RY*(  11) O  16                  0.00000     4.23269   
   327. RY*(  12) O  16                  0.00001     4.77268   
   328. RY*(  13) O  16                  0.00000     3.00666   
   329. RY*(  14) O  16                  0.00000     3.13341   
   330. RY*(  15) O  16                  0.00001     3.12715   
   331. RY*(  16) O  16                  0.00000     2.94908   
   332. RY*(  17) O  16                  0.00000     3.06092   
   333. RY*(   1) F  17                  0.00258     0.70744   
   334. RY*(   2) F  17                  0.00213     0.72088   
   335. RY*(   3) F  17                  0.00071     0.85487   
   336. RY*(   4) F  17                  0.00031     1.16647   
   337. RY*(   5) F  17                  0.00006     1.37108   
   338. RY*(   6) F  17                  0.00006     2.35621   
   339. RY*(   7) F  17                  0.00001     6.39609   
   340. RY*(   8) F  17                  0.00002     2.10972   
   341. RY*(   9) F  17                  0.00002     1.64384   
   342. RY*(  10) F  17                  0.00000    66.45054   
   343. RY*(  11) F  17                  0.00000     6.14054   
   344. RY*(  12) F  17                  0.00000     5.93740   
   345. RY*(  13) F  17                  0.00000     4.00062   
   346. RY*(  14) F  17                  0.00001     3.96527   
   347. RY*(  15) F  17                  0.00000     3.72507   
   348. RY*(  16) F  17                  0.00000     3.86047   
   349. RY*(  17) F  17                  0.00000     3.83484   
   350. RY*(   1) H  18                  0.00039     0.84161   
   351. RY*(   2) H  18                  0.00021     1.90168   
   352. RY*(   1) H  19                  0.00047     0.76954   
   353. RY*(   2) H  19                  0.00022     1.98749   
   354. RY*(   1) H  20                  0.00076     1.33309   
   355. RY*(   2) H  20                  0.00019     1.49103   
   356. RY*(   1) H  21                  0.00066     1.34037   
   357. RY*(   2) H  21                  0.00021     1.50757   
   358. RY*(   1) H  22                  0.00046     0.78314   
   359. RY*(   2) H  22                  0.00022     1.96595   
   360. RY*(   1) H  23                  0.00236     0.60928   
   361. RY*(   2) H  23                  0.00020     2.39329   
   362. RY*(   1) H  24                  0.00255     0.60885   
   363. RY*(   2) H  24                  0.00038     2.25481   
   364. RY*(   1) H  25                  0.00069     1.02347   
   365. RY*(   2) H  25                  0.00020     1.67776   
   366. RY*(   1) H  26                  0.00039     0.95410   
   367. RY*(   2) H  26                  0.00022     1.78738   
   368. RY*(   1) H  27                  0.00043     0.77364   
   369. RY*(   2) H  27                  0.00022     1.98838   
   370. RY*(   1) H  28                  0.00077     1.43029   
   371. RY*(   2) H  28                  0.00017     1.39392   
   372. RY*(   1) H  29                  0.00077     1.15891   
   373. RY*(   2) H  29                  0.00016     1.63173   
   374. BD*(   1) C   1 - C   2          0.01554     0.61657   
   375. BD*(   2) C   1 - C   2          0.32234     0.05334  386(v),381(v),63(g),80(g)
                                                    74(g),81(g)
   376. BD*(   1) C   1 - C   6          0.01541     0.61531   
   377. BD*(   1) C   1 - H  18          0.01151     0.61387   
   378. BD*(   1) C   2 - C   3          0.01518     0.61522   
   379. BD*(   1) C   2 - H  19          0.01122     0.61002   
   380. BD*(   1) C   3 - C   4          0.02424     0.60289   
   381. BD*(   2) C   3 - C   4          0.35121     0.05120  386(v),375(v),393(r),97(g)
                                                    405(r),389(v),391(v),80(v)
                                                    131(v),104(g)
   382. BD*(   1) C   3 - H  20          0.01265     0.60922   
   383. BD*(   1) C   4 - C   5          0.02208     0.60607   
   384. BD*(   1) C   4 - C   7          0.03647     0.48743   
   385. BD*(   1) C   5 - C   6          0.01484     0.61235   
   386. BD*(   2) C   5 - C   6          0.31710     0.05260  375(v),381(v),148(g),132(g)
                                                    159(g)
   387. BD*(   1) C   5 - H  21          0.01208     0.60719   
   388. BD*(   1) C   6 - H  22          0.01106     0.61337   
   389. BD*(   1) C   7 - C   8          0.03508     0.47427   
   390. BD*(   1) C   7 - N   9          0.02983     0.42082   
   391. BD*(   1) C   7 - H  23          0.02122     0.43434   
   392. BD*(   1) C   8 - C  10          0.03547     0.57511   
   393. BD*(   2) C   8 - C  10          0.38365     0.03479  400(v),405(v),381(r),390(v)
                                                    384(v),334(v),216(g),284(v)
                                                    219(g),386(r)
   394. BD*(   1) C   8 - C  14          0.02168     0.59453   
   395. BD*(   1) N   9 - C  15          0.05206     0.53515   
   396. BD*(   1) N   9 - H  24          0.01759     0.52853   
   397. BD*(   1) C  10 - C  11          0.02655     0.57854   
   398. BD*(   1) C  10 - F  17          0.02422     0.37700   
   399. BD*(   1) C  11 - C  12          0.01372     0.60826   
   400. BD*(   2) C  11 - C  12          0.33298     0.04397  405(v),393(v),233(g),251(g)
   401. BD*(   1) C  11 - H  25          0.01001     0.59444   
   402. BD*(   1) C  12 - C  13          0.01483     0.61228   
   403. BD*(   1) C  12 - H  26          0.01089     0.60791   
   404. BD*(   1) C  13 - C  14          0.01463     0.61020   
   405. BD*(   2) C  13 - C  14          0.32151     0.04776  400(v),393(v),267(g),381(r)
                                                    286(g)
   406. BD*(   1) C  13 - H  27          0.01120     0.60695   
   407. BD*(   1) C  14 - H  28          0.01178     0.60055   
   408. BD*(   1) C  15 - O  16          0.27572     0.02828  304(g),318(g),300(g)
   409. BD*(   2) C  15 - O  16          0.00572     0.62016   
   410. BD*(   1) C  15 - H  29          0.03746     0.52924   
       -------------------------------
              Total Lewis  116.86310  ( 97.3859%)
        Valence non-Lewis    2.90072  (  2.4173%)
        Rydberg non-Lewis    0.23618  (  0.1968%)
       -------------------------------
            Total unit  1  120.00000  (100.0000%)
           Charge unit  1    0.00000
 D1PCM: PCM CHGder 1st derivatives, ID1Alg=3 FixD1E=F DoIter=F DoCFld=F I1PDM=0.
 Calling FoFJK, ICntrl=      2127 FMM=F ISym2X=0 I1Cent= 0 IOpClX= 0 NMat=1 NMatS=1 NMatT=0.
 -------------------------------------------------------------------
 Center     Atomic                   Forces (Hartrees/Bohr)
 Number     Number              X              Y              Z
 -------------------------------------------------------------------
      1        6          -0.031460245   -0.052443354    0.009683985
      2        6          -0.020931192   -0.009886469    0.061130785
      3        6           0.008415071    0.036384275    0.051789351
      4        6           0.020606097    0.034483602   -0.011665768
      5        6           0.023014649    0.011102864   -0.060246682
      6        6          -0.012761480   -0.045520756   -0.048181022
      7        6          -0.009337436    0.002312758    0.008168148
      8        6           0.011690706   -0.014987560    0.029793172
      9        7          -0.051165396    0.020965399    0.021089951
     10        6           0.054673183   -0.025388220   -0.020635166
     11        6           0.021032996    0.012173381   -0.056245642
     12        6          -0.035468339    0.041020498   -0.038722946
     13        6          -0.054275908    0.026558618    0.016882096
     14        6          -0.023465916   -0.014737471    0.066431363
     15        6           0.053397423   -0.050137826   -0.079410758
     16        8          -0.004526394    0.015272158    0.024699210
     17        9          -0.029317717    0.015848028    0.007501508
     18        1           0.027040207    0.044309862   -0.009672774
     19        1           0.017493742    0.009052943   -0.048229410
     20        1          -0.009572395   -0.033197636   -0.040168379
     21        1          -0.018860452   -0.010269102    0.050312250
     22        1           0.008547310    0.034571865    0.040006753
     23        1          -0.001597946   -0.004815137   -0.000651503
     24        1           0.027066723   -0.018921329   -0.025875968
     25        1          -0.019907750   -0.009356303    0.048004973
     26        1           0.025828273   -0.031296449    0.031689886
     27        1           0.044196251   -0.020715553   -0.017411013
     28        1           0.018302839    0.012304063   -0.048997805
     29        1          -0.038656902    0.025312853    0.038931405
 -------------------------------------------------------------------
 Cartesian Forces:  Max     0.079410758 RMS     0.032760943

 GradGradGradGradGradGradGradGradGradGradGradGradGradGradGradGradGradGrad
 Berny optimization.
 FormGI is forming the generalized inverse of G from B-inverse, IUseBI=4.
 Internal  Forces:  Max     0.059460256 RMS     0.016049040
 Search for a local minimum.
 Step number   1 out of a maximum of  158
 All quantities printed in internal units (Hartrees-Bohrs-Radians)
 Mixed Optimization -- RFO/linear search
 Second derivative matrix not updated -- first step.
 ITU=  0
     Eigenvalues ---    0.00902   0.00913   0.01310   0.01493   0.01505
     Eigenvalues ---    0.01737   0.01905   0.01921   0.01937   0.01958
     Eigenvalues ---    0.01966   0.01968   0.01995   0.02000   0.02016
     Eigenvalues ---    0.02023   0.02030   0.02031   0.02035   0.02035
     Eigenvalues ---    0.02037   0.02040   0.02386   0.02386   0.05332
     Eigenvalues ---    0.06484   0.06843   0.16000   0.16000   0.16000
     Eigenvalues ---    0.16000   0.16000   0.16000   0.16000   0.16000
     Eigenvalues ---    0.16000   0.16000   0.16000   0.18295   0.18995
     Eigenvalues ---    0.22000   0.22000   0.22000   0.22000   0.22000
     Eigenvalues ---    0.22488   0.23469   0.24478   0.24999   0.24999
     Eigenvalues ---    0.25000   0.33482   0.33571   0.34356   0.40341
     Eigenvalues ---    0.40403   0.40504   0.40569   0.41155   0.43572
     Eigenvalues ---    0.43721   0.44133   0.44165   0.44174   0.44217
     Eigenvalues ---    0.44221   0.44227   0.44260   0.44289   0.44298
     Eigenvalues ---    0.44300   0.44341   0.44403   0.44702   0.44781
     Eigenvalues ---    0.44920   0.44987   0.53349   0.55552   0.65940
     Eigenvalues ---    0.83787
 RFO step:  Lambda=-7.53152728D-02 EMin= 9.02108826D-03
 Linear search not attempted -- first point.
 Maximum step size (   0.300) exceeded in Quadratic search.
    -- Step size scaled by   0.768
 Iteration  1 RMS(Cart)=  0.04165604 RMS(Int)=  0.00083921
 Iteration  2 RMS(Cart)=  0.00102766 RMS(Int)=  0.00003589
 Iteration  3 RMS(Cart)=  0.00000160 RMS(Int)=  0.00003586
 Iteration  4 RMS(Cart)=  0.00000000 RMS(Int)=  0.00003586
 Variable       Old X    -DE/DX   Delta X   Delta X   Delta X     New X
                                 (Linear)    (Quad)   (Total)
    R1        2.65267  -0.01200   0.00000  -0.01733  -0.01733   2.63534
    R2        2.65413  -0.01000   0.00000  -0.01451  -0.01452   2.63962
    R3        1.92844   0.05280   0.00000   0.07826   0.07826   2.00670
    R4        2.65479  -0.00985   0.00000  -0.01438  -0.01438   2.64041
    R5        1.92957   0.05209   0.00000   0.07735   0.07735   2.00692
    R6        2.67240  -0.01678   0.00000  -0.02545  -0.02545   2.64695
    R7        1.92749   0.05297   0.00000   0.07839   0.07839   2.00588
    R8        2.67106  -0.01407   0.00000  -0.02140  -0.02139   2.64966
    R9        2.81360   0.02248   0.00000   0.04198   0.04198   2.85559
   R10        2.65579  -0.01392   0.00000  -0.02051  -0.02051   2.63529
   R11        1.92798   0.05470   0.00000   0.08101   0.08101   2.00899
   R12        1.92676   0.05356   0.00000   0.07916   0.07916   2.00592
   R13        2.81514   0.02312   0.00000   0.04328   0.04328   2.85842
   R14        2.70013   0.02419   0.00000   0.03814   0.03814   2.73827
   R15        2.06734  -0.00043   0.00000  -0.00079  -0.00079   2.06655
   R16        2.67563  -0.02338   0.00000  -0.03598  -0.03596   2.63966
   R17        2.67240  -0.01549   0.00000  -0.02367  -0.02367   2.64873
   R18        2.54645  -0.00362   0.00000  -0.00440  -0.00440   2.54205
   R19        1.83329   0.04165   0.00000   0.05251   0.05251   1.88580
   R20        2.65852  -0.01664   0.00000  -0.02475  -0.02473   2.63380
   R21        2.46528   0.03376   0.00000   0.03528   0.03528   2.50055
   R22        2.65309  -0.01426   0.00000  -0.02055  -0.02055   2.63254
   R23        1.92883   0.05272   0.00000   0.07819   0.07819   2.00703
   R24        2.65215  -0.00891   0.00000  -0.01250  -0.01253   2.63962
   R25        1.92995   0.05147   0.00000   0.07648   0.07648   2.00643
   R26        2.65365  -0.01370   0.00000  -0.01985  -0.01987   2.63377
   R27        1.92946   0.05182   0.00000   0.07693   0.07693   2.00639
   R28        1.92896   0.05370   0.00000   0.07967   0.07967   2.00863
   R29        2.35936  -0.02780   0.00000  -0.02337  -0.02337   2.33599
   R30        1.92891   0.05946   0.00000   0.08820   0.08820   2.01711
    A1        2.09280  -0.00182   0.00000  -0.00399  -0.00400   2.08880
    A2        2.09572   0.00083   0.00000   0.00172   0.00173   2.09745
    A3        2.09467   0.00099   0.00000   0.00227   0.00227   2.09694
    A4        2.09538   0.00075   0.00000   0.00255   0.00255   2.09792
    A5        2.09306   0.00044   0.00000   0.00137   0.00138   2.09444
    A6        2.09475  -0.00119   0.00000  -0.00393  -0.00393   2.09082
    A7        2.10893  -0.00152   0.00000  -0.00398  -0.00397   2.10496
    A8        2.07500   0.00062   0.00000   0.00154   0.00154   2.07654
    A9        2.09924   0.00090   0.00000   0.00245   0.00245   2.10169
   A10        2.06539   0.00262   0.00000   0.00569   0.00570   2.07109
   A11        2.13950   0.00103   0.00000   0.00270   0.00269   2.14219
   A12        2.07825  -0.00365   0.00000  -0.00836  -0.00837   2.06989
   A13        2.11087  -0.00055   0.00000  -0.00185  -0.00184   2.10903
   A14        2.09115  -0.00040   0.00000  -0.00129  -0.00130   2.08985
   A15        2.08116   0.00096   0.00000   0.00315   0.00314   2.08431
   A16        2.09298   0.00052   0.00000   0.00158   0.00158   2.09456
   A17        2.09533   0.00039   0.00000   0.00134   0.00134   2.09667
   A18        2.09488  -0.00091   0.00000  -0.00292  -0.00292   2.09196
   A19        1.94764  -0.00544   0.00000  -0.01121  -0.01140   1.93624
   A20        1.97517  -0.00085   0.00000   0.00196   0.00190   1.97707
   A21        1.85114   0.00390   0.00000   0.01004   0.00996   1.86110
   A22        1.88211   0.01004   0.00000   0.03247   0.03253   1.91464
   A23        1.91562  -0.00282   0.00000  -0.01352  -0.01336   1.90225
   A24        1.89113  -0.00528   0.00000  -0.02189  -0.02176   1.86937
   A25        2.12351  -0.00223   0.00000  -0.00467  -0.00468   2.11884
   A26        2.09167   0.00529   0.00000   0.01307   0.01306   2.10473
   A27        2.06798  -0.00306   0.00000  -0.00839  -0.00837   2.05961
   A28        2.15932   0.00365   0.00000   0.00948   0.00948   2.16880
   A29        2.06815   0.00263   0.00000   0.00978   0.00978   2.07793
   A30        2.05571  -0.00628   0.00000  -0.01927  -0.01927   2.03644
   A31        2.10275   0.00855   0.00000   0.01915   0.01920   2.12195
   A32        2.11809  -0.01070   0.00000  -0.02473  -0.02476   2.09333
   A33        2.06234   0.00215   0.00000   0.00559   0.00556   2.06790
   A34        2.09838  -0.00469   0.00000  -0.01186  -0.01183   2.08655
   A35        2.09725  -0.00056   0.00000  -0.00355  -0.00356   2.09369
   A36        2.08756   0.00525   0.00000   0.01540   0.01539   2.10295
   A37        2.09308  -0.00050   0.00000   0.00035   0.00033   2.09340
   A38        2.09541  -0.00105   0.00000  -0.00442  -0.00441   2.09100
   A39        2.09469   0.00155   0.00000   0.00407   0.00408   2.09878
   A40        2.09288  -0.00115   0.00000  -0.00149  -0.00154   2.09134
   A41        2.09451   0.00130   0.00000   0.00310   0.00313   2.09764
   A42        2.09579  -0.00015   0.00000  -0.00161  -0.00159   2.09420
   A43        2.11129   0.00085   0.00000   0.00225   0.00222   2.11351
   A44        2.09239  -0.00155   0.00000  -0.00479  -0.00477   2.08761
   A45        2.07951   0.00070   0.00000   0.00254   0.00255   2.08206
   A46        2.07895   0.02180   0.00000   0.05667   0.05667   2.13561
   A47        2.10938  -0.02121   0.00000  -0.06197  -0.06198   2.04740
   A48        2.09486  -0.00059   0.00000   0.00531   0.00531   2.10017
    D1        0.00146   0.00000   0.00000   0.00003   0.00003   0.00149
    D2        3.14125  -0.00018   0.00000  -0.00139  -0.00139   3.13986
    D3       -3.14034   0.00014   0.00000   0.00108   0.00108  -3.13925
    D4       -0.00054  -0.00004   0.00000  -0.00034  -0.00034  -0.00088
    D5       -0.00060   0.00011   0.00000   0.00087   0.00087   0.00027
    D6       -3.14074   0.00011   0.00000   0.00089   0.00089  -3.13985
    D7        3.14120  -0.00002   0.00000  -0.00018  -0.00018   3.14101
    D8        0.00105  -0.00002   0.00000  -0.00016  -0.00016   0.00089
    D9       -0.00403  -0.00007   0.00000  -0.00050  -0.00050  -0.00453
   D10       -3.14112  -0.00052   0.00000  -0.00413  -0.00412   3.13794
   D11        3.13937   0.00011   0.00000   0.00092   0.00091   3.14028
   D12        0.00227  -0.00034   0.00000  -0.00271  -0.00271  -0.00044
   D13        0.00560   0.00002   0.00000   0.00009   0.00008   0.00568
   D14        3.13769   0.00042   0.00000   0.00356   0.00358   3.14126
   D15       -3.14056   0.00048   0.00000   0.00376   0.00376  -3.13680
   D16       -0.00847   0.00087   0.00000   0.00724   0.00725  -0.00122
   D17       -0.00474   0.00009   0.00000   0.00081   0.00082  -0.00392
   D18        3.13716   0.00005   0.00000   0.00050   0.00050   3.13766
   D19       -3.13717  -0.00031   0.00000  -0.00259  -0.00259  -3.13976
   D20        0.00473  -0.00035   0.00000  -0.00291  -0.00290   0.00182
   D21        1.97368   0.00440   0.00000   0.01965   0.01963   1.99331
   D22       -0.15299  -0.00406   0.00000  -0.01595  -0.01591  -0.16890
   D23       -2.22403   0.00038   0.00000   0.00328   0.00327  -2.22076
   D24       -1.17748   0.00483   0.00000   0.02322   0.02319  -1.15429
   D25        2.97904  -0.00363   0.00000  -0.01237  -0.01234   2.96669
   D26        0.90799   0.00080   0.00000   0.00685   0.00684   0.91483
   D27        0.00230  -0.00016   0.00000  -0.00132  -0.00132   0.00098
   D28       -3.14075  -0.00016   0.00000  -0.00133  -0.00133   3.14111
   D29       -3.13960  -0.00013   0.00000  -0.00101  -0.00100  -3.14060
   D30        0.00055  -0.00013   0.00000  -0.00102  -0.00102  -0.00047
   D31        2.02678  -0.00047   0.00000  -0.00318  -0.00313   2.02364
   D32       -1.12229  -0.00023   0.00000  -0.00107  -0.00103  -1.12331
   D33       -2.07687   0.00191   0.00000   0.01476   0.01478  -2.06209
   D34        1.05725   0.00215   0.00000   0.01686   0.01688   1.07414
   D35       -0.02012  -0.00020   0.00000  -0.00024  -0.00030  -0.02043
   D36        3.11400   0.00004   0.00000   0.00186   0.00180   3.11580
   D37       -2.05597   0.00003   0.00000   0.00729   0.00736  -2.04861
   D38        1.08824   0.00051   0.00000   0.01122   0.01131   1.09955
   D39        2.06423   0.00022   0.00000  -0.00346  -0.00362   2.06062
   D40       -1.07475   0.00070   0.00000   0.00047   0.00034  -1.07441
   D41       -0.00823   0.00091   0.00000   0.00660   0.00665  -0.00158
   D42        3.13598   0.00139   0.00000   0.01053   0.01060  -3.13661
   D43        3.13820  -0.00018   0.00000  -0.00154  -0.00156   3.13664
   D44       -0.00732  -0.00002   0.00000  -0.00028  -0.00031  -0.00763
   D45        0.00398  -0.00045   0.00000  -0.00370  -0.00370   0.00028
   D46       -3.14154  -0.00029   0.00000  -0.00245  -0.00245   3.13919
   D47       -3.13829   0.00031   0.00000   0.00235   0.00233  -3.13596
   D48        0.00395   0.00052   0.00000   0.00409   0.00408   0.00803
   D49       -0.00393   0.00054   0.00000   0.00439   0.00438   0.00044
   D50        3.13831   0.00076   0.00000   0.00614   0.00613  -3.13875
   D51        3.13973   0.00078   0.00000   0.00620   0.00619  -3.13727
   D52       -0.00052   0.00017   0.00000   0.00148   0.00146   0.00095
   D53       -0.00446   0.00032   0.00000   0.00234   0.00236  -0.00210
   D54        3.13848  -0.00029   0.00000  -0.00238  -0.00237   3.13612
   D55       -0.00166   0.00014   0.00000   0.00115   0.00116  -0.00050
   D56        3.13931   0.00013   0.00000   0.00113   0.00114   3.14045
   D57       -3.13944   0.00001   0.00000   0.00001  -0.00001  -3.13945
   D58        0.00153   0.00001   0.00000  -0.00001  -0.00002   0.00150
   D59       -0.00082   0.00010   0.00000   0.00081   0.00081  -0.00001
   D60        3.14103  -0.00006   0.00000  -0.00045  -0.00045   3.14059
   D61        3.14139   0.00010   0.00000   0.00084   0.00084  -3.14096
   D62        0.00006  -0.00005   0.00000  -0.00042  -0.00042  -0.00036
   D63        0.00089  -0.00002   0.00000  -0.00017  -0.00017   0.00072
   D64       -3.14031  -0.00024   0.00000  -0.00200  -0.00201   3.14086
   D65       -3.14097   0.00013   0.00000   0.00108   0.00109  -3.13987
   D66        0.00102  -0.00009   0.00000  -0.00074  -0.00075   0.00027
   D67        0.00153  -0.00030   0.00000  -0.00247  -0.00248  -0.00095
   D68       -3.14071  -0.00051   0.00000  -0.00421  -0.00423   3.13825
   D69       -3.14045  -0.00008   0.00000  -0.00064  -0.00064  -3.14109
   D70        0.00050  -0.00029   0.00000  -0.00238  -0.00239  -0.00189
         Item               Value     Threshold  Converged?
 Maximum Force            0.059460     0.000450     NO 
 RMS     Force            0.016049     0.000300     NO 
 Maximum Displacement     0.209108     0.001800     NO 
 RMS     Displacement     0.041831     0.001200     NO 
 Predicted change in Energy=-3.911010D-02
 GradGradGradGradGradGradGradGradGradGradGradGradGradGradGradGradGradGrad

                          Input orientation:                          
 ---------------------------------------------------------------------
 Center     Atomic      Atomic             Coordinates (Angstroms)
 Number     Number       Type             X           Y           Z
 ---------------------------------------------------------------------
      1          6           0        3.298210    3.386726   -1.625918
      2          6           0        3.052410    2.492588   -2.667507
      3          6           0        2.334530    1.317531   -2.430468
      4          6           0        1.858128    1.019431   -1.147443
      5          6           0        2.110292    1.926858   -0.108701
      6          6           0        2.824715    3.101317   -0.343162
      7          6           0        1.076797   -0.236229   -0.837130
      8          6           0        1.854635   -1.140989    0.092585
      9          7           0        0.684230   -0.973681   -2.021083
     10          6           0        1.392170   -1.435005    1.377448
     11          6           0        2.102923   -2.272796    2.235038
     12          6           0        3.303838   -2.834631    1.807470
     13          6           0        3.786882   -2.556219    0.526734
     14          6           0        3.064983   -1.715781   -0.318854
     15          6           0       -0.591107   -1.195798   -2.386764
     16          8           0       -0.886355   -1.834410   -3.403165
     17          9           0        0.255310   -0.910872    1.806151
     18          1           0        3.842012    4.280664   -1.807003
     19          1           0        3.408673    2.705227   -3.645129
     20          1           0        2.155755    0.652357   -3.238113
     21          1           0        1.753467    1.719398    0.871016
     22          1           0        3.006340    3.777625    0.454569
     23          1           0        0.157861    0.082419   -0.337208
     24          1           0        1.392581   -1.353337   -2.612651
     25          1           0        1.727882   -2.478134    3.207241
     26          1           0        3.849066   -3.472703    2.457790
     27          1           0        4.702047   -2.981809    0.197141
     28          1           0        3.441925   -1.507220   -1.290561
     29          1           0       -1.357004   -0.798526   -1.758323
 ---------------------------------------------------------------------
                    Distance matrix (angstroms):
                    1          2          3          4          5
     1  C    0.000000
     2  C    1.394563   0.000000
     3  C    2.420238   1.397247   0.000000
     4  C    2.811914   2.430452   1.400705   0.000000
     5  C    2.417501   2.784802   2.410843   1.402140   0.000000
     6  C    1.396825   2.413498   2.789089   2.432161   1.394534
     7  C    4.322346   3.834028   2.556323   1.511111   2.505528
     8  C    5.053452   4.717590   3.555336   2.491003   3.085055
     9  N    5.099236   4.247489   2.853198   2.472606   3.755528
    10  C    5.991852   5.877418   4.792152   3.551964   3.745192
    11  C    6.954559   6.902562   5.891607   4.726506   4.809393
    12  C    7.105876   6.961889   6.011665   5.067088   5.269539
    13  C    6.339662   6.019392   5.085303   4.394113   4.828324
    14  C    5.272418   4.819409   3.767420   3.102329   3.771527
    15  C    6.058483   5.192132   3.857213   3.527310   4.715731
    16  O    6.923111   5.897286   4.610312   4.556850   5.829282
    17  F    6.285514   6.278608   5.218992   3.875411   3.893627
    18  H    1.061902   2.135686   3.382509   3.873817   3.379865
    19  H    2.133976   1.062019   2.134218   3.388884   3.846813
    20  H    3.373597   2.125096   1.061465   2.143415   3.379296
    21  H    3.376522   3.847885   3.376229   2.138944   1.063113
    22  H    2.136918   3.376507   3.850562   3.390054   2.132021
    23  H    4.737195   4.429179   3.262687   2.103659   2.695581
    24  H    5.203197   4.189174   2.837955   2.827295   4.188622
    25  H    7.760280   7.808657   6.823405   5.586877   5.526813
    26  H    8.001993   7.904937   7.009652   6.094326   6.226193
    27  H    6.771451   6.395040   5.567207   5.089765   5.559294
    28  H    4.907528   4.248079   3.241131   2.985442   3.868195
    29  H    6.261381   5.576825   4.307772   3.743690   4.708621
                    6          7          8          9         10
     6  C    0.000000
     7  C    3.799794   0.000000
     8  C    4.373567   1.512611   0.000000
     9  N    4.899256   1.449030   2.421865   0.000000
    10  C    5.058745   2.537889   1.396851   3.502001   0.000000
    11  C    6.004098   3.826063   2.435722   4.670648   1.393745
    12  C    6.331686   4.324964   2.812373   4.998329   2.407975
    13  C    5.804325   3.819299   2.434120   4.315350   2.777675
    14  C    4.823147   2.531910   1.401645   3.019318   2.398870
    15  C    5.857419   2.470636   3.483078   1.345193   4.261444
    16  O    6.891811   3.604537   4.496013   2.262243   5.310882
    17  F    5.226762   2.849021   2.355229   3.851706   1.323236
    18  H    2.137424   5.384180   6.078851   6.133968   6.986510
    19  H    3.376519   4.687715   5.583809   4.857415   6.814256
    20  H    3.850410   2.778211   3.794775   2.508097   5.122846
    21  H    2.128732   2.683304   2.966142   4.093919   3.215162
    22  H    1.061487   4.637095   5.064605   5.839175   5.534326
    23  H    4.028137   1.093573   2.135530   2.056173   2.601180
    24  H    5.200531   2.121350   2.752615   0.997924   3.990935
    25  H    6.703631   4.669796   3.391918   5.539672   2.132830
    26  H    7.218890   5.386719   3.874125   6.026741   3.369820
    27  H    6.389110   4.663729   3.392243   5.009586   3.839403
    28  H    4.745221   2.723023   2.136986   2.902277   3.365261
    29  H    5.890520   2.662360   3.722602   2.065516   4.218545
                   11         12         13         14         15
    11  C    0.000000
    12  C    1.393079   0.000000
    13  C    2.415440   1.396828   0.000000
    14  C    2.785352   2.414566   1.393733   0.000000
    15  C    5.456994   5.953820   5.431943   4.232450   0.000000
    16  O    6.396664   6.760834   6.148517   5.013993   1.236150
    17  F    2.335049   3.604771   4.100741   3.613556   4.286974
    18  H    7.893692   7.998841   7.224426   6.227015   7.069676
    19  H    7.814222   7.773792   6.725347   5.543243   5.727105
    20  H    6.206021   6.239799   5.208609   3.867409   3.418439
    21  H    4.233236   4.900997   4.747020   3.864753   4.960698
    22  H    6.371329   6.755795   6.382165   5.547894   6.763856
    23  H    3.993338   4.796456   4.569310   3.418364   2.528928
    24  H    4.984986   5.038314   4.127389   2.861783   2.002714
    25  H    1.062073   2.137777   3.380932   3.847384   6.189911
    26  H    2.130355   1.061756   2.138408   3.378064   6.954793
    27  H    3.378042   2.137711   1.061738   2.132852   6.154989
    28  H    3.848231   3.373259   2.126488   1.062919   4.190942
    29  H    5.485572   6.211606   5.896654   4.739978   1.067408
                   16         17         18         19         20
    16  O    0.000000
    17  F    5.412329   0.000000
    18  H    7.892992   7.271269   0.000000
    19  H    6.254128   7.261978   2.459368   0.000000
    20  H    3.932644   5.612484   4.249253   2.439209   0.000000
    21  H    6.153603   3.168165   4.253692   4.909901   4.264429
    22  H    7.844114   5.601512   2.462946   4.256692   4.911893
    23  H    3.763604   2.364341   5.775684   5.328156   3.568146
    24  H    2.459653   4.584210   6.196026   4.647857   2.235273
    25  H    7.137653   2.566677   8.677185   8.754842   7.178137
    26  H    7.710967   4.461244   8.848910   8.695193   7.233723
    27  H    6.746034   5.162477   7.582860   6.984142   5.611751
    28  H    4.827438   4.483277   5.824636   4.825952   3.179775
    29  H    2.000018   3.913778   7.268446   6.208703   4.078518
                   21         22         23         24         25
    21  H    0.000000
    22  H    2.445285   0.000000
    23  H    2.585625   4.732366   0.000000
    24  H    4.659170   6.191835   2.960333   0.000000
    25  H    4.803944   6.953142   4.645914   5.937066   0.000000
    26  H    5.819562   7.569038   5.837457   6.019586   2.459730
    27  H    5.590132   6.973639   5.506782   4.636747   4.261461
    28  H    4.234899   5.582544   3.771062   2.443648   4.910279
    29  H    4.788360   6.699016   2.256203   2.932219   6.082305
                   26         27         28         29
    26  H    0.000000
    27  H    2.465580   0.000000
    28  H    4.251943   2.444499   0.000000
    29  H    7.213182   6.730726   4.873476   0.000000
 Symmetry turned off by external request.
 Stoichiometry    C14H12FNO
 Framework group  C1[X(C14H12FNO)]
 Deg. of freedom    81
 Full point group                 C1      NOp   1
 Rotational constants (GHZ):           0.5473677           0.3757793           0.2827206
 Standard basis: 6-311+G(d) (5D, 7F)
   410 basis functions,   672 primitive gaussians,   427 cartesian basis functions
    60 alpha electrons       60 beta electrons
       nuclear repulsion energy      1131.8097353405 Hartrees.
 NAtoms=   29 NActive=   29 NUniq=   29 SFac= 1.00D+00 NAtFMM=   60 NAOKFM=F Big=F
 Integral buffers will be    131072 words long.
 Raffenetti 2 integral format.
 Two-electron integral symmetry is turned off.
 ------------------------------------------------------------------------------
 Polarizable Continuum Model (PCM)
 =================================
 Model                : PCM.
 Atomic radii         : UFF (Universal Force Field).
 Polarization charges : Total charges.
 Charge compensation  : None.
 Solution method      : On-the-fly selection.
 Cavity type          : Scaled VdW (van der Waals Surface) (Alpha=1.100).
 Cavity algorithm     : GePol (No added spheres)
                        Default sphere list used, NSphG=   29.
                        Lebedev-Laikov grids with approx.  5.0 points / Ang**2.
                        Smoothing algorithm: York/Karplus (Gamma=1.0000).
                        Polarization charges: spherical gaussians, with
                                              point-specific exponents (IZeta= 3).
                        Self-potential: point-specific (ISelfS= 7).
                        Self-field    : sphere-specific E.n sum rule (ISelfD= 2).
 1st derivatives      : Analytical E(r).r(x)/FMM algorithm (CHGder, D1EAlg=3).
                        Cavity 1st derivative terms included.
 Solvent              : DiMethylSulfoxide, Eps=  46.826000 Eps(inf)=   2.007889
 ------------------------------------------------------------------------------
 One-electron integrals computed using PRISM.
 NBasis=   410 RedAO= T EigKep=  1.28D-06  NBF=   410
 NBsUse=   409 1.00D-06 EigRej=  8.14D-07 NBFU=   409
 Initial guess from the checkpoint file:  "BHFA_oF_conf2.chk"
 B after Tr=    -0.005975    0.006333   -0.004805
         Rot=    0.999999   -0.000168   -0.000935    0.000987 Ang=  -0.16 deg.
 ExpMin= 4.38D-02 ExpMax= 1.14D+04 ExpMxC= 1.72D+03 IAcc=3 IRadAn=         5 AccDes= 0.00D+00
 Harris functional with IExCor= 1009 and IRadAn=       5 diagonalized for initial guess.
 HarFok:  IExCor= 1009 AccDes= 0.00D+00 IRadAn=         5 IDoV= 1 UseB2=F ITyADJ=14
 ICtDFT=  3500011 ScaDFX=  1.000000  1.000000  1.000000  1.000000
 FoFCou: FMM=F IPFlag=           0 FMFlag=      100000 FMFlg1=           0
         NFxFlg=           0 DoJE=T BraDBF=F KetDBF=T FulRan=T
         wScrn=  0.000000 ICntrl=       500 IOpCl=  0 I1Cent=   200000004 NGrid=           0
         NMat0=    1 NMatS0=      1 NMatT0=    0 NMatD0=    1 NMtDS0=    0 NMtDT0=    0
 Symmetry not used in FoFCou.
 Requested convergence on RMS density matrix=1.00D-08 within 128 cycles.
 Requested convergence on MAX density matrix=1.00D-06.
 Requested convergence on             energy=1.00D-06.
 No special actions if energy rises.
 Inv3:  Mode=1 IEnd=    15911427.
 Iteration    1 A*A^-1 deviation from unit magnitude is 5.66D-15 for   2280.
 Iteration    1 A*A^-1 deviation from orthogonality  is 3.00D-15 for   2302   2193.
 Iteration    1 A^-1*A deviation from unit magnitude is 5.44D-15 for   2280.
 Iteration    1 A^-1*A deviation from orthogonality  is 4.46D-15 for   2255   2227.
 Error on total polarization charges =  0.01612
 SCF Done:  E(RM062X) =  -770.427752986     A.U. after   14 cycles
            NFock= 14  Conv=0.75D-08     -V/T= 2.0034
 D1PCM: PCM CHGder 1st derivatives, ID1Alg=3 FixD1E=F DoIter=F DoCFld=F I1PDM=0.
 Calling FoFJK, ICntrl=      2127 FMM=F ISym2X=0 I1Cent= 0 IOpClX= 0 NMat=1 NMatS=1 NMatT=0.
 -------------------------------------------------------------------
 Center     Atomic                   Forces (Hartrees/Bohr)
 Number     Number              X              Y              Z
 -------------------------------------------------------------------
      1        6          -0.009509422   -0.016375279    0.002099318
      2        6          -0.005979363   -0.002521624    0.019610320
      3        6           0.002402098    0.009541274    0.017232792
      4        6           0.007203840    0.012966129   -0.006296150
      5        6           0.007444141    0.003573521   -0.018025953
      6        6          -0.004356554   -0.014304616   -0.014978935
      7        6          -0.003482457   -0.000466151    0.002487132
      8        6           0.001881796   -0.003783035    0.008587972
      9        7          -0.015748790    0.009621928    0.009870787
     10        6           0.027552305   -0.012961341   -0.009565105
     11        6           0.006051471    0.003301867   -0.015464650
     12        6          -0.010876334    0.012980684   -0.013328608
     13        6          -0.016984538    0.008040172    0.004563661
     14        6          -0.007113590   -0.004898178    0.021405073
     15        6           0.012091798   -0.023785279   -0.037954475
     16        8           0.001965604    0.009810078    0.015798853
     17        9          -0.017073422    0.008668854    0.004975841
     18        1           0.008321522    0.013729520   -0.002806494
     19        1           0.005303674    0.002835251   -0.015070363
     20        1          -0.003603121   -0.009731892   -0.012783596
     21        1          -0.005919595   -0.003736359    0.015685945
     22        1           0.002554328    0.010519655    0.012619570
     23        1          -0.000349417   -0.003010175   -0.000709878
     24        1           0.008475364   -0.006903754   -0.008085705
     25        1          -0.007187675   -0.002031482    0.014372157
     26        1           0.007819701   -0.009478280    0.010154663
     27        1           0.013705945   -0.006305534   -0.005186628
     28        1           0.005846791    0.004403090   -0.015234112
     29        1          -0.010436101    0.010300957    0.016026566
 -------------------------------------------------------------------
 Cartesian Forces:  Max     0.037954475 RMS     0.011495619

 GradGradGradGradGradGradGradGradGradGradGradGradGradGradGradGradGradGrad
 Berny optimization.
 Using GEDIIS/GDIIS optimizer.
 FormGI is forming the generalized inverse of G from B-inverse, IUseBI=4.
 Internal  Forces:  Max     0.020758183 RMS     0.005507115
 Search for a local minimum.
 Step number   2 out of a maximum of  158
 All quantities printed in internal units (Hartrees-Bohrs-Radians)
 Mixed Optimization -- RFO/linear search
 Update second derivatives using D2CorX and points    1    2
 DE= -3.79D-02 DEPred=-3.91D-02 R= 9.70D-01
 TightC=F SS=  1.41D+00  RLast= 3.04D-01 DXNew= 5.0454D-01 9.1267D-01
 Trust test= 9.70D-01 RLast= 3.04D-01 DXMaxT set to 5.05D-01
 ITU=  1  0
 Use linear search instead of GDIIS.
     Eigenvalues ---    0.00902   0.00913   0.01310   0.01490   0.01507
     Eigenvalues ---    0.01729   0.01906   0.01920   0.01938   0.01958
     Eigenvalues ---    0.01967   0.01968   0.01994   0.02000   0.02017
     Eigenvalues ---    0.02023   0.02030   0.02031   0.02035   0.02035
     Eigenvalues ---    0.02037   0.02040   0.02386   0.02386   0.05198
     Eigenvalues ---    0.06578   0.06815   0.15889   0.16000   0.16000
     Eigenvalues ---    0.16000   0.16000   0.16000   0.16000   0.16000
     Eigenvalues ---    0.16000   0.16000   0.16015   0.18601   0.19123
     Eigenvalues ---    0.21957   0.22000   0.22000   0.22000   0.22131
     Eigenvalues ---    0.22480   0.23465   0.24446   0.24986   0.25000
     Eigenvalues ---    0.25022   0.33517   0.33660   0.34352   0.40256
     Eigenvalues ---    0.40343   0.40459   0.40476   0.41195   0.43568
     Eigenvalues ---    0.43659   0.44000   0.44141   0.44169   0.44192
     Eigenvalues ---    0.44221   0.44247   0.44278   0.44290   0.44298
     Eigenvalues ---    0.44328   0.44387   0.44677   0.44774   0.44893
     Eigenvalues ---    0.44985   0.46338   0.53263   0.55551   0.65479
     Eigenvalues ---    0.83314
 RFO step:  Lambda=-2.05231187D-03 EMin= 9.02228567D-03
 Quartic linear search produced a step of  0.58624.
 Iteration  1 RMS(Cart)=  0.07318295 RMS(Int)=  0.00174860
 Iteration  2 RMS(Cart)=  0.00266633 RMS(Int)=  0.00007607
 Iteration  3 RMS(Cart)=  0.00000384 RMS(Int)=  0.00007602
 Iteration  4 RMS(Cart)=  0.00000000 RMS(Int)=  0.00007602
 Variable       Old X    -DE/DX   Delta X   Delta X   Delta X     New X
                                 (Linear)    (Quad)   (Total)
    R1        2.63534  -0.00404  -0.01016  -0.00016  -0.01034   2.62500
    R2        2.63962  -0.00263  -0.00851   0.00248  -0.00606   2.63355
    R3        2.00670   0.01630   0.04588  -0.00403   0.04185   2.04855
    R4        2.64041  -0.00255  -0.00843   0.00246  -0.00595   2.63446
    R5        2.00692   0.01622   0.04535  -0.00347   0.04188   2.04880
    R6        2.64695  -0.00654  -0.01492  -0.00379  -0.01867   2.62828
    R7        2.00588   0.01643   0.04595  -0.00374   0.04221   2.04809
    R8        2.64966  -0.00450  -0.01254   0.00038  -0.01214   2.63752
    R9        2.85559   0.00794   0.02461   0.00335   0.02796   2.88355
   R10        2.63529  -0.00473  -0.01202  -0.00046  -0.01250   2.62279
   R11        2.00899   0.01717   0.04749  -0.00315   0.04435   2.05334
   R12        2.00592   0.01662   0.04641  -0.00376   0.04265   2.04857
   R13        2.85842   0.00635   0.02537  -0.00510   0.02027   2.87869
   R14        2.73827   0.00502   0.02236  -0.01115   0.01121   2.74948
   R15        2.06655  -0.00091  -0.00046  -0.00353  -0.00399   2.06256
   R16        2.63966  -0.00793  -0.02108  -0.00104  -0.02209   2.61757
   R17        2.64873  -0.00506  -0.01388   0.00003  -0.01386   2.63487
   R18        2.54205  -0.00116  -0.00258   0.00016  -0.00242   2.53962
   R19        1.88580   0.01344   0.03079  -0.00152   0.02927   1.91507
   R20        2.63380  -0.00624  -0.01450  -0.00272  -0.01718   2.61662
   R21        2.50055   0.01971   0.02068   0.01977   0.04045   2.54100
   R22        2.63254  -0.00410  -0.01205   0.00228  -0.00976   2.62278
   R23        2.00703   0.01609   0.04584  -0.00469   0.04115   2.04818
   R24        2.63962  -0.00240  -0.00734   0.00210  -0.00527   2.63435
   R25        2.00643   0.01593   0.04483  -0.00376   0.04107   2.04750
   R26        2.63377  -0.00448  -0.01165   0.00022  -0.01147   2.62231
   R27        2.00639   0.01595   0.04510  -0.00410   0.04100   2.04740
   R28        2.00863   0.01687   0.04670  -0.00306   0.04364   2.05227
   R29        2.33599  -0.01853  -0.01370  -0.01692  -0.03062   2.30537
   R30        2.01711   0.02076   0.05171   0.00405   0.05576   2.07286
    A1        2.08880  -0.00067  -0.00235  -0.00025  -0.00263   2.08616
    A2        2.09745   0.00031   0.00101   0.00014   0.00117   2.09861
    A3        2.09694   0.00036   0.00133   0.00011   0.00145   2.09839
    A4        2.09792   0.00033   0.00149   0.00104   0.00254   2.10046
    A5        2.09444   0.00029   0.00081   0.00162   0.00242   2.09685
    A6        2.09082  -0.00062  -0.00230  -0.00268  -0.00499   2.08583
    A7        2.10496  -0.00090  -0.00233  -0.00321  -0.00555   2.09941
    A8        2.07654   0.00034   0.00090   0.00096   0.00175   2.07829
    A9        2.10169   0.00056   0.00143   0.00226   0.00358   2.10527
   A10        2.07109   0.00162   0.00334   0.00483   0.00815   2.07924
   A11        2.14219   0.00074   0.00158   0.00282   0.00425   2.14644
   A12        2.06989  -0.00236  -0.00490  -0.00752  -0.01257   2.05732
   A13        2.10903  -0.00048  -0.00108  -0.00233  -0.00338   2.10565
   A14        2.08985  -0.00020  -0.00076  -0.00120  -0.00198   2.08787
   A15        2.08431   0.00068   0.00184   0.00353   0.00536   2.08967
   A16        2.09456   0.00010   0.00092  -0.00006   0.00084   2.09540
   A17        2.09667   0.00022   0.00079   0.00078   0.00157   2.09824
   A18        2.09196  -0.00032  -0.00171  -0.00071  -0.00241   2.08955
   A19        1.93624  -0.00179  -0.00668   0.00483  -0.00219   1.93405
   A20        1.97707  -0.00017   0.00111   0.00564   0.00657   1.98364
   A21        1.86110   0.00189   0.00584   0.01261   0.01844   1.87954
   A22        1.91464   0.00330   0.01907   0.00363   0.02268   1.93731
   A23        1.90225  -0.00115  -0.00783  -0.01058  -0.01820   1.88406
   A24        1.86937  -0.00223  -0.01276  -0.01754  -0.03012   1.83925
   A25        2.11884  -0.00072  -0.00274   0.00010  -0.00268   2.11616
   A26        2.10473   0.00223   0.00766   0.00398   0.01160   2.11632
   A27        2.05961  -0.00151  -0.00491  -0.00402  -0.00896   2.05066
   A28        2.16880  -0.00006   0.00556  -0.00840  -0.00299   2.16581
   A29        2.07793   0.00143   0.00573   0.00516   0.01073   2.08866
   A30        2.03644  -0.00137  -0.01130   0.00308  -0.00837   2.02807
   A31        2.12195   0.00431   0.01125   0.01007   0.02138   2.14333
   A32        2.09333  -0.00422  -0.01451  -0.00548  -0.02002   2.07331
   A33        2.06790  -0.00009   0.00326  -0.00459  -0.00136   2.06654
   A34        2.08655  -0.00270  -0.00693  -0.00875  -0.01565   2.07090
   A35        2.09369  -0.00054  -0.00209  -0.00585  -0.00796   2.08573
   A36        2.10295   0.00324   0.00902   0.01460   0.02361   2.12656
   A37        2.09340   0.00013   0.00019   0.00297   0.00311   2.09652
   A38        2.09100  -0.00061  -0.00258  -0.00309  -0.00566   2.08534
   A39        2.09878   0.00048   0.00239   0.00012   0.00252   2.10130
   A40        2.09134  -0.00040  -0.00090   0.00043  -0.00057   2.09077
   A41        2.09764   0.00045   0.00183   0.00021   0.00207   2.09971
   A42        2.09420  -0.00006  -0.00093  -0.00065  -0.00156   2.09264
   A43        2.11351   0.00016   0.00130  -0.00071   0.00051   2.11402
   A44        2.08761  -0.00079  -0.00280  -0.00344  -0.00622   2.08139
   A45        2.08206   0.00063   0.00150   0.00412   0.00563   2.08769
   A46        2.13561   0.00825   0.03322   0.01134   0.04455   2.18016
   A47        2.04740  -0.01058  -0.03633  -0.03945  -0.07579   1.97161
   A48        2.10017   0.00233   0.00311   0.02814   0.03124   2.13141
    D1        0.00149  -0.00001   0.00002  -0.00014  -0.00012   0.00137
    D2        3.13986  -0.00012  -0.00082  -0.00587  -0.00667   3.13319
    D3       -3.13925   0.00009   0.00064   0.00445   0.00508  -3.13417
    D4       -0.00088  -0.00003  -0.00020  -0.00128  -0.00147  -0.00236
    D5        0.00027   0.00010   0.00051   0.00556   0.00606   0.00633
    D6       -3.13985   0.00009   0.00052   0.00422   0.00475  -3.13510
    D7        3.14101   0.00001  -0.00011   0.00097   0.00086  -3.14131
    D8        0.00089  -0.00001  -0.00009  -0.00037  -0.00045   0.00044
    D9       -0.00453  -0.00005  -0.00029  -0.00160  -0.00186  -0.00639
   D10        3.13794  -0.00042  -0.00242  -0.02283  -0.02518   3.11276
   D11        3.14028   0.00007   0.00054   0.00411   0.00464  -3.13827
   D12       -0.00044  -0.00030  -0.00159  -0.01712  -0.01868  -0.01911
   D13        0.00568   0.00001   0.00005  -0.00203  -0.00203   0.00365
   D14        3.14126   0.00034   0.00210   0.02264   0.02490  -3.11703
   D15       -3.13680   0.00038   0.00220   0.01950   0.02165  -3.11515
   D16       -0.00122   0.00071   0.00425   0.04418   0.04858   0.04736
   D17       -0.00392   0.00009   0.00048   0.00750   0.00801   0.00409
   D18        3.13766   0.00006   0.00029   0.00600   0.00630  -3.13922
   D19       -3.13976  -0.00024  -0.00152  -0.01617  -0.01760   3.12583
   D20        0.00182  -0.00026  -0.00170  -0.01767  -0.01931  -0.01748
   D21        1.99331   0.00162   0.01151   0.04398   0.05551   2.04882
   D22       -0.16890  -0.00122  -0.00933   0.03120   0.02198  -0.14691
   D23       -2.22076   0.00039   0.00192   0.04144   0.04339  -2.17737
   D24       -1.15429   0.00196   0.01360   0.06868   0.08219  -1.07210
   D25        2.96669  -0.00088  -0.00724   0.05590   0.04866   3.01535
   D26        0.91483   0.00073   0.00401   0.06614   0.07007   0.98490
   D27        0.00098  -0.00015  -0.00077  -0.00934  -0.01009  -0.00911
   D28        3.14111  -0.00014  -0.00078  -0.00801  -0.00879   3.13232
   D29       -3.14060  -0.00013  -0.00059  -0.00785  -0.00838   3.13420
   D30       -0.00047  -0.00011  -0.00060  -0.00651  -0.00708  -0.00756
   D31        2.02364   0.00018  -0.00184   0.03635   0.03449   2.05813
   D32       -1.12331   0.00038  -0.00060   0.05117   0.05059  -1.07272
   D33       -2.06209   0.00109   0.00866   0.04975   0.05845  -2.00365
   D34        1.07414   0.00129   0.00990   0.06457   0.07455   1.14869
   D35       -0.02043  -0.00038  -0.00018   0.02458   0.02431   0.00389
   D36        3.11580  -0.00018   0.00106   0.03940   0.04042  -3.12696
   D37       -2.04861   0.00003   0.00431   0.02847   0.03287  -2.01574
   D38        1.09955   0.00050   0.00663   0.05973   0.06659   1.16614
   D39        2.06062  -0.00003  -0.00212   0.01522   0.01283   2.07344
   D40       -1.07441   0.00044   0.00020   0.04648   0.04655  -1.02787
   D41       -0.00158   0.00082   0.00390   0.03588   0.03976   0.03818
   D42       -3.13661   0.00129   0.00621   0.06714   0.07348  -3.06313
   D43        3.13664  -0.00002  -0.00091   0.00187   0.00081   3.13745
   D44       -0.00763   0.00000  -0.00018   0.00221   0.00191  -0.00572
   D45        0.00028  -0.00023  -0.00217  -0.01260  -0.01477  -0.01449
   D46        3.13919  -0.00020  -0.00144  -0.01227  -0.01367   3.12552
   D47       -3.13596   0.00014   0.00136   0.00429   0.00558  -3.13038
   D48        0.00803   0.00033   0.00239   0.01527   0.01756   0.02559
   D49        0.00044   0.00033   0.00257   0.01863   0.02112   0.02156
   D50       -3.13875   0.00052   0.00359   0.02961   0.03310  -3.10565
   D51       -3.13727   0.00034   0.00363   0.01599   0.01950  -3.11777
   D52        0.00095   0.00038   0.00086   0.02571   0.02645   0.02740
   D53       -0.00210  -0.00011   0.00138  -0.01458  -0.01309  -0.01519
   D54        3.13612  -0.00007  -0.00139  -0.00487  -0.00614   3.12998
   D55       -0.00050   0.00002   0.00068   0.00045   0.00115   0.00065
   D56        3.14045   0.00005   0.00067   0.00231   0.00300  -3.13973
   D57       -3.13945  -0.00000  -0.00000   0.00012   0.00008  -3.13937
   D58        0.00150   0.00003  -0.00001   0.00199   0.00193   0.00343
   D59       -0.00001   0.00010   0.00048   0.00607   0.00658   0.00657
   D60        3.14059  -0.00000  -0.00026   0.00031   0.00007   3.14065
   D61       -3.14096   0.00007   0.00049   0.00420   0.00469  -3.13627
   D62       -0.00036  -0.00003  -0.00025  -0.00156  -0.00182  -0.00218
   D63        0.00072   0.00000  -0.00010  -0.00012  -0.00024   0.00048
   D64        3.14086  -0.00017  -0.00118  -0.00957  -0.01083   3.13004
   D65       -3.13987   0.00010   0.00064   0.00567   0.00634  -3.13354
   D66        0.00027  -0.00007  -0.00044  -0.00378  -0.00425  -0.00398
   D67       -0.00095  -0.00022  -0.00145  -0.01253  -0.01404  -0.01499
   D68        3.13825  -0.00041  -0.00248  -0.02348  -0.02608   3.11217
   D69       -3.14109  -0.00005  -0.00038  -0.00310  -0.00350   3.13859
   D70       -0.00189  -0.00024  -0.00140  -0.01405  -0.01554  -0.01743
         Item               Value     Threshold  Converged?
 Maximum Force            0.020758     0.000450     NO 
 RMS     Force            0.005507     0.000300     NO 
 Maximum Displacement     0.226789     0.001800     NO 
 RMS     Displacement     0.073895     0.001200     NO 
 Predicted change in Energy=-5.404827D-03
[truncated: 1,414,722 more chars]
