# Supplementary material for: Rotational Barriers in N-Benzhydrylformamides: An NMR and DFT Study
Source: Molecules. 2023 Jan 5;28(2):535. doi: 10.3390/molecules28020535 (PMC9863877; doi:10.3390/molecules28020535)
Supplement: Supplementary file 1 [file molecules-28-00535-s001.zip › Supplementary_Materials/Quantum_chemistry_output_files/Gaussian_output_files/Conformations/BHFA_oF/BHFA_oF_conf3.log]

 Entering Gaussian System, Link 0=g16
 Initial command:
 /usr/local/gaussian/g16/l1.exe "/home/gauss/GAUSS_SCRDIR/Gau-22813.inp" -scrdir="/home/gauss/GAUSS_SCRDIR/"
 Entering Link 1 = /usr/local/gaussian/g16/l1.exe PID=     22815.
  
 Copyright (c) 1988,1990,1992,1993,1995,1998,2003,2009,2016,
            Gaussian, Inc.  All Rights Reserved.
  
 This is part of the Gaussian(R) 16 program.  It is based on
 the Gaussian(R) 09 system (copyright 2009, Gaussian, Inc.),
 the Gaussian(R) 03 system (copyright 2003, Gaussian, Inc.),
 the Gaussian(R) 98 system (copyright 1998, Gaussian, Inc.),
 the Gaussian(R) 94 system (copyright 1995, Gaussian, Inc.),
 the Gaussian 92(TM) system (copyright 1992, Gaussian, Inc.),
 the Gaussian 90(TM) system (copyright 1990, Gaussian, Inc.),
 the Gaussian 88(TM) system (copyright 1988, Gaussian, Inc.),
 the Gaussian 86(TM) system (copyright 1986, Carnegie Mellon
 University), and the Gaussian 82(TM) system (copyright 1983,
 Carnegie Mellon University). Gaussian is a federally registered
 trademark of Gaussian, Inc.
  
 This software contains proprietary and confidential information,
 including trade secrets, belonging to Gaussian, Inc.
  
 This software is provided under written license and may be
 used, copied, transmitted, or stored only in accord with that
 written license.
  
 The following legend is applicable only to US Government
 contracts under FAR:
  
                    RESTRICTED RIGHTS LEGEND
  
 Use, reproduction and disclosure by the US Government is
 subject to restrictions as set forth in subparagraphs (a)
 and (c) of the Commercial Computer Software - Restricted
 Rights clause in FAR 52.227-19.
  
 Gaussian, Inc.
 340 Quinnipiac St., Bldg. 40, Wallingford CT 06492
  
  
 ---------------------------------------------------------------
 Warning -- This program may not be used in any manner that
 competes with the business of Gaussian, Inc. or will provide
 assistance to any competitor of Gaussian, Inc.  The licensee
 of this program is prohibited from giving any competitor of
 Gaussian, Inc. access to this program.  By using this program,
 the user acknowledges that Gaussian, Inc. is engaged in the
 business of creating and licensing software in the field of
 computational chemistry and represents and warrants to the
 licensee that it is not a competitor of Gaussian, Inc. and that
 it will not use this program in any manner prohibited above.
 ---------------------------------------------------------------
  

 Cite this work as:
 Gaussian 16, Revision A.03,
 M. J. Frisch, G. W. Trucks, H. B. Schlegel, G. E. Scuseria, 
 M. A. Robb, J. R. Cheeseman, G. Scalmani, V. Barone, 
 G. A. Petersson, H. Nakatsuji, X. Li, M. Caricato, A. V. Marenich, 
 J. Bloino, B. G. Janesko, R. Gomperts, B. Mennucci, H. P. Hratchian, 
 J. V. Ortiz, A. F. Izmaylov, J. L. Sonnenberg, D. Williams-Young, 
 F. Ding, F. Lipparini, F. Egidi, J. Goings, B. Peng, A. Petrone, 
 T. Henderson, D. Ranasinghe, V. G. Zakrzewski, J. Gao, N. Rega, 
 G. Zheng, W. Liang, M. Hada, M. Ehara, K. Toyota, R. Fukuda, 
 J. Hasegawa, M. Ishida, T. Nakajima, Y. Honda, O. Kitao, H. Nakai, 
 T. Vreven, K. Throssell, J. A. Montgomery, Jr., J. E. Peralta, 
 F. Ogliaro, M. J. Bearpark, J. J. Heyd, E. N. Brothers, K. N. Kudin, 
 V. N. Staroverov, T. A. Keith, R. Kobayashi, J. Normand, 
 K. Raghavachari, A. P. Rendell, J. C. Burant, S. S. Iyengar, 
 J. Tomasi, M. Cossi, J. M. Millam, M. Klene, C. Adamo, R. Cammi, 
 J. W. Ochterski, R. L. Martin, K. Morokuma, O. Farkas, 
 J. B. Foresman, and D. J. Fox, Gaussian, Inc., Wallingford CT, 2016.
 
 ******************************************
 Gaussian 16:  ES64L-G16RevA.03 25-Dec-2016
                12-Dec-2022 
 ******************************************
 %chk=BHFA_oF_conf3.chk
 %nprocshared=4
 Will use up to    4 processors via shared memory.
 %mem=2GB
 ----------------------------------------------------------------------
 # opt freq M062X/6-311+G* nosymm Integral(Grid=SuperFine) scrf=(IEFPCM
 , solvent=dimethylsulfoxide) pop=(nboread,mk,dipole)
 ----------------------------------------------------------------------
 1/18=20,19=15,26=6,38=1/1,3;
 2/9=110,12=2,15=1,17=6,18=5,40=1/2;
 3/5=4,6=6,7=11,11=2,25=1,30=1,70=2201,71=1,72=21,74=-55,75=-7/1,2,3;
 4//1;
 5/5=2,38=5,53=21/2;
 6/7=2,8=2,9=2,10=2,15=24,20=1,28=1,40=2/1,2,7;
 7/30=1/1,2,3,16;
 1/18=20,19=15,26=6/3(2);
 2/9=110,15=1/2;
 99//99;
 2/9=110,15=1/2;
 3/5=4,6=6,7=11,11=2,25=1,30=1,70=2205,71=1,72=21,74=-55,75=-7/1,2,3;
 4/5=5,16=3,69=1/1;
 5/5=2,38=5,53=21/2;
 7/30=1/1,2,3,16;
 1/18=20,19=15,26=6/3(-5);
 2/9=110,15=1/2;
 6/7=2,8=2,9=2,10=2,15=24,19=2,20=1,28=1,40=2/1,2,7;
 99/9=1/99;
 -------------
 BHFA_oF_conf3
 -------------
 Symbolic Z-matrix:
 Charge =  0 Multiplicity = 1
 C                     3.4352    3.1526   -2.0546 
 C                     3.5922    1.857    -2.5732 
 C                     2.8161    0.8002   -2.0664 
 C                     1.8786    1.0242   -1.034 
 C                     1.7295    2.333    -0.5264 
 C                     2.5028    3.3915   -1.0328 
 C                     1.0526   -0.0873   -0.4923 
 C                     1.8945   -1.1357    0.1537 
 N                     0.2451   -0.5913   -1.559 
 C                     2.5248   -0.879     1.3971 
 C                     3.3206   -1.8603    2.016 
 C                     3.4968   -3.1123    1.4066 
 C                     2.8775   -3.3852    0.1777 
 C                     2.0836   -2.4054   -0.4412 
 C                    -1.1009   -0.5886   -1.5414 
 O                    -1.7238   -1.0561   -2.5185 
 F                     2.3772    0.2669    2.0023 
 H                     3.9987    3.9208   -2.422 
 H                     4.2677    1.6828   -3.3169 
 H                     2.9366   -0.1376   -2.4511 
 H                     1.0548    2.5174    0.2166 
 H                     2.3873    4.3327   -0.6562 
 H                     0.3893    0.3036    0.2861 
 H                     0.6879   -0.9566   -2.3404 
 H                     3.7699   -1.6671    2.9116 
 H                     4.0739   -3.8238    1.8573 
 H                     3.0037   -4.2946   -0.2662 
 H                     1.645    -2.624    -1.3358 
 H                    -1.6144   -0.2139   -0.7426 
 

 GradGradGradGradGradGradGradGradGradGradGradGradGradGradGradGradGradGrad
 Berny optimization.
 Initialization pass.
                           ----------------------------
                           !    Initial Parameters    !
                           ! (Angstroms and Degrees)  !
 --------------------------                            --------------------------
 ! Name  Definition              Value          Derivative Info.                !
 --------------------------------------------------------------------------------
 ! R1    R(1,2)                  1.4043         estimate D2E/DX2                !
 ! R2    R(1,6)                  1.4038         estimate D2E/DX2                !
 ! R3    R(1,18)                 1.0211         estimate D2E/DX2                !
 ! R4    R(2,3)                  1.4057         estimate D2E/DX2                !
 ! R5    R(2,19)                 1.0197         estimate D2E/DX2                !
 ! R6    R(3,4)                  1.4124         estimate D2E/DX2                !
 ! R7    R(3,20)                 1.0208         estimate D2E/DX2                !
 ! R8    R(4,5)                  1.4117         estimate D2E/DX2                !
 ! R9    R(4,7)                  1.487          estimate D2E/DX2                !
 ! R10   R(5,6)                  1.4053         estimate D2E/DX2                !
 ! R11   R(5,21)                 1.0204         estimate D2E/DX2                !
 ! R12   R(6,22)                 1.0203         estimate D2E/DX2                !
 ! R13   R(7,8)                  1.4917         estimate D2E/DX2                !
 ! R14   R(7,9)                  1.4297         estimate D2E/DX2                !
 ! R15   R(7,23)                 1.0948         estimate D2E/DX2                !
 ! R16   R(8,10)                 1.4175         estimate D2E/DX2                !
 ! R17   R(8,14)                 1.4149         estimate D2E/DX2                !
 ! R18   R(9,15)                 1.3461         estimate D2E/DX2                !
 ! R19   R(9,24)                 0.9696         estimate D2E/DX2                !
 ! R20   R(10,11)                1.4069         estimate D2E/DX2                !
 ! R21   R(10,17)                1.3043         estimate D2E/DX2                !
 ! R22   R(11,12)                1.4035         estimate D2E/DX2                !
 ! R23   R(11,25)                1.0204         estimate D2E/DX2                !
 ! R24   R(12,13)                1.4029         estimate D2E/DX2                !
 ! R25   R(12,26)                1.021          estimate D2E/DX2                !
 ! R26   R(13,14)                1.4047         estimate D2E/DX2                !
 ! R27   R(13,27)                1.0198         estimate D2E/DX2                !
 ! R28   R(14,28)                1.02           estimate D2E/DX2                !
 ! R29   R(15,16)                1.2495         estimate D2E/DX2                !
 ! R30   R(15,29)                1.0209         estimate D2E/DX2                !
 ! A1    A(2,1,6)              120.0046         estimate D2E/DX2                !
 ! A2    A(2,1,18)             119.9672         estimate D2E/DX2                !
 ! A3    A(6,1,18)             120.0281         estimate D2E/DX2                !
 ! A4    A(1,2,3)              119.9153         estimate D2E/DX2                !
 ! A5    A(1,2,19)             120.0668         estimate D2E/DX2                !
 ! A6    A(3,2,19)             120.0179         estimate D2E/DX2                !
 ! A7    A(2,3,4)              120.7146         estimate D2E/DX2                !
 ! A8    A(2,3,20)             119.3166         estimate D2E/DX2                !
 ! A9    A(4,3,20)             119.9687         estimate D2E/DX2                !
 ! A10   A(3,4,5)              118.6832         estimate D2E/DX2                !
 ! A11   A(3,4,7)              121.0935         estimate D2E/DX2                !
 ! A12   A(5,4,7)              120.2217         estimate D2E/DX2                !
 ! A13   A(4,5,6)              120.7063         estimate D2E/DX2                !
 ! A14   A(4,5,21)             119.9462         estimate D2E/DX2                !
 ! A15   A(6,5,21)             119.3476         estimate D2E/DX2                !
 ! A16   A(1,6,5)              119.9747         estimate D2E/DX2                !
 ! A17   A(1,6,22)             120.0567         estimate D2E/DX2                !
 ! A18   A(5,6,22)             119.9685         estimate D2E/DX2                !
 ! A19   A(4,7,8)              111.6905         estimate D2E/DX2                !
 ! A20   A(4,7,9)              107.7854         estimate D2E/DX2                !
 ! A21   A(4,7,23)             109.1873         estimate D2E/DX2                !
 ! A22   A(8,7,9)              113.2112         estimate D2E/DX2                !
 ! A23   A(8,7,23)             106.5567         estimate D2E/DX2                !
 ! A24   A(9,7,23)             108.3093         estimate D2E/DX2                !
 ! A25   A(7,8,10)             120.2357         estimate D2E/DX2                !
 ! A26   A(7,8,14)             121.6045         estimate D2E/DX2                !
 ! A27   A(10,8,14)            118.1591         estimate D2E/DX2                !
 ! A28   A(7,9,15)             123.6631         estimate D2E/DX2                !
 ! A29   A(7,9,24)             118.4361         estimate D2E/DX2                !
 ! A30   A(15,9,24)            117.9007         estimate D2E/DX2                !
 ! A31   A(8,10,11)            120.7371         estimate D2E/DX2                !
 ! A32   A(8,10,17)            121.052          estimate D2E/DX2                !
 ! A33   A(11,10,17)           118.2095         estimate D2E/DX2                !
 ! A34   A(10,11,12)           120.1459         estimate D2E/DX2                !
 ! A35   A(10,11,25)           120.2048         estimate D2E/DX2                !
 ! A36   A(12,11,25)           119.6489         estimate D2E/DX2                !
 ! A37   A(11,12,13)           119.8963         estimate D2E/DX2                !
 ! A38   A(11,12,26)           120.0615         estimate D2E/DX2                !
 ! A39   A(13,12,26)           120.0422         estimate D2E/DX2                !
 ! A40   A(12,13,14)           119.9819         estimate D2E/DX2                !
 ! A41   A(12,13,27)           120.0083         estimate D2E/DX2                !
 ! A42   A(14,13,27)           120.0098         estimate D2E/DX2                !
 ! A43   A(8,14,13)            121.0791         estimate D2E/DX2                !
 ! A44   A(8,14,28)            120.2395         estimate D2E/DX2                !
 ! A45   A(13,14,28)           118.6809         estimate D2E/DX2                !
 ! A46   A(9,15,16)            119.1761         estimate D2E/DX2                !
 ! A47   A(9,15,29)            120.9258         estimate D2E/DX2                !
 ! A48   A(16,15,29)           119.8978         estimate D2E/DX2                !
 ! D1    D(6,1,2,3)             -0.0938         estimate D2E/DX2                !
 ! D2    D(6,1,2,19)           179.861          estimate D2E/DX2                !
 ! D3    D(18,1,2,3)           179.9856         estimate D2E/DX2                !
 ! D4    D(18,1,2,19)           -0.0595         estimate D2E/DX2                !
 ! D5    D(2,1,6,5)              0.1888         estimate D2E/DX2                !
 ! D6    D(2,1,6,22)          -179.9278         estimate D2E/DX2                !
 ! D7    D(18,1,6,5)          -179.8907         estimate D2E/DX2                !
 ! D8    D(18,1,6,22)           -0.0073         estimate D2E/DX2                !
 ! D9    D(1,2,3,4)             -0.2117         estimate D2E/DX2                !
 ! D10   D(1,2,3,20)           179.9001         estimate D2E/DX2                !
 ! D11   D(19,2,3,4)           179.8334         estimate D2E/DX2                !
 ! D12   D(19,2,3,20)           -0.0548         estimate D2E/DX2                !
 ! D13   D(2,3,4,5)              0.4141         estimate D2E/DX2                !
 ! D14   D(2,3,4,7)            179.9572         estimate D2E/DX2                !
 ! D15   D(20,3,4,5)          -179.6985         estimate D2E/DX2                !
 ! D16   D(20,3,4,7)            -0.1554         estimate D2E/DX2                !
 ! D17   D(3,4,5,6)             -0.3183         estimate D2E/DX2                !
 ! D18   D(3,4,5,21)           179.7235         estimate D2E/DX2                !
 ! D19   D(7,4,5,6)           -179.8655         estimate D2E/DX2                !
 ! D20   D(7,4,5,21)             0.1763         estimate D2E/DX2                !
 ! D21   D(3,4,7,8)             63.0675         estimate D2E/DX2                !
 ! D22   D(3,4,7,9)            -61.8948         estimate D2E/DX2                !
 ! D23   D(3,4,7,23)          -179.3432         estimate D2E/DX2                !
 ! D24   D(5,4,7,8)           -117.3964         estimate D2E/DX2                !
 ! D25   D(5,4,7,9)            117.6413         estimate D2E/DX2                !
 ! D26   D(5,4,7,23)             0.1929         estimate D2E/DX2                !
 ! D27   D(4,5,6,1)              0.0204         estimate D2E/DX2                !
 ! D28   D(4,5,6,22)          -179.8632         estimate D2E/DX2                !
 ! D29   D(21,5,6,1)           179.9788         estimate D2E/DX2                !
 ! D30   D(21,5,6,22)            0.0952         estimate D2E/DX2                !
 ! D31   D(4,7,8,10)            71.9361         estimate D2E/DX2                !
 ! D32   D(4,7,8,14)          -108.3921         estimate D2E/DX2                !
 ! D33   D(9,7,8,10)          -166.1765         estimate D2E/DX2                !
 ! D34   D(9,7,8,14)            13.4952         estimate D2E/DX2                !
 ! D35   D(23,7,8,10)          -47.2238         estimate D2E/DX2                !
 ! D36   D(23,7,8,14)          132.4479         estimate D2E/DX2                !
 ! D37   D(4,7,9,15)          -119.4271         estimate D2E/DX2                !
 ! D38   D(4,7,9,24)            60.5956         estimate D2E/DX2                !
 ! D39   D(8,7,9,15)           116.5248         estimate D2E/DX2                !
 ! D40   D(8,7,9,24)           -63.4525         estimate D2E/DX2                !
 ! D41   D(23,7,9,15)           -1.4119         estimate D2E/DX2                !
 ! D42   D(23,7,9,24)          178.6108         estimate D2E/DX2                !
 ! D43   D(7,8,10,11)          179.9726         estimate D2E/DX2                !
 ! D44   D(7,8,10,17)            0.4106         estimate D2E/DX2                !
 ! D45   D(14,8,10,11)           0.2897         estimate D2E/DX2                !
 ! D46   D(14,8,10,17)        -179.2723         estimate D2E/DX2                !
 ! D47   D(7,8,14,13)         -179.9212         estimate D2E/DX2                !
 ! D48   D(7,8,14,28)            0.3416         estimate D2E/DX2                !
 ! D49   D(10,8,14,13)          -0.2429         estimate D2E/DX2                !
 ! D50   D(10,8,14,28)        -179.9801         estimate D2E/DX2                !
 ! D51   D(7,9,15,16)         -179.6997         estimate D2E/DX2                !
 ! D52   D(7,9,15,29)            0.1124         estimate D2E/DX2                !
 ! D53   D(24,9,15,16)           0.2777         estimate D2E/DX2                !
 ! D54   D(24,9,15,29)        -179.9102         estimate D2E/DX2                !
 ! D55   D(8,10,11,12)          -0.1669         estimate D2E/DX2                !
 ! D56   D(8,10,11,25)        -179.9433         estimate D2E/DX2                !
 ! D57   D(17,10,11,12)        179.4073         estimate D2E/DX2                !
 ! D58   D(17,10,11,25)         -0.3691         estimate D2E/DX2                !
 ! D59   D(10,11,12,13)         -0.0111         estimate D2E/DX2                !
 ! D60   D(10,11,12,26)       -179.9438         estimate D2E/DX2                !
 ! D61   D(25,11,12,13)        179.7665         estimate D2E/DX2                !
 ! D62   D(25,11,12,26)         -0.1662         estimate D2E/DX2                !
 ! D63   D(11,12,13,14)          0.0584         estimate D2E/DX2                !
 ! D64   D(11,12,13,27)       -179.9463         estimate D2E/DX2                !
 ! D65   D(26,12,13,14)        179.9912         estimate D2E/DX2                !
 ! D66   D(26,12,13,27)         -0.0135         estimate D2E/DX2                !
 ! D67   D(12,13,14,8)           0.0719         estimate D2E/DX2                !
 ! D68   D(12,13,14,28)        179.8131         estimate D2E/DX2                !
 ! D69   D(27,13,14,8)        -179.9234         estimate D2E/DX2                !
 ! D70   D(27,13,14,28)         -0.1822         estimate D2E/DX2                !
 --------------------------------------------------------------------------------
 Trust Radius=3.00D-01 FncErr=5.00D-06 GrdErr=5.00D-06 EigMax=2.50D+02 EigMin=1.00D-04
 Number of steps in this run=    158 maximum allowed number of steps=    174.
 GradGradGradGradGradGradGradGradGradGradGradGradGradGradGradGradGradGrad

                          Input orientation:                          
 ---------------------------------------------------------------------
 Center     Atomic      Atomic             Coordinates (Angstroms)
 Number     Number       Type             X           Y           Z
 ---------------------------------------------------------------------
      1          6           0        3.435200    3.152600   -2.054600
      2          6           0        3.592200    1.857000   -2.573200
      3          6           0        2.816100    0.800200   -2.066400
      4          6           0        1.878600    1.024200   -1.034000
      5          6           0        1.729500    2.333000   -0.526400
      6          6           0        2.502800    3.391500   -1.032800
      7          6           0        1.052600   -0.087300   -0.492300
      8          6           0        1.894500   -1.135700    0.153700
      9          7           0        0.245100   -0.591300   -1.559000
     10          6           0        2.524800   -0.879000    1.397100
     11          6           0        3.320600   -1.860300    2.016000
     12          6           0        3.496800   -3.112300    1.406600
     13          6           0        2.877500   -3.385200    0.177700
     14          6           0        2.083600   -2.405400   -0.441200
     15          6           0       -1.100900   -0.588600   -1.541400
     16          8           0       -1.723800   -1.056100   -2.518500
     17          9           0        2.377200    0.266900    2.002300
     18          1           0        3.998700    3.920800   -2.422000
     19          1           0        4.267700    1.682800   -3.316900
     20          1           0        2.936600   -0.137600   -2.451100
     21          1           0        1.054800    2.517400    0.216600
     22          1           0        2.387300    4.332700   -0.656200
     23          1           0        0.389300    0.303600    0.286100
     24          1           0        0.687900   -0.956600   -2.340400
     25          1           0        3.769900   -1.667100    2.911600
     26          1           0        4.073900   -3.823800    1.857300
     27          1           0        3.003700   -4.294600   -0.266200
     28          1           0        1.645000   -2.624000   -1.335800
     29          1           0       -1.614400   -0.213900   -0.742600
 ---------------------------------------------------------------------
                    Distance matrix (angstroms):
                    1          2          3          4          5
     1  C    0.000000
     2  C    1.404341   0.000000
     3  C    2.432532   1.405704   0.000000
     4  C    2.827493   2.449310   1.412421   0.000000
     5  C    2.432396   2.808134   2.429357   1.411682   0.000000
     6  C    1.403751   2.431936   2.807369   2.448211   1.405296
     7  C    4.314454   3.815759   2.524951   1.486993   2.513406
     8  C    5.063582   4.390264   3.086406   2.464965   3.538593
     9  N    4.943596   4.269175   2.967114   2.356648   3.438203
    10  C    5.384873   4.938453   3.860104   3.154361   3.827440
    11  C    6.458489   5.912093   4.898854   4.438717   5.155498
    12  C    7.157700   6.367248   5.275674   5.068109   6.042444
    13  C    6.930875   5.963129   4.749456   4.680687   5.874647
    14  C    5.943168   4.998935   3.667929   3.486487   4.752376
    15  C    5.902216   5.391731   4.188947   3.425784   4.192509
    16  O    6.674102   6.062095   4.925539   4.416862   5.232566
    17  F    5.089702   4.993981   4.126907   3.168789   3.329055
    18  H    1.021101   2.108880   3.356060   3.848592   3.356140
    19  H    2.108736   1.019674   2.109473   3.369449   3.827807
    20  H    3.351303   2.103128   1.020776   2.115967   3.356401
    21  H    3.350841   3.828513   3.356046   2.114780   1.020428
    22  H    2.108614   3.354961   3.827674   3.368632   2.109111
    23  H    4.782592   4.565875   3.416171   2.116588   2.564129
    24  H    4.951249   4.050370   2.773203   2.654810   3.898332
    25  H    6.928541   6.521801   5.637179   5.136913   5.655429
    26  H    8.023781   7.220308   6.193453   6.056572   7.006028
    27  H    7.671073   6.596269   5.406746   5.490446   6.753989
    28  H    6.090205   5.040050   3.691937   3.668108   5.023357
    29  H    6.209116   5.894778   4.733939   3.717372   4.208932
                    6          7          8          9         10
     6  C    0.000000
     7  C    3.807528   0.000000
     8  C    4.719465   1.491729   0.000000
     9  N    4.608339   1.429658   2.439310   0.000000
    10  C    4.913458   2.522696   1.417468   3.744106   0.000000
    11  C    6.127429   3.818235   2.454988   4.883614   1.406870
    12  C    7.016988   4.327882   2.836207   5.071861   2.435673
    13  C    6.894155   3.828225   2.455018   4.213257   2.809337
    14  C    5.842069   2.537550   1.414851   2.814341   2.429794
    15  C    5.393192   2.447340   3.484983   1.346118   4.675983
    16  O    6.312891   3.571058   4.498787   2.239028   5.780475
    17  F    4.357836   2.846586   2.370149   4.238539   1.304277
    18  H    2.108969   5.335552   6.052279   5.932397   6.308406
    19  H    3.354347   4.631251   5.061727   4.943992   5.641127
    20  H    3.828094   2.718250   2.977778   2.871560   3.940545
    21  H    2.102797   2.699446   3.748892   3.670475   3.884587
    22  H    1.020306   4.620031   5.549972   5.445167   5.603282
    23  H    3.967557   1.094841   2.086802   2.055732   2.682019
    24  H    4.889750   2.074647   2.776418   0.969589   4.165229
    25  H    6.538598   4.633144   3.377206   5.793775   2.113075
    26  H    7.929791   5.348860   3.857191   6.064641   3.359069
    27  H    7.740459   4.643198   3.374210   4.795377   3.829130
    28  H    6.083903   2.738116   2.120353   2.478186   3.359734
    29  H    5.480371   2.681710   3.737037   2.065594   4.706766
                   11         12         13         14         15
    11  C    0.000000
    12  C    1.403538   0.000000
    13  C    2.429198   1.402926   0.000000
    14  C    2.804485   2.431297   1.404750   0.000000
    15  C    5.815667   6.016528   5.157901   3.827825   0.000000
    16  O    6.830403   6.847557   5.819464   4.542255   1.249514
    17  F    2.327052   3.609343   4.113065   3.632916   5.038538
    18  H    7.319616   8.023377   7.835379   6.900144   6.864114
    19  H    6.472278   6.774860   6.311062   5.454661   6.093728
    20  H    4.803138   4.903521   4.178635   3.148051   4.163215
    21  H    5.247471   6.250839   6.177737   5.071991   4.169513
    22  H    6.809181   7.804752   7.778282   6.748366   6.096746
    23  H    4.033303   4.751889   4.450858   3.276934   2.521205
    24  H    5.169720   5.155286   4.127139   2.766579   1.993397
    25  H    1.020439   2.104332   3.349993   3.824913   6.687082
    26  H    2.109023   1.020983   2.108269   3.355034   6.985430
    27  H    3.351817   2.106951   1.019795   2.108622   5.675237
    28  H    3.824322   3.344900   2.095033   1.020032   3.424192
    29  H    5.888525   6.256528   5.575057   4.309144   1.020864
                   16         17         18         19         20
    16  O    0.000000
    17  F    6.245491   0.000000
    18  H    7.584580   5.962774   0.000000
    19  H    6.636045   5.820022   2.425253   0.000000
    20  H    4.750528   4.506586   4.195177   2.415635   0.000000
    21  H    5.288789   3.162628   4.195031   4.848186   4.207947
    22  H    7.029116   4.857824   2.425762   4.199666   4.848400
    23  H    3.765602   2.626487   5.783227   5.470447   3.765058
    24  H    2.420313   4.817648   5.895514   4.553565   2.395760
    25  H    7.748551   2.550842   7.728148   7.089700   5.638467
    26  H    7.773102   4.430987   8.848553   7.558608   5.783064
    27  H    6.157109   5.132823   8.551625   6.828893   4.696695
    28  H    3.899475   4.476196   7.039470   5.417734   3.015677
    29  H    1.968525   4.868112   7.170985   6.695042   4.861728
                   21         22         23         24         25
    21  H    0.000000
    22  H    2.415088   0.000000
    23  H    2.312711   4.594952   0.000000
    24  H    4.329150   5.805272   2.928441   0.000000
    25  H    5.669641   7.116065   4.712257   6.130827   0.000000
    26  H    7.212328   8.700046   5.751554   6.107906   2.419777
    27  H    7.101736   8.658080   5.318230   4.561522   4.193952
    28  H    5.402988   7.029121   3.574659   2.169213   4.844715
    29  H    3.937600   6.057445   2.311027   2.899164   6.667507
                   26         27         28         29
    26  H    0.000000
    27  H    2.424094   0.000000
    28  H    4.187477   2.404374   0.000000
    29  H    7.221331   6.181094   4.096847   0.000000
 Symmetry turned off by external request.
 Stoichiometry    C14H12FNO
 Framework group  C1[X(C14H12FNO)]
 Deg. of freedom    81
 Full point group                 C1      NOp   1
 Rotational constants (GHZ):           0.5458795           0.3948035           0.2871382
 Standard basis: 6-311+G(d) (5D, 7F)
   410 basis functions,   672 primitive gaussians,   427 cartesian basis functions
    60 alpha electrons       60 beta electrons
       nuclear repulsion energy      1139.3365812624 Hartrees.
 NAtoms=   29 NActive=   29 NUniq=   29 SFac= 1.00D+00 NAtFMM=   60 NAOKFM=F Big=F
 Integral buffers will be    131072 words long.
 Raffenetti 2 integral format.
 Two-electron integral symmetry is turned off.
 ------------------------------------------------------------------------------
 Polarizable Continuum Model (PCM)
 =================================
 Model                : PCM.
 Atomic radii         : UFF (Universal Force Field).
 Polarization charges : Total charges.
 Charge compensation  : None.
 Solution method      : On-the-fly selection.
 Cavity type          : Scaled VdW (van der Waals Surface) (Alpha=1.100).
 Cavity algorithm     : GePol (No added spheres)
                        Default sphere list used, NSphG=   29.
                        Lebedev-Laikov grids with approx.  5.0 points / Ang**2.
                        Smoothing algorithm: York/Karplus (Gamma=1.0000).
                        Polarization charges: spherical gaussians, with
                                              point-specific exponents (IZeta= 3).
                        Self-potential: point-specific (ISelfS= 7).
                        Self-field    : sphere-specific E.n sum rule (ISelfD= 2).
 1st derivatives      : Analytical E(r).r(x)/FMM algorithm (CHGder, D1EAlg=3).
                        Cavity 1st derivative terms included.
 Solvent              : DiMethylSulfoxide, Eps=  46.826000 Eps(inf)=   2.007889
 ------------------------------------------------------------------------------
 One-electron integrals computed using PRISM.
 NBasis=   410 RedAO= T EigKep=  1.32D-06  NBF=   410
 NBsUse=   409 1.00D-06 EigRej=  8.25D-07 NBFU=   409
 ExpMin= 4.38D-02 ExpMax= 1.14D+04 ExpMxC= 1.72D+03 IAcc=3 IRadAn=         7 AccDes= 0.00D+00
 Harris functional with IExCor= 1009 and IRadAn=       7 diagonalized for initial guess.
 HarFok:  IExCor= 1009 AccDes= 0.00D+00 IRadAn=         7 IDoV= 1 UseB2=F ITyADJ=14
 ICtDFT=  3500011 ScaDFX=  1.000000  1.000000  1.000000  1.000000
 FoFCou: FMM=F IPFlag=           0 FMFlag=      100000 FMFlg1=           0
         NFxFlg=           0 DoJE=T BraDBF=F KetDBF=T FulRan=T
         wScrn=  0.000000 ICntrl=       500 IOpCl=  0 I1Cent=   200000004 NGrid=           0
         NMat0=    1 NMatS0=      1 NMatT0=    0 NMatD0=    1 NMtDS0=    0 NMtDT0=    0
 Symmetry not used in FoFCou.
 Requested convergence on RMS density matrix=1.00D-08 within 128 cycles.
 Requested convergence on MAX density matrix=1.00D-06.
 Requested convergence on             energy=1.00D-06.
 No special actions if energy rises.
 Inv3:  Mode=1 IEnd=    15677388.
 Iteration    1 A*A^-1 deviation from unit magnitude is 4.77D-15 for   2272.
 Iteration    1 A*A^-1 deviation from orthogonality  is 3.04D-15 for   1817   1595.
 Iteration    1 A^-1*A deviation from unit magnitude is 4.77D-15 for   2272.
 Iteration    1 A^-1*A deviation from orthogonality  is 1.39D-15 for   2273   1700.
 Error on total polarization charges =  0.01601
 SCF Done:  E(RM062X) =  -770.390155634     A.U. after   16 cycles
            NFock= 16  Conv=0.59D-08     -V/T= 2.0026

 **********************************************************************

            Population analysis using the SCF density.

 **********************************************************************

 Alpha  occ. eigenvalues --  -25.27744 -19.60339 -14.78884 -10.65391 -10.64609
 Alpha  occ. eigenvalues --  -10.60813 -10.57513 -10.56623 -10.55797 -10.55448
 Alpha  occ. eigenvalues --  -10.55344 -10.55111 -10.54907 -10.54875 -10.54861
 Alpha  occ. eigenvalues --  -10.54740 -10.54583  -1.41184  -1.16625  -1.07149
 Alpha  occ. eigenvalues --   -0.97712  -0.96766  -0.90399  -0.86296  -0.85760
 Alpha  occ. eigenvalues --   -0.85635  -0.79678  -0.75769  -0.72710  -0.71856
 Alpha  occ. eigenvalues --   -0.70865  -0.68947  -0.65071  -0.62347  -0.61791
 Alpha  occ. eigenvalues --   -0.60224  -0.59732  -0.59595  -0.57208  -0.55258
 Alpha  occ. eigenvalues --   -0.54318  -0.52660  -0.52307  -0.50714  -0.50598
 Alpha  occ. eigenvalues --   -0.49674  -0.48268  -0.47855  -0.45207  -0.43988
 Alpha  occ. eigenvalues --   -0.43790  -0.42644  -0.42183  -0.41485  -0.35431
 Alpha  occ. eigenvalues --   -0.33879  -0.32357  -0.31605  -0.31106  -0.29956
 Alpha virt. eigenvalues --   -0.00749   0.00290   0.00838   0.00924   0.01415
 Alpha virt. eigenvalues --    0.01909   0.02177   0.02582   0.03060   0.03796
 Alpha virt. eigenvalues --    0.04035   0.04254   0.04722   0.05284   0.05667
 Alpha virt. eigenvalues --    0.06106   0.06789   0.07386   0.07611   0.08372
 Alpha virt. eigenvalues --    0.08626   0.09758   0.10579   0.10709   0.10920
 Alpha virt. eigenvalues --    0.11284   0.11659   0.12729   0.13363   0.13813
 Alpha virt. eigenvalues --    0.14229   0.14659   0.14867   0.15201   0.15443
 Alpha virt. eigenvalues --    0.15697   0.16303   0.16929   0.17139   0.17300
 Alpha virt. eigenvalues --    0.18337   0.18967   0.19145   0.19463   0.19891
 Alpha virt. eigenvalues --    0.19983   0.20530   0.20863   0.21075   0.21526
 Alpha virt. eigenvalues --    0.21588   0.21964   0.22144   0.22473   0.23453
 Alpha virt. eigenvalues --    0.23594   0.23673   0.24262   0.24499   0.25254
 Alpha virt. eigenvalues --    0.25355   0.25503   0.25882   0.26433   0.26581
 Alpha virt. eigenvalues --    0.27104   0.27198   0.27758   0.28177   0.28492
 Alpha virt. eigenvalues --    0.28658   0.29138   0.29387   0.29915   0.30511
 Alpha virt. eigenvalues --    0.31273   0.31423   0.32096   0.32695   0.33259
 Alpha virt. eigenvalues --    0.33720   0.34098   0.35273   0.35838   0.36624
 Alpha virt. eigenvalues --    0.37072   0.37870   0.38934   0.39790   0.40033
 Alpha virt. eigenvalues --    0.40472   0.41096   0.41967   0.42414   0.42588
 Alpha virt. eigenvalues --    0.43284   0.45873   0.46542   0.48006   0.51329
 Alpha virt. eigenvalues --    0.52386   0.53594   0.55449   0.56421   0.56558
 Alpha virt. eigenvalues --    0.57871   0.57996   0.58304   0.59219   0.59428
 Alpha virt. eigenvalues --    0.59765   0.60354   0.60752   0.61603   0.61764
 Alpha virt. eigenvalues --    0.62929   0.63974   0.64299   0.64956   0.65649
 Alpha virt. eigenvalues --    0.67013   0.68290   0.69321   0.70483   0.70992
 Alpha virt. eigenvalues --    0.71184   0.71806   0.72412   0.72971   0.73284
 Alpha virt. eigenvalues --    0.74358   0.75394   0.75584   0.75868   0.76180
 Alpha virt. eigenvalues --    0.76834   0.77893   0.78121   0.79153   0.79322
 Alpha virt. eigenvalues --    0.79656   0.80913   0.82403   0.83296   0.84064
 Alpha virt. eigenvalues --    0.84785   0.86259   0.86622   0.87152   0.87543
 Alpha virt. eigenvalues --    0.88729   0.89566   0.89730   0.90971   0.91493
 Alpha virt. eigenvalues --    0.92747   0.93810   0.94855   0.96155   0.96826
 Alpha virt. eigenvalues --    0.99165   0.99669   1.01162   1.02241   1.03259
 Alpha virt. eigenvalues --    1.05149   1.05987   1.08154   1.08906   1.09374
 Alpha virt. eigenvalues --    1.12323   1.13875   1.14184   1.15211   1.16517
 Alpha virt. eigenvalues --    1.17688   1.20124   1.20926   1.22455   1.24176
 Alpha virt. eigenvalues --    1.24372   1.25893   1.27019   1.28026   1.29200
 Alpha virt. eigenvalues --    1.31054   1.33824   1.35591   1.37072   1.37794
 Alpha virt. eigenvalues --    1.40886   1.42337   1.43690   1.48474   1.50197
 Alpha virt. eigenvalues --    1.51625   1.52033   1.53652   1.55500   1.56285
 Alpha virt. eigenvalues --    1.57094   1.59163   1.59806   1.60626   1.61948
 Alpha virt. eigenvalues --    1.63642   1.64185   1.65313   1.67764   1.71691
 Alpha virt. eigenvalues --    1.75072   1.77477   1.78313   1.80157   1.81266
 Alpha virt. eigenvalues --    1.81984   1.82518   1.84020   1.85659   1.86097
 Alpha virt. eigenvalues --    1.88367   1.89653   1.90986   1.91987   1.92596
 Alpha virt. eigenvalues --    1.94035   1.95131   1.96075   1.96514   1.98422
 Alpha virt. eigenvalues --    2.00306   2.01954   2.02901   2.03380   2.04278
 Alpha virt. eigenvalues --    2.04837   2.13170   2.16551   2.19913   2.22553
 Alpha virt. eigenvalues --    2.24618   2.25245   2.28562   2.30020   2.30192
 Alpha virt. eigenvalues --    2.31467   2.32779   2.33391   2.34258   2.35636
 Alpha virt. eigenvalues --    2.36718   2.38901   2.46163   2.48890   2.49773
 Alpha virt. eigenvalues --    2.50597   2.51784   2.55251   2.61025   2.62810
 Alpha virt. eigenvalues --    2.67194   2.70154   2.72971   2.73903   2.75656
 Alpha virt. eigenvalues --    2.79682   2.81050   2.83733   2.83898   2.84777
 Alpha virt. eigenvalues --    2.86494   2.89188   2.90807   2.92947   2.95315
 Alpha virt. eigenvalues --    2.96870   2.98634   2.99451   2.99859   3.00950
 Alpha virt. eigenvalues --    3.04172   3.10941   3.12283   3.15775   3.20280
 Alpha virt. eigenvalues --    3.22025   3.25869   3.27985   3.32117   3.34736
 Alpha virt. eigenvalues --    3.35923   3.37373   3.38655   3.39044   3.40343
 Alpha virt. eigenvalues --    3.41450   3.43661   3.44204   3.46460   3.49328
 Alpha virt. eigenvalues --    3.54831   3.60026   3.66158   3.68608   3.70853
 Alpha virt. eigenvalues --    3.71874   3.72634   3.74974   3.78147   3.87382
 Alpha virt. eigenvalues --    3.89609   3.97353   3.98947   4.01454   4.08403
 Alpha virt. eigenvalues --    4.09854   4.10152   4.11341   4.19810   4.24849
 Alpha virt. eigenvalues --    4.37628   4.61033   4.78629   4.79044   4.95156
 Alpha virt. eigenvalues --    5.01311   5.16866   5.26317   5.80948   6.48415
 Alpha virt. eigenvalues --    6.62537   6.94232  23.46824  23.49717  23.83980
 Alpha virt. eigenvalues --   23.88935  23.90690  23.93885  23.94640  23.96189
 Alpha virt. eigenvalues --   24.05679  24.07002  24.08114  24.08896  24.16405
 Alpha virt. eigenvalues --   24.17593  35.62251  50.06649  66.94735
          Condensed to atoms (all electrons):
               1          2          3          4          5          6
     1  C    6.777983  -0.516248   1.270598  -1.943942   1.166298  -0.700657
     2  C   -0.516248  10.839966  -5.308077   1.064492  -0.316712   1.253859
     3  C    1.270598  -5.308077  22.476831  -9.143419  -5.935716  -1.693043
     4  C   -1.943942   1.064492  -9.143419  22.167557  -0.703116   1.787098
     5  C    1.166298  -0.316712  -5.935716  -0.703116  17.741857  -2.310942
     6  C   -0.700657   1.253859  -1.693043   1.787098  -2.310942   8.675869
     7  C   -0.451162   0.039793   3.166278  -5.056844  -5.526964  -0.239305
     8  C    0.259715  -0.402467   0.200493  -3.613373   1.909876  -0.410576
     9  N    0.056020  -0.028249   1.012112  -1.159952  -0.169080  -0.143556
    10  C   -0.087277  -0.093368  -1.630204   2.255929   0.433962   0.109514
    11  C    0.005562  -0.034993  -0.082269  -0.072499   0.026012  -0.015502
    12  C   -0.008138   0.040652   0.072538   0.023556  -0.094361   0.019370
    13  C    0.022365  -0.309336  -0.236711   0.397846   0.399314  -0.049209
    14  C    0.041109   0.138526   1.803179  -1.075293  -0.571720   0.071722
    15  C   -0.001580   0.008173   0.035826  -0.100784  -0.034461  -0.003894
    16  O   -0.001852  -0.017752  -0.051315   0.051003   0.000041   0.004744
    17  F   -0.002744   0.014242  -0.010587   0.098717  -0.019743  -0.022905
    18  H    0.259282   0.081904  -0.069575   0.045347  -0.075781   0.088039
    19  H    0.084430   0.267135   0.019856  -0.021477   0.008808  -0.032049
    20  H   -0.038486  -0.007799   0.267122   0.042821  -0.053497   0.011657
    21  H   -0.009689   0.001727  -0.030988  -0.007706   0.257928   0.077812
    22  H    0.074723  -0.047195   0.039170   0.017277   0.022684   0.216998
    23  H    0.000196  -0.026142  -0.091524   0.048354   0.075812   0.029638
    24  H   -0.004002  -0.012283  -0.088097   0.129520   0.015222   0.003948
    25  H   -0.000142   0.000470   0.000422   0.002295  -0.002557   0.000382
    26  H   -0.000001   0.000050  -0.000181  -0.000505  -0.000206  -0.000022
    27  H   -0.000008   0.000450   0.001789  -0.000859  -0.000462   0.000004
    28  H   -0.000082   0.002798  -0.008477  -0.001364   0.005888   0.000033
    29  H    0.000246  -0.007664  -0.064663   0.089699   0.049410   0.004666
               7          8          9         10         11         12
     1  C   -0.451162   0.259715   0.056020  -0.087277   0.005562  -0.008138
     2  C    0.039793  -0.402467  -0.028249  -0.093368  -0.034993   0.040652
     3  C    3.166278   0.200493   1.012112  -1.630204  -0.082269   0.072538
     4  C   -5.056844  -3.613373  -1.159952   2.255929  -0.072499   0.023556
     5  C   -5.526964   1.909876  -0.169080   0.433962   0.026012  -0.094361
     6  C   -0.239305  -0.410576  -0.143556   0.109514  -0.015502   0.019370
     7  C   23.589760  -6.687210  -0.315914   6.794065  -0.557879  -0.194393
     8  C   -6.687210  24.397113   0.187419 -11.299831  -0.544169  -1.406336
     9  N   -0.315914   0.187419   7.613714  -0.523526  -0.008351   0.009547
    10  C    6.794065 -11.299831  -0.523526  29.086510  -5.583208   1.023749
    11  C   -0.557879  -0.544169  -0.008351  -5.583208  11.608285  -0.322652
    12  C   -0.194393  -1.406336   0.009547   1.023749  -0.322652   6.581009
    13  C   -1.237782  -0.312738   0.112136  -1.655129   0.988301  -0.254164
    14  C   -7.152892   2.898955   0.486545 -12.457658   0.629910   0.609051
    15  C   -0.076146  -0.033392   0.121094  -0.152763   0.002071  -0.007261
    16  O   -0.019249   0.007179  -0.135328   0.000702   0.000838   0.000966
    17  F   -0.001247  -0.368102  -0.007669   0.711976  -0.358946   0.033451
    18  H    0.006646   0.000194  -0.000156  -0.000885  -0.000164   0.000013
    19  H    0.003417   0.002128   0.000509  -0.001098   0.000033  -0.000127
    20  H    0.068096   0.004422   0.018511   0.011586  -0.002549   0.002717
    21  H    0.059258  -0.017110   0.000968   0.008629   0.002262   0.000198
    22  H    0.006352  -0.001721   0.000400   0.002240   0.000207  -0.000015
    23  H    0.309279  -0.048216  -0.075714   0.074128  -0.012566   0.005846
    24  H    0.025097   0.013691   0.208754  -0.001609   0.003646  -0.001766
    25  H    0.006199   0.029758   0.000322  -0.109890   0.341665   0.068582
    26  H    0.007401   0.036763  -0.000015  -0.041184   0.053535   0.272321
    27  H    0.004963   0.034405  -0.000071   0.011576  -0.022183   0.045303
    28  H    0.053199  -0.007001   0.012091  -0.055460   0.005244  -0.018574
    29  H   -0.059444   0.052525  -0.196932   0.019900  -0.001447   0.000674
              13         14         15         16         17         18
     1  C    0.022365   0.041109  -0.001580  -0.001852  -0.002744   0.259282
     2  C   -0.309336   0.138526   0.008173  -0.017752   0.014242   0.081904
     3  C   -0.236711   1.803179   0.035826  -0.051315  -0.010587  -0.069575
     4  C    0.397846  -1.075293  -0.100784   0.051003   0.098717   0.045347
     5  C    0.399314  -0.571720  -0.034461   0.000041  -0.019743  -0.075781
     6  C   -0.049209   0.071722  -0.003894   0.004744  -0.022905   0.088039
     7  C   -1.237782  -7.152892  -0.076146  -0.019249  -0.001247   0.006646
     8  C   -0.312738   2.898955  -0.033392   0.007179  -0.368102   0.000194
     9  N    0.112136   0.486545   0.121094  -0.135328  -0.007669  -0.000156
    10  C   -1.655129 -12.457658  -0.152763   0.000702   0.711976  -0.000885
    11  C    0.988301   0.629910   0.002071   0.000838  -0.358946  -0.000164
    12  C   -0.254164   0.609051  -0.007261   0.000966   0.033451   0.000013
    13  C   10.671528  -2.329686   0.058419   0.007177  -0.026714  -0.000066
    14  C   -2.329686  22.873597   0.140504   0.023376   0.008630   0.000188
    15  C    0.058419   0.140504   5.023519   0.434919   0.000597  -0.000053
    16  O    0.007177   0.023376   0.434919   8.186169   0.000012  -0.000000
    17  F   -0.026714   0.008630   0.000597   0.000012   9.091408   0.000003
    18  H   -0.000066   0.000188  -0.000053  -0.000000   0.000003   0.391499
    19  H    0.000747  -0.000795   0.000079   0.000001  -0.000001  -0.004273
    20  H   -0.006242   0.013363   0.006686   0.000275  -0.000213  -0.000262
    21  H    0.000006   0.000959   0.001576  -0.000080  -0.002748  -0.000232
    22  H    0.000051  -0.000506   0.000178   0.000001  -0.000033  -0.004319
    23  H   -0.000960   0.003497   0.012184   0.003773  -0.000890  -0.000006
    24  H    0.014114  -0.007927  -0.020891   0.024076   0.000111   0.000001
    25  H   -0.023432   0.018596   0.000125   0.000000  -0.004340   0.000000
    26  H    0.053156  -0.044606   0.000011  -0.000000  -0.000461   0.000000
    27  H    0.267532  -0.008316   0.000069   0.000006   0.000092   0.000000
    28  H    0.026714   0.309783   0.010838  -0.000989  -0.000122   0.000000
    29  H   -0.003206  -0.013870   0.419385  -0.030659   0.000050  -0.000000
              19         20         21         22         23         24
     1  C    0.084430  -0.038486  -0.009689   0.074723   0.000196  -0.004002
     2  C    0.267135  -0.007799   0.001727  -0.047195  -0.026142  -0.012283
     3  C    0.019856   0.267122  -0.030988   0.039170  -0.091524  -0.088097
     4  C   -0.021477   0.042821  -0.007706   0.017277   0.048354   0.129520
     5  C    0.008808  -0.053497   0.257928   0.022684   0.075812   0.015222
     6  C   -0.032049   0.011657   0.077812   0.216998   0.029638   0.003948
     7  C    0.003417   0.068096   0.059258   0.006352   0.309279   0.025097
     8  C    0.002128   0.004422  -0.017110  -0.001721  -0.048216   0.013691
     9  N    0.000509   0.018511   0.000968   0.000400  -0.075714   0.208754
    10  C   -0.001098   0.011586   0.008629   0.002240   0.074128  -0.001609
    11  C    0.000033  -0.002549   0.002262   0.000207  -0.012566   0.003646
    12  C   -0.000127   0.002717   0.000198  -0.000015   0.005846  -0.001766
    13  C    0.000747  -0.006242   0.000006   0.000051  -0.000960   0.014114
    14  C   -0.000795   0.013363   0.000959  -0.000506   0.003497  -0.007927
    15  C    0.000079   0.006686   0.001576   0.000178   0.012184  -0.020891
    16  O    0.000001   0.000275  -0.000080   0.000001   0.003773   0.024076
    17  F   -0.000001  -0.000213  -0.002748  -0.000033  -0.000890   0.000111
    18  H   -0.004273  -0.000262  -0.000232  -0.004319  -0.000006   0.000001
    19  H    0.389753  -0.003581   0.000063  -0.000186   0.000020   0.000029
    20  H   -0.003581   0.389001  -0.000177   0.000080  -0.000082  -0.003557
    21  H    0.000063  -0.000177   0.391997  -0.003452   0.002800  -0.000017
    22  H   -0.000186   0.000080  -0.003452   0.391197  -0.000011   0.000000
    23  H    0.000020  -0.000082   0.002800  -0.000011   0.372677   0.003123
    24  H    0.000029  -0.003557  -0.000017   0.000000   0.003123   0.277295
    25  H   -0.000000   0.000004   0.000000  -0.000000   0.000012  -0.000001
    26  H   -0.000000   0.000003   0.000000   0.000000  -0.000004  -0.000002
    27  H   -0.000000  -0.000007  -0.000000  -0.000000   0.000025   0.000023
    28  H    0.000004  -0.001155  -0.000001  -0.000000  -0.000521   0.002910
    29  H   -0.000000   0.000036  -0.000209   0.000002   0.011744   0.004338
              25         26         27         28         29
     1  C   -0.000142  -0.000001  -0.000008  -0.000082   0.000246
     2  C    0.000470   0.000050   0.000450   0.002798  -0.007664
     3  C    0.000422  -0.000181   0.001789  -0.008477  -0.064663
     4  C    0.002295  -0.000505  -0.000859  -0.001364   0.089699
     5  C   -0.002557  -0.000206  -0.000462   0.005888   0.049410
     6  C    0.000382  -0.000022   0.000004   0.000033   0.004666
     7  C    0.006199   0.007401   0.004963   0.053199  -0.059444
     8  C    0.029758   0.036763   0.034405  -0.007001   0.052525
     9  N    0.000322  -0.000015  -0.000071   0.012091  -0.196932
    10  C   -0.109890  -0.041184   0.011576  -0.055460   0.019900
    11  C    0.341665   0.053535  -0.022183   0.005244  -0.001447
    12  C    0.068582   0.272321   0.045303  -0.018574   0.000674
    13  C   -0.023432   0.053156   0.267532   0.026714  -0.003206
    14  C    0.018596  -0.044606  -0.008316   0.309783  -0.013870
    15  C    0.000125   0.000011   0.000069   0.010838   0.419385
    16  O    0.000000  -0.000000   0.000006  -0.000989  -0.030659
    17  F   -0.004340  -0.000461   0.000092  -0.000122   0.000050
    18  H    0.000000   0.000000   0.000000   0.000000  -0.000000
    19  H   -0.000000  -0.000000  -0.000000   0.000004  -0.000000
    20  H    0.000004   0.000003  -0.000007  -0.001155   0.000036
    21  H    0.000000   0.000000  -0.000000  -0.000001  -0.000209
    22  H   -0.000000   0.000000  -0.000000  -0.000000   0.000002
    23  H    0.000012  -0.000004   0.000025  -0.000521   0.011744
    24  H   -0.000001  -0.000002   0.000023   0.002910   0.004338
    25  H    0.375861  -0.003441  -0.000186   0.000049   0.000000
    26  H   -0.003441   0.380874  -0.003771  -0.000323  -0.000000
    27  H   -0.000186  -0.003771   0.386222  -0.002624   0.000001
    28  H    0.000049  -0.000323  -0.002624   0.397504  -0.000357
    29  H    0.000000  -0.000000   0.000001  -0.000357   0.470432
 Mulliken charges:
               1
     1  C   -0.252517
     2  C   -0.625951
     3  C    0.078631
     4  C    0.679622
     5  C   -0.297794
     6  C   -0.733694
     7  C   -0.563374
     8  C    1.117605
     9  N   -0.075629
    10  C   -0.851373
    11  C   -0.048193
    12  C   -0.501755
    13  C   -0.574030
    14  C   -0.408220
    15  C    0.154973
    16  O   -0.488033
    17  F   -0.131826
    18  H    0.282655
    19  H    0.286576
    20  H    0.281226
    21  H    0.266228
    22  H    0.285876
    23  H    0.303529
    24  H    0.414249
    25  H    0.299248
    26  H    0.290609
    27  H    0.286025
    28  H    0.269994
    29  H    0.255342
 Sum of Mulliken charges =  -0.00000
 Mulliken charges with hydrogens summed into heavy atoms:
               1
     1  C    0.030139
     2  C   -0.339375
     3  C    0.359858
     4  C    0.679622
     5  C   -0.031567
     6  C   -0.447818
     7  C   -0.259845
     8  C    1.117605
     9  N    0.338620
    10  C   -0.851373
    11  C    0.251055
    12  C   -0.211146
    13  C   -0.288005
    14  C   -0.138225
    15  C    0.410315
    16  O   -0.488033
    17  F   -0.131826
 Electronic spatial extent (au):  <R**2>=           5705.5186
 Charge=              0.0000 electrons
 Dipole moment (field-independent basis, Debye):
    X=              4.4059    Y=              0.3879    Z=              2.6684  Tot=              5.1655
 Quadrupole moment (field-independent basis, Debye-Ang):
   XX=            -97.7264   YY=            -86.7682   ZZ=           -104.9009
   XY=             -9.8795   XZ=            -14.3640   YZ=             -5.0848
 Traceless Quadrupole moment (field-independent basis, Debye-Ang):
   XX=             -1.2612   YY=              9.6970   ZZ=             -8.4357
   XY=             -9.8795   XZ=            -14.3640   YZ=             -5.0848
 Octapole moment (field-independent basis, Debye-Ang**2):
  XXX=           -539.6084  YYY=             43.6814  ZZZ=            190.3177  XYY=           -130.1781
  XXY=              6.4792  XXZ=             62.7074  XZZ=           -124.3804  YZZ=             14.5724
  YYZ=             54.3116  XYZ=            -10.4629
 Hexadecapole moment (field-independent basis, Debye-Ang**3):
 XXXX=          -3704.1177 YYYY=          -2218.9564 ZZZZ=          -1645.1735 XXXY=            -66.6767
 XXXZ=             -2.5716 YYYX=            -49.2454 YYYZ=            366.1399 ZZZX=            -42.2006
 ZZZY=            349.2977 XXYY=           -855.6682 XXZZ=           -769.5494 YYZZ=           -682.4994
 XXYZ=            -26.6023 YYXZ=            -10.4167 ZZXY=            -55.1614
 N-N= 1.139336581262D+03 E-N=-4.076291794006D+03  KE= 7.683731872079D+02
 Merz-Kollman atomic radii used.

 **********************************************************************

            Electrostatic Properties Using The SCF Density

 **********************************************************************

       Atomic Center    1 is at   3.435200  3.152600 -2.054600
       Atomic Center    2 is at   3.592200  1.857000 -2.573200
       Atomic Center    3 is at   2.816100  0.800200 -2.066400
       Atomic Center    4 is at   1.878600  1.024200 -1.034000
       Atomic Center    5 is at   1.729500  2.333000 -0.526400
       Atomic Center    6 is at   2.502800  3.391500 -1.032800
       Atomic Center    7 is at   1.052600 -0.087300 -0.492300
       Atomic Center    8 is at   1.894500 -1.135700  0.153700
       Atomic Center    9 is at   0.245100 -0.591300 -1.559000
       Atomic Center   10 is at   2.524800 -0.879000  1.397100
       Atomic Center   11 is at   3.320600 -1.860300  2.016000
       Atomic Center   12 is at   3.496800 -3.112300  1.406600
       Atomic Center   13 is at   2.877500 -3.385200  0.177700
       Atomic Center   14 is at   2.083600 -2.405400 -0.441200
       Atomic Center   15 is at  -1.100900 -0.588600 -1.541400
       Atomic Center   16 is at  -1.723800 -1.056100 -2.518500
       Atomic Center   17 is at   2.377200  0.266900  2.002300
       Atomic Center   18 is at   3.998700  3.920800 -2.422000
       Atomic Center   19 is at   4.267700  1.682800 -3.316900
       Atomic Center   20 is at   2.936600 -0.137600 -2.451100
       Atomic Center   21 is at   1.054800  2.517400  0.216600
       Atomic Center   22 is at   2.387300  4.332700 -0.656200
       Atomic Center   23 is at   0.389300  0.303600  0.286100
       Atomic Center   24 is at   0.687900 -0.956600 -2.340400
       Atomic Center   25 is at   3.769900 -1.667100  2.911600
       Atomic Center   26 is at   4.073900 -3.823800  1.857300
       Atomic Center   27 is at   3.003700 -4.294600 -0.266200
       Atomic Center   28 is at   1.645000 -2.624000 -1.335800
       Atomic Center   29 is at  -1.614400 -0.213900 -0.742600
    1252 points will be used for fitting atomic charges
 Fitting point charges to electrostatic potential
 The dipole moment will be constrained to the correct value
 Charges from ESP fit, RMS=   0.00148 RRMS=   0.07207:
 ESP charges:
               1
     1  C   -0.175972
     2  C   -0.134338
     3  C   -0.283200
     4  C    0.209920
     5  C   -0.226671
     6  C   -0.158382
     7  C   -0.299598
     8  C    0.090383
     9  N   -0.359813
    10  C    0.338170
    11  C   -0.342733
    12  C   -0.150476
    13  C   -0.199311
    14  C   -0.275451
    15  C    0.512291
    16  O   -0.686168
    17  F   -0.214201
    18  H    0.166335
    19  H    0.166859
    20  H    0.203594
    21  H    0.169203
    22  H    0.172736
    23  H    0.213411
    24  H    0.348844
    25  H    0.225599
    26  H    0.188410
    27  H    0.188986
    28  H    0.216238
    29  H    0.095334
 Sum of ESP charges =  -0.00000
 ESP charges with hydrogens summed into heavy atoms:
               1
     1  C   -0.009637
     2  C    0.032521
     3  C   -0.079606
     4  C    0.209920
     5  C   -0.057468
     6  C    0.014354
     7  C   -0.086187
     8  C    0.090383
     9  N   -0.010969
    10  C    0.338170
    11  C   -0.117134
    12  C    0.037934
    13  C   -0.010325
    14  C   -0.059213
    15  C    0.607626
    16  O   -0.686168
    17  F   -0.214201
 Charge=  -0.00000 Dipole=     4.4059     0.3879     2.6684 Tot=     5.1655
 -----------------------------------------------------------------

              Electrostatic Properties (Atomic Units)

 -----------------------------------------------------------------
    Center     Electric         -------- Electric Field --------
               Potential          X             Y             Z
 -----------------------------------------------------------------
    1 Atom    -14.766633
    2 Atom    -14.763005
    3 Atom    -14.759674
    4 Atom    -14.744243
    5 Atom    -14.762566
    6 Atom    -14.765177
    7 Atom    -14.688197
    8 Atom    -14.730823
    9 Atom    -18.344915
   10 Atom    -14.661244
   11 Atom    -14.753958
   12 Atom    -14.752561
   13 Atom    -14.756859
   14 Atom    -14.747440
   15 Atom    -14.667402
   16 Atom    -22.420984
   17 Atom    -26.559673
   18 Atom     -1.095393
   19 Atom     -1.092013
   20 Atom     -1.083195
   21 Atom     -1.088915
   22 Atom     -1.093795
   23 Atom     -1.058090
   24 Atom     -0.986936
   25 Atom     -1.077749
   26 Atom     -1.082492
   27 Atom     -1.085953
   28 Atom     -1.076450
   29 Atom     -1.059567
 -----------------------------------------------------------------
 ******************************Gaussian NBO Version 3.1******************************
             N A T U R A L   A T O M I C   O R B I T A L   A N D
          N A T U R A L   B O N D   O R B I T A L   A N A L Y S I S
 ******************************Gaussian NBO Version 3.1******************************

       /RESON  / : Allow strongly delocalized NBO set
       /BNDIDX / : Print bond indices based on the NAO density matrix

 Analyzing the SCF density

 Job title: BHFA_oF_conf3                                                   

 Storage needed:    507262 in NPA,    674493 in NBO ( 268430961 available)
 GSVD:  LWork=       62308 too small for GESVD, short by      147224 words or      147224 for optimal perf.


 NATURAL POPULATIONS:  Natural atomic orbital occupancies 
                                                          
   NAO  Atom  No  lang   Type(AO)    Occupancy      Energy
 ----------------------------------------------------------
     1    C    1  S      Cor( 1S)     1.99929     -10.39324
     2    C    1  S      Val( 2S)     0.95051      -0.17537
     3    C    1  S      Ryd( 3S)     0.00109       0.76226
     4    C    1  S      Ryd( 4S)     0.00014       0.89852
     5    C    1  S      Ryd( 5S)     0.00000      23.01484
     6    C    1  px     Val( 2p)     1.06412      -0.08690
     7    C    1  px     Ryd( 4p)     0.00337       0.78125
     8    C    1  px     Ryd( 3p)     0.00035       0.33423
     9    C    1  px     Ryd( 5p)     0.00005       2.90727
    10    C    1  py     Val( 2p)     1.12309      -0.05725
    11    C    1  py     Ryd( 4p)     0.00500       0.97127
    12    C    1  py     Ryd( 3p)     0.00046       0.33290
    13    C    1  py     Ryd( 5p)     0.00010       3.11021
    14    C    1  pz     Val( 2p)     1.04507      -0.08700
    15    C    1  pz     Ryd( 4p)     0.00309       0.74884
    16    C    1  pz     Ryd( 3p)     0.00042       0.35806
    17    C    1  pz     Ryd( 5p)     0.00008       2.90465
    18    C    1  dxy    Ryd( 3d)     0.00076       1.96364
    19    C    1  dxz    Ryd( 3d)     0.00041       2.15464
    20    C    1  dyz    Ryd( 3d)     0.00060       2.02103
    21    C    1  dx2y2  Ryd( 3d)     0.00042       2.11545
    22    C    1  dz2    Ryd( 3d)     0.00048       1.82774

    23    C    2  S      Cor( 1S)     1.99929     -10.39581
    24    C    2  S      Val( 2S)     0.94809      -0.17560
    25    C    2  S      Ryd( 4S)     0.00111       0.84132
    26    C    2  S      Ryd( 3S)     0.00014       0.78381
    27    C    2  S      Ryd( 5S)     0.00000      23.03243
    28    C    2  px     Val( 2p)     1.07404      -0.08547
    29    C    2  px     Ryd( 4p)     0.00372       0.81638
    30    C    2  px     Ryd( 3p)     0.00030       0.29953
    31    C    2  px     Ryd( 5p)     0.00004       2.93506
    32    C    2  py     Val( 2p)     1.05866      -0.06278
    33    C    2  py     Ryd( 4p)     0.00390       0.85476
    34    C    2  py     Ryd( 3p)     0.00040       0.37081
    35    C    2  py     Ryd( 5p)     0.00015       3.09974
    36    C    2  pz     Val( 2p)     1.08818      -0.08380
    37    C    2  pz     Ryd( 4p)     0.00406       0.84954
    38    C    2  pz     Ryd( 3p)     0.00030       0.29854
    39    C    2  pz     Ryd( 5p)     0.00003       2.94688
    40    C    2  dxy    Ryd( 3d)     0.00050       2.09180
    41    C    2  dxz    Ryd( 3d)     0.00071       2.01785
    42    C    2  dyz    Ryd( 3d)     0.00049       2.12067
    43    C    2  dx2y2  Ryd( 3d)     0.00056       2.12163
    44    C    2  dz2    Ryd( 3d)     0.00044       1.72580

    45    C    3  S      Cor( 1S)     1.99916     -10.39430
    46    C    3  S      Val( 2S)     0.93503      -0.16897
    47    C    3  S      Ryd( 4S)     0.00110       0.90232
    48    C    3  S      Ryd( 3S)     0.00013       0.67053
    49    C    3  S      Ryd( 5S)     0.00001      23.26596
    50    C    3  px     Val( 2p)     1.03590      -0.09642
    51    C    3  px     Ryd( 4p)     0.00225       0.74760
    52    C    3  px     Ryd( 3p)     0.00040       0.45381
    53    C    3  px     Ryd( 5p)     0.00008       2.98927
    54    C    3  py     Val( 2p)     1.16289      -0.06505
    55    C    3  py     Ryd( 4p)     0.00536       1.11472
    56    C    3  py     Ryd( 3p)     0.00021       0.46584
    57    C    3  py     Ryd( 5p)     0.00007       3.17265
    58    C    3  pz     Val( 2p)     1.05364      -0.09209
    59    C    3  pz     Ryd( 4p)     0.00269       0.75101
    60    C    3  pz     Ryd( 3p)     0.00042       0.44847
    61    C    3  pz     Ryd( 5p)     0.00007       3.00895
    62    C    3  dxy    Ryd( 3d)     0.00040       2.05108
    63    C    3  dxz    Ryd( 3d)     0.00036       2.18387
    64    C    3  dyz    Ryd( 3d)     0.00065       2.02018
    65    C    3  dx2y2  Ryd( 3d)     0.00077       2.05935
    66    C    3  dz2    Ryd( 3d)     0.00051       1.84362

    67    C    4  S      Cor( 1S)     1.99911     -10.41622
    68    C    4  S      Val( 2S)     0.88238      -0.15871
    69    C    4  S      Ryd( 4S)     0.00150       0.92170
    70    C    4  S      Ryd( 3S)     0.00026       0.86221
    71    C    4  S      Ryd( 5S)     0.00001      23.26332
    72    C    4  px     Val( 2p)     1.03379      -0.09699
    73    C    4  px     Ryd( 4p)     0.00377       0.86891
    74    C    4  px     Ryd( 3p)     0.00022       0.65960
    75    C    4  px     Ryd( 5p)     0.00011       3.15360
    76    C    4  py     Val( 2p)     1.05328      -0.07663
    77    C    4  py     Ryd( 4p)     0.00625       1.13572
    78    C    4  py     Ryd( 3p)     0.00016       0.71883
    79    C    4  py     Ryd( 5p)     0.00014       3.49805
    80    C    4  pz     Val( 2p)     1.04807      -0.09906
    81    C    4  pz     Ryd( 4p)     0.00339       0.85911
    82    C    4  pz     Ryd( 3p)     0.00020       0.58323
    83    C    4  pz     Ryd( 5p)     0.00012       3.16209
    84    C    4  dxy    Ryd( 3d)     0.00055       2.15525
    85    C    4  dxz    Ryd( 3d)     0.00050       2.21177
    86    C    4  dyz    Ryd( 3d)     0.00059       2.16323
    87    C    4  dx2y2  Ryd( 3d)     0.00056       2.25829
    88    C    4  dz2    Ryd( 3d)     0.00049       1.92877

    89    C    5  S      Cor( 1S)     1.99917     -10.39202
    90    C    5  S      Val( 2S)     0.93686      -0.16754
    91    C    5  S      Ryd( 4S)     0.00106       0.90495
    92    C    5  S      Ryd( 3S)     0.00015       0.59503
    93    C    5  S      Ryd( 5S)     0.00001      23.24295
    94    C    5  px     Val( 2p)     1.08091      -0.08974
    95    C    5  px     Ryd( 4p)     0.00378       0.85196
    96    C    5  px     Ryd( 3p)     0.00031       0.43297
    97    C    5  px     Ryd( 5p)     0.00004       2.97026
    98    C    5  py     Val( 2p)     1.06409      -0.06556
    99    C    5  py     Ryd( 4p)     0.00340       0.86934
   100    C    5  py     Ryd( 3p)     0.00036       0.39655
   101    C    5  py     Ryd( 5p)     0.00013       3.19492
   102    C    5  pz     Val( 2p)     1.09316      -0.08688
   103    C    5  pz     Ryd( 4p)     0.00407       0.87876
   104    C    5  pz     Ryd( 3p)     0.00028       0.41561
   105    C    5  pz     Ryd( 5p)     0.00004       2.98008
   106    C    5  dxy    Ryd( 3d)     0.00053       2.11443
   107    C    5  dxz    Ryd( 3d)     0.00073       2.02509
   108    C    5  dyz    Ryd( 3d)     0.00049       2.11623
   109    C    5  dx2y2  Ryd( 3d)     0.00053       2.13006
   110    C    5  dz2    Ryd( 3d)     0.00042       1.74725

   111    C    6  S      Cor( 1S)     1.99929     -10.39436
   112    C    6  S      Val( 2S)     0.94871      -0.17493
   113    C    6  S      Ryd( 3S)     0.00108       0.81795
   114    C    6  S      Ryd( 4S)     0.00014       0.99397
   115    C    6  S      Ryd( 5S)     0.00000      22.82794
   116    C    6  px     Val( 2p)     1.02506      -0.08927
   117    C    6  px     Ryd( 4p)     0.00270       0.72169
   118    C    6  px     Ryd( 3p)     0.00035       0.36189
   119    C    6  px     Ryd( 5p)     0.00009       2.90408
   120    C    6  py     Val( 2p)     1.15508      -0.05371
   121    C    6  py     Ryd( 4p)     0.00586       1.04351
   122    C    6  py     Ryd( 3p)     0.00038       0.28566
   123    C    6  py     Ryd( 5p)     0.00007       3.13174
   124    C    6  pz     Val( 2p)     1.04212      -0.08725
   125    C    6  pz     Ryd( 4p)     0.00305       0.75970
   126    C    6  pz     Ryd( 3p)     0.00033       0.35484
   127    C    6  pz     Ryd( 5p)     0.00008       2.92274
   128    C    6  dxy    Ryd( 3d)     0.00044       2.02207
   129    C    6  dxz    Ryd( 3d)     0.00039       2.17828
   130    C    6  dyz    Ryd( 3d)     0.00064       1.99760
   131    C    6  dx2y2  Ryd( 3d)     0.00075       2.06020
   132    C    6  dz2    Ryd( 3d)     0.00048       1.82743

   133    C    7  S      Cor( 1S)     1.99905     -10.45464
   134    C    7  S      Val( 2S)     0.89784      -0.19306
   135    C    7  S      Ryd( 4S)     0.00224       1.22386
   136    C    7  S      Ryd( 3S)     0.00017       0.76811
   137    C    7  S      Ryd( 5S)     0.00002      23.45461
   138    C    7  px     Val( 2p)     1.06343      -0.12700
   139    C    7  px     Ryd( 4p)     0.00705       0.75185
   140    C    7  px     Ryd( 3p)     0.00170       0.47334
   141    C    7  px     Ryd( 5p)     0.00024       2.43027
   142    C    7  py     Val( 2p)     1.06252      -0.12326
   143    C    7  py     Ryd( 4p)     0.00573       0.80378
   144    C    7  py     Ryd( 3p)     0.00210       0.47330
   145    C    7  py     Ryd( 5p)     0.00018       2.42258
   146    C    7  pz     Val( 2p)     1.02119      -0.11743
   147    C    7  pz     Ryd( 4p)     0.00648       0.81294
   148    C    7  pz     Ryd( 3p)     0.00125       0.65015
   149    C    7  pz     Ryd( 5p)     0.00027       2.26396
   150    C    7  dxy    Ryd( 3d)     0.00102       2.27924
   151    C    7  dxz    Ryd( 3d)     0.00122       2.20978
   152    C    7  dyz    Ryd( 3d)     0.00109       2.12791
   153    C    7  dx2y2  Ryd( 3d)     0.00069       1.93523
   154    C    7  dz2    Ryd( 3d)     0.00073       1.91070

   155    C    8  S      Cor( 1S)     1.99904     -10.42732
   156    C    8  S      Val( 2S)     0.89206      -0.17345
   157    C    8  S      Ryd( 4S)     0.00137       0.91370
   158    C    8  S      Ryd( 3S)     0.00022       0.75513
   159    C    8  S      Ryd( 5S)     0.00001      23.33776
   160    C    8  px     Val( 2p)     1.05191      -0.11805
   161    C    8  px     Ryd( 4p)     0.00350       0.85122
   162    C    8  px     Ryd( 3p)     0.00027       0.65344
   163    C    8  px     Ryd( 5p)     0.00008       3.00776
   164    C    8  py     Val( 2p)     1.07282      -0.09537
   165    C    8  py     Ryd( 4p)     0.00519       1.12891
   166    C    8  py     Ryd( 3p)     0.00012       0.60229
   167    C    8  py     Ryd( 5p)     0.00012       3.31835
   168    C    8  pz     Val( 2p)     1.06509      -0.10694
   169    C    8  pz     Ryd( 4p)     0.00392       1.02430
   170    C    8  pz     Ryd( 3p)     0.00028       0.70264
   171    C    8  pz     Ryd( 5p)     0.00012       3.25562
   172    C    8  dxy    Ryd( 3d)     0.00056       2.08304
   173    C    8  dxz    Ryd( 3d)     0.00055       2.17554
   174    C    8  dyz    Ryd( 3d)     0.00051       2.29342
   175    C    8  dx2y2  Ryd( 3d)     0.00054       2.09375
   176    C    8  dz2    Ryd( 3d)     0.00058       2.11401

   177    N    9  S      Cor( 1S)     1.99940     -14.61049
   178    N    9  S      Val( 2S)     1.24286      -0.59312
   179    N    9  S      Ryd( 4S)     0.00173       1.24598
   180    N    9  S      Ryd( 3S)     0.00023       1.08375
   181    N    9  S      Ryd( 5S)     0.00000      35.30804
   182    N    9  px     Val( 2p)     1.30993      -0.29155
   183    N    9  px     Ryd( 4p)     0.00241       1.01160
   184    N    9  px     Ryd( 3p)     0.00025       0.97857
   185    N    9  px     Ryd( 5p)     0.00010       4.39396
   186    N    9  py     Val( 2p)     1.62696      -0.31561
   187    N    9  py     Ryd( 3p)     0.00644       0.76452
   188    N    9  py     Ryd( 4p)     0.00025       0.84282
   189    N    9  py     Ryd( 5p)     0.00001       4.00078
   190    N    9  pz     Val( 2p)     1.41393      -0.28543
   191    N    9  pz     Ryd( 4p)     0.00465       0.96279
   192    N    9  pz     Ryd( 3p)     0.00021       0.93427
   193    N    9  pz     Ryd( 5p)     0.00003       4.08438
   194    N    9  dxy    Ryd( 3d)     0.00050       2.38410
   195    N    9  dxz    Ryd( 3d)     0.00060       2.70696
   196    N    9  dyz    Ryd( 3d)     0.00060       2.40595
   197    N    9  dx2y2  Ryd( 3d)     0.00073       2.71805
   198    N    9  dz2    Ryd( 3d)     0.00058       2.52172

   199    C   10  S      Cor( 1S)     1.99859     -10.51701
   200    C   10  S      Val( 2S)     0.82215      -0.16577
   201    C   10  S      Ryd( 4S)     0.00128       1.17944
   202    C   10  S      Ryd( 3S)     0.00019       0.58064
   203    C   10  S      Ryd( 5S)     0.00002      22.58792
   204    C   10  px     Val( 2p)     1.01523      -0.12746
   205    C   10  px     Ryd( 4p)     0.00180       0.98732
   206    C   10  px     Ryd( 3p)     0.00049       0.45655
   207    C   10  px     Ryd( 5p)     0.00012       2.60990
   208    C   10  py     Val( 2p)     0.73724      -0.06546
   209    C   10  py     Ryd( 4p)     0.00892       1.17608
   210    C   10  py     Ryd( 3p)     0.00035       0.53239
   211    C   10  py     Ryd( 5p)     0.00018       2.72952
   212    C   10  pz     Val( 2p)     0.97379      -0.09258
   213    C   10  pz     Ryd( 4p)     0.00485       1.22850
   214    C   10  pz     Ryd( 3p)     0.00062       0.54796
   215    C   10  pz     Ryd( 5p)     0.00019       2.65408
   216    C   10  dxy    Ryd( 3d)     0.00193       2.03075
   217    C   10  dxz    Ryd( 3d)     0.00090       2.10183
   218    C   10  dyz    Ryd( 3d)     0.00188       2.29536
   219    C   10  dx2y2  Ryd( 3d)     0.00178       1.96175
   220    C   10  dz2    Ryd( 3d)     0.00145       2.07641

   221    C   11  S      Cor( 1S)     1.99919     -10.40285
   222    C   11  S      Val( 2S)     0.95793      -0.19070
   223    C   11  S      Ryd( 4S)     0.00122       0.83006
   224    C   11  S      Ryd( 3S)     0.00013       0.82939
   225    C   11  S      Ryd( 5S)     0.00001      23.02866
   226    C   11  px     Val( 2p)     1.06112      -0.11284
   227    C   11  px     Ryd( 4p)     0.00260       0.74794
   228    C   11  px     Ryd( 3p)     0.00029       0.31393
   229    C   11  px     Ryd( 5p)     0.00006       2.85630
   230    C   11  py     Val( 2p)     1.06670      -0.08468
   231    C   11  py     Ryd( 4p)     0.00419       0.89602
   232    C   11  py     Ryd( 3p)     0.00031       0.39042
   233    C   11  py     Ryd( 5p)     0.00018       3.06553
   234    C   11  pz     Val( 2p)     1.15332      -0.08768
   235    C   11  pz     Ryd( 4p)     0.00453       1.03417
   236    C   11  pz     Ryd( 3p)     0.00032       0.33874
   237    C   11  pz     Ryd( 5p)     0.00005       2.96700
   238    C   11  dxy    Ryd( 3d)     0.00048       2.04545
   239    C   11  dxz    Ryd( 3d)     0.00060       1.96170
   240    C   11  dyz    Ryd( 3d)     0.00057       2.25846
   241    C   11  dx2y2  Ryd( 3d)     0.00046       2.02306
   242    C   11  dz2    Ryd( 3d)     0.00065       1.88328

   243    C   12  S      Cor( 1S)     1.99930     -10.40121
   244    C   12  S      Val( 2S)     0.95094      -0.18206
   245    C   12  S      Ryd( 3S)     0.00110       0.79453
   246    C   12  S      Ryd( 4S)     0.00013       1.13777
   247    C   12  S      Ryd( 5S)     0.00001      22.77117
   248    C   12  px     Val( 2p)     1.05104      -0.10059
   249    C   12  px     Ryd( 4p)     0.00285       0.75734
   250    C   12  px     Ryd( 3p)     0.00027       0.32179
   251    C   12  px     Ryd( 5p)     0.00003       2.83881
   252    C   12  py     Val( 2p)     1.09853      -0.06689
   253    C   12  py     Ryd( 4p)     0.00437       0.96211
   254    C   12  py     Ryd( 3p)     0.00046       0.34069
   255    C   12  py     Ryd( 5p)     0.00009       3.04636
   256    C   12  pz     Val( 2p)     1.06552      -0.07705
   257    C   12  pz     Ryd( 4p)     0.00386       0.83667
   258    C   12  pz     Ryd( 3p)     0.00039       0.37398
   259    C   12  pz     Ryd( 5p)     0.00010       2.99601
   260    C   12  dxy    Ryd( 3d)     0.00068       1.90761
   261    C   12  dxz    Ryd( 3d)     0.00049       2.04457
   262    C   12  dyz    Ryd( 3d)     0.00065       2.17081
   263    C   12  dx2y2  Ryd( 3d)     0.00039       1.92380
   264    C   12  dz2    Ryd( 3d)     0.00048       2.02580

   265    C   13  S      Cor( 1S)     1.99929     -10.39555
   266    C   13  S      Val( 2S)     0.94513      -0.17525
   267    C   13  S      Ryd( 4S)     0.00108       0.84582
   268    C   13  S      Ryd( 3S)     0.00013       0.72645
   269    C   13  S      Ryd( 5S)     0.00001      23.10469
   270    C   13  px     Val( 2p)     1.02364      -0.10094
   271    C   13  px     Ryd( 4p)     0.00237       0.68134
   272    C   13  px     Ryd( 3p)     0.00031       0.32551
   273    C   13  px     Ryd( 5p)     0.00006       2.86283
   274    C   13  py     Val( 2p)     1.14594      -0.06332
   275    C   13  py     Ryd( 4p)     0.00536       1.00971
   276    C   13  py     Ryd( 3p)     0.00034       0.30434
   277    C   13  py     Ryd( 5p)     0.00006       3.07279
   278    C   13  pz     Val( 2p)     1.06906      -0.07645
   279    C   13  pz     Ryd( 4p)     0.00386       0.84108
   280    C   13  pz     Ryd( 3p)     0.00037       0.35962
   281    C   13  pz     Ryd( 5p)     0.00010       3.01708
   282    C   13  dxy    Ryd( 3d)     0.00039       1.94281
   283    C   13  dxz    Ryd( 3d)     0.00042       2.06355
   284    C   13  dyz    Ryd( 3d)     0.00071       2.16344
   285    C   13  dx2y2  Ryd( 3d)     0.00068       1.88462
   286    C   13  dz2    Ryd( 3d)     0.00047       2.02844

   287    C   14  S      Cor( 1S)     1.99919     -10.40235
   288    C   14  S      Val( 2S)     0.93570      -0.17543
   289    C   14  S      Ryd( 4S)     0.00118       0.88870
   290    C   14  S      Ryd( 3S)     0.00013       0.59900
   291    C   14  S      Ryd( 5S)     0.00001      23.25695
   292    C   14  px     Val( 2p)     1.04491      -0.10787
   293    C   14  px     Ryd( 4p)     0.00220       0.78567
   294    C   14  px     Ryd( 3p)     0.00035       0.46808
   295    C   14  px     Ryd( 5p)     0.00005       2.88858
   296    C   14  py     Val( 2p)     1.05343      -0.07593
   297    C   14  py     Ryd( 4p)     0.00311       0.87980
   298    C   14  py     Ryd( 3p)     0.00040       0.46277
   299    C   14  py     Ryd( 5p)     0.00013       3.16609
   300    C   14  pz     Val( 2p)     1.13734      -0.07840
   301    C   14  pz     Ryd( 4p)     0.00468       1.00950
   302    C   14  pz     Ryd( 3p)     0.00026       0.36414
   303    C   14  pz     Ryd( 5p)     0.00005       3.06803
   304    C   14  dxy    Ryd( 3d)     0.00050       2.04115
   305    C   14  dxz    Ryd( 3d)     0.00060       1.95332
   306    C   14  dyz    Ryd( 3d)     0.00046       2.25007
   307    C   14  dx2y2  Ryd( 3d)     0.00047       2.00605
   308    C   14  dz2    Ryd( 3d)     0.00066       1.89220

   309    C   15  S      Cor( 1S)     1.99947     -10.52258
   310    C   15  S      Val( 2S)     0.86201      -0.17825
   311    C   15  S      Ryd( 4S)     0.00832       0.71355
   312    C   15  S      Ryd( 3S)     0.00020       0.62288
   313    C   15  S      Ryd( 5S)     0.00004      22.99905
   314    C   15  px     Val( 2p)     0.83902      -0.01726
   315    C   15  px     Ryd( 4p)     0.00585       1.12097
   316    C   15  px     Ryd( 3p)     0.00038       0.38532
   317    C   15  px     Ryd( 5p)     0.00014       2.51853
   318    C   15  py     Val( 2p)     0.77475      -0.10962
   319    C   15  py     Ryd( 4p)     0.00296       0.92720
   320    C   15  py     Ryd( 3p)     0.00037       0.37570
   321    C   15  py     Ryd( 5p)     0.00009       2.43328
   322    C   15  pz     Val( 2p)     0.91445      -0.06667
   323    C   15  pz     Ryd( 4p)     0.00689       1.22799
   324    C   15  pz     Ryd( 3p)     0.00033       0.44109
   325    C   15  pz     Ryd( 5p)     0.00025       2.41817
   326    C   15  dxy    Ryd( 3d)     0.00314       1.76905
   327    C   15  dxz    Ryd( 3d)     0.00249       2.25554
   328    C   15  dyz    Ryd( 3d)     0.00192       1.83304
   329    C   15  dx2y2  Ryd( 3d)     0.00179       2.12992
   330    C   15  dz2    Ryd( 3d)     0.00311       2.00044

   331    O   16  S      Cor( 1S)     1.99981     -19.36517
   332    O   16  S      Val( 2S)     1.72648      -0.98340
   333    O   16  S      Ryd( 3S)     0.00430       0.73352
   334    O   16  S      Ryd( 4S)     0.00018       1.59404
   335    O   16  S      Ryd( 5S)     0.00000      49.83536
   336    O   16  px     Val( 2p)     1.81470      -0.34012
   337    O   16  px     Ryd( 3p)     0.00238       0.81557
   338    O   16  px     Ryd( 4p)     0.00005       0.85254
   339    O   16  px     Ryd( 5p)     0.00003       5.19930
   340    O   16  py     Val( 2p)     1.55150      -0.30295
   341    O   16  py     Ryd( 3p)     0.00095       0.71724
   342    O   16  py     Ryd( 4p)     0.00002       0.83195
   343    O   16  py     Ryd( 5p)     0.00003       5.11266
   344    O   16  pz     Val( 2p)     1.60542      -0.32624
   345    O   16  pz     Ryd( 3p)     0.00124       0.78433
   346    O   16  pz     Ryd( 4p)     0.00006       0.78441
   347    O   16  pz     Ryd( 5p)     0.00005       5.29725
   348    O   16  dxy    Ryd( 3d)     0.00055       3.08131
   349    O   16  dxz    Ryd( 3d)     0.00109       3.41441
   350    O   16  dyz    Ryd( 3d)     0.00100       3.24452
   351    O   16  dx2y2  Ryd( 3d)     0.00054       3.05405
   352    O   16  dz2    Ryd( 3d)     0.00128       3.26457

   353    F   17  S      Cor( 1S)     1.99991     -24.99889
   354    F   17  S      Val( 2S)     1.80515      -1.41232
   355    F   17  S      Ryd( 3S)     0.00076       1.25717
   356    F   17  S      Ryd( 4S)     0.00012       1.84112
   357    F   17  S      Ryd( 5S)     0.00000      66.68428
   358    F   17  px     Val( 2p)     1.93448      -0.53772
   359    F   17  px     Ryd( 3p)     0.00242       0.56709
   360    F   17  px     Ryd( 4p)     0.00010       1.38081
   361    F   17  px     Ryd( 5p)     0.00000       6.37790
   362    F   17  py     Val( 2p)     1.70958      -0.52502
   363    F   17  py     Ryd( 3p)     0.00119       0.56623
   364    F   17  py     Ryd( 4p)     0.00019       1.49692
   365    F   17  py     Ryd( 5p)     0.00005       6.51318
   366    F   17  pz     Val( 2p)     1.88408      -0.53579
   367    F   17  pz     Ryd( 3p)     0.00183       0.64713
   368    F   17  pz     Ryd( 4p)     0.00022       1.43508
   369    F   17  pz     Ryd( 5p)     0.00002       6.42723
   370    F   17  dxy    Ryd( 3d)     0.00056       3.98678
   371    F   17  dxz    Ryd( 3d)     0.00018       3.89947
   372    F   17  dyz    Ryd( 3d)     0.00103       4.21706
   373    F   17  dx2y2  Ryd( 3d)     0.00082       4.13679
   374    F   17  dz2    Ryd( 3d)     0.00041       3.95754

   375    H   18  S      Val( 1S)     0.79442       0.10915
   376    H   18  S      Ryd( 2S)     0.00039       0.85029
   377    H   18  S      Ryd( 3S)     0.00021       1.89391

   378    H   19  S      Val( 1S)     0.79297       0.10847
   379    H   19  S      Ryd( 2S)     0.00049       0.78538
   380    H   19  S      Ryd( 3S)     0.00022       1.97200

   381    H   20  S      Val( 1S)     0.79594       0.10090
   382    H   20  S      Ryd( 2S)     0.00078       1.39251
   383    H   20  S      Ryd( 3S)     0.00016       1.43560

   384    H   21  S      Val( 1S)     0.79353       0.10666
   385    H   21  S      Ryd( 3S)     0.00057       1.52690
   386    H   21  S      Ryd( 2S)     0.00024       1.30336

   387    H   22  S      Val( 1S)     0.79345       0.10848
   388    H   22  S      Ryd( 2S)     0.00047       0.79949
   389    H   22  S      Ryd( 3S)     0.00022       1.95216

   390    H   23  S      Val( 1S)     0.75664       0.03335
   391    H   23  S      Ryd( 2S)     0.00219       0.60021
   392    H   23  S      Ryd( 3S)     0.00019       2.41198

   393    H   24  S      Val( 1S)     0.59362       0.13507
   394    H   24  S      Ryd( 2S)     0.00248       0.60842
   395    H   24  S      Ryd( 3S)     0.00038       2.26029

   396    H   25  S      Val( 1S)     0.77969       0.09997
   397    H   25  S      Ryd( 2S)     0.00068       1.01470
   398    H   25  S      Ryd( 3S)     0.00020       1.68037

   399    H   26  S      Val( 1S)     0.79010       0.10651
   400    H   26  S      Ryd( 2S)     0.00040       0.93704
   401    H   26  S      Ryd( 3S)     0.00022       1.80427

   402    H   27  S      Val( 1S)     0.79088       0.10811
   403    H   27  S      Ryd( 2S)     0.00042       0.77408
   404    H   27  S      Ryd( 3S)     0.00022       1.99120

   405    H   28  S      Val( 1S)     0.79154       0.10038
   406    H   28  S      Ryd( 2S)     0.00076       1.37644
   407    H   28  S      Ryd( 3S)     0.00020       1.44760

   408    H   29  S      Val( 1S)     0.84880       0.02706
   409    H   29  S      Ryd( 2S)     0.00075       1.15874
   410    H   29  S      Ryd( 3S)     0.00016       1.63457

 WARNING:  1 low occupancy (<1.9990e) core orbital  found on  C   10

 WARNING:  Population inversion found on atom  C    1
           Population inversion found on atom  C    2
           Population inversion found on atom  C    3
           Population inversion found on atom  C    4
           Population inversion found on atom  C    5
           Population inversion found on atom  C    6
           Population inversion found on atom  C    7
           Population inversion found on atom  C    8
           Population inversion found on atom  N    9
           Population inversion found on atom  C   10
           Population inversion found on atom  C   11
           Population inversion found on atom  C   12
           Population inversion found on atom  C   13
           Population inversion found on atom  C   14
           Population inversion found on atom  C   15
           Population inversion found on atom  O   16
           Population inversion found on atom  H   21


 Summary of Natural Population Analysis:                  
                                                          
                                       Natural Population 
                Natural  -----------------------------------------------
    Atom  No    Charge         Core      Valence    Rydberg      Total
 -----------------------------------------------------------------------
      C    1   -0.19890      1.99929     4.18279    0.01682     6.19890
      C    2   -0.18511      1.99929     4.16896    0.01685     6.18511
      C    3   -0.20212      1.99916     4.18747    0.01549     6.20212
      C    4   -0.03543      1.99911     4.01752    0.01880     6.03543
      C    5   -0.19053      1.99917     4.17503    0.01633     6.19053
      C    6   -0.18708      1.99929     4.17096    0.01683     6.18708
      C    7   -0.07621      1.99905     4.04498    0.03219     6.07621
      C    8   -0.09885      1.99904     4.08189    0.01793     6.09885
      N    9   -0.61237      1.99940     5.59367    0.01930     7.61237
      C   10    0.42604      1.99859     3.54841    0.02697     5.57396
      C   11   -0.25492      1.99919     4.23907    0.01666     6.25492
      C   12   -0.18168      1.99930     4.16604    0.01634     6.18168
      C   13   -0.19977      1.99929     4.18377    0.01671     6.19977
      C   14   -0.18578      1.99919     4.17138    0.01521     6.18578
      C   15    0.57204      1.99947     3.39023    0.03826     5.42796
      O   16   -0.71167      1.99981     6.69810    0.01376     8.71167
      F   17   -0.34308      1.99991     7.33329    0.00988     9.34308
      H   18    0.20498      0.00000     0.79442    0.00060     0.79502
      H   19    0.20632      0.00000     0.79297    0.00071     0.79368
      H   20    0.20312      0.00000     0.79594    0.00094     0.79688
      H   21    0.20565      0.00000     0.79353    0.00081     0.79435
      H   22    0.20586      0.00000     0.79345    0.00069     0.79414
      H   23    0.24098      0.00000     0.75664    0.00238     0.75902
      H   24    0.40352      0.00000     0.59362    0.00286     0.59648
      H   25    0.21943      0.00000     0.77969    0.00088     0.78057
      H   26    0.20928      0.00000     0.79010    0.00062     0.79072
      H   27    0.20849      0.00000     0.79088    0.00064     0.79151
      H   28    0.20750      0.00000     0.79154    0.00096     0.79250
      H   29    0.15029      0.00000     0.84880    0.00091     0.84971
 =======================================================================
   * Total *    0.00000     33.98755    85.67512    0.33733   120.00000

                                 Natural Population      
 --------------------------------------------------------
   Core                      33.98755 ( 99.9634% of  34)
   Valence                   85.67512 ( 99.6222% of  86)
   Natural Minimal Basis    119.66267 ( 99.7189% of 120)
   Natural Rydberg Basis      0.33733 (  0.2811% of 120)
 --------------------------------------------------------

    Atom  No          Natural Electron Configuration
 ----------------------------------------------------------------------------
      C    1      [core]2S( 0.95)2p( 3.23)4p( 0.01)
      C    2      [core]2S( 0.95)2p( 3.22)4p( 0.01)
      C    3      [core]2S( 0.94)2p( 3.25)4p( 0.01)
      C    4      [core]2S( 0.88)2p( 3.14)4p( 0.01)
      C    5      [core]2S( 0.94)2p( 3.24)4p( 0.01)
      C    6      [core]2S( 0.95)2p( 3.22)4p( 0.01)
      C    7      [core]2S( 0.90)2p( 3.15)3p( 0.01)4p( 0.02)
      C    8      [core]2S( 0.89)2p( 3.19)4p( 0.01)
      N    9      [core]2S( 1.24)2p( 4.35)3p( 0.01)4p( 0.01)
      C   10      [core]2S( 0.82)2p( 2.73)3d( 0.01)4p( 0.02)
      C   11      [core]2S( 0.96)2p( 3.28)4p( 0.01)
      C   12      [core]2S( 0.95)2p( 3.22)4p( 0.01)
      C   13      [core]2S( 0.95)2p( 3.24)4p( 0.01)
      C   14      [core]2S( 0.94)2p( 3.24)4p( 0.01)
      C   15      [core]2S( 0.86)2p( 2.53)4S( 0.01)3d( 0.01)4p( 0.02)
      O   16      [core]2S( 1.73)2p( 4.97)
      F   17      [core]2S( 1.81)2p( 5.53)3p( 0.01)
      H   18            1S( 0.79)
      H   19            1S( 0.79)
      H   20            1S( 0.80)
      H   21            1S( 0.79)
      H   22            1S( 0.79)
      H   23            1S( 0.76)
      H   24            1S( 0.59)
      H   25            1S( 0.78)
      H   26            1S( 0.79)
      H   27            1S( 0.79)
      H   28            1S( 0.79)
      H   29            1S( 0.85)


 Wiberg bond index matrix in the NAO basis:                                    

     Atom    1       2       3       4       5       6       7       8       9
     ---- ------  ------  ------  ------  ------  ------  ------  ------  ------
   1.  C  0.0000  1.4283  0.0111  0.1084  0.0112  1.4417  0.0013  0.0020  0.0038
   2.  C  1.4283  0.0000  1.4437  0.0130  0.1105  0.0114  0.0082  0.0007  0.0007
   3.  C  0.0111  1.4437  0.0000  1.3928  0.0124  0.1137  0.0104  0.0052  0.0071
   4.  C  0.1084  0.0130  1.3928  0.0000  1.4100  0.0127  0.9810  0.0155  0.0192
   5.  C  0.0112  0.1105  0.0124  1.4100  0.0000  1.4282  0.0108  0.0083  0.0111
   6.  C  1.4417  0.0114  0.1137  0.0127  1.4282  0.0000  0.0073  0.0003  0.0005
   7.  C  0.0013  0.0082  0.0104  0.9810  0.0108  0.0073  0.0000  0.9865  0.9629
   8.  C  0.0020  0.0007  0.0052  0.0155  0.0083  0.0003  0.9865  0.0000  0.0170
   9.  N  0.0038  0.0007  0.0071  0.0192  0.0111  0.0005  0.9629  0.0170  0.0000
  10.  C  0.0006  0.0004  0.0011  0.0060  0.0015  0.0003  0.0094  1.3554  0.0067
  11.  C  0.0001  0.0001  0.0004  0.0005  0.0003  0.0001  0.0078  0.0128  0.0007
  12.  C  0.0006  0.0001  0.0007  0.0030  0.0009  0.0002  0.0013  0.1060  0.0005
  13.  C  0.0002  0.0000  0.0004  0.0003  0.0004  0.0000  0.0078  0.0132  0.0008
  14.  C  0.0008  0.0003  0.0014  0.0096  0.0016  0.0004  0.0112  1.4054  0.0038
  15.  C  0.0006  0.0002  0.0013  0.0080  0.0010  0.0003  0.0112  0.0074  1.2453
  16.  O  0.0008  0.0001  0.0012  0.0036  0.0014  0.0002  0.0143  0.0043  0.1664
  17.  F  0.0002  0.0003  0.0006  0.0017  0.0014  0.0006  0.0050  0.0468  0.0010
  18.  H  0.9299  0.0036  0.0077  0.0003  0.0076  0.0037  0.0004  0.0000  0.0000
  19.  H  0.0037  0.9299  0.0036  0.0069  0.0003  0.0075  0.0003  0.0000  0.0000
  20.  H  0.0075  0.0040  0.9282  0.0037  0.0090  0.0004  0.0020  0.0003  0.0002
  21.  H  0.0075  0.0004  0.0087  0.0039  0.9281  0.0037  0.0019  0.0002  0.0003
  22.  H  0.0038  0.0076  0.0004  0.0069  0.0036  0.9299  0.0003  0.0001  0.0001
  23.  H  0.0001  0.0002  0.0089  0.0033  0.0026  0.0007  0.8877  0.0024  0.0013
  24.  H  0.0000  0.0001  0.0004  0.0005  0.0004  0.0001  0.0058  0.0005  0.8025
  25.  H  0.0000  0.0000  0.0000  0.0000  0.0000  0.0000  0.0004  0.0059  0.0003
  26.  H  0.0000  0.0000  0.0000  0.0000  0.0000  0.0000  0.0004  0.0003  0.0000
  27.  H  0.0000  0.0000  0.0000  0.0001  0.0000  0.0000  0.0003  0.0071  0.0001
  28.  H  0.0000  0.0000  0.0001  0.0002  0.0001  0.0000  0.0024  0.0039  0.0009
  29.  H  0.0000  0.0000  0.0001  0.0002  0.0000  0.0000  0.0006  0.0001  0.0031

     Atom   10      11      12      13      14      15      16      17      18
     ---- ------  ------  ------  ------  ------  ------  ------  ------  ------
   1.  C  0.0006  0.0001  0.0006  0.0002  0.0008  0.0006  0.0008  0.0002  0.9299
   2.  C  0.0004  0.0001  0.0001  0.0000  0.0003  0.0002  0.0001  0.0003  0.0036
   3.  C  0.0011  0.0004  0.0007  0.0004  0.0014  0.0013  0.0012  0.0006  0.0077
   4.  C  0.0060  0.0005  0.0030  0.0003  0.0096  0.0080  0.0036  0.0017  0.0003
   5.  C  0.0015  0.0003  0.0009  0.0004  0.0016  0.0010  0.0014  0.0014  0.0076
   6.  C  0.0003  0.0001  0.0002  0.0000  0.0004  0.0003  0.0002  0.0006  0.0037
   7.  C  0.0094  0.0078  0.0013  0.0078  0.0112  0.0112  0.0143  0.0050  0.0004
   8.  C  1.3554  0.0128  0.1060  0.0132  1.4054  0.0074  0.0043  0.0468  0.0000
   9.  N  0.0067  0.0007  0.0005  0.0008  0.0038  1.2453  0.1664  0.0010  0.0000
  10.  C  0.0000  1.3991  0.0141  0.1036  0.0142  0.0005  0.0007  0.8987  0.0000
  11.  C  1.3991  0.0000  1.4324  0.0111  0.1090  0.0003  0.0002  0.0480  0.0000
  12.  C  0.0141  1.4324  0.0000  1.4356  0.0115  0.0001  0.0001  0.0066  0.0000
  13.  C  0.1036  0.0111  1.4356  0.0000  1.4309  0.0001  0.0002  0.0129  0.0000
  14.  C  0.0142  0.1090  0.0115  1.4309  0.0000  0.0007  0.0007  0.0065  0.0000
  15.  C  0.0005  0.0003  0.0001  0.0001  0.0007  0.0000  1.6077  0.0002  0.0000
  16.  O  0.0007  0.0002  0.0001  0.0002  0.0007  1.6077  0.0000  0.0001  0.0000
  17.  F  0.8987  0.0480  0.0066  0.0129  0.0065  0.0002  0.0001  0.0000  0.0000
  18.  H  0.0000  0.0000  0.0000  0.0000  0.0000  0.0000  0.0000  0.0000  0.0000
  19.  H  0.0000  0.0000  0.0000  0.0000  0.0000  0.0000  0.0000  0.0000  0.0026
  20.  H  0.0001  0.0000  0.0000  0.0001  0.0006  0.0001  0.0000  0.0000  0.0002
  21.  H  0.0001  0.0000  0.0000  0.0000  0.0001  0.0001  0.0001  0.0001  0.0002
  22.  H  0.0000  0.0000  0.0000  0.0000  0.0000  0.0000  0.0000  0.0000  0.0026
  23.  H  0.0054  0.0004  0.0031  0.0002  0.0116  0.0017  0.0019  0.0014  0.0000
  24.  H  0.0002  0.0000  0.0001  0.0001  0.0005  0.0045  0.0045  0.0001  0.0000
  25.  H  0.0035  0.9240  0.0052  0.0074  0.0006  0.0000  0.0001  0.0027  0.0000
  26.  H  0.0066  0.0037  0.9287  0.0039  0.0076  0.0000  0.0000  0.0005  0.0000
  27.  H  0.0004  0.0077  0.0038  0.9285  0.0038  0.0000  0.0000  0.0003  0.0000
  28.  H  0.0077  0.0003  0.0074  0.0041  0.9267  0.0001  0.0001  0.0007  0.0000
  29.  H  0.0000  0.0000  0.0000  0.0000  0.0001  0.9254  0.0383  0.0000  0.0000

     Atom   19      20      21      22      23      24      25      26      27
     ---- ------  ------  ------  ------  ------  ------  ------  ------  ------
   1.  C  0.0037  0.0075  0.0075  0.0038  0.0001  0.0000  0.0000  0.0000  0.0000
   2.  C  0.9299  0.0040  0.0004  0.0076  0.0002  0.0001  0.0000  0.0000  0.0000
   3.  C  0.0036  0.9282  0.0087  0.0004  0.0089  0.0004  0.0000  0.0000  0.0000
   4.  C  0.0069  0.0037  0.0039  0.0069  0.0033  0.0005  0.0000  0.0000  0.0001
   5.  C  0.0003  0.0090  0.9281  0.0036  0.0026  0.0004  0.0000  0.0000  0.0000
   6.  C  0.0075  0.0004  0.0037  0.9299  0.0007  0.0001  0.0000  0.0000  0.0000
   7.  C  0.0003  0.0020  0.0019  0.0003  0.8877  0.0058  0.0004  0.0004  0.0003
   8.  C  0.0000  0.0003  0.0002  0.0001  0.0024  0.0005  0.0059  0.0003  0.0071
   9.  N  0.0000  0.0002  0.0003  0.0001  0.0013  0.8025  0.0003  0.0000  0.0001
  10.  C  0.0000  0.0001  0.0001  0.0000  0.0054  0.0002  0.0035  0.0066  0.0004
  11.  C  0.0000  0.0000  0.0000  0.0000  0.0004  0.0000  0.9240  0.0037  0.0077
  12.  C  0.0000  0.0000  0.0000  0.0000  0.0031  0.0001  0.0052  0.9287  0.0038
  13.  C  0.0000  0.0001  0.0000  0.0000  0.0002  0.0001  0.0074  0.0039  0.9285
  14.  C  0.0000  0.0006  0.0001  0.0000  0.0116  0.0005  0.0006  0.0076  0.0038
  15.  C  0.0000  0.0001  0.0001  0.0000  0.0017  0.0045  0.0000  0.0000  0.0000
  16.  O  0.0000  0.0000  0.0001  0.0000  0.0019  0.0045  0.0001  0.0000  0.0000
  17.  F  0.0000  0.0000  0.0001  0.0000  0.0014  0.0001  0.0027  0.0005  0.0003
  18.  H  0.0026  0.0002  0.0002  0.0026  0.0000  0.0000  0.0000  0.0000  0.0000
  19.  H  0.0000  0.0026  0.0004  0.0002  0.0003  0.0000  0.0000  0.0000  0.0000
  20.  H  0.0026  0.0000  0.0002  0.0004  0.0003  0.0003  0.0000  0.0000  0.0000
  21.  H  0.0004  0.0002  0.0000  0.0026  0.0004  0.0000  0.0000  0.0000  0.0000
  22.  H  0.0002  0.0004  0.0026  0.0000  0.0001  0.0000  0.0000  0.0000  0.0000
  23.  H  0.0003  0.0003  0.0004  0.0001  0.0000  0.0099  0.0000  0.0000  0.0002
  24.  H  0.0000  0.0003  0.0000  0.0000  0.0099  0.0000  0.0000  0.0000  0.0000
  25.  H  0.0000  0.0000  0.0000  0.0000  0.0000  0.0000  0.0000  0.0027  0.0001
  26.  H  0.0000  0.0000  0.0000  0.0000  0.0000  0.0000  0.0027  0.0000  0.0026
  27.  H  0.0000  0.0000  0.0000  0.0000  0.0002  0.0000  0.0001  0.0026  0.0000
  28.  H  0.0000  0.0000  0.0000  0.0000  0.0003  0.0003  0.0003  0.0002  0.0025
  29.  H  0.0000  0.0000  0.0000  0.0000  0.0011  0.0097  0.0000  0.0000  0.0000

     Atom   28      29
     ---- ------  ------
   1.  C  0.0000  0.0000
   2.  C  0.0000  0.0000
   3.  C  0.0001  0.0001
   4.  C  0.0002  0.0002
   5.  C  0.0001  0.0000
   6.  C  0.0000  0.0000
   7.  C  0.0024  0.0006
   8.  C  0.0039  0.0001
   9.  N  0.0009  0.0031
  10.  C  0.0077  0.0000
  11.  C  0.0003  0.0000
  12.  C  0.0074  0.0000
  13.  C  0.0041  0.0000
  14.  C  0.9267  0.0001
  15.  C  0.0001  0.9254
  16.  O  0.0001  0.0383
  17.  F  0.0007  0.0000
  18.  H  0.0000  0.0000
  19.  H  0.0000  0.0000
  20.  H  0.0000  0.0000
  21.  H  0.0000  0.0000
  22.  H  0.0000  0.0000
  23.  H  0.0003  0.0011
  24.  H  0.0003  0.0097
  25.  H  0.0003  0.0000
  26.  H  0.0002  0.0000
  27.  H  0.0025  0.0000
  28.  H  0.0000  0.0001
  29.  H  0.0001  0.0000


 Wiberg bond index, Totals by atom:                                            

     Atom    1
     ---- ------
   1.  C  3.9642
   2.  C  3.9638
   3.  C  3.9613
   4.  C  4.0114
   5.  C  3.9628
   6.  C  3.9641
   7.  C  3.9386
   8.  C  4.0077
   9.  N  3.2562
  10.  C  3.8362
  11.  C  3.9589
  12.  C  3.9622
  13.  C  3.9619
  14.  C  3.9599
  15.  C  3.8171
  16.  O  1.8471
  17.  F  1.0364
  18.  H  0.9589
  19.  H  0.9586
  20.  H  0.9602
  21.  H  0.9590
  22.  H  0.9587
  23.  H  0.9455
  24.  H  0.8406
  25.  H  0.9532
  26.  H  0.9572
  27.  H  0.9575
  28.  H  0.9585
  29.  H  0.9790


 Atom-atom overlap-weighted NAO bond order:                                    

     Atom    1       2       3       4       5       6       7       8       9
     ---- ------  ------  ------  ------  ------  ------  ------  ------  ------
   1.  C  0.0000  1.1442  0.0147 -0.0450  0.0141  1.1497  0.0007 -0.0004 -0.0001
   2.  C  1.1442  0.0000  1.1434  0.0246 -0.0405  0.0163  0.0095  0.0002 -0.0011
   3.  C  0.0147  1.1434  0.0000  1.1251  0.0122 -0.0421  0.0143 -0.0108 -0.0060
   4.  C -0.0450  0.0246  1.1251  0.0000  1.1304  0.0220  0.8630  0.0240  0.0117
   5.  C  0.0141 -0.0405  0.0122  1.1304  0.0000  1.1386  0.0225  0.0015  0.0019
   6.  C  1.1497  0.0163 -0.0421  0.0220  1.1386  0.0000  0.0094 -0.0010 -0.0013
   7.  C  0.0007  0.0095  0.0143  0.8630  0.0225  0.0094  0.0000  0.8608  0.8180
   8.  C -0.0004  0.0002 -0.0108  0.0240  0.0015 -0.0010  0.8608  0.0000 -0.0008
   9.  N -0.0001 -0.0011 -0.0060  0.0117  0.0019 -0.0013  0.8180 -0.0008  0.0000
  10.  C -0.0000 -0.0003 -0.0009 -0.0136 -0.0010  0.0000  0.0108  1.1268  0.0020
  11.  C  0.0001 -0.0002 -0.0001 -0.0001  0.0007  0.0001  0.0092  0.0309 -0.0014
  12.  C -0.0000  0.0000  0.0003 -0.0005 -0.0001 -0.0000  0.0012 -0.0402 -0.0007
  13.  C -0.0000  0.0001  0.0009 -0.0007 -0.0000 -0.0000  0.0089  0.0160 -0.0002
  14.  C -0.0001  0.0006 -0.0010 -0.0011  0.0004 -0.0001  0.0180  1.1257 -0.0059
  15.  C -0.0001 -0.0001  0.0009  0.0024  0.0019  0.0001  0.0108  0.0017  1.0334
  16.  O -0.0000  0.0000  0.0000 -0.0002  0.0000  0.0000  0.0056 -0.0008 -0.0343
  17.  F  0.0001 -0.0002  0.0003 -0.0016  0.0024  0.0007 -0.0016 -0.0312 -0.0001
  18.  H  0.8054  0.0176  0.0023  0.0004  0.0019  0.0175 -0.0002  0.0000  0.0000
  19.  H  0.0184  0.8081  0.0163  0.0011 -0.0006  0.0029 -0.0006  0.0000  0.0000
  20.  H  0.0027  0.0181  0.8003  0.0155  0.0028  0.0012 -0.0018 -0.0014 -0.0009
  21.  H  0.0029  0.0015  0.0025  0.0164  0.8000  0.0169 -0.0045  0.0003  0.0004
  22.  H  0.0184  0.0026 -0.0006  0.0014  0.0161  0.8060 -0.0006  0.0000  0.0000
  23.  H -0.0001 -0.0007  0.0063  0.0071 -0.0000  0.0001  0.7527  0.0050 -0.0018
  24.  H -0.0000  0.0000  0.0050 -0.0026  0.0009 -0.0002  0.0002 -0.0023  0.7101
  25.  H -0.0000  0.0000  0.0000  0.0000  0.0000  0.0000 -0.0004  0.0009  0.0000
  26.  H  0.0000 -0.0000 -0.0000  0.0000  0.0000  0.0000 -0.0002  0.0005  0.0000
  27.  H  0.0000 -0.0000 -0.0001  0.0000  0.0000  0.0000 -0.0009  0.0051 -0.0000
  28.  H -0.0000  0.0001 -0.0000  0.0002 -0.0000  0.0000 -0.0038  0.0125 -0.0017
  29.  H  0.0000 -0.0000  0.0004  0.0012  0.0002  0.0000 -0.0039  0.0007 -0.0064

     Atom   10      11      12      13      14      15      16      17      18
     ---- ------  ------  ------  ------  ------  ------  ------  ------  ------
   1.  C -0.0000  0.0001 -0.0000 -0.0000 -0.0001 -0.0001 -0.0000  0.0001  0.8054
   2.  C -0.0003 -0.0002  0.0000  0.0001  0.0006 -0.0001  0.0000 -0.0002  0.0176
   3.  C -0.0009 -0.0001  0.0003  0.0009 -0.0010  0.0009  0.0000  0.0003  0.0023
   4.  C -0.0136 -0.0001 -0.0005 -0.0007 -0.0011  0.0024 -0.0002 -0.0016  0.0004
   5.  C -0.0010  0.0007 -0.0001 -0.0000  0.0004  0.0019  0.0000  0.0024  0.0019
   6.  C  0.0000  0.0001 -0.0000 -0.0000 -0.0001  0.0001  0.0000  0.0007  0.0175
   7.  C  0.0108  0.0092  0.0012  0.0089  0.0180  0.0108  0.0056 -0.0016 -0.0002
   8.  C  1.1268  0.0309 -0.0402  0.0160  1.1257  0.0017 -0.0008 -0.0312  0.0000
   9.  N  0.0020 -0.0014 -0.0007 -0.0002 -0.0059  1.0334 -0.0343 -0.0001  0.0000
  10.  C  0.0000  1.1469  0.0305 -0.0342  0.0277  0.0001 -0.0001  0.7429 -0.0000
  11.  C  1.1469  0.0000  1.1438  0.0115 -0.0375 -0.0003 -0.0000 -0.0277 -0.0000
  12.  C  0.0305  1.1438  0.0000  1.1465  0.0122 -0.0000  0.0000  0.0014  0.0000
  13.  C -0.0342  0.0115  1.1465  0.0000  1.1400  0.0002  0.0001  0.0000  0.0000
  14.  C  0.0277 -0.0375  0.0122  1.1400  0.0000  0.0012 -0.0006  0.0037 -0.0000
  15.  C  0.0001 -0.0003 -0.0000  0.0002  0.0012  0.0000  1.2239 -0.0003  0.0000
  16.  O -0.0001 -0.0000  0.0000  0.0001 -0.0006  1.2239  0.0000 -0.0000  0.0000
  17.  F  0.7429 -0.0277  0.0014  0.0000  0.0037 -0.0003 -0.0000  0.0000  0.0000
  18.  H -0.0000 -0.0000  0.0000  0.0000 -0.0000  0.0000  0.0000  0.0000  0.0000
  19.  H -0.0000 -0.0000 -0.0000 -0.0000  0.0000 -0.0000  0.0000  0.0000 -0.0034
  20.  H -0.0003  0.0001  0.0001  0.0002 -0.0004 -0.0002 -0.0001  0.0001  0.0000
  21.  H  0.0001 -0.0000  0.0000  0.0000 -0.0000 -0.0002 -0.0000  0.0001  0.0000
  22.  H -0.0000 -0.0000  0.0000  0.0000  0.0000 -0.0000  0.0000  0.0000 -0.0034
  23.  H -0.0062  0.0004 -0.0001 -0.0004  0.0030  0.0008  0.0005  0.0040  0.0000
  24.  H -0.0003 -0.0001 -0.0000 -0.0001  0.0021  0.0079  0.0075 -0.0001  0.0000
  25.  H  0.0156  0.8025  0.0216  0.0026  0.0000 -0.0000 -0.0000  0.0022 -0.0000
  26.  H  0.0002  0.0172  0.8049  0.0181  0.0016 -0.0000  0.0000  0.0000 -0.0000
  27.  H -0.0002  0.0058  0.0163  0.8011  0.0133 -0.0000 -0.0000  0.0000 -0.0000
  28.  H  0.0004  0.0016  0.0031  0.0186  0.8002  0.0000  0.0001 -0.0000  0.0000
  29.  H -0.0001 -0.0000 -0.0000 -0.0000  0.0003  0.8074 -0.0118  0.0000 -0.0000

     Atom   19      20      21      22      23      24      25      26      27
     ---- ------  ------  ------  ------  ------  ------  ------  ------  ------
   1.  C  0.0184  0.0027  0.0029  0.0184 -0.0001 -0.0000 -0.0000  0.0000  0.0000
   2.  C  0.8081  0.0181  0.0015  0.0026 -0.0007  0.0000  0.0000 -0.0000 -0.0000
   3.  C  0.0163  0.8003  0.0025 -0.0006  0.0063  0.0050  0.0000 -0.0000 -0.0001
   4.  C  0.0011  0.0155  0.0164  0.0014  0.0071 -0.0026  0.0000  0.0000  0.0000
   5.  C -0.0006  0.0028  0.8000  0.0161 -0.0000  0.0009  0.0000  0.0000  0.0000
   6.  C  0.0029  0.0012  0.0169  0.8060  0.0001 -0.0002  0.0000  0.0000  0.0000
   7.  C -0.0006 -0.0018 -0.0045 -0.0006  0.7527  0.0002 -0.0004 -0.0002 -0.0009
   8.  C  0.0000 -0.0014  0.0003  0.0000  0.0050 -0.0023  0.0009  0.0005  0.0051
   9.  N  0.0000 -0.0009  0.0004  0.0000 -0.0018  0.7101  0.0000  0.0000 -0.0000
  10.  C -0.0000 -0.0003  0.0001 -0.0000 -0.0062 -0.0003  0.0156  0.0002 -0.0002
  11.  C -0.0000  0.0001 -0.0000 -0.0000  0.0004 -0.0001  0.8025  0.0172  0.0058
  12.  C -0.0000  0.0001  0.0000  0.0000 -0.0001 -0.0000  0.0216  0.8049  0.0163
  13.  C -0.0000  0.0002  0.0000  0.0000 -0.0004 -0.0001  0.0026  0.0181  0.8011
  14.  C  0.0000 -0.0004 -0.0000  0.0000  0.0030  0.0021  0.0000  0.0016  0.0133
  15.  C -0.0000 -0.0002 -0.0002 -0.0000  0.0008  0.0079 -0.0000 -0.0000 -0.0000
  16.  O  0.0000 -0.0001 -0.0000  0.0000  0.0005  0.0075 -0.0000  0.0000 -0.0000
  17.  F  0.0000  0.0001  0.0001  0.0000  0.0040 -0.0001  0.0022  0.0000  0.0000
  18.  H -0.0034  0.0000  0.0000 -0.0034  0.0000  0.0000 -0.0000 -0.0000 -0.0000
  19.  H  0.0000 -0.0035 -0.0000  0.0000  0.0000  0.0000 -0.0000 -0.0000  0.0000
  20.  H -0.0035  0.0000  0.0000 -0.0000  0.0000  0.0007  0.0000 -0.0000 -0.0000
  21.  H -0.0000  0.0000  0.0000 -0.0034  0.0019 -0.0000 -0.0000 -0.0000  0.0000
  22.  H  0.0000 -0.0000 -0.0034  0.0000  0.0000  0.0000 -0.0000  0.0000  0.0000
  23.  H  0.0000  0.0000  0.0019  0.0000  0.0000  0.0038  0.0000  0.0000  0.0000
  24.  H  0.0000  0.0007 -0.0000  0.0000  0.0038  0.0000 -0.0000  0.0000 -0.0000
  25.  H -0.0000  0.0000 -0.0000 -0.0000  0.0000 -0.0000  0.0000 -0.0032 -0.0000
  26.  H -0.0000 -0.0000 -0.0000  0.0000  0.0000  0.0000 -0.0032  0.0000 -0.0024
  27.  H  0.0000 -0.0000  0.0000  0.0000  0.0000 -0.0000 -0.0000 -0.0024  0.0000
  28.  H  0.0000 -0.0004  0.0000 -0.0000  0.0001  0.0019 -0.0000  0.0000 -0.0031
  29.  H -0.0000 -0.0000 -0.0001 -0.0000  0.0041  0.0036 -0.0000 -0.0000 -0.0000

     Atom   28      29
     ---- ------  ------
   1.  C -0.0000  0.0000
   2.  C  0.0001 -0.0000
   3.  C -0.0000  0.0004
   4.  C  0.0002  0.0012
   5.  C -0.0000  0.0002
   6.  C  0.0000  0.0000
   7.  C -0.0038 -0.0039
   8.  C  0.0125  0.0007
   9.  N -0.0017 -0.0064
  10.  C  0.0004 -0.0001
  11.  C  0.0016 -0.0000
  12.  C  0.0031 -0.0000
  13.  C  0.0186 -0.0000
  14.  C  0.8002  0.0003
  15.  C  0.0000  0.8074
  16.  O  0.0001 -0.0118
  17.  F -0.0000  0.0000
  18.  H  0.0000 -0.0000
  19.  H  0.0000 -0.0000
  20.  H -0.0004 -0.0000
  21.  H  0.0000 -0.0001
  22.  H -0.0000 -0.0000
  23.  H  0.0001  0.0041
  24.  H  0.0019  0.0036
  25.  H -0.0000 -0.0000
  26.  H  0.0000 -0.0000
  27.  H -0.0031 -0.0000
  28.  H  0.0000 -0.0001
  29.  H -0.0001  0.0000


 Atom-atom overlap-weighted NAO bond order, Totals by atom:                    

     Atom    1
     ---- ------
   1.  C  3.1255
   2.  C  3.1439
   3.  C  3.0837
   4.  C  3.1811
   5.  C  3.1064
   6.  C  3.1370
   7.  C  3.3973
   8.  C  3.1237
   9.  N  2.5149
  10.  C  3.0466
  11.  C  3.1035
  12.  C  3.1403
  13.  C  3.1293
  14.  C  3.1034
  15.  C  3.0915
  16.  O  1.1900
  17.  F  0.6952
  18.  H  0.8381
  19.  H  0.8387
  20.  H  0.8329
  21.  H  0.8348
  22.  H  0.8367
  23.  H  0.7808
  24.  H  0.7381
  25.  H  0.8420
  26.  H  0.8368
  27.  H  0.8350
  28.  H  0.8298
  29.  H  0.7956


 MO bond order:                                                                

     Atom    1       2       3       4       5       6       7       8       9
     ---- ------  ------  ------  ------  ------  ------  ------  ------  ------
   1.  C  0.0000  0.5600  0.0147 -0.5038  0.2127  1.3436 -0.0273  0.0180 -0.1620
   2.  C  0.5600  0.0000  0.7910 -0.1241 -0.5734  0.2144 -0.0942 -0.0062 -0.0241
   3.  C  0.0147  0.7910  0.0000  1.2055 -0.1416 -0.5269  0.1776  0.0240  0.2035
   4.  C -0.5038 -0.1241  1.2055  0.0000  0.4286  0.1263 -0.2024  0.0357  0.1373
   5.  C  0.2127 -0.5734 -0.1416  0.4286  0.0000  0.7453  0.0664 -0.0331  0.1988
   6.  C  1.3436  0.2144 -0.5269  0.1263  0.7453  0.0000 -0.0496  0.0033  0.0254
   7.  C -0.0273 -0.0942  0.1776 -0.2024  0.0664 -0.0496  0.0000  0.2386 -1.6240
   8.  C  0.0180 -0.0062  0.0240  0.0357 -0.0331  0.0033  0.2386  0.0000  0.2479
   9.  N -0.1620 -0.0241  0.2035  0.1373  0.1988  0.0254 -1.6240  0.2479  0.0000
  10.  C  0.0216 -0.0214 -0.0096  0.0439 -0.0223  0.0247 -0.0211 -0.5185 -0.0256
  11.  C -0.0021  0.0028 -0.0003  0.0119 -0.0074  0.0031  0.0280  0.3416  0.0232
  12.  C -0.0240  0.0055  0.0347 -0.0044  0.0301 -0.0122 -0.0085 -0.1220 -0.0115
  13.  C  0.0025  0.0034  0.0004 -0.0164  0.0038 -0.0037  0.0218  0.0003 -0.0106
  14.  C  0.0033 -0.0092  0.0045  0.0097 -0.0208  0.0028  0.1721 -0.2877  0.0117
  15.  C  0.0022  0.0137 -0.0340  0.0060 -0.0352  0.0065 -0.1531  0.0425  0.0322
  16.  O -0.0069 -0.0046  0.0196  0.0217  0.0090  0.0127 -0.1195  0.0055  0.0540
  17.  F -0.0025 -0.0049 -0.0080  0.0213  0.0642  0.0018  0.0643  0.2980  0.0093
  18.  H  1.2931  0.0828  0.1133  0.0308  0.0901 -0.0339  0.0266  0.0047  0.0013
  19.  H -0.0622  0.3372  0.0872  0.0302  0.0001  0.0226 -0.0041  0.0063 -0.0020
  20.  H -0.0383 -0.0167 -0.4951  0.0186 -0.0403  0.0071 -0.0543 -0.0115  0.0262
  21.  H  0.0480  0.0191  0.0683  0.0842  0.6847 -0.0569 -0.0417  0.0046  0.0208
  22.  H  0.0169  0.1174  0.0225  0.1182  0.0554  1.4657 -0.0012  0.0031  0.0153
  23.  H -0.0035  0.0147  0.0520 -0.0590  0.0264 -0.0256  0.7492 -0.0077  0.0270
  24.  H -0.0012  0.0077 -0.0451  0.0157 -0.0070  0.0202 -0.0170  0.0269 -0.0563
  25.  H -0.0016 -0.0008  0.0007 -0.0005 -0.0000 -0.0011  0.0052  0.1135  0.0152
  26.  H  0.0017  0.0004 -0.0026  0.0025 -0.0034 -0.0002  0.0200  0.0197  0.0039
  27.  H -0.0052 -0.0031  0.0121  0.0004  0.0052  0.0011 -0.0073 -0.0429 -0.0153
  28.  H -0.0026 -0.0022  0.0146 -0.0025  0.0123 -0.0009 -0.0155 -0.0115  0.0025
  29.  H  0.0017  0.0019 -0.0063 -0.0055 -0.0062  0.0019 -0.0435  0.0012 -0.1186

     Atom   10      11      12      13      14      15      16      17      18
     ---- ------  ------  ------  ------  ------  ------  ------  ------  ------
   1.  C  0.0216 -0.0021 -0.0240  0.0025  0.0033  0.0022 -0.0069 -0.0025  1.2931
   2.  C -0.0214  0.0028  0.0055  0.0034 -0.0092  0.0137 -0.0046 -0.0049  0.0828
   3.  C -0.0096 -0.0003  0.0347  0.0004  0.0045 -0.0340  0.0196 -0.0080  0.1133
   4.  C  0.0439  0.0119 -0.0044 -0.0164  0.0097  0.0060  0.0217  0.0213  0.0308
   5.  C -0.0223 -0.0074  0.0301  0.0038 -0.0208 -0.0352  0.0090  0.0642  0.0901
   6.  C  0.0247  0.0031 -0.0122 -0.0037  0.0028  0.0065  0.0127  0.0018 -0.0339
   7.  C -0.0211  0.0280 -0.0085  0.0218  0.1721 -0.1531 -0.1195  0.0643  0.0266
   8.  C -0.5185  0.3416 -0.1220  0.0003 -0.2877  0.0425  0.0055  0.2980  0.0047
   9.  N -0.0256  0.0232 -0.0115 -0.0106  0.0117  0.0322  0.0540  0.0093  0.0013
  10.  C  0.0000  0.8227  0.0998 -0.1461 -0.1809  0.0112 -0.0103  0.1316  0.0001
  11.  C  0.8227  0.0000 -0.0587  0.1996 -0.0999 -0.0031  0.0098  0.0210 -0.0031
  12.  C  0.0998 -0.0587  0.0000 -0.6440 -0.0467  0.0070 -0.0157 -0.0185  0.0000
  13.  C -0.1461  0.1996 -0.6440  0.0000  0.5118  0.0008  0.0029  0.0683  0.0010
  14.  C -0.1809 -0.0999 -0.0467  0.5118  0.0000 -0.0127 -0.0209 -0.1350  0.0026
  15.  C  0.0112 -0.0031  0.0070  0.0008 -0.0127  0.0000 -0.9805  0.0023 -0.0013
  16.  O -0.0103  0.0098 -0.0157  0.0029 -0.0209 -0.9805  0.0000  0.0038  0.0020
  17.  F  0.1316  0.0210 -0.0185  0.0683 -0.1350  0.0023  0.0038  0.0000  0.0020
  18.  H  0.0001 -0.0031  0.0000  0.0010  0.0026 -0.0013  0.0020  0.0020  0.0000
  19.  H  0.0021 -0.0020 -0.0026 -0.0001  0.0033  0.0020  0.0032  0.0021 -0.0560
  20.  H  0.0003 -0.0004  0.0006 -0.0020  0.0118  0.0075  0.0052  0.0008 -0.0098
  21.  H  0.0076  0.0019  0.0012  0.0059 -0.0043  0.0036  0.0024  0.0056 -0.0103
  22.  H  0.0038 -0.0014 -0.0022  0.0007  0.0044  0.0028  0.0033  0.0020 -0.0560
  23.  H  0.0640  0.0003 -0.0466 -0.0177  0.1533 -0.0237  0.0548 -0.0275  0.0019
  24.  H -0.0070  0.0115 -0.0144  0.0140 -0.0052  0.1356 -0.1038  0.0175  0.0007
  25.  H  0.0913  1.7920  0.1085  0.1518  0.0394 -0.0035  0.0089  0.0139 -0.0003
  26.  H  0.0931 -0.0838  0.7676  0.1275  0.0725 -0.0001  0.0020 -0.0041 -0.0001
  27.  H -0.0145 -0.0761 -0.0166 -0.4551  0.0577  0.0005  0.0036 -0.0045  0.0005
  28.  H -0.0104  0.0063 -0.0364  0.0746 -0.6933  0.0027  0.0127  0.0356  0.0010
  29.  H  0.0017  0.0009  0.0064 -0.0001 -0.0008  1.1557  0.0931  0.0012  0.0009

     Atom   19      20      21      22      23      24      25      26      27
     ---- ------  ------  ------  ------  ------  ------  ------  ------  ------
   1.  C -0.0622 -0.0383  0.0480  0.0169 -0.0035 -0.0012 -0.0016  0.0017 -0.0052
   2.  C  0.3372 -0.0167  0.0191  0.1174  0.0147  0.0077 -0.0008  0.0004 -0.0031
   3.  C  0.0872 -0.4951  0.0683  0.0225  0.0520 -0.0451  0.0007 -0.0026  0.0121
   4.  C  0.0302  0.0186  0.0842  0.1182 -0.0590  0.0157 -0.0005  0.0025  0.0004
   5.  C  0.0001 -0.0403  0.6847  0.0554  0.0264 -0.0070 -0.0000 -0.0034  0.0052
   6.  C  0.0226  0.0071 -0.0569  1.4657 -0.0256  0.0202 -0.0011 -0.0002  0.0011
   7.  C -0.0041 -0.0543 -0.0417 -0.0012  0.7492 -0.0170  0.0052  0.0200 -0.0073
   8.  C  0.0063 -0.0115  0.0046  0.0031 -0.0077  0.0269  0.1135  0.0197 -0.0429
   9.  N -0.0020  0.0262  0.0208  0.0153  0.0270 -0.0563  0.0152  0.0039 -0.0153
  10.  C  0.0021  0.0003  0.0076  0.0038  0.0640 -0.0070  0.0913  0.0931 -0.0145
  11.  C -0.0020 -0.0004  0.0019 -0.0014  0.0003  0.0115  1.7920 -0.0838 -0.0761
  12.  C -0.0026  0.0006  0.0012 -0.0022 -0.0466 -0.0144  0.1085  0.7676 -0.0166
  13.  C -0.0001 -0.0020  0.0059  0.0007 -0.0177  0.0140  0.1518  0.1275 -0.4551
  14.  C  0.0033  0.0118 -0.0043  0.0044  0.1533 -0.0052  0.0394  0.0725  0.0577
  15.  C  0.0020  0.0075  0.0036  0.0028 -0.0237  0.1356 -0.0035 -0.0001  0.0005
  16.  O  0.0032  0.0052  0.0024  0.0033  0.0548 -0.1038  0.0089  0.0020  0.0036
  17.  F  0.0021  0.0008  0.0056  0.0020 -0.0275  0.0175  0.0139 -0.0041 -0.0045
  18.  H -0.0560 -0.0098 -0.0103 -0.0560  0.0019  0.0007 -0.0003 -0.0001  0.0005
  19.  H  0.0000 -0.0546  0.0100 -0.0097  0.0219  0.0019 -0.0003 -0.0004 -0.0000
  20.  H -0.0546  0.0000 -0.0135  0.0100  0.0198  0.0117 -0.0013 -0.0004 -0.0025
  21.  H  0.0100 -0.0135  0.0000 -0.0545  0.0165 -0.0011 -0.0005 -0.0005 -0.0002
  22.  H -0.0097  0.0100 -0.0545  0.0000 -0.0053  0.0066 -0.0008 -0.0000 -0.0004
  23.  H  0.0219  0.0198  0.0165 -0.0053  0.0000  0.1162  0.0003  0.0067  0.0204
  24.  H  0.0019  0.0117 -0.0011  0.0066  0.1162  0.0000  0.0043  0.0004  0.0001
  25.  H -0.0003 -0.0013 -0.0005 -0.0008  0.0003  0.0043  0.0000 -0.0550 -0.0127
  26.  H -0.0004 -0.0004 -0.0005 -0.0000  0.0067  0.0004 -0.0550  0.0000 -0.0507
  27.  H -0.0000 -0.0025 -0.0002 -0.0004  0.0204  0.0001 -0.0127 -0.0507  0.0000
  28.  H  0.0010 -0.0035 -0.0002 -0.0016  0.0175  0.0164  0.0058 -0.0110 -0.0521
  29.  H -0.0006 -0.0047 -0.0032  0.0004  0.0346  0.1135 -0.0001  0.0010  0.0004

     Atom   28      29
     ---- ------  ------
   1.  C -0.0026  0.0017
   2.  C -0.0022  0.0019
   3.  C  0.0146 -0.0063
   4.  C -0.0025 -0.0055
   5.  C  0.0123 -0.0062
   6.  C -0.0009  0.0019
   7.  C -0.0155 -0.0435
   8.  C -0.0115  0.0012
   9.  N  0.0025 -0.1186
  10.  C -0.0104  0.0017
  11.  C  0.0063  0.0009
  12.  C -0.0364  0.0064
  13.  C  0.0746 -0.0001
  14.  C -0.6933 -0.0008
  15.  C  0.0027  1.1557
  16.  O  0.0127  0.0931
  17.  F  0.0356  0.0012
  18.  H  0.0010  0.0009
  19.  H  0.0010 -0.0006
  20.  H -0.0035 -0.0047
  21.  H -0.0002 -0.0032
  22.  H -0.0016  0.0004
  23.  H  0.0175  0.0346
  24.  H  0.0164  0.1135
  25.  H  0.0058 -0.0001
  26.  H -0.0110  0.0010
  27.  H -0.0521  0.0004
  28.  H  0.0000 -0.0062
  29.  H -0.0062  0.0000


 MO atomic valencies:                                                          

     Atom    1
     ---- ------
   1.  C  2.6968
   2.  C  1.2868
   3.  C  1.5767
   4.  C  1.4299
   5.  C  1.7423
   6.  C  3.3175
   7.  C -0.9147
   8.  C  0.3941
   9.  N -0.9944
  10.  C  0.4318
  11.  C  2.9384
  12.  C -0.0236
  13.  C -0.1048
  14.  C -0.4565
  15.  C  0.1877
  16.  O -0.9320
  17.  F  0.5614
  18.  H  1.4844
  19.  H  0.3365
  20.  H -0.6291
  21.  H  0.7975
  22.  H  1.7154
  23.  H  1.1809
  24.  H  0.2626
  25.  H  2.2725
  26.  H  0.9068
  27.  H -0.6574
  28.  H -0.6469
  29.  H  1.2206


 NATURAL BOND ORBITAL ANALYSIS:

                       Occupancies       Lewis Structure    Low   High
           Occ.    -------------------  -----------------   occ   occ
  Cycle   Thresh.   Lewis   Non-Lewis     CR  BD  3C  LP    (L)   (NL)   Dev
 =============================================================================
   1(1)    1.90   112.94389   7.05611     17  31   0  12     7      7    0.44
   2(2)    1.90   112.94389   7.05611     17  31   0  12     7      7    0.44
   3(1)    1.80   112.94389   7.05611     17  31   0  12     7      7    0.44
   4(2)    1.80   112.94389   7.05611     17  31   0  12     7      7    0.44
   5(1)    1.70   112.53963   7.46037     17  32   0  11     6      8    0.44
   6(2)    1.70   112.53963   7.46037     17  32   0  11     6      8    0.44
   7(1)    1.60   116.83402   3.16598     17  37   0   6     0      7    0.43
   8(2)    1.60   116.19654   3.80346     17  36   0   7     1      7    0.44
   9(3)    1.60   116.83402   3.16598     17  37   0   6     0      7    0.43
  10(1)    1.50   116.37537   3.62463     17  36   0   7     0      7    0.61
  11(2)    1.50   116.37537   3.62463     17  36   0   7     0      7    0.61
  12(1)    1.60   116.83402   3.16598     17  37   0   6     0      7    0.43
 -----------------------------------------------------------------------------

 Structure accepted: RESONANCE keyword permits strongly delocalized structure

 WARNING:  1 low occupancy (<1.9990e) core orbital  found on  C   10

 --------------------------------------------------------
   Core                     33.98754 ( 99.963% of  34)
   Valence Lewis            82.84648 ( 96.333% of  86)
  ==================       ============================
   Total Lewis             116.83402 ( 97.362% of 120)
  -----------------------------------------------------
   Valence non-Lewis         2.92914 (  2.441% of 120)
   Rydberg non-Lewis         0.23684 (  0.197% of 120)
  ==================       ============================
   Total non-Lewis           3.16598 (  2.638% of 120)
 --------------------------------------------------------


       (Occupancy)   Bond orbital/ Coefficients/ Hybrids
 ---------------------------------------------------------------------------------
     1. (1.98158) BD ( 1) C   1 - C   2  
                ( 49.89%)   0.7063* C   1 s( 34.67%)p 1.88( 65.30%)d 0.00(  0.03%)
                                            0.0000  0.5887 -0.0111  0.0002 -0.0000
                                            0.1014 -0.0284  0.0015 -0.0001 -0.7394
                                            0.0040  0.0145  0.0000 -0.3068  0.0302
                                            0.0024  0.0001 -0.0008 -0.0038  0.0092
                                           -0.0136 -0.0061
                ( 50.11%)   0.7079* C   2 s( 34.73%)p 1.88( 65.24%)d 0.00(  0.03%)
                                            0.0000  0.5892 -0.0128 -0.0026 -0.0005
                                           -0.0781 -0.0254  0.0048 -0.0004  0.7491
                                           -0.0288 -0.0099  0.0005  0.2884  0.0182
                                           -0.0079  0.0005 -0.0029 -0.0050  0.0107
                                           -0.0121 -0.0046
     2. (1.98154) BD ( 1) C   1 - C   6  
                ( 49.94%)   0.7067* C   1 s( 34.73%)p 1.88( 65.24%)d 0.00(  0.03%)
                                            0.0000  0.5892 -0.0115 -0.0001 -0.0001
                                           -0.5315  0.0022  0.0103 -0.0000  0.1520
                                           -0.0397  0.0018 -0.0001  0.5872 -0.0131
                                           -0.0100 -0.0000 -0.0010 -0.0166  0.0029
                                            0.0046  0.0037
                ( 50.06%)   0.7075* C   6 s( 34.71%)p 1.88( 65.25%)d 0.00(  0.03%)
                                            0.0000  0.5890 -0.0132 -0.0016 -0.0005
                                            0.5400 -0.0215  0.0074  0.0001 -0.1214
                                           -0.0346 -0.0065 -0.0002 -0.5867  0.0127
                                           -0.0092 -0.0001 -0.0032 -0.0158  0.0054
                                            0.0033  0.0037
     3. (1.66302) BD ( 2) C   1 - C   6  
                ( 50.31%)   0.7093* C   1 s(  0.00%)p 1.00( 99.96%)d 0.00(  0.04%)
                                            0.0000 -0.0002  0.0001  0.0003  0.0000
                                            0.7030  0.0186  0.0091 -0.0004 -0.1880
                                           -0.0049 -0.0026  0.0001  0.6850  0.0180
                                            0.0087 -0.0004 -0.0026 -0.0010 -0.0073
                                           -0.0110  0.0142
                ( 49.69%)   0.7049* C   6 s(  0.00%)p 1.00( 99.96%)d 0.00(  0.04%)
                                           -0.0000 -0.0001 -0.0002 -0.0001 -0.0000
                                            0.7026  0.0175 -0.0090 -0.0010 -0.1879
                                           -0.0047  0.0024  0.0002  0.6854  0.0169
                                           -0.0087 -0.0008 -0.0106 -0.0028 -0.0066
                                            0.0036 -0.0144
     4. (1.98158) BD ( 1) C   1 - H  18  
                ( 60.26%)   0.7763* C   1 s( 30.52%)p 2.27( 69.41%)d 0.00(  0.07%)
                                           -0.0003  0.5522  0.0181 -0.0002  0.0001
                                            0.4598  0.0024  0.0045  0.0010  0.6267
                                            0.0033  0.0062  0.0014 -0.2997 -0.0016
                                           -0.0030 -0.0006  0.0187 -0.0073 -0.0131
                                           -0.0051 -0.0077
                ( 39.74%)   0.6304* H  18 s(100.00%)
                                            1.0000  0.0005  0.0012
     5. (1.97924) BD ( 1) C   2 - C   3  
                ( 49.44%)   0.7032* C   2 s( 34.60%)p 1.89( 65.37%)d 0.00(  0.03%)
                                            0.0000  0.5881 -0.0107  0.0012  0.0002
                                           -0.4424 -0.0096  0.0092 -0.0009 -0.6154
                                            0.0359  0.0076 -0.0000  0.2781  0.0196
                                           -0.0069  0.0008  0.0118 -0.0095 -0.0065
                                           -0.0034 -0.0048
                ( 50.56%)   0.7110* C   3 s( 34.92%)p 1.86( 65.05%)d 0.00(  0.03%)
                                           -0.0001  0.5907  0.0153 -0.0014 -0.0001
                                            0.4455 -0.0235 -0.0027  0.0009  0.5992
                                            0.0160 -0.0094 -0.0001 -0.3020  0.0289
                                           -0.0003 -0.0005  0.0116 -0.0075 -0.0058
                                           -0.0067 -0.0061
     6. (1.66864) BD ( 2) C   2 - C   3  
                ( 49.53%)   0.7037* C   2 s(  0.00%)p 1.00( 99.96%)d 0.00(  0.04%)
                                            0.0000  0.0030 -0.0011 -0.0008 -0.0002
                                            0.7023  0.0159  0.0075 -0.0003 -0.1927
                                           -0.0043 -0.0020  0.0000  0.6846  0.0148
                                            0.0075 -0.0006 -0.0022 -0.0009 -0.0072
                                           -0.0114  0.0152
                ( 50.47%)   0.7105* C   3 s(  0.00%)p 1.00( 99.97%)d 0.00(  0.03%)
                                           -0.0000  0.0033  0.0001 -0.0000  0.0001
                                            0.7080  0.0125  0.0104 -0.0010 -0.1868
                                           -0.0025 -0.0023  0.0005  0.6803  0.0131
                                            0.0113 -0.0012  0.0115  0.0030  0.0122
                                            0.0067 -0.0001
     7. (1.98162) BD ( 1) C   2 - H  19  
                ( 60.32%)   0.7767* C   2 s( 30.58%)p 2.27( 69.35%)d 0.00(  0.07%)
                                           -0.0003  0.5527  0.0185  0.0012  0.0003
                                            0.5509  0.0029  0.0055  0.0010 -0.1430
                                           -0.0013 -0.0009 -0.0002 -0.6078 -0.0035
                                           -0.0061 -0.0010 -0.0060 -0.0206  0.0055
                                            0.0104  0.0085
                ( 39.68%)   0.6299* H  19 s(100.00%)
                                            1.0000  0.0006  0.0012
     8. (1.97350) BD ( 1) C   3 - C   4  
                ( 49.32%)   0.7023* C   3 s( 34.97%)p 1.86( 65.00%)d 0.00(  0.03%)
                                           -0.0001 -0.5913 -0.0055 -0.0042 -0.0003
                                            0.5384 -0.0089 -0.0075 -0.0000 -0.1139
                                           -0.0192  0.0016 -0.0014 -0.5887  0.0035
                                            0.0083 -0.0002  0.0021  0.0152 -0.0047
                                           -0.0034 -0.0032
                ( 50.68%)   0.7119* C   4 s( 33.91%)p 1.95( 66.06%)d 0.00(  0.03%)
                                           -0.0000 -0.5823 -0.0063 -0.0007 -0.0001
                                           -0.5342  0.0069  0.0009 -0.0024  0.1489
                                           -0.0080 -0.0020  0.0020  0.5940 -0.0092
                                           -0.0013  0.0031  0.0020  0.0162 -0.0041
                                           -0.0054 -0.0049
     9. (1.98002) BD ( 1) C   3 - H  20  
                ( 60.18%)   0.7758* C   3 s( 30.02%)p 2.33( 69.92%)d 0.00(  0.07%)
                                            0.0004 -0.5476  0.0165  0.0026  0.0001
                                           -0.0956  0.0103 -0.0034 -0.0007  0.7691
                                            0.0059  0.0018  0.0015  0.3134 -0.0077
                                            0.0040  0.0015  0.0045  0.0008 -0.0161
                                            0.0188  0.0076
                ( 39.82%)   0.6310* H  20 s(100.00%)
                                           -1.0000 -0.0016 -0.0007
    10. (1.97447) BD ( 1) C   4 - C   5  
                ( 50.90%)   0.7135* C   4 s( 34.24%)p 1.92( 65.73%)d 0.00(  0.03%)
                                           -0.0000  0.5851  0.0059  0.0015  0.0004
                                           -0.0949  0.0112  0.0006 -0.0010  0.7467
                                           -0.0063 -0.0013  0.0027  0.3007 -0.0137
                                           -0.0015  0.0020 -0.0019 -0.0028  0.0095
                                           -0.0128 -0.0058
                ( 49.10%)   0.7007* C   5 s( 35.13%)p 1.85( 64.84%)d 0.00(  0.03%)
                                            0.0001  0.5926  0.0057  0.0048  0.0004
                                            0.0781  0.0180 -0.0019  0.0013 -0.7499
                                            0.0142  0.0104 -0.0003 -0.2813 -0.0148
                                            0.0037 -0.0017 -0.0023 -0.0047  0.0097
                                           -0.0112 -0.0047
    11. (1.66317) BD ( 2) C   4 - C   5  
                ( 50.78%)   0.7126* C   4 s(  0.00%)p 1.00( 99.97%)d 0.00(  0.03%)
                                            0.0000 -0.0022 -0.0040 -0.0000  0.0001
                                            0.7088  0.0049  0.0048 -0.0043 -0.1824
                                           -0.0028 -0.0013  0.0006  0.6811  0.0072
                                            0.0045 -0.0034  0.0114  0.0028  0.0118
                                            0.0057  0.0016
                ( 49.22%)   0.7015* C   5 s(  0.00%)p 1.00( 99.96%)d 0.00(  0.04%)
                                            0.0000 -0.0012  0.0012 -0.0018 -0.0001
                                            0.7052  0.0079  0.0056 -0.0014 -0.1842
                                           -0.0028 -0.0007  0.0004  0.6842  0.0082
                                            0.0033 -0.0015 -0.0104 -0.0026 -0.0063
                                            0.0043 -0.0149
    12. (1.96243) BD ( 1) C   4 - C   7  
                ( 48.77%)   0.6983* C   4 s( 31.82%)p 2.14( 68.15%)d 0.00(  0.03%)
                                            0.0002  0.5640 -0.0093 -0.0033 -0.0006
                                           -0.4501  0.0010  0.0004 -0.0012 -0.6215
                                           -0.0239  0.0037 -0.0020  0.3035  0.0049
                                           -0.0012  0.0013  0.0120 -0.0069 -0.0069
                                           -0.0042 -0.0049
                ( 51.23%)   0.7158* C   7 s( 28.54%)p 2.50( 71.43%)d 0.00(  0.03%)
                                            0.0002  0.5342  0.0066  0.0011  0.0001
                                            0.4654  0.0158 -0.0058  0.0038  0.6369
                                           -0.0139 -0.0051  0.0014 -0.3026  0.0015
                                           -0.0000 -0.0025  0.0113 -0.0081 -0.0091
                                           -0.0019 -0.0024
    13. (1.97933) BD ( 1) C   5 - C   6  
                ( 50.38%)   0.7098* C   5 s( 34.57%)p 1.89( 65.40%)d 0.00(  0.03%)
                                           -0.0001  0.5878  0.0147 -0.0017 -0.0001
                                            0.4374  0.0108 -0.0074  0.0003  0.6166
                                           -0.0351 -0.0034  0.0008 -0.2838 -0.0205
                                            0.0062  0.0000  0.0118 -0.0097 -0.0069
                                           -0.0038 -0.0046
                ( 49.62%)   0.7044* C   6 s( 34.66%)p 1.88( 65.30%)d 0.00(  0.03%)
                                            0.0000  0.5887 -0.0091  0.0007  0.0003
                                           -0.4514  0.0256 -0.0064  0.0001 -0.5983
                                           -0.0133 -0.0128 -0.0005  0.2988 -0.0300
                                            0.0025 -0.0002  0.0121 -0.0077 -0.0057
                                           -0.0065 -0.0064
    14. (1.98060) BD ( 1) C   5 - H  21  
                ( 60.30%)   0.7765* C   5 s( 30.20%)p 2.31( 69.73%)d 0.00(  0.07%)
                                            0.0004 -0.5493  0.0161  0.0027  0.0001
                                            0.5515  0.0042  0.0029  0.0010 -0.1479
                                            0.0081 -0.0031 -0.0017 -0.6092 -0.0016
                                           -0.0039 -0.0012  0.0055  0.0210 -0.0055
                                           -0.0103 -0.0080
                ( 39.70%)   0.6301* H  21 s(100.00%)
                                           -1.0000 -0.0015 -0.0008
    15. (1.98149) BD ( 1) C   6 - H  22  
                ( 60.30%)   0.7765* C   6 s( 30.53%)p 2.27( 69.41%)d 0.00(  0.07%)
                                           -0.0003  0.5522  0.0177  0.0006  0.0002
                                           -0.0947 -0.0009  0.0007 -0.0001  0.7683
                                            0.0039 -0.0080  0.0015  0.3078  0.0020
                                           -0.0028  0.0006 -0.0056 -0.0001  0.0155
                                           -0.0186 -0.0074
                ( 39.70%)   0.6301* H  22 s(100.00%)
                                            1.0000  0.0006  0.0012
    16. (1.96643) BD ( 1) C   7 - C   8  
                ( 50.56%)   0.7110* C   7 s( 28.19%)p 2.55( 71.79%)d 0.00(  0.03%)
                                            0.0002  0.5309  0.0077  0.0002  0.0001
                                            0.4625  0.0221 -0.0034  0.0045 -0.6187
                                            0.0084  0.0049 -0.0026  0.3469 -0.0144
                                           -0.0019 -0.0002 -0.0129  0.0051 -0.0065
                                           -0.0030 -0.0050
                ( 49.44%)   0.7032* C   8 s( 32.30%)p 2.10( 67.67%)d 0.00(  0.02%)
                                            0.0002  0.5683 -0.0076 -0.0040 -0.0007
                                           -0.4694  0.0048  0.0017 -0.0005  0.5702
                                            0.0169 -0.0043  0.0007 -0.3617 -0.0094
                                            0.0044 -0.0011 -0.0112  0.0073 -0.0066
                                           -0.0037 -0.0026
    17. (1.98173) BD ( 1) C   7 - N   9  
                ( 38.79%)   0.6228* C   7 s( 21.98%)p 3.54( 77.92%)d 0.00(  0.09%)
                                           -0.0000  0.4682  0.0241  0.0007 -0.0004
                                           -0.5007  0.0229 -0.0027 -0.0014 -0.3338
                                            0.0060 -0.0041  0.0006 -0.6452  0.0142
                                           -0.0039  0.0015  0.0103  0.0205  0.0158
                                            0.0040  0.0117
                ( 61.21%)   0.7823* N   9 s( 35.21%)p 1.84( 64.76%)d 0.00(  0.03%)
                                           -0.0000  0.5934 -0.0021 -0.0050  0.0001
                                            0.4557 -0.0012 -0.0027  0.0006  0.2801
                                            0.0010 -0.0017  0.0008  0.6012  0.0002
                                           -0.0052  0.0010  0.0038  0.0092  0.0105
                                            0.0061  0.0076
    18. (1.96315) BD ( 1) C   7 - H  23  
                ( 62.14%)   0.7883* C   7 s( 21.34%)p 3.68( 78.59%)d 0.00(  0.08%)
                                           -0.0002  0.4612 -0.0262 -0.0011  0.0002
                                           -0.5631 -0.0128 -0.0004  0.0003  0.3143
                                            0.0137  0.0011 -0.0023  0.6077  0.0176
                                            0.0039 -0.0029 -0.0105 -0.0206  0.0115
                                            0.0075  0.0054
                ( 37.86%)   0.6153* H  23 s(100.00%)
                                            1.0000 -0.0038  0.0002
    19. (1.97587) BD ( 1) C   8 - C  10  
                ( 50.72%)   0.7122* C   8 s( 32.72%)p 2.05( 67.23%)d 0.00(  0.05%)
                                           -0.0001  0.5720  0.0003  0.0022  0.0006
                                            0.3565  0.0019 -0.0015  0.0014  0.1780
                                           -0.0096 -0.0013  0.0017  0.7165 -0.0076
                                           -0.0020  0.0031  0.0014  0.0155  0.0075
                                            0.0013  0.0127
                ( 49.28%)   0.7020* C  10 s( 38.82%)p 1.58( 61.16%)d 0.00(  0.02%)
                                            0.0001  0.6230  0.0042  0.0022  0.0001
                                           -0.3678  0.0018  0.0043  0.0007 -0.0794
                                           -0.0095  0.0025 -0.0031 -0.6854 -0.0080
                                            0.0109 -0.0019 -0.0001  0.0109  0.0007
                                            0.0028  0.0091
    20. (1.97093) BD ( 1) C   8 - C  14  
                ( 51.45%)   0.7173* C   8 s( 34.94%)p 1.86( 65.03%)d 0.00(  0.03%)
                                           -0.0002  0.5910  0.0106  0.0002  0.0001
                                            0.1081  0.0026 -0.0013 -0.0006 -0.7199
                                            0.0109  0.0015 -0.0007 -0.3465  0.0114
                                            0.0015 -0.0025 -0.0061  0.0004  0.0099
                                           -0.0118 -0.0039
                ( 48.55%)   0.6968* C  14 s( 34.34%)p 1.91( 65.64%)d 0.00(  0.03%)
                                            0.0001  0.5859  0.0072  0.0026  0.0003
                                           -0.1097  0.0155  0.0012  0.0008  0.7303
                                           -0.0124 -0.0107  0.0001  0.3320  0.0152
                                           -0.0052  0.0020 -0.0040  0.0020  0.0111
                                           -0.0112 -0.0014
    21. (1.68179) BD ( 2) C   8 - C  14  
                ( 51.93%)   0.7206* C   8 s(  0.00%)p 1.00( 99.96%)d 0.00(  0.03%)
                                            0.0001 -0.0012 -0.0054 -0.0007 -0.0002
                                            0.8003  0.0035  0.0060 -0.0036  0.3523
                                            0.0049  0.0031 -0.0011 -0.4847 -0.0073
                                           -0.0043  0.0012 -0.0109 -0.0034  0.0085
                                            0.0121 -0.0009
                ( 48.07%)   0.6933* C  14 s(  0.00%)p 1.00( 99.95%)d 0.00(  0.04%)
                                           -0.0001 -0.0053 -0.0015 -0.0022  0.0000
                                            0.8037  0.0079  0.0064 -0.0022  0.3451
                                            0.0080  0.0020  0.0004 -0.4839 -0.0089
                                           -0.0041  0.0003  0.0127  0.0102 -0.0016
                                           -0.0023 -0.0129
    22. (1.99094) BD ( 1) N   9 - C  15  
                ( 63.20%)   0.7950* N   9 s( 35.70%)p 1.80( 64.25%)d 0.00(  0.05%)
                                           -0.0000 -0.5974 -0.0110 -0.0058 -0.0000
                                            0.8009 -0.0200  0.0024  0.0021  0.0005
                                           -0.0089  0.0015 -0.0000 -0.0176 -0.0176
                                            0.0037 -0.0005  0.0002  0.0011 -0.0032
                                           -0.0197  0.0081
                ( 36.80%)   0.6066* C  15 s( 32.60%)p 2.07( 67.33%)d 0.00(  0.08%)
                                           -0.0001 -0.5706  0.0197 -0.0030  0.0022
                                           -0.8196  0.0295  0.0087 -0.0037  0.0102
                                           -0.0006  0.0024  0.0003  0.0198 -0.0025
                                            0.0053  0.0013  0.0008  0.0020  0.0024
                                           -0.0229  0.0152
    23. (1.98497) BD ( 1) N   9 - H  24  
                ( 70.72%)   0.8409* N   9 s( 28.98%)p 2.45( 70.96%)d 0.00(  0.06%)
                                           -0.0002  0.5383 -0.0047 -0.0023 -0.0001
                                            0.3871 -0.0058 -0.0017  0.0008 -0.3154
                                            0.0075  0.0007  0.0010 -0.6781  0.0170
                                            0.0010  0.0021 -0.0066 -0.0136  0.0157
                                            0.0048  0.0117
                ( 29.28%)   0.5411* H  24 s(100.00%)
                                            1.0000 -0.0067  0.0022
    24. (1.98091) BD ( 1) C  10 - C  11  
                ( 50.42%)   0.7100* C  10 s( 38.12%)p 1.62( 61.85%)d 0.00(  0.02%)
                                            0.0000 -0.6174 -0.0062  0.0020 -0.0008
                                           -0.4533  0.0065  0.0024  0.0002  0.5185
                                            0.0161 -0.0098  0.0013 -0.3787  0.0215
                                           -0.0046  0.0018  0.0098 -0.0090  0.0080
                                            0.0010  0.0008
                ( 49.58%)   0.7042* C  11 s( 33.31%)p 2.00( 66.65%)d 0.00(  0.04%)
                                           -0.0000 -0.5771  0.0024 -0.0021 -0.0011
                                            0.4567 -0.0014 -0.0083  0.0014 -0.5797
                                            0.0316  0.0048 -0.0009  0.3468  0.0213
                                           -0.0102  0.0017  0.0142 -0.0110  0.0088
                                            0.0038  0.0028
    25. (1.65791) BD ( 2) C  10 - C  11  
                ( 48.29%)   0.6949* C  10 s(  0.00%)p 1.00( 99.96%)d 0.00(  0.04%)
                                            0.0000 -0.0022  0.0006 -0.0004  0.0002
                                            0.8048  0.0193  0.0180  0.0057  0.3540
                                            0.0102  0.0063  0.0025 -0.4749 -0.0130
                                           -0.0109 -0.0037 -0.0101 -0.0016  0.0087
                                            0.0130 -0.0024
                ( 51.71%)   0.7191* C  11 s(  0.00%)p 1.00( 99.95%)d 0.00(  0.05%)
                                            0.0000 -0.0001  0.0000 -0.0006 -0.0001
                                            0.8054  0.0229  0.0109  0.0012  0.3487
                                            0.0103  0.0047  0.0007 -0.4778 -0.0141
                                           -0.0064 -0.0008  0.0001 -0.0079 -0.0091
                                           -0.0129  0.0145
    26. (1.99615) BD ( 1) C  10 - F  17  
                ( 27.35%)   0.5230* C  10 s( 22.79%)p 3.37( 76.88%)d 0.01(  0.33%)
                                           -0.0001  0.4769 -0.0222 -0.0013 -0.0020
                                           -0.1024  0.0024  0.0002  0.0018  0.7717
                                           -0.0451 -0.0109 -0.0120  0.3994 -0.0301
                                           -0.0095 -0.0039 -0.0094 -0.0082  0.0402
                                           -0.0375 -0.0122
                ( 72.65%)   0.8523* F  17 s( 34.52%)p 1.89( 65.38%)d 0.00(  0.10%)
                                            0.0000  0.5875  0.0014  0.0047 -0.0001
                                            0.0876 -0.0030  0.0005 -0.0003 -0.7075
                                            0.0084  0.0052  0.0025 -0.3813  0.0002
                                            0.0056  0.0014 -0.0046 -0.0032  0.0222
                                           -0.0200 -0.0052
    27. (1.97730) BD ( 1) C  11 - C  12  
                ( 50.62%)   0.7115* C  11 s( 35.56%)p 1.81( 64.41%)d 0.00(  0.03%)
                                           -0.0002  0.5960 -0.0194 -0.0009 -0.0006
                                            0.1056 -0.0217  0.0016  0.0003 -0.7159
                                            0.0246  0.0085 -0.0007 -0.3447 -0.0186
                                            0.0086  0.0000 -0.0032  0.0027  0.0128
                                           -0.0111 -0.0002
                ( 49.38%)   0.7027* C  12 s( 34.20%)p 1.92( 65.77%)d 0.00(  0.03%)
                                            0.0001  0.5847 -0.0119 -0.0005 -0.0001
                                           -0.0931 -0.0206  0.0044 -0.0004  0.7191
                                           -0.0048 -0.0146  0.0002  0.3603 -0.0378
                                           -0.0034 -0.0005 -0.0066  0.0012  0.0100
                                           -0.0127 -0.0041
    28. (1.97942) BD ( 1) C  11 - H  25  
                ( 60.92%)   0.7805* C  11 s( 31.03%)p 2.22( 68.91%)d 0.00(  0.06%)
                                           -0.0002  0.5568  0.0165 -0.0012 -0.0004
                                            0.3607 -0.0038  0.0033 -0.0004  0.1659
                                            0.0047 -0.0007 -0.0008  0.7289 -0.0026
                                            0.0050 -0.0011  0.0035  0.0160  0.0082
                                            0.0025  0.0159
                ( 39.08%)   0.6252* H  25 s(100.00%)
                                            1.0000  0.0009  0.0011
    29. (1.98156) BD ( 1) C  12 - C  13  
                ( 50.04%)   0.7074* C  12 s( 34.83%)p 1.87( 65.14%)d 0.00(  0.03%)
                                            0.0000  0.5901 -0.0118  0.0002 -0.0002
                                           -0.3490 -0.0071  0.0078 -0.0000 -0.1706
                                            0.0372 -0.0015 -0.0000 -0.7061  0.0148
                                            0.0118 -0.0000 -0.0005  0.0137  0.0040
                                            0.0009  0.0104
                ( 49.96%)   0.7068* C  13 s( 34.60%)p 1.89( 65.37%)d 0.00(  0.03%)
                                            0.0000  0.5880 -0.0128 -0.0019 -0.0004
                                            0.3627 -0.0233  0.0037  0.0001  0.1426
                                            0.0320  0.0070  0.0004  0.7070 -0.0157
                                            0.0115  0.0005  0.0008  0.0125  0.0075
                                           -0.0006  0.0106
    30. (1.66240) BD ( 2) C  12 - C  13  
                ( 49.31%)   0.7022* C  12 s(  0.00%)p 1.00( 99.96%)d 0.00(  0.04%)
                                           -0.0000  0.0007  0.0002 -0.0002 -0.0000
                                           -0.8043 -0.0193 -0.0100  0.0005 -0.3461
                                           -0.0082 -0.0044  0.0003  0.4818  0.0114
                                            0.0060 -0.0004 -0.0010  0.0063  0.0083
                                            0.0117 -0.0125
                ( 50.69%)   0.7120* C  13 s(  0.00%)p 1.00( 99.96%)d 0.00(  0.04%)
                                            0.0000  0.0009  0.0006  0.0002  0.0001
                                           -0.8042 -0.0203  0.0102  0.0010 -0.3464
                                           -0.0086  0.0046  0.0006  0.4818  0.0121
                                           -0.0061 -0.0006 -0.0115 -0.0100  0.0013
                                            0.0022  0.0119
    31. (1.98143) BD ( 1) C  12 - H  26  
                ( 60.46%)   0.7776* C  12 s( 30.89%)p 2.24( 69.05%)d 0.00(  0.06%)
                                            0.0003 -0.5554 -0.0188 -0.0001 -0.0003
                                           -0.4704 -0.0030 -0.0047 -0.0010  0.5760
                                            0.0025  0.0058  0.0009 -0.3706 -0.0033
                                           -0.0038 -0.0010  0.0169 -0.0102  0.0147
                                            0.0028  0.0057
                ( 39.54%)   0.6288* H  26 s(100.00%)
                                           -1.0000 -0.0007 -0.0012
    32. (1.97937) BD ( 1) C  13 - C  14  
                ( 49.40%)   0.7029* C  13 s( 34.59%)p 1.89( 65.38%)d 0.00(  0.03%)
                                            0.0001  0.5880 -0.0110  0.0013  0.0002
                                           -0.4578  0.0165 -0.0070 -0.0001  0.5554
                                            0.0137  0.0115  0.0008 -0.3658  0.0364
                                           -0.0027  0.0002 -0.0133  0.0084 -0.0063
                                           -0.0055 -0.0039
                ( 50.60%)   0.7113* C  14 s( 35.02%)p 1.85( 64.95%)d 0.00(  0.03%)
                                           -0.0000  0.5916  0.0154 -0.0008 -0.0003
                                            0.4559 -0.0003 -0.0058  0.0002 -0.5646
                                            0.0316  0.0030 -0.0011  0.3481  0.0236
                                           -0.0068 -0.0003 -0.0117  0.0104 -0.0069
                                           -0.0029 -0.0010
    33. (1.98104) BD ( 1) C  13 - H  27  
                ( 60.42%)   0.7773* C  13 s( 30.73%)p 2.25( 69.21%)d 0.00(  0.07%)
                                            0.0003 -0.5540 -0.0191 -0.0005 -0.0003
                                           -0.1022 -0.0002  0.0013 -0.0002  0.7412
                                            0.0041 -0.0071  0.0012  0.3634  0.0027
                                           -0.0029  0.0007  0.0039  0.0037 -0.0174
                                            0.0170  0.0058
                ( 39.58%)   0.6291* H  27 s(100.00%)
                                           -1.0000  0.0003 -0.0013
    34. (1.97975) BD ( 1) C  14 - H  28  
                ( 60.38%)   0.7771* C  14 s( 30.55%)p 2.27( 69.39%)d 0.00(  0.07%)
                                            0.0003 -0.5524  0.0177  0.0017 -0.0001
                                            0.3649  0.0043  0.0000  0.0000  0.1657
                                           -0.0121  0.0048  0.0015  0.7301  0.0016
                                            0.0037  0.0014 -0.0042 -0.0166 -0.0072
                                           -0.0036 -0.0173
                ( 39.62%)   0.6294* H  28 s(100.00%)
                                           -1.0000 -0.0017 -0.0008
    35. (1.99748) BD ( 1) C  15 - O  16  
                ( 26.66%)   0.5163* C  15 s(  0.00%)p 1.00( 99.40%)d 0.01(  0.60%)
                                           -0.0000  0.0024  0.0005  0.0005 -0.0000
                                           -0.0008  0.0002  0.0001  0.0002  0.8990
                                            0.0432  0.0197 -0.0054 -0.4277 -0.0203
                                           -0.0096  0.0020 -0.0356  0.0169 -0.0420
                                            0.0262  0.0448
                ( 73.34%)   0.8564* O  16 s(  0.00%)p 1.00( 99.89%)d 0.00(  0.11%)
                                            0.0000 -0.0004  0.0000  0.0000 -0.0000
                                            0.0004 -0.0000 -0.0002  0.0000  0.9021
                                            0.0015  0.0015 -0.0032 -0.4301 -0.0008
                                           -0.0009  0.0015  0.0147 -0.0070  0.0181
                                           -0.0112 -0.0194
    36. (1.99391) BD ( 2) C  15 - O  16  
                ( 36.15%)   0.6012* C  15 s( 31.95%)p 2.12( 67.89%)d 0.00(  0.16%)
                                            0.0001 -0.5618  0.0622  0.0018  0.0015
                                            0.4100 -0.0455  0.0033  0.0038  0.3074
                                           -0.0173 -0.0030  0.0015  0.6423 -0.0359
                                           -0.0061  0.0033 -0.0116 -0.0243 -0.0220
                                           -0.0032 -0.0185
                ( 63.85%)   0.7991* O  16 s( 36.93%)p 1.70( 62.96%)d 0.00(  0.11%)
                                           -0.0000 -0.6061  0.0442  0.0018  0.0000
                                           -0.3853  0.0123  0.0029  0.0000 -0.2984
                                            0.0096  0.0005 -0.0001 -0.6257  0.0200
                                            0.0010 -0.0003 -0.0110 -0.0230 -0.0160
                                           -0.0022 -0.0136
    37. (1.98783) BD ( 1) C  15 - H  29  
                ( 58.40%)   0.7642* C  15 s( 35.82%)p 1.79( 64.09%)d 0.00(  0.09%)
                                           -0.0002  0.5968  0.0456 -0.0011  0.0020
                                           -0.3952  0.0044 -0.0062 -0.0008  0.2972
                                            0.0098 -0.0027 -0.0024  0.6291  0.0205
                                           -0.0064 -0.0048 -0.0100 -0.0211  0.0118
                                           -0.0035  0.0134
                ( 41.60%)   0.6450* H  29 s(100.00%)
                                            1.0000  0.0042 -0.0004
    38. (1.99929) CR ( 1) C   1           s(100.00%)p 0.00(  0.00%)
                                            1.0000  0.0002  0.0000 -0.0000  0.0000
                                            0.0002  0.0000  0.0000  0.0000  0.0002
                                            0.0000  0.0000  0.0000 -0.0001 -0.0000
                                           -0.0000 -0.0000  0.0000 -0.0000 -0.0000
                                           -0.0000 -0.0000
    39. (1.99929) CR ( 1) C   2           s(100.00%)p 0.00(  0.00%)
                                            1.0000  0.0001  0.0000  0.0000  0.0000
                                            0.0002  0.0000  0.0000  0.0000 -0.0000
                                           -0.0000 -0.0000 -0.0000 -0.0002 -0.0000
                                           -0.0000 -0.0000 -0.0000 -0.0000  0.0000
                                            0.0000  0.0000
    40. (1.99916) CR ( 1) C   3           s(100.00%)p 0.00(  0.00%)
                                            1.0000  0.0002 -0.0000 -0.0000 -0.0000
                                            0.0001 -0.0000  0.0000  0.0000 -0.0003
                                           -0.0000 -0.0000 -0.0000 -0.0002  0.0000
                                           -0.0000 -0.0000 -0.0000  0.0000  0.0000
                                           -0.0000 -0.0000
    41. (1.99910) CR ( 1) C   4           s(100.00%)p 0.00(  0.00%)
                                            1.0000 -0.0001  0.0000  0.0000  0.0000
                                            0.0001  0.0000 -0.0000  0.0000  0.0002
                                            0.0000 -0.0000  0.0000 -0.0001 -0.0000
                                            0.0000 -0.0000 -0.0000  0.0000  0.0000
                                            0.0000  0.0000
    42. (1.99917) CR ( 1) C   5           s(100.00%)p 0.00(  0.00%)
                                            1.0000  0.0002 -0.0000 -0.0000 -0.0000
                                           -0.0002 -0.0000 -0.0000 -0.0000  0.0002
                                           -0.0000 -0.0000  0.0000  0.0002  0.0000
                                            0.0000  0.0000 -0.0000 -0.0000  0.0000
                                            0.0000  0.0000
    43. (1.99929) CR ( 1) C   6           s(100.00%)p 0.00(  0.00%)
                                            1.0000  0.0001  0.0000  0.0000  0.0000
                                           -0.0000 -0.0000  0.0000 -0.0000  0.0003
                                            0.0000 -0.0000  0.0000  0.0001  0.0000
                                           -0.0000  0.0000 -0.0000  0.0000  0.0000
                                           -0.0000 -0.0000
    44. (1.99905) CR ( 1) C   7           s(100.00%)p 0.00(  0.00%)
                                            1.0000 -0.0000 -0.0000 -0.0000 -0.0000
                                           -0.0003 -0.0000  0.0000 -0.0000  0.0001
                                            0.0000  0.0000 -0.0000  0.0001  0.0000
                                            0.0000 -0.0000 -0.0000 -0.0000  0.0000
                                            0.0000  0.0000
    45. (1.99903) CR ( 1) C   8           s(100.00%)p 0.00(  0.00%)
                                            1.0000  0.0001  0.0000  0.0000  0.0000
                                            0.0001 -0.0000 -0.0000  0.0000 -0.0003
                                           -0.0000  0.0000 -0.0000  0.0001  0.0000
                                           -0.0000 -0.0000  0.0000  0.0000  0.0000
                                           -0.0000  0.0000
    46. (1.99940) CR ( 1) N   9           s(100.00%)
                                            1.0000  0.0001 -0.0000 -0.0000 -0.0000
                                            0.0001 -0.0000 -0.0000  0.0000 -0.0001
                                           -0.0000 -0.0000  0.0000 -0.0001  0.0000
                                            0.0000  0.0000 -0.0000 -0.0000  0.0000
                                            0.0000  0.0000
    47. (1.99860) CR ( 1) C  10           s(100.00%)p 0.00(  0.00%)
                                            1.0000  0.0000 -0.0000 -0.0000 -0.0000
                                            0.0000 -0.0000 -0.0000  0.0000  0.0001
                                           -0.0000 -0.0000 -0.0000  0.0002 -0.0000
                                           -0.0000 -0.0000 -0.0000 -0.0000  0.0000
                                           -0.0000 -0.0000
    48. (1.99919) CR ( 1) C  11           s(100.00%)p 0.00(  0.00%)
                                            1.0000  0.0002  0.0000 -0.0000 -0.0000
                                            0.0001 -0.0000  0.0000 -0.0000 -0.0001
                                            0.0000  0.0000 -0.0000  0.0001 -0.0000
                                            0.0000 -0.0000  0.0000  0.0000  0.0000
                                           -0.0000  0.0000
    49. (1.99930) CR ( 1) C  12           s(100.00%)p 0.00(  0.00%)
                                            1.0000  0.0001  0.0000  0.0000  0.0000
                                            0.0002  0.0000  0.0000  0.0000 -0.0002
                                           -0.0000 -0.0000 -0.0000  0.0001  0.0000
                                            0.0000  0.0000 -0.0000  0.0000 -0.0000
                                            0.0000 -0.0000
    50. (1.99929) CR ( 1) C  13           s(100.00%)p 0.00(  0.00%)
                                            1.0000  0.0001  0.0000  0.0000  0.0000
                                            0.0001  0.0000 -0.0000  0.0000 -0.0003
                                           -0.0000  0.0000 -0.0000 -0.0001 -0.0000
                                            0.0000 -0.0000 -0.0000 -0.0000  0.0000
                                           -0.0000 -0.0000
    51. (1.99919) CR ( 1) C  14           s(100.00%)p 0.00(  0.00%)
                                            1.0000  0.0001 -0.0000 -0.0000 -0.0000
                                           -0.0000 -0.0000  0.0000 -0.0000 -0.0002
                                            0.0000  0.0000 -0.0000 -0.0003 -0.0000
                                           -0.0000 -0.0000  0.0000  0.0000  0.0000
                                            0.0000  0.0000
    52. (1.99947) CR ( 1) C  15           s(100.00%)p 0.00(  0.00%)
                                            1.0000  0.0001  0.0000 -0.0000  0.0000
                                           -0.0002  0.0000 -0.0000 -0.0000  0.0000
                                            0.0000  0.0000 -0.0000  0.0001  0.0000
                                           -0.0000 -0.0000 -0.0000 -0.0000  0.0000
                                           -0.0000  0.0000
    53. (1.99981) CR ( 1) O  16           s(100.00%)p 0.00(  0.00%)
                                            1.0000  0.0002  0.0000 -0.0000  0.0000
                                           -0.0002  0.0000  0.0000 -0.0000 -0.0001
                                            0.0000  0.0000 -0.0000 -0.0001  0.0000
                                            0.0000 -0.0000 -0.0000 -0.0000 -0.0000
                                           -0.0000 -0.0000
    54. (1.99991) CR ( 1) F  17           s(100.00%)p 0.00(  0.00%)
                                            1.0000  0.0002 -0.0000 -0.0000  0.0000
                                           -0.0000  0.0000 -0.0000 -0.0000  0.0001
                                           -0.0000 -0.0000  0.0000  0.0001  0.0000
                                           -0.0000  0.0000  0.0000  0.0000 -0.0000
                                            0.0000  0.0000
    55. (1.68822) LP ( 1) N   9           s(  0.00%)p 1.00( 99.98%)d 0.00(  0.01%)
                                            0.0001  0.0044 -0.0010 -0.0003  0.0000
                                           -0.0065  0.0003 -0.0001  0.0002  0.9062
                                            0.0260  0.0031 -0.0001 -0.4216 -0.0109
                                           -0.0022  0.0004 -0.0103  0.0049  0.0020
                                           -0.0005 -0.0014
    56. (1.98869) LP ( 1) O  16           s( 63.27%)p 0.58( 36.72%)d 0.00(  0.01%)
                                           -0.0003  0.7952  0.0215  0.0009  0.0000
                                           -0.2897  0.0045  0.0005 -0.0028 -0.2286
                                            0.0033  0.0010 -0.0020 -0.4805  0.0069
                                            0.0021 -0.0042 -0.0025 -0.0054 -0.0050
                                           -0.0016 -0.0038
    57. (1.90475) LP ( 2) O  16           s(  0.00%)p 1.00( 99.93%)d 0.00(  0.06%)
                                            0.0001 -0.0042  0.0014  0.0054 -0.0001
                                            0.8752  0.0121  0.0007 -0.0015 -0.2081
                                           -0.0028 -0.0010 -0.0003 -0.4356 -0.0054
                                           -0.0021 -0.0006  0.0058  0.0119 -0.0079
                                            0.0131 -0.0149
    58. (1.98886) LP ( 1) F  17           s( 65.42%)p 0.53( 34.57%)d 0.00(  0.01%)
                                           -0.0002  0.8088 -0.0003 -0.0026  0.0001
                                           -0.0465  0.0023 -0.0005 -0.0002  0.5062
                                           -0.0050 -0.0034  0.0030  0.2954  0.0017
                                           -0.0047  0.0018  0.0011  0.0009 -0.0072
                                            0.0061  0.0013
    59. (1.96735) LP ( 2) F  17           s(  0.06%)p99.99( 99.91%)d 0.54(  0.03%)
                                           -0.0000  0.0213 -0.0106  0.0020  0.0000
                                           -0.5823 -0.0018 -0.0035  0.0002  0.3425
                                            0.0007  0.0046 -0.0003 -0.7367  0.0007
                                           -0.0054  0.0001  0.0096  0.0036  0.0081
                                            0.0045  0.0108
    60. (1.92408) LP ( 3) F  17           s(  0.00%)p 1.00( 99.97%)d 0.00(  0.03%)
                                           -0.0000  0.0019  0.0003 -0.0006 -0.0000
                                           -0.8066 -0.0056  0.0010  0.0000 -0.3534
                                           -0.0016 -0.0006  0.0000  0.4734  0.0022
                                            0.0007  0.0001  0.0122  0.0078 -0.0044
                                           -0.0071 -0.0071
    61. (0.00548) RY*( 1) C   1           s(  1.40%)p66.37( 93.16%)d 3.87(  5.44%)
                                            0.0000 -0.0239  0.1134  0.0181  0.0166
                                            0.0136 -0.5253  0.0563 -0.0300  0.0179
                                           -0.7243  0.0793 -0.0408 -0.0090  0.3408
                                           -0.0430  0.0195 -0.1677  0.0028  0.1499
                                            0.0162  0.0594
    62. (0.00194) RY*( 2) C   1           s(  0.02%)p99.99( 98.07%)d77.28(  1.90%)
                                           -0.0000 -0.0001  0.0157  0.0007  0.0001
                                           -0.0186 -0.4276  0.0788  0.1073  0.0258
                                            0.5956 -0.0989 -0.1477  0.0262  0.5974
                                           -0.1098 -0.1518 -0.0015 -0.0719 -0.0318
                                            0.0977  0.0574
    63. (0.00087) RY*( 3) C   1           s(  0.11%)p99.99( 91.57%)d76.68(  8.33%)
                                           -0.0000  0.0002  0.0302  0.0131  0.0009
                                           -0.0159  0.6501  0.1282  0.0831  0.0039
                                           -0.1684 -0.0302 -0.0231 -0.0140  0.6396
                                            0.1564  0.0769  0.0828  0.0251  0.1424
                                            0.1591 -0.1738
    64. (0.00054) RY*( 4) C   1           s(  0.01%)p 1.00(  2.10%)d46.51( 97.89%)
                                            0.0000 -0.0001 -0.0062  0.0062 -0.0012
                                           -0.0060  0.0590  0.0653 -0.0088  0.0001
                                           -0.0252 -0.0658  0.0154 -0.0092  0.0345
                                           -0.0775  0.0265  0.5312  0.1288  0.3117
                                           -0.1630  0.7459
    65. (0.00044) RY*( 5) C   1           s(  2.40%)p38.17( 91.45%)d 2.57(  6.15%)
                                           -0.0000  0.0013  0.1547  0.0037 -0.0052
                                           -0.0122 -0.0558 -0.4209  0.1344  0.0114
                                            0.0900  0.5542 -0.1575  0.0149  0.0560
                                            0.5811 -0.1867  0.0551  0.1170  0.1067
                                           -0.1817  0.0201
    66. (0.00040) RY*( 6) C   1           s( 88.30%)p 0.10(  9.12%)d 0.03(  2.58%)
                                           -0.0000  0.0040  0.9380  0.0290 -0.0477
                                           -0.0106  0.0676  0.0906  0.0941 -0.0199
                                            0.0807 -0.0478  0.1999  0.0061 -0.0850
                                           -0.1056 -0.0434 -0.0650 -0.1218  0.0804
                                           -0.0083  0.0161
    67. (0.00018) RY*( 7) C   1           s( 79.41%)p 0.03(  2.74%)d 0.22( 17.85%)
                                            0.0000 -0.0039 -0.1367  0.8805 -0.0117
                                            0.0040  0.0143 -0.0011  0.0822  0.0069
                                            0.0385 -0.0169  0.1229 -0.0025 -0.0189
                                            0.0170 -0.0534 -0.1100 -0.2858  0.2511
                                           -0.1463 -0.0159
    68. (0.00007) RY*( 8) C   1           s(  0.07%)p99.99( 22.39%)d99.99( 77.54%)
    69. (0.00006) RY*( 9) C   1           s(  3.83%)p18.39( 70.45%)d 6.71( 25.72%)
    70. (0.00000) RY*(10) C   1           s(  1.24%)p76.88( 95.21%)d 2.87(  3.56%)
    71. (0.00000) RY*(11) C   1           s( 98.93%)p 0.01(  0.79%)d 0.00(  0.28%)
    72. (0.00000) RY*(12) C   1           s(  0.41%)p99.99( 94.73%)d11.80(  4.86%)
    73. (0.00001) RY*(13) C   1           s(  2.58%)p 7.52( 19.39%)d30.27( 78.03%)
    74. (0.00000) RY*(14) C   1           s(  9.12%)p 1.52( 13.83%)d 8.45( 77.04%)
    75. (0.00001) RY*(15) C   1           s(  9.46%)p 0.59(  5.61%)d 8.97( 84.92%)
    76. (0.00001) RY*(16) C   1           s(  0.00%)p 1.00( 99.68%)d 0.00(  0.31%)
    77. (0.00001) RY*(17) C   1           s(  2.78%)p32.28( 89.79%)d 2.67(  7.43%)
    78. (0.00577) RY*( 1) C   2           s(  0.36%)p99.99( 94.79%)d13.32(  4.85%)
                                            0.0000 -0.0261  0.0460 -0.0277  0.0086
                                            0.0196 -0.6322  0.0580 -0.0400 -0.0018
                                            0.1964  0.0364 -0.0052 -0.0197  0.7057
                                           -0.0522  0.0405  0.0752  0.1277 -0.0298
                                           -0.1283 -0.0958
    79. (0.00202) RY*( 2) C   2           s(  0.38%)p99.99( 97.55%)d 5.47(  2.07%)
                                           -0.0000 -0.0018  0.0507 -0.0346 -0.0037
                                           -0.0103 -0.2542  0.0481  0.0509 -0.0386
                                           -0.9109  0.1702  0.2137 -0.0003  0.0072
                                           -0.0030  0.0057  0.0906 -0.0181 -0.1041
                                            0.0355 -0.0068
    80. (0.00091) RY*( 3) C   2           s(  0.16%)p99.99( 76.24%)d99.99( 23.59%)
                                           -0.0000  0.0003  0.0329  0.0230  0.0026
                                           -0.0091  0.5857  0.1719  0.0376  0.0024
                                           -0.1615 -0.0551 -0.0096 -0.0078  0.5688
                                            0.1850  0.0353  0.1910  0.0563  0.2755
                                            0.2622 -0.2273
    81. (0.00056) RY*( 4) C   2           s(  3.22%)p 4.98( 16.02%)d25.11( 80.76%)
                                           -0.0000  0.0004  0.1793  0.0035  0.0007
                                            0.0087 -0.2499 -0.0055 -0.0662 -0.0005
                                            0.0823  0.0491 -0.0017  0.0141 -0.2723
                                           -0.0473 -0.0870  0.6123  0.1571  0.5789
                                            0.2487  0.1049
    82. (0.00046) RY*( 5) C   2           s( 83.76%)p 0.11(  9.58%)d 0.08(  6.66%)
                                           -0.0000  0.0034  0.9130 -0.0508 -0.0375
                                           -0.0134  0.1057  0.1160  0.1208  0.0114
                                            0.0514  0.1589 -0.0971  0.0143 -0.0290
                                           -0.0487 -0.1245 -0.0234 -0.0487 -0.1468
                                           -0.1751 -0.1070
    83. (0.00025) RY*( 6) C   2           s( 14.43%)p 5.46( 78.81%)d 0.47(  6.76%)
                                            0.0000 -0.0018 -0.2043  0.3202  0.0031
                                            0.0079  0.0464  0.2358 -0.1163  0.0171
                                            0.0654  0.7630 -0.3585 -0.0034 -0.0311
                                            0.0117  0.0208  0.1667 -0.0954 -0.1640
                                            0.0206 -0.0584
    84. (0.00014) RY*( 7) C   2           s( 67.37%)p 0.24( 16.05%)d 0.25( 16.58%)
                                            0.0000 -0.0026  0.0039  0.8203 -0.0277
                                            0.0022  0.0011 -0.1731  0.1787 -0.0057
                                           -0.0609 -0.2596  0.0704 -0.0033  0.0142
                                           -0.0484 -0.1414  0.1651 -0.0914  0.0429
                                           -0.3268 -0.1468
    85. (0.00008) RY*( 8) C   2           s(  3.43%)p11.63( 39.92%)d16.51( 56.65%)
    86. (0.00006) RY*( 9) C   2           s(  3.49%)p14.63( 50.98%)d13.07( 45.54%)
    87. (0.00002) RY*(10) C   2           s(  0.70%)p99.99( 97.62%)d 2.40(  1.68%)
    88. (0.00003) RY*(11) C   2           s(  9.63%)p 2.15( 20.70%)d 7.24( 69.67%)
    89. (0.00001) RY*(12) C   2           s(  3.55%)p27.09( 96.09%)d 0.10(  0.36%)
    90. (0.00000) RY*(13) C   2           s(  7.46%)p 8.84( 65.97%)d 3.56( 26.57%)
    91. (0.00001) RY*(14) C   2           s(  0.84%)p38.78( 32.49%)d79.57( 66.67%)
    92. (0.00000) RY*(15) C   2           s( 98.54%)p 0.01(  0.82%)d 0.01(  0.64%)
    93. (0.00000) RY*(16) C   2           s(  2.55%)p37.87( 96.50%)d 0.37(  0.95%)
    94. (0.00000) RY*(17) C   2           s(  0.23%)p42.86(  9.95%)d99.99( 89.82%)
    95. (0.00560) RY*( 1) C   3           s(  0.36%)p99.99( 94.56%)d14.25(  5.08%)
                                            0.0000 -0.0212  0.0549  0.0083  0.0056
                                           -0.0013 -0.0236  0.0294  0.0003 -0.0243
                                            0.9218 -0.0096  0.0369 -0.0066  0.2994
                                           -0.0518  0.0074  0.0687 -0.0745 -0.1321
                                            0.1426  0.0525
    96. (0.00198) RY*( 2) C   3           s(  1.75%)p54.33( 95.26%)d 1.70(  2.99%)
                                            0.0000  0.0177  0.1296 -0.0169 -0.0114
                                            0.0186  0.7009 -0.1065 -0.0939  0.0025
                                            0.2222 -0.0022 -0.0603 -0.0188 -0.6114
                                            0.0986  0.0626  0.1015  0.0133 -0.0669
                                           -0.0834 -0.0891
    97. (0.00111) RY*( 3) C   3           s(  0.19%)p99.99( 75.83%)d99.99( 23.98%)
                                            0.0000 -0.0001  0.0331  0.0289  0.0002
                                           -0.0153  0.5428  0.2198  0.0598  0.0027
                                           -0.1676 -0.0340  0.0000 -0.0144  0.5689
                                            0.2385  0.0389 -0.0781 -0.0237  0.0687
                                            0.2413 -0.4125
    98. (0.00057) RY*( 4) C   3           s( 63.92%)p 0.25( 15.96%)d 0.31( 20.11%)
                                            0.0000 -0.0052  0.7828 -0.1624  0.0068
                                           -0.0037  0.1073 -0.1719  0.1213 -0.0176
                                           -0.1038 -0.0694  0.1244  0.0042  0.2398
                                           -0.1046 -0.0635 -0.1170  0.0103 -0.1643
                                           -0.3241  0.2352
    99. (0.00052) RY*( 5) C   3           s( 24.34%)p 1.08( 26.26%)d 2.03( 49.40%)
                                            0.0000 -0.0032  0.4903 -0.0542  0.0076
                                           -0.0070 -0.3557 -0.0010  0.0261 -0.0103
                                            0.0637 -0.1373  0.0940 -0.0005 -0.2523
                                            0.1836 -0.0786  0.1812  0.0938  0.3261
                                            0.3467 -0.4753
   100. (0.00030) RY*( 6) C   3           s( 15.68%)p 5.23( 81.95%)d 0.15(  2.38%)
                                            0.0000 -0.0062  0.2527  0.2999 -0.0544
                                            0.0077  0.0190  0.6085 -0.2372 -0.0026
                                           -0.0547 -0.0349 -0.1957 -0.0089 -0.0817
                                           -0.5546  0.1887  0.0325 -0.1347  0.0265
                                            0.0617  0.0079
   101. (0.00013) RY*( 7) C   3           s(  1.72%)p28.09( 48.29%)d29.08( 49.99%)
                                            0.0000  0.0056  0.0142  0.0643  0.1133
                                           -0.0116 -0.1289  0.0648 -0.3559 -0.0080
                                           -0.0573 -0.1719  0.1367  0.0078  0.0796
                                            0.2371  0.4703  0.2778  0.4469 -0.4505
                                           -0.1198 -0.0756
   102. (0.00014) RY*( 8) C   3           s( 10.57%)p 7.93( 83.81%)d 0.53(  5.62%)
                                            0.0000  0.0072  0.1593  0.2798  0.0444
                                            0.0014 -0.0446  0.3145  0.0527  0.0003
                                            0.0153  0.6881  0.2615 -0.0089 -0.0782
                                            0.4313  0.0140 -0.0126 -0.0372  0.0360
                                           -0.0158  0.2305
   103. (0.00010) RY*( 9) C   3           s(  0.59%)p99.99( 89.68%)d16.46(  9.73%)
   104. (0.00006) RY*(10) C   3           s(  1.58%)p10.34( 16.33%)d51.97( 82.09%)
   105. (0.00007) RY*(11) C   3           s( 72.66%)p 0.33( 23.82%)d 0.05(  3.52%)
   106. (0.00004) RY*(12) C   3           s(  6.46%)p 3.02( 19.50%)d11.45( 74.03%)
   107. (0.00003) RY*(13) C   3           s(  0.45%)p46.40( 20.78%)d99.99( 78.77%)
   108. (0.00001) RY*(14) C   3           s(  5.15%)p13.92( 71.72%)d 4.49( 23.13%)
   109. (0.00001) RY*(15) C   3           s(  0.18%)p99.99( 98.37%)d 8.27(  1.46%)
   110. (0.00001) RY*(16) C   3           s(  1.22%)p26.05( 31.89%)d54.64( 66.89%)
   111. (0.00000) RY*(17) C   3           s( 93.27%)p 0.07(  6.06%)d 0.01(  0.66%)
   112. (0.00709) RY*( 1) C   4           s(  1.31%)p72.61( 95.23%)d 2.64(  3.46%)
                                           -0.0000  0.0100 -0.0629  0.0952 -0.0013
                                           -0.0088  0.4132 -0.0126  0.0149 -0.0185
                                            0.8232 -0.0039  0.0332  0.0075 -0.3190
                                            0.0086 -0.0003 -0.1270  0.0468  0.1252
                                           -0.0080  0.0244
   113. (0.00347) RY*( 2) C   4           s(  9.28%)p 9.12( 84.64%)d 0.66(  6.08%)
                                           -0.0000  0.0083  0.3036  0.0227 -0.0018
                                           -0.0062 -0.7774 -0.0487  0.0114 -0.0010
                                            0.4674 -0.0409  0.0091  0.0180  0.1324
                                           -0.0077 -0.0366 -0.0303  0.0958 -0.1085
                                           -0.1796 -0.0819
   114. (0.00274) RY*( 3) C   4           s(  1.15%)p82.52( 95.28%)d 3.09(  3.56%)
                                           -0.0000 -0.0021  0.1052 -0.0215 -0.0044
                                            0.0117 -0.2438 -0.0097 -0.0440 -0.0113
                                           -0.2173  0.0205  0.0563 -0.0002 -0.9162
                                            0.0044  0.0288 -0.0974 -0.0778 -0.1255
                                            0.0018  0.0659
   115. (0.00115) RY*( 4) C   4           s( 81.39%)p 0.18( 14.53%)d 0.05(  4.08%)
                                           -0.0000 -0.0012  0.9020 -0.0165 -0.0028
                                           -0.0036  0.3021 -0.0185  0.0359 -0.0102
                                           -0.0768 -0.1716  0.1261 -0.0001  0.0163
                                           -0.0250  0.0098  0.0995  0.1214  0.0391
                                            0.1173 -0.0296
   116. (0.00066) RY*( 5) C   4           s(  0.58%)p 5.18(  3.00%)d99.99( 96.42%)
                                            0.0000 -0.0004  0.0306  0.0693 -0.0076
                                            0.0080  0.1060 -0.0681 -0.0547 -0.0021
                                           -0.0308  0.0232  0.0245  0.0069  0.0697
                                            0.0627 -0.0125 -0.5735 -0.1706 -0.3997
                                            0.1302 -0.6554
   117. (0.00032) RY*( 6) C   4           s( 15.49%)p 3.16( 48.91%)d 2.30( 35.59%)
                                           -0.0000  0.0001  0.0407  0.3914 -0.0076
                                           -0.0108 -0.1291  0.3971  0.3833  0.0039
                                            0.0189 -0.0094 -0.0695  0.0095  0.0208
                                           -0.1919 -0.3538 -0.1130 -0.2891  0.0969
                                            0.4784  0.1460
   118. (0.00026) RY*( 7) C   4           s( 15.35%)p 1.23( 18.90%)d 4.28( 65.75%)
                                            0.0000 -0.0017  0.1154  0.3744  0.0039
                                            0.0045  0.1312 -0.0799 -0.0014 -0.0012
                                           -0.0476  0.3071  0.2095  0.0069  0.1261
                                            0.0706 -0.0627 -0.2319 -0.1214 -0.4007
                                           -0.4028  0.5159
   119. (0.00022) RY*( 8) C   4           s( 17.44%)p 3.82( 66.55%)d 0.92( 16.01%)
                                           -0.0000  0.0003  0.0144  0.4135  0.0565
                                           -0.0031 -0.0652  0.3581 -0.0692 -0.0011
                                           -0.0400  0.3176  0.2180 -0.0080 -0.0281
                                            0.5503  0.2732  0.1623  0.1798  0.2064
                                            0.0436 -0.2387
   120. (0.00018) RY*( 9) C   4           s( 26.11%)p 2.44( 63.82%)d 0.39( 10.06%)
                                           -0.0000  0.0033 -0.1486  0.4889 -0.0014
                                            0.0037 -0.0609 -0.4101 -0.0082 -0.0027
                                           -0.0784 -0.1406  0.4222 -0.0035 -0.0129
                                           -0.4810  0.1749  0.0570  0.2418  0.1113
                                            0.1144 -0.1160
   121. (0.00016) RY*(10) C   4           s(  0.24%)p99.99( 72.57%)d99.99( 27.19%)
                                           -0.0000  0.0004  0.0187  0.0433 -0.0125
                                           -0.0078 -0.0634 -0.6838  0.0661  0.0076
                                            0.0576  0.1290 -0.0811  0.0072  0.0167
                                            0.4631 -0.0912  0.1495 -0.2121  0.0018
                                            0.4367  0.1175
   122. (0.00008) RY*(11) C   4           s(  1.12%)p 6.04(  6.77%)d82.19( 92.11%)
   123. (0.00008) RY*(12) C   4           s( 14.28%)p 2.67( 38.06%)d 3.34( 47.66%)
   124. (0.00007) RY*(13) C   4           s( 15.47%)p 3.97( 61.47%)d 1.49( 23.06%)
   125. (0.00006) RY*(14) C   4           s(  3.12%)p25.65( 80.04%)d 5.40( 16.84%)
   126. (0.00003) RY*(15) C   4           s(  1.68%)p30.76( 51.54%)d27.92( 46.78%)
   127. (0.00001) RY*(16) C   4           s(  1.65%)p58.71( 96.88%)d 0.89(  1.47%)
   128. (0.00001) RY*(17) C   4           s( 94.37%)p 0.02(  1.91%)d 0.04(  3.73%)
   129. (0.00595) RY*( 1) C   5           s(  0.19%)p99.99( 94.97%)d25.80(  4.84%)
                                            0.0000 -0.0229  0.0359  0.0072  0.0037
                                           -0.0171  0.6784 -0.0071  0.0188  0.0052
                                           -0.0044  0.0604 -0.0083  0.0195 -0.6955
                                            0.0223 -0.0222  0.0818  0.1208 -0.0323
                                           -0.1300 -0.0960
   130. (0.00212) RY*( 2) C   5           s(  0.55%)p99.99( 97.03%)d 4.45(  2.43%)
                                            0.0000  0.0156  0.0711  0.0003 -0.0125
                                            0.0082  0.1087 -0.0522 -0.0646  0.0285
                                            0.9533 -0.1464 -0.1128  0.0010  0.0859
                                           -0.0098  0.0186  0.0990 -0.0617 -0.0892
                                            0.0516 -0.0059
   131. (0.00133) RY*( 3) C   5           s(  1.81%)p45.68( 82.69%)d 8.56( 15.50%)
                                           -0.0000 -0.0018  0.1300 -0.0344 -0.0044
                                            0.0014 -0.6097 -0.2151 -0.0366 -0.0033
                                            0.1104  0.0241  0.0254  0.0052 -0.5990
                                           -0.1822 -0.0462 -0.2813 -0.0740 -0.2231
                                           -0.0434 -0.1367
   132. (0.00060) RY*( 4) C   5           s( 29.61%)p 0.48( 14.26%)d 1.90( 56.12%)
                                           -0.0000 -0.0030  0.5372 -0.0868  0.0052
                                           -0.0037 -0.1981  0.0970  0.0115 -0.0071
                                           -0.0178 -0.1346  0.0789  0.0118 -0.1808
                                            0.1697 -0.0869  0.4541  0.1005  0.4746
                                            0.3436 -0.0398
   133. (0.00051) RY*( 5) C   5           s( 59.22%)p 0.34( 20.07%)d 0.35( 20.71%)
                                           -0.0000 -0.0039  0.7597 -0.1220  0.0106
                                           -0.0170  0.2308 -0.2080  0.0975 -0.0067
                                           -0.1254 -0.0953  0.0668  0.0065  0.2371
                                           -0.0867 -0.0363 -0.2149 -0.1126 -0.3460
                                           -0.1232  0.1152
   134. (0.00024) RY*( 6) C   5           s( 20.66%)p 3.64( 75.15%)d 0.20(  4.20%)
                                            0.0000 -0.0043  0.2645  0.3647 -0.0599
                                           -0.0028 -0.0449  0.0335 -0.1580  0.0115
                                            0.0475  0.7446 -0.3906  0.0055  0.0719
                                            0.0933  0.0043  0.0215 -0.0466  0.0916
                                           -0.1290 -0.1195
   135. (0.00016) RY*( 7) C   5           s(  2.96%)p21.14( 62.63%)d11.61( 34.40%)
                                           -0.0000  0.0093  0.0424  0.1520  0.0681
                                           -0.0093 -0.0878  0.5263  0.1400 -0.0097
                                           -0.1095 -0.2299 -0.4600  0.0013 -0.0349
                                           -0.1107 -0.1788  0.2354  0.1097 -0.5066
                                            0.1152 -0.0813
   136. (0.00014) RY*( 8) C   5           s( 10.61%)p 7.51( 79.61%)d 0.92(  9.79%)
                                            0.0000 -0.0070  0.0322  0.3240 -0.0030
                                           -0.0043 -0.0512  0.1048  0.0947  0.0001
                                            0.0190 -0.1968  0.1063 -0.0041 -0.0746
                                            0.8414  0.0973 -0.2550 -0.1243 -0.1249
                                           -0.0199 -0.0376
   137. (0.00008) RY*( 9) C   5           s(  9.39%)p 4.36( 40.94%)d 5.29( 49.67%)
   138. (0.00008) RY*(10) C   5           s(  2.28%)p20.30( 46.35%)d22.49( 51.37%)
   139. (0.00007) RY*(11) C   5           s( 60.29%)p 0.50( 29.87%)d 0.16(  9.84%)
   140. (0.00002) RY*(12) C   5           s(  2.49%)p17.76( 44.31%)d21.33( 53.20%)
   141. (0.00002) RY*(13) C   5           s(  1.37%)p 7.89( 10.84%)d63.86( 87.78%)
   142. (0.00002) RY*(14) C   5           s(  1.45%)p 9.63( 14.00%)d58.17( 84.55%)
   143. (0.00000) RY*(15) C   5           s( 94.72%)p 0.02(  2.14%)d 0.03(  3.14%)
   144. (0.00001) RY*(16) C   5           s(  1.93%)p45.82( 88.54%)d 4.93(  9.52%)
   145. (0.00001) RY*(17) C   5           s(  0.55%)p99.99( 96.66%)d 5.06(  2.79%)
   146. (0.00572) RY*( 1) C   6           s(  0.52%)p99.99( 94.57%)d 9.45(  4.91%)
                                            0.0000 -0.0260  0.0583 -0.0323  0.0089
                                           -0.0016  0.1137 -0.0216 -0.0031  0.0255
                                           -0.8877 -0.0946 -0.0533  0.0086 -0.3625
                                           -0.0041 -0.0140  0.0720 -0.0651 -0.1261
                                            0.1450  0.0529
   147. (0.00197) RY*( 2) C   6           s(  0.06%)p99.99( 98.09%)d28.65(  1.85%)
                                           -0.0000 -0.0015  0.0198 -0.0148 -0.0054
                                           -0.0285 -0.6726 -0.1016  0.1650 -0.0135
                                           -0.3196 -0.0379  0.0704  0.0258  0.5913
                                            0.0937 -0.1492  0.0835  0.0434 -0.0689
                                           -0.0467 -0.0520
   148. (0.00080) RY*( 3) C   6           s(  0.08%)p99.99( 88.95%)d99.99( 10.97%)
                                            0.0000  0.0001  0.0038  0.0275  0.0020
                                           -0.0156  0.6306 -0.1661  0.0641  0.0040
                                           -0.1754  0.0562 -0.0208 -0.0147  0.6266
                                           -0.1690  0.0642  0.2146  0.0605  0.2169
                                            0.1126  0.0172
   149. (0.00061) RY*( 4) C   6           s(  0.43%)p10.89(  4.65%)d99.99( 94.92%)
                                           -0.0000  0.0006  0.0516  0.0398  0.0044
                                           -0.0056 -0.1183  0.0356 -0.0505 -0.0004
                                            0.0246  0.0617  0.0215 -0.0036 -0.1012
                                           -0.0892 -0.0746  0.0741  0.0264  0.3244
                                            0.5460 -0.7346
   150. (0.00047) RY*( 5) C   6           s( 89.70%)p 0.08(  7.55%)d 0.03(  2.75%)
                                           -0.0000  0.0039  0.9467 -0.0016 -0.0262
                                            0.0076  0.0099 -0.1195 -0.0701 -0.0175
                                            0.0931 -0.1069  0.1241 -0.0118  0.0138
                                            0.0855  0.1127  0.0867 -0.1146 -0.0750
                                            0.0226  0.0260
   151. (0.00029) RY*( 6) C   6           s(  4.26%)p20.69( 88.09%)d 1.80(  7.65%)
                                           -0.0000  0.0017  0.1937 -0.0698 -0.0141
                                           -0.0127 -0.0523  0.5783  0.2341 -0.0102
                                           -0.0546  0.3089  0.1462  0.0112  0.0356
                                           -0.5734 -0.1967 -0.1672 -0.0500  0.0630
                                            0.0592  0.1965
   152. (0.00016) RY*( 7) C   6           s( 78.21%)p 0.05(  4.27%)d 0.22( 17.52%)
                                            0.0000 -0.0044 -0.0831  0.8803 -0.0134
                                           -0.0002 -0.0184  0.0661  0.0118  0.0068
                                            0.0104 -0.0106  0.1730  0.0027  0.0028
                                           -0.0758  0.0431  0.1804 -0.3479 -0.1470
                                            0.0074  0.0024
   153. (0.00008) RY*( 8) C   6           s(  3.01%)p12.76( 38.41%)d19.46( 58.58%)
   154. (0.00005) RY*( 9) C   6           s(  5.64%)p13.06( 73.69%)d 3.66( 20.66%)
   155. (0.00003) RY*(10) C   6           s(  0.20%)p99.99( 60.69%)d99.99( 39.11%)
   156. (0.00001) RY*(11) C   6           s( 10.98%)p 1.71( 18.75%)d 6.40( 70.27%)
   157. (0.00000) RY*(12) C   6           s(  2.07%)p42.77( 88.34%)d 4.64(  9.59%)
   158. (0.00001) RY*(13) C   6           s(  2.17%)p42.87( 92.90%)d 2.28(  4.93%)
   159. (0.00000) RY*(14) C   6           s( 98.07%)p 0.02(  1.84%)d 0.00(  0.09%)
   160. (0.00001) RY*(15) C   6           s(  3.56%)p 8.67( 30.88%)d18.41( 65.56%)
   161. (0.00001) RY*(16) C   6           s(  0.13%)p99.99( 29.38%)d99.99( 70.48%)
   162. (0.00000) RY*(17) C   6           s(  1.01%)p78.37( 79.04%)d19.79( 19.95%)
   163. (0.01121) RY*( 1) C   7           s(  3.55%)p26.61( 94.58%)d 0.52(  1.86%)
                                            0.0000 -0.0037  0.1878  0.0163 -0.0026
                                           -0.0315  0.4503 -0.0194  0.0404  0.0117
                                           -0.5864 -0.0395  0.0051  0.0226 -0.6277
                                            0.0050 -0.0030  0.0488  0.1156 -0.0265
                                           -0.0252 -0.0393
   164. (0.00526) RY*( 2) C   7           s(  2.14%)p44.73( 95.70%)d 1.01(  2.16%)
                                            0.0000 -0.0266  0.1421 -0.0223  0.0024
                                           -0.0036  0.8361 -0.1394 -0.0100  0.0157
                                            0.3178  0.1038 -0.0072  0.0174  0.3541
                                           -0.0261 -0.0076 -0.0153  0.0140 -0.0843
                                            0.0260 -0.1156
   165. (0.00323) RY*( 3) C   7           s(  0.35%)p99.99( 70.54%)d83.03( 29.11%)
                                            0.0000  0.0021  0.0329  0.0491 -0.0031
                                           -0.0055 -0.0484  0.0470  0.0370  0.0159
                                            0.2708  0.6235 -0.0186 -0.0103 -0.3293
                                           -0.3577  0.0198 -0.3338  0.1490 -0.2428
                                            0.1567  0.2719
   166. (0.00203) RY*( 4) C   7           s(  5.11%)p17.46( 89.19%)d 1.12(  5.70%)
                                            0.0000 -0.0029  0.2099 -0.0835 -0.0059
                                           -0.0084 -0.1049 -0.6086  0.0666  0.0058
                                            0.4007 -0.4556 -0.0477  0.0030 -0.3365
                                           -0.1480 -0.0220  0.0669 -0.0557 -0.2053
                                           -0.0518  0.0678
   167. (0.00147) RY*( 5) C   7           s(  0.82%)p99.99( 89.55%)d11.74(  9.63%)
                                            0.0000 -0.0007  0.0331  0.0843 -0.0004
                                            0.0040  0.1179  0.6464 -0.0346  0.0111
                                            0.4648 -0.3411 -0.1020  0.0016 -0.3281
                                            0.1042  0.0342  0.1237  0.0887  0.1182
                                            0.2429  0.0124
   168. (0.00098) RY*( 6) C   7           s(  5.71%)p15.35( 87.66%)d 1.16(  6.63%)
                                           -0.0000 -0.0012  0.2381 -0.0184  0.0073
                                           -0.0020 -0.0092  0.3022  0.0187  0.0009
                                           -0.1505 -0.2818 -0.0088  0.0100  0.1980
                                           -0.7873 -0.1535 -0.1051 -0.0806 -0.0124
                                           -0.2165 -0.0419
   169. (0.00086) RY*( 7) C   7           s(  7.77%)p 3.19( 24.79%)d 8.68( 67.44%)
                                            0.0000  0.0015  0.2780  0.0161  0.0117
                                           -0.0128 -0.0149  0.2710  0.2000 -0.0007
                                            0.0215  0.0174 -0.0498  0.0032  0.0567
                                            0.3572 -0.0002 -0.0065 -0.1500 -0.5147
                                           -0.5492  0.2920
   170. (0.00046) RY*( 8) C   7           s( 51.05%)p 0.72( 36.88%)d 0.24( 12.07%)
                                           -0.0000 -0.0007  0.6771 -0.2264  0.0283
                                            0.0033 -0.1744 -0.0002 -0.2741  0.0093
                                            0.0138  0.2195 -0.0246  0.0228  0.0653
                                            0.1388 -0.4360  0.2226  0.1559  0.1581
                                            0.1470 -0.0151
   171. (0.00031) RY*( 9) C   7           s(  3.66%)p10.06( 36.85%)d16.24( 59.48%)
                                            0.0000  0.0020  0.1634  0.0991 -0.0107
                                           -0.0058 -0.0664  0.0168  0.2822  0.0026
                                            0.2265  0.3260  0.1918 -0.0023 -0.2085
                                           -0.0771  0.2010  0.2405 -0.2541  0.3391
                                           -0.3717 -0.4682
   172. (0.00026) RY*(10) C   7           s( 28.36%)p 1.60( 45.45%)d 0.92( 26.18%)
                                           -0.0000 -0.0049  0.4240  0.3172  0.0565
                                            0.0036 -0.0826 -0.0416  0.4390 -0.0002
                                           -0.1551 -0.0441 -0.0502  0.0147  0.2138
                                           -0.0064  0.4227  0.0669 -0.0776 -0.0061
                                            0.4816  0.1391
   173. (0.00021) RY*(11) C   7           s( 24.59%)p 1.50( 36.81%)d 1.57( 38.60%)
                                           -0.0000 -0.0045 -0.2284  0.4399  0.0135
                                            0.0058  0.0758 -0.0709  0.2762 -0.0054
                                            0.0236  0.0618  0.1080  0.0083  0.0230
                                           -0.1091 -0.5024  0.4905  0.0862  0.0907
                                           -0.0382  0.3582
   174. (0.00016) RY*(12) C   7           s(  0.65%)p99.99( 85.61%)d21.22( 13.74%)
                                           -0.0000 -0.0013 -0.0548  0.0562  0.0177
                                            0.0027  0.0292 -0.0574 -0.1761 -0.0041
                                           -0.0323  0.1452 -0.8810 -0.0026 -0.0217
                                           -0.0935  0.1156  0.2287 -0.2261  0.1211
                                           -0.1052  0.0907
   175. (0.00012) RY*(13) C   7           s( 12.51%)p 2.11( 26.37%)d 4.88( 61.12%)
                                            0.0000 -0.0056  0.1089  0.3014  0.1497
                                            0.0048  0.0205 -0.0808  0.2065  0.0067
                                            0.0418 -0.0993 -0.1962 -0.0123 -0.0354
                                            0.2076 -0.3456 -0.6640 -0.0610  0.3939
                                           -0.1049 -0.0184
   176. (0.00009) RY*(14) C   7           s(  4.77%)p 3.12( 14.90%)d16.82( 80.32%)
   177. (0.00005) RY*(15) C   7           s( 41.67%)p 0.26( 10.67%)d 1.14( 47.67%)
   178. (0.00003) RY*(16) C   7           s( 20.53%)p 2.10( 43.06%)d 1.77( 36.40%)
   179. (0.00001) RY*(17) C   7           s( 86.70%)p 0.13( 11.64%)d 0.02(  1.66%)
   180. (0.00553) RY*( 1) C   8           s(  0.76%)p99.99( 95.89%)d 4.43(  3.35%)
                                            0.0000 -0.0089  0.0658 -0.0559 -0.0060
                                            0.0056 -0.3229  0.0032 -0.0274 -0.0091
                                            0.7932 -0.0047 -0.0164  0.0161 -0.4673
                                            0.0601 -0.0461 -0.1352  0.0175 -0.0865
                                            0.0084 -0.0861
   181. (0.00404) RY*( 2) C   8           s(  8.50%)p10.24( 87.12%)d 0.51(  4.38%)
                                           -0.0000  0.0082  0.2914 -0.0058 -0.0057
                                            0.0008 -0.7755 -0.0607 -0.0223  0.0049
                                           -0.4722  0.0477 -0.0053 -0.0113 -0.1987
                                            0.0233  0.0114 -0.0148 -0.0702 -0.1166
                                           -0.1575 -0.0161
   182. (0.00324) RY*( 3) C   8           s(  5.69%)p16.02( 91.21%)d 0.54(  3.10%)
                                           -0.0000  0.0001  0.2221  0.0870  0.0047
                                            0.0069 -0.3159 -0.0851 -0.0126  0.0173
                                            0.3459 -0.0179 -0.0717  0.0047  0.8241
                                           -0.0137 -0.0128  0.0500  0.0535 -0.1322
                                           -0.0246  0.0868
   183. (0.00088) RY*( 4) C   8           s( 64.85%)p 0.33( 21.11%)d 0.22( 14.04%)
                                           -0.0000 -0.0016  0.8025 -0.0666  0.0003
                                           -0.0014  0.2924  0.0855  0.1051  0.0088
                                            0.0011  0.1295 -0.0982 -0.0011 -0.0942
                                           -0.2573 -0.0753  0.1719  0.1727 -0.0312
                                            0.0724 -0.2736
   184. (0.00069) RY*( 5) C   8           s( 10.08%)p 0.27(  2.74%)d 8.65( 87.18%)
                                           -0.0000 -0.0002  0.2842 -0.1413 -0.0055
                                           -0.0103  0.0784 -0.0614 -0.0133 -0.0003
                                           -0.0126  0.0185 -0.0435  0.0062  0.0141
                                           -0.1207 -0.0008 -0.5925 -0.4635  0.1595
                                            0.2772  0.4514
   185. (0.00033) RY*( 6) C   8           s( 16.53%)p 2.62( 43.40%)d 2.42( 40.07%)
                                           -0.0000  0.0040 -0.1233  0.3871 -0.0151
                                           -0.0118 -0.2474  0.5328  0.1833 -0.0038
                                           -0.0242 -0.0270 -0.0591  0.0026  0.0533
                                           -0.2140 -0.0413 -0.0970  0.0477  0.3531
                                            0.4596 -0.2305
   186. (0.00023) RY*( 7) C   8           s(  6.85%)p10.07( 68.93%)d 3.54( 24.23%)
                                           -0.0000  0.0003  0.1366  0.2226  0.0169
                                            0.0068  0.1442  0.4084 -0.1453  0.0055
                                           -0.0266 -0.2223 -0.3074  0.0093  0.0278
                                            0.4743 -0.3318 -0.1119 -0.3195 -0.1288
                                           -0.3086 -0.1257
   187. (0.00019) RY*( 8) C   8           s(  3.28%)p12.03( 39.49%)d17.44( 57.23%)
                                            0.0000 -0.0063  0.1733  0.0431 -0.0296
                                           -0.0027  0.0071  0.2725 -0.1157 -0.0068
                                           -0.0430  0.0861  0.2751 -0.0109 -0.0623
                                            0.4632 -0.0603  0.0388  0.4920 -0.0726
                                            0.2643  0.5035
   188. (0.00016) RY*( 9) C   8           s( 37.93%)p 1.09( 41.24%)d 0.55( 20.84%)
                                            0.0000 -0.0021  0.0724  0.6113 -0.0179
                                            0.0005  0.0681 -0.2074  0.2602 -0.0023
                                            0.0248 -0.3192 -0.2948 -0.0113 -0.1964
                                           -0.1585  0.2091  0.1255  0.0723 -0.1346
                                           -0.0862  0.4023
   189. (0.00014) RY*(10) C   8           s(  6.42%)p10.12( 64.97%)d 4.46( 28.61%)
                                           -0.0000 -0.0075  0.1867  0.1698 -0.0218
                                            0.0001  0.0600  0.0159  0.2250  0.0074
                                            0.0541  0.0578  0.3245  0.0038  0.0585
                                            0.3295  0.6096 -0.2408 -0.0176  0.3054
                                           -0.3055 -0.2029
   190. (0.00007) RY*(11) C   8           s( 10.83%)p 1.03( 11.15%)d 7.20( 78.01%)
   191. (0.00006) RY*(12) C   8           s(  0.87%)p69.18( 60.49%)d44.18( 38.63%)
   192. (0.00004) RY*(13) C   8           s(  5.82%)p11.76( 68.49%)d 4.41( 25.69%)
   193. (0.00004) RY*(14) C   8           s( 23.13%)p 2.47( 57.15%)d 0.85( 19.73%)
   194. (0.00001) RY*(15) C   8           s(  1.25%)p77.79( 97.32%)d 1.14(  1.43%)
   195. (0.00002) RY*(16) C   8           s( 15.76%)p 2.84( 44.78%)d 2.50( 39.46%)
   196. (0.00001) RY*(17) C   8           s( 81.48%)p 0.06(  4.64%)d 0.17( 13.88%)
   197. (0.00564) RY*( 1) N   9           s(  0.47%)p99.99( 96.40%)d 6.73(  3.14%)
                                           -0.0000  0.0034  0.0677  0.0079 -0.0011
                                           -0.0021 -0.1152 -0.0146 -0.0084  0.0260
                                           -0.9137 -0.0147 -0.0040 -0.0120  0.3383
                                            0.0051  0.0080  0.1132 -0.0507  0.0729
                                           -0.0469 -0.0921
   198. (0.00399) RY*( 2) N   9           s(  6.15%)p14.92( 91.75%)d 0.34(  2.10%)
                                            0.0000 -0.0228  0.2415  0.0510  0.0061
                                            0.0183  0.3703 -0.0158 -0.0051  0.0046
                                            0.2835 -0.0578 -0.0023  0.0050  0.8294
                                           -0.0887 -0.0132  0.0673  0.1213 -0.0103
                                            0.0108 -0.0395
   199. (0.00201) RY*( 3) N   9           s( 51.96%)p 0.86( 44.61%)d 0.07(  3.43%)
                                            0.0000  0.0019  0.7205 -0.0218 -0.0031
                                           -0.0017 -0.6163 -0.1610 -0.0942 -0.0036
                                            0.1292 -0.0582  0.0025 -0.0017 -0.0261
                                           -0.0901  0.0500  0.0889  0.1529 -0.0309
                                            0.0137 -0.0432
   200. (0.00105) RY*( 4) N   9           s( 31.46%)p 1.66( 52.12%)d 0.52( 16.42%)
                                            0.0000  0.0004  0.5094 -0.2348  0.0018
                                            0.0043  0.5834  0.0198 -0.1394 -0.0022
                                           -0.1602 -0.0017  0.0218 -0.0062 -0.3303
                                           -0.1468  0.0650 -0.0045 -0.0390  0.1771
                                           -0.2297  0.2802
   201. (0.00038) RY*( 5) N   9           s(  0.74%)p81.18( 60.08%)d52.95( 39.18%)
                                            0.0000 -0.0017 -0.0369  0.0777  0.0009
                                            0.0011  0.0192 -0.2699 -0.0423 -0.0047
                                           -0.1175  0.6121 -0.1017 -0.0012  0.0311
                                           -0.3535  0.0318 -0.3804  0.2905 -0.2614
                                            0.1947  0.2377
   202. (0.00026) RY*( 6) N   9           s(  7.14%)p10.60( 75.67%)d 2.41( 17.18%)
                                           -0.0000 -0.0006  0.2043 -0.1711 -0.0201
                                           -0.0028 -0.1475  0.7406  0.2370  0.0024
                                            0.0196  0.3045 -0.0339  0.0094  0.1246
                                            0.1372 -0.0399 -0.3331 -0.2210  0.0121
                                            0.0482  0.0978
   203. (0.00018) RY*( 7) N   9           s(  4.69%)p 5.94( 27.86%)d14.38( 67.45%)
                                            0.0000  0.0034  0.1833 -0.1144 -0.0146
                                            0.0192  0.2652  0.0411  0.0450 -0.0026
                                           -0.0344  0.3369 -0.0767 -0.0097 -0.1796
                                            0.2261 -0.0070  0.3524  0.0748 -0.2257
                                            0.4110 -0.5700
   204. (0.00009) RY*( 8) N   9           s(  5.55%)p 8.45( 46.87%)d 8.58( 47.58%)
   205. (0.00007) RY*( 9) N   9           s( 81.81%)p 0.18( 14.57%)d 0.04(  3.62%)
   206. (0.00006) RY*(10) N   9           s(  2.20%)p19.86( 43.72%)d24.57( 54.08%)
   207. (0.00002) RY*(11) N   9           s(  0.99%)p48.02( 47.54%)d51.99( 51.47%)
   208. (0.00002) RY*(12) N   9           s(  2.29%)p14.26( 32.69%)d28.35( 65.01%)
   209. (0.00002) RY*(13) N   9           s(  1.29%)p28.13( 36.32%)d48.32( 62.38%)
   210. (0.00002) RY*(14) N   9           s(  3.72%)p14.12( 52.49%)d11.78( 43.79%)
   211. (0.00001) RY*(15) N   9           s(  0.46%)p99.99( 83.29%)d35.01( 16.24%)
   212. (0.00000) RY*(16) N   9           s( 99.14%)p 0.01(  0.66%)d 0.00(  0.20%)
   213. (0.00000) RY*(17) N   9           s(  0.03%)p99.99( 93.40%)d99.99(  6.56%)
   214. (0.00894) RY*( 1) C  10           s(  4.55%)p20.89( 94.97%)d 0.11(  0.48%)
                                           -0.0000  0.0462  0.2073 -0.0091 -0.0164
                                           -0.0009 -0.1154 -0.0053  0.0082  0.0274
                                            0.8599 -0.0222 -0.0416  0.0216  0.4363
                                           -0.0481 -0.0268 -0.0034 -0.0388  0.0378
                                           -0.0370 -0.0230
   215. (0.00357) RY*( 2) C  10           s(  1.35%)p60.70( 82.01%)d12.32( 16.64%)
                                            0.0000  0.0141 -0.0600  0.0954 -0.0247
                                            0.0084  0.5215 -0.0100 -0.0861  0.0022
                                           -0.2439  0.1127 -0.0068  0.0117  0.6717
                                            0.0527 -0.1189  0.2595  0.1164  0.1510
                                            0.1101  0.2249
   216. (0.00270) RY*( 3) C  10           s(  0.02%)p99.99(  3.21%)d99.99( 96.77%)
                                           -0.0000 -0.0005 -0.0086  0.0096 -0.0000
                                            0.0075  0.0777  0.0904 -0.0407  0.0013
                                            0.0544 -0.0230 -0.0046 -0.0059 -0.0809
                                           -0.0654  0.0425  0.6304  0.3942 -0.2695
                                           -0.4434 -0.3817
   217. (0.00206) RY*( 4) C  10           s(  1.11%)p31.51( 34.97%)d57.59( 63.92%)
                                            0.0000 -0.0035 -0.0281  0.1004 -0.0147
                                            0.0031 -0.2475  0.1955 -0.0582  0.0077
                                            0.1615  0.0386 -0.0619  0.0119 -0.3073
                                            0.3239 -0.1262  0.4928  0.1326  0.3067
                                            0.2415  0.4758
   218. (0.00131) RY*( 5) C  10           s( 35.76%)p 0.16(  5.57%)d 1.64( 58.67%)
                                            0.0000  0.0112  0.5930  0.0767 -0.0037
                                           -0.0083  0.0380  0.0232  0.0079  0.0481
                                           -0.0678  0.1050 -0.0979  0.0225 -0.0282
                                            0.1324 -0.0849 -0.0295  0.1926 -0.6112
                                            0.4142  0.0602
   219. (0.00102) RY*( 6) C  10           s(  0.28%)p88.29( 24.52%)d99.99( 75.20%)
                                            0.0000  0.0002  0.0393 -0.0350 -0.0029
                                            0.0221 -0.3049 -0.2143  0.0095  0.0112
                                           -0.1517 -0.1151  0.0359 -0.0129  0.2027
                                            0.1631 -0.0142  0.0722 -0.2565 -0.3639
                                           -0.5268  0.5206
   220. (0.00028) RY*( 7) C  10           s(  0.67%)p99.99( 86.97%)d18.51( 12.36%)
                                           -0.0000 -0.0003  0.0816 -0.0024 -0.0039
                                            0.0124 -0.7085  0.1170 -0.1500  0.0053
                                           -0.3242  0.0945 -0.0986 -0.0101  0.4077
                                           -0.1399  0.1476  0.0556  0.1608  0.1593
                                            0.1438 -0.2205
   221. (0.00023) RY*( 8) C  10           s( 59.12%)p 0.15(  8.65%)d 0.55( 32.24%)
                                            0.0000 -0.0166  0.7239 -0.2576 -0.0218
                                            0.0002  0.1321 -0.0179  0.0752 -0.0174
                                           -0.1425 -0.1419  0.0247 -0.0067 -0.0937
                                           -0.0598  0.0964 -0.0081  0.0744  0.4824
                                           -0.2813  0.0703
   222. (0.00020) RY*( 9) C  10           s( 48.02%)p 0.63( 30.13%)d 0.46( 21.85%)
                                           -0.0000  0.0048  0.1766  0.6601  0.1152
                                            0.0002  0.0067 -0.0411  0.0257 -0.0127
                                           -0.0541 -0.2408 -0.1071 -0.0036 -0.0687
                                           -0.4667 -0.0613  0.2382 -0.3958  0.0439
                                            0.0553 -0.0133
   223. (0.00014) RY*(10) C  10           s(  0.93%)p99.99( 96.78%)d 2.48(  2.30%)
                                           -0.0000 -0.0033 -0.0117  0.0805  0.0513
                                            0.0030  0.0137 -0.4636  0.4161  0.0037
                                            0.0258  0.4884 -0.4132 -0.0040 -0.0420
                                            0.0775  0.4022  0.1241 -0.0320  0.0798
                                            0.0003 -0.0142
   224. (0.00007) RY*(11) C  10           s(  2.50%)p29.36( 73.48%)d 9.59( 24.01%)
   225. (0.00008) RY*(12) C  10           s(  3.99%)p20.45( 81.52%)d 3.64( 14.50%)
   226. (0.00005) RY*(13) C  10           s( 34.68%)p 0.34( 11.70%)d 1.55( 53.62%)
   227. (0.00002) RY*(14) C  10           s( 17.45%)p 4.28( 74.76%)d 0.45(  7.79%)
   228. (0.00001) RY*(15) C  10           s(  0.56%)p99.99( 92.39%)d12.64(  7.05%)
   229. (0.00001) RY*(16) C  10           s( 89.02%)p 0.01(  0.55%)d 0.12( 10.43%)
   230. (0.00001) RY*(17) C  10           s(  0.28%)p99.99( 97.98%)d 6.25(  1.74%)
   231. (0.00497) RY*( 1) C  11           s(  0.23%)p99.99( 95.84%)d17.46(  3.93%)
                                           -0.0000 -0.0249  0.0348 -0.0133  0.0156
                                            0.0137 -0.3232  0.0616 -0.0461 -0.0099
                                           -0.3785 -0.0724  0.0626  0.0168 -0.8307
                                            0.0611 -0.0360 -0.0798 -0.0837 -0.0747
                                           -0.0526 -0.1326
   232. (0.00252) RY*( 2) C  11           s(  0.42%)p99.99( 98.10%)d 3.54(  1.48%)
                                           -0.0000 -0.0098  0.0636  0.0073  0.0015
                                           -0.0148 -0.4754  0.0709  0.0199  0.0330
                                            0.8305 -0.1183 -0.1208 -0.0010 -0.1596
                                            0.0414 -0.0514 -0.0454 -0.0118 -0.1013
                                            0.0164 -0.0459
   233. (0.00078) RY*( 3) C  11           s(  0.09%)p99.99( 79.36%)d99.99( 20.55%)
                                           -0.0000  0.0002 -0.0033  0.0301  0.0015
                                           -0.0224  0.6932  0.0978  0.1032 -0.0089
                                            0.3186  0.0556  0.0459  0.0135 -0.4171
                                           -0.0819 -0.0681  0.3081  0.1709 -0.1403
                                           -0.2044 -0.1411
   234. (0.00055) RY*( 4) C  11           s( 90.92%)p 0.07(  6.01%)d 0.03(  3.07%)
                                            0.0000  0.0069  0.9498  0.0819 -0.0169
                                           -0.0009  0.0750  0.0467  0.0426 -0.0215
                                           -0.0602 -0.1789 -0.0027 -0.0176  0.0743
                                           -0.0671  0.0635 -0.1177  0.0387 -0.0968
                                           -0.0211 -0.0748
   235. (0.00056) RY*( 5) C  11           s(  0.91%)p16.30( 14.77%)d93.07( 84.33%)
                                           -0.0000  0.0003 -0.0081  0.0948  0.0019
                                            0.0022  0.2799  0.0108 -0.0518  0.0021
                                            0.1388  0.0661 -0.0395 -0.0010 -0.1885
                                           -0.0691  0.0318 -0.4584 -0.0627  0.4377
                                            0.6402 -0.1667
   236. (0.00025) RY*( 6) C  11           s(  3.39%)p21.81( 74.02%)d 6.65( 22.59%)
                                           -0.0000 -0.0040  0.1582 -0.0916 -0.0222
                                           -0.0059 -0.0166  0.0040 -0.3062  0.0126
                                            0.1479  0.3053  0.6326 -0.0003  0.0242
                                            0.3580 -0.0446  0.0601 -0.2120  0.3509
                                           -0.2176 -0.0828
   237. (0.00019) RY*( 7) C  11           s( 45.45%)p 0.83( 37.87%)d 0.37( 16.67%)
                                            0.0000 -0.0046 -0.2195  0.6365 -0.0348
                                            0.0080  0.0512  0.2325 -0.0905 -0.0067
                                           -0.0031 -0.4310  0.3160  0.0083  0.1018
                                            0.1074  0.0787 -0.3016  0.1449 -0.1117
                                           -0.1797 -0.1001
   238. (0.00011) RY*( 8) C  11           s( 32.54%)p 1.74( 56.77%)d 0.33( 10.70%)
                                            0.0000  0.0093  0.0404  0.5674  0.0419
                                           -0.0014 -0.0472 -0.5473 -0.0286  0.0069
                                            0.0381  0.4423 -0.0776  0.0050 -0.0419
                                           -0.2375 -0.0612 -0.0524 -0.2478 -0.1480
                                           -0.1279 -0.0675
   239. (0.00008) RY*( 9) C  11           s(  0.82%)p79.05( 64.61%)d42.31( 34.58%)
   240. (0.00005) RY*(10) C  11           s(  5.71%)p10.53( 60.13%)d 5.99( 34.17%)
   241. (0.00003) RY*(11) C  11           s(  2.06%)p32.82( 67.61%)d14.72( 30.33%)
   242. (0.00002) RY*(12) C  11           s(  3.17%)p 6.94( 22.02%)d23.57( 74.80%)
   243. (0.00002) RY*(13) C  11           s( 11.65%)p 1.53( 17.77%)d 6.06( 70.58%)
   244. (0.00000) RY*(14) C  11           s(  5.33%)p 7.98( 42.54%)d 9.78( 52.13%)
   245. (0.00001) RY*(15) C  11           s(  5.12%)p11.13( 56.97%)d 7.41( 37.91%)
   246. (0.00000) RY*(16) C  11           s(  1.94%)p49.87( 96.57%)d 0.77(  1.50%)
   247. (0.00000) RY*(17) C  11           s( 90.36%)p 0.10(  9.14%)d 0.01(  0.50%)
   248. (0.00516) RY*( 1) C  12           s(  0.37%)p99.99( 94.43%)d13.93(  5.20%)
                                            0.0000 -0.0243  0.0537 -0.0035  0.0158
                                            0.0144 -0.5481  0.0514 -0.0316 -0.0203
                                            0.6533 -0.0984  0.0446  0.0092 -0.4474
                                            0.0212 -0.0225  0.1247 -0.0457  0.1728
                                           -0.0191  0.0643
   249. (0.00206) RY*( 2) C  12           s(  0.45%)p99.99( 97.76%)d 3.96(  1.79%)
                                           -0.0000  0.0002  0.0659  0.0127 -0.0035
                                            0.0062  0.1654 -0.0268 -0.0322  0.0284
                                            0.6106 -0.0768 -0.1514  0.0307  0.7134
                                           -0.0969 -0.1635 -0.0163 -0.0673  0.0465
                                           -0.0735 -0.0746
   250. (0.00076) RY*( 3) C  12           s(  0.08%)p99.99( 55.65%)d99.99( 44.27%)
                                            0.0000  0.0005  0.0108  0.0251  0.0059
                                           -0.0078  0.5746  0.1326  0.0793 -0.0033
                                            0.2456  0.0880  0.0425  0.0045 -0.3480
                                           -0.0949 -0.0488  0.2822  0.3457  0.0847
                                            0.0985 -0.4762
   251. (0.00051) RY*( 4) C  12           s(  3.38%)p 9.78( 33.10%)d18.78( 63.52%)
                                           -0.0000  0.0007  0.1827  0.0208 -0.0044
                                            0.0101 -0.4464 -0.0505 -0.0321  0.0071
                                           -0.2228 -0.0641 -0.0311 -0.0118  0.2598
                                           -0.0282  0.0694  0.5203  0.3645 -0.1302
                                           -0.2660 -0.3794
   252. (0.00042) RY*( 5) C  12           s( 81.16%)p 0.15( 11.93%)d 0.09(  6.91%)
                                           -0.0000  0.0033  0.8989  0.0433 -0.0399
                                           -0.0159  0.1153 -0.0305  0.1534  0.0088
                                           -0.0634 -0.1240 -0.0734 -0.0143 -0.0792
                                           -0.1402  0.1741 -0.1291 -0.0709  0.1931
                                           -0.0644  0.0772
   253. (0.00031) RY*( 6) C  12           s(  6.77%)p12.85( 87.05%)d 0.91(  6.18%)
                                           -0.0000  0.0028  0.2377 -0.1009 -0.0325
                                            0.0016 -0.0159  0.1226 -0.0057  0.0159
                                            0.0448  0.5883 -0.2298  0.0127  0.0510
                                            0.6480 -0.1771  0.1174  0.1121 -0.0035
                                            0.1129  0.1505
   254. (0.00016) RY*( 7) C  12           s( 72.93%)p 0.05(  3.76%)d 0.32( 23.31%)
                                            0.0000 -0.0018 -0.1437  0.8418 -0.0050
                                            0.0060  0.0248 -0.0053  0.0995 -0.0038
                                           -0.0196  0.0666 -0.0965  0.0087  0.0446
                                            0.0251  0.1008  0.0711  0.2155  0.3169
                                           -0.1054  0.2648
   255. (0.00007) RY*( 8) C  12           s(  4.81%)p13.14( 63.18%)d 6.66( 32.01%)
   256. (0.00005) RY*( 9) C  12           s(  1.64%)p22.49( 36.97%)d37.34( 61.39%)
   257. (0.00002) RY*(10) C  12           s( 16.08%)p 0.58(  9.26%)d 4.64( 74.66%)
   258. (0.00001) RY*(11) C  12           s(  0.81%)p25.83( 20.95%)d96.46( 78.24%)
   259. (0.00000) RY*(12) C  12           s(  2.29%)p37.89( 86.81%)d 4.76( 10.90%)
   260. (0.00001) RY*(13) C  12           s(  0.04%)p99.99( 99.06%)d25.00(  0.90%)
   261. (0.00000) RY*(14) C  12           s( 95.58%)p 0.03(  2.92%)d 0.02(  1.50%)
   262. (0.00000) RY*(15) C  12           s(  3.89%)p24.38( 94.84%)d 0.33(  1.27%)
   263. (0.00001) RY*(16) C  12           s(  8.03%)p 1.43( 11.49%)d10.02( 80.48%)
   264. (0.00001) RY*(17) C  12           s(  1.76%)p51.77( 90.94%)d 4.16(  7.30%)
   265. (0.00561) RY*( 1) C  13           s(  0.70%)p99.99( 94.17%)d 7.34(  5.13%)
                                            0.0000 -0.0249  0.0774 -0.0114  0.0157
                                            0.0052 -0.1074 -0.0245 -0.0155 -0.0242
                                            0.8505  0.0773  0.0516 -0.0096  0.4432
                                           -0.0067  0.0131  0.0008  0.0935 -0.1457
                                            0.1260  0.0737
   266. (0.00205) RY*( 2) C  13           s(  0.29%)p99.99( 98.00%)d 5.95(  1.71%)
                                           -0.0000 -0.0014  0.0435 -0.0310 -0.0052
                                           -0.0236 -0.5673 -0.1079  0.1201  0.0125
                                            0.2826  0.0466 -0.0541 -0.0313 -0.7067
                                           -0.1377  0.1643 -0.0696 -0.0140 -0.0836
                                           -0.0154 -0.0697
   267. (0.00078) RY*( 3) C  13           s(  0.43%)p99.99( 81.97%)d40.83( 17.60%)
                                            0.0000 -0.0001 -0.0398  0.0522 -0.0008
                                           -0.0172  0.6963 -0.1599  0.0625 -0.0087
                                            0.3228 -0.0986  0.0262  0.0096 -0.4301
                                            0.0617 -0.0388 -0.2195 -0.0409  0.1981
                                            0.2880 -0.0633
   268. (0.00053) RY*( 4) C  13           s(  0.95%)p 7.98(  7.62%)d95.74( 91.43%)
                                           -0.0000 -0.0005  0.0961 -0.0167  0.0061
                                            0.0043  0.2031 -0.0774  0.0591  0.0033
                                            0.0660  0.0544  0.0292  0.0007 -0.1144
                                           -0.0159 -0.0624 -0.0789 -0.3607 -0.3519
                                           -0.4925  0.6416
   269. (0.00038) RY*( 5) C  13           s( 64.71%)p 0.44( 28.78%)d 0.10(  6.51%)
                                           -0.0000  0.0031  0.8005  0.0559 -0.0566
                                            0.0043  0.0545 -0.2752 -0.0929  0.0137
                                           -0.1307  0.1884 -0.1168  0.0182  0.0204
                                           -0.2856 -0.2274 -0.1209  0.1906 -0.0608
                                            0.0821 -0.0607
   270. (0.00027) RY*( 6) C  13           s( 25.75%)p 2.66( 68.38%)d 0.23(  5.87%)
                                           -0.0000  0.0021  0.4777 -0.1663 -0.0412
                                           -0.0120 -0.0211  0.4029  0.1814  0.0144
                                            0.0240 -0.1996 -0.1902 -0.0085 -0.0808
                                            0.6081  0.1869  0.1024  0.0585  0.0950
                                            0.0857  0.1684
   271. (0.00014) RY*( 7) C  13           s( 74.58%)p 0.11(  8.30%)d 0.23( 17.12%)
                                            0.0000 -0.0071 -0.1023  0.8570 -0.0281
                                           -0.0008 -0.0625  0.0703  0.0512 -0.0044
                                           -0.0021  0.0228 -0.1900 -0.0063 -0.0315
                                            0.1731 -0.0623 -0.1526  0.3393 -0.0284
                                           -0.0677  0.1656
   272. (0.00007) RY*( 8) C  13           s(  3.93%)p 6.98( 27.43%)d17.47( 68.64%)
   273. (0.00005) RY*( 9) C  13           s(  9.05%)p 8.03( 72.66%)d 2.02( 18.29%)
   274. (0.00002) RY*(10) C  13           s(  0.09%)p99.99( 94.80%)d55.44(  5.10%)
   275. (0.00003) RY*(11) C  13           s(  8.82%)p 1.02(  8.97%)d 9.32( 82.21%)
   276. (0.00001) RY*(12) C  13           s(  3.26%)p24.32( 79.28%)d 5.36( 17.46%)
   277. (0.00000) RY*(13) C  13           s(  1.69%)p12.44( 21.03%)d45.70( 77.28%)
   278. (0.00001) RY*(14) C  13           s(  4.70%)p 4.45( 20.87%)d15.85( 74.43%)
   279. (0.00001) RY*(15) C  13           s(  3.18%)p29.34( 93.42%)d 1.07(  3.39%)
   280. (0.00000) RY*(16) C  13           s( 97.77%)p 0.01(  1.27%)d 0.01(  0.96%)
   281. (0.00000) RY*(17) C  13           s(  0.18%)p99.99( 93.13%)d36.87(  6.69%)
   282. (0.00529) RY*( 1) C  14           s(  0.34%)p99.99( 94.66%)d14.73(  5.00%)
                                            0.0000 -0.0220  0.0518  0.0138  0.0060
                                           -0.0089  0.4701  0.0083  0.0215 -0.0022
                                            0.0882 -0.0567 -0.0019 -0.0229  0.8437
                                           -0.0201  0.0361 -0.0913 -0.1052 -0.0404
                                           -0.0856 -0.1472
   283. (0.00205) RY*( 2) C  14           s(  2.41%)p39.10( 94.31%)d 1.36(  3.28%)
                                            0.0000  0.0158  0.1540 -0.0054 -0.0107
                                            0.0108  0.3141 -0.0733 -0.0567 -0.0240
                                           -0.8912  0.1415  0.1219 -0.0090 -0.0767
                                            0.0079 -0.0022 -0.0870  0.0692 -0.1230
                                            0.0721  0.0075
   284. (0.00095) RY*( 3) C  14           s(  1.25%)p53.12( 66.43%)d25.84( 32.32%)
                                            0.0000 -0.0005  0.1114 -0.0050 -0.0087
                                           -0.0002 -0.6018 -0.2966 -0.0543  0.0026
                                           -0.2335 -0.1110 -0.0409 -0.0046  0.3544
                                            0.1262  0.0340  0.3762  0.1996 -0.2110
                                           -0.2805 -0.1364
   285. (0.00062) RY*( 4) C  14           s( 24.32%)p 1.07( 26.03%)d 2.04( 49.65%)
                                            0.0000 -0.0032  0.4894 -0.0606  0.0019
                                            0.0005 -0.3959  0.0096  0.0353  0.0110
                                           -0.0369  0.1408 -0.1192 -0.0147  0.2114
                                           -0.1220  0.0831 -0.3595 -0.0514  0.2847
                                            0.5308 -0.0429
   286. (0.00053) RY*( 5) C  14           s( 58.12%)p 0.40( 23.13%)d 0.32( 18.75%)
                                            0.0000 -0.0048  0.7517 -0.1242  0.0265
                                           -0.0166  0.2531 -0.1357  0.1477  0.0058
                                            0.2572  0.0996 -0.0354 -0.0099 -0.1925
                                           -0.0864  0.0689  0.2189  0.0386 -0.2966
                                           -0.1744  0.1404
   287. (0.00024) RY*( 6) C  14           s( 14.97%)p 5.48( 82.00%)d 0.20(  3.03%)
                                            0.0000 -0.0041  0.3134  0.2250 -0.0291
                                            0.0022 -0.0245  0.3529 -0.1580 -0.0121
                                           -0.0623 -0.7420  0.3342 -0.0055 -0.0581
                                            0.0162 -0.0005 -0.0451  0.0153  0.1415
                                           -0.0886 -0.0114
   288. (0.00018) RY*( 7) C  14           s(  2.99%)p31.41( 93.76%)d 1.09(  3.25%)
                                            0.0000  0.0109  0.1163 -0.1123  0.0601
                                           -0.0003 -0.0330  0.6020  0.1038 -0.0048
                                           -0.0634  0.2301 -0.1703 -0.0002  0.0339
                                            0.6861  0.0747  0.1334 -0.0625  0.0541
                                           -0.0814 -0.0359
   289. (0.00011) RY*( 8) C  14           s( 56.95%)p 0.65( 36.82%)d 0.11(  6.24%)
                                            0.0000  0.0056  0.0563  0.7496  0.0661
                                            0.0045  0.0584 -0.3693  0.0905 -0.0005
                                            0.0414  0.0780  0.0026 -0.0070 -0.0707
                                            0.3471  0.2947 -0.0141 -0.2174  0.1189
                                            0.0278  0.0012
   290. (0.00011) RY*( 9) C  14           s(  4.62%)p13.73( 63.41%)d 6.92( 31.97%)
                                           -0.0000  0.0068 -0.0547  0.1857  0.0930
                                           -0.0103 -0.0940  0.2879 -0.0857  0.0067
                                            0.1096  0.3190  0.5935  0.0050  0.0661
                                           -0.1778  0.1812  0.2585  0.0165 -0.3528
                                            0.3145 -0.1711
   291. (0.00007) RY*(10) C  14           s( 13.97%)p 1.04( 14.46%)d 5.12( 71.57%)
   292. (0.00007) RY*(11) C  14           s( 10.99%)p 4.80( 52.74%)d 3.30( 36.27%)
   293. (0.00003) RY*(12) C  14           s(  7.15%)p 1.94( 13.86%)d11.05( 79.00%)
   294. (0.00001) RY*(13) C  14           s(  2.91%)p 8.10( 23.58%)d25.24( 73.51%)
   295. (0.00001) RY*(14) C  14           s(  1.46%)p31.62( 46.16%)d35.89( 52.38%)
   296. (0.00000) RY*(15) C  14           s( 92.96%)p 0.02(  1.46%)d 0.06(  5.58%)
   297. (0.00001) RY*(16) C  14           s(  1.14%)p83.46( 94.85%)d 3.54(  4.02%)
   298. (0.00001) RY*(17) C  14           s(  3.56%)p20.36( 72.42%)d 6.76( 24.02%)
   299. (0.00942) RY*( 1) C  15           s(  9.53%)p 8.94( 85.24%)d 0.55(  5.23%)
                                            0.0000  0.0418  0.3029 -0.0164 -0.0390
                                           -0.0438 -0.5257  0.0184 -0.0576 -0.0196
                                           -0.3279  0.0249 -0.0157 -0.0385 -0.6759
                                            0.0480 -0.0326  0.0434  0.1311 -0.0909
                                            0.0966 -0.1249
   300. (0.00685) RY*( 2) C  15           s(  6.37%)p 1.41(  8.97%)d13.29( 84.66%)
                                           -0.0000  0.0043  0.2523 -0.0003  0.0004
                                            0.0168  0.1428  0.0622  0.0203 -0.0721
                                            0.0778  0.1819 -0.0359  0.0104 -0.1128
                                           -0.0577 -0.0547 -0.7292  0.1599 -0.1837
                                            0.0056  0.5055
   301. (0.00670) RY*( 3) C  15           s( 22.51%)p 0.69( 15.47%)d 2.76( 62.03%)
                                           -0.0000  0.0111  0.4741 -0.0138 -0.0066
                                            0.0309  0.2488  0.1579  0.0434  0.0138
                                           -0.1293 -0.0609 -0.0527 -0.0521 -0.1343
                                            0.0899 -0.1130  0.2016 -0.4457  0.3496
                                           -0.4465  0.2437
   302. (0.00248) RY*( 4) C  15           s( 17.94%)p 3.80( 68.15%)d 0.78( 13.91%)
                                           -0.0000 -0.0048  0.3900  0.1632 -0.0245
                                           -0.0169 -0.5712 -0.0573 -0.0226 -0.0231
                                            0.2089 -0.0850 -0.0714 -0.0505  0.4787
                                           -0.1856 -0.1691 -0.1369 -0.3096 -0.1140
                                           -0.0068 -0.1071
   303. (0.00079) RY*( 5) C  15           s( 31.52%)p 1.08( 33.90%)d 1.10( 34.57%)
                                           -0.0000  0.0029  0.5521 -0.0798 -0.0635
                                            0.0050  0.4672 -0.2713  0.2093 -0.0115
                                            0.0333  0.0103 -0.0134 -0.0246  0.0186
                                            0.0150 -0.0244  0.0502  0.0573 -0.1593
                                            0.3946 -0.3986
   304. (0.00038) RY*( 6) C  15           s(  0.24%)p99.99( 96.33%)d14.45(  3.43%)
                                            0.0000  0.0013  0.0046  0.0456  0.0166
                                           -0.0004  0.0525  0.0193 -0.0219  0.0354
                                           -0.8660 -0.1970  0.1359 -0.0176  0.3859
                                            0.0324 -0.0310 -0.1607  0.0535 -0.0681
                                            0.0282  0.0132
   305. (0.00015) RY*( 7) C  15           s( 66.46%)p 0.34( 22.89%)d 0.16( 10.65%)
                                            0.0000  0.0110  0.0070  0.8103  0.0890
                                           -0.0026  0.1239 -0.0113 -0.1438 -0.0033
                                            0.0087  0.1684  0.0937 -0.0009 -0.0825
                                            0.3094  0.2300 -0.0334 -0.1364 -0.2365
                                           -0.1130 -0.1345
   306. (0.00008) RY*( 8) C  15           s( 15.08%)p 4.82( 72.75%)d 0.81( 12.17%)
   307. (0.00004) RY*( 9) C  15           s( 20.74%)p 3.09( 64.05%)d 0.73( 15.21%)
   308. (0.00004) RY*(10) C  15           s(  2.18%)p36.88( 80.57%)d 7.90( 17.25%)
   309. (0.00003) RY*(11) C  15           s(  9.92%)p 4.83( 47.89%)d 4.25( 42.19%)
   310. (0.00004) RY*(12) C  15           s(  1.71%)p54.66( 93.50%)d 2.80(  4.79%)
   311. (0.00001) RY*(13) C  15           s(  4.08%)p17.67( 72.14%)d 5.83( 23.78%)
   312. (0.00001) RY*(14) C  15           s(  0.19%)p99.99( 98.13%)d 8.86(  1.68%)
   313. (0.00000) RY*(15) C  15           s(  2.77%)p 4.35( 12.05%)d30.71( 85.17%)
   314. (0.00000) RY*(16) C  15           s(  3.07%)p 5.06( 15.53%)d26.53( 81.40%)
   315. (0.00000) RY*(17) C  15           s( 85.32%)p 0.16( 13.73%)d 0.01(  0.95%)
   316. (0.00242) RY*( 1) O  16           s(  4.31%)p21.91( 94.44%)d 0.29(  1.25%)
                                           -0.0000  0.0019  0.1860  0.0921 -0.0018
                                           -0.0047  0.8715 -0.0749  0.0245  0.0061
                                           -0.1968 -0.0213 -0.0258  0.0131 -0.3666
                                           -0.0415 -0.0496 -0.0210 -0.0498  0.0481
                                           -0.0478  0.0705
   317. (0.00094) RY*( 2) O  16           s( 86.89%)p 0.14( 11.95%)d 0.01(  1.16%)
                                           -0.0000  0.0089  0.9046 -0.2249 -0.0037
                                            0.0208 -0.1643 -0.0363 -0.0192  0.0167
                                            0.2489 -0.0638  0.0076  0.0336 -0.1184
                                           -0.0899 -0.0280 -0.0467 -0.0094 -0.0439
                                            0.0651 -0.0559
   318. (0.00087) RY*( 3) O  16           s(  7.53%)p12.00( 90.35%)d 0.28(  2.12%)
                                           -0.0000  0.0029  0.2716 -0.0388 -0.0011
                                            0.0067 -0.0500 -0.0090 -0.0072  0.0031
                                           -0.8272  0.0668 -0.0643  0.0119  0.4526
                                           -0.0494  0.0213  0.1216 -0.0582  0.0194
                                           -0.0042 -0.0516
   319. (0.00012) RY*( 4) O  16           s( 28.32%)p 2.46( 69.72%)d 0.07(  1.96%)
                                           -0.0000  0.0096  0.1487  0.5109  0.0016
                                            0.0160  0.2691 -0.0156 -0.0019  0.0126
                                            0.3769 -0.0705 -0.0270  0.0252  0.6848
                                           -0.0377 -0.0731 -0.0567 -0.0821 -0.0533
                                           -0.0822  0.0071
   320. (0.00004) RY*( 5) O  16           s( 58.61%)p 0.45( 26.13%)d 0.26( 15.26%)
   321. (0.00004) RY*( 6) O  16           s(  1.64%)p58.13( 95.31%)d 1.86(  3.06%)
   322. (0.00001) RY*( 7) O  16           s(  0.97%)p98.79( 95.73%)d 3.40(  3.30%)
   323. (0.00001) RY*( 8) O  16           s(  0.24%)p99.99( 99.66%)d 0.42(  0.10%)
   324. (0.00000) RY*( 9) O  16           s(  0.41%)p99.99( 99.47%)d 0.30(  0.12%)
   325. (0.00000) RY*(10) O  16           s(  0.41%)p99.99( 99.47%)d 0.31(  0.12%)
   326. (0.00000) RY*(11) O  16           s( 99.95%)p 0.00(  0.05%)d 0.00(  0.00%)
   327. (0.00001) RY*(12) O  16           s(  1.66%)p59.28( 98.13%)d 0.13(  0.22%)
   328. (0.00000) RY*(13) O  16           s(  0.53%)p 6.90(  3.64%)d99.99( 95.84%)
   329. (0.00001) RY*(14) O  16           s(  3.18%)p 1.67(  5.29%)d28.83( 91.53%)
   330. (0.00000) RY*(15) O  16           s(  2.05%)p 1.48(  3.03%)d46.23( 94.92%)
   331. (0.00000) RY*(16) O  16           s(  0.45%)p 9.43(  4.22%)d99.99( 95.33%)
   332. (0.00000) RY*(17) O  16           s(  2.66%)p 1.47(  3.92%)d35.09( 93.42%)
   333. (0.00263) RY*( 1) F  17           s(  4.28%)p21.75( 93.01%)d 0.64(  2.72%)
                                           -0.0000 -0.0008  0.2052  0.0259  0.0007
                                           -0.0013  0.8033 -0.0106  0.0061 -0.0052
                                           -0.1974  0.0264 -0.0004 -0.0016  0.4889
                                           -0.0775 -0.0008  0.1220  0.0494  0.0671
                                            0.0063  0.0728
   334. (0.00216) RY*( 2) F  17           s(  0.68%)p99.99( 96.40%)d 4.27(  2.92%)
                                            0.0000 -0.0006  0.0760  0.0325  0.0010
                                            0.0030 -0.5374 -0.1419 -0.0096 -0.0020
                                           -0.4417 -0.0324 -0.0043 -0.0011  0.6758
                                            0.0462  0.0038 -0.0734 -0.0546  0.0710
                                            0.0804  0.0964
   335. (0.00079) RY*( 3) F  17           s(  8.04%)p11.41( 91.76%)d 0.02(  0.20%)
                                            0.0000  0.0013  0.2531  0.1278  0.0018
                                           -0.0018  0.0520  0.0157 -0.0022 -0.0027
                                           -0.7724  0.2239  0.0447 -0.0046 -0.4937
                                            0.1461  0.0288  0.0085 -0.0286 -0.0135
                                            0.0222 -0.0200
   336. (0.00041) RY*( 4) F  17           s( 86.63%)p 0.14( 11.94%)d 0.02(  1.43%)
                                           -0.0000 -0.0005  0.9302 -0.0326  0.0004
                                           -0.0074 -0.1201 -0.0694  0.0116  0.0068
                                            0.2638 -0.1634 -0.0296 -0.0072 -0.0436
                                           -0.0291 -0.0045 -0.0963 -0.0118 -0.0385
                                           -0.0236 -0.0530
   337. (0.00005) RY*( 5) F  17           s( 91.17%)p 0.07(  6.40%)d 0.03(  2.43%)
   338. (0.00005) RY*( 6) F  17           s(  0.44%)p99.99( 89.65%)d22.62(  9.91%)
   339. (0.00004) RY*( 7) F  17           s(  1.73%)p45.00( 77.65%)d11.95( 20.62%)
   340. (0.00002) RY*( 8) F  17           s(  1.49%)p62.33( 93.13%)d 3.60(  5.38%)
   341. (0.00001) RY*( 9) F  17           s(  0.99%)p97.06( 96.25%)d 2.78(  2.76%)
   342. (0.00001) RY*(10) F  17           s(  2.15%)p 6.43( 13.85%)d38.98( 84.00%)
   343. (0.00000) RY*(11) F  17           s(  0.32%)p99.99( 99.22%)d 1.45(  0.46%)
   344. (0.00000) RY*(12) F  17           s(  0.00%)p 1.00( 99.70%)d 0.00(  0.30%)
   345. (0.00000) RY*(13) F  17           s(  0.23%)p47.63( 10.98%)d99.99( 88.79%)
   346. (0.00000) RY*(14) F  17           s(  0.62%)p11.26(  6.93%)d99.99( 92.45%)
   347. (0.00000) RY*(15) F  17           s( 99.89%)p 0.00(  0.07%)d 0.00(  0.04%)
   348. (0.00001) RY*(16) F  17           s(  0.66%)p15.38( 10.18%)d99.99( 89.16%)
   349. (0.00000) RY*(17) F  17           s(  0.68%)p 4.55(  3.07%)d99.99( 96.25%)
   350. (0.00039) RY*( 1) H  18           s(100.00%)
                                           -0.0005  1.0000  0.0026
   351. (0.00021) RY*( 2) H  18           s(100.00%)
                                           -0.0012 -0.0026  1.0000
   352. (0.00049) RY*( 1) H  19           s(100.00%)
                                           -0.0006  1.0000  0.0020
   353. (0.00022) RY*( 2) H  19           s(100.00%)
                                           -0.0012 -0.0020  1.0000
   354. (0.00078) RY*( 1) H  20           s(100.00%)
                                           -0.0016  1.0000  0.0015
   355. (0.00016) RY*( 2) H  20           s(100.00%)
                                           -0.0007 -0.0015  1.0000
   356. (0.00057) RY*( 1) H  21           s(100.00%)
                                           -0.0015  1.0000  0.0027
   357. (0.00024) RY*( 2) H  21           s(100.00%)
                                           -0.0008 -0.0027  1.0000
   358. (0.00047) RY*( 1) H  22           s(100.00%)
                                           -0.0006  1.0000  0.0022
   359. (0.00022) RY*( 2) H  22           s(100.00%)
                                           -0.0012 -0.0022  1.0000
   360. (0.00220) RY*( 1) H  23           s(100.00%)
                                            0.0038  1.0000 -0.0002
   361. (0.00019) RY*( 2) H  23           s(100.00%)
                                           -0.0002  0.0002  1.0000
   362. (0.00251) RY*( 1) H  24           s(100.00%)
                                            0.0067  1.0000 -0.0040
   363. (0.00039) RY*( 2) H  24           s(100.00%)
                                           -0.0021  0.0040  1.0000
   364. (0.00069) RY*( 1) H  25           s(100.00%)
                                           -0.0009  1.0000  0.0015
   365. (0.00020) RY*( 2) H  25           s(100.00%)
                                           -0.0011 -0.0015  1.0000
   366. (0.00040) RY*( 1) H  26           s(100.00%)
                                           -0.0007  1.0000  0.0036
   367. (0.00022) RY*( 2) H  26           s(100.00%)
                                           -0.0012 -0.0036  1.0000
   368. (0.00042) RY*( 1) H  27           s(100.00%)
                                            0.0003  1.0000 -0.0018
   369. (0.00022) RY*( 2) H  27           s(100.00%)
                                           -0.0013  0.0018  1.0000
   370. (0.00077) RY*( 1) H  28           s(100.00%)
                                           -0.0017  1.0000  0.0018
   371. (0.00020) RY*( 2) H  28           s(100.00%)
                                           -0.0008 -0.0018  1.0000
   372. (0.00077) RY*( 1) H  29           s(100.00%)
                                           -0.0042  1.0000 -0.0023
   373. (0.00016) RY*( 2) H  29           s(100.00%)
                                            0.0004  0.0023  1.0000
   374. (0.01532) BD*( 1) C   1 - C   2  
                ( 50.11%)   0.7079* C   1 s( 34.67%)p 1.88( 65.30%)d 0.00(  0.03%)
                                            0.0000  0.5887 -0.0111  0.0002 -0.0000
                                            0.1014 -0.0284  0.0015 -0.0001 -0.7394
                                            0.0040  0.0145  0.0000 -0.3068  0.0302
                                            0.0024  0.0001 -0.0008 -0.0038  0.0092
                                           -0.0136 -0.0061
                ( 49.89%)  -0.7063* C   2 s( 34.73%)p 1.88( 65.24%)d 0.00(  0.03%)
                                            0.0000  0.5892 -0.0128 -0.0026 -0.0005
                                           -0.0781 -0.0254  0.0048 -0.0004  0.7491
                                           -0.0288 -0.0099  0.0005  0.2884  0.0182
                                           -0.0079  0.0005 -0.0029 -0.0050  0.0107
                                           -0.0121 -0.0046
   375. (0.01543) BD*( 1) C   1 - C   6  
                ( 50.06%)   0.7075* C   1 s( 34.73%)p 1.88( 65.24%)d 0.00(  0.03%)
                                            0.0000  0.5892 -0.0115 -0.0001 -0.0001
                                           -0.5315  0.0022  0.0103 -0.0000  0.1520
                                           -0.0397  0.0018 -0.0001  0.5872 -0.0131
                                           -0.0100 -0.0000 -0.0010 -0.0166  0.0029
                                            0.0046  0.0037
                ( 49.94%)  -0.7067* C   6 s( 34.71%)p 1.88( 65.25%)d 0.00(  0.03%)
                                            0.0000  0.5890 -0.0132 -0.0016 -0.0005
                                            0.5400 -0.0215  0.0074  0.0001 -0.1214
                                           -0.0346 -0.0065 -0.0002 -0.5867  0.0127
                                           -0.0092 -0.0001 -0.0032 -0.0158  0.0054
                                            0.0033  0.0037
   376. (0.32333) BD*( 2) C   1 - C   6  
                ( 49.69%)   0.7049* C   1 s(  0.00%)p 1.00( 99.96%)d 0.00(  0.04%)
                                           -0.0000  0.0002 -0.0001 -0.0003 -0.0000
                                           -0.7030 -0.0186 -0.0091  0.0004  0.1880
                                            0.0049  0.0026 -0.0001 -0.6850 -0.0180
                                           -0.0087  0.0004  0.0026  0.0010  0.0073
                                            0.0110 -0.0142
                ( 50.31%)  -0.7093* C   6 s(  0.00%)p 1.00( 99.96%)d 0.00(  0.04%)
                                            0.0000  0.0001  0.0002  0.0001  0.0000
                                           -0.7026 -0.0175  0.0090  0.0010  0.1879
                                            0.0047 -0.0024 -0.0002 -0.6854 -0.0169
                                            0.0087  0.0008  0.0106  0.0028  0.0066
                                           -0.0036  0.0144
   377. (0.01151) BD*( 1) C   1 - H  18  
                ( 39.74%)   0.6304* C   1 s( 30.52%)p 2.27( 69.41%)d 0.00(  0.07%)
                                            0.0003 -0.5522 -0.0181  0.0002 -0.0001
                                           -0.4598 -0.0024 -0.0045 -0.0010 -0.6267
                                           -0.0033 -0.0062 -0.0014  0.2997  0.0016
                                            0.0030  0.0006 -0.0187  0.0073  0.0131
                                            0.0051  0.0077
                ( 60.26%)  -0.7763* H  18 s(100.00%)
                                           -1.0000 -0.0005 -0.0012
   378. (0.01511) BD*( 1) C   2 - C   3  
                ( 50.56%)   0.7110* C   2 s( 34.60%)p 1.89( 65.37%)d 0.00(  0.03%)
                                            0.0000  0.5881 -0.0107  0.0012  0.0002
                                           -0.4424 -0.0096  0.0092 -0.0009 -0.6154
                                            0.0359  0.0076 -0.0000  0.2781  0.0196
                                           -0.0069  0.0008  0.0118 -0.0095 -0.0065
                                           -0.0034 -0.0048
                ( 49.44%)  -0.7032* C   3 s( 34.92%)p 1.86( 65.05%)d 0.00(  0.03%)
                                           -0.0001  0.5907  0.0153 -0.0014 -0.0001
                                            0.4455 -0.0235 -0.0027  0.0009  0.5992
                                            0.0160 -0.0094 -0.0001 -0.3020  0.0289
                                           -0.0003 -0.0005  0.0116 -0.0075 -0.0058
                                           -0.0067 -0.0061
   379. (0.32174) BD*( 2) C   2 - C   3  
                ( 50.47%)   0.7105* C   2 s(  0.00%)p 1.00( 99.96%)d 0.00(  0.04%)
                                            0.0000  0.0030 -0.0011 -0.0008 -0.0002
                                            0.7023  0.0159  0.0075 -0.0003 -0.1927
                                           -0.0043 -0.0020  0.0000  0.6846  0.0148
                                            0.0075 -0.0006 -0.0022 -0.0009 -0.0072
                                           -0.0114  0.0152
                ( 49.53%)  -0.7037* C   3 s(  0.00%)p 1.00( 99.97%)d 0.00(  0.03%)
                                           -0.0000  0.0033  0.0001 -0.0000  0.0001
                                            0.7080  0.0125  0.0104 -0.0010 -0.1868
                                           -0.0025 -0.0023  0.0005  0.6803  0.0131
                                            0.0113 -0.0012  0.0115  0.0030  0.0122
                                            0.0067 -0.0001
   380. (0.01113) BD*( 1) C   2 - H  19  
                ( 39.68%)   0.6299* C   2 s( 30.58%)p 2.27( 69.35%)d 0.00(  0.07%)
                                            0.0003 -0.5527 -0.0185 -0.0012 -0.0003
                                           -0.5509 -0.0029 -0.0055 -0.0010  0.1430
                                            0.0013  0.0009  0.0002  0.6078  0.0035
                                            0.0061  0.0010  0.0060  0.0206 -0.0055
                                           -0.0104 -0.0085
                ( 60.32%)  -0.7767* H  19 s(100.00%)
                                           -1.0000 -0.0006 -0.0012
   381. (0.02521) BD*( 1) C   3 - C   4  
                ( 50.68%)   0.7119* C   3 s( 34.97%)p 1.86( 65.00%)d 0.00(  0.03%)
                                           -0.0001 -0.5913 -0.0055 -0.0042 -0.0003
                                            0.5384 -0.0089 -0.0075 -0.0000 -0.1139
                                           -0.0192  0.0016 -0.0014 -0.5887  0.0035
                                            0.0083 -0.0002  0.0021  0.0152 -0.0047
                                           -0.0034 -0.0032
                ( 49.32%)  -0.7023* C   4 s( 33.91%)p 1.95( 66.06%)d 0.00(  0.03%)
                                           -0.0000 -0.5823 -0.0063 -0.0007 -0.0001
                                           -0.5342  0.0069  0.0009 -0.0024  0.1489
                                           -0.0080 -0.0020  0.0020  0.5940 -0.0092
                                           -0.0013  0.0031  0.0020  0.0162 -0.0041
                                           -0.0054 -0.0049
   382. (0.01243) BD*( 1) C   3 - H  20  
                ( 39.82%)   0.6310* C   3 s( 30.02%)p 2.33( 69.92%)d 0.00(  0.07%)
                                           -0.0004  0.5476 -0.0165 -0.0026 -0.0001
                                            0.0956 -0.0103  0.0034  0.0007 -0.7691
                                           -0.0059 -0.0018 -0.0015 -0.3134  0.0077
                                           -0.0040 -0.0015 -0.0045 -0.0008  0.0161
                                           -0.0188 -0.0076
                ( 60.18%)  -0.7758* H  20 s(100.00%)
                                            1.0000  0.0016  0.0007
   383. (0.02300) BD*( 1) C   4 - C   5  
                ( 49.10%)   0.7007* C   4 s( 34.24%)p 1.92( 65.73%)d 0.00(  0.03%)
                                            0.0000 -0.5851 -0.0059 -0.0015 -0.0004
                                            0.0949 -0.0112 -0.0006  0.0010 -0.7467
                                            0.0063  0.0013 -0.0027 -0.3007  0.0137
                                            0.0015 -0.0020  0.0019  0.0028 -0.0095
                                            0.0128  0.0058
                ( 50.90%)  -0.7135* C   5 s( 35.13%)p 1.85( 64.84%)d 0.00(  0.03%)
                                           -0.0001 -0.5926 -0.0057 -0.0048 -0.0004
                                           -0.0781 -0.0180  0.0019 -0.0013  0.7499
                                           -0.0142 -0.0104  0.0003  0.2813  0.0148
                                           -0.0037  0.0017  0.0023  0.0047 -0.0097
                                            0.0112  0.0047
   384. (0.34788) BD*( 2) C   4 - C   5  
                ( 49.22%)   0.7015* C   4 s(  0.00%)p 1.00( 99.97%)d 0.00(  0.03%)
                                           -0.0000  0.0022  0.0040  0.0000 -0.0001
                                           -0.7088 -0.0049 -0.0048  0.0043  0.1824
                                            0.0028  0.0013 -0.0006 -0.6811 -0.0072
                                           -0.0045  0.0034 -0.0114 -0.0028 -0.0118
                                           -0.0057 -0.0016
                ( 50.78%)  -0.7126* C   5 s(  0.00%)p 1.00( 99.96%)d 0.00(  0.04%)
                                           -0.0000  0.0012 -0.0012  0.0018  0.0001
                                           -0.7052 -0.0079 -0.0056  0.0014  0.1842
                                            0.0028  0.0007 -0.0004 -0.6842 -0.0082
                                           -0.0033  0.0015  0.0104  0.0026  0.0063
                                           -0.0043  0.0149
   385. (0.03498) BD*( 1) C   4 - C   7  
                ( 51.23%)   0.7158* C   4 s( 31.82%)p 2.14( 68.15%)d 0.00(  0.03%)
                                            0.0002  0.5640 -0.0093 -0.0033 -0.0006
                                           -0.4501  0.0010  0.0004 -0.0012 -0.6215
                                           -0.0239  0.0037 -0.0020  0.3035  0.0049
                                           -0.0012  0.0013  0.0120 -0.0069 -0.0069
                                           -0.0042 -0.0049
                ( 48.77%)  -0.6983* C   7 s( 28.54%)p 2.50( 71.43%)d 0.00(  0.03%)
                                            0.0002  0.5342  0.0066  0.0011  0.0001
                                            0.4654  0.0158 -0.0058  0.0038  0.6369
                                           -0.0139 -0.0051  0.0014 -0.3026  0.0015
                                           -0.0000 -0.0025  0.0113 -0.0081 -0.0091
                                           -0.0019 -0.0024
   386. (0.01495) BD*( 1) C   5 - C   6  
                ( 49.62%)   0.7044* C   5 s( 34.57%)p 1.89( 65.40%)d 0.00(  0.03%)
                                            0.0001 -0.5878 -0.0147  0.0017  0.0001
                                           -0.4374 -0.0108  0.0074 -0.0003 -0.6166
                                            0.0351  0.0034 -0.0008  0.2838  0.0205
                                           -0.0062 -0.0000 -0.0118  0.0097  0.0069
                                            0.0038  0.0046
                ( 50.38%)  -0.7098* C   6 s( 34.66%)p 1.88( 65.30%)d 0.00(  0.03%)
                                           -0.0000 -0.5887  0.0091 -0.0007 -0.0003
                                            0.4514 -0.0256  0.0064 -0.0001  0.5983
                                            0.0133  0.0128  0.0005 -0.2988  0.0300
                                           -0.0025  0.0002 -0.0121  0.0077  0.0057
                                            0.0065  0.0064
   387. (0.01204) BD*( 1) C   5 - H  21  
                ( 39.70%)   0.6301* C   5 s( 30.20%)p 2.31( 69.73%)d 0.00(  0.07%)
                                           -0.0004  0.5493 -0.0161 -0.0027 -0.0001
                                           -0.5515 -0.0042 -0.0029 -0.0010  0.1479
                                           -0.0081  0.0031  0.0017  0.6092  0.0016
                                            0.0039  0.0012 -0.0055 -0.0210  0.0055
                                            0.0103  0.0080
                ( 60.30%)  -0.7765* H  21 s(100.00%)
                                            1.0000  0.0015  0.0008
   388. (0.01116) BD*( 1) C   6 - H  22  
                ( 39.70%)   0.6301* C   6 s( 30.53%)p 2.27( 69.41%)d 0.00(  0.07%)
                                            0.0003 -0.5522 -0.0177 -0.0006 -0.0002
                                            0.0947  0.0009 -0.0007  0.0001 -0.7683
                                           -0.0039  0.0080 -0.0015 -0.3078 -0.0020
                                            0.0028 -0.0006  0.0056  0.0001 -0.0155
                                            0.0186  0.0074
                ( 60.30%)  -0.7765* H  22 s(100.00%)
                                           -1.0000 -0.0006 -0.0012
   389. (0.03691) BD*( 1) C   7 - C   8  
                ( 49.44%)   0.7032* C   7 s( 28.19%)p 2.55( 71.79%)d 0.00(  0.03%)
                                           -0.0002 -0.5309 -0.0077 -0.0002 -0.0001
                                           -0.4625 -0.0221  0.0034 -0.0045  0.6187
                                           -0.0084 -0.0049  0.0026 -0.3469  0.0144
                                            0.0019  0.0002  0.0129 -0.0051  0.0065
                                            0.0030  0.0050
                ( 50.56%)  -0.7110* C   8 s( 32.30%)p 2.10( 67.67%)d 0.00(  0.02%)
                                           -0.0002 -0.5683  0.0076  0.0040  0.0007
                                            0.4694 -0.0048 -0.0017  0.0005 -0.5702
                                           -0.0169  0.0043 -0.0007  0.3617  0.0094
                                           -0.0044  0.0011  0.0112 -0.0073  0.0066
                                            0.0037  0.0026
   390. (0.03054) BD*( 1) C   7 - N   9  
                ( 61.21%)   0.7823* C   7 s( 21.98%)p 3.54( 77.92%)d 0.00(  0.09%)
                                           -0.0000  0.4682  0.0241  0.0007 -0.0004
                                           -0.5007  0.0229 -0.0027 -0.0014 -0.3338
                                            0.0060 -0.0041  0.0006 -0.6452  0.0142
                                           -0.0039  0.0015  0.0103  0.0205  0.0158
                                            0.0040  0.0117
                ( 38.79%)  -0.6228* N   9 s( 35.21%)p 1.84( 64.76%)d 0.00(  0.03%)
                                           -0.0000  0.5934 -0.0021 -0.0050  0.0001
                                            0.4557 -0.0012 -0.0027  0.0006  0.2801
                                            0.0010 -0.0017  0.0008  0.6012  0.0002
                                           -0.0052  0.0010  0.0038  0.0092  0.0105
                                            0.0061  0.0076
   391. (0.02150) BD*( 1) C   7 - H  23  
                ( 37.86%)   0.6153* C   7 s( 21.34%)p 3.68( 78.59%)d 0.00(  0.08%)
                                            0.0002 -0.4612  0.0262  0.0011 -0.0002
                                            0.5631  0.0128  0.0004 -0.0003 -0.3143
                                           -0.0137 -0.0011  0.0023 -0.6077 -0.0176
                                           -0.0039  0.0029  0.0105  0.0206 -0.0115
                                           -0.0075 -0.0054
                ( 62.14%)  -0.7883* H  23 s(100.00%)
                                           -1.0000  0.0038 -0.0002
   392. (0.03395) BD*( 1) C   8 - C  10  
                ( 49.28%)   0.7020* C   8 s( 32.72%)p 2.05( 67.23%)d 0.00(  0.05%)
                                            0.0001 -0.5720 -0.0003 -0.0022 -0.0006
                                           -0.3565 -0.0019  0.0015 -0.0014 -0.1780
                                            0.0096  0.0013 -0.0017 -0.7165  0.0076
                                            0.0020 -0.0031 -0.0014 -0.0155 -0.0075
                                           -0.0013 -0.0127
                ( 50.72%)  -0.7122* C  10 s( 38.82%)p 1.58( 61.16%)d 0.00(  0.02%)
                                           -0.0001 -0.6230 -0.0042 -0.0022 -0.0001
                                            0.3678 -0.0018 -0.0043 -0.0007  0.0794
                                            0.0095 -0.0025  0.0031  0.6854  0.0080
                                           -0.0109  0.0019  0.0001 -0.0109 -0.0007
                                           -0.0028 -0.0091
   393. (0.02068) BD*( 1) C   8 - C  14  
                ( 48.55%)   0.6968* C   8 s( 34.94%)p 1.86( 65.03%)d 0.00(  0.03%)
                                            0.0002 -0.5910 -0.0106 -0.0002 -0.0001
                                           -0.1081 -0.0026  0.0013  0.0006  0.7199
                                           -0.0109 -0.0015  0.0007  0.3465 -0.0114
                                           -0.0015  0.0025  0.0061 -0.0004 -0.0099
                                            0.0118  0.0039
                ( 51.45%)  -0.7173* C  14 s( 34.34%)p 1.91( 65.64%)d 0.00(  0.03%)
                                           -0.0001 -0.5859 -0.0072 -0.0026 -0.0003
                                            0.1097 -0.0155 -0.0012 -0.0008 -0.7303
                                            0.0124  0.0107 -0.0001 -0.3320 -0.0152
                                            0.0052 -0.0020  0.0040 -0.0020 -0.0111
                                            0.0112  0.0014
   394. (0.36823) BD*( 2) C   8 - C  14  
                ( 48.07%)   0.6933* C   8 s(  0.00%)p 1.00( 99.96%)d 0.00(  0.03%)
                                           -0.0001  0.0012  0.0054  0.0007  0.0002
                                           -0.8003 -0.0035 -0.0060  0.0036 -0.3523
                                           -0.0049 -0.0031  0.0011  0.4847  0.0073
                                            0.0043 -0.0012  0.0109  0.0034 -0.0085
                                           -0.0121  0.0009
                ( 51.93%)  -0.7206* C  14 s(  0.00%)p 1.00( 99.95%)d 0.00(  0.04%)
                                            0.0001  0.0053  0.0015  0.0022 -0.0000
                                           -0.8037 -0.0079 -0.0064  0.0022 -0.3451
                                           -0.0080 -0.0020 -0.0004  0.4839  0.0089
                                            0.0041 -0.0003 -0.0127 -0.0102  0.0016
                                            0.0023  0.0129
   395. (0.05179) BD*( 1) N   9 - C  15  
                ( 36.80%)   0.6066* N   9 s( 35.70%)p 1.80( 64.25%)d 0.00(  0.05%)
                                            0.0000  0.5974  0.0110  0.0058  0.0000
                                           -0.8009  0.0200 -0.0024 -0.0021 -0.0005
                                            0.0089 -0.0015  0.0000  0.0176  0.0176
                                           -0.0037  0.0005 -0.0002 -0.0011  0.0032
                                            0.0197 -0.0081
                ( 63.20%)  -0.7950* C  15 s( 32.60%)p 2.07( 67.33%)d 0.00(  0.08%)
                                            0.0001  0.5706 -0.0197  0.0030 -0.0022
                                            0.8196 -0.0295 -0.0087  0.0037 -0.0102
                                            0.0006 -0.0024 -0.0003 -0.0198  0.0025
                                           -0.0053 -0.0013 -0.0008 -0.0020 -0.0024
                                            0.0229 -0.0152
   396. (0.01744) BD*( 1) N   9 - H  24  
                ( 29.28%)   0.5411* N   9 s( 28.98%)p 2.45( 70.96%)d 0.00(  0.06%)
                                            0.0002 -0.5383  0.0047  0.0023  0.0001
                                           -0.3871  0.0058  0.0017 -0.0008  0.3154
                                           -0.0075 -0.0007 -0.0010  0.6781 -0.0170
                                           -0.0010 -0.0021  0.0066  0.0136 -0.0157
                                           -0.0048 -0.0117
                ( 70.72%)  -0.8409* H  24 s(100.00%)
                                           -1.0000  0.0067 -0.0022
   397. (0.02640) BD*( 1) C  10 - C  11  
                ( 49.58%)   0.7042* C  10 s( 38.12%)p 1.62( 61.85%)d 0.00(  0.02%)
                                           -0.0000  0.6174  0.0062 -0.0020  0.0008
                                            0.4533 -0.0065 -0.0024 -0.0002 -0.5185
                                           -0.0161  0.0098 -0.0013  0.3787 -0.0215
                                            0.0046 -0.0018 -0.0098  0.0090 -0.0080
                                           -0.0010 -0.0008
                ( 50.42%)  -0.7100* C  11 s( 33.31%)p 2.00( 66.65%)d 0.00(  0.04%)
                                            0.0000  0.5771 -0.0024  0.0021  0.0011
                                           -0.4567  0.0014  0.0083 -0.0014  0.5797
                                           -0.0316 -0.0048  0.0009 -0.3468 -0.0213
                                            0.0102 -0.0017 -0.0142  0.0110 -0.0088
                                           -0.0038 -0.0028
   398. (0.36326) BD*( 2) C  10 - C  11  
                ( 51.71%)   0.7191* C  10 s(  0.00%)p 1.00( 99.96%)d 0.00(  0.04%)
                                            0.0000 -0.0022  0.0006 -0.0004  0.0002
                                            0.8048  0.0193  0.0180  0.0057  0.3540
                                            0.0102  0.0063  0.0025 -0.4749 -0.0130
                                           -0.0109 -0.0037 -0.0101 -0.0016  0.0087
                                            0.0130 -0.0024
                ( 48.29%)  -0.6949* C  11 s(  0.00%)p 1.00( 99.95%)d 0.00(  0.05%)
                                            0.0000 -0.0001  0.0000 -0.0006 -0.0001
                                            0.8054  0.0229  0.0109  0.0012  0.3487
                                            0.0103  0.0047  0.0007 -0.4778 -0.0141
                                           -0.0064 -0.0008  0.0001 -0.0079 -0.0091
                                           -0.0129  0.0145
   399. (0.02399) BD*( 1) C  10 - F  17  
                ( 72.65%)   0.8523* C  10 s( 22.79%)p 3.37( 76.88%)d 0.01(  0.33%)
                                           -0.0001  0.4769 -0.0222 -0.0013 -0.0020
                                           -0.1024  0.0024  0.0002  0.0018  0.7717
                                           -0.0451 -0.0109 -0.0120  0.3994 -0.0301
                                           -0.0095 -0.0039 -0.0094 -0.0082  0.0402
                                           -0.0375 -0.0122
                ( 27.35%)  -0.5230* F  17 s( 34.52%)p 1.89( 65.38%)d 0.00(  0.10%)
                                            0.0000  0.5875  0.0014  0.0047 -0.0001
                                            0.0876 -0.0030  0.0005 -0.0003 -0.7075
                                            0.0084  0.0052  0.0025 -0.3813  0.0002
                                            0.0056  0.0014 -0.0046 -0.0032  0.0222
                                           -0.0200 -0.0052
   400. (0.01370) BD*( 1) C  11 - C  12  
                ( 49.38%)   0.7027* C  11 s( 35.56%)p 1.81( 64.41%)d 0.00(  0.03%)
                                            0.0002 -0.5960  0.0194  0.0009  0.0006
                                           -0.1056  0.0217 -0.0016 -0.0003  0.7159
                                           -0.0246 -0.0085  0.0007  0.3447  0.0186
                                           -0.0086 -0.0000  0.0032 -0.0027 -0.0128
                                            0.0111  0.0002
                ( 50.62%)  -0.7115* C  12 s( 34.20%)p 1.92( 65.77%)d 0.00(  0.03%)
                                           -0.0001 -0.5847  0.0119  0.0005  0.0001
                                            0.0931  0.0206 -0.0044  0.0004 -0.7191
                                            0.0048  0.0146 -0.0002 -0.3603  0.0378
                                            0.0034  0.0005  0.0066 -0.0012 -0.0100
                                            0.0127  0.0041
   401. (0.00994) BD*( 1) C  11 - H  25  
                ( 39.08%)   0.6252* C  11 s( 31.03%)p 2.22( 68.91%)d 0.00(  0.06%)
                                            0.0002 -0.5568 -0.0165  0.0012  0.0004
                                           -0.3607  0.0038 -0.0033  0.0004 -0.1659
                                           -0.0047  0.0007  0.0008 -0.7289  0.0026
                                           -0.0050  0.0011 -0.0035 -0.0160 -0.0082
                                           -0.0025 -0.0159
                ( 60.92%)  -0.7805* H  25 s(100.00%)
                                           -1.0000 -0.0009 -0.0011
   402. (0.01504) BD*( 1) C  12 - C  13  
                ( 49.96%)   0.7068* C  12 s( 34.83%)p 1.87( 65.14%)d 0.00(  0.03%)
                                           -0.0000 -0.5901  0.0118 -0.0002  0.0002
                                            0.3490  0.0071 -0.0078  0.0000  0.1706
                                           -0.0372  0.0015  0.0000  0.7061 -0.0148
                                           -0.0118  0.0000  0.0005 -0.0137 -0.0040
                                           -0.0009 -0.0104
                ( 50.04%)  -0.7074* C  13 s( 34.60%)p 1.89( 65.37%)d 0.00(  0.03%)
                                           -0.0000 -0.5880  0.0128  0.0019  0.0004
                                           -0.3627  0.0233 -0.0037 -0.0001 -0.1426
                                           -0.0320 -0.0070 -0.0004 -0.7070  0.0157
                                           -0.0115 -0.0005 -0.0008 -0.0125 -0.0075
                                            0.0006 -0.0106
   403. (0.33204) BD*( 2) C  12 - C  13  
                ( 50.69%)   0.7120* C  12 s(  0.00%)p 1.00( 99.96%)d 0.00(  0.04%)
                                           -0.0000  0.0007  0.0002 -0.0002 -0.0000
                                           -0.8043 -0.0193 -0.0100  0.0005 -0.3461
                                           -0.0082 -0.0044  0.0003  0.4818  0.0114
                                            0.0060 -0.0004 -0.0010  0.0063  0.0083
                                            0.0117 -0.0125
                ( 49.31%)  -0.7022* C  13 s(  0.00%)p 1.00( 99.96%)d 0.00(  0.04%)
                                            0.0000  0.0009  0.0006  0.0002  0.0001
                                           -0.8042 -0.0203  0.0102  0.0010 -0.3464
                                           -0.0086  0.0046  0.0006  0.4818  0.0121
                                           -0.0061 -0.0006 -0.0115 -0.0100  0.0013
                                            0.0022  0.0119
   404. (0.01095) BD*( 1) C  12 - H  26  
                ( 39.54%)   0.6288* C  12 s( 30.89%)p 2.24( 69.05%)d 0.00(  0.06%)
                                           -0.0003  0.5554  0.0188  0.0001  0.0003
                                            0.4704  0.0030  0.0047  0.0010 -0.5760
                                           -0.0025 -0.0058 -0.0009  0.3706  0.0033
                                            0.0038  0.0010 -0.0169  0.0102 -0.0147
                                           -0.0028 -0.0057
                ( 60.46%)  -0.7776* H  26 s(100.00%)
                                            1.0000  0.0007  0.0012
   405. (0.01477) BD*( 1) C  13 - C  14  
                ( 50.60%)   0.7113* C  13 s( 34.59%)p 1.89( 65.38%)d 0.00(  0.03%)
                                            0.0001  0.5880 -0.0110  0.0013  0.0002
                                           -0.4578  0.0165 -0.0070 -0.0001  0.5554
                                            0.0137  0.0115  0.0008 -0.3658  0.0364
                                           -0.0027  0.0002 -0.0133  0.0084 -0.0063
                                           -0.0055 -0.0039
                ( 49.40%)  -0.7029* C  14 s( 35.02%)p 1.85( 64.95%)d 0.00(  0.03%)
                                           -0.0000  0.5916  0.0154 -0.0008 -0.0003
                                            0.4559 -0.0003 -0.0058  0.0002 -0.5646
                                            0.0316  0.0030 -0.0011  0.3481  0.0236
                                           -0.0068 -0.0003 -0.0117  0.0104 -0.0069
                                           -0.0029 -0.0010
   406. (0.01120) BD*( 1) C  13 - H  27  
                ( 39.58%)   0.6291* C  13 s( 30.73%)p 2.25( 69.21%)d 0.00(  0.07%)
                                           -0.0003  0.5540  0.0191  0.0005  0.0003
                                            0.1022  0.0002 -0.0013  0.0002 -0.7412
                                           -0.0041  0.0071 -0.0012 -0.3634 -0.0027
                                            0.0029 -0.0007 -0.0039 -0.0037  0.0174
                                           -0.0170 -0.0058
                ( 60.42%)  -0.7773* H  27 s(100.00%)
                                            1.0000 -0.0003  0.0013
   407. (0.01201) BD*( 1) C  14 - H  28  
                ( 39.62%)   0.6294* C  14 s( 30.55%)p 2.27( 69.39%)d 0.00(  0.07%)
                                           -0.0003  0.5524 -0.0177 -0.0017  0.0001
                                           -0.3649 -0.0043 -0.0000 -0.0000 -0.1657
                                            0.0121 -0.0048 -0.0015 -0.7301 -0.0016
                                           -0.0037 -0.0014  0.0042  0.0166  0.0072
                                            0.0036  0.0173
                ( 60.38%)  -0.7771* H  28 s(100.00%)
                                            1.0000  0.0017  0.0008
   408. (0.27670) BD*( 1) C  15 - O  16  
                ( 73.34%)   0.8564* C  15 s(  0.00%)p 1.00( 99.40%)d 0.01(  0.60%)
                                           -0.0000  0.0024  0.0005  0.0005 -0.0000
                                           -0.0008  0.0002  0.0001  0.0002  0.8990
                                            0.0432  0.0197 -0.0054 -0.4277 -0.0203
                                           -0.0096  0.0020 -0.0356  0.0169 -0.0420
                                            0.0262  0.0448
                ( 26.66%)  -0.5163* O  16 s(  0.00%)p 1.00( 99.89%)d 0.00(  0.11%)
                                            0.0000 -0.0004  0.0000  0.0000 -0.0000
                                            0.0004 -0.0000 -0.0002  0.0000  0.9021
                                            0.0015  0.0015 -0.0032 -0.4301 -0.0008
                                           -0.0009  0.0015  0.0147 -0.0070  0.0181
                                           -0.0112 -0.0194
   409. (0.00555) BD*( 2) C  15 - O  16  
                ( 63.85%)   0.7991* C  15 s( 31.95%)p 2.12( 67.89%)d 0.00(  0.16%)
                                            0.0001 -0.5618  0.0622  0.0018  0.0015
                                            0.4100 -0.0455  0.0033  0.0038  0.3074
                                           -0.0173 -0.0030  0.0015  0.6423 -0.0359
                                           -0.0061  0.0033 -0.0116 -0.0243 -0.0220
                                           -0.0032 -0.0185
                ( 36.15%)  -0.6012* O  16 s( 36.93%)p 1.70( 62.96%)d 0.00(  0.11%)
                                           -0.0000 -0.6061  0.0442  0.0018  0.0000
                                           -0.3853  0.0123  0.0029  0.0000 -0.2984
                                            0.0096  0.0005 -0.0001 -0.6257  0.0200
                                            0.0010 -0.0003 -0.0110 -0.0230 -0.0160
                                           -0.0022 -0.0136
   410. (0.03731) BD*( 1) C  15 - H  29  
                ( 41.60%)   0.6450* C  15 s( 35.82%)p 1.79( 64.09%)d 0.00(  0.09%)
                                            0.0002 -0.5968 -0.0456  0.0011 -0.0020
                                            0.3952 -0.0044  0.0062  0.0008 -0.2972
                                           -0.0098  0.0027  0.0024 -0.6291 -0.0205
                                            0.0064  0.0048  0.0100  0.0211 -0.0118
                                            0.0035 -0.0134
                ( 58.40%)  -0.7642* H  29 s(100.00%)
                                           -1.0000 -0.0042  0.0004


 NHO Directionality and "Bond Bending" (deviations from line of nuclear centers)

         [Thresholds for printing:  angular deviation  >  1.0 degree]
                                    hybrid p-character > 25.0%
                                    orbital occupancy  >  0.10e

                                Line of Centers        Hybrid 1              Hybrid 2
                                ---------------  -------------------   ------------------
                NBO               Theta   Phi    Theta   Phi    Dev    Theta   Phi    Dev
 ========================================================================================
     1. BD (   1) C   1 - C   2   111.7  276.9   110.7  275.9   1.3     67.4   97.9   1.3
     2. BD (   1) C   1 - C   6    43.3  165.6    43.3  167.6   1.4    136.7  342.8   1.9
     3. BD (   2) C   1 - C   6    43.3  165.6    46.7  345.0  90.0    133.3  165.0  90.0
     5. BD (   1) C   2 - C   3    68.9  233.7    68.1  232.2   1.6    110.4   55.3   1.6
     6. BD (   2) C   2 - C   3    68.9  233.7    46.8  344.7  89.8     47.0  345.3  89.7
     8. BD (   1) C   3 - C   4    43.0  166.6     --     --    --     137.0  345.1   1.0
    10. BD (   1) C   4 - C   5    68.9   96.5     --     --    --     111.9  277.5   1.2
    11. BD (   2) C   4 - C   5    68.9   96.5   133.0  165.4  90.0    133.1  165.4  90.0
    12. BD (   1) C   4 - C   7    68.6  233.4    68.5  235.0   1.5    111.2   52.3   1.1
    13. BD (   1) C   5 - C   6   111.1   53.8   112.3   52.7   1.6     70.4  235.3   2.0
    16. BD (   1) C   7 - C   8    64.3  308.8    67.0  308.6   2.7      --     --    --
    17. BD (   1) C   7 - N   9   138.3  212.0   137.3  214.5   2.0      --     --    --
    18. BD (   1) C   7 - H  23    44.7  149.5    46.6  150.4   2.0      --     --    --
    19. BD (   1) C   8 - C  10    28.7   22.2    29.2   25.2   1.6    151.5  193.9   3.9
    20. BD (   1) C   8 - C  14   114.9  278.5     --     --    --      64.2   97.4   1.3
    21. BD (   2) C   8 - C  14   114.9  278.5    60.7  204.0  89.6     60.8  203.5  90.1
    22. BD (   1) N   9 - C  15    89.3  179.9    87.7  179.5   1.6     91.7  359.1   1.3
    24. BD (   1) C  10 - C  11    63.9  309.0    62.4  310.2   1.8    117.0  129.5   1.0
    25. BD (   2) C  10 - C  11    63.9  309.0    61.5  203.7  89.9     61.4  203.4  89.9
    26. BD (   1) C  10 - F  17    62.4   97.3    63.4   97.9   1.2      --     --    --
    27. BD (   1) C  11 - C  12   115.7  278.0   117.2  277.2   1.7     65.8   98.9   1.7
    29. BD (   1) C  12 - C  13   151.2  203.8   151.2  201.2   1.3     28.9   27.9   2.0
    30. BD (   2) C  12 - C  13   151.2  203.8    61.2  203.3  90.0     61.2  203.3  90.0
    32. BD (   1) C  13 - C  14   116.1  129.0   114.3  127.6   2.2     62.4  310.3   1.9
    34. BD (   1) C  14 - H  28   151.3  206.5   151.4  203.4   1.5      --     --    --
    35. BD (   1) C  15 - O  16   141.4  216.9   115.5   90.0  90.1     64.5  270.0  90.1
    55. LP (   1) N   9             --     --    114.9   90.4   --       --     --    --
    56. LP (   1) O  16             --     --    142.4  218.2   --       --     --    --
    57. LP (   2) O  16             --     --    116.0  346.5   --       --     --    --
    58. LP (   1) F  17             --     --     59.7   95.1   --       --     --    --
    59. LP (   2) F  17             --     --    137.4  149.4   --       --     --    --
    60. LP (   3) F  17             --     --     61.7  203.7   --       --     --    --
   376. BD*(   2) C   1 - C   6    43.3  165.6    46.7  345.0  90.0    133.3  165.0  90.0
   379. BD*(   2) C   2 - C   3    68.9  233.7    46.8  344.7  89.8     47.0  345.3  89.7
   384. BD*(   2) C   4 - C   5    68.9   96.5   133.0  165.4  90.0    133.1  165.4  90.0
   394. BD*(   2) C   8 - C  14   114.9  278.5    60.7  204.0  89.6     60.8  203.5  90.1
   398. BD*(   2) C  10 - C  11    63.9  309.0    61.5  203.7  89.9     61.4  203.4  89.9
   403. BD*(   2) C  12 - C  13   151.2  203.8    61.2  203.3  90.0     61.2  203.3  90.0
   408. BD*(   1) C  15 - O  16   141.4  216.9   115.5   90.0  90.1     64.5  270.0  90.1


 Second Order Perturbation Theory Analysis of Fock Matrix in NBO Basis

     Threshold for printing:   0.50 kcal/mol
                                                                              E(2)  E(j)-E(i) F(i,j)
         Donor NBO (i)                     Acceptor NBO (j)                 kcal/mol   a.u.    a.u. 
 ===================================================================================================

 within unit  1
   1. BD (   1) C   1 - C   2        / 95. RY*(   1) C   3                    0.91    1.85    0.037
   1. BD (   1) C   1 - C   2        / 96. RY*(   2) C   3                    1.51    1.95    0.049
   1. BD (   1) C   1 - C   2        /146. RY*(   1) C   6                    1.05    1.87    0.040
   1. BD (   1) C   1 - C   2        /147. RY*(   2) C   6                    1.42    2.19    0.050
   1. BD (   1) C   1 - C   2        /375. BD*(   1) C   1 - C   6            2.53    1.39    0.053
   1. BD (   1) C   1 - C   2        /377. BD*(   1) C   1 - H  18            1.31    1.38    0.038
   1. BD (   1) C   1 - C   2        /378. BD*(   1) C   2 - C   3            2.61    1.38    0.054
   1. BD (   1) C   1 - C   2        /380. BD*(   1) C   2 - H  19            1.35    1.38    0.039
   1. BD (   1) C   1 - C   2        /382. BD*(   1) C   3 - H  20            2.52    1.38    0.053
   1. BD (   1) C   1 - C   2        /388. BD*(   1) C   6 - H  22            2.36    1.38    0.051
   2. BD (   1) C   1 - C   6        / 78. RY*(   1) C   2                    1.01    1.86    0.039
   2. BD (   1) C   1 - C   6        / 79. RY*(   2) C   2                    1.46    2.17    0.050
   2. BD (   1) C   1 - C   6        /129. RY*(   1) C   5                    0.75    1.87    0.034
   2. BD (   1) C   1 - C   6        /130. RY*(   2) C   5                    1.78    1.93    0.053
   2. BD (   1) C   1 - C   6        /374. BD*(   1) C   1 - C   2            2.53    1.39    0.053
   2. BD (   1) C   1 - C   6        /377. BD*(   1) C   1 - H  18            1.34    1.38    0.038
   2. BD (   1) C   1 - C   6        /380. BD*(   1) C   2 - H  19            2.36    1.38    0.051
   2. BD (   1) C   1 - C   6        /386. BD*(   1) C   5 - C   6            2.57    1.38    0.053
   2. BD (   1) C   1 - C   6        /387. BD*(   1) C   5 - H  21            2.45    1.38    0.052
   2. BD (   1) C   1 - C   6        /388. BD*(   1) C   6 - H  22            1.36    1.38    0.039
   3. BD (   2) C   1 - C   6        / 81. RY*(   4) C   2                    0.82    1.77    0.037
   3. BD (   2) C   1 - C   6        /132. RY*(   4) C   5                    0.60    1.65    0.031
   3. BD (   2) C   1 - C   6        /379. BD*(   2) C   2 - C   3           28.78    0.35    0.090
   3. BD (   2) C   1 - C   6        /384. BD*(   2) C   4 - C   5           28.25    0.35    0.089
   4. BD (   1) C   1 - H  18        / 78. RY*(   1) C   2                    1.34    1.71    0.043
   4. BD (   1) C   1 - H  18        /146. RY*(   1) C   6                    1.33    1.72    0.043
   4. BD (   1) C   1 - H  18        /374. BD*(   1) C   1 - C   2            0.94    1.24    0.030
   4. BD (   1) C   1 - H  18        /375. BD*(   1) C   1 - C   6            0.95    1.24    0.031
   4. BD (   1) C   1 - H  18        /378. BD*(   1) C   2 - C   3            3.88    1.23    0.062
   4. BD (   1) C   1 - H  18        /380. BD*(   1) C   2 - H  19            0.56    1.23    0.024
   4. BD (   1) C   1 - H  18        /386. BD*(   1) C   5 - C   6            3.80    1.23    0.061
   4. BD (   1) C   1 - H  18        /388. BD*(   1) C   6 - H  22            0.56    1.23    0.024
   5. BD (   1) C   2 - C   3        / 61. RY*(   1) C   1                    0.96    1.88    0.038
   5. BD (   1) C   2 - C   3        / 62. RY*(   2) C   1                    1.41    2.18    0.050
   5. BD (   1) C   2 - C   3        /112. RY*(   1) C   4                    1.37    2.00    0.047
   5. BD (   1) C   2 - C   3        /113. RY*(   2) C   4                    0.66    1.85    0.031
   5. BD (   1) C   2 - C   3        /114. RY*(   3) C   4                    0.55    1.67    0.027
   5. BD (   1) C   2 - C   3        /374. BD*(   1) C   1 - C   2            2.51    1.39    0.053
   5. BD (   1) C   2 - C   3        /377. BD*(   1) C   1 - H  18            2.31    1.38    0.051
   5. BD (   1) C   2 - C   3        /380. BD*(   1) C   2 - H  19            1.32    1.38    0.038
   5. BD (   1) C   2 - C   3        /381. BD*(   1) C   3 - C   4            3.71    1.37    0.064
   5. BD (   1) C   2 - C   3        /382. BD*(   1) C   3 - H  20            1.57    1.38    0.042
   5. BD (   1) C   2 - C   3        /385. BD*(   1) C   4 - C   7            3.94    1.26    0.063
   6. BD (   2) C   2 - C   3        / 63. RY*(   3) C   1                    1.39    0.78    0.032
   6. BD (   2) C   2 - C   3        /376. BD*(   2) C   1 - C   6           27.69    0.35    0.088
   6. BD (   2) C   2 - C   3        /384. BD*(   2) C   4 - C   5           29.28    0.35    0.091
   7. BD (   1) C   2 - H  19        / 61. RY*(   1) C   1                    1.25    1.73    0.042
   7. BD (   1) C   2 - H  19        / 95. RY*(   1) C   3                    1.13    1.71    0.039
   7. BD (   1) C   2 - H  19        /374. BD*(   1) C   1 - C   2            0.95    1.24    0.031
   7. BD (   1) C   2 - H  19        /375. BD*(   1) C   1 - C   6            3.70    1.24    0.061
   7. BD (   1) C   2 - H  19        /377. BD*(   1) C   1 - H  18            0.57    1.24    0.024
   7. BD (   1) C   2 - H  19        /378. BD*(   1) C   2 - C   3            0.95    1.24    0.031
   7. BD (   1) C   2 - H  19        /381. BD*(   1) C   3 - C   4            3.93    1.23    0.062
   7. BD (   1) C   2 - H  19        /382. BD*(   1) C   3 - H  20            0.55    1.23    0.023
   8. BD (   1) C   3 - C   4        / 78. RY*(   1) C   2                    1.21    1.86    0.043
   8. BD (   1) C   3 - C   4        / 79. RY*(   2) C   2                    1.56    2.17    0.052
   8. BD (   1) C   3 - C   4        /113. RY*(   2) C   4                    0.51    1.86    0.028
   8. BD (   1) C   3 - C   4        /129. RY*(   1) C   5                    0.82    1.87    0.035
   8. BD (   1) C   3 - C   4        /130. RY*(   2) C   5                    0.51    1.94    0.028
   8. BD (   1) C   3 - C   4        /163. RY*(   1) C   7                    2.07    1.76    0.054
   8. BD (   1) C   3 - C   4        /378. BD*(   1) C   2 - C   3            3.26    1.38    0.060
   8. BD (   1) C   3 - C   4        /380. BD*(   1) C   2 - H  19            1.96    1.38    0.047
   8. BD (   1) C   3 - C   4        /382. BD*(   1) C   3 - H  20            1.53    1.38    0.041
   8. BD (   1) C   3 - C   4        /383. BD*(   1) C   4 - C   5            3.38    1.38    0.061
   8. BD (   1) C   3 - C   4        /385. BD*(   1) C   4 - C   7            2.09    1.26    0.046
   8. BD (   1) C   3 - C   4        /387. BD*(   1) C   5 - H  21            2.33    1.38    0.051
   8. BD (   1) C   3 - C   4        /391. BD*(   1) C   7 - H  23            1.32    1.21    0.036
   9. BD (   1) C   3 - H  20        / 78. RY*(   1) C   2                    1.16    1.71    0.040
   9. BD (   1) C   3 - H  20        /112. RY*(   1) C   4                    1.66    1.86    0.050
   9. BD (   1) C   3 - H  20        /374. BD*(   1) C   1 - C   2            3.53    1.24    0.059
   9. BD (   1) C   3 - H  20        /378. BD*(   1) C   2 - C   3            1.11    1.24    0.033
   9. BD (   1) C   3 - H  20        /380. BD*(   1) C   2 - H  19            0.53    1.24    0.023
   9. BD (   1) C   3 - H  20        /381. BD*(   1) C   3 - C   4            1.28    1.23    0.035
   9. BD (   1) C   3 - H  20        /383. BD*(   1) C   4 - C   5            4.87    1.24    0.069
  10. BD (   1) C   4 - C   5        / 95. RY*(   1) C   3                    0.79    1.85    0.034
  10. BD (   1) C   4 - C   5        /146. RY*(   1) C   6                    1.14    1.87    0.041
  10. BD (   1) C   4 - C   5        /147. RY*(   2) C   6                    1.56    2.19    0.052
  10. BD (   1) C   4 - C   5        /163. RY*(   1) C   7                    1.88    1.76    0.051
  10. BD (   1) C   4 - C   5        /381. BD*(   1) C   3 - C   4            3.47    1.38    0.062
  10. BD (   1) C   4 - C   5        /382. BD*(   1) C   3 - H  20            2.49    1.38    0.052
  10. BD (   1) C   4 - C   5        /385. BD*(   1) C   4 - C   7            2.10    1.26    0.046
  10. BD (   1) C   4 - C   5        /386. BD*(   1) C   5 - C   6            3.07    1.38    0.058
  10. BD (   1) C   4 - C   5        /387. BD*(   1) C   5 - H  21            1.64    1.38    0.043
  10. BD (   1) C   4 - C   5        /388. BD*(   1) C   6 - H  22            1.96    1.38    0.047
  10. BD (   1) C   4 - C   5        /389. BD*(   1) C   7 - C   8            0.74    1.25    0.027
  11. BD (   2) C   4 - C   5        / 97. RY*(   3) C   3                    1.95    1.04    0.044
  11. BD (   2) C   4 - C   5        /148. RY*(   3) C   6                    1.85    0.81    0.038
  11. BD (   2) C   4 - C   5        /376. BD*(   2) C   1 - C   6           28.08    0.35    0.089
  11. BD (   2) C   4 - C   5        /379. BD*(   2) C   2 - C   3           27.21    0.35    0.087
  11. BD (   2) C   4 - C   5        /389. BD*(   1) C   7 - C   8            2.99    0.77    0.047
  11. BD (   2) C   4 - C   5        /390. BD*(   1) C   7 - N   9            4.68    0.72    0.056
  11. BD (   2) C   4 - C   5        /394. BD*(   2) C   8 - C  14            0.73    0.34    0.014
  12. BD (   1) C   4 - C   7        / 95. RY*(   1) C   3                    1.40    1.82    0.045
  12. BD (   1) C   4 - C   7        /129. RY*(   1) C   5                    1.89    1.83    0.053
  12. BD (   1) C   4 - C   7        /181. RY*(   2) C   8                    1.37    1.73    0.044
  12. BD (   1) C   4 - C   7        /197. RY*(   1) N   9                    1.45    1.46    0.041
  12. BD (   1) C   4 - C   7        /378. BD*(   1) C   2 - C   3            2.15    1.34    0.048
  12. BD (   1) C   4 - C   7        /381. BD*(   1) C   3 - C   4            1.98    1.34    0.046
  12. BD (   1) C   4 - C   7        /383. BD*(   1) C   4 - C   5            2.11    1.34    0.048
  12. BD (   1) C   4 - C   7        /386. BD*(   1) C   5 - C   6            2.16    1.35    0.048
  12. BD (   1) C   4 - C   7        /389. BD*(   1) C   7 - C   8            2.61    1.21    0.050
  12. BD (   1) C   4 - C   7        /390. BD*(   1) C   7 - N   9            0.91    1.15    0.029
  12. BD (   1) C   4 - C   7        /391. BD*(   1) C   7 - H  23            1.05    1.17    0.031
  12. BD (   1) C   4 - C   7        /393. BD*(   1) C   8 - C  14            1.55    1.33    0.041
  12. BD (   1) C   4 - C   7        /394. BD*(   2) C   8 - C  14            2.35    0.78    0.042
  12. BD (   1) C   4 - C   7        /395. BD*(   1) N   9 - C  15            1.84    1.27    0.043
  13. BD (   1) C   5 - C   6        / 61. RY*(   1) C   1                    0.96    1.88    0.038
  13. BD (   1) C   5 - C   6        / 62. RY*(   2) C   1                    1.43    2.18    0.050
  13. BD (   1) C   5 - C   6        /112. RY*(   1) C   4                    0.91    2.00    0.038
  13. BD (   1) C   5 - C   6        /113. RY*(   2) C   4                    0.82    1.85    0.035
  13. BD (   1) C   5 - C   6        /114. RY*(   3) C   4                    0.64    1.67    0.029
  13. BD (   1) C   5 - C   6        /375. BD*(   1) C   1 - C   6            2.52    1.39    0.053
  13. BD (   1) C   5 - C   6        /377. BD*(   1) C   1 - H  18            2.32    1.38    0.051
  13. BD (   1) C   5 - C   6        /383. BD*(   1) C   4 - C   5            3.46    1.38    0.062
  13. BD (   1) C   5 - C   6        /385. BD*(   1) C   4 - C   7            3.76    1.26    0.062
  13. BD (   1) C   5 - C   6        /387. BD*(   1) C   5 - H  21            1.41    1.38    0.039
  13. BD (   1) C   5 - C   6        /388. BD*(   1) C   6 - H  22            1.32    1.38    0.038
  14. BD (   1) C   5 - H  21        /112. RY*(   1) C   4                    1.82    1.85    0.052
  14. BD (   1) C   5 - H  21        /146. RY*(   1) C   6                    1.10    1.72    0.039
  14. BD (   1) C   5 - H  21        /375. BD*(   1) C   1 - C   6            3.59    1.24    0.060
  14. BD (   1) C   5 - H  21        /381. BD*(   1) C   3 - C   4            4.90    1.23    0.069
  14. BD (   1) C   5 - H  21        /383. BD*(   1) C   4 - C   5            1.36    1.23    0.037
  14. BD (   1) C   5 - H  21        /386. BD*(   1) C   5 - C   6            1.05    1.24    0.032
  14. BD (   1) C   5 - H  21        /388. BD*(   1) C   6 - H  22            0.55    1.23    0.023
  15. BD (   1) C   6 - H  22        / 61. RY*(   1) C   1                    1.24    1.73    0.042
  15. BD (   1) C   6 - H  22        /129. RY*(   1) C   5                    1.19    1.72    0.041
  15. BD (   1) C   6 - H  22        /374. BD*(   1) C   1 - C   2            3.72    1.24    0.061
  15. BD (   1) C   6 - H  22        /375. BD*(   1) C   1 - C   6            0.96    1.24    0.031
  15. BD (   1) C   6 - H  22        /377. BD*(   1) C   1 - H  18            0.57    1.24    0.024
  15. BD (   1) C   6 - H  22        /383. BD*(   1) C   4 - C   5            3.93    1.23    0.062
  15. BD (   1) C   6 - H  22        /386. BD*(   1) C   5 - C   6            0.95    1.24    0.031
  15. BD (   1) C   6 - H  22        /387. BD*(   1) C   5 - H  21            0.56    1.23    0.023
  16. BD (   1) C   7 - C   8        /113. RY*(   2) C   4                    1.42    1.82    0.046
  16. BD (   1) C   7 - C   8        /197. RY*(   1) N   9                    0.98    1.47    0.034
  16. BD (   1) C   7 - C   8        /214. RY*(   1) C  10                    1.44    1.90    0.047
  16. BD (   1) C   7 - C   8        /282. RY*(   1) C  14                    1.45    1.83    0.046
  16. BD (   1) C   7 - C   8        /383. BD*(   1) C   4 - C   5            1.90    1.35    0.045
  16. BD (   1) C   7 - C   8        /384. BD*(   2) C   4 - C   5            1.73    0.79    0.036
  16. BD (   1) C   7 - C   8        /385. BD*(   1) C   4 - C   7            2.63    1.22    0.051
  16. BD (   1) C   7 - C   8        /390. BD*(   1) C   7 - N   9            0.73    1.16    0.026
  16. BD (   1) C   7 - C   8        /391. BD*(   1) C   7 - H  23            0.90    1.17    0.029
  16. BD (   1) C   7 - C   8        /392. BD*(   1) C   8 - C  10            1.58    1.31    0.041
  16. BD (   1) C   7 - C   8        /393. BD*(   1) C   8 - C  14            2.52    1.33    0.052
  16. BD (   1) C   7 - C   8        /395. BD*(   1) N   9 - C  15            1.43    1.27    0.038
  16. BD (   1) C   7 - C   8        /397. BD*(   1) C  10 - C  11            2.19    1.32    0.048
  16. BD (   1) C   7 - C   8        /405. BD*(   1) C  13 - C  14            2.21    1.35    0.049
  17. BD (   1) C   7 - N   9        /114. RY*(   3) C   4                    0.77    1.77    0.033
  17. BD (   1) C   7 - N   9        /181. RY*(   2) C   8                    0.60    1.87    0.030
  17. BD (   1) C   7 - N   9        /302. RY*(   4) C  15                    1.73    1.89    0.051
  17. BD (   1) C   7 - N   9        /303. RY*(   5) C  15                    0.60    3.28    0.040
  17. BD (   1) C   7 - N   9        /383. BD*(   1) C   4 - C   5            1.35    1.48    0.040
  17. BD (   1) C   7 - N   9        /384. BD*(   2) C   4 - C   5            1.81    0.92    0.040
  17. BD (   1) C   7 - N   9        /385. BD*(   1) C   4 - C   7            1.14    1.36    0.035
  17. BD (   1) C   7 - N   9        /389. BD*(   1) C   7 - C   8            0.95    1.35    0.032
  17. BD (   1) C   7 - N   9        /392. BD*(   1) C   8 - C  10            1.99    1.44    0.048
  17. BD (   1) C   7 - N   9        /395. BD*(   1) N   9 - C  15            0.93    1.41    0.033
  17. BD (   1) C   7 - N   9        /396. BD*(   1) N   9 - H  24            0.60    1.40    0.026
  17. BD (   1) C   7 - N   9        /409. BD*(   2) C  15 - O  16            1.74    1.49    0.046
  18. BD (   1) C   7 - H  23        /381. BD*(   1) C   3 - C   4            5.34    1.19    0.071
  18. BD (   1) C   7 - H  23        /385. BD*(   1) C   4 - C   7            0.85    1.08    0.027
  18. BD (   1) C   7 - H  23        /389. BD*(   1) C   7 - C   8            0.79    1.06    0.026
  18. BD (   1) C   7 - H  23        /393. BD*(   1) C   8 - C  14            3.05    1.18    0.054
  18. BD (   1) C   7 - H  23        /394. BD*(   2) C   8 - C  14            3.16    0.63    0.044
  18. BD (   1) C   7 - H  23        /396. BD*(   1) N   9 - H  24            4.68    1.12    0.065
  19. BD (   1) C   8 - C  10        /163. RY*(   1) C   7                    1.45    1.78    0.046
  19. BD (   1) C   8 - C  10        /164. RY*(   2) C   7                    0.52    1.60    0.026
  19. BD (   1) C   8 - C  10        /231. RY*(   1) C  11                    1.46    1.97    0.048
  19. BD (   1) C   8 - C  10        /232. RY*(   2) C  11                    0.99    2.01    0.040
  19. BD (   1) C   8 - C  10        /282. RY*(   1) C  14                    0.68    1.89    0.032
  19. BD (   1) C   8 - C  10        /283. RY*(   2) C  14                    0.68    2.04    0.033
  19. BD (   1) C   8 - C  10        /389. BD*(   1) C   7 - C   8            2.13    1.27    0.047
  19. BD (   1) C   8 - C  10        /390. BD*(   1) C   7 - N   9            1.78    1.21    0.042
  19. BD (   1) C   8 - C  10        /393. BD*(   1) C   8 - C  14            3.08    1.39    0.058
  19. BD (   1) C   8 - C  10        /397. BD*(   1) C  10 - C  11            3.95    1.37    0.066
  19. BD (   1) C   8 - C  10        /401. BD*(   1) C  11 - H  25            1.60    1.39    0.042
  19. BD (   1) C   8 - C  10        /407. BD*(   1) C  14 - H  28            2.17    1.40    0.049
  20. BD (   1) C   8 - C  14        /163. RY*(   1) C   7                    0.79    1.76    0.034
  20. BD (   1) C   8 - C  14        /164. RY*(   2) C   7                    0.80    1.58    0.032
  20. BD (   1) C   8 - C  14        /215. RY*(   2) C  10                    0.56    2.36    0.033
  20. BD (   1) C   8 - C  14        /217. RY*(   4) C  10                    0.66    2.84    0.039
  20. BD (   1) C   8 - C  14        /265. RY*(   1) C  13                    1.26    1.89    0.044
  20. BD (   1) C   8 - C  14        /266. RY*(   2) C  13                    1.58    2.16    0.053
  20. BD (   1) C   8 - C  14        /385. BD*(   1) C   4 - C   7            0.54    1.27    0.023
  20. BD (   1) C   8 - C  14        /389. BD*(   1) C   7 - C   8            2.50    1.25    0.050
  20. BD (   1) C   8 - C  14        /391. BD*(   1) C   7 - H  23            0.68    1.21    0.026
  20. BD (   1) C   8 - C  14        /392. BD*(   1) C   8 - C  10            2.99    1.35    0.057
  20. BD (   1) C   8 - C  14        /399. BD*(   1) C  10 - F  17            4.25    1.16    0.063
  20. BD (   1) C   8 - C  14        /405. BD*(   1) C  13 - C  14            3.04    1.39    0.058
  20. BD (   1) C   8 - C  14        /406. BD*(   1) C  13 - H  27            1.96    1.39    0.047
  20. BD (   1) C   8 - C  14        /407. BD*(   1) C  14 - H  28            1.35    1.38    0.039
  21. BD (   2) C   8 - C  14        /219. RY*(   6) C  10                    0.76    1.70    0.035
  21. BD (   2) C   8 - C  14        /267. RY*(   3) C  13                    1.86    0.92    0.040
  21. BD (   2) C   8 - C  14        /384. BD*(   2) C   4 - C   5            0.77    0.36    0.015
  21. BD (   2) C   8 - C  14        /385. BD*(   1) C   4 - C   7            3.24    0.79    0.049
  21. BD (   2) C   8 - C  14        /391. BD*(   1) C   7 - H  23            2.64    0.74    0.043
  21. BD (   2) C   8 - C  14        /398. BD*(   2) C  10 - C  11           28.64    0.34    0.089
  21. BD (   2) C   8 - C  14        /403. BD*(   2) C  12 - C  13           25.80    0.36    0.086
  22. BD (   1) N   9 - C  15        /163. RY*(   1) C   7                    1.94    1.93    0.055
  22. BD (   1) N   9 - C  15        /317. RY*(   2) O  16                    0.56    1.52    0.026
  22. BD (   1) N   9 - C  15        /389. BD*(   1) C   7 - C   8            0.51    1.42    0.024
  22. BD (   1) N   9 - C  15        /390. BD*(   1) C   7 - N   9            1.82    1.36    0.045
  22. BD (   1) N   9 - C  15        /391. BD*(   1) C   7 - H  23            0.59    1.38    0.026
  22. BD (   1) N   9 - C  15        /396. BD*(   1) N   9 - H  24            0.69    1.47    0.028
  23. BD (   1) N   9 - H  24        /164. RY*(   2) C   7                    1.41    1.59    0.042
  23. BD (   1) N   9 - H  24        /299. RY*(   1) C  15                    0.93    2.10    0.040
  23. BD (   1) N   9 - H  24        /303. RY*(   5) C  15                    0.72    3.20    0.043
  23. BD (   1) N   9 - H  24        /391. BD*(   1) C   7 - H  23            1.71    1.22    0.041
  23. BD (   1) N   9 - H  24        /395. BD*(   1) N   9 - C  15            0.53    1.32    0.024
  23. BD (   1) N   9 - H  24        /409. BD*(   2) C  15 - O  16            1.08    1.40    0.035
  23. BD (   1) N   9 - H  24        /410. BD*(   1) C  15 - H  29            2.34    1.31    0.050
  24. BD (   1) C  10 - C  11        /180. RY*(   1) C   8                    1.13    2.07    0.043
  24. BD (   1) C  10 - C  11        /182. RY*(   3) C   8                    0.82    1.83    0.035
  24. BD (   1) C  10 - C  11        /248. RY*(   1) C  12                    0.92    1.90    0.038
  24. BD (   1) C  10 - C  11        /249. RY*(   2) C  12                    1.55    2.19    0.052
  24. BD (   1) C  10 - C  11        /333. RY*(   1) F  17                    0.59    1.48    0.027
  24. BD (   1) C  10 - C  11        /389. BD*(   1) C   7 - C   8            3.25    1.27    0.058
  24. BD (   1) C  10 - C  11        /392. BD*(   1) C   8 - C  10            4.55    1.37    0.071
  24. BD (   1) C  10 - C  11        /400. BD*(   1) C  11 - C  12            2.39    1.40    0.052
  24. BD (   1) C  10 - C  11        /401. BD*(   1) C  11 - H  25            1.27    1.39    0.038
  24. BD (   1) C  10 - C  11        /404. BD*(   1) C  12 - H  26            2.01    1.40    0.047
  25. BD (   2) C  10 - C  11        /233. RY*(   3) C  11                    0.51    0.99    0.022
  25. BD (   2) C  10 - C  11        /251. RY*(   4) C  12                    1.09    1.56    0.040
  25. BD (   2) C  10 - C  11        /334. RY*(   2) F  17                    1.22    1.05    0.035
  25. BD (   2) C  10 - C  11        /394. BD*(   2) C   8 - C  14           27.02    0.36    0.088
  25. BD (   2) C  10 - C  11        /398. BD*(   2) C  10 - C  11            0.51    0.35    0.012
  25. BD (   2) C  10 - C  11        /403. BD*(   2) C  12 - C  13           28.96    0.37    0.092
  26. BD (   1) C  10 - F  17        /180. RY*(   1) C   8                    0.59    2.50    0.034
  26. BD (   1) C  10 - F  17        /214. RY*(   1) C  10                    1.12    2.38    0.046
  26. BD (   1) C  10 - F  17        /392. BD*(   1) C   8 - C  10            0.57    1.80    0.029
  26. BD (   1) C  10 - F  17        /393. BD*(   1) C   8 - C  14            1.35    1.82    0.044
  26. BD (   1) C  10 - F  17        /400. BD*(   1) C  11 - C  12            0.98    1.83    0.038
  27. BD (   1) C  11 - C  12        /215. RY*(   2) C  10                    1.17    2.36    0.047
  27. BD (   1) C  11 - C  12        /217. RY*(   4) C  10                    1.08    2.84    0.050
  27. BD (   1) C  11 - C  12        /265. RY*(   1) C  13                    1.08    1.89    0.041
  27. BD (   1) C  11 - C  12        /266. RY*(   2) C  13                    1.45    2.16    0.050
  27. BD (   1) C  11 - C  12        /397. BD*(   1) C  10 - C  11            2.20    1.36    0.049
  27. BD (   1) C  11 - C  12        /399. BD*(   1) C  10 - F  17            4.16    1.16    0.062
  27. BD (   1) C  11 - C  12        /401. BD*(   1) C  11 - H  25            1.76    1.37    0.044
  27. BD (   1) C  11 - C  12        /402. BD*(   1) C  12 - C  13            2.42    1.39    0.052
  27. BD (   1) C  11 - C  12        /404. BD*(   1) C  12 - H  26            1.19    1.39    0.036
  27. BD (   1) C  11 - C  12        /406. BD*(   1) C  13 - H  27            2.39    1.39    0.052
  28. BD (   1) C  11 - H  25        /214. RY*(   1) C  10                    0.90    1.79    0.036
  28. BD (   1) C  11 - H  25        /248. RY*(   1) C  12                    1.17    1.74    0.040
  28. BD (   1) C  11 - H  25        /392. BD*(   1) C   8 - C  10            3.96    1.21    0.062
  28. BD (   1) C  11 - H  25        /397. BD*(   1) C  10 - C  11            0.82    1.21    0.028
  28. BD (   1) C  11 - H  25        /399. BD*(   1) C  10 - F  17            1.32    1.01    0.033
  28. BD (   1) C  11 - H  25        /400. BD*(   1) C  11 - C  12            1.34    1.24    0.036
  28. BD (   1) C  11 - H  25        /402. BD*(   1) C  12 - C  13            3.59    1.25    0.060
  28. BD (   1) C  11 - H  25        /404. BD*(   1) C  12 - H  26            0.53    1.24    0.023
  29. BD (   1) C  12 - C  13        /231. RY*(   1) C  11                    0.62    1.95    0.031
  29. BD (   1) C  12 - C  13        /232. RY*(   2) C  11                    1.81    1.99    0.054
  29. BD (   1) C  12 - C  13        /282. RY*(   1) C  14                    0.87    1.87    0.036
  29. BD (   1) C  12 - C  13        /283. RY*(   2) C  14                    1.57    2.02    0.050
  29. BD (   1) C  12 - C  13        /400. BD*(   1) C  11 - C  12            2.36    1.39    0.051
  29. BD (   1) C  12 - C  13        /401. BD*(   1) C  11 - H  25            2.34    1.37    0.051
  29. BD (   1) C  12 - C  13        /404. BD*(   1) C  12 - H  26            1.37    1.38    0.039
  29. BD (   1) C  12 - C  13        /405. BD*(   1) C  13 - C  14            2.63    1.39    0.054
  29. BD (   1) C  12 - C  13        /406. BD*(   1) C  13 - H  27            1.40    1.39    0.039
  29. BD (   1) C  12 - C  13        /407. BD*(   1) C  14 - H  28            2.45    1.38    0.052
  30. BD (   2) C  12 - C  13        /233. RY*(   3) C  11                    1.98    0.98    0.043
  30. BD (   2) C  12 - C  13        /285. RY*(   4) C  14                    0.83    1.61    0.036
  30. BD (   2) C  12 - C  13        /394. BD*(   2) C   8 - C  14           30.44    0.34    0.092
  30. BD (   2) C  12 - C  13        /398. BD*(   2) C  10 - C  11           28.17    0.33    0.087
  31. BD (   1) C  12 - H  26        /231. RY*(   1) C  11                    1.33    1.80    0.044
  31. BD (   1) C  12 - H  26        /265. RY*(   1) C  13                    1.36    1.73    0.043
  31. BD (   1) C  12 - H  26        /397. BD*(   1) C  10 - C  11            3.50    1.21    0.058
  31. BD (   1) C  12 - H  26        /400. BD*(   1) C  11 - C  12            0.94    1.24    0.031
  31. BD (   1) C  12 - H  26        /401. BD*(   1) C  11 - H  25            0.55    1.22    0.023
  31. BD (   1) C  12 - H  26        /402. BD*(   1) C  12 - C  13            1.00    1.24    0.031
  31. BD (   1) C  12 - H  26        /405. BD*(   1) C  13 - C  14            3.77    1.24    0.061
  31. BD (   1) C  12 - H  26        /406. BD*(   1) C  13 - H  27            0.55    1.24    0.023
  32. BD (   1) C  13 - C  14        /180. RY*(   1) C   8                    0.93    2.05    0.039
  32. BD (   1) C  13 - C  14        /181. RY*(   2) C   8                    0.83    1.78    0.034
  32. BD (   1) C  13 - C  14        /182. RY*(   3) C   8                    0.87    1.81    0.036
  32. BD (   1) C  13 - C  14        /248. RY*(   1) C  12                    0.97    1.88    0.038
  32. BD (   1) C  13 - C  14        /249. RY*(   2) C  12                    1.43    2.17    0.050
  32. BD (   1) C  13 - C  14        /389. BD*(   1) C   7 - C   8            3.69    1.25    0.061
  32. BD (   1) C  13 - C  14        /393. BD*(   1) C   8 - C  14            3.38    1.37    0.061
  32. BD (   1) C  13 - C  14        /402. BD*(   1) C  12 - C  13            2.56    1.39    0.053
  32. BD (   1) C  13 - C  14        /404. BD*(   1) C  12 - H  26            2.31    1.38    0.051
  32. BD (   1) C  13 - C  14        /406. BD*(   1) C  13 - H  27            1.40    1.39    0.039
  32. BD (   1) C  13 - C  14        /407. BD*(   1) C  14 - H  28            1.57    1.38    0.042
  33. BD (   1) C  13 - H  27        /248. RY*(   1) C  12                    1.27    1.73    0.042
  33. BD (   1) C  13 - H  27        /282. RY*(   1) C  14                    1.18    1.72    0.040
  33. BD (   1) C  13 - H  27        /393. BD*(   1) C   8 - C  14            4.11    1.22    0.063
  33. BD (   1) C  13 - H  27        /400. BD*(   1) C  11 - C  12            3.71    1.23    0.060
  33. BD (   1) C  13 - H  27        /402. BD*(   1) C  12 - C  13            1.00    1.24    0.031
  33. BD (   1) C  13 - H  27        /404. BD*(   1) C  12 - H  26            0.55    1.23    0.023
  33. BD (   1) C  13 - H  27        /405. BD*(   1) C  13 - C  14            1.03    1.24    0.032
  33. BD (   1) C  13 - H  27        /407. BD*(   1) C  14 - H  28            0.55    1.23    0.023
  34. BD (   1) C  14 - H  28        /180. RY*(   1) C   8                    1.67    1.91    0.051
  34. BD (   1) C  14 - H  28        /265. RY*(   1) C  13                    1.19    1.74    0.041
  34. BD (   1) C  14 - H  28        /392. BD*(   1) C   8 - C  10            4.36    1.21    0.065
  34. BD (   1) C  14 - H  28        /393. BD*(   1) C   8 - C  14            1.27    1.23    0.035
  34. BD (   1) C  14 - H  28        /402. BD*(   1) C  12 - C  13            3.57    1.25    0.060
  34. BD (   1) C  14 - H  28        /405. BD*(   1) C  13 - C  14            1.13    1.24    0.034
  34. BD (   1) C  14 - H  28        /406. BD*(   1) C  13 - H  27            0.53    1.24    0.023
  35. BD (   1) C  15 - O  16        /197. RY*(   1) N   9                    0.57    1.17    0.023
  35. BD (   1) C  15 - O  16        /408. BD*(   1) C  15 - O  16            1.26    0.47    0.023
  36. BD (   2) C  15 - O  16        /198. RY*(   2) N   9                    1.52    2.14    0.051
  36. BD (   2) C  15 - O  16        /299. RY*(   1) C  15                    0.87    2.43    0.041
  36. BD (   2) C  15 - O  16        /390. BD*(   1) C   7 - N   9            2.62    1.53    0.057
  36. BD (   2) C  15 - O  16        /395. BD*(   1) N   9 - C  15            0.57    1.65    0.028
  37. BD (   1) C  15 - H  29        /198. RY*(   2) N   9                    1.36    1.71    0.043
  37. BD (   1) C  15 - H  29        /316. RY*(   1) O  16                    0.94    1.52    0.034
  37. BD (   1) C  15 - H  29        /396. BD*(   1) N   9 - H  24            3.72    1.21    0.060
  38. CR (   1) C   1                / 79. RY*(   2) C   2                    1.23   11.79    0.108
  38. CR (   1) C   1                /147. RY*(   2) C   6                    1.30   11.81    0.111
  38. CR (   1) C   1                /351. RY*(   2) H  18                    0.58   12.28    0.076
  38. CR (   1) C   1                /378. BD*(   1) C   2 - C   3            0.67   11.00    0.077
  38. CR (   1) C   1                /386. BD*(   1) C   5 - C   6            0.66   11.01    0.076
  39. CR (   1) C   2                / 62. RY*(   2) C   1                    1.29   11.80    0.110
  39. CR (   1) C   2                / 96. RY*(   2) C   3                    0.95   11.58    0.093
  39. CR (   1) C   2                /353. RY*(   2) H  19                    0.65   12.37    0.080
  39. CR (   1) C   2                /375. BD*(   1) C   1 - C   6            0.65   11.01    0.076
  39. CR (   1) C   2                /381. BD*(   1) C   3 - C   4            0.77   11.00    0.082
  40. CR (   1) C   3                / 79. RY*(   2) C   2                    1.37   11.79    0.114
  40. CR (   1) C   3                /113. RY*(   2) C   4                    1.49   11.48    0.117
  40. CR (   1) C   3                /114. RY*(   3) C   4                    0.60   11.29    0.074
  40. CR (   1) C   3                /354. RY*(   1) H  20                    0.65   11.79    0.078
  40. CR (   1) C   3                /374. BD*(   1) C   1 - C   2            0.64   11.01    0.075
  40. CR (   1) C   3                /383. BD*(   1) C   4 - C   5            0.77   11.00    0.083
  40. CR (   1) C   3                /385. BD*(   1) C   4 - C   7            0.82   10.88    0.085
  41. CR (   1) C   4                / 96. RY*(   2) C   3                    1.27   11.60    0.108
  41. CR (   1) C   4                /130. RY*(   2) C   5                    1.33   11.58    0.111
  41. CR (   1) C   4                /378. BD*(   1) C   2 - C   3            0.61   11.03    0.074
  41. CR (   1) C   4                /386. BD*(   1) C   5 - C   6            0.62   11.03    0.074
  42. CR (   1) C   5                /112. RY*(   1) C   4                    0.71   11.62    0.081
  42. CR (   1) C   5                /114. RY*(   3) C   4                    0.76   11.29    0.083
  42. CR (   1) C   5                /115. RY*(   4) C   4                    0.50   11.40    0.067
  42. CR (   1) C   5                /147. RY*(   2) C   6                    1.30   11.81    0.111
  42. CR (   1) C   5                /356. RY*(   1) H  21                    0.68   11.92    0.081
  42. CR (   1) C   5                /375. BD*(   1) C   1 - C   6            0.65   11.01    0.076
  42. CR (   1) C   5                /381. BD*(   1) C   3 - C   4            0.85   11.00    0.087
  42. CR (   1) C   5                /385. BD*(   1) C   4 - C   7            0.80   10.88    0.084
  43. CR (   1) C   6                / 62. RY*(   2) C   1                    1.34   11.80    0.112
  43. CR (   1) C   6                /130. RY*(   2) C   5                    1.05   11.56    0.098
  43. CR (   1) C   6                /359. RY*(   2) H  22                    0.63   12.34    0.079
  43. CR (   1) C   6                /374. BD*(   1) C   1 - C   2            0.65   11.01    0.076
  43. CR (   1) C   6                /383. BD*(   1) C   4 - C   5            0.74   11.00    0.081
  44. CR (   1) C   7                /112. RY*(   1) C   4                    1.10   11.68    0.101
  44. CR (   1) C   7                /180. RY*(   1) C   8                    0.94   11.73    0.094
  44. CR (   1) C   7                /381. BD*(   1) C   3 - C   4            0.67   11.06    0.077
  44. CR (   1) C   7                /383. BD*(   1) C   4 - C   5            0.57   11.06    0.071
  44. CR (   1) C   7                /393. BD*(   1) C   8 - C  14            0.64   11.05    0.075
  44. CR (   1) C   7                /395. BD*(   1) N   9 - C  15            0.69   10.99    0.078
  45. CR (   1) C   8                /166. RY*(   4) C   7                    0.52   11.15    0.068
  45. CR (   1) C   8                /215. RY*(   2) C  10                    1.47   12.01    0.119
  45. CR (   1) C   8                /283. RY*(   2) C  14                    1.35   11.67    0.112
  45. CR (   1) C   8                /397. BD*(   1) C  10 - C  11            0.67   11.01    0.077
  45. CR (   1) C   8                /399. BD*(   1) C  10 - F  17            0.73   10.81    0.080
  45. CR (   1) C   8                /405. BD*(   1) C  13 - C  14            0.64   11.04    0.075
  46. CR (   1) N   9                /164. RY*(   2) C   7                    1.50   15.41    0.136
  46. CR (   1) N   9                /301. RY*(   3) C  15                    0.55   16.22    0.085
  46. CR (   1) N   9                /303. RY*(   5) C  15                    0.96   17.02    0.114
  46. CR (   1) N   9                /363. RY*(   2) H  24                    0.92   16.87    0.111
  47. CR (   1) C  10                /181. RY*(   2) C   8                    1.00   11.52    0.096
  47. CR (   1) C  10                /182. RY*(   3) C   8                    0.62   11.55    0.076
  47. CR (   1) C  10                /232. RY*(   2) C  11                    1.35   11.73    0.113
  47. CR (   1) C  10                /389. BD*(   1) C   7 - C   8            0.80   10.99    0.084
  47. CR (   1) C  10                /392. BD*(   1) C   8 - C  10            1.20   11.09    0.104
  47. CR (   1) C  10                /393. BD*(   1) C   8 - C  14            0.64   11.11    0.076
  47. CR (   1) C  10                /397. BD*(   1) C  10 - C  11            0.95   11.10    0.092
  47. CR (   1) C  10                /399. BD*(   1) C  10 - F  17            2.65   10.90    0.153
  47. CR (   1) C  10                /400. BD*(   1) C  11 - C  12            0.56   11.13    0.070
  48. CR (   1) C  11                /215. RY*(   2) C  10                    1.47   11.98    0.119
  48. CR (   1) C  11                /249. RY*(   2) C  12                    1.43   11.80    0.116
  48. CR (   1) C  11                /364. RY*(   1) H  25                    0.53   11.42    0.070
  48. CR (   1) C  11                /392. BD*(   1) C   8 - C  10            0.92   10.98    0.090
  48. CR (   1) C  11                /399. BD*(   1) C  10 - F  17            0.53   10.78    0.068
  48. CR (   1) C  11                /402. BD*(   1) C  12 - C  13            0.64   11.02    0.075
  49. CR (   1) C  12                /232. RY*(   2) C  11                    0.95   11.61    0.094
  49. CR (   1) C  12                /266. RY*(   2) C  13                    1.27   11.78    0.109
  49. CR (   1) C  12                /367. RY*(   2) H  26                    0.54   12.20    0.073
  49. CR (   1) C  12                /397. BD*(   1) C  10 - C  11            0.56   10.98    0.070
  49. CR (   1) C  12                /405. BD*(   1) C  13 - C  14            0.66   11.01    0.076
  50. CR (   1) C  13                /249. RY*(   2) C  12                    1.23   11.79    0.108
  50. CR (   1) C  13                /283. RY*(   2) C  14                    0.93   11.64    0.093
  50. CR (   1) C  13                /369. RY*(   2) H  27                    0.66   12.38    0.081
  50. CR (   1) C  13                /393. BD*(   1) C   8 - C  14            0.76   10.99    0.082
  50. CR (   1) C  13                /400. BD*(   1) C  11 - C  12            0.62   11.01    0.074
  51. CR (   1) C  14                /180. RY*(   1) C   8                    0.63   11.68    0.077
  51. CR (   1) C  14                /182. RY*(   3) C   8                    1.35   11.44    0.111
  51. CR (   1) C  14                /266. RY*(   2) C  13                    1.39   11.78    0.114
  51. CR (   1) C  14                /370. RY*(   1) H  28                    0.68   11.78    0.080
  51. CR (   1) C  14                /389. BD*(   1) C   7 - C   8            0.77   10.88    0.082
  51. CR (   1) C  14                /392. BD*(   1) C   8 - C  10            0.69   10.98    0.078
  51. CR (   1) C  14                /402. BD*(   1) C  12 - C  13            0.64   11.02    0.075
  52. CR (   1) C  15                /390. BD*(   1) C   7 - N   9            1.29   10.94    0.107
  53. CR (   1) O  16                /299. RY*(   1) C  15                    4.31   20.68    0.267
  54. CR (   1) F  17                /214. RY*(   1) C  10                    3.20   26.16    0.259
  55. LP (   1) N   9                /165. RY*(   3) C   7                    0.89    1.09    0.030
  55. LP (   1) N   9                /171. RY*(   9) C   7                    0.67    2.05    0.036
  55. LP (   1) N   9                /300. RY*(   2) C  15                    2.42    1.88    0.065
  55. LP (   1) N   9                /301. RY*(   3) C  15                    0.58    1.93    0.033
  55. LP (   1) N   9                /304. RY*(   6) C  15                    0.71    0.98    0.026
  55. LP (   1) N   9                /384. BD*(   2) C   4 - C   5            2.22    0.38    0.026
  55. LP (   1) N   9                /385. BD*(   1) C   4 - C   7            4.72    0.81    0.060
  55. LP (   1) N   9                /389. BD*(   1) C   7 - C   8            6.65    0.80    0.070
  55. LP (   1) N   9                /392. BD*(   1) C   8 - C  10            0.52    0.90    0.021
  55. LP (   1) N   9                /408. BD*(   1) C  15 - O  16           86.32    0.35    0.157
  56. LP (   1) O  16                /299. RY*(   1) C  15                   11.23    2.14    0.138
  56. LP (   1) O  16                /301. RY*(   3) C  15                    0.79    2.43    0.039
  56. LP (   1) O  16                /307. RY*(   9) C  15                    0.85    4.60    0.056
  56. LP (   1) O  16                /311. RY*(  13) C  15                    0.51    2.58    0.032
  56. LP (   1) O  16                /410. BD*(   1) C  15 - H  29            0.59    1.35    0.025
  57. LP (   2) O  16                /300. RY*(   2) C  15                    0.66    1.90    0.032
  57. LP (   2) O  16                /301. RY*(   3) C  15                    2.52    1.95    0.064
  57. LP (   2) O  16                /390. BD*(   1) C   7 - N   9            0.99    0.76    0.025
  57. LP (   2) O  16                /395. BD*(   1) N   9 - C  15           23.21    0.88    0.129
  57. LP (   2) O  16                /410. BD*(   1) C  15 - H  29           17.23    0.87    0.111
  58. LP (   1) F  17                /214. RY*(   1) C  10                    9.90    2.31    0.135
  58. LP (   1) F  17                /392. BD*(   1) C   8 - C  10            1.47    1.73    0.045
  58. LP (   1) F  17                /397. BD*(   1) C  10 - C  11            0.93    1.73    0.036
  59. LP (   2) F  17                /215. RY*(   2) C  10                    0.62    2.12    0.033
  59. LP (   2) F  17                /217. RY*(   4) C  10                    1.29    2.61    0.052
  59. LP (   2) F  17                /392. BD*(   1) C   8 - C  10            8.33    1.12    0.086
  59. LP (   2) F  17                /397. BD*(   1) C  10 - C  11            8.44    1.12    0.087
  60. LP (   3) F  17                /216. RY*(   3) C  10                    2.45    2.12    0.066
  60. LP (   3) F  17                /398. BD*(   2) C  10 - C  11           24.69    0.57    0.114
 376. BD*(   2) C   1 - C   6        / 63. RY*(   3) C   1                    3.29    0.43    0.083
 376. BD*(   2) C   1 - C   6        / 76. RY*(  16) C   1                    0.66    0.37    0.035
 376. BD*(   2) C   1 - C   6        /148. RY*(   3) C   6                    2.22    0.46    0.071
 379. BD*(   2) C   2 - C   3        / 80. RY*(   3) C   2                    2.64    0.63    0.091
 379. BD*(   2) C   2 - C   3        / 87. RY*(  10) C   2                    0.52    0.60    0.040
 379. BD*(   2) C   2 - C   3        / 97. RY*(   3) C   3                    0.55    0.70    0.043
 379. BD*(   2) C   2 - C   3        / 99. RY*(   5) C   3                    0.92    1.26    0.076
 384. BD*(   2) C   4 - C   5        / 97. RY*(   3) C   3                    0.72    0.69    0.048
 384. BD*(   2) C   4 - C   5        /131. RY*(   3) C   5                    3.29    0.61    0.096
 384. BD*(   2) C   4 - C   5        /148. RY*(   3) C   6                    0.65    0.46    0.037
 384. BD*(   2) C   4 - C   5        /389. BD*(   1) C   7 - C   8            1.06    0.42    0.043
 384. BD*(   2) C   4 - C   5        /390. BD*(   1) C   7 - N   9            1.66    0.37    0.050
 394. BD*(   2) C   8 - C  14        /267. RY*(   3) C  13                    0.74    0.57    0.043
 394. BD*(   2) C   8 - C  14        /284. RY*(   3) C  14                    2.40    0.79    0.090
 394. BD*(   2) C   8 - C  14        /384. BD*(   2) C   4 - C   5           15.53    0.01    0.021
 394. BD*(   2) C   8 - C  14        /385. BD*(   1) C   4 - C   7            1.42    0.44    0.050
 394. BD*(   2) C   8 - C  14        /391. BD*(   1) C   7 - H  23            0.91    0.39    0.038
 398. BD*(   2) C  10 - C  11        /220. RY*(   7) C  10                    1.43    0.74    0.068
 398. BD*(   2) C  10 - C  11        /233. RY*(   3) C  11                    0.95    0.64    0.052
 398. BD*(   2) C  10 - C  11        /235. RY*(   5) C  11                    0.87    1.50    0.076
 398. BD*(   2) C  10 - C  11        /334. RY*(   2) F  17                    0.60    0.71    0.043
 398. BD*(   2) C  10 - C  11        /403. BD*(   2) C  12 - C  13          231.72    0.02    0.093
 403. BD*(   2) C  12 - C  13        /233. RY*(   3) C  11                    0.64    0.63    0.044
 403. BD*(   2) C  12 - C  13        /250. RY*(   3) C  12                    1.87    0.90    0.090
 403. BD*(   2) C  12 - C  13        /260. RY*(  13) C  12                    0.76    0.35    0.036
 403. BD*(   2) C  12 - C  13        /267. RY*(   3) C  13                    1.58    0.57    0.065
 403. BD*(   2) C  12 - C  13        /268. RY*(   4) C  13                    0.60    1.55    0.067
 408. BD*(   1) C  15 - O  16        /300. RY*(   2) C  15                    1.61    1.53    0.118
 408. BD*(   1) C  15 - O  16        /304. RY*(   6) C  15                    2.38    0.63    0.093
 408. BD*(   1) C  15 - O  16        /318. RY*(   3) O  16                    1.70    0.72    0.084


 Natural Bond Orbitals (Summary):

                                                            Principal Delocalizations
           NBO                        Occupancy    Energy   (geminal,vicinal,remote)
 ====================================================================================
 Molecular unit  1  (C14H12FNO)
     1. BD (   1) C   1 - C   2          1.98158    -0.77129  378(g),375(g),382(v),388(v)
                                                    96(v),147(v),380(g),377(g)
                                                    146(v),95(v)
     2. BD (   1) C   1 - C   6          1.98154    -0.77114  386(g),374(g),387(v),380(v)
                                                    130(v),79(v),388(g),377(g)
                                                    78(v),129(v)
     3. BD (   2) C   1 - C   6          1.66302    -0.29627  379(v),384(v),81(v),132(v)
     4. BD (   1) C   1 - H  18          1.98158    -0.62157  378(v),386(v),78(v),146(v)
                                                    375(g),374(g),380(v),388(v)
     5. BD (   1) C   2 - C   3          1.97924    -0.77062  385(v),381(g),374(g),377(v)
                                                    382(g),62(v),112(v),380(g)
                                                    61(v),113(v),114(v)
     6. BD (   2) C   2 - C   3          1.66864    -0.29850  384(v),376(v),63(v)
     7. BD (   1) C   2 - H  19          1.98162    -0.62378  381(v),375(v),61(v),95(v)
                                                    378(g),374(g),377(v),382(v)
     8. BD (   1) C   3 - C   4          1.97350    -0.77289  383(g),378(g),387(v),385(g)
                                                    163(v),380(v),79(v),382(g)
                                                    391(v),78(v),129(v),130(v)
                                                    113(g)
     9. BD (   1) C   3 - H  20          1.98002    -0.62721  383(v),374(v),112(v),381(g)
                                                    78(v),378(g),380(v)
    10. BD (   1) C   4 - C   5          1.97447    -0.77169  381(g),386(g),382(v),385(g)
                                                    388(v),163(v),387(g),147(v)
                                                    146(v),95(v),389(v)
    11. BD (   2) C   4 - C   5          1.66317    -0.29838  376(v),379(v),390(v),389(v)
                                                    97(v),148(v),394(r)
    12. BD (   1) C   4 - C   7          1.96243    -0.73362  394(v),389(g),386(v),378(v)
                                                    383(g),381(g),129(v),395(v)
                                                    393(v),197(v),95(v),181(v)
                                                    391(g),390(g)
    13. BD (   1) C   5 - C   6          1.97933    -0.76955  385(v),383(g),375(g),377(v)
                                                    62(v),387(g),388(g),61(v)
                                                    112(v),113(v),114(v)
    14. BD (   1) C   5 - H  21          1.98060    -0.62295  381(v),375(v),112(v),383(g)
                                                    146(v),386(g),388(v)
    15. BD (   1) C   6 - H  22          1.98149    -0.62275  383(v),374(v),61(v),129(v)
                                                    375(g),386(g),377(v),387(v)
    16. BD (   1) C   7 - C   8          1.96643    -0.73766  385(g),393(g),405(v),397(v)
                                                    384(v),383(v),392(g),282(v)
                                                    214(v),395(v),113(v),197(v)
                                                    391(g),390(g)
    17. BD (   1) C   7 - N   9          1.98173    -0.86995  384(v),392(v),409(v),302(v)
                                                    383(v),385(g),389(g),395(g)
                                                    114(v),303(v),181(v),396(g)
    18. BD (   1) C   7 - H  23          1.96315    -0.58908  381(v),396(v),394(v),393(v)
                                                    385(g),389(g)
    19. BD (   1) C   8 - C  10          1.97587    -0.79473  397(g),393(g),407(v),389(g)
                                                    390(v),401(v),231(v),163(v)
                                                    232(v),283(v),282(v),164(v)
    20. BD (   1) C   8 - C  14          1.97093    -0.77906  399(v),405(g),392(g),389(g)
                                                    406(v),266(v),407(g),265(v)
                                                    164(v),163(v),391(v),217(v)
                                                    215(v),385(v)
    21. BD (   2) C   8 - C  14          1.68179    -0.30801  398(v),403(v),385(v),391(v)
                                                    267(v),219(v),384(r)
    22. BD (   1) N   9 - C  15          1.99094    -0.94462  163(v),390(g),396(g),391(v)
                                                    317(v),389(v)
    23. BD (   1) N   9 - H  24          1.98497    -0.78532  410(v),391(v),164(v),409(v)
                                                    299(v),303(v),395(g)
    24. BD (   1) C  10 - C  11          1.98091    -0.79366  392(g),389(v),400(g),404(v)
                                                    249(v),401(g),180(v),248(v)
                                                    182(v),333(v)
    25. BD (   2) C  10 - C  11          1.65791    -0.31616  403(v),394(v),334(v),251(v)
                                                    233(g)
    26. BD (   1) C  10 - F  17          1.99615    -1.22484  393(v),214(g),400(v),180(v)
                                                    392(g)
    27. BD (   1) C  11 - C  12          1.97730    -0.77919  399(v),402(g),406(v),397(g)
                                                    401(g),266(v),404(g),215(v)
                                                    265(v),217(v)
    28. BD (   1) C  11 - H  25          1.97942    -0.63277  392(v),402(v),400(g),399(v)
                                                    248(v),214(v),397(g),404(v)
    29. BD (   1) C  12 - C  13          1.98156    -0.77571  405(g),407(v),400(g),401(v)
                                                    232(v),283(v),406(g),404(g)
                                                    282(v),231(v)
    30. BD (   2) C  12 - C  13          1.66240    -0.29995  394(v),398(v),233(v),285(v)
    31. BD (   1) C  12 - H  26          1.98143    -0.62749  405(v),397(v),265(v),231(v)
                                                    402(g),400(g),406(v),401(v)
    32. BD (   1) C  13 - C  14          1.97937    -0.77541  389(v),393(g),402(g),404(v)
                                                    407(g),249(v),406(g),248(v)
                                                    180(v),182(v),181(v)
    33. BD (   1) C  13 - H  27          1.98104    -0.62434  393(v),400(v),248(v),282(v)
                                                    405(g),402(g),404(v),407(v)
    34. BD (   1) C  14 - H  28          1.97975    -0.63220  392(v),402(v),180(v),393(g)
                                                    265(v),405(g),406(v)
    35. BD (   1) C  15 - O  16          1.99748    -0.44251  408(g),197(v)
    36. BD (   2) C  15 - O  16          1.99391    -1.10897  390(v),198(v),299(g),395(g)
    37. BD (   1) C  15 - H  29          1.98783    -0.68078  396(v),198(v),316(v)
    38. CR (   1) C   1                  1.99929   -10.39349  147(v),79(v),378(v),386(v)
                                                    351(v)
    39. CR (   1) C   2                  1.99929   -10.39603  62(v),96(v),381(v),375(v)
                                                    353(v)
    40. CR (   1) C   3                  1.99916   -10.39457  113(v),79(v),385(v),383(v)
                                                    354(v),374(v),114(v)
    41. CR (   1) C   4                  1.99910   -10.41604  130(v),96(v),386(v),378(v)
    42. CR (   1) C   5                  1.99917   -10.39232  147(v),381(v),385(v),114(v)
                                                    112(v),356(v),375(v),115(v)
    43. CR (   1) C   6                  1.99929   -10.39459  62(v),130(v),383(v),374(v)
                                                    359(v)
    44. CR (   1) C   7                  1.99905   -10.45457  112(v),180(v),395(v),381(v)
                                                    393(v),383(v)
    45. CR (   1) C   8                  1.99903   -10.42740  215(v),283(v),399(v),397(v)
                                                    405(v),166(v)
    46. CR (   1) N   9                  1.99940   -14.61075  164(v),303(v),363(v),301(v)
    47. CR (   1) C  10                  1.99860   -10.51705  399(g),232(v),392(g),181(v)
                                                    397(g),389(v),393(v),182(v)
                                                    400(v)
    48. CR (   1) C  11                  1.99919   -10.40324  215(v),249(v),392(v),402(v)
                                                    399(v),364(v)
    49. CR (   1) C  12                  1.99930   -10.40140  266(v),232(v),405(v),397(v)
                                                    367(v)
    50. CR (   1) C  13                  1.99929   -10.39576  249(v),283(v),393(v),369(v)
                                                    400(v)
    51. CR (   1) C  14                  1.99919   -10.40255  266(v),182(v),389(v),392(v)
                                                    370(v),402(v),180(v)
    52. CR (   1) C  15                  1.99947   -10.52267  390(v)
    53. CR (   1) O  16                  1.99981   -19.36604  299(v)
    54. CR (   1) F  17                  1.99991   -24.99963  214(v)
    55. LP (   1) N   9                  1.68822    -0.32468  408(v),389(v),385(v),300(v)
                                                    384(r),165(v),304(v),171(v)
                                                    301(v),392(r)
    56. LP (   1) O  16                  1.98869    -0.82094  299(v),307(v),301(v),410(v)
                                                    311(v)
    57. LP (   2) O  16                  1.90475    -0.34358  395(v),410(v),301(v),390(r)
                                                    300(v)
    58. LP (   1) F  17                  1.98886    -1.15301  214(v),392(v),397(v)
    59. LP (   2) F  17                  1.96735    -0.54287  397(v),392(v),217(v),215(v)
    60. LP (   3) F  17                  1.92408    -0.53650  398(v),216(v)
    61. RY*(   1) C   1                  0.00548     1.10672   
    62. RY*(   2) C   1                  0.00194     1.40793   
    63. RY*(   3) C   1                  0.00087     0.47935   
    64. RY*(   4) C   1                  0.00054     1.67687   
    65. RY*(   5) C   1                  0.00044     0.90401   
    66. RY*(   6) C   1                  0.00040     1.14452   
    67. RY*(   7) C   1                  0.00018     1.31202   
    68. RY*(   8) C   1                  0.00007     2.83922   
    69. RY*(   9) C   1                  0.00006     1.26539   
    70. RY*(  10) C   1                  0.00000     2.35789   
    71. RY*(  11) C   1                  0.00000    22.64331   
    72. RY*(  12) C   1                  0.00000     2.37885   
    73. RY*(  13) C   1                  0.00001     1.82636   
    74. RY*(  14) C   1                  0.00000     1.62339   
    75. RY*(  15) C   1                  0.00001     1.75303   
    76. RY*(  16) C   1                  0.00001     0.42176   
    77. RY*(  17) C   1                  0.00001     2.05361   
    78. RY*(   1) C   2                  0.00577     1.08396   
    79. RY*(   2) C   2                  0.00202     1.39687   
    80. RY*(   3) C   2                  0.00091     0.67920   
    81. RY*(   4) C   2                  0.00056     1.47099   
    82. RY*(   5) C   2                  0.00046     1.23119   
    83. RY*(   6) C   2                  0.00025     1.08179   
    84. RY*(   7) C   2                  0.00014     1.37557   
    85. RY*(   8) C   2                  0.00008     1.97193   
    86. RY*(   9) C   2                  0.00006     2.03591   
    87. RY*(  10) C   2                  0.00002     0.65407   
    88. RY*(  11) C   2                  0.00003     1.95644   
    89. RY*(  12) C   2                  0.00001     2.45802   
    90. RY*(  13) C   2                  0.00000     1.59437   
    91. RY*(  14) C   2                  0.00001     1.76062   
    92. RY*(  15) C   2                  0.00000    22.56902   
    93. RY*(  16) C   2                  0.00000     2.45060   
    94. RY*(  17) C   2                  0.00000     1.42405   
    95. RY*(   1) C   3                  0.00560     1.08308   
    96. RY*(   2) C   3                  0.00198     1.18177   
    97. RY*(   3) C   3                  0.00111     0.74658   
    98. RY*(   4) C   3                  0.00057     1.13298   
    99. RY*(   5) C   3                  0.00052     1.31279   
   100. RY*(   6) C   3                  0.00030     1.11950   
   101. RY*(   7) C   3                  0.00013     3.00753   
   102. RY*(   8) C   3                  0.00014     0.79447   
   103. RY*(   9) C   3                  0.00010     0.97696   
   104. RY*(  10) C   3                  0.00006     2.83183   
   105. RY*(  11) C   3                  0.00007     0.76453   
   106. RY*(  12) C   3                  0.00004     2.16878   
   107. RY*(  13) C   3                  0.00003     1.57764   
   108. RY*(  14) C   3                  0.00001     2.96362   
   109. RY*(  15) C   3                  0.00001     2.79466   
   110. RY*(  16) C   3                  0.00001     1.99899   
   111. RY*(  17) C   3                  0.00000    21.68228   
   112. RY*(   1) C   4                  0.00709     1.22846   
   113. RY*(   2) C   4                  0.00347     1.08413   
   114. RY*(   3) C   4                  0.00274     0.89932   
   115. RY*(   4) C   4                  0.00115     1.01209   
   116. RY*(   5) C   4                  0.00066     1.74041   
   117. RY*(   6) C   4                  0.00032     1.71675   
   118. RY*(   7) C   4                  0.00026     1.56134   
   119. RY*(   8) C   4                  0.00022     1.04119   
   120. RY*(   9) C   4                  0.00018     1.38273   
   121. RY*(  10) C   4                  0.00016     1.20274   
   122. RY*(  11) C   4                  0.00008     2.35860   
   123. RY*(  12) C   4                  0.00008     3.69083   
   124. RY*(  13) C   4                  0.00007     2.37054   
   125. RY*(  14) C   4                  0.00006     1.97126   
   126. RY*(  15) C   4                  0.00003     2.76977   
   127. RY*(  16) C   4                  0.00001     2.84031   
   128. RY*(  17) C   4                  0.00001    21.52606   
   129. RY*(   1) C   5                  0.00595     1.09592   
   130. RY*(   2) C   5                  0.00212     1.16258   
   131. RY*(   3) C   5                  0.00133     0.66265   
   132. RY*(   4) C   5                  0.00060     1.35034   
   133. RY*(   5) C   5                  0.00051     1.07068   
   134. RY*(   6) C   5                  0.00024     1.25700   
   135. RY*(   7) C   5                  0.00016     2.16775   
   136. RY*(   8) C   5                  0.00014     0.62057   
   137. RY*(   9) C   5                  0.00008     2.72041   
   138. RY*(  10) C   5                  0.00008     1.93293   
   139. RY*(  11) C   5                  0.00007     1.06158   
   140. RY*(  12) C   5                  0.00002     1.75578   
   141. RY*(  13) C   5                  0.00002     1.62345   
   142. RY*(  14) C   5                  0.00002     2.23939   
   143. RY*(  15) C   5                  0.00000    21.88308   
   144. RY*(  16) C   5                  0.00001     2.57596   
   145. RY*(  17) C   5                  0.00001     2.67446   
   146. RY*(   1) C   6                  0.00572     1.09478   
   147. RY*(   2) C   6                  0.00197     1.41466   
   148. RY*(   3) C   6                  0.00080     0.51128   
   149. RY*(   4) C   6                  0.00061     1.65392   
   150. RY*(   5) C   6                  0.00047     1.08752   
   151. RY*(   6) C   6                  0.00029     1.03558   
   152. RY*(   7) C   6                  0.00016     1.45413   
   153. RY*(   8) C   6                  0.00008     2.07432   
   154. RY*(   9) C   6                  0.00005     1.90379   
   155. RY*(  10) C   6                  0.00003     1.25093   
   156. RY*(  11) C   6                  0.00001     1.81063   
   157. RY*(  12) C   6                  0.00000     2.41367   
   158. RY*(  13) C   6                  0.00001     2.04535   
   159. RY*(  14) C   6                  0.00000    22.37159   
   160. RY*(  15) C   6                  0.00001     1.55566   
   161. RY*(  16) C   6                  0.00001     1.58746   
   162. RY*(  17) C   6                  0.00000     1.93416   
   163. RY*(   1) C   7                  0.01121     0.98368   
   164. RY*(   2) C   7                  0.00526     0.80269   
   165. RY*(   3) C   7                  0.00323     0.76982   
   166. RY*(   4) C   7                  0.00203     0.72529   
   167. RY*(   5) C   7                  0.00147     0.83352   
   168. RY*(   6) C   7                  0.00098     1.09923   
   169. RY*(   7) C   7                  0.00086     1.60549   
   170. RY*(   8) C   7                  0.00046     1.34624   
   171. RY*(   9) C   7                  0.00031     1.72258   
   172. RY*(  10) C   7                  0.00026     1.86746   
   173. RY*(  11) C   7                  0.00021     1.72073   
   174. RY*(  12) C   7                  0.00016     2.51343   
   175. RY*(  13) C   7                  0.00012     2.34160   
   176. RY*(  14) C   7                  0.00009     2.15734   
   177. RY*(  15) C   7                  0.00005     3.36491   
   178. RY*(  16) C   7                  0.00003     3.65823   
   179. RY*(  17) C   7                  0.00001    19.46267   
   180. RY*(   1) C   8                  0.00553     1.27746   
   181. RY*(   2) C   8                  0.00404     1.00078   
   182. RY*(   3) C   8                  0.00324     1.03385   
   183. RY*(   4) C   8                  0.00088     0.98085   
   184. RY*(   5) C   8                  0.00069     1.60186   
   185. RY*(   6) C   8                  0.00033     1.18333   
   186. RY*(   7) C   8                  0.00023     1.64356   
   187. RY*(   8) C   8                  0.00019     2.03074   
   188. RY*(   9) C   8                  0.00016     1.52071   
   189. RY*(  10) C   8                  0.00014     2.64472   
   190. RY*(  11) C   8                  0.00007     2.18424   
   191. RY*(  12) C   8                  0.00006     1.49373   
   192. RY*(  13) C   8                  0.00004     3.48372   
   193. RY*(  14) C   8                  0.00004     1.96728   
   194. RY*(  15) C   8                  0.00001     2.85191   
   195. RY*(  16) C   8                  0.00002     4.77602   
   196. RY*(  17) C   8                  0.00001    18.62833   
   197. RY*(   1) N   9                  0.00564     0.72910   
   198. RY*(   2) N   9                  0.00399     1.02953   
   199. RY*(   3) N   9                  0.00201     1.17934   
   200. RY*(   4) N   9                  0.00105     1.50560   
   201. RY*(   5) N   9                  0.00038     1.54987   
   202. RY*(   6) N   9                  0.00026     1.69898   
   203. RY*(   7) N   9                  0.00018     2.26395   
   204. RY*(   8) N   9                  0.00009     2.34933   
   205. RY*(   9) N   9                  0.00007     1.34888   
   206. RY*(  10) N   9                  0.00006     2.50276   
   207. RY*(  11) N   9                  0.00002     3.26174   
   208. RY*(  12) N   9                  0.00002     2.61387   
   209. RY*(  13) N   9                  0.00002     2.12441   
   210. RY*(  14) N   9                  0.00002     1.65477   
   211. RY*(  15) N   9                  0.00001     3.81691   
   212. RY*(  16) N   9                  0.00000    34.87222   
   213. RY*(  17) N   9                  0.00000     3.83958   
   214. RY*(   1) C  10                  0.00894     1.15746   
   215. RY*(   2) C  10                  0.00357     1.57765   
   216. RY*(   3) C  10                  0.00270     1.58760   
   217. RY*(   4) C  10                  0.00206     2.06366   
   218. RY*(   5) C  10                  0.00131     1.93550   
   219. RY*(   6) C  10                  0.00102     1.39196   
   220. RY*(   7) C  10                  0.00028     0.76860   
   221. RY*(   8) C  10                  0.00023     1.73831   
   222. RY*(   9) C  10                  0.00020     1.07741   
   223. RY*(  10) C  10                  0.00014     1.67304   
   224. RY*(  11) C  10                  0.00007     1.99719   
   225. RY*(  12) C  10                  0.00008     1.02859   
   226. RY*(  13) C  10                  0.00005     3.79478   
   227. RY*(  14) C  10                  0.00002     1.28280   
   228. RY*(  15) C  10                  0.00001     2.28755   
   229. RY*(  16) C  10                  0.00001    19.65869   
   230. RY*(  17) C  10                  0.00001     2.69553   
   231. RY*(   1) C  11                  0.00497     1.17457   
   232. RY*(   2) C  11                  0.00252     1.21032   
   233. RY*(   3) C  11                  0.00078     0.67672   
   234. RY*(   4) C  11                  0.00055     0.87050   
   235. RY*(   5) C  11                  0.00056     1.53336   
   236. RY*(   6) C  11                  0.00025     2.53594   
   237. RY*(   7) C  11                  0.00019     1.39034   
   238. RY*(   8) C  11                  0.00011     0.66222   
   239. RY*(   9) C  11                  0.00008     0.90136   
   240. RY*(  10) C  11                  0.00005     3.53234   
   241. RY*(  11) C  11                  0.00003     2.38540   
   242. RY*(  12) C  11                  0.00002     2.07650   
   243. RY*(  13) C  11                  0.00002     1.98448   
   244. RY*(  14) C  11                  0.00000     1.18476   
   245. RY*(  15) C  11                  0.00001     1.25928   
   246. RY*(  16) C  11                  0.00000     3.15406   
   247. RY*(  17) C  11                  0.00000    20.92486   
   248. RY*(   1) C  12                  0.00516     1.10742   
   249. RY*(   2) C  12                  0.00206     1.39573   
   250. RY*(   3) C  12                  0.00076     0.94710   
   251. RY*(   4) C  12                  0.00051     1.24249   
   252. RY*(   5) C  12                  0.00042     1.22891   
   253. RY*(   6) C  12                  0.00031     0.98740   
   254. RY*(   7) C  12                  0.00016     1.58535   
   255. RY*(   8) C  12                  0.00007     1.65993   
   256. RY*(   9) C  12                  0.00005     2.62620   
   257. RY*(  10) C  12                  0.00002     2.60767   
   258. RY*(  11) C  12                  0.00001     1.96296   
   259. RY*(  12) C  12                  0.00000     2.10114   
   260. RY*(  13) C  12                  0.00001     0.40149   
   261. RY*(  14) C  12                  0.00000    21.40149   
   262. RY*(  15) C  12                  0.00000     2.55870   
   263. RY*(  16) C  12                  0.00001     1.50270   
   264. RY*(  17) C  12                  0.00001     1.92043   
   265. RY*(   1) C  13                  0.00561     1.10670   
   266. RY*(   2) C  13                  0.00205     1.37660   
   267. RY*(   3) C  13                  0.00078     0.61539   
   268. RY*(   4) C  13                  0.00053     1.59641   
   269. RY*(   5) C  13                  0.00038     1.34185   
   270. RY*(   6) C  13                  0.00027     1.10468   
   271. RY*(   7) C  13                  0.00014     1.25372   
   272. RY*(   8) C  13                  0.00007     2.54898   
   273. RY*(   9) C  13                  0.00005     1.63792   
   274. RY*(  10) C  13                  0.00002     0.57384   
   275. RY*(  11) C  13                  0.00003     2.07143   
   276. RY*(  12) C  13                  0.00001     2.08684   
   277. RY*(  13) C  13                  0.00000     1.53848   
   278. RY*(  14) C  13                  0.00001     1.49153   
   279. RY*(  15) C  13                  0.00001     2.24505   
   280. RY*(  16) C  13                  0.00000    22.45773   
   281. RY*(  17) C  13                  0.00000     2.17492   
   282. RY*(   1) C  14                  0.00529     1.09128   
   283. RY*(   2) C  14                  0.00205     1.24391   
   284. RY*(   3) C  14                  0.00095     0.82728   
   285. RY*(   4) C  14                  0.00062     1.31425   
   286. RY*(   5) C  14                  0.00053     1.11536   
   287. RY*(   6) C  14                  0.00024     1.11294   
   288. RY*(   7) C  14                  0.00018     0.68651   
   289. RY*(   8) C  14                  0.00011     1.10559   
   290. RY*(   9) C  14                  0.00011     2.43921   
   291. RY*(  10) C  14                  0.00007     2.78895   
   292. RY*(  11) C  14                  0.00007     1.49262   
   293. RY*(  12) C  14                  0.00003     2.07399   
   294. RY*(  13) C  14                  0.00001     1.91559   
   295. RY*(  14) C  14                  0.00001     1.90409   
   296. RY*(  15) C  14                  0.00000    21.42752   
   297. RY*(  16) C  14                  0.00001     2.73939   
   298. RY*(  17) C  14                  0.00001     2.68945   
   299. RY*(   1) C  15                  0.00942     1.31870   
   300. RY*(   2) C  15                  0.00685     1.55882   
   301. RY*(   3) C  15                  0.00670     1.60964   
   302. RY*(   4) C  15                  0.00248     1.02256   
   303. RY*(   5) C  15                  0.00079     2.41352   
   304. RY*(   6) C  15                  0.00038     0.65696   
   305. RY*(   7) C  15                  0.00015     1.30354   
   306. RY*(   8) C  15                  0.00008     0.82980   
   307. RY*(   9) C  15                  0.00004     3.78117   
   308. RY*(  10) C  15                  0.00004     1.56358   
   309. RY*(  11) C  15                  0.00003     1.45216   
   310. RY*(  12) C  15                  0.00004     0.48514   
   311. RY*(  13) C  15                  0.00001     1.75479   
   312. RY*(  14) C  15                  0.00001     2.61833   
   313. RY*(  15) C  15                  0.00000     1.76844   
   314. RY*(  16) C  15                  0.00000     2.03137   
   315. RY*(  17) C  15                  0.00000    19.95615   
   316. RY*(   1) O  16                  0.00242     0.83646   
   317. RY*(   2) O  16                  0.00094     0.57897   
   318. RY*(   3) O  16                  0.00087     0.74875   
   319. RY*(   4) O  16                  0.00012     1.35194   
   320. RY*(   5) O  16                  0.00004     1.93074   
   321. RY*(   6) O  16                  0.00004     1.24857   
   322. RY*(   7) O  16                  0.00001     0.86240   
   323. RY*(   8) O  16                  0.00001     0.75566   
   324. RY*(   9) O  16                  0.00000     5.04177   
   325. RY*(  10) O  16                  0.00000     5.17996   
   326. RY*(  11) O  16                  0.00000    49.75755   
   327. RY*(  12) O  16                  0.00001     4.94834   
   328. RY*(  13) O  16                  0.00000     2.96781   
   329. RY*(  14) O  16                  0.00001     3.19844   
   330. RY*(  15) O  16                  0.00000     3.12018   
   331. RY*(  16) O  16                  0.00000     2.97654   
   332. RY*(  17) O  16                  0.00000     3.10667   
   333. RY*(   1) F  17                  0.00263     0.68161   
   334. RY*(   2) F  17                  0.00216     0.73875   
   335. RY*(   3) F  17                  0.00079     0.58494   
   336. RY*(   4) F  17                  0.00041     1.26912   
   337. RY*(   5) F  17                  0.00005     2.01858   
   338. RY*(   6) F  17                  0.00005     2.00474   
   339. RY*(   7) F  17                  0.00004     3.16130   
   340. RY*(   8) F  17                  0.00002     1.65914   
   341. RY*(   9) F  17                  0.00001     5.45526   
   342. RY*(  10) F  17                  0.00001     3.89986   
   343. RY*(  11) F  17                  0.00000     6.34144   
   344. RY*(  12) F  17                  0.00000     5.72099   
   345. RY*(  13) F  17                  0.00000     3.85031   
   346. RY*(  14) F  17                  0.00000     3.73050   
   347. RY*(  15) F  17                  0.00000    66.59074   
   348. RY*(  16) F  17                  0.00001     3.79765   
   349. RY*(  17) F  17                  0.00000     3.88920   
   350. RY*(   1) H  18                  0.00039     0.85324   
   351. RY*(   2) H  18                  0.00021     1.89015   
   352. RY*(   1) H  19                  0.00049     0.78725   
   353. RY*(   2) H  19                  0.00022     1.96923   
   354. RY*(   1) H  20                  0.00078     1.39372   
   355. RY*(   2) H  20                  0.00016     1.43315   
   356. RY*(   1) H  21                  0.00057     1.52988   
   357. RY*(   2) H  21                  0.00024     1.29921   
   358. RY*(   1) H  22                  0.00047     0.80163   
   359. RY*(   2) H  22                  0.00022     1.94913   
   360. RY*(   1) H  23                  0.00220     0.59897   
   361. RY*(   2) H  23                  0.00019     2.41174   
   362. RY*(   1) H  24                  0.00251     0.60727   
   363. RY*(   2) H  24                  0.00039     2.25662   
   364. RY*(   1) H  25                  0.00069     1.01634   
   365. RY*(   2) H  25                  0.00020     1.67782   
   366. RY*(   1) H  26                  0.00040     0.94149   
   367. RY*(   2) H  26                  0.00022     1.79892   
   368. RY*(   1) H  27                  0.00042     0.77579   
   369. RY*(   2) H  27                  0.00022     1.98866   
   370. RY*(   1) H  28                  0.00077     1.37810   
   371. RY*(   2) H  28                  0.00020     1.44458   
   372. RY*(   1) H  29                  0.00077     1.15254   
   373. RY*(   2) H  29                  0.00016     1.63839   
   374. BD*(   1) C   1 - C   2          0.01532     0.61525   
   375. BD*(   1) C   1 - C   6          0.01543     0.61641   
   376. BD*(   2) C   1 - C   6          0.32333     0.05321  384(v),379(v),63(g),148(g)
                                                    76(g)
   377. BD*(   1) C   1 - H  18          0.01151     0.61273   
   378. BD*(   1) C   2 - C   3          0.01511     0.61136   
   379. BD*(   2) C   2 - C   3          0.32174     0.05114  376(v),384(v),80(g),99(g)
                                                    394(r),97(g),87(g)
   380. BD*(   1) C   2 - H  19          0.01113     0.61189   
   381. BD*(   1) C   3 - C   4          0.02521     0.60419   
   382. BD*(   1) C   3 - H  20          0.01243     0.60477   
   383. BD*(   1) C   4 - C   5          0.02300     0.60783   
   384. BD*(   2) C   4 - C   5          0.34788     0.05413  376(v),379(v),394(r),131(g)
                                                    390(v),389(v),97(v),148(v)
   385. BD*(   1) C   4 - C   7          0.03498     0.48596   
   386. BD*(   1) C   5 - C   6          0.01495     0.61278   
   387. BD*(   1) C   5 - H  21          0.01204     0.60828   
   388. BD*(   1) C   6 - H  22          0.01116     0.61187   
   389. BD*(   1) C   7 - C   8          0.03691     0.47547   
   390. BD*(   1) C   7 - N   9          0.03054     0.41921   
   391. BD*(   1) C   7 - H  23          0.02150     0.43292   
   392. BD*(   1) C   8 - C  10          0.03395     0.57440   
   393. BD*(   1) C   8 - C  14          0.02068     0.59452   
   394. BD*(   2) C   8 - C  14          0.36823     0.04188  403(v),398(v),384(r),284(g)
                                                    385(v),391(v),379(r),267(v)
   395. BD*(   1) N   9 - C  15          0.05179     0.53680   
   396. BD*(   1) N   9 - H  24          0.01744     0.52945   
   397. BD*(   1) C  10 - C  11          0.02640     0.57909   
   398. BD*(   2) C  10 - C  11          0.36326     0.03325  394(v),403(v),220(g),233(g)
                                                    235(g),334(v)
   399. BD*(   1) C  10 - F  17          0.02399     0.37800   
   400. BD*(   1) C  11 - C  12          0.01370     0.60944   
   401. BD*(   1) C  11 - H  25          0.00994     0.59524   
   402. BD*(   1) C  12 - C  13          0.01504     0.61390   
   403. BD*(   2) C  12 - C  13          0.33204     0.04952  394(v),398(v),250(g),267(g)
                                                    260(g),233(v),268(g)
   404. BD*(   1) C  12 - H  26          0.01095     0.60894   
   405. BD*(   1) C  13 - C  14          0.01477     0.61202   
   406. BD*(   1) C  13 - H  27          0.01120     0.61026   
   407. BD*(   1) C  14 - H  28          0.01201     0.60457   
   408. BD*(   1) C  15 - O  16          0.27670     0.02749  304(g),318(g),300(g)
   409. BD*(   2) C  15 - O  16          0.00555     0.61873   
   410. BD*(   1) C  15 - H  29          0.03731     0.52885   
       -------------------------------
              Total Lewis  116.83402  ( 97.3617%)
        Valence non-Lewis    2.92914  (  2.4410%)
        Rydberg non-Lewis    0.23684  (  0.1974%)
       -------------------------------
            Total unit  1  120.00000  (100.0000%)
           Charge unit  1    0.00000
 D1PCM: PCM CHGder 1st derivatives, ID1Alg=3 FixD1E=F DoIter=F DoCFld=F I1PDM=0.
 Calling FoFJK, ICntrl=      2127 FMM=F ISym2X=0 I1Cent= 0 IOpClX= 0 NMat=1 NMatS=1 NMatT=0.
 -------------------------------------------------------------------
 Center     Atomic                   Forces (Hartrees/Bohr)
 Number     Number              X              Y              Z
 -------------------------------------------------------------------
      1        6          -0.034289277   -0.045366388    0.022761132
      2        6          -0.045620051    0.009022799    0.048201602
      3        6          -0.007988558    0.058712141    0.025762420
      4        6           0.022865562    0.036244878   -0.005493510
      5        6           0.043007749   -0.014099419   -0.047717797
      6        6           0.008005150   -0.059980971   -0.024717267
      7        6          -0.003778955    0.006727110    0.009644573
      8        6           0.015695442   -0.022743229    0.014105647
      9        7          -0.036536952    0.012703255    0.044368714
     10        6           0.010652530   -0.057075435   -0.025438975
     11        6          -0.028749131   -0.009336923   -0.055090783
     12        6          -0.037682098    0.044962249   -0.030694676
     13        6          -0.007267209    0.057497457    0.027867845
     14        6           0.031188154    0.016361710    0.061403308
     15        6           0.016266570   -0.047262638   -0.096020488
     16        8           0.006442028    0.013466808    0.026436473
     17        9          -0.007607611    0.031888506    0.010929127
     18        1           0.028877099    0.039268076   -0.018714529
     19        1           0.035195022   -0.009744760   -0.039014640
     20        1           0.007727914   -0.049897018   -0.019872007
     21        1          -0.035579225    0.008506691    0.039356373
     22        1          -0.006310965    0.048711935    0.019713887
     23        1          -0.002141120    0.002136376   -0.003516504
     24        1           0.014604338   -0.014911664   -0.037154562
     25        1           0.021889324    0.012942475    0.046542202
     26        1           0.029456486   -0.035316042    0.023891660
     27        1           0.006108589   -0.047080471   -0.023622226
     28        1          -0.024049562   -0.010681293   -0.045087047
     29        1          -0.020381241    0.024343785    0.051170047
 -------------------------------------------------------------------
 Cartesian Forces:  Max     0.096020488 RMS     0.032783330

 GradGradGradGradGradGradGradGradGradGradGradGradGradGradGradGradGradGrad
 Berny optimization.
 FormGI is forming the generalized inverse of G from B-inverse, IUseBI=4.
 Internal  Forces:  Max     0.059230803 RMS     0.016110460
 Search for a local minimum.
 Step number   1 out of a maximum of  158
 All quantities printed in internal units (Hartrees-Bohrs-Radians)
 Mixed Optimization -- RFO/linear search
 Second derivative matrix not updated -- first step.
 ITU=  0
     Eigenvalues ---    0.00875   0.00938   0.01299   0.01472   0.01530
     Eigenvalues ---    0.01739   0.01891   0.01927   0.01940   0.01958
     Eigenvalues ---    0.01968   0.01978   0.01991   0.02002   0.02019
     Eigenvalues ---    0.02022   0.02028   0.02031   0.02035   0.02037
     Eigenvalues ---    0.02038   0.02046   0.02405   0.02405   0.05313
     Eigenvalues ---    0.06437   0.06899   0.16000   0.16000   0.16000
     Eigenvalues ---    0.16000   0.16000   0.16000   0.16000   0.16000
     Eigenvalues ---    0.16000   0.16000   0.16000   0.18298   0.19019
     Eigenvalues ---    0.22000   0.22000   0.22000   0.22000   0.22000
     Eigenvalues ---    0.22488   0.23472   0.24477   0.24999   0.24999
     Eigenvalues ---    0.25000   0.33261   0.33781   0.34259   0.40265
     Eigenvalues ---    0.40490   0.40537   0.40565   0.41039   0.43452
     Eigenvalues ---    0.43906   0.44163   0.44182   0.44200   0.44215
     Eigenvalues ---    0.44268   0.44270   0.44289   0.44293   0.44333
     Eigenvalues ---    0.44371   0.44390   0.44403   0.44668   0.44721
     Eigenvalues ---    0.44916   0.45030   0.53461   0.55856   0.66019
     Eigenvalues ---    0.83417
 RFO step:  Lambda=-7.59460915D-02 EMin= 8.75362495D-03
 Linear search not attempted -- first point.
 Maximum step size (   0.300) exceeded in Quadratic search.
    -- Step size scaled by   0.764
 Iteration  1 RMS(Cart)=  0.04509865 RMS(Int)=  0.00086840
 Iteration  2 RMS(Cart)=  0.00118699 RMS(Int)=  0.00003494
 Iteration  3 RMS(Cart)=  0.00000164 RMS(Int)=  0.00003491
 Iteration  4 RMS(Cart)=  0.00000000 RMS(Int)=  0.00003491
 Variable       Old X    -DE/DX   Delta X   Delta X   Delta X     New X
                                 (Linear)    (Quad)   (Total)
    R1        2.65382  -0.00982   0.00000  -0.01416  -0.01416   2.63966
    R2        2.65271  -0.01134   0.00000  -0.01629  -0.01629   2.63641
    R3        1.92960   0.05221   0.00000   0.07708   0.07708   2.00668
    R4        2.65640  -0.01358   0.00000  -0.01990  -0.01990   2.63650
    R5        1.92691   0.05344   0.00000   0.07854   0.07854   2.00545
    R6        2.66909  -0.01364   0.00000  -0.02054  -0.02053   2.64856
    R7        1.92899   0.05424   0.00000   0.08000   0.08000   2.00899
    R8        2.66769  -0.01523   0.00000  -0.02281  -0.02281   2.64489
    R9        2.81001   0.02471   0.00000   0.04562   0.04562   2.85563
   R10        2.65562  -0.01080   0.00000  -0.01571  -0.01571   2.63991
   R11        1.92833   0.05372   0.00000   0.07914   0.07914   2.00746
   R12        1.92810   0.05292   0.00000   0.07794   0.07794   2.00604
   R13        2.81896   0.02058   0.00000   0.03850   0.03850   2.85746
   R14        2.70166   0.02353   0.00000   0.03697   0.03697   2.73863
   R15        2.06895  -0.00044   0.00000  -0.00080  -0.00080   2.06815
   R16        2.67863  -0.02296   0.00000  -0.03536  -0.03533   2.64329
   R17        2.67368  -0.01684   0.00000  -0.02557  -0.02557   2.64812
   R18        2.54379  -0.00258   0.00000  -0.00311  -0.00311   2.54068
   R19        1.83226   0.04223   0.00000   0.05285   0.05285   1.88510
   R20        2.65860  -0.01942   0.00000  -0.02879  -0.02876   2.62984
   R21        2.46473   0.03395   0.00000   0.03524   0.03524   2.49997
   R22        2.65230  -0.01230   0.00000  -0.01760  -0.01760   2.63470
   R23        1.92835   0.05294   0.00000   0.07799   0.07799   2.00634
   R24        2.65115  -0.01075   0.00000  -0.01501  -0.01504   2.63611
   R25        1.92938   0.05181   0.00000   0.07645   0.07645   2.00583
   R26        2.65459  -0.01116   0.00000  -0.01596  -0.01599   2.63861
   R27        1.92713   0.05302   0.00000   0.07796   0.07796   2.00509
   R28        1.92758   0.05217   0.00000   0.07676   0.07676   2.00435
   R29        2.36124  -0.02893   0.00000  -0.02428  -0.02428   2.33695
   R30        1.92915   0.05923   0.00000   0.08738   0.08738   2.01653
    A1        2.09448  -0.00150   0.00000  -0.00321  -0.00322   2.09126
    A2        2.09382   0.00075   0.00000   0.00162   0.00162   2.09545
    A3        2.09489   0.00075   0.00000   0.00159   0.00159   2.09648
    A4        2.09292   0.00082   0.00000   0.00236   0.00235   2.09527
    A5        2.09556   0.00022   0.00000   0.00086   0.00086   2.09642
    A6        2.09471  -0.00104   0.00000  -0.00321  -0.00321   2.09150
    A7        2.10687  -0.00081   0.00000  -0.00244  -0.00244   2.10443
    A8        2.08247  -0.00012   0.00000  -0.00048  -0.00048   2.08198
    A9        2.09385   0.00093   0.00000   0.00292   0.00292   2.09677
   A10        2.07141   0.00202   0.00000   0.00426   0.00426   2.07567
   A11        2.11348  -0.00327   0.00000  -0.00743  -0.00743   2.10605
   A12        2.09827   0.00126   0.00000   0.00318   0.00318   2.10144
   A13        2.10672  -0.00052   0.00000  -0.00145  -0.00145   2.10528
   A14        2.09346  -0.00087   0.00000  -0.00295  -0.00295   2.09051
   A15        2.08301   0.00140   0.00000   0.00439   0.00439   2.08740
   A16        2.09395   0.00001   0.00000   0.00051   0.00050   2.09446
   A17        2.09538   0.00035   0.00000   0.00090   0.00090   2.09629
   A18        2.09385  -0.00036   0.00000  -0.00141  -0.00141   2.09244
   A19        1.94937  -0.00510   0.00000  -0.01017  -0.01033   1.93904
   A20        1.88121   0.01067   0.00000   0.03430   0.03437   1.91558
   A21        1.90568  -0.00293   0.00000  -0.01312  -0.01298   1.89270
   A22        1.97591  -0.00188   0.00000  -0.00128  -0.00135   1.97456
   A23        1.85977   0.00379   0.00000   0.00882   0.00872   1.86848
   A24        1.89035  -0.00497   0.00000  -0.02056  -0.02044   1.86992
   A25        2.09851  -0.00797   0.00000  -0.01808  -0.01810   2.08041
   A26        2.12240   0.01082   0.00000   0.02596   0.02594   2.14834
   A27        2.06226  -0.00284   0.00000  -0.00786  -0.00783   2.05444
   A28        2.15833   0.00330   0.00000   0.00852   0.00852   2.16685
   A29        2.06710   0.00316   0.00000   0.01133   0.01133   2.07843
   A30        2.05776  -0.00647   0.00000  -0.01985  -0.01986   2.03790
   A31        2.10726   0.00897   0.00000   0.01978   0.01983   2.12709
   A32        2.11276  -0.01244   0.00000  -0.02854  -0.02857   2.08419
   A33        2.06314   0.00347   0.00000   0.00877   0.00874   2.07189
   A34        2.09694  -0.00440   0.00000  -0.01125  -0.01122   2.08572
   A35        2.09797  -0.00093   0.00000  -0.00451  -0.00452   2.09345
   A36        2.08827   0.00533   0.00000   0.01575   0.01574   2.10401
   A37        2.09258  -0.00102   0.00000  -0.00093  -0.00096   2.09162
   A38        2.09547  -0.00075   0.00000  -0.00360  -0.00359   2.09188
   A39        2.09513   0.00177   0.00000   0.00453   0.00455   2.09968
   A40        2.09408  -0.00087   0.00000  -0.00045  -0.00051   2.09357
   A41        2.09454   0.00114   0.00000   0.00251   0.00254   2.09708
   A42        2.09457  -0.00027   0.00000  -0.00206  -0.00203   2.09254
   A43        2.11323   0.00016   0.00000   0.00071   0.00068   2.11391
   A44        2.09858  -0.00114   0.00000  -0.00377  -0.00376   2.09481
   A45        2.07137   0.00098   0.00000   0.00308   0.00309   2.07446
   A46        2.08002   0.02149   0.00000   0.05549   0.05548   2.13550
   A47        2.11055  -0.02125   0.00000  -0.06175  -0.06176   2.04879
   A48        2.09261  -0.00024   0.00000   0.00629   0.00628   2.09889
    D1       -0.00164   0.00002   0.00000   0.00019   0.00018  -0.00145
    D2        3.13917   0.00027   0.00000   0.00211   0.00211   3.14127
    D3        3.14134  -0.00016   0.00000  -0.00125  -0.00125   3.14009
    D4       -0.00104   0.00009   0.00000   0.00068   0.00068  -0.00036
    D5        0.00329  -0.00017   0.00000  -0.00136  -0.00135   0.00194
    D6       -3.14033  -0.00011   0.00000  -0.00090  -0.00090  -3.14123
    D7       -3.13969   0.00001   0.00000   0.00008   0.00008  -3.13961
    D8       -0.00013   0.00007   0.00000   0.00053   0.00053   0.00041
    D9       -0.00370   0.00040   0.00000   0.00321   0.00320  -0.00050
   D10        3.13985   0.00054   0.00000   0.00425   0.00425  -3.13909
   D11        3.13868   0.00016   0.00000   0.00128   0.00128   3.13996
   D12       -0.00096   0.00029   0.00000   0.00233   0.00233   0.00137
   D13        0.00723  -0.00065   0.00000  -0.00529  -0.00530   0.00193
   D14        3.14085  -0.00048   0.00000  -0.00389  -0.00389   3.13696
   D15       -3.13633  -0.00079   0.00000  -0.00635  -0.00636   3.14050
   D16       -0.00271  -0.00062   0.00000  -0.00494  -0.00495  -0.00766
   D17       -0.00556   0.00051   0.00000   0.00411   0.00412  -0.00144
   D18        3.13677   0.00037   0.00000   0.00301   0.00302   3.13979
   D19       -3.13925   0.00036   0.00000   0.00277   0.00276  -3.13648
   D20        0.00308   0.00022   0.00000   0.00167   0.00167   0.00474
   D21        1.10074  -0.00002   0.00000   0.00034   0.00032   1.10105
   D22       -1.08027  -0.00180   0.00000  -0.01558  -0.01560  -1.09587
   D23       -3.13013  -0.00026   0.00000  -0.00317  -0.00312  -3.13324
   D24       -2.04895   0.00015   0.00000   0.00177   0.00175  -2.04721
   D25        2.05323  -0.00162   0.00000  -0.01414  -0.01417   2.03906
   D26        0.00337  -0.00009   0.00000  -0.00174  -0.00168   0.00168
   D27        0.00036  -0.00010   0.00000  -0.00085  -0.00084  -0.00049
   D28       -3.13920  -0.00016   0.00000  -0.00130  -0.00130  -3.14050
   D29        3.14122   0.00003   0.00000   0.00024   0.00025   3.14147
   D30        0.00166  -0.00003   0.00000  -0.00021  -0.00021   0.00146
   D31        1.25552  -0.00492   0.00000  -0.02313  -0.02311   1.23241
   D32       -1.89180  -0.00445   0.00000  -0.01916  -0.01913  -1.91093
   D33       -2.90033   0.00387   0.00000   0.01333   0.01329  -2.88703
   D34        0.23554   0.00434   0.00000   0.01730   0.01728   0.25281
   D35       -0.82421  -0.00085   0.00000  -0.00696  -0.00696  -0.83117
   D36        2.31165  -0.00038   0.00000  -0.00299  -0.00298   2.30867
   D37       -2.08440  -0.00031   0.00000   0.00255   0.00270  -2.08170
   D38        1.05759  -0.00104   0.00000  -0.00341  -0.00330   1.05430
   D39        2.03374  -0.00034   0.00000  -0.00874  -0.00878   2.02497
   D40       -1.10746  -0.00107   0.00000  -0.01470  -0.01477  -1.12223
   D41       -0.02464  -0.00064   0.00000  -0.00536  -0.00542  -0.03006
   D42        3.11735  -0.00137   0.00000  -0.01131  -0.01141   3.10593
   D43        3.14112   0.00051   0.00000   0.00396   0.00391  -3.13816
   D44        0.00717   0.00038   0.00000   0.00318   0.00314   0.01031
   D45        0.00506   0.00001   0.00000   0.00001   0.00002   0.00508
   D46       -3.12889  -0.00012   0.00000  -0.00077  -0.00074  -3.12963
   D47       -3.14022  -0.00059   0.00000  -0.00499  -0.00503   3.13793
   D48        0.00596  -0.00099   0.00000  -0.00820  -0.00822  -0.00226
   D49       -0.00424  -0.00015   0.00000  -0.00114  -0.00114  -0.00538
   D50       -3.14124  -0.00055   0.00000  -0.00434  -0.00433   3.13761
   D51       -3.13635  -0.00116   0.00000  -0.00904  -0.00901   3.13782
   D52        0.00196  -0.00015   0.00000  -0.00135  -0.00132   0.00064
   D53        0.00485  -0.00043   0.00000  -0.00311  -0.00314   0.00171
   D54       -3.14002   0.00058   0.00000   0.00458   0.00455  -3.13547
   D55       -0.00291   0.00013   0.00000   0.00103   0.00102  -0.00189
   D56       -3.14060   0.00008   0.00000   0.00066   0.00066  -3.13995
   D57        3.13125   0.00019   0.00000   0.00163   0.00162   3.13287
   D58       -0.00644   0.00014   0.00000   0.00125   0.00126  -0.00519
   D59       -0.00019  -0.00013   0.00000  -0.00095  -0.00094  -0.00114
   D60       -3.14061   0.00000   0.00000   0.00006   0.00007  -3.14054
   D61        3.13752  -0.00010   0.00000  -0.00062  -0.00062   3.13690
   D62       -0.00290   0.00004   0.00000   0.00039   0.00039  -0.00251
   D63        0.00102  -0.00003   0.00000  -0.00022  -0.00021   0.00081
   D64       -3.14066   0.00022   0.00000   0.00169   0.00169  -3.13897
   D65        3.14144  -0.00017   0.00000  -0.00124  -0.00123   3.14021
   D66       -0.00024   0.00008   0.00000   0.00067   0.00067   0.00043
   D67        0.00125   0.00018   0.00000   0.00129   0.00129   0.00254
   D68        3.13833   0.00057   0.00000   0.00443   0.00442  -3.14043
   D69       -3.14026  -0.00007   0.00000  -0.00061  -0.00061  -3.14086
   D70       -0.00318   0.00032   0.00000   0.00253   0.00253  -0.00065
         Item               Value     Threshold  Converged?
 Maximum Force            0.059231     0.000450     NO 
 RMS     Force            0.016110     0.000300     NO 
 Maximum Displacement     0.206698     0.001800     NO 
 RMS     Displacement     0.045417     0.001200     NO 
 Predicted change in Energy=-3.938388D-02
 GradGradGradGradGradGradGradGradGradGradGradGradGradGradGradGradGradGrad

                          Input orientation:                          
 ---------------------------------------------------------------------
 Center     Atomic      Atomic             Coordinates (Angstroms)
 Number     Number       Type             X           Y           Z
 ---------------------------------------------------------------------
      1          6           0        3.459011    3.150069   -2.020949
      2          6           0        3.610206    1.864568   -2.546124
      3          6           0        2.829795    0.815108   -2.060215
      4          6           0        1.890049    1.036561   -1.044247
      5          6           0        1.745077    2.328600   -0.526041
      6          6           0        2.524707    3.381459   -1.011037
      7          6           0        1.039480   -0.097369   -0.520543
      8          6           0        1.893332   -1.164144    0.127048
      9          7           0        0.197483   -0.609327   -1.583171
     10          6           0        2.516612   -0.890672    1.349052
     11          6           0        3.317498   -1.829838    1.991893
     12          6           0        3.508323   -3.082560    1.410396
     13          6           0        2.895838   -3.383664    0.193788
     14          6           0        2.094914   -2.430433   -0.438268
     15          6           0       -1.146540   -0.607439   -1.548459
     16          8           0       -1.833180   -1.049887   -2.476953
     17          9           0        2.338142    0.289428    1.919702
     18          1           0        4.053869    3.948669   -2.389713
     19          1           0        4.319274    1.683330   -3.314629
     20          1           0        2.956483   -0.158879   -2.467034
     21          1           0        1.035691    2.512006    0.243130
     22          1           0        2.405786    4.356650   -0.608855
     23          1           0        0.375795    0.297248    0.255052
     24          1           0        0.625164   -0.986602   -2.401623
     25          1           0        3.774798   -1.590187    2.919618
     26          1           0        4.117291   -3.803454    1.896326
     27          1           0        3.035747   -4.336305   -0.251999
     28          1           0        1.636726   -2.678199   -1.362207
     29          1           0       -1.614569   -0.200835   -0.679938
 ---------------------------------------------------------------------
                    Distance matrix (angstroms):
                    1          2          3          4          5
     1  C    0.000000
     2  C    1.396847   0.000000
     3  C    2.418573   1.395176   0.000000
     4  C    2.807580   2.429027   1.401555   0.000000
     5  C    2.418084   2.788327   2.412667   1.399613   0.000000
     6  C    1.395130   2.415732   2.789268   2.429494   1.396981
     7  C    4.318703   3.815863   2.531489   1.511135   2.526503
     8  C    5.067314   4.389373   3.094918   2.492999   3.556370
     9  N    4.996226   4.323669   3.030784   2.421604   3.484822
    10  C    5.345335   4.894863   3.825032   3.136030   3.804596
    11  C    6.397062   5.859003   4.863453   4.412709   5.109316
    12  C    7.114929   6.335495   5.262828   5.060755   6.011612
    13  C    6.921842   5.963336   4.765982   4.699227   5.871317
    14  C    5.958829   5.018585   3.701932   3.525511   4.772681
    15  C    5.962652   5.452778   4.254031   3.489676   4.245835
    16  O    6.771621   6.174891   5.039366   4.502038   5.293784
    17  F    4.996833   4.903347   4.044479   3.089335   3.239075
    18  H    1.061888   2.136535   3.380257   3.869467   3.380595
    19  H    2.136582   1.061237   2.132114   3.387341   3.849556
    20  H    3.376486   2.127897   1.063109   2.142588   3.379720
    21  H    3.377226   3.850616   3.376933   2.136400   1.062304
    22  H    2.135212   3.378478   3.850812   3.387999   2.134568
    23  H    4.777550   4.556808   3.413321   2.127846   2.571270
    24  H    5.028683   4.130439   2.867598   2.745104   3.970211
    25  H    6.854119   6.468134   5.610456   5.115106   5.599038
    26  H    8.008112   7.219347   6.216348   6.085501   7.006950
    27  H    7.704163   6.636553   5.463434   5.550492   6.794253
    28  H    6.141935   5.092446   3.756836   3.736939   5.077297
    29  H    6.226401   5.920035   4.763368   3.734463   4.208199
                    6          7          8          9         10
     6  C    0.000000
     7  C    3.814280   0.000000
     8  C    4.728254   1.512100   0.000000
     9  N    4.655071   1.449220   2.471553   0.000000
    10  C    4.880696   2.511301   1.398771   3.749059   0.000000
    11  C    6.066608   3.808301   2.439067   4.899513   1.391652
    12  C    6.972402   4.328404   2.817002   5.102940   2.406580
    13  C    6.881587   3.841364   2.436338   4.258597   2.773708
    14  C    5.855842   2.562011   1.401322   2.868357   2.396499
    15  C    5.447769   2.468900   3.515404   1.344472   4.679153
    16  O    6.385680   3.603749   4.547611   2.261975   5.795201
    17  F    4.264352   2.791224   2.350391   4.202416   1.322925
    18  H    2.135606   5.380591   6.094495   6.024745   6.305612
    19  H    3.377965   4.662066   5.083153   5.024280   5.623610
    20  H    3.852318   2.732676   2.978273   2.931928   3.910437
    21  H    2.132147   2.718832   3.776652   3.712235   3.872261
    22  H    1.061550   4.659707   5.593150   5.521487   5.601791
    23  H    3.966505   1.094416   2.110681   2.057362   2.681621
    24  H    4.962052   2.121523   2.834422   0.997553   4.201708
    25  H    6.459880   4.641679   3.394095   5.833900   2.130501
    26  H    7.912779   5.389735   3.878440   6.137935   3.368380
    27  H    7.771820   4.693163   3.392844   4.870126   3.834743
    28  H    6.134435   2.779530   2.139179   2.529917   3.364577
    29  H    5.484164   2.660843   3.726199   2.065484   4.653959
                   11         12         13         14         15
    11  C    0.000000
    12  C    1.394225   0.000000
    13  C    2.413577   1.394969   0.000000
    14  C    2.785877   2.416724   1.396290   0.000000
    15  C    5.827177   6.045560   5.204197   3.881089   0.000000
    16  O    6.863556   6.911939   5.911259   4.635953   1.236663
    17  F    2.335731   3.605416   4.096512   3.607884   4.997551
    18  H    7.289161   8.011032   7.859939   6.952596   6.964918
    19  H    6.442444   6.759971   6.325314   5.490381   6.184020
    20  H    4.775403   4.887423   4.181255   3.165147   4.228450
    21  H    5.207344   6.227005   6.182355   5.100388   4.207477
    22  H    6.772573   7.786835   7.797233   6.796340   6.176087
    23  H    4.024268   4.750859   4.461332   3.297925   2.527571
    24  H    5.221370   5.218922   4.199766   2.845976   2.002645
    25  H    1.061711   2.139144   3.379243   3.847522   6.719306
    26  H    2.131657   1.061441   2.137009   3.380167   7.056130
    27  H    3.375916   2.135126   1.061049   2.133591   5.751241
    28  H    3.846388   3.369527   2.122302   1.060654   3.474091
    29  H    5.841029   6.238418   5.589058   4.334717   1.067102
                   16         17         18         19         20
    16  O    0.000000
    17  F    6.206792   0.000000
    18  H    7.723375   5.908031   0.000000
    19  H    6.784163   5.767675   2.461233   0.000000
    20  H    4.871844   4.452728   4.252315   2.443225   0.000000
    21  H    5.321311   3.073617   4.255028   4.911850   4.262401
    22  H    7.119639   4.789621   2.460504   4.257850   4.913868
    23  H    3.762738   2.573311   5.818582   5.496806   3.778593
    24  H    2.460311   4.820415   6.009415   4.648502   2.474764
    25  H    7.801559   2.568417   7.677618   7.062451   5.633321
    26  H    7.881358   4.462914   8.858306   7.569653   5.802527
    27  H    6.281513   5.157552   8.616681   6.874820   4.729012
    28  H    3.991780   4.479924   7.128375   5.480050   3.051127
    29  H    1.999486   4.756302   7.230000   6.760337   4.908156
                   21         22         23         24         25
    21  H    0.000000
    22  H    2.450663   0.000000
    23  H    2.311008   4.620167   0.000000
    24  H    4.404942   5.910582   2.961145   0.000000
    25  H    5.611977   7.049056   4.713337   6.212900   0.000000
    26  H    7.219027   8.705888   5.788638   6.213049   2.462312
    27  H    7.151555   8.723053   5.366774   4.653203   4.259873
    28  H    5.465947   7.116747   3.613691   2.228260   4.908070
    29  H    3.903260   6.077744   2.254737   2.932240   6.628151
                   26         27         28         29
    26  H    0.000000
    27  H    2.463528   0.000000
    28  H    4.247050   2.437034   0.000000
    29  H    7.243633   6.237842   4.144121   0.000000
 Symmetry turned off by external request.
 Stoichiometry    C14H12FNO
 Framework group  C1[X(C14H12FNO)]
 Deg. of freedom    81
 Full point group                 C1      NOp   1
 Rotational constants (GHZ):           0.5369929           0.3983667           0.2857646
 Standard basis: 6-311+G(d) (5D, 7F)
   410 basis functions,   672 primitive gaussians,   427 cartesian basis functions
    60 alpha electrons       60 beta electrons
       nuclear repulsion energy      1137.3854001641 Hartrees.
 NAtoms=   29 NActive=   29 NUniq=   29 SFac= 1.00D+00 NAtFMM=   60 NAOKFM=F Big=F
 Integral buffers will be    131072 words long.
 Raffenetti 2 integral format.
 Two-electron integral symmetry is turned off.
 ------------------------------------------------------------------------------
 Polarizable Continuum Model (PCM)
 =================================
 Model                : PCM.
 Atomic radii         : UFF (Universal Force Field).
 Polarization charges : Total charges.
 Charge compensation  : None.
 Solution method      : On-the-fly selection.
 Cavity type          : Scaled VdW (van der Waals Surface) (Alpha=1.100).
 Cavity algorithm     : GePol (No added spheres)
                        Default sphere list used, NSphG=   29.
                        Lebedev-Laikov grids with approx.  5.0 points / Ang**2.
                        Smoothing algorithm: York/Karplus (Gamma=1.0000).
                        Polarization charges: spherical gaussians, with
                                              point-specific exponents (IZeta= 3).
                        Self-potential: point-specific (ISelfS= 7).
                        Self-field    : sphere-specific E.n sum rule (ISelfD= 2).
 1st derivatives      : Analytical E(r).r(x)/FMM algorithm (CHGder, D1EAlg=3).
                        Cavity 1st derivative terms included.
 Solvent              : DiMethylSulfoxide, Eps=  46.826000 Eps(inf)=   2.007889
 ------------------------------------------------------------------------------
 One-electron integrals computed using PRISM.
 NBasis=   410 RedAO= T EigKep=  1.27D-06  NBF=   410
 NBsUse=   409 1.00D-06 EigRej=  8.32D-07 NBFU=   409
 Initial guess from the checkpoint file:  "BHFA_oF_conf3.chk"
 B after Tr=    -0.012776    0.005428   -0.001358
         Rot=    0.999999    0.000001   -0.001294    0.000659 Ang=   0.17 deg.
 ExpMin= 4.38D-02 ExpMax= 1.14D+04 ExpMxC= 1.72D+03 IAcc=3 IRadAn=         5 AccDes= 0.00D+00
 Harris functional with IExCor= 1009 and IRadAn=       5 diagonalized for initial guess.
 HarFok:  IExCor= 1009 AccDes= 0.00D+00 IRadAn=         5 IDoV= 1 UseB2=F ITyADJ=14
 ICtDFT=  3500011 ScaDFX=  1.000000  1.000000  1.000000  1.000000
 FoFCou: FMM=F IPFlag=           0 FMFlag=      100000 FMFlg1=           0
         NFxFlg=           0 DoJE=T BraDBF=F KetDBF=T FulRan=T
         wScrn=  0.000000 ICntrl=       500 IOpCl=  0 I1Cent=   200000004 NGrid=           0
         NMat0=    1 NMatS0=      1 NMatT0=    0 NMatD0=    1 NMtDS0=    0 NMtDT0=    0
 Symmetry not used in FoFCou.
 Requested convergence on RMS density matrix=1.00D-08 within 128 cycles.
 Requested convergence on MAX density matrix=1.00D-06.
 Requested convergence on             energy=1.00D-06.
 No special actions if energy rises.
 Inv3:  Mode=1 IEnd=    15677388.
 Iteration    1 A*A^-1 deviation from unit magnitude is 4.44D-15 for   2267.
 Iteration    1 A*A^-1 deviation from orthogonality  is 2.10D-15 for   2111    178.
 Iteration    1 A^-1*A deviation from unit magnitude is 4.44D-15 for   2267.
 Iteration    1 A^-1*A deviation from orthogonality  is 1.86D-15 for   2273   1708.
 Error on total polarization charges =  0.01629
 SCF Done:  E(RM062X) =  -770.428385585     A.U. after   14 cycles
            NFock= 14  Conv=0.96D-08     -V/T= 2.0034
 D1PCM: PCM CHGder 1st derivatives, ID1Alg=3 FixD1E=F DoIter=F DoCFld=F I1PDM=0.
 Calling FoFJK, ICntrl=      2127 FMM=F ISym2X=0 I1Cent= 0 IOpClX= 0 NMat=1 NMatS=1 NMatT=0.
 -------------------------------------------------------------------
 Center     Atomic                   Forces (Hartrees/Bohr)
 Number     Number              X              Y              Z
 -------------------------------------------------------------------
      1        6          -0.010917074   -0.014067493    0.006979700
      2        6          -0.014666458    0.002752992    0.014799077
      3        6          -0.002731066    0.017824886    0.008694570
      4        6           0.007591690    0.013368161   -0.001661495
      5        6           0.013078820   -0.004921177   -0.015004231
      6        6           0.002750631   -0.019013134   -0.008144606
      7        6          -0.001085495    0.003036592    0.002320493
      8        6           0.002839337   -0.008474958    0.002838574
      9        7          -0.009411161    0.003773909    0.018665376
     10        6           0.006681356   -0.029187923   -0.011419220
     11        6          -0.008364386   -0.002147725   -0.015382241
     12        6          -0.012608759    0.013287804   -0.011382120
     13        6          -0.002040440    0.018400952    0.008800816
     14        6           0.010479012    0.006271490    0.019578110
     15        6          -0.004902652   -0.020356228   -0.042444184
     16        8           0.008494075    0.007565873    0.015500019
     17        9          -0.004245578    0.018357814    0.006677273
     18        1           0.009189398    0.012272386   -0.005652237
     19        1           0.011129607   -0.003039666   -0.012210433
     20        1           0.002686793   -0.015919944   -0.005942800
     21        1          -0.011261122    0.002357657    0.012471695
     22        1          -0.002045725    0.015173507    0.006407631
     23        1          -0.000910404    0.000986322   -0.002304093
     24        1           0.004468592   -0.003809579   -0.012635369
     25        1           0.006161657    0.005377613    0.014321277
     26        1           0.009346766   -0.010636484    0.007851641
     27        1           0.001967253   -0.014696145   -0.007226683
     28        1          -0.008433470   -0.003646760   -0.014158041
     29        1          -0.003241196    0.009109257    0.019661503
 -------------------------------------------------------------------
 Cartesian Forces:  Max     0.042444184 RMS     0.011648179

 GradGradGradGradGradGradGradGradGradGradGradGradGradGradGradGradGradGrad
 Berny optimization.
 Using GEDIIS/GDIIS optimizer.
 FormGI is forming the generalized inverse of G from B-inverse, IUseBI=4.
 Internal  Forces:  Max     0.020897449 RMS     0.005605140
 Search for a local minimum.
 Step number   2 out of a maximum of  158
 All quantities printed in internal units (Hartrees-Bohrs-Radians)
 Mixed Optimization -- RFO/linear search
 Update second derivatives using D2CorX and points    1    2
 DE= -3.82D-02 DEPred=-3.94D-02 R= 9.71D-01
 TightC=F SS=  1.41D+00  RLast= 3.05D-01 DXNew= 5.0454D-01 9.1398D-01
 Trust test= 9.71D-01 RLast= 3.05D-01 DXMaxT set to 5.05D-01
 ITU=  1  0
 Use linear search instead of GDIIS.
     Eigenvalues ---    0.00875   0.00938   0.01300   0.01469   0.01531
     Eigenvalues ---    0.01730   0.01892   0.01929   0.01941   0.01958
     Eigenvalues ---    0.01968   0.01978   0.01991   0.02002   0.02019
     Eigenvalues ---    0.02022   0.02028   0.02030   0.02035   0.02037
     Eigenvalues ---    0.02038   0.02046   0.02405   0.02405   0.05187
     Eigenvalues ---    0.06543   0.06855   0.15884   0.16000   0.16000
     Eigenvalues ---    0.16000   0.16000   0.16000   0.16000   0.16000
     Eigenvalues ---    0.16000   0.16000   0.16021   0.18612   0.19120
     Eigenvalues ---    0.21963   0.22000   0.22000   0.22000   0.22107
     Eigenvalues ---    0.22472   0.23467   0.24445   0.24986   0.25000
     Eigenvalues ---    0.25013   0.33320   0.33888   0.34257   0.40164
     Eigenvalues ---    0.40419   0.40477   0.40507   0.41082   0.43350
     Eigenvalues ---    0.43896   0.43996   0.44170   0.44195   0.44229
     Eigenvalues ---    0.44269   0.44281   0.44289   0.44320   0.44352
     Eigenvalues ---    0.44383   0.44397   0.44638   0.44716   0.44916
     Eigenvalues ---    0.45006   0.46393   0.53384   0.55859   0.65550
     Eigenvalues ---    0.82909
 RFO step:  Lambda=-2.17371002D-03 EMin= 8.75469193D-03
 Quartic linear search produced a step of  0.59776.
 Iteration  1 RMS(Cart)=  0.06148247 RMS(Int)=  0.00154177
 Iteration  2 RMS(Cart)=  0.00237518 RMS(Int)=  0.00009348
 Iteration  3 RMS(Cart)=  0.00000379 RMS(Int)=  0.00009344
 Iteration  4 RMS(Cart)=  0.00000000 RMS(Int)=  0.00009344
 Variable       Old X    -DE/DX   Delta X   Delta X   Delta X     New X
                                 (Linear)    (Quad)   (Total)
    R1        2.63966  -0.00292  -0.00847   0.00146  -0.00700   2.63265
    R2        2.63641  -0.00347  -0.00974   0.00129  -0.00844   2.62798
    R3        2.00668   0.01634   0.04607  -0.00414   0.04193   2.04861
    R4        2.63650  -0.00436  -0.01189   0.00072  -0.01118   2.62532
    R5        2.00545   0.01680   0.04695  -0.00398   0.04297   2.04842
    R6        2.64856  -0.00489  -0.01227  -0.00128  -0.01356   2.63499
    R7        2.00899   0.01718   0.04782  -0.00357   0.04425   2.05323
    R8        2.64489  -0.00583  -0.01363  -0.00280  -0.01643   2.62845
    R9        2.85563   0.00755   0.02727  -0.00250   0.02477   2.88040
   R10        2.63991  -0.00341  -0.00939   0.00074  -0.00865   2.63127
   R11        2.00746   0.01696   0.04730  -0.00375   0.04355   2.05102
   R12        2.00604   0.01659   0.04659  -0.00409   0.04249   2.04853
   R13        2.85746   0.00622   0.02301  -0.00236   0.02065   2.87810
   R14        2.73863   0.00489   0.02210  -0.01138   0.01072   2.74934
   R15        2.06815  -0.00072  -0.00048  -0.00269  -0.00317   2.06498
   R16        2.64329  -0.00721  -0.02112   0.00152  -0.01954   2.62375
   R17        2.64812  -0.00656  -0.01528  -0.00361  -0.01887   2.62924
   R18        2.54068  -0.00054  -0.00186   0.00097  -0.00089   2.53979
   R19        1.88510   0.01372   0.03159  -0.00188   0.02971   1.91481
   R20        2.62984  -0.00769  -0.01719  -0.00424  -0.02140   2.60845
   R21        2.49997   0.01983   0.02106   0.01961   0.04068   2.54064
   R22        2.63470  -0.00310  -0.01052   0.00380  -0.00675   2.62796
   R23        2.00634   0.01638   0.04662  -0.00487   0.04175   2.04810
   R24        2.63611  -0.00326  -0.00899   0.00142  -0.00763   2.62848
   R25        2.00583   0.01618   0.04570  -0.00423   0.04147   2.04730
   R26        2.63861  -0.00337  -0.00956   0.00136  -0.00824   2.63037
   R27        2.00509   0.01649   0.04660  -0.00459   0.04201   2.04710
   R28        2.00435   0.01683   0.04589  -0.00236   0.04353   2.04788
   R29        2.33695  -0.01906  -0.01452  -0.01713  -0.03165   2.30531
   R30        2.01653   0.02090   0.05223   0.00378   0.05601   2.07254
    A1        2.09126  -0.00050  -0.00192   0.00039  -0.00156   2.08970
    A2        2.09545   0.00024   0.00097  -0.00038   0.00060   2.09604
    A3        2.09648   0.00027   0.00095  -0.00001   0.00094   2.09742
    A4        2.09527   0.00005   0.00141  -0.00102   0.00033   2.09560
    A5        2.09642   0.00017   0.00051   0.00058   0.00110   2.09751
    A6        2.09150  -0.00022  -0.00192   0.00043  -0.00149   2.09001
    A7        2.10443  -0.00052  -0.00146  -0.00202  -0.00354   2.10089
    A8        2.08198   0.00026  -0.00029   0.00254   0.00227   2.08426
    A9        2.09677   0.00026   0.00174  -0.00054   0.00122   2.09799
   A10        2.07567   0.00154   0.00255   0.00538   0.00787   2.08355
   A11        2.10605  -0.00206  -0.00444  -0.00629  -0.01072   2.09533
   A12        2.10144   0.00052   0.00190   0.00095   0.00286   2.10431
   A13        2.10528  -0.00064  -0.00086  -0.00364  -0.00454   2.10074
   A14        2.09051  -0.00021  -0.00176  -0.00010  -0.00185   2.08866
   A15        2.08740   0.00085   0.00263   0.00374   0.00639   2.09379
   A16        2.09446   0.00009   0.00030   0.00095   0.00123   2.09569
   A17        2.09629   0.00019   0.00054   0.00073   0.00128   2.09756
   A18        2.09244  -0.00027  -0.00084  -0.00167  -0.00251   2.08993
   A19        1.93904  -0.00111  -0.00618   0.00859   0.00226   1.94130
   A20        1.91558   0.00400   0.02055   0.00670   0.02735   1.94293
   A21        1.89270  -0.00127  -0.00776  -0.00451  -0.01203   1.88067
   A22        1.97456  -0.00181  -0.00081  -0.00849  -0.00952   1.96504
   A23        1.86848   0.00194   0.00521   0.01150   0.01654   1.88502
   A24        1.86992  -0.00188  -0.01222  -0.01460  -0.02662   1.84329
   A25        2.08041  -0.00316  -0.01082  -0.00377  -0.01476   2.06565
   A26        2.14834   0.00439   0.01551   0.00647   0.02180   2.17014
   A27        2.05444  -0.00123  -0.00468  -0.00267  -0.00735   2.04709
   A28        2.16685   0.00004   0.00509  -0.00710  -0.00224   2.16461
   A29        2.07843   0.00143   0.00677   0.00368   0.01022   2.08864
   A30        2.03790  -0.00147  -0.01187   0.00325  -0.00884   2.02906
   A31        2.12709   0.00464   0.01186   0.01113   0.02310   2.15020
   A32        2.08419  -0.00549  -0.01708  -0.00971  -0.02684   2.05734
   A33        2.07189   0.00085   0.00523  -0.00144   0.00373   2.07561
   A34        2.08572  -0.00294  -0.00671  -0.01070  -0.01736   2.06836
   A35        2.09345  -0.00044  -0.00270  -0.00428  -0.00700   2.08644
   A36        2.10401   0.00337   0.00941   0.01498   0.02437   2.12838
   A37        2.09162  -0.00010  -0.00058   0.00270   0.00205   2.09368
   A38        2.09188  -0.00053  -0.00214  -0.00333  -0.00545   2.08643
   A39        2.09968   0.00062   0.00272   0.00062   0.00337   2.10305
   A40        2.09357   0.00002  -0.00030   0.00283   0.00244   2.09600
   A41        2.09708   0.00037   0.00152   0.00024   0.00178   2.09886
   A42        2.09254  -0.00039  -0.00121  -0.00308  -0.00427   2.08827
   A43        2.11391  -0.00039   0.00041  -0.00330  -0.00294   2.11098
   A44        2.09481  -0.00053  -0.00225  -0.00239  -0.00469   2.09012
   A45        2.07446   0.00092   0.00185   0.00572   0.00751   2.08197
   A46        2.13550   0.00834   0.03316   0.01195   0.04510   2.18060
   A47        2.04879  -0.01082  -0.03692  -0.04070  -0.07763   1.97116
   A48        2.09889   0.00247   0.00375   0.02879   0.03253   2.13142
    D1       -0.00145   0.00000   0.00011   0.00002   0.00009  -0.00136
    D2        3.14127   0.00017   0.00126   0.00912   0.01033  -3.13158
    D3        3.14009  -0.00012  -0.00075  -0.00627  -0.00701   3.13308
    D4       -0.00036   0.00005   0.00040   0.00284   0.00323   0.00287
    D5        0.00194  -0.00014  -0.00081  -0.00810  -0.00888  -0.00694
    D6       -3.14123  -0.00008  -0.00054  -0.00489  -0.00539   3.13657
    D7       -3.13961  -0.00002   0.00005  -0.00181  -0.00178  -3.14138
    D8        0.00041   0.00003   0.00032   0.00140   0.00172   0.00213
    D9       -0.00050   0.00028   0.00191   0.01522   0.01707   0.01657
   D10       -3.13909   0.00040   0.00254   0.02172   0.02421  -3.11488
   D11        3.13996   0.00011   0.00076   0.00614   0.00687  -3.13635
   D12        0.00137   0.00023   0.00139   0.01264   0.01401   0.01538
   D13        0.00193  -0.00042  -0.00317  -0.02200  -0.02519  -0.02326
   D14        3.13696  -0.00032  -0.00232  -0.01601  -0.01835   3.11860
   D15        3.14050  -0.00053  -0.00380  -0.02855  -0.03239   3.10811
   D16       -0.00766  -0.00043  -0.00296  -0.02256  -0.02555  -0.03321
   D17       -0.00144   0.00027   0.00246   0.01387   0.01636   0.01492
   D18        3.13979   0.00027   0.00180   0.01540   0.01726  -3.12614
   D19       -3.13648   0.00019   0.00165   0.00793   0.00954  -3.12695
   D20        0.00474   0.00018   0.00100   0.00946   0.01043   0.01518
   D21        1.10105  -0.00091   0.00019  -0.05903  -0.05875   1.04230
   D22       -1.09587  -0.00071  -0.00933  -0.05918  -0.06860  -1.16447
   D23       -3.13324   0.00005  -0.00186  -0.04283  -0.04468   3.10526
   D24       -2.04721  -0.00080   0.00104  -0.05293  -0.05181  -2.09901
   D25        2.03906  -0.00060  -0.00847  -0.05309  -0.06166   1.97740
   D26        0.00168   0.00015  -0.00101  -0.03674  -0.03774  -0.03605
   D27       -0.00049   0.00000  -0.00050   0.00105   0.00059   0.00010
   D28       -3.14050  -0.00006  -0.00078  -0.00215  -0.00290   3.13979
   D29        3.14147   0.00000   0.00015  -0.00048  -0.00031   3.14116
   D30        0.00146  -0.00005  -0.00012  -0.00368  -0.00379  -0.00234
   D31        1.23241  -0.00179  -0.01381  -0.04139  -0.05518   1.17723
   D32       -1.91093  -0.00142  -0.01143  -0.01476  -0.02606  -1.93698
   D33       -2.88703   0.00128   0.00795  -0.03226  -0.02437  -2.91141
   D34        0.25281   0.00165   0.01033  -0.00563   0.00475   0.25757
   D35       -0.83117  -0.00081  -0.00416  -0.04764  -0.05194  -0.88311
   D36        2.30867  -0.00044  -0.00178  -0.02101  -0.02281   2.28587
   D37       -2.08170  -0.00010   0.00161  -0.02643  -0.02458  -2.10627
   D38        1.05430  -0.00069  -0.00197  -0.06375  -0.06567   0.98863
   D39        2.02497  -0.00039  -0.00525  -0.03662  -0.04172   1.98325
   D40       -1.12223  -0.00098  -0.00883  -0.07394  -0.08281  -1.20504
   D41       -0.03006  -0.00053  -0.00324  -0.03647  -0.03981  -0.06987
   D42        3.10593  -0.00113  -0.00682  -0.07379  -0.08091   3.02503
   D43       -3.13816   0.00037   0.00233   0.02380   0.02577  -3.11239
   D44        0.01031   0.00036   0.00188   0.02596   0.02752   0.03783
   D45        0.00508   0.00002   0.00001  -0.00140  -0.00132   0.00376
   D46       -3.12963   0.00001  -0.00044   0.00075   0.00043  -3.12920
   D47        3.13793  -0.00049  -0.00301  -0.03136  -0.03467   3.10326
   D48       -0.00226  -0.00078  -0.00492  -0.04742  -0.05249  -0.05475
   D49       -0.00538  -0.00013  -0.00068  -0.00511  -0.00584  -0.01122
   D50        3.13761  -0.00042  -0.00259  -0.02117  -0.02365   3.11396
   D51        3.13782  -0.00048  -0.00539  -0.02020  -0.02545   3.11238
   D52        0.00064  -0.00042  -0.00079  -0.02923  -0.02987  -0.02923
   D53        0.00171   0.00010  -0.00187   0.01633   0.01431   0.01602
   D54       -3.13547   0.00015   0.00272   0.00731   0.00988  -3.12559
   D55       -0.00189   0.00011   0.00061   0.00694   0.00747   0.00558
   D56       -3.13995   0.00008   0.00039   0.00557   0.00598  -3.13397
   D57        3.13287   0.00009   0.00097   0.00476   0.00558   3.13845
   D58       -0.00519   0.00006   0.00075   0.00339   0.00409  -0.00109
   D59       -0.00114  -0.00012  -0.00056  -0.00593  -0.00644  -0.00757
   D60       -3.14054  -0.00001   0.00004  -0.00068  -0.00057  -3.14112
   D61        3.13690  -0.00010  -0.00037  -0.00459  -0.00498   3.13192
   D62       -0.00251   0.00001   0.00023   0.00066   0.00088  -0.00163
   D63        0.00081  -0.00001  -0.00013  -0.00046  -0.00049   0.00032
   D64       -3.13897   0.00016   0.00101   0.00742   0.00847  -3.13049
   D65        3.14021  -0.00012  -0.00074  -0.00574  -0.00642   3.13379
   D66        0.00043   0.00005   0.00040   0.00214   0.00254   0.00298
   D67        0.00254   0.00014   0.00077   0.00611   0.00684   0.00938
   D68       -3.14043   0.00042   0.00264   0.02198   0.02456  -3.11587
   D69       -3.14086  -0.00003  -0.00036  -0.00174  -0.00207   3.14026
   D70       -0.00065   0.00026   0.00151   0.01413   0.01565   0.01500
         Item               Value     Threshold  Converged?
 Maximum Force            0.020897     0.000450     NO 
 RMS     Force            0.005605     0.000300     NO 
 Maximum Displacement     0.204557     0.001800     NO 
 RMS     Displacement     0.062200     0.001200     NO 
 Predicted change in Energy=-5.642649D-03
 GradGradGradGradGradGradGradGradGradGradGradGradGradGradGradGradGradGrad

                          Input orientation:                          
 ---------------------------------------------------------------------
 Center     Atomic      Atomic             Coordinates (Angstroms)
 Number     Number       Type             X           Y           Z
 ---------------------------------------------------------------------
      1          6           0        3.474927    3.147318   -1.992805
      2          6           0        3.665162    1.855213   -2.477693
      3          6           0        2.886692    0.809726   -1.997082
      4          6           0        1.898189    1.047588   -1.042841
      5          6           0        1.716789    2.337537   -0.555220
      6          6           0        2.502264    3.385595   -1.027869
[truncated: 1,383,192 more chars]
