# Supplementary material for: Rotational Barriers in N-Benzhydrylformamides: An NMR and DFT Study
Source: Molecules. 2023 Jan 5;28(2):535. doi: 10.3390/molecules28020535 (PMC9863877; doi:10.3390/molecules28020535)
Supplement: Supplementary file 1 [file molecules-28-00535-s001.zip › Supplementary_Materials/Quantum_chemistry_output_files/Gaussian_output_files/Conformations/BHFA_oF/BHFA_oF_conf4.log]

 Entering Gaussian System, Link 0=g16
 Initial command:
 /usr/local/gaussian/g16/l1.exe "/home/gauss/GAUSS_SCRDIR/Gau-30040.inp" -scrdir="/home/gauss/GAUSS_SCRDIR/"
 Entering Link 1 = /usr/local/gaussian/g16/l1.exe PID=     30042.
  
 Copyright (c) 1988,1990,1992,1993,1995,1998,2003,2009,2016,
            Gaussian, Inc.  All Rights Reserved.
  
 This is part of the Gaussian(R) 16 program.  It is based on
 the Gaussian(R) 09 system (copyright 2009, Gaussian, Inc.),
 the Gaussian(R) 03 system (copyright 2003, Gaussian, Inc.),
 the Gaussian(R) 98 system (copyright 1998, Gaussian, Inc.),
 the Gaussian(R) 94 system (copyright 1995, Gaussian, Inc.),
 the Gaussian 92(TM) system (copyright 1992, Gaussian, Inc.),
 the Gaussian 90(TM) system (copyright 1990, Gaussian, Inc.),
 the Gaussian 88(TM) system (copyright 1988, Gaussian, Inc.),
 the Gaussian 86(TM) system (copyright 1986, Carnegie Mellon
 University), and the Gaussian 82(TM) system (copyright 1983,
 Carnegie Mellon University). Gaussian is a federally registered
 trademark of Gaussian, Inc.
  
 This software contains proprietary and confidential information,
 including trade secrets, belonging to Gaussian, Inc.
  
 This software is provided under written license and may be
 used, copied, transmitted, or stored only in accord with that
 written license.
  
 The following legend is applicable only to US Government
 contracts under FAR:
  
                    RESTRICTED RIGHTS LEGEND
  
 Use, reproduction and disclosure by the US Government is
 subject to restrictions as set forth in subparagraphs (a)
 and (c) of the Commercial Computer Software - Restricted
 Rights clause in FAR 52.227-19.
  
 Gaussian, Inc.
 340 Quinnipiac St., Bldg. 40, Wallingford CT 06492
  
  
 ---------------------------------------------------------------
 Warning -- This program may not be used in any manner that
 competes with the business of Gaussian, Inc. or will provide
 assistance to any competitor of Gaussian, Inc.  The licensee
 of this program is prohibited from giving any competitor of
 Gaussian, Inc. access to this program.  By using this program,
 the user acknowledges that Gaussian, Inc. is engaged in the
 business of creating and licensing software in the field of
 computational chemistry and represents and warrants to the
 licensee that it is not a competitor of Gaussian, Inc. and that
 it will not use this program in any manner prohibited above.
 ---------------------------------------------------------------
  

 Cite this work as:
 Gaussian 16, Revision A.03,
 M. J. Frisch, G. W. Trucks, H. B. Schlegel, G. E. Scuseria, 
 M. A. Robb, J. R. Cheeseman, G. Scalmani, V. Barone, 
 G. A. Petersson, H. Nakatsuji, X. Li, M. Caricato, A. V. Marenich, 
 J. Bloino, B. G. Janesko, R. Gomperts, B. Mennucci, H. P. Hratchian, 
 J. V. Ortiz, A. F. Izmaylov, J. L. Sonnenberg, D. Williams-Young, 
 F. Ding, F. Lipparini, F. Egidi, J. Goings, B. Peng, A. Petrone, 
 T. Henderson, D. Ranasinghe, V. G. Zakrzewski, J. Gao, N. Rega, 
 G. Zheng, W. Liang, M. Hada, M. Ehara, K. Toyota, R. Fukuda, 
 J. Hasegawa, M. Ishida, T. Nakajima, Y. Honda, O. Kitao, H. Nakai, 
 T. Vreven, K. Throssell, J. A. Montgomery, Jr., J. E. Peralta, 
 F. Ogliaro, M. J. Bearpark, J. J. Heyd, E. N. Brothers, K. N. Kudin, 
 V. N. Staroverov, T. A. Keith, R. Kobayashi, J. Normand, 
 K. Raghavachari, A. P. Rendell, J. C. Burant, S. S. Iyengar, 
 J. Tomasi, M. Cossi, J. M. Millam, M. Klene, C. Adamo, R. Cammi, 
 J. W. Ochterski, R. L. Martin, K. Morokuma, O. Farkas, 
 J. B. Foresman, and D. J. Fox, Gaussian, Inc., Wallingford CT, 2016.
 
 ******************************************
 Gaussian 16:  ES64L-G16RevA.03 25-Dec-2016
                13-Dec-2022 
 ******************************************
 %chk=BHFA_oF_conf4.chk
 %nprocshared=4
 Will use up to    4 processors via shared memory.
 %mem=2GB
 ----------------------------------------------------------------------
 # opt freq M062X/6-311+G* nosymm Integral(Grid=SuperFine) scrf=(IEFPCM
 , solvent=dimethylsulfoxide) pop=(nboread,mk,dipole)
 ----------------------------------------------------------------------
 1/18=20,19=15,26=6,38=1/1,3;
 2/9=110,12=2,15=1,17=6,18=5,40=1/2;
 3/5=4,6=6,7=11,11=2,25=1,30=1,70=2201,71=1,72=21,74=-55,75=-7/1,2,3;
 4//1;
 5/5=2,38=5,53=21/2;
 6/7=2,8=2,9=2,10=2,15=24,20=1,28=1,40=2/1,2,7;
 7/30=1/1,2,3,16;
 1/18=20,19=15,26=6/3(2);
 2/9=110,15=1/2;
 99//99;
 2/9=110,15=1/2;
 3/5=4,6=6,7=11,11=2,25=1,30=1,70=2205,71=1,72=21,74=-55,75=-7/1,2,3;
 4/5=5,16=3,69=1/1;
 5/5=2,38=5,53=21/2;
 7/30=1/1,2,3,16;
 1/18=20,19=15,26=6/3(-5);
 2/9=110,15=1/2;
 6/7=2,8=2,9=2,10=2,15=24,19=2,20=1,28=1,40=2/1,2,7;
 99/9=1/99;
 -------------
 BHFA_oF_conf4
 -------------
 Symbolic Z-matrix:
 Charge =  0 Multiplicity = 1
 C                     3.4673    3.365    -1.7175 
 C                     2.2015    3.4587   -1.1161 
 C                     1.4423    2.2971   -0.8932 
 C                     1.9366    1.0263   -1.2627 
 C                     3.2108    0.9507   -1.8696 
 C                     3.9715    2.1104   -2.0945 
 C                     1.1144   -0.1868   -1.0191 
 C                     1.6834   -1.0155    0.0847 
 N                     0.9495   -0.9109   -2.2392 
 C                     1.1529   -0.9511    1.396 
 C                     1.6962   -1.7396    2.4268 
 C                     2.7704   -2.6033    2.1642 
 C                     3.3061   -2.6797    0.8694 
 C                     2.7657   -1.8908   -0.1602 
 C                     0.0995   -1.947    -2.3753 
 O                     0.0039   -2.5161   -3.4837 
 F                     0.1595   -0.1565    1.6861 
 H                     4.0192    4.2077   -1.8803 
 H                     1.8324    4.3699   -0.8419 
 H                     0.5239    2.3791   -0.455 
 H                     3.5878    0.0468   -2.156 
 H                     4.8897    2.0413   -2.5344 
 H                     0.1117    0.1395   -0.7284 
 H                     1.4519   -0.6296   -3.0202 
 H                     1.3106   -1.687     3.3711 
 H                     3.1613   -3.1753    2.9127 
 H                     4.086    -3.3075    0.6754 
 H                     3.1603   -1.9637   -1.0985 
 H                    -0.4635   -2.2682   -1.5867 
 

 GradGradGradGradGradGradGradGradGradGradGradGradGradGradGradGradGradGrad
 Berny optimization.
 Initialization pass.
                           ----------------------------
                           !    Initial Parameters    !
                           ! (Angstroms and Degrees)  !
 --------------------------                            --------------------------
 ! Name  Definition              Value          Derivative Info.                !
 --------------------------------------------------------------------------------
 ! R1    R(1,2)                  1.4045         estimate D2E/DX2                !
 ! R2    R(1,6)                  1.4037         estimate D2E/DX2                !
 ! R3    R(1,18)                 1.0204         estimate D2E/DX2                !
 ! R4    R(2,3)                  1.4055         estimate D2E/DX2                !
 ! R5    R(2,19)                 1.0206         estimate D2E/DX2                !
 ! R6    R(3,4)                  1.4127         estimate D2E/DX2                !
 ! R7    R(3,20)                 1.0209         estimate D2E/DX2                !
 ! R8    R(4,5)                  1.4134         estimate D2E/DX2                !
 ! R9    R(4,7)                  1.4856         estimate D2E/DX2                !
 ! R10   R(5,6)                  1.405          estimate D2E/DX2                !
 ! R11   R(5,21)                 1.0204         estimate D2E/DX2                !
 ! R12   R(6,22)                 1.0205         estimate D2E/DX2                !
 ! R13   R(7,8)                  1.4929         estimate D2E/DX2                !
 ! R14   R(7,9)                  1.4283         estimate D2E/DX2                !
 ! R15   R(7,23)                 1.0938         estimate D2E/DX2                !
 ! R16   R(8,10)                 1.416          estimate D2E/DX2                !
 ! R17   R(8,14)                 1.4133         estimate D2E/DX2                !
 ! R18   R(9,15)                 1.347          estimate D2E/DX2                !
 ! R19   R(9,24)                 0.9703         estimate D2E/DX2                !
 ! R20   R(10,11)                1.4069         estimate D2E/DX2                !
 ! R21   R(10,17)                1.3048         estimate D2E/DX2                !
 ! R22   R(11,12)                1.4032         estimate D2E/DX2                !
 ! R23   R(11,25)                1.0214         estimate D2E/DX2                !
 ! R24   R(12,13)                1.4033         estimate D2E/DX2                !
 ! R25   R(12,26)                1.0199         estimate D2E/DX2                !
 ! R26   R(13,14)                1.4052         estimate D2E/DX2                !
 ! R27   R(13,27)                1.0198         estimate D2E/DX2                !
 ! R28   R(14,28)                1.0205         estimate D2E/DX2                !
 ! R29   R(15,16)                1.2496         estimate D2E/DX2                !
 ! R30   R(15,29)                1.0208         estimate D2E/DX2                !
 ! A1    A(2,1,6)              119.8903         estimate D2E/DX2                !
 ! A2    A(2,1,18)             120.0435         estimate D2E/DX2                !
 ! A3    A(6,1,18)             120.0662         estimate D2E/DX2                !
 ! A4    A(1,2,3)              119.9726         estimate D2E/DX2                !
 ! A5    A(1,2,19)             120.0337         estimate D2E/DX2                !
 ! A6    A(3,2,19)             119.9937         estimate D2E/DX2                !
 ! A7    A(2,3,4)              120.8616         estimate D2E/DX2                !
 ! A8    A(2,3,20)             119.1851         estimate D2E/DX2                !
 ! A9    A(4,3,20)             119.9528         estimate D2E/DX2                !
 ! A10   A(3,4,5)              118.4155         estimate D2E/DX2                !
 ! A11   A(3,4,7)              119.8683         estimate D2E/DX2                !
 ! A12   A(5,4,7)              121.7144         estimate D2E/DX2                !
 ! A13   A(4,5,6)              120.8423         estimate D2E/DX2                !
 ! A14   A(4,5,21)             120.0656         estimate D2E/DX2                !
 ! A15   A(6,5,21)             119.091          estimate D2E/DX2                !
 ! A16   A(1,6,5)              120.0167         estimate D2E/DX2                !
 ! A17   A(1,6,22)             119.9663         estimate D2E/DX2                !
 ! A18   A(5,6,22)             120.0168         estimate D2E/DX2                !
 ! A19   A(4,7,8)              111.3193         estimate D2E/DX2                !
 ! A20   A(4,7,9)              109.7425         estimate D2E/DX2                !
 ! A21   A(4,7,23)             107.8988         estimate D2E/DX2                !
 ! A22   A(8,7,9)              113.2134         estimate D2E/DX2                !
 ! A23   A(8,7,23)             108.5709         estimate D2E/DX2                !
 ! A24   A(9,7,23)             105.8086         estimate D2E/DX2                !
 ! A25   A(7,8,10)             121.1072         estimate D2E/DX2                !
 ! A26   A(7,8,14)             120.4985         estimate D2E/DX2                !
 ! A27   A(10,8,14)            118.3937         estimate D2E/DX2                !
 ! A28   A(7,9,15)             123.3043         estimate D2E/DX2                !
 ! A29   A(7,9,24)             118.738          estimate D2E/DX2                !
 ! A30   A(15,9,24)            117.9295         estimate D2E/DX2                !
 ! A31   A(8,10,11)            120.5519         estimate D2E/DX2                !
 ! A32   A(8,10,17)            121.2543         estimate D2E/DX2                !
 ! A33   A(11,10,17)           118.1914         estimate D2E/DX2                !
 ! A34   A(10,11,12)           120.2309         estimate D2E/DX2                !
 ! A35   A(10,11,25)           120.181          estimate D2E/DX2                !
 ! A36   A(12,11,25)           119.5881         estimate D2E/DX2                !
 ! A37   A(11,12,13)           119.8962         estimate D2E/DX2                !
 ! A38   A(11,12,26)           120.0847         estimate D2E/DX2                !
 ! A39   A(13,12,26)           120.019          estimate D2E/DX2                !
 ! A40   A(12,13,14)           119.9133         estimate D2E/DX2                !
 ! A41   A(12,13,27)           120.0641         estimate D2E/DX2                !
 ! A42   A(14,13,27)           120.0226         estimate D2E/DX2                !
 ! A43   A(8,14,13)            121.0138         estimate D2E/DX2                !
 ! A44   A(8,14,28)            119.978          estimate D2E/DX2                !
 ! A45   A(13,14,28)           119.0054         estimate D2E/DX2                !
 ! A46   A(9,15,16)            119.2212         estimate D2E/DX2                !
 ! A47   A(9,15,29)            120.7965         estimate D2E/DX2                !
 ! A48   A(16,15,29)           119.9823         estimate D2E/DX2                !
 ! D1    D(6,1,2,3)             -0.0128         estimate D2E/DX2                !
 ! D2    D(6,1,2,19)          -179.9435         estimate D2E/DX2                !
 ! D3    D(18,1,2,3)           179.9668         estimate D2E/DX2                !
 ! D4    D(18,1,2,19)            0.0361         estimate D2E/DX2                !
 ! D5    D(2,1,6,5)             -0.0333         estimate D2E/DX2                !
 ! D6    D(2,1,6,22)           179.7942         estimate D2E/DX2                !
 ! D7    D(18,1,6,5)           179.9871         estimate D2E/DX2                !
 ! D8    D(18,1,6,22)           -0.1853         estimate D2E/DX2                !
 ! D9    D(1,2,3,4)              0.2135         estimate D2E/DX2                !
 ! D10   D(1,2,3,20)           179.9844         estimate D2E/DX2                !
 ! D11   D(19,2,3,4)          -179.8557         estimate D2E/DX2                !
 ! D12   D(19,2,3,20)           -0.0848         estimate D2E/DX2                !
 ! D13   D(2,3,4,5)             -0.3594         estimate D2E/DX2                !
 ! D14   D(2,3,4,7)           -179.8889         estimate D2E/DX2                !
 ! D15   D(20,3,4,5)           179.8714         estimate D2E/DX2                !
 ! D16   D(20,3,4,7)             0.3419         estimate D2E/DX2                !
 ! D17   D(3,4,5,6)              0.3128         estimate D2E/DX2                !
 ! D18   D(3,4,5,21)          -179.3197         estimate D2E/DX2                !
 ! D19   D(7,4,5,6)            179.8332         estimate D2E/DX2                !
 ! D20   D(7,4,5,21)             0.2007         estimate D2E/DX2                !
 ! D21   D(3,4,7,8)           -108.6424         estimate D2E/DX2                !
 ! D22   D(3,4,7,9)            125.2291         estimate D2E/DX2                !
 ! D23   D(3,4,7,23)            10.3902         estimate D2E/DX2                !
 ! D24   D(5,4,7,8)             71.8441         estimate D2E/DX2                !
 ! D25   D(5,4,7,9)            -54.2845         estimate D2E/DX2                !
 ! D26   D(5,4,7,23)          -169.1234         estimate D2E/DX2                !
 ! D27   D(4,5,6,1)             -0.1203         estimate D2E/DX2                !
 ! D28   D(4,5,6,22)          -179.9478         estimate D2E/DX2                !
 ! D29   D(21,5,6,1)           179.5158         estimate D2E/DX2                !
 ! D30   D(21,5,6,22)           -0.3117         estimate D2E/DX2                !
 ! D31   D(4,7,8,10)            99.6882         estimate D2E/DX2                !
 ! D32   D(4,7,8,14)           -80.605          estimate D2E/DX2                !
 ! D33   D(9,7,8,10)          -136.1227         estimate D2E/DX2                !
 ! D34   D(9,7,8,14)            43.5841         estimate D2E/DX2                !
 ! D35   D(23,7,8,10)          -18.9421         estimate D2E/DX2                !
 ! D36   D(23,7,8,14)          160.7646         estimate D2E/DX2                !
 ! D37   D(4,7,9,15)          -170.2488         estimate D2E/DX2                !
 ! D38   D(4,7,9,24)             7.779          estimate D2E/DX2                !
 ! D39   D(8,7,9,15)            64.7065         estimate D2E/DX2                !
 ! D40   D(8,7,9,24)          -117.2657         estimate D2E/DX2                !
 ! D41   D(23,7,9,15)          -54.0825         estimate D2E/DX2                !
 ! D42   D(23,7,9,24)          123.9454         estimate D2E/DX2                !
 ! D43   D(7,8,10,11)          179.8527         estimate D2E/DX2                !
 ! D44   D(7,8,10,17)           -0.7082         estimate D2E/DX2                !
 ! D45   D(14,8,10,11)           0.1399         estimate D2E/DX2                !
 ! D46   D(14,8,10,17)         179.5791         estimate D2E/DX2                !
 ! D47   D(7,8,14,13)         -179.7399         estimate D2E/DX2                !
 ! D48   D(7,8,14,28)           -0.3624         estimate D2E/DX2                !
 ! D49   D(10,8,14,13)          -0.0253         estimate D2E/DX2                !
 ! D50   D(10,8,14,28)         179.3522         estimate D2E/DX2                !
 ! D51   D(7,9,15,16)          179.1235         estimate D2E/DX2                !
 ! D52   D(7,9,15,29)           -0.8253         estimate D2E/DX2                !
 ! D53   D(24,9,15,16)           1.0806         estimate D2E/DX2                !
 ! D54   D(24,9,15,29)        -178.8681         estimate D2E/DX2                !
 ! D55   D(8,10,11,12)          -0.1735         estimate D2E/DX2                !
 ! D56   D(8,10,11,25)         179.8523         estimate D2E/DX2                !
 ! D57   D(17,10,11,12)       -179.6295         estimate D2E/DX2                !
 ! D58   D(17,10,11,25)          0.3963         estimate D2E/DX2                !
 ! D59   D(10,11,12,13)          0.0894         estimate D2E/DX2                !
 ! D60   D(10,11,12,26)       -179.8758         estimate D2E/DX2                !
 ! D61   D(25,11,12,13)       -179.9362         estimate D2E/DX2                !
 ! D62   D(25,11,12,26)          0.0986         estimate D2E/DX2                !
 ! D63   D(11,12,13,14)          0.0249         estimate D2E/DX2                !
 ! D64   D(11,12,13,27)       -179.9169         estimate D2E/DX2                !
 ! D65   D(26,12,13,14)        179.9901         estimate D2E/DX2                !
 ! D66   D(26,12,13,27)          0.0483         estimate D2E/DX2                !
 ! D67   D(12,13,14,8)          -0.0567         estimate D2E/DX2                !
 ! D68   D(12,13,14,28)       -179.4401         estimate D2E/DX2                !
 ! D69   D(27,13,14,8)         179.8851         estimate D2E/DX2                !
 ! D70   D(27,13,14,28)          0.5017         estimate D2E/DX2                !
 --------------------------------------------------------------------------------
 Trust Radius=3.00D-01 FncErr=5.00D-06 GrdErr=5.00D-06 EigMax=2.50D+02 EigMin=1.00D-04
 Number of steps in this run=    158 maximum allowed number of steps=    174.
 GradGradGradGradGradGradGradGradGradGradGradGradGradGradGradGradGradGrad

                          Input orientation:                          
 ---------------------------------------------------------------------
 Center     Atomic      Atomic             Coordinates (Angstroms)
 Number     Number       Type             X           Y           Z
 ---------------------------------------------------------------------
      1          6           0        3.467300    3.365000   -1.717500
      2          6           0        2.201500    3.458700   -1.116100
      3          6           0        1.442300    2.297100   -0.893200
      4          6           0        1.936600    1.026300   -1.262700
      5          6           0        3.210800    0.950700   -1.869600
      6          6           0        3.971500    2.110400   -2.094500
      7          6           0        1.114400   -0.186800   -1.019100
      8          6           0        1.683400   -1.015500    0.084700
      9          7           0        0.949500   -0.910900   -2.239200
     10          6           0        1.152900   -0.951100    1.396000
     11          6           0        1.696200   -1.739600    2.426800
     12          6           0        2.770400   -2.603300    2.164200
     13          6           0        3.306100   -2.679700    0.869400
     14          6           0        2.765700   -1.890800   -0.160200
     15          6           0        0.099500   -1.947000   -2.375300
     16          8           0        0.003900   -2.516100   -3.483700
     17          9           0        0.159500   -0.156500    1.686100
     18          1           0        4.019200    4.207700   -1.880300
     19          1           0        1.832400    4.369900   -0.841900
     20          1           0        0.523900    2.379100   -0.455000
     21          1           0        3.587800    0.046800   -2.156000
     22          1           0        4.889700    2.041300   -2.534400
     23          1           0        0.111700    0.139500   -0.728400
     24          1           0        1.451900   -0.629600   -3.020200
     25          1           0        1.310600   -1.687000    3.371100
     26          1           0        3.161300   -3.175300    2.912700
     27          1           0        4.086000   -3.307500    0.675400
     28          1           0        3.160300   -1.963700   -1.098500
     29          1           0       -0.463500   -2.268200   -1.586700
 ---------------------------------------------------------------------
                    Distance matrix (angstroms):
                    1          2          3          4          5
     1  C    0.000000
     2  C    1.404532   0.000000
     3  C    2.433209   1.405483   0.000000
     4  C    2.831855   2.451170   1.412726   0.000000
     5  C    2.432647   2.806513   2.427703   1.413375   0.000000
     6  C    1.403698   2.430654   2.806213   2.451119   1.405044
     7  C    4.317312   3.805373   2.508611   1.485586   2.532222
     8  C    5.061522   4.661418   3.462331   2.459379   3.165151
     9  N    4.989470   4.682122   3.513664   2.383414   2.952226
    10  C    5.803365   5.182330   3.984343   3.404847   4.303015
    11  C    6.809476   6.311085   5.232763   4.617402   5.290631
    12  C    7.153591   6.916058   5.926674   5.060915   5.394109
    13  C    6.576962   6.545403   5.599022   4.489523   4.548737
    14  C    5.526379   5.463444   4.452773   3.226823   3.345786
    15  C    6.323932   5.935114   4.691707   3.667878   4.281657
    16  O    7.049960   6.792143   5.652130   4.606166   4.990814
    17  F    5.909907   5.009168   3.783982   3.640401   4.814491
    18  H    1.020412   2.109274   3.356363   3.852267   3.355842
    19  H    2.109359   1.020640   2.109813   3.371586   3.827151
    20  H    3.351046   2.101650   1.020883   2.116168   3.355719
    21  H    3.349217   3.826785   3.355843   2.117514   1.020387
    22  H    2.107778   3.353657   3.826688   3.371683   2.109520
    23  H    4.758384   3.941404   2.540255   2.098130   3.400706
    24  H    4.660010   4.571837   3.617982   2.462873   2.629631
    25  H    7.487851   6.885267   5.837350   5.406105   6.167103
    26  H    8.019221   7.820639   6.883821   6.048743   6.316385
    27  H    7.115548   7.248605   6.392276   5.211331   5.037387
    28  H    5.373309   5.506544   4.598705   3.234888   3.015107
    29  H    6.870316   6.334120   4.995496   4.088910   4.893039
                    6          7          8          9         10
     6  C    0.000000
     7  C    3.820554   0.000000
     8  C    4.444723   1.492943   0.000000
     9  N    4.275708   1.428341   2.439275   0.000000
    10  C    5.431471   2.533445   1.416010   3.641108   0.000000
    11  C    6.359374   3.824122   2.451513   4.797485   1.406931
    12  C    6.465148   4.326108   2.833196   5.056662   2.436432
    13  C    5.672082   3.818970   2.453257   4.283178   2.810985
    14  C    4.604896   2.523513   1.413329   2.929339   2.430210
    15  C    5.615490   2.442868   3.070510   1.347044   4.040318
    16  O    6.251098   3.568347   4.219716   2.240448   5.251752
    17  F    5.827788   2.868947   2.371631   4.074457   1.304757
    18  H    2.108749   5.337711   6.049711   5.979292   6.750040
    19  H    3.354116   4.616323   5.466564   5.533426   5.812311
    20  H    3.827023   2.692720   3.627537   3.766776   3.861615
    21  H    2.099870   2.732182   3.126653   2.807978   4.420548
    22  H    1.020479   4.638260   5.146268   4.932322   6.194044
    23  H    4.544088   1.093794   2.113149   2.021822   2.605107
    24  H    3.835740   2.077108   3.137342   0.970307   4.437971
    25  H    7.167525   4.643592   3.374954   5.675226   2.113631
    26  H    7.325783   5.346025   3.853117   6.046622   3.358737
    27  H    6.085975   4.630389   3.372637   4.906752   3.830791
    28  H    4.271809   2.710975   2.116667   2.701337   3.358205
    29  H    6.252937   2.672857   2.995332   2.065088   3.639231
                   11         12         13         14         15
    11  C    0.000000
    12  C    1.403154   0.000000
    13  C    2.429210   1.403324   0.000000
    14  C    2.803437   2.431155   1.405159   0.000000
    15  C    5.064843   5.307683   4.620304   3.466763   0.000000
    16  O    6.196841   6.289666   5.466331   4.366256   1.249626
    17  F    2.327292   3.610015   4.115171   3.634405   4.438971
    18  H    7.701806   8.019177   7.450211   6.459234   7.313645
    19  H    6.930292   7.651274   7.402513   6.366485   6.727368
    20  H    5.161661   6.060634   5.923355   4.831627   4.752137
    21  H    5.269861   5.133741   4.082426   2.900579   4.023875
    22  H    7.007650   6.938342   6.031707   5.060594   6.235212
    23  H    3.999618   4.791531   4.550280   3.389496   2.658178
    24  H    5.564314   5.701924   4.771787   3.390619   1.995100
    25  H    1.021350   2.104098   3.350519   3.824778   5.878391
    26  H    2.108044   1.019921   2.107525   3.353976   6.232679
    27  H    3.352142   2.107896   1.019810   2.109137   5.200953
    28  H    3.823814   3.347584   2.099177   1.020505   3.316473
    29  H    4.588235   4.963834   4.517925   3.550361   1.020798
                   16         17         18         19         20
    16  O    0.000000
    17  F    5.684959   0.000000
    18  H    7.993936   6.831013   0.000000
    19  H    7.598652   5.447722   2.426248   0.000000
    20  H    5.779828   3.338617   4.194327   2.413534   0.000000
    21  H    4.601693   5.153281   4.192279   4.847420   4.209573
    22  H    6.748489   6.709526   2.424646   4.199288   4.847497
    23  H    3.828252   2.433046   5.757229   4.568367   2.293570
    24  H    2.422895   4.903405   5.593735   5.466697   4.061245
    25  H    7.027315   2.550821   8.346329   7.396464   5.638360
    26  H    7.163634   4.430407   8.844068   8.531884   7.010609
    27  H    5.881154   5.134951   7.938154   8.143917   6.804688
    28  H    3.994645   4.474904   6.279737   6.476392   5.120997
    29  H    1.969397   3.944442   7.881502   7.063303   4.883964
                   21         22         23         24         25
    21  H    0.000000
    22  H    2.411672   0.000000
    23  H    3.758977   5.450483   0.000000
    24  H    2.401339   4.380431   2.764055   0.000000
    25  H    6.224190   7.847618   4.645359   6.479720   0.000000
    26  H    6.021258   7.737647   5.791854   6.678468   2.418731
    27  H    4.417732   6.289548   5.444954   5.269449   4.194719
    28  H    2.311530   4.592674   3.722148   2.896789   4.845129
    29  H    4.700676   6.937339   2.620029   2.899774   5.297641
                   26         27         28         29
    26  H    0.000000
    27  H    2.424471   0.000000
    28  H    4.190191   2.410278   0.000000
    29  H    5.848641   5.186057   3.669194   0.000000
 Symmetry turned off by external request.
 Stoichiometry    C14H12FNO
 Framework group  C1[X(C14H12FNO)]
 Deg. of freedom    81
 Full point group                 C1      NOp   1
 Rotational constants (GHZ):           0.5644149           0.3681739           0.2958824
 Standard basis: 6-311+G(d) (5D, 7F)
   410 basis functions,   672 primitive gaussians,   427 cartesian basis functions
    60 alpha electrons       60 beta electrons
       nuclear repulsion energy      1137.8773458467 Hartrees.
 NAtoms=   29 NActive=   29 NUniq=   29 SFac= 1.00D+00 NAtFMM=   60 NAOKFM=F Big=F
 Integral buffers will be    131072 words long.
 Raffenetti 2 integral format.
 Two-electron integral symmetry is turned off.
 ------------------------------------------------------------------------------
 Polarizable Continuum Model (PCM)
 =================================
 Model                : PCM.
 Atomic radii         : UFF (Universal Force Field).
 Polarization charges : Total charges.
 Charge compensation  : None.
 Solution method      : On-the-fly selection.
 Cavity type          : Scaled VdW (van der Waals Surface) (Alpha=1.100).
 Cavity algorithm     : GePol (No added spheres)
                        Default sphere list used, NSphG=   29.
                        Lebedev-Laikov grids with approx.  5.0 points / Ang**2.
                        Smoothing algorithm: York/Karplus (Gamma=1.0000).
                        Polarization charges: spherical gaussians, with
                                              point-specific exponents (IZeta= 3).
                        Self-potential: point-specific (ISelfS= 7).
                        Self-field    : sphere-specific E.n sum rule (ISelfD= 2).
 1st derivatives      : Analytical E(r).r(x)/FMM algorithm (CHGder, D1EAlg=3).
                        Cavity 1st derivative terms included.
 Solvent              : DiMethylSulfoxide, Eps=  46.826000 Eps(inf)=   2.007889
 ------------------------------------------------------------------------------
 One-electron integrals computed using PRISM.
 NBasis=   410 RedAO= T EigKep=  1.21D-06  NBF=   410
 NBsUse=   409 1.00D-06 EigRej=  9.78D-07 NBFU=   409
 ExpMin= 4.38D-02 ExpMax= 1.14D+04 ExpMxC= 1.72D+03 IAcc=3 IRadAn=         7 AccDes= 0.00D+00
 Harris functional with IExCor= 1009 and IRadAn=       7 diagonalized for initial guess.
 HarFok:  IExCor= 1009 AccDes= 0.00D+00 IRadAn=         7 IDoV= 1 UseB2=F ITyADJ=14
 ICtDFT=  3500011 ScaDFX=  1.000000  1.000000  1.000000  1.000000
 FoFCou: FMM=F IPFlag=           0 FMFlag=      100000 FMFlg1=           0
         NFxFlg=           0 DoJE=T BraDBF=F KetDBF=T FulRan=T
         wScrn=  0.000000 ICntrl=       500 IOpCl=  0 I1Cent=   200000004 NGrid=           0
         NMat0=    1 NMatS0=      1 NMatT0=    0 NMatD0=    1 NMtDS0=    0 NMtDT0=    0
 Symmetry not used in FoFCou.
 Requested convergence on RMS density matrix=1.00D-08 within 128 cycles.
 Requested convergence on MAX density matrix=1.00D-06.
 Requested convergence on             energy=1.00D-06.
 No special actions if energy rises.
 Inv3:  Mode=1 IEnd=    15746043.
 Iteration    1 A*A^-1 deviation from unit magnitude is 5.33D-15 for   1144.
 Iteration    1 A*A^-1 deviation from orthogonality  is 2.31D-15 for   2157    182.
 Iteration    1 A^-1*A deviation from unit magnitude is 5.33D-15 for   1144.
 Iteration    1 A^-1*A deviation from orthogonality  is 3.42D-15 for   2286   1638.
 Error on total polarization charges =  0.01585
 SCF Done:  E(RM062X) =  -770.389575138     A.U. after   16 cycles
            NFock= 16  Conv=0.51D-08     -V/T= 2.0026

 **********************************************************************

            Population analysis using the SCF density.

 **********************************************************************

 Alpha  occ. eigenvalues --  -25.27715 -19.60504 -14.78428 -10.65285 -10.64642
 Alpha  occ. eigenvalues --  -10.60487 -10.57329 -10.57094 -10.55740 -10.55447
 Alpha  occ. eigenvalues --  -10.55368 -10.55330 -10.55166 -10.55048 -10.54932
 Alpha  occ. eigenvalues --  -10.54876 -10.54774  -1.41155  -1.16598  -1.06921
 Alpha  occ. eigenvalues --   -0.97744  -0.96911  -0.90333  -0.86270  -0.85919
 Alpha  occ. eigenvalues --   -0.85842  -0.79708  -0.75351  -0.73035  -0.71604
 Alpha  occ. eigenvalues --   -0.70863  -0.68992  -0.65138  -0.62352  -0.61778
 Alpha  occ. eigenvalues --   -0.60549  -0.59695  -0.59110  -0.57640  -0.55283
 Alpha  occ. eigenvalues --   -0.54302  -0.52944  -0.51653  -0.50739  -0.50450
 Alpha  occ. eigenvalues --   -0.49802  -0.48765  -0.47364  -0.45279  -0.44051
 Alpha  occ. eigenvalues --   -0.43771  -0.43108  -0.41905  -0.41608  -0.35710
 Alpha  occ. eigenvalues --   -0.33818  -0.32046  -0.31822  -0.31173  -0.30142
 Alpha virt. eigenvalues --   -0.01334   0.00087   0.00868   0.00940   0.01728
 Alpha virt. eigenvalues --    0.01990   0.02065   0.02354   0.02840   0.03700
 Alpha virt. eigenvalues --    0.03955   0.04108   0.04764   0.05191   0.05905
 Alpha virt. eigenvalues --    0.06193   0.06861   0.07439   0.07718   0.08188
 Alpha virt. eigenvalues --    0.09372   0.09588   0.10366   0.10601   0.10983
 Alpha virt. eigenvalues --    0.11183   0.12240   0.13052   0.13285   0.13660
 Alpha virt. eigenvalues --    0.14050   0.14512   0.14606   0.15468   0.15861
 Alpha virt. eigenvalues --    0.16391   0.16575   0.16932   0.16975   0.17272
 Alpha virt. eigenvalues --    0.17721   0.18698   0.19101   0.19224   0.20167
 Alpha virt. eigenvalues --    0.20474   0.20737   0.21103   0.21175   0.21580
 Alpha virt. eigenvalues --    0.21898   0.22038   0.22403   0.22876   0.23182
 Alpha virt. eigenvalues --    0.23429   0.23852   0.24189   0.24485   0.24834
 Alpha virt. eigenvalues --    0.25261   0.25466   0.25565   0.26144   0.26735
 Alpha virt. eigenvalues --    0.26981   0.27487   0.27915   0.28130   0.28582
 Alpha virt. eigenvalues --    0.28766   0.29263   0.29833   0.29905   0.30243
 Alpha virt. eigenvalues --    0.31168   0.31386   0.31733   0.32661   0.32732
 Alpha virt. eigenvalues --    0.34397   0.34616   0.34776   0.35429   0.36573
 Alpha virt. eigenvalues --    0.37037   0.37405   0.37914   0.39376   0.40115
 Alpha virt. eigenvalues --    0.40443   0.40918   0.41540   0.42716   0.43230
 Alpha virt. eigenvalues --    0.44341   0.44914   0.46359   0.47286   0.51237
 Alpha virt. eigenvalues --    0.51958   0.53523   0.55659   0.56240   0.56814
 Alpha virt. eigenvalues --    0.57432   0.57708   0.58535   0.58644   0.59599
 Alpha virt. eigenvalues --    0.60430   0.60711   0.61219   0.61303   0.61606
 Alpha virt. eigenvalues --    0.62577   0.63124   0.64201   0.64925   0.65811
 Alpha virt. eigenvalues --    0.67445   0.68269   0.69172   0.69936   0.70523
 Alpha virt. eigenvalues --    0.70804   0.72301   0.72936   0.73461   0.74012
 Alpha virt. eigenvalues --    0.74674   0.74895   0.75929   0.76300   0.76629
 Alpha virt. eigenvalues --    0.76836   0.77105   0.78054   0.78703   0.79416
 Alpha virt. eigenvalues --    0.80002   0.81184   0.81957   0.83983   0.84517
 Alpha virt. eigenvalues --    0.84758   0.85970   0.86151   0.87345   0.87373
 Alpha virt. eigenvalues --    0.88284   0.89309   0.89657   0.90639   0.91982
 Alpha virt. eigenvalues --    0.92722   0.93239   0.94113   0.94599   0.97126
 Alpha virt. eigenvalues --    0.97641   1.00416   1.01111   1.02403   1.02776
 Alpha virt. eigenvalues --    1.05062   1.06616   1.08022   1.09500   1.10925
 Alpha virt. eigenvalues --    1.11539   1.11609   1.14623   1.17758   1.18063
 Alpha virt. eigenvalues --    1.19970   1.20729   1.21633   1.23419   1.24038
 Alpha virt. eigenvalues --    1.24700   1.25845   1.26785   1.27772   1.28806
 Alpha virt. eigenvalues --    1.32001   1.33212   1.36627   1.37483   1.37929
 Alpha virt. eigenvalues --    1.39530   1.42182   1.45783   1.47815   1.49433
 Alpha virt. eigenvalues --    1.50181   1.50937   1.54245   1.55539   1.56028
 Alpha virt. eigenvalues --    1.57802   1.59226   1.59971   1.60621   1.62562
 Alpha virt. eigenvalues --    1.62827   1.64345   1.65237   1.67866   1.70144
 Alpha virt. eigenvalues --    1.74777   1.76330   1.77131   1.78897   1.80437
 Alpha virt. eigenvalues --    1.81323   1.82701   1.84213   1.85418   1.86852
 Alpha virt. eigenvalues --    1.88274   1.89642   1.91430   1.92282   1.92427
 Alpha virt. eigenvalues --    1.94092   1.94849   1.96125   1.97146   1.97970
 Alpha virt. eigenvalues --    1.99797   2.02741   2.03181   2.03515   2.04157
 Alpha virt. eigenvalues --    2.05007   2.13284   2.16161   2.21171   2.22155
 Alpha virt. eigenvalues --    2.25416   2.27613   2.27872   2.29070   2.29529
 Alpha virt. eigenvalues --    2.30324   2.32985   2.34009   2.35768   2.36351
 Alpha virt. eigenvalues --    2.38095   2.39361   2.46747   2.49127   2.49959
 Alpha virt. eigenvalues --    2.51293   2.51593   2.55635   2.58597   2.62545
 Alpha virt. eigenvalues --    2.65028   2.68786   2.72484   2.74004   2.75930
 Alpha virt. eigenvalues --    2.80471   2.81106   2.82806   2.84544   2.85854
 Alpha virt. eigenvalues --    2.87583   2.88208   2.90149   2.93248   2.96301
 Alpha virt. eigenvalues --    2.96729   2.98022   2.98230   2.99763   3.01155
 Alpha virt. eigenvalues --    3.05122   3.11941   3.13628   3.14761   3.21512
 Alpha virt. eigenvalues --    3.22958   3.23858   3.27668   3.32883   3.34652
 Alpha virt. eigenvalues --    3.37181   3.37562   3.38313   3.39691   3.40082
 Alpha virt. eigenvalues --    3.42451   3.43084   3.44159   3.45724   3.49434
 Alpha virt. eigenvalues --    3.55659   3.59238   3.65099   3.68933   3.70319
 Alpha virt. eigenvalues --    3.71342   3.72323   3.74352   3.77504   3.87212
 Alpha virt. eigenvalues --    3.89426   3.96528   4.01200   4.02927   4.07388
 Alpha virt. eigenvalues --    4.08950   4.10076   4.12021   4.21761   4.23748
 Alpha virt. eigenvalues --    4.32344   4.63016   4.78638   4.79055   4.95078
 Alpha virt. eigenvalues --    4.98683   5.17864   5.26481   5.81502   6.47731
 Alpha virt. eigenvalues --    6.62563   6.92628  23.46129  23.49411  23.85806
 Alpha virt. eigenvalues --   23.89353  23.90241  23.92518  23.94699  23.95921
 Alpha virt. eigenvalues --   24.05765  24.07245  24.08039  24.09414  24.16334
 Alpha virt. eigenvalues --   24.17417  35.61654  50.06719  66.95131
          Condensed to atoms (all electrons):
               1          2          3          4          5          6
     1  C    6.971493  -0.813835   1.449146  -1.915730   1.739820  -1.086312
     2  C   -0.813835   8.735166  -2.475310   1.935302  -2.474995   1.717237
     3  C    1.449146  -2.475310  16.540053  -1.016639  -2.581091  -1.245979
     4  C   -1.915730   1.935302  -1.016639  25.113877  -9.543752   2.684597
     5  C    1.739820  -2.474995  -2.581091  -9.543752  19.471072  -6.034747
     6  C   -1.086312   1.717237  -1.245979   2.684597  -6.034747  10.920816
     7  C   -0.614247  -0.123817  -7.185408  -7.837899   5.250179  -0.332247
     8  C    0.222311  -0.297208   3.139036  -4.832998   0.183804  -0.371997
     9  N    0.073378  -0.125423   0.520479  -0.904286   0.489268  -0.093216
    10  C   -0.117724   0.092102  -1.277515  -1.387614  -0.197487  -0.141112
    11  C    0.017630  -0.065241  -0.283152  -0.448184   0.403066  -0.060716
    12  C   -0.010712   0.030088  -0.048862   0.112948  -0.098740   0.037903
    13  C    0.071340  -0.106301   0.498066   0.886251  -0.298873  -0.176221
    14  C    0.001830   0.211857   0.374849   3.165974  -0.808263   0.642865
    15  C    0.002393  -0.037340  -0.064002  -0.465667   0.117507   0.000027
    16  O   -0.000481   0.001222  -0.003800   0.017598  -0.008963  -0.004007
    17  F   -0.002455  -0.021045  -0.134998  -0.043761   0.054236   0.002432
    18  H    0.235151   0.104692  -0.100181   0.060898  -0.067295   0.094029
    19  H    0.081075   0.221772   0.016555   0.007556   0.042667  -0.047722
    20  H   -0.029999   0.062265   0.226043   0.016769  -0.060088   0.012445
    21  H   -0.026519   0.003628  -0.036908  -0.046410   0.231387   0.061929
    22  H    0.079134  -0.032714   0.008528  -0.023015   0.044765   0.246355
    23  H    0.004717   0.019886   0.079119  -0.232628  -0.019923  -0.014169
    24  H   -0.003485   0.004819  -0.039496   0.158047  -0.028566   0.022264
    25  H   -0.000030  -0.000043  -0.001224   0.000646   0.000653   0.000174
    26  H    0.000025  -0.000055  -0.000137   0.000703   0.000367  -0.000147
    27  H    0.000013  -0.000004  -0.000678  -0.004457   0.004235   0.000673
    28  H    0.000256  -0.001188   0.008338  -0.026833   0.005221   0.014067
    29  H   -0.000153  -0.001993  -0.022413  -0.021050   0.005105  -0.002031
               7          8          9         10         11         12
     1  C   -0.614247   0.222311   0.073378  -0.117724   0.017630  -0.010712
     2  C   -0.123817  -0.297208  -0.125423   0.092102  -0.065241   0.030088
     3  C   -7.185408   3.139036   0.520479  -1.277515  -0.283152  -0.048862
     4  C   -7.837899  -4.832998  -0.904286  -1.387614  -0.448184   0.112948
     5  C    5.250179   0.183804   0.489268  -0.197487   0.403066  -0.098740
     6  C   -0.332247  -0.371997  -0.093216  -0.141112  -0.060716   0.037903
     7  C   27.343438  -7.316981  -1.951937   7.780872   0.181525  -0.174674
     8  C   -7.316981  22.792293   1.091277  -8.645009  -0.949038  -1.872288
     9  N   -1.951937   1.091277   7.921883  -0.802072  -0.007046   0.018154
    10  C    7.780872  -8.645009  -0.802072  22.364099  -4.318615   1.629900
    11  C    0.181525  -0.949038  -0.007046  -4.318615  11.624464  -0.647722
    12  C   -0.174674  -1.872288   0.018154   1.629900  -0.647722   6.915763
    13  C   -1.791637   0.766772   0.074225  -2.786548   1.390080  -0.760002
    14  C   -8.064425   1.254012   0.888339  -6.513482  -0.877028   0.845144
    15  C    0.114863   0.214447   0.042842  -0.115073   0.045619  -0.025110
    16  O    0.053889  -0.042576  -0.082316  -0.004422  -0.001414  -0.000054
    17  F    0.115883  -0.313875   0.001947   0.553109  -0.202030   0.036647
    18  H    0.007970  -0.001692  -0.000251   0.000382  -0.000053   0.000035
    19  H    0.009468  -0.001092   0.000542   0.002516   0.000142  -0.000021
    20  H    0.071169   0.014527   0.000968   0.015417   0.000347   0.000836
    21  H    0.120295   0.085354   0.010988   0.024426  -0.001925  -0.002805
    22  H    0.004026   0.005421   0.001543   0.000014  -0.000027  -0.000040
    23  H    0.362433   0.157376  -0.018295  -0.015134  -0.012337   0.003807
    24  H    0.077225  -0.108634   0.238865   0.018173   0.001827  -0.000249
    25  H    0.000109   0.033339   0.000193  -0.081454   0.315597   0.069178
    26  H    0.003955   0.050739  -0.000012  -0.058496   0.084502   0.242267
    27  H    0.005440   0.026704   0.000060   0.008039  -0.019858   0.049909
    28  H    0.039268   0.138811   0.009859  -0.029371   0.009247  -0.035940
    29  H    0.159304  -0.029596  -0.206925   0.020886  -0.003142  -0.002546
              13         14         15         16         17         18
     1  C    0.071340   0.001830   0.002393  -0.000481  -0.002455   0.235151
     2  C   -0.106301   0.211857  -0.037340   0.001222  -0.021045   0.104692
     3  C    0.498066   0.374849  -0.064002  -0.003800  -0.134998  -0.100181
     4  C    0.886251   3.165974  -0.465667   0.017598  -0.043761   0.060898
     5  C   -0.298873  -0.808263   0.117507  -0.008963   0.054236  -0.067295
     6  C   -0.176221   0.642865   0.000027  -0.004007   0.002432   0.094029
     7  C   -1.791637  -8.064425   0.114863   0.053889   0.115883   0.007970
     8  C    0.766772   1.254012   0.214447  -0.042576  -0.313875  -0.001692
     9  N    0.074225   0.888339   0.042842  -0.082316   0.001947  -0.000251
    10  C   -2.786548  -6.513482  -0.115073  -0.004422   0.553109   0.000382
    11  C    1.390080  -0.877028   0.045619  -0.001414  -0.202030  -0.000053
    12  C   -0.760002   0.845144  -0.025110  -0.000054   0.036647   0.000035
    13  C   10.090104  -1.686506   0.122339  -0.001489  -0.032817  -0.000112
    14  C   -1.686506  17.264626  -0.020118  -0.000047   0.026406   0.000285
    15  C    0.122339  -0.020118   5.111607   0.421297   0.000775  -0.000035
    16  O   -0.001489  -0.000047   0.421297   8.150560  -0.000018   0.000000
    17  F   -0.032817   0.026406   0.000775  -0.000018   9.117281   0.000000
    18  H   -0.000112   0.000285  -0.000035   0.000000   0.000000   0.390402
    19  H    0.000047  -0.001813   0.000096   0.000000  -0.000005  -0.004271
    20  H   -0.001041   0.005447   0.000131  -0.000014  -0.000429  -0.000214
    21  H   -0.021295  -0.070016   0.004638   0.000452  -0.000033  -0.000277
    22  H   -0.000549  -0.001673   0.000110  -0.000002  -0.000000  -0.004261
    23  H   -0.015561   0.002427   0.010147   0.001657  -0.005495  -0.000005
    24  H   -0.000996  -0.008601  -0.039176   0.013969   0.000074   0.000012
    25  H   -0.024173   0.020229   0.000069   0.000001  -0.004021   0.000000
    26  H    0.082207  -0.069389  -0.000089  -0.000000  -0.000373  -0.000000
    27  H    0.260357   0.002906   0.000102   0.000003   0.000084   0.000000
    28  H   -0.033405   0.238372   0.010527   0.000626  -0.000262  -0.000000
    29  H    0.013141  -0.025969   0.426455  -0.032671  -0.000700   0.000000
              19         20         21         22         23         24
     1  C    0.081075  -0.029999  -0.026519   0.079134   0.004717  -0.003485
     2  C    0.221772   0.062265   0.003628  -0.032714   0.019886   0.004819
     3  C    0.016555   0.226043  -0.036908   0.008528   0.079119  -0.039496
     4  C    0.007556   0.016769  -0.046410  -0.023015  -0.232628   0.158047
     5  C    0.042667  -0.060088   0.231387   0.044765  -0.019923  -0.028566
     6  C   -0.047722   0.012445   0.061929   0.246355  -0.014169   0.022264
     7  C    0.009468   0.071169   0.120295   0.004026   0.362433   0.077225
     8  C   -0.001092   0.014527   0.085354   0.005421   0.157376  -0.108634
     9  N    0.000542   0.000968   0.010988   0.001543  -0.018295   0.238865
    10  C    0.002516   0.015417   0.024426   0.000014  -0.015134   0.018173
    11  C    0.000142   0.000347  -0.001925  -0.000027  -0.012337   0.001827
    12  C   -0.000021   0.000836  -0.002805  -0.000040   0.003807  -0.000249
    13  C    0.000047  -0.001041  -0.021295  -0.000549  -0.015561  -0.000996
    14  C   -0.001813   0.005447  -0.070016  -0.001673   0.002427  -0.008601
    15  C    0.000096   0.000131   0.004638   0.000110   0.010147  -0.039176
    16  O    0.000000  -0.000014   0.000452  -0.000002   0.001657   0.013969
    17  F   -0.000005  -0.000429  -0.000033  -0.000000  -0.005495   0.000074
    18  H   -0.004271  -0.000214  -0.000277  -0.004261  -0.000005   0.000012
    19  H    0.389319  -0.003612   0.000090  -0.000185  -0.000017  -0.000007
    20  H   -0.003612   0.394597  -0.000180   0.000071   0.002796   0.000043
    21  H    0.000090  -0.000180   0.391831  -0.002979   0.000120  -0.002870
    22  H   -0.000185   0.000071  -0.002979   0.388192   0.000019  -0.000104
    23  H   -0.000017   0.002796   0.000120   0.000019   0.372169  -0.001682
    24  H   -0.000007   0.000043  -0.002870  -0.000104  -0.001682   0.295415
    25  H   -0.000000  -0.000000   0.000001  -0.000000   0.000026  -0.000001
    26  H    0.000000  -0.000000   0.000000   0.000000  -0.000005   0.000000
    27  H   -0.000000   0.000000  -0.000019  -0.000000   0.000016   0.000003
    28  H   -0.000000  -0.000008   0.000152  -0.000012  -0.000118  -0.002046
    29  H    0.000000   0.000021   0.000075  -0.000000  -0.000960   0.003591
              25         26         27         28         29
     1  C   -0.000030   0.000025   0.000013   0.000256  -0.000153
     2  C   -0.000043  -0.000055  -0.000004  -0.001188  -0.001993
     3  C   -0.001224  -0.000137  -0.000678   0.008338  -0.022413
     4  C    0.000646   0.000703  -0.004457  -0.026833  -0.021050
     5  C    0.000653   0.000367   0.004235   0.005221   0.005105
     6  C    0.000174  -0.000147   0.000673   0.014067  -0.002031
     7  C    0.000109   0.003955   0.005440   0.039268   0.159304
     8  C    0.033339   0.050739   0.026704   0.138811  -0.029596
     9  N    0.000193  -0.000012   0.000060   0.009859  -0.206925
    10  C   -0.081454  -0.058496   0.008039  -0.029371   0.020886
    11  C    0.315597   0.084502  -0.019858   0.009247  -0.003142
    12  C    0.069178   0.242267   0.049909  -0.035940  -0.002546
    13  C   -0.024173   0.082207   0.260357  -0.033405   0.013141
    14  C    0.020229  -0.069389   0.002906   0.238372  -0.025969
    15  C    0.000069  -0.000089   0.000102   0.010527   0.426455
    16  O    0.000001  -0.000000   0.000003   0.000626  -0.032671
    17  F   -0.004021  -0.000373   0.000084  -0.000262  -0.000700
    18  H    0.000000  -0.000000   0.000000  -0.000000   0.000000
    19  H   -0.000000   0.000000  -0.000000  -0.000000   0.000000
    20  H   -0.000000  -0.000000   0.000000  -0.000008   0.000021
    21  H    0.000001   0.000000  -0.000019   0.000152   0.000075
    22  H   -0.000000   0.000000  -0.000000  -0.000012  -0.000000
    23  H    0.000026  -0.000005   0.000016  -0.000118  -0.000960
    24  H   -0.000001   0.000000   0.000003  -0.002046   0.003591
    25  H    0.376477  -0.003694  -0.000189   0.000066   0.000002
    26  H   -0.003694   0.381348  -0.003925  -0.000304  -0.000001
    27  H   -0.000189  -0.003925   0.385941  -0.002284  -0.000001
    28  H    0.000066  -0.000304  -0.002284   0.387129  -0.000467
    29  H    0.000002  -0.000001  -0.000001  -0.000467   0.461683
 Mulliken charges:
               1
     1  C   -0.328033
     2  C   -0.563523
     3  C   -0.342420
     4  C    0.589756
     5  C    0.179431
     6  C   -0.847188
     7  C   -0.308040
     8  C    0.606759
     9  N   -0.193030
    10  C   -0.018806
    11  C   -0.176521
    12  C   -0.312813
    13  C   -0.517404
    14  C   -0.798241
    15  C    0.120617
    16  O   -0.478997
    17  F   -0.146560
    18  H    0.284793
    19  H    0.286900
    20  H    0.271690
    21  H    0.276871
    22  H    0.287382
    23  H    0.319615
    24  H    0.401588
    25  H    0.298070
    26  H    0.290515
    27  H    0.286931
    28  H    0.270302
    29  H    0.260355
 Sum of Mulliken charges =  -0.00000
 Mulliken charges with hydrogens summed into heavy atoms:
               1
     1  C   -0.043239
     2  C   -0.276623
     3  C   -0.070730
     4  C    0.589756
     5  C    0.456301
     6  C   -0.559807
     7  C    0.011576
     8  C    0.606759
     9  N    0.208558
    10  C   -0.018806
    11  C    0.121549
    12  C   -0.022298
    13  C   -0.230473
    14  C   -0.527939
    15  C    0.380973
    16  O   -0.478997
    17  F   -0.146560
 Electronic spatial extent (au):  <R**2>=           5655.0895
 Charge=             -0.0000 electrons
 Dipole moment (field-independent basis, Debye):
    X=              3.0722    Y=              2.7681    Z=              3.7322  Tot=              5.5705
 Quadrupole moment (field-independent basis, Debye-Ang):
   XX=            -84.4757   YY=            -97.7724   ZZ=           -114.0221
   XY=             -3.8802   XZ=             -7.1866   YZ=            -20.5340
 Traceless Quadrupole moment (field-independent basis, Debye-Ang):
   XX=             14.2811   YY=              0.9843   ZZ=            -15.2654
   XY=             -3.8802   XZ=             -7.1866   YZ=            -20.5340
 Octapole moment (field-independent basis, Debye-Ang**2):
  XXX=           -499.6236  YYY=            124.0361  ZZZ=            285.6676  XYY=           -143.0824
  XXY=              7.0830  XXZ=             21.0556  XZZ=           -154.3714  YZZ=             64.2193
  YYZ=            110.2444  XYZ=            -18.8139
 Hexadecapole moment (field-independent basis, Debye-Ang**3):
 XXXX=          -2867.4703 YYYY=          -2479.6596 ZZZZ=          -2340.9378 XXXY=           -147.7077
 XXXZ=            102.2276 YYYX=            -79.3320 YYYZ=            100.9462 ZZZX=            278.5140
 ZZZY=             11.1521 XXYY=           -762.5327 XXZZ=           -759.6889 YYZZ=           -943.5976
 XXYZ=              8.7514 YYXZ=             84.7432 ZZXY=            -88.1315
 N-N= 1.137877345847D+03 E-N=-4.073304069777D+03  KE= 7.683813301837D+02
 Merz-Kollman atomic radii used.

 **********************************************************************

            Electrostatic Properties Using The SCF Density

 **********************************************************************

       Atomic Center    1 is at   3.467300  3.365000 -1.717500
       Atomic Center    2 is at   2.201500  3.458700 -1.116100
       Atomic Center    3 is at   1.442300  2.297100 -0.893200
       Atomic Center    4 is at   1.936600  1.026300 -1.262700
       Atomic Center    5 is at   3.210800  0.950700 -1.869600
       Atomic Center    6 is at   3.971500  2.110400 -2.094500
       Atomic Center    7 is at   1.114400 -0.186800 -1.019100
       Atomic Center    8 is at   1.683400 -1.015500  0.084700
       Atomic Center    9 is at   0.949500 -0.910900 -2.239200
       Atomic Center   10 is at   1.152900 -0.951100  1.396000
       Atomic Center   11 is at   1.696200 -1.739600  2.426800
       Atomic Center   12 is at   2.770400 -2.603300  2.164200
       Atomic Center   13 is at   3.306100 -2.679700  0.869400
       Atomic Center   14 is at   2.765700 -1.890800 -0.160200
       Atomic Center   15 is at   0.099500 -1.947000 -2.375300
       Atomic Center   16 is at   0.003900 -2.516100 -3.483700
       Atomic Center   17 is at   0.159500 -0.156500  1.686100
       Atomic Center   18 is at   4.019200  4.207700 -1.880300
       Atomic Center   19 is at   1.832400  4.369900 -0.841900
       Atomic Center   20 is at   0.523900  2.379100 -0.455000
       Atomic Center   21 is at   3.587800  0.046800 -2.156000
       Atomic Center   22 is at   4.889700  2.041300 -2.534400
       Atomic Center   23 is at   0.111700  0.139500 -0.728400
       Atomic Center   24 is at   1.451900 -0.629600 -3.020200
       Atomic Center   25 is at   1.310600 -1.687000  3.371100
       Atomic Center   26 is at   3.161300 -3.175300  2.912700
       Atomic Center   27 is at   4.086000 -3.307500  0.675400
       Atomic Center   28 is at   3.160300 -1.963700 -1.098500
       Atomic Center   29 is at  -0.463500 -2.268200 -1.586700
    1261 points will be used for fitting atomic charges
 Fitting point charges to electrostatic potential
 The dipole moment will be constrained to the correct value
 Charges from ESP fit, RMS=   0.00160 RRMS=   0.08011:
 ESP charges:
               1
     1  C   -0.154971
     2  C   -0.198617
     3  C   -0.199504
     4  C    0.240174
     5  C   -0.213289
     6  C   -0.173520
     7  C   -0.391098
     8  C    0.050268
     9  N   -0.335682
    10  C    0.377126
    11  C   -0.383184
    12  C   -0.102987
    13  C   -0.242004
    14  C   -0.224527
    15  C    0.521424
    16  O   -0.683143
    17  F   -0.222103
    18  H    0.168921
    19  H    0.185131
    20  H    0.161567
    21  H    0.176684
    22  H    0.175879
    23  H    0.223415
    24  H    0.325687
    25  H    0.234044
    26  H    0.178433
    27  H    0.195360
    28  H    0.212161
    29  H    0.098358
 Sum of ESP charges =   0.00000
 ESP charges with hydrogens summed into heavy atoms:
               1
     1  C    0.013950
     2  C   -0.013487
     3  C   -0.037937
     4  C    0.240174
     5  C   -0.036606
     6  C    0.002359
     7  C   -0.167683
     8  C    0.050268
     9  N   -0.009996
    10  C    0.377126
    11  C   -0.149140
    12  C    0.075446
    13  C   -0.046644
    14  C   -0.012366
    15  C    0.619782
    16  O   -0.683143
    17  F   -0.222103
 Charge=   0.00000 Dipole=     3.0722     2.7681     3.7322 Tot=     5.5705
 -----------------------------------------------------------------

              Electrostatic Properties (Atomic Units)

 -----------------------------------------------------------------
    Center     Electric         -------- Electric Field --------
               Potential          X             Y             Z
 -----------------------------------------------------------------
    1 Atom    -14.760608
    2 Atom    -14.759661
    3 Atom    -14.757844
    4 Atom    -14.736895
    5 Atom    -14.753657
    6 Atom    -14.756894
    7 Atom    -14.693210
    8 Atom    -14.734371
    9 Atom    -18.351316
   10 Atom    -14.659993
   11 Atom    -14.753934
   12 Atom    -14.753174
   13 Atom    -14.758568
   14 Atom    -14.751033
   15 Atom    -14.671249
   16 Atom    -22.421037
   17 Atom    -26.557087
   18 Atom     -1.089920
   19 Atom     -1.089020
   20 Atom     -1.087386
   21 Atom     -1.078679
   22 Atom     -1.086442
   23 Atom     -1.079386
   24 Atom     -0.995718
   25 Atom     -1.077650
   26 Atom     -1.083078
   27 Atom     -1.087707
   28 Atom     -1.080630
   29 Atom     -1.065878
 -----------------------------------------------------------------
 ******************************Gaussian NBO Version 3.1******************************
             N A T U R A L   A T O M I C   O R B I T A L   A N D
          N A T U R A L   B O N D   O R B I T A L   A N A L Y S I S
 ******************************Gaussian NBO Version 3.1******************************

       /RESON  / : Allow strongly delocalized NBO set
       /BNDIDX / : Print bond indices based on the NAO density matrix

 Analyzing the SCF density

 Job title: BHFA_oF_conf4                                                   

 Storage needed:    507262 in NPA,    674493 in NBO ( 268430961 available)
 GSVD:  LWork=       62308 too small for GESVD, short by      147224 words or      147224 for optimal perf.


 NATURAL POPULATIONS:  Natural atomic orbital occupancies 
                                                          
   NAO  Atom  No  lang   Type(AO)    Occupancy      Energy
 ----------------------------------------------------------
     1    C    1  S      Cor( 1S)     1.99929     -10.39510
     2    C    1  S      Val( 2S)     0.95106      -0.17728
     3    C    1  S      Ryd( 3S)     0.00104       0.76510
     4    C    1  S      Ryd( 4S)     0.00014       0.92115
     5    C    1  S      Ryd( 5S)     0.00000      22.98771
     6    C    1  px     Val( 2p)     1.08166      -0.06960
     7    C    1  px     Ryd( 4p)     0.00404       0.87037
     8    C    1  px     Ryd( 3p)     0.00047       0.35453
     9    C    1  px     Ryd( 5p)     0.00010       3.02515
    10    C    1  py     Val( 2p)     1.13880      -0.05612
    11    C    1  py     Ryd( 4p)     0.00528       1.00578
    12    C    1  py     Ryd( 3p)     0.00044       0.31988
    13    C    1  py     Ryd( 5p)     0.00009       3.12664
    14    C    1  pz     Val( 2p)     1.00698      -0.10940
    15    C    1  pz     Ryd( 4p)     0.00206       0.62904
    16    C    1  pz     Ryd( 3p)     0.00029       0.35028
    17    C    1  pz     Ryd( 5p)     0.00004       2.75565
    18    C    1  dxy    Ryd( 3d)     0.00086       2.21140
    19    C    1  dxz    Ryd( 3d)     0.00039       1.94913
    20    C    1  dyz    Ryd( 3d)     0.00044       1.73450
    21    C    1  dx2y2  Ryd( 3d)     0.00051       2.32271
    22    C    1  dz2    Ryd( 3d)     0.00047       1.85617

    23    C    2  S      Cor( 1S)     1.99929     -10.39647
    24    C    2  S      Val( 2S)     0.94963      -0.17745
    25    C    2  S      Ryd( 3S)     0.00104       0.82863
    26    C    2  S      Ryd( 4S)     0.00015       1.00850
    27    C    2  S      Ryd( 5S)     0.00000      22.81146
    28    C    2  px     Val( 2p)     1.06135      -0.07165
    29    C    2  px     Ryd( 4p)     0.00377       0.84531
    30    C    2  px     Ryd( 3p)     0.00038       0.36460
    31    C    2  px     Ryd( 5p)     0.00012       3.02878
    32    C    2  py     Val( 2p)     1.15024      -0.05425
    33    C    2  py     Ryd( 4p)     0.00576       1.04024
    34    C    2  py     Ryd( 3p)     0.00039       0.29950
    35    C    2  py     Ryd( 5p)     0.00007       3.13034
    36    C    2  pz     Val( 2p)     1.00858      -0.10923
    37    C    2  pz     Ryd( 4p)     0.00200       0.64624
    38    C    2  pz     Ryd( 3p)     0.00024       0.33108
    39    C    2  pz     Ryd( 5p)     0.00003       2.78725
    40    C    2  dxy    Ryd( 3d)     0.00068       2.26220
    41    C    2  dxz    Ryd( 3d)     0.00042       1.97141
    42    C    2  dyz    Ryd( 3d)     0.00051       1.70241
    43    C    2  dx2y2  Ryd( 3d)     0.00066       2.28986
    44    C    2  dz2    Ryd( 3d)     0.00043       1.84368

    45    C    3  S      Cor( 1S)     1.99918     -10.39500
    46    C    3  S      Val( 2S)     0.93763      -0.17036
    47    C    3  S      Ryd( 4S)     0.00096       0.90323
    48    C    3  S      Ryd( 3S)     0.00015       0.58446
    49    C    3  S      Ryd( 5S)     0.00001      23.26551
    50    C    3  px     Val( 2p)     1.14469      -0.07105
    51    C    3  px     Ryd( 4p)     0.00541       1.00686
    52    C    3  px     Ryd( 3p)     0.00029       0.41786
    53    C    3  px     Ryd( 5p)     0.00005       3.08334
    54    C    3  py     Val( 2p)     1.06162      -0.06633
    55    C    3  py     Ryd( 4p)     0.00344       0.88338
    56    C    3  py     Ryd( 3p)     0.00038       0.44028
    57    C    3  py     Ryd( 5p)     0.00014       3.20246
    58    C    3  pz     Val( 2p)     1.02665      -0.11048
    59    C    3  pz     Ryd( 4p)     0.00236       0.68291
    60    C    3  pz     Ryd( 3p)     0.00030       0.41397
    61    C    3  pz     Ryd( 5p)     0.00003       2.83357
    62    C    3  dxy    Ryd( 3d)     0.00048       2.35376
    63    C    3  dxz    Ryd( 3d)     0.00057       1.81441
    64    C    3  dyz    Ryd( 3d)     0.00049       1.85818
    65    C    3  dx2y2  Ryd( 3d)     0.00080       2.25371
    66    C    3  dz2    Ryd( 3d)     0.00035       1.84045

    67    C    4  S      Cor( 1S)     1.99911     -10.42106
    68    C    4  S      Val( 2S)     0.87886      -0.16039
    69    C    4  S      Ryd( 4S)     0.00109       0.89990
    70    C    4  S      Ryd( 3S)     0.00028       0.80223
    71    C    4  S      Ryd( 5S)     0.00001      23.39318
    72    C    4  px     Val( 2p)     1.05948      -0.08621
    73    C    4  px     Ryd( 4p)     0.00375       0.96533
    74    C    4  px     Ryd( 3p)     0.00021       0.66489
    75    C    4  px     Ryd( 5p)     0.00014       3.35397
    76    C    4  py     Val( 2p)     1.04725      -0.07695
    77    C    4  py     Ryd( 4p)     0.00629       1.14922
    78    C    4  py     Ryd( 3p)     0.00014       0.71050
    79    C    4  py     Ryd( 5p)     0.00011       3.49646
    80    C    4  pz     Val( 2p)     1.03464      -0.11980
    81    C    4  pz     Ryd( 4p)     0.00349       0.68803
    82    C    4  pz     Ryd( 3p)     0.00015       0.46753
    83    C    4  pz     Ryd( 5p)     0.00008       2.99576
    84    C    4  dxy    Ryd( 3d)     0.00056       2.37636
    85    C    4  dxz    Ryd( 3d)     0.00043       2.00875
    86    C    4  dyz    Ryd( 3d)     0.00057       1.91815
    87    C    4  dx2y2  Ryd( 3d)     0.00065       2.43470
    88    C    4  dz2    Ryd( 3d)     0.00045       1.94818

    89    C    5  S      Cor( 1S)     1.99916     -10.39655
    90    C    5  S      Val( 2S)     0.93548      -0.17130
    91    C    5  S      Ryd( 4S)     0.00103       0.89882
    92    C    5  S      Ryd( 3S)     0.00014       0.66228
    93    C    5  S      Ryd( 5S)     0.00001      23.28067
    94    C    5  px     Val( 2p)     1.06909      -0.07820
    95    C    5  px     Ryd( 4p)     0.00334       0.82392
    96    C    5  px     Ryd( 3p)     0.00039       0.44987
    97    C    5  px     Ryd( 5p)     0.00011       3.13680
    98    C    5  py     Val( 2p)     1.16053      -0.06774
    99    C    5  py     Ryd( 4p)     0.00517       1.13407
   100    C    5  py     Ryd( 3p)     0.00021       0.46252
   101    C    5  py     Ryd( 5p)     0.00008       3.18216
   102    C    5  pz     Val( 2p)     1.02671      -0.11537
   103    C    5  pz     Ryd( 4p)     0.00186       0.66646
   104    C    5  pz     Ryd( 3p)     0.00032       0.44534
   105    C    5  pz     Ryd( 5p)     0.00004       2.82773
   106    C    5  dxy    Ryd( 3d)     0.00065       2.28529
   107    C    5  dxz    Ryd( 3d)     0.00041       1.98269
   108    C    5  dyz    Ryd( 3d)     0.00050       1.72857
   109    C    5  dx2y2  Ryd( 3d)     0.00068       2.27975
   110    C    5  dz2    Ryd( 3d)     0.00046       1.86252

   111    C    6  S      Cor( 1S)     1.99929     -10.39744
   112    C    6  S      Val( 2S)     0.94799      -0.17713
   113    C    6  S      Ryd( 4S)     0.00109       0.84092
   114    C    6  S      Ryd( 3S)     0.00015       0.82997
   115    C    6  S      Ryd( 5S)     0.00000      22.96653
   116    C    6  px     Val( 2p)     1.14085      -0.06592
   117    C    6  px     Ryd( 4p)     0.00551       0.99320
   118    C    6  px     Ryd( 3p)     0.00033       0.28687
   119    C    6  px     Ryd( 5p)     0.00005       3.06029
   120    C    6  py     Val( 2p)     1.05677      -0.06255
   121    C    6  py     Ryd( 4p)     0.00386       0.85658
   122    C    6  py     Ryd( 3p)     0.00044       0.37347
   123    C    6  py     Ryd( 5p)     0.00015       3.10589
   124    C    6  pz     Val( 2p)     1.02114      -0.10835
   125    C    6  pz     Ryd( 4p)     0.00233       0.67391
   126    C    6  pz     Ryd( 3p)     0.00025       0.29704
   127    C    6  pz     Ryd( 5p)     0.00002       2.80978
   128    C    6  dxy    Ryd( 3d)     0.00046       2.35177
   129    C    6  dxz    Ryd( 3d)     0.00058       1.80919
   130    C    6  dyz    Ryd( 3d)     0.00049       1.85677
   131    C    6  dx2y2  Ryd( 3d)     0.00081       2.23817
   132    C    6  dz2    Ryd( 3d)     0.00035       1.81876

   133    C    7  S      Cor( 1S)     1.99906     -10.45120
   134    C    7  S      Val( 2S)     0.89625      -0.18835
   135    C    7  S      Ryd( 4S)     0.00242       1.17766
   136    C    7  S      Ryd( 3S)     0.00018       0.77967
   137    C    7  S      Ryd( 5S)     0.00002      23.46318
   138    C    7  px     Val( 2p)     1.18525      -0.14421
   139    C    7  px     Ryd( 4p)     0.00808       0.85855
   140    C    7  px     Ryd( 3p)     0.00136       0.48941
   141    C    7  px     Ryd( 5p)     0.00018       2.36367
   142    C    7  py     Val( 2p)     1.03159      -0.11545
   143    C    7  py     Ryd( 4p)     0.00472       0.81262
   144    C    7  py     Ryd( 3p)     0.00220       0.48938
   145    C    7  py     Ryd( 5p)     0.00020       2.41809
   146    C    7  pz     Val( 2p)     0.93303      -0.09763
   147    C    7  pz     Ryd( 4p)     0.00560       0.74297
   148    C    7  pz     Ryd( 3p)     0.00143       0.63525
   149    C    7  pz     Ryd( 5p)     0.00025       2.31863
   150    C    7  dxy    Ryd( 3d)     0.00074       2.15890
   151    C    7  dxz    Ryd( 3d)     0.00102       1.91808
   152    C    7  dyz    Ryd( 3d)     0.00126       2.28495
   153    C    7  dx2y2  Ryd( 3d)     0.00096       1.94363
   154    C    7  dz2    Ryd( 3d)     0.00094       2.13505

   155    C    8  S      Cor( 1S)     1.99902     -10.42543
   156    C    8  S      Val( 2S)     0.89279      -0.17367
   157    C    8  S      Ryd( 4S)     0.00114       0.94440
   158    C    8  S      Ryd( 3S)     0.00023       0.82565
   159    C    8  S      Ryd( 5S)     0.00001      23.27495
   160    C    8  px     Val( 2p)     1.07371      -0.11090
   161    C    8  px     Ryd( 4p)     0.00362       0.93306
   162    C    8  px     Ryd( 3p)     0.00021       0.64282
   163    C    8  px     Ryd( 5p)     0.00010       3.19581
   164    C    8  py     Val( 2p)     1.06082      -0.11348
   165    C    8  py     Ryd( 4p)     0.00438       0.90921
   166    C    8  py     Ryd( 3p)     0.00017       0.55818
   167    C    8  py     Ryd( 5p)     0.00008       3.17728
   168    C    8  pz     Val( 2p)     1.06041      -0.09436
   169    C    8  pz     Ryd( 4p)     0.00466       1.18089
   170    C    8  pz     Ryd( 3p)     0.00026       0.74451
   171    C    8  pz     Ryd( 5p)     0.00015       3.45185
   172    C    8  dxy    Ryd( 3d)     0.00047       2.19355
   173    C    8  dxz    Ryd( 3d)     0.00057       2.19991
   174    C    8  dyz    Ryd( 3d)     0.00056       2.12536
   175    C    8  dx2y2  Ryd( 3d)     0.00056       1.77337
   176    C    8  dz2    Ryd( 3d)     0.00060       2.47355

   177    N    9  S      Cor( 1S)     1.99940     -14.60575
   178    N    9  S      Val( 2S)     1.24464      -0.58780
   179    N    9  S      Ryd( 4S)     0.00165       1.25616
   180    N    9  S      Ryd( 3S)     0.00016       1.06414
   181    N    9  S      Ryd( 5S)     0.00000      35.32395
   182    N    9  px     Val( 2p)     1.54063      -0.30850
   183    N    9  px     Ryd( 3p)     0.00415       0.80858
   184    N    9  px     Ryd( 4p)     0.00022       0.81981
   185    N    9  px     Ryd( 5p)     0.00005       4.10530
   186    N    9  py     Val( 2p)     1.45182      -0.29800
   187    N    9  py     Ryd( 3p)     0.00381       0.87842
   188    N    9  py     Ryd( 4p)     0.00025       0.95531
   189    N    9  py     Ryd( 5p)     0.00007       4.27511
   190    N    9  pz     Val( 2p)     1.36781      -0.27769
   191    N    9  pz     Ryd( 4p)     0.00433       1.00797
   192    N    9  pz     Ryd( 3p)     0.00032       0.85464
   193    N    9  pz     Ryd( 5p)     0.00003       4.19641
   194    N    9  dxy    Ryd( 3d)     0.00085       2.70460
   195    N    9  dxz    Ryd( 3d)     0.00060       2.46454
   196    N    9  dyz    Ryd( 3d)     0.00035       2.63071
   197    N    9  dx2y2  Ryd( 3d)     0.00033       2.30161
   198    N    9  dz2    Ryd( 3d)     0.00071       2.65580

   199    C   10  S      Cor( 1S)     1.99857     -10.51711
   200    C   10  S      Val( 2S)     0.82230      -0.16560
   201    C   10  S      Ryd( 4S)     0.00121       1.21256
   202    C   10  S      Ryd( 3S)     0.00019       0.59845
   203    C   10  S      Ryd( 5S)     0.00002      22.52032
   204    C   10  px     Val( 2p)     0.79090      -0.08752
   205    C   10  px     Ryd( 4p)     0.00703       1.00893
   206    C   10  px     Ryd( 3p)     0.00053       0.50474
   207    C   10  px     Ryd( 5p)     0.00015       2.72238
   208    C   10  py     Val( 2p)     0.87374      -0.10487
   209    C   10  py     Ryd( 4p)     0.00524       0.96996
   210    C   10  py     Ryd( 3p)     0.00037       0.47754
   211    C   10  py     Ryd( 5p)     0.00013       2.68658
   212    C   10  pz     Val( 2p)     1.06320      -0.09347
   213    C   10  pz     Ryd( 4p)     0.00381       1.38651
   214    C   10  pz     Ryd( 3p)     0.00054       0.48927
   215    C   10  pz     Ryd( 5p)     0.00019       2.60748
   216    C   10  dxy    Ryd( 3d)     0.00166       2.12402
   217    C   10  dxz    Ryd( 3d)     0.00139       2.20786
   218    C   10  dyz    Ryd( 3d)     0.00129       2.11685
   219    C   10  dx2y2  Ryd( 3d)     0.00243       1.66530
   220    C   10  dz2    Ryd( 3d)     0.00118       2.34716

   221    C   11  S      Cor( 1S)     1.99919     -10.40281
   222    C   11  S      Val( 2S)     0.95778      -0.19072
   223    C   11  S      Ryd( 3S)     0.00118       0.82350
   224    C   11  S      Ryd( 4S)     0.00013       0.92969
   225    C   11  S      Ryd( 5S)     0.00001      22.91538
   226    C   11  px     Val( 2p)     1.07365      -0.10044
   227    C   11  px     Ryd( 4p)     0.00366       0.81983
   228    C   11  px     Ryd( 3p)     0.00025       0.35143
   229    C   11  px     Ryd( 5p)     0.00011       2.94463
   230    C   11  py     Val( 2p)     1.04779      -0.10774
   231    C   11  py     Ryd( 4p)     0.00292       0.74097
   232    C   11  py     Ryd( 3p)     0.00028       0.34873
   233    C   11  py     Ryd( 5p)     0.00011       2.90560
   234    C   11  pz     Val( 2p)     1.16108      -0.07748
   235    C   11  pz     Ryd( 4p)     0.00474       1.11355
   236    C   11  pz     Ryd( 3p)     0.00038       0.33730
   237    C   11  pz     Ryd( 5p)     0.00008       3.04058
   238    C   11  dxy    Ryd( 3d)     0.00037       2.19185
   239    C   11  dxz    Ryd( 3d)     0.00073       2.04775
   240    C   11  dyz    Ryd( 3d)     0.00054       2.01795
   241    C   11  dx2y2  Ryd( 3d)     0.00046       1.72277
   242    C   11  dz2    Ryd( 3d)     0.00066       2.18851

   243    C   12  S      Cor( 1S)     1.99930     -10.40138
   244    C   12  S      Val( 2S)     0.95087      -0.18209
   245    C   12  S      Ryd( 3S)     0.00106       0.81025
   246    C   12  S      Ryd( 4S)     0.00013       1.07920
   247    C   12  S      Ryd( 5S)     0.00001      22.80659
   248    C   12  px     Val( 2p)     1.03928      -0.08731
   249    C   12  px     Ryd( 4p)     0.00304       0.78860
   250    C   12  px     Ryd( 3p)     0.00040       0.36429
   251    C   12  px     Ryd( 5p)     0.00008       2.90414
   252    C   12  py     Val( 2p)     1.05198      -0.09334
   253    C   12  py     Ryd( 4p)     0.00301       0.79610
   254    C   12  py     Ryd( 3p)     0.00034       0.33280
   255    C   12  py     Ryd( 5p)     0.00005       2.87294
   256    C   12  pz     Val( 2p)     1.12155      -0.06385
   257    C   12  pz     Ryd( 4p)     0.00495       0.97376
   258    C   12  pz     Ryd( 3p)     0.00038       0.34207
   259    C   12  pz     Ryd( 5p)     0.00009       3.09356
   260    C   12  dxy    Ryd( 3d)     0.00043       2.14571
   261    C   12  dxz    Ryd( 3d)     0.00060       2.06087
   262    C   12  dyz    Ryd( 3d)     0.00073       1.93781
   263    C   12  dx2y2  Ryd( 3d)     0.00047       1.65429
   264    C   12  dz2    Ryd( 3d)     0.00046       2.27618

   265    C   13  S      Cor( 1S)     1.99929     -10.39598
   266    C   13  S      Val( 2S)     0.94579      -0.17600
   267    C   13  S      Ryd( 4S)     0.00103       0.83994
   268    C   13  S      Ryd( 3S)     0.00014       0.68702
   269    C   13  S      Ryd( 5S)     0.00001      23.15144
   270    C   13  px     Val( 2p)     1.10642      -0.08350
   271    C   13  px     Ryd( 4p)     0.00417       0.88197
   272    C   13  px     Ryd( 3p)     0.00030       0.30119
   273    C   13  px     Ryd( 5p)     0.00004       2.96302
   274    C   13  py     Val( 2p)     1.07441      -0.09146
   275    C   13  py     Ryd( 4p)     0.00335       0.79645
   276    C   13  py     Ryd( 3p)     0.00032       0.30316
   277    C   13  py     Ryd( 5p)     0.00004       2.91901
   278    C   13  pz     Val( 2p)     1.05782      -0.06621
   279    C   13  pz     Ryd( 4p)     0.00391       0.85740
   280    C   13  pz     Ryd( 3p)     0.00045       0.38100
   281    C   13  pz     Ryd( 5p)     0.00014       3.08255
   282    C   13  dxy    Ryd( 3d)     0.00069       2.01493
   283    C   13  dxz    Ryd( 3d)     0.00049       2.15813
   284    C   13  dyz    Ryd( 3d)     0.00049       2.06344
   285    C   13  dx2y2  Ryd( 3d)     0.00040       1.56910
   286    C   13  dz2    Ryd( 3d)     0.00063       2.27790

   287    C   14  S      Cor( 1S)     1.99919     -10.40144
   288    C   14  S      Val( 2S)     0.93717      -0.17568
   289    C   14  S      Ryd( 4S)     0.00125       0.90339
   290    C   14  S      Ryd( 3S)     0.00013       0.66429
   291    C   14  S      Ryd( 5S)     0.00001      23.24869
   292    C   14  px     Val( 2p)     1.03761      -0.09033
   293    C   14  px     Ryd( 4p)     0.00275       0.77671
   294    C   14  px     Ryd( 3p)     0.00034       0.44198
   295    C   14  px     Ryd( 5p)     0.00008       3.03160
   296    C   14  py     Val( 2p)     1.02497      -0.10023
   297    C   14  py     Ryd( 4p)     0.00212       0.77068
   298    C   14  py     Ryd( 3p)     0.00035       0.52243
   299    C   14  py     Ryd( 5p)     0.00008       2.94607
   300    C   14  pz     Val( 2p)     1.16478      -0.06844
   301    C   14  pz     Ryd( 4p)     0.00544       1.14809
   302    C   14  pz     Ryd( 3p)     0.00029       0.39289
   303    C   14  pz     Ryd( 5p)     0.00007       3.15721
   304    C   14  dxy    Ryd( 3d)     0.00037       2.17738
   305    C   14  dxz    Ryd( 3d)     0.00063       2.05502
   306    C   14  dyz    Ryd( 3d)     0.00039       2.02459
   307    C   14  dx2y2  Ryd( 3d)     0.00050       1.73938
   308    C   14  dz2    Ryd( 3d)     0.00077       2.15846

   309    C   15  S      Cor( 1S)     1.99948     -10.52150
   310    C   15  S      Val( 2S)     0.86210      -0.17794
   311    C   15  S      Ryd( 4S)     0.00878       0.68812
   312    C   15  S      Ryd( 3S)     0.00017       0.60313
   313    C   15  S      Ryd( 5S)     0.00004      23.05470
   314    C   15  px     Val( 2p)     0.83486      -0.08137
   315    C   15  px     Ryd( 4p)     0.00248       0.99009
   316    C   15  px     Ryd( 3p)     0.00033       0.37912
   317    C   15  px     Ryd( 5p)     0.00011       2.45249
   318    C   15  py     Val( 2p)     0.78195      -0.05749
   319    C   15  py     Ryd( 4p)     0.00461       0.98406
   320    C   15  py     Ryd( 3p)     0.00038       0.37125
   321    C   15  py     Ryd( 5p)     0.00011       2.51337
   322    C   15  pz     Val( 2p)     0.91233      -0.05388
   323    C   15  pz     Ryd( 4p)     0.00856       1.27747
   324    C   15  pz     Ryd( 3p)     0.00041       0.46239
   325    C   15  pz     Ryd( 5p)     0.00028       2.45215
   326    C   15  dxy    Ryd( 3d)     0.00127       2.11291
   327    C   15  dxz    Ryd( 3d)     0.00358       1.89367
   328    C   15  dyz    Ryd( 3d)     0.00208       2.10609
   329    C   15  dx2y2  Ryd( 3d)     0.00261       1.65669
   330    C   15  dz2    Ryd( 3d)     0.00279       2.22211

   331    O   16  S      Cor( 1S)     1.99981     -19.36693
   332    O   16  S      Val( 2S)     1.72664      -0.98436
   333    O   16  S      Ryd( 3S)     0.00429       0.74015
   334    O   16  S      Ryd( 4S)     0.00017       1.60355
   335    O   16  S      Ryd( 5S)     0.00000      49.81702
   336    O   16  px     Val( 2p)     1.70569      -0.31884
   337    O   16  px     Ryd( 3p)     0.00171       0.73813
   338    O   16  px     Ryd( 4p)     0.00003       1.63228
   339    O   16  px     Ryd( 5p)     0.00001       4.31987
   340    O   16  py     Val( 2p)     1.67706      -0.32211
   341    O   16  py     Ryd( 3p)     0.00170       0.77657
   342    O   16  py     Ryd( 4p)     0.00005       1.57745
   343    O   16  py     Ryd( 5p)     0.00002       4.42000
   344    O   16  pz     Val( 2p)     1.58167      -0.33016
   345    O   16  pz     Ryd( 3p)     0.00113       0.80815
   346    O   16  pz     Ryd( 4p)     0.00007       1.37039
   347    O   16  pz     Ryd( 5p)     0.00006       4.75601
   348    O   16  dxy    Ryd( 3d)     0.00030       3.00383
   349    O   16  dxz    Ryd( 3d)     0.00116       3.15563
   350    O   16  dyz    Ryd( 3d)     0.00131       3.44284
   351    O   16  dx2y2  Ryd( 3d)     0.00030       2.99634
   352    O   16  dz2    Ryd( 3d)     0.00137       3.45634

   353    F   17  S      Cor( 1S)     1.99991     -24.99856
   354    F   17  S      Val( 2S)     1.80522      -1.41241
   355    F   17  S      Ryd( 3S)     0.00070       1.38932
   356    F   17  S      Ryd( 4S)     0.00013       1.69075
   357    F   17  S      Ryd( 5S)     0.00000      66.67553
   358    F   17  px     Val( 2p)     1.75924      -0.52762
   359    F   17  px     Ryd( 3p)     0.00138       0.54558
   360    F   17  px     Ryd( 4p)     0.00015       1.33982
   361    F   17  px     Ryd( 5p)     0.00004       6.47085
   362    F   17  py     Val( 2p)     1.82351      -0.53111
   363    F   17  py     Ryd( 3p)     0.00163       0.55050
   364    F   17  py     Ryd( 4p)     0.00013       1.36719
   365    F   17  py     Ryd( 5p)     0.00002       6.43817
   366    F   17  pz     Val( 2p)     1.94667      -0.54019
   367    F   17  pz     Ryd( 3p)     0.00233       0.70883
   368    F   17  pz     Ryd( 4p)     0.00018       1.45949
   369    F   17  pz     Ryd( 5p)     0.00001       6.41347
   370    F   17  dxy    Ryd( 3d)     0.00104       4.25321
   371    F   17  dxz    Ryd( 3d)     0.00049       4.00712
   372    F   17  dyz    Ryd( 3d)     0.00034       3.95716
   373    F   17  dx2y2  Ryd( 3d)     0.00068       3.98039
   374    F   17  dz2    Ryd( 3d)     0.00041       4.00183

   375    H   18  S      Val( 1S)     0.79374       0.10880
   376    H   18  S      Ryd( 2S)     0.00038       0.84589
   377    H   18  S      Ryd( 3S)     0.00021       1.89482

   378    H   19  S      Val( 1S)     0.79238       0.10757
   379    H   19  S      Ryd( 2S)     0.00046       0.79818
   380    H   19  S      Ryd( 3S)     0.00022       1.95036

   381    H   20  S      Val( 1S)     0.79215       0.10556
   382    H   20  S      Ryd( 2S)     0.00059       1.40367
   383    H   20  S      Ryd( 3S)     0.00021       1.42797

   384    H   21  S      Val( 1S)     0.79436       0.10049
   385    H   21  S      Ryd( 2S)     0.00087       1.28289
   386    H   21  S      Ryd( 3S)     0.00016       1.53504

   387    H   22  S      Val( 1S)     0.79186       0.10710
   388    H   22  S      Ryd( 2S)     0.00048       0.82812
   389    H   22  S      Ryd( 3S)     0.00021       1.93285

   390    H   23  S      Val( 1S)     0.76904       0.04236
   391    H   23  S      Ryd( 2S)     0.00204       0.60184
   392    H   23  S      Ryd( 3S)     0.00022       2.42536

   393    H   24  S      Val( 1S)     0.58893       0.14253
   394    H   24  S      Ryd( 2S)     0.00269       0.57369
   395    H   24  S      Ryd( 3S)     0.00041       2.25235

   396    H   25  S      Val( 1S)     0.77959       0.09935
   397    H   25  S      Ryd( 2S)     0.00069       1.01962
   398    H   25  S      Ryd( 3S)     0.00020       1.67687

   399    H   26  S      Val( 1S)     0.79028       0.10710
   400    H   26  S      Ryd( 2S)     0.00040       0.96732
   401    H   26  S      Ryd( 3S)     0.00022       1.77473

   402    H   27  S      Val( 1S)     0.79091       0.10800
   403    H   27  S      Ryd( 2S)     0.00042       0.82212
   404    H   27  S      Ryd( 3S)     0.00022       1.94775

   405    H   28  S      Val( 1S)     0.78918       0.10244
   406    H   28  S      Ryd( 2S)     0.00091       1.35813
   407    H   28  S      Ryd( 3S)     0.00017       1.51201

   408    H   29  S      Val( 1S)     0.84858       0.02765
   409    H   29  S      Ryd( 2S)     0.00078       1.18704
   410    H   29  S      Ryd( 3S)     0.00015       1.64003

 WARNING:  1 low occupancy (<1.9990e) core orbital  found on  C   10

 WARNING:  Population inversion found on atom  C    1
           Population inversion found on atom  C    2
           Population inversion found on atom  C    3
           Population inversion found on atom  C    4
           Population inversion found on atom  C    5
           Population inversion found on atom  C    6
           Population inversion found on atom  C    7
           Population inversion found on atom  C    8
           Population inversion found on atom  N    9
           Population inversion found on atom  C   10
           Population inversion found on atom  C   11
           Population inversion found on atom  C   12
           Population inversion found on atom  C   13
           Population inversion found on atom  C   14
           Population inversion found on atom  C   15


 Summary of Natural Population Analysis:                  
                                                          
                                       Natural Population 
                Natural  -----------------------------------------------
    Atom  No    Charge         Core      Valence    Rydberg      Total
 -----------------------------------------------------------------------
      C    1   -0.19447      1.99929     4.17850    0.01668     6.19447
      C    2   -0.18574      1.99929     4.16980    0.01665     6.18574
      C    3   -0.18596      1.99918     4.17059    0.01620     6.18596
      C    4   -0.03776      1.99911     4.02023    0.01841     6.03776
      C    5   -0.20638      1.99916     4.19181    0.01541     6.20638
      C    6   -0.18292      1.99929     4.16676    0.01687     6.18292
      C    7   -0.07673      1.99906     4.04611    0.03155     6.07673
      C    8   -0.10453      1.99902     4.08773    0.01777     6.10453
      N    9   -0.62218      1.99940     5.60491    0.01788     7.62218
      C   10    0.42394      1.99857     3.55014    0.02735     5.57606
      C   11   -0.25606      1.99919     4.24029    0.01659     6.25606
      C   12   -0.17922      1.99930     4.16369    0.01623     6.17922
      C   13   -0.20030      1.99929     4.18444    0.01658     6.20030
      C   14   -0.17931      1.99919     4.16454    0.01558     6.17931
      C   15    0.57072      1.99948     3.39124    0.03857     5.42928
      O   16   -0.70456      1.99981     6.69106    0.01369     8.70456
      F   17   -0.34419      1.99991     7.33463    0.00965     9.34419
      H   18    0.20566      0.00000     0.79374    0.00060     0.79434
      H   19    0.20694      0.00000     0.79238    0.00068     0.79306
      H   20    0.20704      0.00000     0.79215    0.00081     0.79296
      H   21    0.20461      0.00000     0.79436    0.00104     0.79539
      H   22    0.20745      0.00000     0.79186    0.00069     0.79255
      H   23    0.22870      0.00000     0.76904    0.00226     0.77130
      H   24    0.40797      0.00000     0.58893    0.00310     0.59203
      H   25    0.21952      0.00000     0.77959    0.00089     0.78048
      H   26    0.20910      0.00000     0.79028    0.00062     0.79090
      H   27    0.20845      0.00000     0.79091    0.00064     0.79155
      H   28    0.20974      0.00000     0.78918    0.00108     0.79026
      H   29    0.15048      0.00000     0.84858    0.00093     0.84952
 =======================================================================
   * Total *   -0.00000     33.98755    85.67745    0.33500   120.00000

                                 Natural Population      
 --------------------------------------------------------
   Core                      33.98755 ( 99.9634% of  34)
   Valence                   85.67745 ( 99.6249% of  86)
   Natural Minimal Basis    119.66500 ( 99.7208% of 120)
   Natural Rydberg Basis      0.33500 (  0.2792% of 120)
 --------------------------------------------------------

    Atom  No          Natural Electron Configuration
 ----------------------------------------------------------------------------
      C    1      [core]2S( 0.95)2p( 3.23)4p( 0.01)
      C    2      [core]2S( 0.95)2p( 3.22)4p( 0.01)
      C    3      [core]2S( 0.94)2p( 3.23)4p( 0.01)
      C    4      [core]2S( 0.88)2p( 3.14)4p( 0.01)
      C    5      [core]2S( 0.94)2p( 3.26)4p( 0.01)
      C    6      [core]2S( 0.95)2p( 3.22)4p( 0.01)
      C    7      [core]2S( 0.90)2p( 3.15)4p( 0.02)
      C    8      [core]2S( 0.89)2p( 3.19)4p( 0.01)
      N    9      [core]2S( 1.24)2p( 4.36)3p( 0.01)
      C   10      [core]2S( 0.82)2p( 2.73)3d( 0.01)4p( 0.02)
      C   11      [core]2S( 0.96)2p( 3.28)4p( 0.01)
      C   12      [core]2S( 0.95)2p( 3.21)4p( 0.01)
      C   13      [core]2S( 0.95)2p( 3.24)4p( 0.01)
      C   14      [core]2S( 0.94)2p( 3.23)4p( 0.01)
      C   15      [core]2S( 0.86)2p( 2.53)4S( 0.01)3d( 0.01)4p( 0.02)
      O   16      [core]2S( 1.73)2p( 4.96)
      F   17      [core]2S( 1.81)2p( 5.53)3p( 0.01)
      H   18            1S( 0.79)
      H   19            1S( 0.79)
      H   20            1S( 0.79)
      H   21            1S( 0.79)
      H   22            1S( 0.79)
      H   23            1S( 0.77)
      H   24            1S( 0.59)
      H   25            1S( 0.78)
      H   26            1S( 0.79)
      H   27            1S( 0.79)
      H   28            1S( 0.79)
      H   29            1S( 0.85)


 Wiberg bond index matrix in the NAO basis:                                    

     Atom    1       2       3       4       5       6       7       8       9
     ---- ------  ------  ------  ------  ------  ------  ------  ------  ------
   1.  C  0.0000  1.4392  0.0112  0.1087  0.0112  1.4308  0.0012  0.0029  0.0023
   2.  C  1.4392  0.0000  1.4317  0.0125  0.1130  0.0114  0.0075  0.0003  0.0006
   3.  C  0.0112  1.4317  0.0000  1.4074  0.0127  0.1111  0.0113  0.0085  0.0083
   4.  C  0.1087  0.0125  1.4074  0.0000  1.3957  0.0130  0.9884  0.0181  0.0093
   5.  C  0.0112  0.1130  0.0127  1.3957  0.0000  1.4404  0.0100  0.0064  0.0059
   6.  C  1.4308  0.0114  0.1111  0.0130  1.4404  0.0000  0.0082  0.0008  0.0009
   7.  C  0.0012  0.0075  0.0113  0.9884  0.0100  0.0082  0.0000  0.9805  0.9579
   8.  C  0.0029  0.0003  0.0085  0.0181  0.0064  0.0008  0.9805  0.0000  0.0181
   9.  N  0.0023  0.0006  0.0083  0.0093  0.0059  0.0009  0.9579  0.0181  0.0000
  10.  C  0.0010  0.0002  0.0014  0.0076  0.0023  0.0002  0.0097  1.3669  0.0086
  11.  C  0.0001  0.0001  0.0002  0.0002  0.0003  0.0003  0.0075  0.0128  0.0005
  12.  C  0.0008  0.0001  0.0012  0.0033  0.0009  0.0001  0.0014  0.1058  0.0022
  13.  C  0.0001  0.0002  0.0002  0.0007  0.0004  0.0002  0.0080  0.0128  0.0012
  14.  C  0.0009  0.0003  0.0026  0.0076  0.0014  0.0003  0.0120  1.3932  0.0045
  15.  C  0.0003  0.0002  0.0006  0.0071  0.0007  0.0002  0.0103  0.0055  1.2355
  16.  O  0.0003  0.0001  0.0008  0.0009  0.0008  0.0002  0.0137  0.0047  0.1626
  17.  F  0.0002  0.0002  0.0009  0.0009  0.0003  0.0001  0.0050  0.0475  0.0010
  18.  H  0.9297  0.0037  0.0076  0.0003  0.0076  0.0036  0.0004  0.0000  0.0000
  19.  H  0.0037  0.9296  0.0036  0.0069  0.0004  0.0075  0.0003  0.0001  0.0001
  20.  H  0.0075  0.0037  0.9278  0.0037  0.0086  0.0004  0.0019  0.0001  0.0002
  21.  H  0.0075  0.0004  0.0088  0.0036  0.9276  0.0041  0.0019  0.0001  0.0004
  22.  H  0.0037  0.0076  0.0003  0.0069  0.0036  0.9292  0.0003  0.0000  0.0000
  23.  H  0.0002  0.0008  0.0030  0.0035  0.0093  0.0002  0.8917  0.0013  0.0100
  24.  H  0.0000  0.0002  0.0009  0.0024  0.0006  0.0001  0.0050  0.0031  0.8010
  25.  H  0.0000  0.0000  0.0000  0.0000  0.0000  0.0000  0.0004  0.0060  0.0002
  26.  H  0.0000  0.0000  0.0000  0.0000  0.0000  0.0000  0.0004  0.0003  0.0000
  27.  H  0.0000  0.0000  0.0000  0.0000  0.0000  0.0000  0.0003  0.0071  0.0001
  28.  H  0.0000  0.0000  0.0001  0.0001  0.0003  0.0001  0.0022  0.0039  0.0008
  29.  H  0.0000  0.0000  0.0001  0.0003  0.0001  0.0001  0.0005  0.0005  0.0029

     Atom   10      11      12      13      14      15      16      17      18
     ---- ------  ------  ------  ------  ------  ------  ------  ------  ------
   1.  C  0.0010  0.0001  0.0008  0.0001  0.0009  0.0003  0.0003  0.0002  0.9297
   2.  C  0.0002  0.0001  0.0001  0.0002  0.0003  0.0002  0.0001  0.0002  0.0037
   3.  C  0.0014  0.0002  0.0012  0.0002  0.0026  0.0006  0.0008  0.0009  0.0076
   4.  C  0.0076  0.0002  0.0033  0.0007  0.0076  0.0071  0.0009  0.0009  0.0003
   5.  C  0.0023  0.0003  0.0009  0.0004  0.0014  0.0007  0.0008  0.0003  0.0076
   6.  C  0.0002  0.0003  0.0001  0.0002  0.0003  0.0002  0.0002  0.0001  0.0036
   7.  C  0.0097  0.0075  0.0014  0.0080  0.0120  0.0103  0.0137  0.0050  0.0004
   8.  C  1.3669  0.0128  0.1058  0.0128  1.3932  0.0055  0.0047  0.0475  0.0000
   9.  N  0.0086  0.0005  0.0022  0.0012  0.0045  1.2355  0.1626  0.0010  0.0000
  10.  C  0.0000  1.3874  0.0141  0.1010  0.0142  0.0009  0.0007  0.8985  0.0000
  11.  C  1.3874  0.0000  1.4428  0.0111  0.1113  0.0002  0.0002  0.0469  0.0000
  12.  C  0.0141  1.4428  0.0000  1.4245  0.0116  0.0001  0.0003  0.0066  0.0000
  13.  C  0.1010  0.0111  1.4245  0.0000  1.4442  0.0002  0.0001  0.0125  0.0000
  14.  C  0.0142  0.1113  0.0116  1.4442  0.0000  0.0009  0.0008  0.0064  0.0000
  15.  C  0.0009  0.0002  0.0001  0.0002  0.0009  0.0000  1.6194  0.0002  0.0000
  16.  O  0.0007  0.0002  0.0003  0.0001  0.0008  1.6194  0.0000  0.0002  0.0000
  17.  F  0.8985  0.0469  0.0066  0.0125  0.0064  0.0002  0.0002  0.0000  0.0000
  18.  H  0.0000  0.0000  0.0000  0.0000  0.0000  0.0000  0.0000  0.0000  0.0000
  19.  H  0.0000  0.0000  0.0000  0.0000  0.0000  0.0000  0.0000  0.0000  0.0026
  20.  H  0.0001  0.0000  0.0000  0.0000  0.0001  0.0001  0.0000  0.0001  0.0002
  21.  H  0.0001  0.0000  0.0001  0.0001  0.0006  0.0001  0.0001  0.0000  0.0002
  22.  H  0.0000  0.0000  0.0000  0.0000  0.0000  0.0000  0.0000  0.0000  0.0026
  23.  H  0.0037  0.0008  0.0010  0.0003  0.0093  0.0044  0.0042  0.0018  0.0000
  24.  H  0.0002  0.0001  0.0000  0.0001  0.0002  0.0046  0.0049  0.0001  0.0000
  25.  H  0.0035  0.9239  0.0052  0.0075  0.0006  0.0000  0.0000  0.0027  0.0000
  26.  H  0.0066  0.0038  0.9288  0.0038  0.0076  0.0000  0.0000  0.0005  0.0000
  27.  H  0.0004  0.0077  0.0038  0.9285  0.0038  0.0000  0.0000  0.0003  0.0000
  28.  H  0.0078  0.0004  0.0074  0.0041  0.9258  0.0001  0.0001  0.0007  0.0000
  29.  H  0.0001  0.0000  0.0000  0.0000  0.0001  0.9252  0.0384  0.0001  0.0000

     Atom   19      20      21      22      23      24      25      26      27
     ---- ------  ------  ------  ------  ------  ------  ------  ------  ------
   1.  C  0.0037  0.0075  0.0075  0.0037  0.0002  0.0000  0.0000  0.0000  0.0000
   2.  C  0.9296  0.0037  0.0004  0.0076  0.0008  0.0002  0.0000  0.0000  0.0000
   3.  C  0.0036  0.9278  0.0088  0.0003  0.0030  0.0009  0.0000  0.0000  0.0000
   4.  C  0.0069  0.0037  0.0036  0.0069  0.0035  0.0024  0.0000  0.0000  0.0000
   5.  C  0.0004  0.0086  0.9276  0.0036  0.0093  0.0006  0.0000  0.0000  0.0000
   6.  C  0.0075  0.0004  0.0041  0.9292  0.0002  0.0001  0.0000  0.0000  0.0000
   7.  C  0.0003  0.0019  0.0019  0.0003  0.8917  0.0050  0.0004  0.0004  0.0003
   8.  C  0.0001  0.0001  0.0001  0.0000  0.0013  0.0031  0.0060  0.0003  0.0071
   9.  N  0.0001  0.0002  0.0004  0.0000  0.0100  0.8010  0.0002  0.0000  0.0001
  10.  C  0.0000  0.0001  0.0001  0.0000  0.0037  0.0002  0.0035  0.0066  0.0004
  11.  C  0.0000  0.0000  0.0000  0.0000  0.0008  0.0001  0.9239  0.0038  0.0077
  12.  C  0.0000  0.0000  0.0001  0.0000  0.0010  0.0000  0.0052  0.9288  0.0038
  13.  C  0.0000  0.0000  0.0001  0.0000  0.0003  0.0001  0.0075  0.0038  0.9285
  14.  C  0.0000  0.0001  0.0006  0.0000  0.0093  0.0002  0.0006  0.0076  0.0038
  15.  C  0.0000  0.0001  0.0001  0.0000  0.0044  0.0046  0.0000  0.0000  0.0000
  16.  O  0.0000  0.0000  0.0001  0.0000  0.0042  0.0049  0.0000  0.0000  0.0000
  17.  F  0.0000  0.0001  0.0000  0.0000  0.0018  0.0001  0.0027  0.0005  0.0003
  18.  H  0.0026  0.0002  0.0002  0.0026  0.0000  0.0000  0.0000  0.0000  0.0000
  19.  H  0.0000  0.0026  0.0004  0.0002  0.0001  0.0000  0.0000  0.0000  0.0000
  20.  H  0.0026  0.0000  0.0002  0.0004  0.0004  0.0000  0.0000  0.0000  0.0000
  21.  H  0.0004  0.0002  0.0000  0.0026  0.0003  0.0002  0.0000  0.0000  0.0000
  22.  H  0.0002  0.0004  0.0026  0.0000  0.0003  0.0000  0.0000  0.0000  0.0000
  23.  H  0.0001  0.0004  0.0003  0.0003  0.0000  0.0034  0.0000  0.0000  0.0003
  24.  H  0.0000  0.0000  0.0002  0.0000  0.0034  0.0000  0.0000  0.0000  0.0000
  25.  H  0.0000  0.0000  0.0000  0.0000  0.0000  0.0000  0.0000  0.0027  0.0002
  26.  H  0.0000  0.0000  0.0000  0.0000  0.0000  0.0000  0.0027  0.0000  0.0025
  27.  H  0.0000  0.0000  0.0000  0.0000  0.0003  0.0000  0.0002  0.0025  0.0000
  28.  H  0.0000  0.0000  0.0003  0.0000  0.0005  0.0000  0.0003  0.0002  0.0025
  29.  H  0.0000  0.0000  0.0000  0.0000  0.0003  0.0100  0.0000  0.0000  0.0000

     Atom   28      29
     ---- ------  ------
   1.  C  0.0000  0.0000
   2.  C  0.0000  0.0000
   3.  C  0.0001  0.0001
   4.  C  0.0001  0.0003
   5.  C  0.0003  0.0001
   6.  C  0.0001  0.0001
   7.  C  0.0022  0.0005
   8.  C  0.0039  0.0005
   9.  N  0.0008  0.0029
  10.  C  0.0078  0.0001
  11.  C  0.0004  0.0000
  12.  C  0.0074  0.0000
  13.  C  0.0041  0.0000
  14.  C  0.9258  0.0001
  15.  C  0.0001  0.9252
  16.  O  0.0001  0.0384
  17.  F  0.0007  0.0001
  18.  H  0.0000  0.0000
  19.  H  0.0000  0.0000
  20.  H  0.0000  0.0000
  21.  H  0.0003  0.0000
  22.  H  0.0000  0.0000
  23.  H  0.0005  0.0003
  24.  H  0.0000  0.0100
  25.  H  0.0003  0.0000
  26.  H  0.0002  0.0000
  27.  H  0.0025  0.0000
  28.  H  0.0000  0.0000
  29.  H  0.0000  0.0000


 Wiberg bond index, Totals by atom:                                            

     Atom    1
     ---- ------
   1.  C  3.9638
   2.  C  3.9636
   3.  C  3.9622
   4.  C  4.0092
   5.  C  3.9607
   6.  C  3.9634
   7.  C  3.9378
   8.  C  4.0071
   9.  N  3.2351
  10.  C  3.8371
  11.  C  3.9586
  12.  C  3.9621
  13.  C  3.9618
  14.  C  3.9603
  15.  C  3.8170
  16.  O  1.8536
  17.  F  1.0336
  18.  H  0.9587
  19.  H  0.9583
  20.  H  0.9584
  21.  H  0.9598
  22.  H  0.9581
  23.  H  0.9512
  24.  H  0.8372
  25.  H  0.9532
  26.  H  0.9573
  27.  H  0.9576
  28.  H  0.9577
  29.  H  0.9789


 Atom-atom overlap-weighted NAO bond order:                                    

     Atom    1       2       3       4       5       6       7       8       9
     ---- ------  ------  ------  ------  ------  ------  ------  ------  ------
   1.  C  0.0000  1.1477  0.0142 -0.0448  0.0148  1.1451  0.0006 -0.0000 -0.0003
   2.  C  1.1477  0.0000  1.1396  0.0205 -0.0425  0.0166  0.0094 -0.0005 -0.0008
   3.  C  0.0142  1.1396  0.0000  1.1285  0.0115 -0.0406  0.0225 -0.0023  0.0022
   4.  C -0.0448  0.0205  1.1285  0.0000  1.1269  0.0229  0.8665  0.0309  0.0129
   5.  C  0.0148 -0.0425  0.0115  1.1269  0.0000  1.1425  0.0123 -0.0112 -0.0052
   6.  C  1.1451  0.0166 -0.0406  0.0229  1.1425  0.0000  0.0102 -0.0004 -0.0004
   7.  C  0.0006  0.0094  0.0225  0.8665  0.0123  0.0102  0.0000  0.8586  0.8091
   8.  C -0.0000 -0.0005 -0.0023  0.0309 -0.0112 -0.0004  0.8586  0.0000 -0.0029
   9.  N -0.0003 -0.0008  0.0022  0.0129 -0.0052 -0.0004  0.8091 -0.0029  0.0000
  10.  C -0.0000  0.0003  0.0002 -0.0046  0.0012 -0.0000  0.0140  1.1310  0.0025
  11.  C  0.0000  0.0000  0.0003 -0.0008 -0.0002 -0.0000  0.0098  0.0306 -0.0013
  12.  C -0.0000 -0.0000 -0.0001 -0.0003  0.0001  0.0000  0.0009 -0.0404 -0.0006
  13.  C -0.0000 -0.0001 -0.0001 -0.0000  0.0015  0.0001  0.0083  0.0164 -0.0004
  14.  C  0.0000 -0.0001  0.0018 -0.0098 -0.0030  0.0008  0.0187  1.1214 -0.0055
  15.  C  0.0000 -0.0000 -0.0004  0.0091  0.0007  0.0001  0.0089 -0.0106  1.0292
  16.  O  0.0000  0.0000  0.0000 -0.0005 -0.0002 -0.0001  0.0052 -0.0002 -0.0336
  17.  F -0.0001  0.0000  0.0030  0.0010 -0.0000  0.0000 -0.0029 -0.0313 -0.0003
  18.  H  0.8055  0.0174  0.0018  0.0003  0.0023  0.0175 -0.0002  0.0000  0.0000
  19.  H  0.0183  0.8059  0.0161  0.0012 -0.0004  0.0026 -0.0007  0.0000  0.0000
  20.  H  0.0028  0.0168  0.7999  0.0163  0.0025  0.0015 -0.0051  0.0005  0.0005
  21.  H  0.0028  0.0012  0.0028  0.0154  0.8010  0.0185 -0.0023  0.0008 -0.0018
  22.  H  0.0181  0.0029 -0.0005  0.0008  0.0163  0.8072 -0.0007 -0.0000 -0.0000
  23.  H -0.0001  0.0002  0.0003  0.0084  0.0062 -0.0006  0.7525  0.0032 -0.0141
  24.  H -0.0000 -0.0003  0.0013 -0.0070  0.0057 -0.0002  0.0021  0.0055  0.7086
  25.  H -0.0000 -0.0000  0.0000  0.0000  0.0000 -0.0000 -0.0004  0.0010  0.0000
  26.  H  0.0000  0.0000  0.0000  0.0000 -0.0000 -0.0000 -0.0002  0.0006  0.0000
  27.  H  0.0000  0.0000  0.0000  0.0000 -0.0000 -0.0000 -0.0007  0.0010  0.0000
  28.  H -0.0000  0.0000 -0.0000  0.0010 -0.0014  0.0003 -0.0027  0.0133 -0.0030
  29.  H  0.0000  0.0000  0.0000  0.0006  0.0002 -0.0000  0.0002 -0.0004 -0.0077

     Atom   10      11      12      13      14      15      16      17      18
     ---- ------  ------  ------  ------  ------  ------  ------  ------  ------
   1.  C -0.0000  0.0000 -0.0000 -0.0000  0.0000  0.0000  0.0000 -0.0001  0.8055
   2.  C  0.0003  0.0000 -0.0000 -0.0001 -0.0001 -0.0000  0.0000  0.0000  0.0174
   3.  C  0.0002  0.0003 -0.0001 -0.0001  0.0018 -0.0004  0.0000  0.0030  0.0018
   4.  C -0.0046 -0.0008 -0.0003 -0.0000 -0.0098  0.0091 -0.0005  0.0010  0.0003
   5.  C  0.0012 -0.0002  0.0001  0.0015 -0.0030  0.0007 -0.0002 -0.0000  0.0023
   6.  C -0.0000 -0.0000  0.0000  0.0001  0.0008  0.0001 -0.0001  0.0000  0.0175
   7.  C  0.0140  0.0098  0.0009  0.0083  0.0187  0.0089  0.0052 -0.0029 -0.0002
   8.  C  1.1310  0.0306 -0.0404  0.0164  1.1214 -0.0106 -0.0002 -0.0313  0.0000
   9.  N  0.0025 -0.0013 -0.0006 -0.0004 -0.0055  1.0292 -0.0336 -0.0003  0.0000
  10.  C  0.0000  1.1424  0.0306 -0.0340  0.0266  0.0019  0.0000  0.7433 -0.0000
  11.  C  1.1424  0.0000  1.1476  0.0118 -0.0376 -0.0002 -0.0000 -0.0277 -0.0000
  12.  C  0.0306  1.1476  0.0000  1.1423  0.0138  0.0001  0.0000  0.0015  0.0000
  13.  C -0.0340  0.0118  1.1423  0.0000  1.1445  0.0013  0.0002  0.0000  0.0000
  14.  C  0.0266 -0.0376  0.0138  1.1445  0.0000 -0.0002 -0.0005  0.0039 -0.0000
  15.  C  0.0019 -0.0002  0.0001  0.0013 -0.0002  0.0000  1.2277 -0.0002 -0.0000
  16.  O  0.0000 -0.0000  0.0000  0.0002 -0.0005  1.2277  0.0000  0.0000  0.0000
  17.  F  0.7433 -0.0277  0.0015  0.0000  0.0039 -0.0002  0.0000  0.0000  0.0000
  18.  H -0.0000 -0.0000  0.0000  0.0000 -0.0000 -0.0000  0.0000  0.0000  0.0000
  19.  H -0.0000 -0.0000  0.0000  0.0000  0.0000 -0.0000 -0.0000  0.0000 -0.0034
  20.  H  0.0001 -0.0000  0.0000  0.0000 -0.0000 -0.0002 -0.0000  0.0002  0.0000
  21.  H -0.0002  0.0000 -0.0001  0.0002 -0.0012 -0.0002 -0.0000  0.0000  0.0000
  22.  H -0.0000 -0.0000  0.0000 -0.0000  0.0000 -0.0000 -0.0000  0.0000 -0.0034
  23.  H -0.0059  0.0009 -0.0002 -0.0004  0.0048 -0.0023  0.0005  0.0060  0.0000
  24.  H -0.0004  0.0001  0.0000  0.0001  0.0004  0.0079  0.0080 -0.0000  0.0000
  25.  H  0.0156  0.8022  0.0216  0.0027  0.0000 -0.0000  0.0000  0.0022  0.0000
  26.  H  0.0001  0.0172  0.8050  0.0179  0.0017  0.0000  0.0000  0.0000 -0.0000
  27.  H -0.0000  0.0024  0.0187  0.8059  0.0165 -0.0000  0.0000  0.0000 -0.0000
  28.  H  0.0006  0.0016  0.0030  0.0184  0.8000 -0.0002  0.0002 -0.0001  0.0000
  29.  H -0.0006 -0.0001  0.0001  0.0003 -0.0002  0.8059 -0.0118  0.0003 -0.0000

     Atom   19      20      21      22      23      24      25      26      27
     ---- ------  ------  ------  ------  ------  ------  ------  ------  ------
   1.  C  0.0183  0.0028  0.0028  0.0181 -0.0001 -0.0000 -0.0000  0.0000  0.0000
   2.  C  0.8059  0.0168  0.0012  0.0029  0.0002 -0.0003 -0.0000  0.0000  0.0000
   3.  C  0.0161  0.7999  0.0028 -0.0005  0.0003  0.0013  0.0000  0.0000  0.0000
   4.  C  0.0012  0.0163  0.0154  0.0008  0.0084 -0.0070  0.0000  0.0000  0.0000
   5.  C -0.0004  0.0025  0.8010  0.0163  0.0062  0.0057  0.0000 -0.0000 -0.0000
   6.  C  0.0026  0.0015  0.0185  0.8072 -0.0006 -0.0002 -0.0000 -0.0000 -0.0000
   7.  C -0.0007 -0.0051 -0.0023 -0.0007  0.7525  0.0021 -0.0004 -0.0002 -0.0007
   8.  C  0.0000  0.0005  0.0008 -0.0000  0.0032  0.0055  0.0010  0.0006  0.0010
   9.  N  0.0000  0.0005 -0.0018 -0.0000 -0.0141  0.7086  0.0000  0.0000  0.0000
  10.  C -0.0000  0.0001 -0.0002 -0.0000 -0.0059 -0.0004  0.0156  0.0001 -0.0000
  11.  C -0.0000 -0.0000  0.0000 -0.0000  0.0009  0.0001  0.8022  0.0172  0.0024
  12.  C  0.0000  0.0000 -0.0001  0.0000 -0.0002  0.0000  0.0216  0.8050  0.0187
  13.  C  0.0000  0.0000  0.0002 -0.0000 -0.0004  0.0001  0.0027  0.0179  0.8059
  14.  C  0.0000 -0.0000 -0.0012  0.0000  0.0048  0.0004  0.0000  0.0017  0.0165
  15.  C -0.0000 -0.0002 -0.0002 -0.0000 -0.0023  0.0079 -0.0000  0.0000 -0.0000
  16.  O -0.0000 -0.0000 -0.0000 -0.0000  0.0005  0.0080  0.0000  0.0000  0.0000
  17.  F  0.0000  0.0002  0.0000  0.0000  0.0060 -0.0000  0.0022  0.0000  0.0000
  18.  H -0.0034  0.0000  0.0000 -0.0034  0.0000  0.0000  0.0000 -0.0000 -0.0000
  19.  H  0.0000 -0.0033 -0.0000  0.0000  0.0000  0.0000 -0.0000  0.0000 -0.0000
  20.  H -0.0033  0.0000  0.0000 -0.0000  0.0016  0.0000 -0.0000 -0.0000 -0.0000
  21.  H -0.0000  0.0000  0.0000 -0.0037 -0.0000  0.0008  0.0000  0.0000  0.0000
  22.  H  0.0000 -0.0000 -0.0037  0.0000  0.0000  0.0000  0.0000 -0.0000 -0.0000
  23.  H  0.0000  0.0016 -0.0000  0.0000  0.0000  0.0035  0.0000  0.0000  0.0000
  24.  H  0.0000  0.0000  0.0008  0.0000  0.0035  0.0000 -0.0000  0.0000  0.0000
  25.  H -0.0000 -0.0000  0.0000  0.0000  0.0000 -0.0000  0.0000 -0.0032  0.0000
  26.  H  0.0000 -0.0000  0.0000 -0.0000  0.0000  0.0000 -0.0032  0.0000 -0.0034
  27.  H -0.0000 -0.0000  0.0000 -0.0000  0.0000  0.0000  0.0000 -0.0034  0.0000
  28.  H  0.0000  0.0000 -0.0015  0.0000  0.0001 -0.0001 -0.0000  0.0000 -0.0036
  29.  H -0.0000 -0.0000 -0.0000 -0.0000  0.0020  0.0041 -0.0000 -0.0000 -0.0000

     Atom   28      29
     ---- ------  ------
   1.  C -0.0000  0.0000
   2.  C  0.0000  0.0000
   3.  C -0.0000  0.0000
   4.  C  0.0010  0.0006
   5.  C -0.0014  0.0002
   6.  C  0.0003 -0.0000
   7.  C -0.0027  0.0002
   8.  C  0.0133 -0.0004
   9.  N -0.0030 -0.0077
  10.  C  0.0006 -0.0006
  11.  C  0.0016 -0.0001
  12.  C  0.0030  0.0001
  13.  C  0.0184  0.0003
  14.  C  0.8000 -0.0002
  15.  C -0.0002  0.8059
  16.  O  0.0002 -0.0118
  17.  F -0.0001  0.0003
  18.  H  0.0000 -0.0000
  19.  H  0.0000 -0.0000
  20.  H  0.0000 -0.0000
  21.  H -0.0015 -0.0000
  22.  H  0.0000 -0.0000
  23.  H  0.0001  0.0020
  24.  H -0.0001  0.0041
  25.  H -0.0000 -0.0000
  26.  H  0.0000 -0.0000
  27.  H -0.0036 -0.0000
  28.  H  0.0000 -0.0002
  29.  H -0.0002  0.0000


 Atom-atom overlap-weighted NAO bond order, Totals by atom:                    

     Atom    1
     ---- ------
   1.  C  3.1244
   2.  C  3.1343
   3.  C  3.1021
   4.  C  3.1953
   5.  C  3.0815
   6.  C  3.1434
   7.  C  3.3939
   8.  C  3.1145
   9.  N  2.4874
  10.  C  3.0644
  11.  C  3.0990
  12.  C  3.1437
  13.  C  3.1368
  14.  C  3.0968
  15.  C  3.0783
  16.  O  1.1950
  17.  F  0.6991
  18.  H  0.8380
  19.  H  0.8362
  20.  H  0.8341
  21.  H  0.8327
  22.  H  0.8371
  23.  H  0.7665
  24.  H  0.7399
  25.  H  0.8417
  26.  H  0.8357
  27.  H  0.8367
  28.  H  0.8256
  29.  H  0.7926


 MO bond order:                                                                

     Atom    1       2       3       4       5       6       7       8       9
     ---- ------  ------  ------  ------  ------  ------  ------  ------  ------
   1.  C  0.0000  1.3076  0.1742 -0.4886  0.1112  1.0506 -0.0061  0.0285 -0.1052
   2.  C  1.3076  0.0000  0.4132  0.0113 -0.5731  0.2544 -0.0605  0.0048  0.0224
   3.  C  0.1742  0.4132  0.0000  0.8532 -0.1711 -0.6033  0.1205 -0.0213  0.1540
   4.  C -0.4886  0.0113  0.8532  0.0000  1.1643 -0.0916 -0.6051  0.1517  0.0960
   5.  C  0.1112 -0.5731 -0.1711  1.1643  0.0000  0.5071  0.1138  0.0050  0.1471
   6.  C  1.0506  0.2544 -0.6033 -0.0916  0.5071  0.0000 -0.1204 -0.0466 -0.0365
   7.  C -0.0061 -0.0605  0.1205 -0.6051  0.1138 -0.1204  0.0000  0.3635 -1.2472
   8.  C  0.0285  0.0048 -0.0213  0.1517  0.0050 -0.0466  0.3635  0.0000  0.1250
   9.  N -0.1052  0.0224  0.1540  0.0960  0.1471 -0.0365 -1.2472  0.1250  0.0000
  10.  C  0.0773  0.0324 -0.0640  0.0992 -0.1117 -0.0024  0.0600  1.8349  0.2154
  11.  C -0.0119 -0.0198  0.0080  0.0129  0.0078  0.0289 -0.0519  0.0538 -0.0023
  12.  C -0.0710 -0.0295  0.0858 -0.0447  0.0928 -0.0155 -0.0183 -0.9409 -0.1311
  13.  C -0.0041  0.0272 -0.0026 -0.0684  0.0326 -0.0209 -0.0410 -0.1897 -0.0220
  14.  C  0.0582  0.0150 -0.1301  0.0615 -0.0211  0.0364  0.0524  1.9012  0.1562
  15.  C  0.0357  0.0128 -0.0054 -0.2013 -0.0554 -0.0041  0.0224  0.0034 -0.7396
  16.  O -0.0489  0.0188  0.0478  0.0771  0.0684  0.0001 -0.2160 -0.0169  0.0002
  17.  F -0.0327 -0.0163  0.0543 -0.0448  0.0241 -0.0081  0.1061 -0.4406 -0.0602
  18.  H  1.5152  0.0062  0.1147  0.0350  0.1287  0.0478  0.0306  0.0054  0.0028
  19.  H -0.0286  1.1442  0.0806  0.0970  0.0162  0.0873  0.0017  0.0020  0.0145
  20.  H  0.0044 -0.0486  0.1566  0.0638  0.0236  0.0120 -0.0339  0.0054  0.0191
  21.  H -0.0186  0.0071 -0.0061  0.0463 -0.1992 -0.0541 -0.0472 -0.0086  0.0119
  22.  H -0.0506  0.0679  0.0091  0.0685  0.1012  0.8581 -0.0052  0.0059 -0.0031
  23.  H -0.0183 -0.0265  0.0165 -0.0279  0.0222  0.0297  0.0580  0.0063  0.0703
  24.  H  0.0051  0.0310  0.0016  0.0292 -0.0592  0.0045 -0.0760 -0.0361  0.4599
  25.  H -0.0041 -0.0024  0.0010 -0.0031  0.0043  0.0007  0.0006  0.0658  0.0177
  26.  H  0.0009 -0.0003 -0.0024  0.0013 -0.0021  0.0007  0.0235  0.0217  0.0053
  27.  H -0.0045  0.0028  0.0018  0.0005  0.0047 -0.0032 -0.0054  0.0415 -0.0047
  28.  H -0.0055  0.0044  0.0131 -0.0132 -0.0017 -0.0083 -0.0206  0.0226  0.0053
  29.  H -0.0025  0.0007  0.0044 -0.0118  0.0028  0.0044 -0.0255 -0.0227 -0.0819

     Atom   10      11      12      13      14      15      16      17      18
     ---- ------  ------  ------  ------  ------  ------  ------  ------  ------
   1.  C  0.0773 -0.0119 -0.0710 -0.0041  0.0582  0.0357 -0.0489 -0.0327  1.5152
   2.  C  0.0324 -0.0198 -0.0295  0.0272  0.0150  0.0128  0.0188 -0.0163  0.0062
   3.  C -0.0640  0.0080  0.0858 -0.0026 -0.1301 -0.0054  0.0478  0.0543  0.1147
   4.  C  0.0992  0.0129 -0.0447 -0.0684  0.0615 -0.2013  0.0771 -0.0448  0.0350
   5.  C -0.1117  0.0078  0.0928  0.0326 -0.0211 -0.0554  0.0684  0.0241  0.1287
   6.  C -0.0024  0.0289 -0.0155 -0.0209  0.0364 -0.0041  0.0001 -0.0081  0.0478
   7.  C  0.0600 -0.0519 -0.0183 -0.0410  0.0524  0.0224 -0.2160  0.1061  0.0306
   8.  C  1.8349  0.0538 -0.9409 -0.1897  1.9012  0.0034 -0.0169 -0.4406  0.0054
   9.  N  0.2154 -0.0023 -0.1311 -0.0220  0.1562 -0.7396  0.0002 -0.0602  0.0028
  10.  C  0.0000  1.9510  0.1273 -0.9457 -0.2491 -0.0068  0.0339  0.8164 -0.0018
  11.  C  1.9510  0.0000  2.1508  0.0415 -1.0194  0.0153  0.0116 -0.5270 -0.0024
  12.  C  0.1273  2.1508  0.0000  1.8531  0.0379  0.0069 -0.0303 -0.0415  0.0015
  13.  C -0.9457  0.0415  1.8531  0.0000  1.8568  0.0099 -0.0157  0.3734  0.0028
  14.  C -0.2491 -1.0194  0.0379  1.8568  0.0000 -0.0435  0.0290 -0.0331 -0.0032
  15.  C -0.0068  0.0153  0.0069  0.0099 -0.0435  0.0000 -0.3781  0.0076  0.0024
  16.  O  0.0339  0.0116 -0.0303 -0.0157  0.0290 -0.3781  0.0000  0.0036 -0.0002
  17.  F  0.8164 -0.5270 -0.0415  0.3734 -0.0331  0.0076  0.0036  0.0000  0.0032
  18.  H -0.0018 -0.0024  0.0015  0.0028 -0.0032  0.0024 -0.0002  0.0032  0.0000
  19.  H  0.0052 -0.0019 -0.0066  0.0011  0.0083 -0.0049  0.0074 -0.0008 -0.0559
  20.  H  0.0043 -0.0029 -0.0051  0.0048  0.0056 -0.0049  0.0150  0.0015 -0.0101
  21.  H  0.0074  0.0072 -0.0075 -0.0138  0.0212 -0.0116  0.0057 -0.0015 -0.0096
  22.  H  0.0049  0.0005 -0.0064 -0.0014  0.0035  0.0003  0.0032  0.0021 -0.0561
  23.  H  0.0801 -0.0058 -0.0590  0.0040  0.1020  0.0041  0.0279 -0.0714  0.0026
  24.  H  0.0029  0.0072  0.0084  0.0010 -0.0119  0.0888 -0.0436  0.0078  0.0015
  25.  H  0.0605  1.0170  0.0154  0.0856  0.0139  0.0080  0.0006 -0.0151 -0.0001
  26.  H  0.0932  0.0020  0.9829  0.0494  0.0775  0.0018  0.0014 -0.0128 -0.0002
  27.  H  0.0152  0.0348 -0.0242  0.4726  0.0460  0.0036 -0.0027  0.0093 -0.0002
  28.  H  0.0235  0.0137  0.0093  0.0094  0.0071  0.0094  0.0089  0.0119  0.0012
  29.  H  0.0003  0.0004 -0.0101  0.0029  0.0039  0.5845  0.2318  0.0005  0.0008

     Atom   19      20      21      22      23      24      25      26      27
     ---- ------  ------  ------  ------  ------  ------  ------  ------  ------
   1.  C -0.0286  0.0044 -0.0186 -0.0506 -0.0183  0.0051 -0.0041  0.0009 -0.0045
   2.  C  1.1442 -0.0486  0.0071  0.0679 -0.0265  0.0310 -0.0024 -0.0003  0.0028
   3.  C  0.0806  0.1566 -0.0061  0.0091  0.0165  0.0016  0.0010 -0.0024  0.0018
   4.  C  0.0970  0.0638  0.0463  0.0685 -0.0279  0.0292 -0.0031  0.0013  0.0005
   5.  C  0.0162  0.0236 -0.1992  0.1012  0.0222 -0.0592  0.0043 -0.0021  0.0047
   6.  C  0.0873  0.0120 -0.0541  0.8581  0.0297  0.0045  0.0007  0.0007 -0.0032
   7.  C  0.0017 -0.0339 -0.0472 -0.0052  0.0580 -0.0760  0.0006  0.0235 -0.0054
   8.  C  0.0020  0.0054 -0.0086  0.0059  0.0063 -0.0361  0.0658  0.0217  0.0415
   9.  N  0.0145  0.0191  0.0119 -0.0031  0.0703  0.4599  0.0177  0.0053 -0.0047
  10.  C  0.0052  0.0043  0.0074  0.0049  0.0801  0.0029  0.0605  0.0932  0.0152
  11.  C -0.0019 -0.0029  0.0072  0.0005 -0.0058  0.0072  1.0170  0.0020  0.0348
  12.  C -0.0066 -0.0051 -0.0075 -0.0064 -0.0590  0.0084  0.0154  0.9829 -0.0242
  13.  C  0.0011  0.0048 -0.0138 -0.0014  0.0040  0.0010  0.0856  0.0494  0.4726
  14.  C  0.0083  0.0056  0.0212  0.0035  0.1020 -0.0119  0.0139  0.0775  0.0460
  15.  C -0.0049 -0.0049 -0.0116  0.0003  0.0041  0.0888  0.0080  0.0018  0.0036
  16.  O  0.0074  0.0150  0.0057  0.0032  0.0279 -0.0436  0.0006  0.0014 -0.0027
  17.  F -0.0008  0.0015 -0.0015  0.0021 -0.0714  0.0078 -0.0151 -0.0128  0.0093
  18.  H -0.0559 -0.0101 -0.0096 -0.0561  0.0026  0.0015 -0.0001 -0.0002 -0.0002
  19.  H  0.0000 -0.0550  0.0094 -0.0099 -0.0053  0.0088 -0.0006 -0.0000 -0.0001
  20.  H -0.0550  0.0000 -0.0141  0.0096  0.0146  0.0063 -0.0013 -0.0008 -0.0009
  21.  H  0.0094 -0.0141  0.0000 -0.0554  0.0158  0.0125 -0.0012  0.0006 -0.0001
  22.  H -0.0099  0.0096 -0.0554  0.0000  0.0214  0.0050 -0.0003 -0.0003 -0.0001
  23.  H -0.0053  0.0146  0.0158  0.0214  0.0000  0.0723 -0.0002  0.0066  0.0197
  24.  H  0.0088  0.0063  0.0125  0.0050  0.0723  0.0000 -0.0022  0.0035  0.0003
  25.  H -0.0006 -0.0013 -0.0012 -0.0003 -0.0002 -0.0022  0.0000 -0.0551 -0.0079
  26.  H -0.0000 -0.0008  0.0006 -0.0003  0.0066  0.0035 -0.0551  0.0000 -0.0554
  27.  H -0.0001 -0.0009 -0.0001 -0.0001  0.0197  0.0003 -0.0079 -0.0554  0.0000
  28.  H -0.0012  0.0003  0.0072  0.0009  0.0254 -0.0013  0.0058 -0.0111 -0.0545
  29.  H -0.0003 -0.0000 -0.0063 -0.0006  0.0199  0.1182 -0.0016 -0.0005 -0.0004

     Atom   28      29
     ---- ------  ------
   1.  C -0.0055 -0.0025
   2.  C  0.0044  0.0007
   3.  C  0.0131  0.0044
   4.  C -0.0132 -0.0118
   5.  C -0.0017  0.0028
   6.  C -0.0083  0.0044
   7.  C -0.0206 -0.0255
   8.  C  0.0226 -0.0227
   9.  N  0.0053 -0.0819
  10.  C  0.0235  0.0003
  11.  C  0.0137  0.0004
  12.  C  0.0093 -0.0101
  13.  C  0.0094  0.0029
  14.  C  0.0071  0.0039
  15.  C  0.0094  0.5845
  16.  O  0.0089  0.2318
  17.  F  0.0119  0.0005
  18.  H  0.0012  0.0008
  19.  H -0.0012 -0.0003
  20.  H  0.0003 -0.0000
  21.  H  0.0072 -0.0063
  22.  H  0.0009 -0.0006
  23.  H  0.0254  0.0199
  24.  H -0.0013  0.1182
  25.  H  0.0058 -0.0016
  26.  H -0.0111 -0.0005
  27.  H -0.0545 -0.0004
  28.  H  0.0000 -0.0050
  29.  H -0.0050  0.0000


 MO atomic valencies:                                                          

     Atom    1
     ---- ------
   1.  C  3.4677
   2.  C  2.6070
   3.  C  1.3042
   4.  C  1.2683
   5.  C  1.3833
   6.  C  1.9077
   7.  C -1.6269
   8.  C  2.9252
   9.  N -0.9106
  10.  C  4.1637
  11.  C  3.7195
  12.  C  3.9303
  13.  C  3.5027
  14.  C  2.9822
  15.  C -0.6388
  16.  O -0.1597
  17.  F  0.1157
  18.  H  1.7626
  19.  H  1.3125
  20.  H  0.1692
  21.  H -0.3027
  22.  H  0.9728
  23.  H  0.4048
  24.  H  0.6457
  25.  H  1.2016
  26.  H  1.1310
  27.  H  0.4883
  28.  H  0.0569
  29.  H  0.8064


 NATURAL BOND ORBITAL ANALYSIS:

                       Occupancies       Lewis Structure    Low   High
           Occ.    -------------------  -----------------   occ   occ
  Cycle   Thresh.   Lewis   Non-Lewis     CR  BD  3C  LP    (L)   (NL)   Dev
 =============================================================================
   1(1)    1.90   112.97364   7.02636     17  31   0  12     7      7    0.44
   2(2)    1.90   112.97364   7.02636     17  31   0  12     7      7    0.44
   3(1)    1.80   112.97364   7.02636     17  31   0  12     7      7    0.44
   4(2)    1.80   112.97364   7.02636     17  31   0  12     7      7    0.44
   5(1)    1.70   112.97660   7.02340     17  31   0  12     6      7    0.44
   6(2)    1.70   112.97660   7.02340     17  31   0  12     6      7    0.44
   7(1)    1.60   116.79867   3.20133     17  37   0   6     0      7    0.44
   8(2)    1.60   116.83662   3.16338     17  37   0   6     0      7    0.44
   9(3)    1.60   116.85695   3.14305     17  37   0   6     0      7    0.43
  10(4)    1.60   116.21263   3.78737     17  36   0   7     1      7    0.44
  11(5)    1.60   116.85695   3.14305     17  37   0   6     0      7    0.43
  12(1)    1.50   116.38946   3.61054     17  36   0   7     0      7    0.62
  13(2)    1.50   116.38946   3.61054     17  36   0   7     0      7    0.62
  14(1)    1.60   116.85695   3.14305     17  37   0   6     0      7    0.43
 -----------------------------------------------------------------------------

 Structure accepted: RESONANCE keyword permits strongly delocalized structure

 WARNING:  1 low occupancy (<1.9990e) core orbital  found on  C   10

 --------------------------------------------------------
   Core                     33.98754 ( 99.963% of  34)
   Valence Lewis            82.86941 ( 96.360% of  86)
  ==================       ============================
   Total Lewis             116.85695 ( 97.381% of 120)
  -----------------------------------------------------
   Valence non-Lewis         2.90905 (  2.424% of 120)
   Rydberg non-Lewis         0.23400 (  0.195% of 120)
  ==================       ============================
   Total non-Lewis           3.14305 (  2.619% of 120)
 --------------------------------------------------------


       (Occupancy)   Bond orbital/ Coefficients/ Hybrids
 ---------------------------------------------------------------------------------
     1. (1.98164) BD ( 1) C   1 - C   2  
                ( 49.94%)   0.7067* C   1 s( 34.66%)p 1.88( 65.31%)d 0.00(  0.03%)
                                            0.0000  0.5886 -0.0116 -0.0004 -0.0001
                                           -0.7251  0.0117  0.0129  0.0001  0.0694
                                           -0.0390  0.0033 -0.0001  0.3472 -0.0098
                                           -0.0057 -0.0000  0.0004 -0.0129  0.0006
                                            0.0105 -0.0064
                ( 50.06%)   0.7075* C   2 s( 34.67%)p 1.88( 65.30%)d 0.00(  0.03%)
                                            0.0000  0.5887 -0.0130 -0.0020 -0.0005
                                            0.7291 -0.0197  0.0113  0.0002 -0.0376
                                           -0.0374 -0.0053 -0.0003 -0.3434  0.0050
                                           -0.0057 -0.0001 -0.0029 -0.0128  0.0021
                                            0.0099 -0.0061
     2. (1.65782) BD ( 2) C   1 - C   2  
                ( 50.19%)   0.7085* C   1 s(  0.00%)p 1.00( 99.96%)d 0.00(  0.04%)
                                            0.0000 -0.0010 -0.0001  0.0001 -0.0000
                                            0.4210  0.0109  0.0055 -0.0004 -0.1006
                                           -0.0025 -0.0012  0.0001  0.9008  0.0234
                                            0.0115 -0.0004 -0.0025 -0.0118 -0.0094
                                           -0.0077  0.0101
                ( 49.81%)   0.7057* C   2 s(  0.00%)p 1.00( 99.96%)d 0.00(  0.04%)
                                           -0.0000 -0.0017 -0.0001 -0.0005 -0.0000
                                            0.4206  0.0102 -0.0051 -0.0006 -0.0994
                                           -0.0026  0.0009  0.0000  0.9011  0.0222
                                           -0.0112 -0.0012 -0.0063  0.0092 -0.0099
                                            0.0047 -0.0122
     3. (1.98164) BD ( 1) C   1 - C   6  
                ( 49.88%)   0.7063* C   1 s( 34.67%)p 1.88( 65.30%)d 0.00(  0.03%)
                                            0.0000  0.5887 -0.0108  0.0004  0.0000
                                            0.3032 -0.0377 -0.0014 -0.0000 -0.7144
                                           -0.0007  0.0145 -0.0000 -0.2208  0.0175
                                            0.0023  0.0000 -0.0073 -0.0045  0.0067
                                           -0.0109 -0.0092
                ( 50.12%)   0.7079* C   6 s( 34.70%)p 1.88( 65.27%)d 0.00(  0.03%)
                                            0.0000  0.5890 -0.0125 -0.0026 -0.0004
                                           -0.2755 -0.0263  0.0087 -0.0006  0.7277
                                           -0.0322 -0.0093  0.0004  0.2127  0.0088
                                           -0.0053  0.0003 -0.0093 -0.0058  0.0073
                                           -0.0083 -0.0085
     4. (1.98162) BD ( 1) C   1 - H  18  
                ( 60.29%)   0.7765* C   1 s( 30.59%)p 2.27( 69.34%)d 0.00(  0.07%)
                                           -0.0003  0.5528  0.0179 -0.0001  0.0002
                                            0.4505  0.0023  0.0045  0.0009  0.6875
                                            0.0036  0.0069  0.0015 -0.1331 -0.0007
                                           -0.0013 -0.0002  0.0206 -0.0025 -0.0065
                                           -0.0087 -0.0107
                ( 39.71%)   0.6301* H  18 s(100.00%)
                                            1.0000  0.0005  0.0012
     5. (1.97942) BD ( 1) C   2 - C   3  
                ( 49.60%)   0.7043* C   2 s( 34.65%)p 1.89( 65.32%)d 0.00(  0.03%)
                                            0.0000  0.5886 -0.0093  0.0008  0.0003
                                           -0.4447  0.0365 -0.0048  0.0002 -0.6596
                                           -0.0092 -0.0133 -0.0006  0.1359 -0.0177
                                            0.0003 -0.0001  0.0117 -0.0043 -0.0024
                                           -0.0076 -0.0102
                ( 50.40%)   0.7099* C   3 s( 34.61%)p 1.89( 65.36%)d 0.00(  0.03%)
                                           -0.0001  0.5881  0.0137 -0.0021 -0.0000
                                            0.4292  0.0220 -0.0085  0.0003  0.6730
                                           -0.0331 -0.0053  0.0008 -0.1206 -0.0140
                                            0.0032  0.0001  0.0128 -0.0057 -0.0032
                                           -0.0041 -0.0097
     6. (1.98149) BD ( 1) C   2 - H  19  
                ( 60.35%)   0.7768* C   2 s( 30.59%)p 2.27( 69.35%)d 0.00(  0.07%)
                                           -0.0003  0.5528  0.0177  0.0010  0.0002
                                           -0.3022 -0.0021  0.0027 -0.0006  0.7429
                                            0.0039 -0.0078  0.0014  0.2240  0.0013
                                           -0.0020  0.0004 -0.0154 -0.0030  0.0108
                                           -0.0150 -0.0089
                ( 39.65%)   0.6297* H  19 s(100.00%)
                                            1.0000  0.0006  0.0012
     7. (1.97435) BD ( 1) C   3 - C   4  
                ( 48.99%)   0.6999* C   3 s( 35.11%)p 1.85( 64.86%)d 0.00(  0.03%)
                                            0.0001  0.5925  0.0070  0.0045  0.0003
                                            0.2744  0.0204 -0.0043  0.0017 -0.7291
                                            0.0173  0.0099 -0.0003 -0.2021 -0.0076
                                            0.0031 -0.0009 -0.0085 -0.0052  0.0062
                                           -0.0078 -0.0083
                ( 51.01%)   0.7142* C   4 s( 34.23%)p 1.92( 65.74%)d 0.00(  0.03%)
                                           -0.0000  0.5851  0.0051  0.0009  0.0003
                                           -0.2934  0.0156  0.0001 -0.0025  0.7219
                                           -0.0047 -0.0002  0.0025  0.2231 -0.0066
                                            0.0001  0.0015 -0.0082 -0.0042  0.0071
                                           -0.0102 -0.0079
     8. (1.66345) BD ( 2) C   3 - C   4  
                ( 48.79%)   0.6985* C   3 s(  0.00%)p 1.00( 99.96%)d 0.00(  0.04%)
                                           -0.0000 -0.0063  0.0002 -0.0014 -0.0000
                                            0.4170  0.0033  0.0040 -0.0005 -0.0987
                                           -0.0027  0.0001  0.0004  0.9032  0.0107
                                            0.0063 -0.0017 -0.0057  0.0099 -0.0094
                                            0.0048 -0.0122
                ( 51.21%)   0.7156* C   4 s(  0.00%)p 1.00( 99.97%)d 0.00(  0.03%)
                                            0.0001 -0.0006 -0.0004 -0.0008  0.0000
                                            0.4203  0.0008  0.0017 -0.0030 -0.1069
                                           -0.0023 -0.0004  0.0002  0.9008  0.0110
                                            0.0054 -0.0055  0.0064  0.0005  0.0150
                                            0.0024  0.0030
     9. (1.98060) BD ( 1) C   3 - H  20  
                ( 60.36%)   0.7769* C   3 s( 30.18%)p 2.31( 69.75%)d 0.00(  0.07%)
                                            0.0004 -0.5491  0.0163  0.0023  0.0001
                                            0.7518  0.0032  0.0046  0.0014 -0.0637
                                            0.0085 -0.0037 -0.0018 -0.3579 -0.0006
                                           -0.0015 -0.0004  0.0029  0.0167 -0.0010
                                           -0.0189  0.0049
                ( 39.64%)   0.6296* H  20 s(100.00%)
                                           -1.0000 -0.0014 -0.0008
    10. (1.97402) BD ( 1) C   4 - C   5  
                ( 50.75%)   0.7124* C   4 s( 33.88%)p 1.95( 66.09%)d 0.00(  0.03%)
                                           -0.0000  0.5820  0.0052  0.0017  0.0001
                                            0.7312 -0.0112 -0.0018  0.0039 -0.0664
                                            0.0067  0.0013 -0.0022 -0.3487  0.0057
                                            0.0007 -0.0018 -0.0007 -0.0130  0.0014
                                            0.0116 -0.0053
                ( 49.25%)   0.7018* C   5 s( 34.91%)p 1.86( 65.07%)d 0.00(  0.03%)
                                            0.0001  0.5908  0.0055  0.0041  0.0003
                                           -0.7280  0.0071  0.0103 -0.0001  0.0283
                                            0.0203  0.0006  0.0019  0.3454 -0.0017
                                           -0.0048  0.0002 -0.0015 -0.0118  0.0021
                                            0.0095 -0.0064
    11. (1.96238) BD ( 1) C   4 - C   7  
                ( 48.48%)   0.6963* C   4 s( 31.86%)p 2.14( 68.11%)d 0.00(  0.03%)
                                            0.0002  0.5643 -0.0086 -0.0036 -0.0004
                                           -0.4491  0.0029  0.0006 -0.0008 -0.6799
                                           -0.0228  0.0022 -0.0023  0.1291  0.0038
                                           -0.0012  0.0014  0.0131 -0.0030 -0.0024
                                           -0.0057 -0.0088
                ( 51.52%)   0.7178* C   7 s( 28.77%)p 2.47( 71.20%)d 0.00(  0.03%)
                                            0.0001  0.5363  0.0096 -0.0007  0.0001
                                            0.4667  0.0192 -0.0018  0.0044  0.6866
                                           -0.0045 -0.0031  0.0019 -0.1490  0.0074
                                           -0.0029  0.0024  0.0137 -0.0044 -0.0061
                                           -0.0015 -0.0061
    12. (1.97905) BD ( 1) C   5 - C   6  
                ( 50.58%)   0.7112* C   5 s( 34.95%)p 1.86( 65.02%)d 0.00(  0.03%)
                                           -0.0001  0.5910  0.0151 -0.0013 -0.0001
                                            0.4418 -0.0348 -0.0015  0.0009  0.6598
                                            0.0116 -0.0087  0.0001 -0.1337  0.0179
                                           -0.0009 -0.0002  0.0113 -0.0044 -0.0025
                                           -0.0075 -0.0100
                ( 49.42%)   0.7030* C   6 s( 34.66%)p 1.88( 65.31%)d 0.00(  0.03%)
                                            0.0000  0.5886 -0.0107  0.0013  0.0003
                                           -0.4272 -0.0207  0.0101 -0.0009 -0.6736
                                            0.0336  0.0092 -0.0002  0.1223  0.0133
                                           -0.0033  0.0004  0.0127 -0.0055 -0.0032
                                           -0.0038 -0.0098
    13. (1.66665) BD ( 2) C   5 - C   6  
                ( 50.71%)   0.7121* C   5 s(  0.00%)p 1.00( 99.97%)d 0.00(  0.03%)
                                            0.0000  0.0022  0.0020  0.0000  0.0000
                                            0.4243  0.0083  0.0050 -0.0006 -0.1040
                                           -0.0004 -0.0002  0.0004  0.8991  0.0164
                                            0.0131 -0.0018  0.0074  0.0019  0.0162
                                            0.0027  0.0016
                ( 49.29%)   0.7021* C   6 s(  0.00%)p 1.00( 99.96%)d 0.00(  0.04%)
                                            0.0000  0.0012 -0.0010 -0.0010 -0.0002
                                            0.4229  0.0093  0.0047 -0.0002 -0.1038
                                           -0.0023 -0.0012  0.0001  0.8997  0.0188
                                            0.0106 -0.0006 -0.0020 -0.0124 -0.0086
                                           -0.0082  0.0109
    14. (1.97983) BD ( 1) C   5 - H  21  
                ( 60.25%)   0.7762* C   5 s( 30.05%)p 2.32( 69.88%)d 0.00(  0.07%)
                                            0.0003 -0.5480  0.0163  0.0025  0.0001
                                           -0.3057  0.0112 -0.0047 -0.0015  0.7427
                                            0.0074  0.0023  0.0017  0.2314 -0.0033
                                            0.0027  0.0013  0.0147  0.0033 -0.0120
                                            0.0153  0.0092
                ( 39.75%)   0.6305* H  21 s(100.00%)
                                           -1.0000 -0.0014 -0.0008
    15. (1.98144) BD ( 1) C   6 - H  22  
                ( 60.38%)   0.7770* C   6 s( 30.55%)p 2.27( 69.38%)d 0.00(  0.07%)
                                           -0.0003  0.5524  0.0184  0.0011  0.0002
                                            0.7491  0.0045  0.0075  0.0013 -0.0580
                                           -0.0007 -0.0001  0.0000 -0.3595 -0.0023
                                           -0.0035 -0.0006 -0.0034 -0.0166  0.0011
                                            0.0190 -0.0042
                ( 39.62%)   0.6295* H  22 s(100.00%)
                                            1.0000  0.0006  0.0012
    16. (1.96380) BD ( 1) C   7 - C   8  
                ( 50.47%)   0.7104* C   7 s( 28.36%)p 2.53( 71.61%)d 0.00(  0.03%)
                                           -0.0002 -0.5325 -0.0056  0.0002 -0.0002
                                           -0.3136 -0.0138  0.0051 -0.0048  0.4974
                                           -0.0035 -0.0046  0.0008 -0.6083  0.0053
                                            0.0019 -0.0022  0.0069 -0.0083  0.0116
                                            0.0030 -0.0029
                ( 49.53%)   0.7038* C   8 s( 32.20%)p 2.10( 67.77%)d 0.00(  0.02%)
                                           -0.0002 -0.5674  0.0086  0.0048  0.0008
                                            0.3156 -0.0044 -0.0011 -0.0001 -0.4535
                                           -0.0132  0.0029 -0.0009  0.6100  0.0114
                                           -0.0042  0.0019  0.0077 -0.0075  0.0102
                                            0.0008 -0.0050
    17. (1.98170) BD ( 1) C   7 - N   9  
                ( 38.87%)   0.6234* C   7 s( 22.02%)p 3.54( 77.89%)d 0.00(  0.09%)
                                           -0.0001  0.4685  0.0259  0.0011 -0.0004
                                           -0.0923  0.0184  0.0012 -0.0019 -0.4654
                                            0.0045  0.0027 -0.0004 -0.7432  0.0327
                                           -0.0028  0.0009  0.0018  0.0024  0.0237
                                           -0.0072  0.0178
                ( 61.13%)   0.7819* N   9 s( 35.28%)p 1.83( 64.69%)d 0.00(  0.03%)
                                           -0.0000  0.5940  0.0004 -0.0042  0.0001
                                            0.0923 -0.0018 -0.0014  0.0003  0.4094
                                           -0.0066 -0.0019  0.0006  0.6860  0.0019
                                           -0.0078  0.0011  0.0057 -0.0007  0.0107
                                           -0.0024  0.0121
    18. (1.96874) BD ( 1) C   7 - H  23  
                ( 61.77%)   0.7859* C   7 s( 20.91%)p 3.78( 79.01%)d 0.00(  0.08%)
                                            0.0003 -0.4564  0.0282 -0.0006 -0.0002
                                            0.8202  0.0208  0.0043 -0.0011 -0.2521
                                           -0.0057  0.0025  0.0012 -0.2305 -0.0161
                                           -0.0024  0.0031  0.0125  0.0105 -0.0038
                                           -0.0187  0.0124
                ( 38.23%)   0.6183* H  23 s(100.00%)
                                           -1.0000  0.0024 -0.0009
    19. (1.97659) BD ( 1) C   8 - C  10  
                ( 50.64%)   0.7116* C   8 s( 32.99%)p 2.03( 66.96%)d 0.00(  0.04%)
                                           -0.0001  0.5744  0.0016  0.0029  0.0006
                                           -0.3228  0.0134 -0.0000 -0.0018  0.0642
                                           -0.0086  0.0001  0.0012  0.7490 -0.0037
                                           -0.0009  0.0029 -0.0033 -0.0127  0.0011
                                            0.0025  0.0162
                ( 49.36%)   0.7026* C  10 s( 38.90%)p 1.57( 61.08%)d 0.00(  0.02%)
                                            0.0001  0.6237  0.0039  0.0024  0.0002
                                            0.2515  0.0112 -0.0056  0.0030  0.0130
                                           -0.0083  0.0016 -0.0026 -0.7396 -0.0035
                                            0.0101 -0.0003  0.0001 -0.0064 -0.0019
                                            0.0009  0.0126
    20. (1.65722) BD ( 2) C   8 - C  10  
                ( 52.75%)   0.7263* C   8 s(  0.00%)p 1.00( 99.96%)d 0.00(  0.04%)
                                            0.0001 -0.0016  0.0006 -0.0006 -0.0000
                                            0.6412  0.0083  0.0056 -0.0019  0.7363
                                            0.0119  0.0065 -0.0022  0.2145  0.0002
                                            0.0021 -0.0010 -0.0039  0.0116  0.0129
                                            0.0031  0.0067
                ( 47.25%)   0.6874* C  10 s(  0.00%)p 1.00( 99.96%)d 0.00(  0.03%)
                                           -0.0000 -0.0065 -0.0005 -0.0016 -0.0001
                                            0.6416  0.0093  0.0091  0.0050  0.7325
                                            0.0139  0.0097  0.0065  0.2255  0.0030
                                            0.0045  0.0014  0.0045 -0.0063 -0.0114
                                            0.0114 -0.0051
    21. (1.97084) BD ( 1) C   8 - C  14  
                ( 51.32%)   0.7164* C   8 s( 34.77%)p 1.87( 65.20%)d 0.00(  0.03%)
                                            0.0002 -0.5896 -0.0096 -0.0003 -0.0001
                                           -0.6199  0.0116  0.0019 -0.0020  0.4972
                                           -0.0088 -0.0010  0.0004  0.1420 -0.0076
                                           -0.0005  0.0026  0.0160  0.0027 -0.0009
                                           -0.0033  0.0062
                ( 48.68%)   0.6977* C  14 s( 34.47%)p 1.90( 65.51%)d 0.00(  0.03%)
                                           -0.0001 -0.5870 -0.0070 -0.0026 -0.0004
                                            0.6193 -0.0053 -0.0087  0.0008 -0.5031
                                            0.0101  0.0076  0.0001 -0.1331 -0.0210
                                            0.0014 -0.0020  0.0146  0.0059 -0.0025
                                           -0.0035  0.0039
    22. (1.99102) BD ( 1) N   9 - C  15  
                ( 62.94%)   0.7933* N   9 s( 35.17%)p 1.84( 64.78%)d 0.00(  0.05%)
                                            0.0000 -0.5930 -0.0098 -0.0048 -0.0000
                                            0.5075 -0.0081 -0.0010  0.0016  0.6194
                                           -0.0176 -0.0009  0.0018  0.0754 -0.0215
                                            0.0059 -0.0003 -0.0200  0.0003 -0.0031
                                            0.0036  0.0075
                ( 37.06%)   0.6088* C  15 s( 32.59%)p 2.07( 67.33%)d 0.00(  0.08%)
                                           -0.0001 -0.5705  0.0195 -0.0029  0.0019
                                           -0.5234  0.0187  0.0046  0.0024 -0.6269
                                            0.0230  0.0064  0.0030 -0.0732 -0.0017
                                            0.0072 -0.0007 -0.0226 -0.0039 -0.0021
                                            0.0038  0.0155
    23. (1.98595) BD ( 1) N   9 - H  24  
                ( 70.92%)   0.8422* N   9 s( 29.42%)p 2.40( 70.53%)d 0.00(  0.06%)
                                            0.0002 -0.5423  0.0054  0.0017  0.0001
                                           -0.4340  0.0102  0.0028  0.0000 -0.2461
                                            0.0026  0.0036 -0.0004  0.6752 -0.0156
                                           -0.0007 -0.0022 -0.0095  0.0167  0.0066
                                           -0.0028 -0.0130
                ( 29.08%)   0.5392* H  24 s(100.00%)
                                           -1.0000  0.0071 -0.0020
    24. (1.98052) BD ( 1) C  10 - C  11  
                ( 50.41%)   0.7100* C  10 s( 37.96%)p 1.63( 62.01%)d 0.00(  0.02%)
                                           -0.0001  0.6161  0.0062 -0.0019  0.0007
                                            0.2737  0.0171 -0.0088  0.0013 -0.4208
                                           -0.0096  0.0067 -0.0009  0.6060 -0.0191
                                            0.0021 -0.0015 -0.0051  0.0060 -0.0110
                                           -0.0019  0.0079
                ( 49.59%)   0.7042* C  11 s( 33.34%)p 2.00( 66.62%)d 0.00(  0.04%)
                                            0.0000  0.5774 -0.0023  0.0017  0.0011
                                           -0.3252  0.0290  0.0006 -0.0001  0.4638
                                           -0.0212 -0.0048  0.0007 -0.5862 -0.0129
                                            0.0133 -0.0020 -0.0095  0.0078 -0.0142
                                           -0.0023  0.0080
    25. (1.99629) BD ( 1) C  10 - F  17  
                ( 27.37%)   0.5231* C  10 s( 22.85%)p 3.36( 76.81%)d 0.01(  0.34%)
                                            0.0001 -0.4775  0.0219  0.0019  0.0022
                                            0.6684 -0.0404 -0.0117 -0.0092 -0.5328
                                            0.0304  0.0070  0.0077 -0.1851  0.0178
                                            0.0064  0.0017  0.0453  0.0158 -0.0146
                                           -0.0103  0.0278
                ( 72.63%)   0.8522* F  17 s( 34.50%)p 1.90( 65.41%)d 0.00(  0.09%)
                                           -0.0000 -0.5873 -0.0012 -0.0052  0.0001
                                           -0.6143  0.0063  0.0057  0.0022  0.4911
                                           -0.0061 -0.0036 -0.0018  0.1879  0.0016
                                           -0.0037 -0.0007  0.0241  0.0094 -0.0078
                                           -0.0056  0.0133
    26. (1.97726) BD ( 1) C  11 - C  12  
                ( 50.61%)   0.7114* C  11 s( 35.59%)p 1.81( 64.38%)d 0.00(  0.03%)
                                            0.0002 -0.5962  0.0192  0.0007  0.0006
                                           -0.6129  0.0129  0.0085 -0.0004  0.4955
                                           -0.0202 -0.0055  0.0004  0.1453  0.0294
                                           -0.0067 -0.0003  0.0149  0.0074 -0.0033
                                           -0.0036  0.0030
                ( 49.39%)   0.7028* C  12 s( 34.22%)p 1.92( 65.74%)d 0.00(  0.03%)
                                           -0.0001 -0.5849  0.0119  0.0006  0.0001
                                            0.6203 -0.0137 -0.0115  0.0000 -0.4940
                                           -0.0004  0.0104 -0.0002 -0.1630  0.0410
                                           -0.0012  0.0006  0.0166  0.0029 -0.0004
                                           -0.0028  0.0057
    27. (1.68383) BD ( 2) C  11 - C  12  
                ( 51.80%)   0.7197* C  11 s(  0.00%)p 1.00( 99.96%)d 0.00(  0.04%)
                                           -0.0000  0.0005  0.0000  0.0000  0.0000
                                            0.6436  0.0169  0.0075 -0.0004  0.7315
                                            0.0192  0.0093 -0.0003  0.2221  0.0056
                                            0.0026 -0.0002  0.0049 -0.0071 -0.0126
                                            0.0119 -0.0058
                ( 48.20%)   0.6943* C  12 s(  0.00%)p 1.00( 99.96%)d 0.00(  0.04%)
                                           -0.0000  0.0005  0.0000  0.0004  0.0000
                                            0.6423  0.0172  0.0093 -0.0002  0.7323
                                            0.0196  0.0105 -0.0000  0.2231  0.0061
                                            0.0030  0.0000 -0.0010 -0.0074 -0.0017
                                           -0.0194 -0.0027
    28. (1.97939) BD ( 1) C  11 - H  25  
                ( 60.92%)   0.7805* C  11 s( 30.98%)p 2.23( 68.96%)d 0.00(  0.06%)
                                           -0.0002  0.5563  0.0164 -0.0010 -0.0004
                                           -0.3203 -0.0030 -0.0010  0.0008  0.0493
                                            0.0038 -0.0011 -0.0005  0.7646 -0.0046
                                            0.0061 -0.0009 -0.0017 -0.0153  0.0026
                                            0.0034  0.0184
                ( 39.08%)   0.6251* H  25 s(100.00%)
                                            1.0000  0.0009  0.0011
    29. (1.98160) BD ( 1) C  12 - C  13  
                ( 50.05%)   0.7074* C  12 s( 34.78%)p 1.87( 65.18%)d 0.00(  0.03%)
                                            0.0000  0.5897 -0.0116  0.0002 -0.0002
                                            0.3180 -0.0309 -0.0021 -0.0000 -0.0542
                                            0.0259 -0.0023  0.0000 -0.7388  0.0042
                                            0.0140  0.0001 -0.0033 -0.0092 -0.0011
                                            0.0019  0.0146
                ( 49.95%)   0.7068* C  13 s( 34.59%)p 1.89( 65.38%)d 0.00(  0.03%)
                                            0.0000  0.5880 -0.0131 -0.0019 -0.0004
                                           -0.2970 -0.0189 -0.0084 -0.0004  0.0336
                                            0.0254  0.0043  0.0003  0.7499 -0.0288
                                            0.0104  0.0003 -0.0046 -0.0115  0.0014
                                            0.0028  0.0128
    30. (1.98139) BD ( 1) C  12 - H  26  
                ( 60.45%)   0.7775* C  12 s( 30.91%)p 2.23( 69.03%)d 0.00(  0.06%)
                                            0.0003 -0.5556 -0.0186 -0.0002 -0.0003
                                           -0.3153 -0.0009 -0.0032 -0.0004  0.4637
                                            0.0022  0.0048  0.0008 -0.6130 -0.0044
                                           -0.0063 -0.0016  0.0081 -0.0133  0.0183
                                            0.0041 -0.0074
                ( 39.55%)   0.6289* H  26 s(100.00%)
                                           -1.0000 -0.0007 -0.0012
    31. (1.97954) BD ( 1) C  13 - C  14  
                ( 49.43%)   0.7031* C  13 s( 34.59%)p 1.89( 65.37%)d 0.00(  0.03%)
                                            0.0001  0.5881 -0.0102  0.0018  0.0003
                                           -0.3012 -0.0198 -0.0077 -0.0008  0.4484
                                            0.0066  0.0091  0.0006 -0.6000  0.0361
                                           -0.0071  0.0001 -0.0105  0.0069 -0.0119
                                           -0.0016  0.0046
                ( 50.57%)   0.7111* C  14 s( 34.91%)p 1.86( 65.06%)d 0.00(  0.03%)
                                           -0.0000  0.5907  0.0158 -0.0004 -0.0004
                                            0.3167 -0.0295 -0.0002  0.0008 -0.4542
                                            0.0205  0.0023 -0.0006  0.5850  0.0163
                                           -0.0083  0.0000 -0.0077  0.0055 -0.0119
                                           -0.0018  0.0083
    32. (1.67063) BD ( 2) C  13 - C  14  
                ( 50.65%)   0.7117* C  13 s(  0.00%)p 1.00( 99.96%)d 0.00(  0.04%)
                                           -0.0000 -0.0005 -0.0002 -0.0015  0.0000
                                            0.6439  0.0148 -0.0078 -0.0002  0.7312
                                            0.0166 -0.0081 -0.0003  0.2227  0.0049
                                           -0.0032 -0.0000 -0.0013 -0.0065 -0.0012
                                           -0.0188 -0.0022
                ( 49.35%)   0.7025* C  14 s(  0.00%)p 1.00( 99.96%)d 0.00(  0.04%)
                                            0.0000  0.0007 -0.0000 -0.0007 -0.0002
                                            0.6432  0.0109  0.0087 -0.0012  0.7328
                                            0.0137  0.0088 -0.0014  0.2200  0.0017
                                            0.0046 -0.0007 -0.0036  0.0122  0.0123
                                            0.0042  0.0071
    33. (1.98121) BD ( 1) C  13 - H  27  
                ( 60.42%)   0.7773* C  13 s( 30.73%)p 2.25( 69.20%)d 0.00(  0.07%)
                                           -0.0003  0.5540  0.0187  0.0002  0.0002
                                            0.6364  0.0036 -0.0059  0.0010 -0.5116
                                           -0.0027  0.0048 -0.0009 -0.1591 -0.0013
                                            0.0010 -0.0002 -0.0199 -0.0064  0.0061
                                            0.0045 -0.0126
                ( 39.58%)   0.6291* H  27 s(100.00%)
                                            1.0000  0.0005  0.0013
    34. (1.97946) BD ( 1) C  14 - H  28  
                ( 60.49%)   0.7778* C  14 s( 30.54%)p 2.27( 69.39%)d 0.00(  0.07%)
                                            0.0003 -0.5524  0.0179  0.0020 -0.0001
                                           -0.3181  0.0068 -0.0038 -0.0016  0.0492
                                           -0.0093  0.0037  0.0014  0.7682  0.0056
                                            0.0032  0.0012 -0.0001  0.0156 -0.0025
                                           -0.0031 -0.0199
                ( 39.51%)   0.6286* H  28 s(100.00%)
                                           -1.0000 -0.0017 -0.0007
    35. (1.99734) BD ( 1) C  15 - O  16  
                ( 26.99%)   0.5195* C  15 s(  0.03%)p99.99( 99.38%)d20.08(  0.59%)
                                           -0.0000  0.0170 -0.0013  0.0014 -0.0000
                                            0.7201  0.0371  0.0151  0.0055 -0.6445
                                           -0.0312 -0.0123 -0.0048  0.2386  0.0157
                                            0.0072  0.0018 -0.0211 -0.0508  0.0349
                                           -0.0266 -0.0301
                ( 73.01%)   0.8545* O  16 s(  0.04%)p99.99( 99.85%)d 2.91(  0.11%)
                                            0.0000  0.0193 -0.0016  0.0003 -0.0000
                                            0.7250  0.0005  0.0014 -0.0021 -0.6255
                                           -0.0009 -0.0020  0.0017  0.2857 -0.0006
                                            0.0001 -0.0008  0.0093  0.0221 -0.0142
                                            0.0110  0.0140
    36. (1.99436) BD ( 2) C  15 - O  16  
                ( 36.14%)   0.6011* C  15 s( 32.01%)p 2.12( 67.84%)d 0.00(  0.16%)
                                            0.0001 -0.5622  0.0636  0.0018  0.0015
                                            0.0858 -0.0154  0.0048 -0.0013  0.3537
                                           -0.0389  0.0019 -0.0033  0.7363 -0.0435
                                           -0.0055 -0.0048 -0.0035 -0.0036 -0.0250
                                            0.0054 -0.0297
                ( 63.86%)   0.7991* O  16 s( 36.87%)p 1.71( 63.02%)d 0.00(  0.11%)
                                           -0.0000 -0.6056  0.0442  0.0017  0.0000
                                           -0.0303  0.0017  0.0011  0.0006 -0.3734
                                            0.0112  0.0021  0.0009 -0.6994  0.0220
                                            0.0013  0.0001 -0.0005 -0.0040 -0.0238
                                            0.0062 -0.0218
    37. (1.98775) BD ( 1) C  15 - H  29  
                ( 58.41%)   0.7642* C  15 s( 35.75%)p 1.79( 64.16%)d 0.00(  0.09%)
                                           -0.0002  0.5961  0.0465 -0.0010  0.0018
                                           -0.4401 -0.0027 -0.0027 -0.0007 -0.2459
                                            0.0056 -0.0040  0.0006  0.6219  0.0225
                                           -0.0090  0.0052  0.0023 -0.0219 -0.0150
                                            0.0071  0.0118
                ( 41.59%)   0.6449* H  29 s(100.00%)
                                            1.0000  0.0041 -0.0003
    38. (1.99929) CR ( 1) C   1           s(100.00%)p 0.00(  0.00%)
                                            1.0000  0.0002  0.0000 -0.0000  0.0000
                                            0.0002  0.0000  0.0000  0.0000  0.0002
                                            0.0000  0.0000  0.0000 -0.0001 -0.0000
                                           -0.0000 -0.0000  0.0000 -0.0000 -0.0000
                                           -0.0000 -0.0000
    39. (1.99929) CR ( 1) C   2           s(100.00%)p 0.00(  0.00%)
                                            1.0000  0.0001  0.0000  0.0000  0.0000
                                           -0.0001 -0.0000  0.0000 -0.0000  0.0003
                                            0.0000 -0.0000  0.0000  0.0001  0.0000
                                           -0.0000  0.0000 -0.0000 -0.0000  0.0000
                                           -0.0000 -0.0000
    40. (1.99918) CR ( 1) C   3           s(100.00%)p 0.00(  0.00%)
                                            1.0000  0.0002 -0.0000 -0.0000 -0.0000
                                           -0.0003 -0.0000 -0.0000 -0.0000  0.0001
                                           -0.0000  0.0000  0.0000  0.0002  0.0000
                                            0.0000  0.0000  0.0000 -0.0000 -0.0000
                                            0.0000 -0.0000
    41. (1.99911) CR ( 1) C   4           s(100.00%)p 0.00(  0.00%)
                                            1.0000 -0.0001  0.0000  0.0000  0.0000
                                            0.0000 -0.0000 -0.0000  0.0000  0.0002
                                            0.0000 -0.0000  0.0000 -0.0001 -0.0000
                                           -0.0000  0.0000 -0.0000  0.0000 -0.0000
                                            0.0000  0.0000
    42. (1.99916) CR ( 1) C   5           s(100.00%)p 0.00(  0.00%)
                                            1.0000  0.0002 -0.0000 -0.0000 -0.0000
                                            0.0002 -0.0000  0.0000  0.0000 -0.0002
                                           -0.0000 -0.0000 -0.0000 -0.0001  0.0000
                                           -0.0000 -0.0000 -0.0000 -0.0000  0.0000
                                           -0.0000 -0.0000
    43. (1.99929) CR ( 1) C   6           s(100.00%)p 0.00(  0.00%)
                                            1.0000  0.0001  0.0000  0.0000  0.0000
                                            0.0003  0.0000  0.0000  0.0000 -0.0000
                                           -0.0000 -0.0000  0.0000 -0.0001 -0.0000
                                           -0.0000 -0.0000 -0.0000 -0.0000  0.0000
                                            0.0000 -0.0000
    44. (1.99906) CR ( 1) C   7           s(100.00%)p 0.00(  0.00%)
                                            1.0000 -0.0000 -0.0000  0.0000 -0.0000
                                           -0.0004 -0.0000  0.0000 -0.0000  0.0000
                                            0.0000 -0.0000 -0.0000 -0.0001  0.0000
                                            0.0000 -0.0000 -0.0000 -0.0000  0.0000
                                            0.0000 -0.0000
    45. (1.99902) CR ( 1) C   8           s(100.00%)p 0.00(  0.00%)
                                            1.0000  0.0000  0.0000  0.0000  0.0000
                                            0.0001 -0.0000 -0.0000  0.0000 -0.0003
                                           -0.0000 -0.0000  0.0000  0.0001  0.0000
                                           -0.0000  0.0000 -0.0000 -0.0000  0.0000
                                            0.0000 -0.0000
    46. (1.99940) CR ( 1) N   9           s(100.00%)
                                            1.0000  0.0001 -0.0000 -0.0000 -0.0000
                                            0.0000 -0.0000 -0.0000 -0.0000  0.0001
                                            0.0000 -0.0000  0.0000 -0.0001  0.0000
                                           -0.0000  0.0000  0.0000 -0.0000 -0.0000
                                            0.0000  0.0000
    47. (1.99858) CR ( 1) C  10           s(100.00%)p 0.00(  0.00%)
                                            1.0000  0.0000 -0.0000 -0.0000 -0.0000
                                           -0.0001  0.0000  0.0000  0.0000  0.0001
                                           -0.0000 -0.0000 -0.0000  0.0001 -0.0000
                                           -0.0000 -0.0000 -0.0000 -0.0000  0.0000
                                            0.0000 -0.0000
    48. (1.99918) CR ( 1) C  11           s(100.00%)p 0.00(  0.00%)
                                            1.0000  0.0002  0.0000 -0.0000 -0.0000
                                            0.0001 -0.0000 -0.0000  0.0000 -0.0001
                                            0.0000  0.0000 -0.0000  0.0002 -0.0000
                                            0.0000 -0.0000 -0.0000 -0.0000  0.0000
                                            0.0000  0.0000
    49. (1.99930) CR ( 1) C  12           s(100.00%)p 0.00(  0.00%)
                                            1.0000  0.0001  0.0000  0.0000  0.0000
                                            0.0001  0.0000  0.0000  0.0000 -0.0002
                                           -0.0000 -0.0000 -0.0000  0.0002  0.0000
                                            0.0000  0.0000 -0.0000  0.0000 -0.0000
                                           -0.0000  0.0000
    50. (1.99929) CR ( 1) C  13           s(100.00%)p 0.00(  0.00%)
                                            1.0000  0.0001  0.0000  0.0000  0.0000
                                            0.0003  0.0000 -0.0000  0.0000 -0.0002
                                           -0.0000  0.0000 -0.0000 -0.0000 -0.0000
                                            0.0000 -0.0000 -0.0000 -0.0000  0.0000
                                            0.0000 -0.0000
    51. (1.99919) CR ( 1) C  14           s(100.00%)p 0.00(  0.00%)
                                            1.0000  0.0001 -0.0000 -0.0000 -0.0000
                                            0.0002 -0.0000 -0.0000  0.0000 -0.0001
                                            0.0000 -0.0000 -0.0000 -0.0003 -0.0000
                                           -0.0000 -0.0000  0.0000 -0.0000  0.0000
                                            0.0000  0.0000
    52. (1.99947) CR ( 1) C  15           s(100.00%)p 0.00(  0.00%)
                                            1.0000  0.0001  0.0000 -0.0000  0.0000
                                           -0.0002  0.0000 -0.0000  0.0000 -0.0002
                                            0.0000  0.0000  0.0000  0.0000  0.0000
                                            0.0000  0.0000 -0.0000 -0.0000 -0.0000
                                            0.0000  0.0000
    53. (1.99981) CR ( 1) O  16           s(100.00%)p 0.00(  0.00%)
                                            1.0000  0.0002  0.0000 -0.0000  0.0000
                                           -0.0001 -0.0000 -0.0000 -0.0000 -0.0002
                                            0.0000  0.0000 -0.0000 -0.0002  0.0000
                                            0.0000 -0.0000 -0.0000 -0.0000 -0.0000
                                            0.0000 -0.0000
    54. (1.99991) CR ( 1) F  17           s(100.00%)
                                            1.0000  0.0002 -0.0000 -0.0000  0.0000
                                           -0.0001  0.0000  0.0000 -0.0000  0.0001
                                           -0.0000 -0.0000  0.0000  0.0000  0.0000
                                           -0.0000  0.0000  0.0000  0.0000 -0.0000
                                           -0.0000  0.0000
    55. (1.70074) LP ( 1) N   9           s(  0.02%)p99.99( 99.97%)d 0.54(  0.01%)
                                            0.0000  0.0146 -0.0034  0.0005  0.0001
                                            0.7379  0.0236  0.0057  0.0001 -0.6221
                                           -0.0159 -0.0052  0.0008  0.2592  0.0072
                                           -0.0008  0.0001 -0.0008 -0.0014 -0.0033
                                           -0.0102  0.0011
    56. (1.98865) LP ( 1) O  16           s( 63.29%)p 0.58( 36.70%)d 0.00(  0.01%)
                                           -0.0003  0.7953  0.0215  0.0008  0.0000
                                           -0.0404  0.0007 -0.0003 -0.0006 -0.2694
                                            0.0040  0.0016 -0.0021 -0.5410  0.0073
                                            0.0038 -0.0036 -0.0015 -0.0005 -0.0060
                                            0.0015 -0.0060
    57. (1.90644) LP ( 2) O  16           s(  0.00%)p 1.00( 99.93%)d 0.00(  0.06%)
                                            0.0001 -0.0005  0.0020  0.0050 -0.0001
                                            0.6862  0.0096  0.0013 -0.0003  0.6286
                                            0.0093  0.0013 -0.0007 -0.3649 -0.0046
                                           -0.0018 -0.0015  0.0093  0.0145  0.0101
                                           -0.0060 -0.0140
    58. (1.98890) LP ( 1) F  17           s( 65.48%)p 0.53( 34.51%)d 0.00(  0.01%)
                                           -0.0002  0.8092 -0.0004 -0.0028  0.0001
                                           -0.4452  0.0031  0.0039 -0.0027  0.3525
                                           -0.0036 -0.0023  0.0020  0.1504  0.0024
                                           -0.0032  0.0010  0.0074  0.0032 -0.0026
                                           -0.0018  0.0039
    59. (1.96767) LP ( 2) F  17           s(  0.03%)p99.99( 99.94%)d 1.21(  0.03%)
                                           -0.0000  0.0118 -0.0103  0.0025  0.0000
                                           -0.0281 -0.0013 -0.0008  0.0002  0.3387
                                            0.0012  0.0032 -0.0002 -0.9402 -0.0009
                                           -0.0066  0.0002  0.0052 -0.0122  0.0083
                                            0.0031  0.0070
    60. (1.92520) LP ( 3) F  17           s(  0.00%)p 1.00( 99.97%)d 0.00(  0.03%)
                                            0.0000  0.0008 -0.0003 -0.0000  0.0000
                                           -0.6502 -0.0040  0.0001 -0.0000 -0.7205
                                           -0.0042 -0.0003 -0.0000 -0.2401 -0.0016
                                           -0.0001 -0.0001 -0.0028 -0.0004  0.0057
                                           -0.0169  0.0018
    61. (0.00546) RY*( 1) C   1           s(  1.24%)p75.37( 93.32%)d 4.40(  5.44%)
                                            0.0000 -0.0241  0.1068  0.0118  0.0159
                                            0.0138 -0.5138  0.0580 -0.0297  0.0200
                                           -0.7950  0.0847 -0.0454 -0.0041  0.1500
                                           -0.0232  0.0083 -0.1997 -0.0299  0.0779
                                            0.0734  0.0467
    62. (0.00193) RY*( 2) C   1           s(  0.03%)p99.99( 98.05%)d57.55(  1.92%)
                                           -0.0000 -0.0001  0.0173  0.0056  0.0008
                                           -0.0301 -0.6919  0.1183  0.1734  0.0226
                                            0.5235 -0.0823 -0.1290  0.0165  0.3809
                                           -0.0642 -0.0965  0.0399 -0.0484 -0.0319
                                            0.1182  0.0159
    63. (0.00083) RY*( 3) C   1           s(  0.09%)p99.99( 91.10%)d97.86(  8.81%)
                                           -0.0000  0.0000 -0.0186  0.0235  0.0018
                                           -0.0087  0.3844  0.0737  0.0455  0.0027
                                           -0.0959 -0.0268 -0.0136 -0.0187  0.8364
                                            0.1855  0.1059  0.0545  0.1646  0.1739
                                            0.1070 -0.1278
    64. (0.00054) RY*( 4) C   1           s(  0.06%)p16.74(  1.02%)d99.99( 98.92%)
                                           -0.0000  0.0002  0.0246 -0.0006  0.0002
                                            0.0034 -0.0414 -0.0383  0.0091 -0.0009
                                            0.0143  0.0184  0.0025  0.0103 -0.0764
                                            0.0156 -0.0119 -0.3172  0.4745 -0.4719
                                            0.2331 -0.6217
    65. (0.00043) RY*( 5) C   1           s(  0.74%)p99.99( 94.27%)d 6.72(  4.99%)
                                           -0.0000  0.0006  0.0862  0.0006 -0.0007
                                           -0.0173 -0.0778 -0.6787  0.2131  0.0108
                                            0.0660  0.4977 -0.1537  0.0089  0.0433
                                            0.3731 -0.1155 -0.0605  0.0425  0.0799
                                           -0.1950  0.0051
    66. (0.00038) RY*( 6) C   1           s( 88.45%)p 0.10(  8.56%)d 0.03(  3.00%)
                                           -0.0000  0.0036  0.9381  0.0421 -0.0512
                                           -0.0107  0.0950  0.0896  0.1074 -0.0197
                                            0.0860  0.0139  0.2161  0.0022 -0.0131
                                           -0.0376 -0.0239 -0.0808 -0.1159  0.0718
                                            0.0435 -0.0542
    67. (0.00018) RY*( 7) C   1           s( 79.55%)p 0.03(  2.28%)d 0.23( 18.17%)
                                            0.0000 -0.0047 -0.1559  0.8782 -0.0058
                                            0.0040  0.0107 -0.0046  0.0684  0.0076
                                            0.0346  0.0078  0.1258 -0.0009 -0.0214
                                           -0.0007 -0.0186 -0.2007 -0.2791  0.1357
                                            0.0093 -0.2122
    68. (0.00007) RY*( 8) C   1           s(  0.09%)p99.99( 22.71%)d99.99( 77.20%)
    69. (0.00006) RY*( 9) C   1           s(  4.06%)p16.87( 68.53%)d 6.75( 27.40%)
    70. (0.00002) RY*(10) C   1           s( 11.00%)p 1.67( 18.35%)d 6.42( 70.65%)
    71. (0.00001) RY*(11) C   1           s(  0.25%)p99.99( 99.10%)d 2.67(  0.66%)
    72. (0.00000) RY*(12) C   1           s(  0.06%)p99.99( 97.41%)d39.83(  2.53%)
    73. (0.00000) RY*(13) C   1           s(  0.95%)p84.90( 80.33%)d19.79( 18.73%)
    74. (0.00000) RY*(14) C   1           s(  4.30%)p19.59( 84.20%)d 2.68( 11.50%)
    75. (0.00000) RY*(15) C   1           s(  0.29%)p41.20( 12.02%)d99.99( 87.69%)
    76. (0.00000) RY*(16) C   1           s( 99.08%)p 0.01(  0.67%)d 0.00(  0.25%)
    77. (0.00000) RY*(17) C   1           s(  9.84%)p 2.86( 28.19%)d 6.30( 61.97%)
    78. (0.00570) RY*( 1) C   2           s(  0.44%)p99.99( 94.65%)d11.15(  4.91%)
                                            0.0000 -0.0258  0.0525 -0.0301  0.0084
                                           -0.0080  0.3598 -0.0088  0.0115  0.0252
                                           -0.8566 -0.0955 -0.0535  0.0065 -0.2651
                                           -0.0015 -0.0111  0.1501 -0.0245 -0.0919
                                            0.1293  0.0284
    79. (0.00197) RY*( 2) C   2           s(  0.08%)p99.99( 98.03%)d23.36(  1.89%)
                                            0.0000  0.0015 -0.0174  0.0217  0.0056
                                            0.0339  0.7946  0.1236 -0.1946  0.0175
                                            0.4194  0.0602 -0.0932 -0.0140 -0.3108
                                           -0.0517  0.0811 -0.0868 -0.0491  0.0293
                                            0.0872  0.0216
    80. (0.00077) RY*( 3) C   2           s(  0.33%)p99.99( 89.15%)d32.29( 10.52%)
                                           -0.0000  0.0003  0.0549 -0.0155  0.0007
                                            0.0097 -0.3762  0.1031 -0.0418 -0.0034
                                            0.1041 -0.0295  0.0178  0.0185 -0.8233
                                            0.2013 -0.0821 -0.1312 -0.0257 -0.2883
                                           -0.0304 -0.0579
    81. (0.00058) RY*( 4) C   2           s(  0.24%)p10.16(  2.47%)d99.99( 97.28%)
                                           -0.0000  0.0002  0.0440 -0.0223 -0.0013
                                            0.0041  0.0501 -0.0460  0.0179 -0.0012
                                           -0.0025 -0.0311 -0.0077  0.0055  0.1129
                                            0.0150  0.0758 -0.0743 -0.6094 -0.3851
                                           -0.3931  0.5414
    82. (0.00046) RY*( 5) C   2           s( 83.66%)p 0.16( 13.00%)d 0.04(  3.33%)
                                           -0.0000  0.0032  0.9138 -0.0275 -0.0278
                                            0.0143  0.0196 -0.2023 -0.1398 -0.0144
                                            0.0946 -0.1881  0.1132 -0.0098  0.0446
                                            0.0552  0.0804  0.1455 -0.0249 -0.0039
                                            0.0508 -0.0946
    83. (0.00026) RY*( 6) C   2           s( 11.71%)p 6.94( 81.30%)d 0.60(  6.99%)
                                           -0.0000  0.0015  0.2844 -0.1884 -0.0271
                                           -0.0132 -0.0346  0.6936  0.2786 -0.0132
                                           -0.0531  0.3339  0.2168  0.0045  0.0408
                                           -0.2808 -0.1046 -0.1486 -0.0759  0.0298
                                            0.1759  0.1011
    84. (0.00016) RY*( 7) C   2           s( 75.45%)p 0.11(  8.30%)d 0.22( 16.25%)
                                            0.0000 -0.0033 -0.0192  0.8681 -0.0220
                                           -0.0030 -0.0160  0.1860 -0.0077  0.0042
                                           -0.0040  0.0588  0.2058  0.0024  0.0302
                                           -0.0021  0.0358  0.2249 -0.2345 -0.1075
                                            0.0945 -0.1910
    85. (0.00008) RY*( 8) C   2           s(  2.96%)p12.88( 38.14%)d19.89( 58.90%)
    86. (0.00004) RY*( 9) C   2           s(  5.33%)p10.09( 53.79%)d 7.66( 40.88%)
    87. (0.00003) RY*(10) C   2           s(  9.66%)p 1.49( 14.39%)d 7.86( 75.95%)
    88. (0.00001) RY*(11) C   2           s(  1.98%)p48.11( 95.37%)d 1.33(  2.64%)
    89. (0.00000) RY*(12) C   2           s(  0.84%)p99.99( 96.29%)d 3.40(  2.86%)
    90. (0.00000) RY*(13) C   2           s( 98.57%)p 0.01(  0.85%)d 0.01(  0.58%)
    91. (0.00001) RY*(14) C   2           s(  1.34%)p67.96( 90.94%)d 5.77(  7.72%)
    92. (0.00000) RY*(15) C   2           s(  0.20%)p97.05( 19.26%)d99.99( 80.54%)
    93. (0.00000) RY*(16) C   2           s(  4.17%)p17.96( 74.83%)d 5.04( 21.01%)
    94. (0.00001) RY*(17) C   2           s(  3.13%)p 9.37( 29.29%)d21.62( 67.58%)
    95. (0.00591) RY*( 1) C   3           s(  0.12%)p99.99( 95.07%)d41.66(  4.82%)
                                            0.0000 -0.0230  0.0238 -0.0067  0.0041
                                           -0.0229  0.8724 -0.0232  0.0281  0.0027
                                            0.0982  0.0559 -0.0007  0.0127 -0.4174
                                            0.0189 -0.0155  0.0411  0.0990  0.0048
                                           -0.1908 -0.0169
    96. (0.00211) RY*( 2) C   3           s(  0.11%)p99.99( 97.62%)d19.86(  2.26%)
                                            0.0000  0.0154  0.0271  0.0038 -0.0125
                                            0.0046 -0.0584 -0.0317 -0.0481  0.0299
                                            0.9613 -0.1579 -0.1180  0.0038  0.0716
                                           -0.0233  0.0033  0.1293 -0.0247 -0.0566
                                            0.0367 -0.0272
    97. (0.00128) RY*( 3) C   3           s(  0.12%)p99.99( 78.96%)d99.99( 20.91%)
                                           -0.0000 -0.0007 -0.0239  0.0249  0.0076
                                            0.0028 -0.3603 -0.0929 -0.0066 -0.0018
                                            0.0341  0.0125  0.0241  0.0034 -0.7666
                                           -0.2444 -0.0429 -0.2092  0.0451 -0.3791
                                            0.0177 -0.1389
    98. (0.00052) RY*( 4) C   3           s(  4.91%)p 5.24( 25.69%)d14.14( 69.40%)
                                           -0.0000 -0.0019  0.2189 -0.0327 -0.0094
                                           -0.0084  0.1801 -0.1728  0.0474  0.0001
                                           -0.0304  0.0495 -0.0028 -0.0058  0.3988
                                           -0.1640  0.0550 -0.2628 -0.1923 -0.7430
                                           -0.1892  0.0062
    99. (0.00048) RY*( 5) C   3           s( 83.32%)p 0.12( 10.35%)d 0.08(  6.34%)
                                           -0.0000 -0.0046  0.8940 -0.1841  0.0048
                                           -0.0169 -0.0509 -0.1223  0.0912 -0.0115
                                           -0.0615 -0.2089  0.1107  0.0085 -0.1008
                                            0.0294 -0.0800  0.1888  0.0441  0.1063
                                            0.1201 -0.0072
   100. (0.00025) RY*( 6) C   3           s( 22.69%)p 3.16( 71.61%)d 0.25(  5.70%)
                                            0.0000 -0.0037  0.2804  0.3804 -0.0595
                                           -0.0052 -0.0789 -0.1133 -0.1035  0.0110
                                            0.0475  0.7162 -0.4045  0.0058  0.0177
                                           -0.0654 -0.0522  0.0273  0.0039  0.1538
                                           -0.1215 -0.1335
   101. (0.00017) RY*( 7) C   3           s(  0.78%)p95.27( 74.17%)d32.19( 25.06%)
                                           -0.0000  0.0114  0.0348  0.0100  0.0797
                                           -0.0053 -0.0102  0.6509  0.2231 -0.0086
                                           -0.0982 -0.0864 -0.4312 -0.0006 -0.0023
                                           -0.2118 -0.1415  0.3785  0.1591 -0.2652
                                           -0.0189  0.1062
   102. (0.00012) RY*( 8) C   3           s(  3.15%)p26.71( 84.01%)d 4.08( 12.85%)
                                           -0.0000 -0.0034 -0.0389  0.1727 -0.0110
                                           -0.0066 -0.0625 -0.2008  0.0814 -0.0067
                                           -0.0754 -0.1538 -0.3092 -0.0061 -0.0788
                                            0.8104  0.0341  0.1161  0.1496 -0.2899
                                            0.0108 -0.0920
   103. (0.00010) RY*( 9) C   3           s( 31.25%)p 0.47( 14.78%)d 1.73( 53.97%)
                                            0.0000  0.0046  0.1213  0.5280  0.1378
                                            0.0040  0.0812  0.0880  0.2728  0.0105
                                            0.0573 -0.1967 -0.0826  0.0019 -0.0170
                                            0.0002 -0.0992 -0.5368 -0.0071  0.1235
                                            0.2644  0.4079
   104. (0.00008) RY*(10) C   3           s(  4.33%)p14.83( 64.18%)d 7.27( 31.49%)
   105. (0.00006) RY*(11) C   3           s( 49.55%)p 0.48( 23.82%)d 0.54( 26.62%)
   106. (0.00004) RY*(12) C   3           s(  0.55%)p42.59( 23.56%)d99.99( 75.88%)
   107. (0.00002) RY*(13) C   3           s(  0.58%)p99.99( 65.65%)d58.44( 33.77%)
   108. (0.00001) RY*(14) C   3           s(  1.53%)p16.92( 25.92%)d47.37( 72.55%)
   109. (0.00000) RY*(15) C   3           s( 95.59%)p 0.02(  2.01%)d 0.03(  2.39%)
   110. (0.00000) RY*(16) C   3           s(  0.36%)p99.99( 90.32%)d25.94(  9.32%)
   111. (0.00001) RY*(17) C   3           s(  1.15%)p45.35( 52.34%)d40.29( 46.50%)
   112. (0.00694) RY*( 1) C   4           s(  1.78%)p53.38( 94.88%)d 1.88(  3.34%)
                                            0.0000 -0.0096  0.1092 -0.0757  0.0038
                                            0.0071 -0.4094 -0.0039 -0.0148  0.0180
                                           -0.8681  0.0006 -0.0283 -0.0052  0.1613
                                           -0.0024  0.0074  0.1666  0.0056 -0.0539
                                           -0.0260 -0.0453
   113. (0.00345) RY*( 2) C   4           s(  0.38%)p99.99( 93.73%)d15.33(  5.89%)
                                           -0.0000  0.0027  0.0529  0.0320 -0.0022
                                            0.0066 -0.2606 -0.0391 -0.0101 -0.0058
                                           -0.0440  0.0296  0.0258  0.0117 -0.9291
                                           -0.0003 -0.0305 -0.0533 -0.0498 -0.2218
                                           -0.0535  0.0382
   114. (0.00304) RY*( 3) C   4           s(  4.47%)p20.30( 90.70%)d 1.08(  4.83%)
                                            0.0000  0.0085  0.2089  0.0310 -0.0008
                                           -0.0179 -0.8008 -0.0119  0.0547  0.0019
                                            0.4517 -0.0540 -0.0157  0.0090  0.2305
                                           -0.0236 -0.0380 -0.0045  0.0710 -0.0322
                                           -0.2047 -0.0161
   115. (0.00085) RY*( 4) C   4           s( 85.34%)p 0.11(  9.54%)d 0.06(  5.13%)
                                           -0.0000 -0.0003  0.9237  0.0095 -0.0075
                                           -0.0023  0.2490  0.0008  0.0176 -0.0099
                                            0.0095 -0.0588  0.1580  0.0023  0.0260
                                            0.0438 -0.0427  0.0102  0.0558 -0.2025
                                            0.0832 -0.0109
   116. (0.00066) RY*( 5) C   4           s(  3.57%)p 0.42(  1.52%)d26.59( 94.91%)
                                           -0.0000 -0.0003  0.1445 -0.1218  0.0027
                                           -0.0043  0.0096  0.0495 -0.0008 -0.0007
                                            0.0161  0.0373  0.0434 -0.0088 -0.0622
                                            0.0714 -0.0034  0.3177 -0.4468  0.4544
                                           -0.2491  0.6165
   117. (0.00034) RY*( 6) C   4           s(  2.45%)p21.03( 51.46%)d18.83( 46.09%)
                                            0.0000  0.0006  0.0301  0.1510 -0.0278
                                           -0.0150 -0.1419  0.5538  0.3717  0.0041
                                            0.0223 -0.0022 -0.1036  0.0028 -0.0575
                                           -0.0452 -0.1813  0.0695 -0.1136  0.1829
                                            0.6400 -0.0080
   118. (0.00025) RY*( 7) C   4           s( 69.64%)p 0.26( 18.24%)d 0.17( 12.12%)
                                           -0.0000  0.0014  0.0124  0.8336  0.0363
                                            0.0004 -0.0135 -0.0520 -0.1028 -0.0017
                                           -0.0581  0.2982  0.2197 -0.0048 -0.0134
                                            0.1545  0.0655  0.1328  0.2315  0.2125
                                           -0.0606  0.0331
   119. (0.00019) RY*( 8) C   4           s( 13.08%)p 3.08( 40.27%)d 3.57( 46.65%)
                                            0.0000  0.0003 -0.0735  0.3538 -0.0153
                                            0.0032  0.0724  0.0534  0.1473  0.0018
                                           -0.0425  0.0087 -0.0280  0.0088  0.1516
                                           -0.5796 -0.1061 -0.0772 -0.3313 -0.5016
                                           -0.1604  0.2711
   120. (0.00015) RY*( 9) C   4           s(  1.77%)p44.70( 79.18%)d10.75( 19.04%)
                                            0.0000  0.0002 -0.0060  0.1324  0.0119
                                           -0.0068 -0.0182 -0.7126  0.2841  0.0038
                                            0.0227 -0.4078 -0.0750  0.0022 -0.0461
                                           -0.1662 -0.0263  0.2740 -0.0031  0.1421
                                            0.3084  0.0057
   121. (0.00013) RY*(10) C   4           s(  0.93%)p68.76( 64.12%)d37.49( 34.95%)
                                           -0.0000  0.0051 -0.0015  0.0580  0.0770
                                            0.0107  0.0836  0.3729 -0.0418 -0.0030
                                           -0.0491 -0.6073  0.0203 -0.0066 -0.1145
                                           -0.3222  0.0684  0.1090  0.4622  0.1965
                                           -0.2857  0.0614
   122. (0.00009) RY*(11) C   4           s(  2.13%)p 7.18( 15.32%)d38.71( 82.55%)
   123. (0.00009) RY*(12) C   4           s(  3.55%)p15.72( 55.74%)d11.48( 40.71%)
   124. (0.00007) RY*(13) C   4           s(  3.78%)p20.93( 79.19%)d 4.50( 17.03%)
   125. (0.00006) RY*(14) C   4           s( 14.62%)p 4.21( 61.61%)d 1.63( 23.77%)
   126. (0.00003) RY*(15) C   4           s(  2.26%)p19.96( 45.12%)d23.27( 52.62%)
   127. (0.00001) RY*(16) C   4           s(  0.32%)p99.99( 96.85%)d 8.70(  2.82%)
   128. (0.00000) RY*(17) C   4           s( 89.96%)p 0.03(  2.61%)d 0.08(  7.43%)
   129. (0.00551) RY*( 1) C   5           s(  0.27%)p99.99( 94.69%)d18.74(  5.04%)
                                            0.0000 -0.0208  0.0449  0.0146  0.0054
                                            0.0043 -0.2680  0.0436 -0.0088 -0.0238
                                            0.9047 -0.0034  0.0364 -0.0058  0.2268
                                           -0.0346  0.0114  0.1505 -0.0274 -0.0927
                                            0.1334  0.0242
   130. (0.00203) RY*( 2) C   5           s(  1.31%)p73.19( 96.18%)d 1.90(  2.50%)
                                            0.0000  0.0175  0.1122 -0.0078 -0.0132
                                            0.0240  0.8288 -0.1282 -0.0913  0.0067
                                            0.3422 -0.0153 -0.0808 -0.0118 -0.3483
                                            0.0543  0.0358  0.0780  0.0320 -0.0249
                                           -0.1162 -0.0614
   131. (0.00110) RY*( 3) C   5           s(  0.29%)p99.99( 78.25%)d73.70( 21.46%)
                                           -0.0000 -0.0010  0.0424 -0.0334 -0.0000
                                            0.0083 -0.3549 -0.0884 -0.0266 -0.0019
                                            0.0835 -0.0001 -0.0148  0.0181 -0.7615
                                           -0.2407 -0.0496  0.0170 -0.2972 -0.0359
                                           -0.1822  0.3026
   132. (0.00059) RY*( 4) C   5           s(  4.16%)p 7.34( 30.58%)d15.67( 65.26%)
                                            0.0000 -0.0006  0.1949 -0.0604  0.0030
                                           -0.0010  0.1636 -0.1904  0.0347 -0.0068
                                           -0.0657 -0.0888  0.0196  0.0049  0.4260
                                           -0.2166  0.0226 -0.1377 -0.4419 -0.4566
                                           -0.3273  0.3503
   133. (0.00050) RY*( 5) C   5           s( 79.16%)p 0.18( 13.89%)d 0.09(  6.94%)
                                            0.0000 -0.0057  0.8689 -0.1911  0.0090
                                           -0.0072 -0.1303 -0.1639  0.1294 -0.0199
                                           -0.0408 -0.1862  0.1691 -0.0023 -0.0283
                                            0.0917 -0.0611 -0.0015  0.1682  0.1390
                                           -0.0136 -0.1471
   134. (0.00028) RY*( 6) C   5           s( 20.62%)p 3.69( 76.14%)d 0.16(  3.24%)
                                            0.0000 -0.0067  0.3513  0.2823 -0.0551
                                            0.0095  0.0610  0.7215 -0.2810 -0.0050
                                           -0.0758  0.0416 -0.1925 -0.0051 -0.0008
                                           -0.3221  0.0988  0.0845 -0.1137 -0.0533
                                            0.0546 -0.0808
   135. (0.00014) RY*( 7) C   5           s(  8.50%)p 7.42( 63.09%)d 3.34( 28.41%)
                                            0.0000  0.0015  0.1569  0.2446  0.0231
                                            0.0127  0.0878 -0.0412  0.2598  0.0062
                                            0.0567  0.7073  0.1876 -0.0056 -0.0157
                                            0.0247 -0.1192 -0.3798 -0.2689  0.1334
                                            0.2221 -0.0200
   136. (0.00013) RY*( 8) C   5           s( 11.64%)p 5.43( 63.17%)d 2.17( 25.20%)
                                            0.0000  0.0097  0.1139  0.2786  0.1603
                                           -0.0061 -0.1129 -0.1847 -0.5180 -0.0065
                                           -0.0467  0.3626  0.1997  0.0008  0.0230
                                            0.2310  0.2983  0.1475  0.3187 -0.1144
                                           -0.2337  0.2468
   137. (0.00011) RY*( 9) C   5           s( 18.39%)p 2.89( 53.10%)d 1.55( 28.52%)
                                           -0.0000  0.0000  0.0274  0.4279  0.0064
                                            0.0028 -0.0303  0.1589  0.1123  0.0045
                                            0.0825 -0.4357 -0.0410 -0.0015 -0.1104
                                            0.5055  0.1614 -0.4860 -0.0294 -0.0740
                                            0.0386  0.2030
   138. (0.00006) RY*(10) C   5           s( 24.41%)p 0.88( 21.37%)d 2.22( 54.22%)
   139. (0.00005) RY*(11) C   5           s( 27.45%)p 1.88( 51.49%)d 0.77( 21.06%)
   140. (0.00005) RY*(12) C   5           s(  0.40%)p54.06( 21.37%)d99.99( 78.23%)
   141. (0.00002) RY*(13) C   5           s(  1.07%)p38.98( 41.75%)d53.38( 57.18%)
   142. (0.00003) RY*(14) C   5           s(  2.63%)p18.88( 49.71%)d18.10( 47.66%)
   143. (0.00001) RY*(15) C   5           s(  1.95%)p45.93( 89.45%)d 4.42(  8.60%)
   144. (0.00000) RY*(16) C   5           s( 95.92%)p 0.03(  2.64%)d 0.01(  1.44%)
   145. (0.00001) RY*(17) C   5           s(  1.92%)p27.64( 53.19%)d23.33( 44.88%)
   146. (0.00582) RY*( 1) C   6           s(  0.37%)p99.99( 94.84%)d12.88(  4.79%)
                                            0.0000 -0.0259  0.0506 -0.0193  0.0106
                                            0.0256 -0.8675  0.0687 -0.0513  0.0012
                                            0.1024  0.0409 -0.0096 -0.0112  0.4171
                                           -0.0302  0.0233  0.0356  0.1023  0.0046
                                           -0.1894 -0.0153
   147. (0.00202) RY*( 2) C   6           s(  0.38%)p99.99( 97.56%)d 5.48(  2.06%)
                                           -0.0000 -0.0020  0.0451 -0.0413 -0.0048
                                           -0.0039 -0.1194  0.0189  0.0150 -0.0394
                                           -0.9372  0.1711  0.2211 -0.0030 -0.0479
                                            0.0078  0.0177  0.1254  0.0066 -0.0690
                                            0.0058 -0.0063
   148. (0.00092) RY*( 3) C   6           s(  0.02%)p99.99( 76.73%)d99.99( 23.25%)
                                           -0.0000  0.0000  0.0134  0.0024  0.0018
                                            0.0047 -0.3515 -0.0848 -0.0209 -0.0002
                                            0.0948  0.0544 -0.0035  0.0108 -0.7631
                                           -0.1984 -0.0480 -0.1287 -0.2115 -0.3607
                                           -0.1605  0.1237
   149. (0.00054) RY*( 4) C   6           s(  0.10%)p99.99( 15.34%)d99.99( 84.56%)
                                           -0.0000 -0.0000  0.0300 -0.0093  0.0014
                                            0.0056 -0.1519 -0.0201 -0.0461 -0.0016
                                            0.0305  0.0057  0.0124  0.0140 -0.3333
                                           -0.0778 -0.0967  0.3885  0.0186  0.8069
                                            0.0805  0.1916
   150. (0.00046) RY*( 5) C   6           s( 87.14%)p 0.11(  9.68%)d 0.04(  3.18%)
                                           -0.0000  0.0031  0.9308 -0.0621 -0.0338
                                           -0.0187  0.1001  0.1118  0.1673  0.0090
                                            0.0657  0.1742 -0.0586  0.0099 -0.0025
                                           -0.0337 -0.0809  0.0665 -0.0067 -0.0162
                                           -0.1313 -0.0990
   151. (0.00026) RY*( 6) C   6           s( 10.97%)p 7.50( 82.29%)d 0.61(  6.73%)
                                            0.0000 -0.0011 -0.1935  0.2689  0.0022
                                            0.0062  0.0508  0.0775 -0.0558  0.0186
                                            0.0683  0.8108 -0.3777 -0.0008  0.0025
                                            0.0771 -0.0139  0.2347 -0.0208 -0.0691
                                           -0.0067 -0.0836
   152. (0.00014) RY*( 7) C   6           s( 73.41%)p 0.16( 11.66%)d 0.20( 14.93%)
                                            0.0000 -0.0022  0.0164  0.8562 -0.0279
                                            0.0036 -0.0014 -0.0645  0.1656 -0.0047
                                           -0.0615 -0.2598  0.0824 -0.0011 -0.0123
                                           -0.0039 -0.0823  0.0581 -0.0728  0.0628
                                           -0.2834 -0.2374
   153. (0.00008) RY*( 8) C   6           s(  3.94%)p11.03( 43.43%)d13.37( 52.63%)
   154. (0.00006) RY*( 9) C   6           s(  3.68%)p13.22( 48.66%)d12.95( 47.66%)
   155. (0.00003) RY*(10) C   6           s(  9.57%)p 2.01( 19.26%)d 7.44( 71.18%)
   156. (0.00001) RY*(11) C   6           s(  1.83%)p48.41( 88.55%)d 5.26(  9.62%)
   157. (0.00000) RY*(12) C   6           s(  1.36%)p71.81( 97.58%)d 0.78(  1.06%)
   158. (0.00001) RY*(13) C   6           s(  1.96%)p46.90( 92.14%)d 3.00(  5.89%)
   159. (0.00001) RY*(14) C   6           s(  1.12%)p27.39( 30.68%)d60.88( 68.20%)
   160. (0.00000) RY*(15) C   6           s(  3.62%)p20.25( 73.34%)d 6.36( 23.04%)
   161. (0.00000) RY*(16) C   6           s( 98.83%)p 0.00(  0.40%)d 0.01(  0.77%)
   162. (0.00000) RY*(17) C   6           s(  1.79%)p 9.98( 17.91%)d44.74( 80.30%)
   163. (0.01103) RY*( 1) C   7           s(  3.45%)p27.45( 94.71%)d 0.53(  1.84%)
                                            0.0000  0.0003  0.1857  0.0057 -0.0013
                                           -0.0396  0.7560  0.0280  0.0386  0.0070
                                           -0.2786 -0.0136  0.0053  0.0031 -0.5414
                                           -0.0012  0.0272  0.0605  0.0643  0.0059
                                           -0.0869  0.0546
   164. (0.00434) RY*( 2) C   7           s(  0.96%)p98.82( 95.35%)d 3.82(  3.68%)
                                            0.0000 -0.0097  0.0967 -0.0142 -0.0012
                                           -0.0072  0.3070 -0.0927 -0.0182  0.0062
                                            0.9197 -0.0617 -0.0072  0.0045 -0.0061
                                           -0.0068  0.0208  0.1288  0.0888 -0.0066
                                            0.0367 -0.1049
   165. (0.00299) RY*( 3) C   7           s(  4.30%)p15.47( 66.61%)d 6.76( 29.09%)
                                            0.0000 -0.0042  0.2064 -0.0202 -0.0003
                                           -0.0128 -0.0433 -0.2624  0.0498  0.0112
                                           -0.0146  0.6390 -0.0271  0.0001  0.0398
                                           -0.4251  0.0312  0.0489  0.3532 -0.2752
                                            0.1562  0.2523
   166. (0.00207) RY*( 4) C   7           s(  0.47%)p99.99( 95.54%)d 8.43(  3.99%)
                                            0.0000  0.0219  0.0546  0.0329 -0.0135
                                            0.0011 -0.4448  0.1564  0.0351 -0.0063
                                            0.1368 -0.3226  0.0121 -0.0214 -0.6606
                                           -0.4074  0.0778  0.0114 -0.0262 -0.1154
                                            0.1199  0.1067
   167. (0.00173) RY*( 5) C   7           s(  4.48%)p19.75( 88.57%)d 1.55(  6.95%)
                                           -0.0000 -0.0116  0.2113 -0.0089 -0.0031
                                           -0.0100  0.0940 -0.5254  0.0320 -0.0012
                                           -0.1630 -0.6109 -0.0806  0.0081  0.3017
                                           -0.3185 -0.0307  0.0683  0.0508 -0.2257
                                           -0.1019 -0.0297
   168. (0.00106) RY*( 6) C   7           s(  5.41%)p 8.81( 47.70%)d 8.66( 46.89%)
                                           -0.0000 -0.0060  0.2155 -0.0873  0.0068
                                           -0.0110  0.1113  0.5018  0.1262 -0.0001
                                            0.0394  0.1049  0.0529  0.0040  0.2104
                                           -0.3700 -0.0173 -0.2010 -0.3164 -0.3559
                                           -0.3666 -0.2595
   169. (0.00090) RY*( 7) C   7           s(  2.94%)p17.15( 50.39%)d15.89( 46.67%)
                                           -0.0000 -0.0081  0.1214  0.1183  0.0240
                                            0.0013  0.1083  0.4922 -0.0283  0.0095
                                           -0.0601 -0.2025 -0.0628  0.0220  0.2703
                                           -0.2990 -0.1938  0.0368  0.4660  0.4161
                                            0.2688  0.0539
   170. (0.00051) RY*( 8) C   7           s( 40.78%)p 1.04( 42.56%)d 0.41( 16.66%)
                                           -0.0000 -0.0024  0.5793  0.2644  0.0484
                                           -0.0151 -0.1364  0.1835  0.3438  0.0060
                                            0.0023 -0.0843 -0.0793  0.0099  0.0685
                                            0.4836  0.0530  0.1730  0.0179 -0.2731
                                            0.1223  0.2164
   171. (0.00030) RY*( 9) C   7           s( 45.02%)p 0.30( 13.45%)d 0.92( 41.53%)
                                           -0.0000  0.0018  0.5824 -0.3326  0.0193
                                           -0.0068 -0.2397 -0.1741 -0.0384  0.0066
                                           -0.0325  0.1368 -0.0469  0.0144 -0.1328
                                            0.0277 -0.0678  0.0361  0.0170  0.4799
                                           -0.2104 -0.3731
   172. (0.00026) RY*(10) C   7           s( 13.14%)p 5.52( 72.49%)d 1.09( 14.38%)
                                            0.0000 -0.0026 -0.0146  0.3612 -0.0262
                                           -0.0016 -0.0239 -0.0761  0.2524  0.0002
                                           -0.0268 -0.0016  0.5826  0.0005  0.0410
                                           -0.0614  0.5561 -0.0727  0.2090  0.1651
                                           -0.1158 -0.2326
   173. (0.00016) RY*(11) C   7           s(  2.39%)p30.48( 72.82%)d10.38( 24.79%)
                                           -0.0000 -0.0042  0.1386  0.0608  0.0309
                                            0.0058  0.0454 -0.1544  0.1347  0.0035
                                            0.0581  0.0044  0.5929  0.0039 -0.0128
                                           -0.0379 -0.5724 -0.2767 -0.2738  0.1106
                                            0.1977  0.2122
   174. (0.00014) RY*(12) C   7           s( 11.07%)p 1.15( 12.75%)d 6.88( 76.18%)
                                           -0.0000 -0.0007 -0.1092  0.3143 -0.0003
                                           -0.0008  0.0051 -0.0298  0.1545 -0.0159
                                           -0.0756  0.1462 -0.0098  0.0038  0.0090
                                           -0.2046 -0.1826  0.7442 -0.3503  0.1001
                                            0.1041 -0.2538
   175. (0.00014) RY*(13) C   7           s(  5.29%)p 6.48( 34.25%)d11.43( 60.46%)
                                           -0.0000 -0.0110  0.1715  0.1450  0.0482
                                            0.0071  0.1190 -0.0790 -0.0318  0.0066
                                            0.0324  0.0500 -0.2882  0.0159  0.1151
                                           -0.1926  0.4287 -0.2418 -0.5337  0.3414
                                            0.2809  0.2567
   176. (0.00010) RY*(14) C   7           s( 28.63%)p 1.23( 35.14%)d 1.27( 36.23%)
   177. (0.00004) RY*(15) C   7           s(  9.83%)p 0.79(  7.76%)d 8.39( 82.41%)
   178. (0.00003) RY*(16) C   7           s( 44.23%)p 1.22( 53.94%)d 0.04(  1.83%)
   179. (0.00001) RY*(17) C   7           s( 77.54%)p 0.21( 16.26%)d 0.08(  6.20%)
   180. (0.00571) RY*( 1) C   8           s(  1.48%)p64.24( 94.83%)d 2.50(  3.69%)
                                           -0.0000  0.0083 -0.0834  0.0876  0.0080
                                            0.0032  0.1944  0.0163 -0.0314  0.0107
                                           -0.6160  0.0051  0.0025 -0.0158  0.7241
                                           -0.0449  0.0550  0.0712 -0.1536  0.0907
                                            0.0037 -0.0006
   181. (0.00383) RY*( 2) C   8           s(  4.04%)p23.18( 93.77%)d 0.54(  2.18%)
                                           -0.0000  0.0025  0.1962  0.0439  0.0040
                                           -0.0133 -0.7835 -0.0129  0.0420  0.0146
                                            0.2964 -0.0220 -0.0557  0.0092  0.4777
                                           -0.0421 -0.0048  0.0848 -0.0183 -0.0769
                                           -0.0595  0.0697
   182. (0.00320) RY*( 3) C   8           s(  6.71%)p12.98( 87.08%)d 0.93(  6.21%)
                                           -0.0000  0.0050  0.2586  0.0104 -0.0073
                                            0.0098 -0.4359 -0.0756 -0.0131  0.0148
                                           -0.6916 -0.0422 -0.0525 -0.0020 -0.4378
                                            0.0011  0.0107  0.0351 -0.0774 -0.1913
                                           -0.0879 -0.1026
   183. (0.00076) RY*( 4) C   8           s( 62.38%)p 0.28( 17.48%)d 0.32( 20.14%)
                                           -0.0000 -0.0005  0.7867 -0.0697 -0.0027
                                           -0.0112  0.2270  0.1935  0.0759 -0.0021
                                            0.0079  0.2051 -0.0453 -0.0071  0.0594
                                           -0.1758  0.0360 -0.1053  0.2292  0.2390
                                           -0.2745  0.0727
   184. (0.00059) RY*( 5) C   8           s( 14.47%)p 0.73( 10.63%)d 5.18( 74.90%)
                                           -0.0000 -0.0010  0.3664 -0.1021  0.0030
                                            0.0009  0.1858 -0.0647  0.0082  0.0079
                                            0.1012 -0.0454 -0.0759  0.0008  0.0794
                                           -0.2076 -0.0025  0.1693 -0.1786 -0.4558
                                            0.6295 -0.2905
   185. (0.00037) RY*( 6) C   8           s(  3.13%)p 8.78( 27.50%)d22.15( 69.37%)
                                           -0.0000  0.0008 -0.0989  0.1447 -0.0243
                                           -0.0093 -0.2116  0.3972  0.1206 -0.0059
                                           -0.1469  0.1248 -0.0599 -0.0032 -0.0819
                                           -0.0997  0.0203 -0.1135  0.3172  0.3858
                                            0.6444  0.1270
   186. (0.00022) RY*( 7) C   8           s( 25.98%)p 2.63( 68.37%)d 0.22(  5.65%)
                                            0.0000 -0.0029  0.1924  0.4720 -0.0018
                                            0.0006  0.0990  0.2665  0.1389 -0.0013
                                            0.0381  0.0230 -0.1431 -0.0025  0.0106
                                            0.7474 -0.0496  0.0678 -0.1221 -0.1746
                                            0.0377  0.0712
   187. (0.00023) RY*( 8) C   8           s(  5.13%)p 6.83( 35.05%)d11.66( 59.82%)
                                           -0.0000  0.0027 -0.1077  0.1987  0.0138
                                           -0.0060 -0.0114  0.2751  0.2784  0.0077
                                            0.0517 -0.3314 -0.2138  0.0105  0.0361
                                           -0.1590  0.1103 -0.2922  0.0393  0.0220
                                           -0.2023 -0.6855
   188. (0.00017) RY*( 9) C   8           s( 27.46%)p 2.32( 63.79%)d 0.32(  8.75%)
                                           -0.0000 -0.0040  0.0824  0.5153 -0.0481
                                            0.0015  0.0078 -0.1827 -0.2965  0.0024
                                            0.0929 -0.0083  0.0798 -0.0088 -0.0866
                                           -0.1888  0.6769 -0.1496 -0.2115  0.0694
                                            0.0478  0.1155
   189. (0.00015) RY*(10) C   8           s(  5.58%)p 9.86( 55.03%)d 7.06( 39.39%)
                                            0.0000  0.0007 -0.0280  0.2344  0.0086
                                            0.0114  0.0934  0.2209  0.2572 -0.0031
                                            0.0190 -0.3967 -0.1895 -0.0087 -0.1220
                                           -0.4300 -0.1816  0.3552 -0.2284 -0.0357
                                           -0.1149  0.4485
   190. (0.00009) RY*(11) C   8           s( 24.26%)p 2.15( 52.06%)d 0.98( 23.68%)
   191. (0.00006) RY*(12) C   8           s( 13.65%)p 4.77( 65.07%)d 1.56( 21.27%)
   192. (0.00006) RY*(13) C   8           s(  2.03%)p34.33( 69.71%)d13.92( 28.26%)
   193. (0.00007) RY*(14) C   8           s(  3.54%)p 6.06( 21.48%)d21.15( 74.98%)
   194. (0.00003) RY*(15) C   8           s(  9.05%)p 4.71( 42.64%)d 5.34( 48.31%)
   195. (0.00001) RY*(16) C   8           s( 90.33%)p 0.04(  3.79%)d 0.07(  5.88%)
   196. (0.00001) RY*(17) C   8           s(  0.79%)p99.99( 91.83%)d 9.34(  7.38%)
   197. (0.00469) RY*( 1) N   9           s(  0.20%)p99.99( 97.17%)d13.49(  2.64%)
                                           -0.0000  0.0036  0.0349  0.0269 -0.0000
                                            0.0204 -0.6874 -0.0288 -0.0053 -0.0181
                                            0.6125  0.0271 -0.0062  0.0100 -0.3452
                                            0.0467 -0.0105  0.0425  0.0971 -0.0763
                                            0.0231  0.0938
   198. (0.00349) RY*( 2) N   9           s( 12.44%)p 6.74( 83.85%)d 0.30(  3.72%)
                                           -0.0000 -0.0224  0.3506  0.0306  0.0048
                                            0.0119 -0.1687 -0.0152 -0.0071  0.0115
                                            0.2729 -0.0694 -0.0118  0.0069  0.8346
                                           -0.1822 -0.0126  0.0166  0.1378  0.1171
                                           -0.0605 -0.0230
   199. (0.00189) RY*( 3) N   9           s( 35.80%)p 1.71( 61.09%)d 0.09(  3.11%)
                                            0.0000  0.0033  0.5981 -0.0160 -0.0044
                                           -0.0021 -0.4132 -0.0373 -0.0902 -0.0098
                                           -0.5954 -0.0968 -0.0912 -0.0062 -0.2095
                                           -0.1125  0.0422  0.0541  0.0710  0.1000
                                           -0.1001 -0.0559
   200. (0.00115) RY*( 4) N   9           s( 38.02%)p 1.32( 50.15%)d 0.31( 11.83%)
                                            0.0000  0.0033  0.6025 -0.1309  0.0011
                                            0.0056  0.5000 -0.0053 -0.1030  0.0069
                                            0.3686 -0.0421 -0.1241 -0.0075 -0.2748
                                           -0.0998  0.0475 -0.2091 -0.0510  0.0191
                                            0.0425  0.2641
   201. (0.00034) RY*( 5) N   9           s(  2.09%)p24.68( 51.48%)d22.26( 46.44%)
                                            0.0000  0.0037  0.0352  0.1400 -0.0014
                                           -0.0042 -0.0635  0.5125 -0.0378  0.0046
                                            0.0945 -0.4208  0.0804  0.0015 -0.0121
                                            0.2321  0.0102 -0.2783 -0.4315  0.1369
                                           -0.3524 -0.2404
   202. (0.00020) RY*( 6) N   9           s( 10.10%)p 1.33( 13.47%)d 7.57( 76.43%)
                                           -0.0000  0.0005 -0.1434  0.2831  0.0170
                                           -0.0133 -0.1995  0.0584 -0.0737 -0.0165
                                           -0.1847 -0.0140 -0.0679  0.0035  0.1166
                                           -0.1812 -0.0150 -0.5150 -0.2131 -0.0294
                                            0.3000  0.6023
   203. (0.00015) RY*( 7) N   9           s(  9.24%)p 9.01( 83.26%)d 0.81(  7.51%)
                                           -0.0000 -0.0001  0.2690  0.1358 -0.0392
                                            0.0036 -0.0135  0.5140  0.2502  0.0028
                                           -0.0384  0.6428  0.2427  0.0037  0.0458
                                            0.1707  0.0269  0.1154 -0.1122 -0.1297
                                            0.1792  0.0148
   204. (0.00007) RY*( 8) N   9           s( 64.55%)p 0.19( 12.53%)d 0.36( 22.92%)
   205. (0.00006) RY*( 9) N   9           s(  0.32%)p99.99( 63.34%)d99.99( 36.34%)
   206. (0.00004) RY*(10) N   9           s( 12.30%)p 1.97( 24.17%)d 5.17( 63.54%)
   207. (0.00004) RY*(11) N   9           s(  4.14%)p20.96( 86.82%)d 2.18(  9.04%)
   208. (0.00001) RY*(12) N   9           s(  0.57%)p99.99( 97.63%)d 3.14(  1.80%)
   209. (0.00002) RY*(13) N   9           s(  0.77%)p18.89( 14.53%)d99.99( 84.70%)
   210. (0.00002) RY*(14) N   9           s(  8.25%)p 3.35( 27.63%)d 7.77( 64.11%)
   211. (0.00001) RY*(15) N   9           s(  1.74%)p24.32( 42.33%)d32.14( 55.93%)
   212. (0.00000) RY*(16) N   9           s(  0.33%)p99.99( 90.39%)d28.10(  9.28%)
   213. (0.00000) RY*(17) N   9           s( 99.26%)p 0.00(  0.21%)d 0.01(  0.52%)
   214. (0.00915) RY*( 1) C  10           s(  4.24%)p22.47( 95.21%)d 0.13(  0.55%)
                                           -0.0000  0.0466  0.1993 -0.0161 -0.0151
                                           -0.0260 -0.7354  0.0325  0.0404  0.0166
                                            0.6122 -0.0109 -0.0275  0.0112  0.1713
                                           -0.0485 -0.0099 -0.0335 -0.0061  0.0165
                                            0.0161 -0.0618
   215. (0.00366) RY*( 2) C  10           s(  1.08%)p76.96( 83.36%)d14.36( 15.56%)
                                            0.0000  0.0151 -0.0100  0.1000 -0.0226
                                           -0.0060 -0.0196 -0.0853  0.0308  0.0029
                                           -0.2363  0.0787  0.0024  0.0158  0.8626
                                            0.0317 -0.1323  0.1468 -0.2443  0.1834
                                            0.0114  0.2014
   216. (0.00277) RY*( 3) C  10           s(  0.05%)p99.99(  6.40%)d99.99( 93.55%)
                                            0.0000  0.0004  0.0033  0.0218  0.0010
                                           -0.0087 -0.1239 -0.1218  0.0377 -0.0064
                                           -0.1526 -0.0791  0.0397 -0.0013 -0.0239
                                           -0.0241 -0.0022  0.1997 -0.0527 -0.3294
                                            0.8817 -0.0830
   217. (0.00207) RY*( 4) C  10           s(  2.01%)p16.47( 33.14%)d32.24( 64.85%)
                                            0.0000 -0.0034 -0.0682  0.1237 -0.0128
                                           -0.0067 -0.0232 -0.0828  0.0593  0.0017
                                            0.1548 -0.0107 -0.0248  0.0093 -0.3756
                                            0.3762 -0.1144  0.2908 -0.5386  0.4266
                                            0.0951  0.2879
   218. (0.00126) RY*( 5) C  10           s( 32.76%)p 0.23(  7.63%)d 1.82( 59.61%)
                                            0.0000  0.0113  0.5666  0.0802 -0.0064
                                           -0.0422  0.0389 -0.1544  0.0969  0.0352
                                           -0.0316  0.0712 -0.0760  0.0088 -0.0612
                                            0.1469 -0.0366  0.4815  0.2692 -0.3454
                                           -0.2057  0.3607
   219. (0.00105) RY*( 6) C  10           s(  0.08%)p99.99( 29.26%)d99.99( 70.67%)
                                           -0.0000  0.0009  0.0266 -0.0028 -0.0066
                                           -0.0064  0.3235  0.1259 -0.0025 -0.0018
                                            0.3617  0.1610  0.0208 -0.0010  0.1061
                                            0.0595 -0.0032 -0.0878  0.5402  0.4146
                                            0.3790  0.3026
   220. (0.00040) RY*( 7) C  10           s(  3.64%)p20.11( 73.22%)d 6.36( 23.14%)
                                           -0.0000  0.0012  0.0554  0.1821  0.0138
                                            0.0139 -0.5093  0.2089 -0.0681  0.0128
                                           -0.5825  0.1005 -0.1506  0.0036 -0.2031
                                           -0.1010 -0.0239 -0.0470  0.2769  0.3562
                                            0.0373  0.1558
   221. (0.00022) RY*( 8) C  10           s( 63.58%)p 0.11(  7.04%)d 0.46( 29.38%)
                                            0.0000 -0.0162  0.7607 -0.2378 -0.0160
                                            0.0127  0.1500  0.1046 -0.0353 -0.0110
                                           -0.1164 -0.0371 -0.0008 -0.0035 -0.0032
                                           -0.0181  0.1421 -0.3525 -0.3130  0.2005
                                            0.1426 -0.1053
   222. (0.00018) RY*( 9) C  10           s( 41.86%)p 0.77( 32.10%)d 0.62( 26.04%)
                                           -0.0000  0.0044  0.1585  0.6122  0.1367
                                            0.0075  0.1975  0.0944  0.1692 -0.0077
                                            0.1228 -0.1262 -0.0982 -0.0018 -0.0087
                                           -0.4500  0.0335  0.2866 -0.0370  0.2079
                                           -0.0042 -0.3655
   223. (0.00014) RY*(10) C  10           s(  1.42%)p68.04( 96.87%)d 1.20(  1.71%)
                                           -0.0000  0.0038  0.0798  0.0883 -0.0073
                                            0.0004  0.0310  0.5675 -0.1528 -0.0058
                                            0.0022 -0.3908  0.3179  0.0000  0.0226
                                            0.1548 -0.5865  0.0075  0.0218 -0.1282
                                           -0.0064  0.0089
   224. (0.00008) RY*(11) C  10           s(  1.98%)p34.80( 68.98%)d14.65( 29.04%)
   225. (0.00006) RY*(12) C  10           s(  1.24%)p69.72( 86.78%)d 9.62( 11.98%)
   226. (0.00005) RY*(13) C  10           s( 34.81%)p 0.78( 27.25%)d 1.09( 37.94%)
   227. (0.00002) RY*(14) C  10           s( 24.65%)p 2.51( 61.89%)d 0.55( 13.46%)
   228. (0.00000) RY*(15) C  10           s( 83.00%)p 0.04(  3.46%)d 0.16( 13.54%)
   229. (0.00001) RY*(16) C  10           s(  2.05%)p45.61( 93.32%)d 2.27(  4.64%)
   230. (0.00001) RY*(17) C  10           s(  1.83%)p51.46( 94.24%)d 2.14(  3.93%)
   231. (0.00497) RY*( 1) C  11           s(  0.24%)p99.99( 95.85%)d16.15(  3.90%)
                                           -0.0000 -0.0249  0.0328 -0.0221  0.0153
                                            0.0023  0.5042  0.0393 -0.0333 -0.0091
                                           -0.1927 -0.0655  0.0477  0.0220 -0.8030
                                            0.0965 -0.0578 -0.0430  0.1344 -0.0642
                                           -0.0290 -0.1190
   232. (0.00248) RY*( 2) C  11           s(  0.20%)p99.99( 98.37%)d 7.02(  1.43%)
                                           -0.0000 -0.0100  0.0434  0.0070  0.0014
                                           -0.0241 -0.5662  0.0674  0.1046  0.0251
                                            0.6325 -0.0891 -0.0866 -0.0121 -0.4725
                                            0.0854 -0.0157  0.0263  0.0883 -0.0686
                                           -0.0323 -0.0073
   233. (0.00083) RY*( 3) C  11           s(  0.03%)p99.99( 75.39%)d99.99( 24.58%)
                                           -0.0000  0.0001 -0.0126  0.0128  0.0017
                                           -0.0112  0.5415  0.0868  0.0898 -0.0121
                                            0.6249  0.0859  0.1010 -0.0035  0.1884
                                            0.0184  0.0277 -0.0675 -0.0711  0.0929
                                           -0.4768  0.0136
   234. (0.00053) RY*( 4) C  11           s( 89.78%)p 0.07(  6.36%)d 0.04(  3.86%)
                                            0.0000  0.0063  0.9420  0.1018 -0.0122
                                            0.0204  0.0069  0.1484 -0.0124 -0.0135
                                           -0.0490 -0.1461 -0.0050 -0.0119  0.0994
                                            0.0118  0.0823 -0.0631  0.1030 -0.1382
                                           -0.0701  0.0059
   235. (0.00051) RY*( 5) C  11           s(  0.48%)p37.39( 18.12%)d99.99( 81.39%)
                                            0.0000  0.0006  0.0428  0.0548  0.0014
                                           -0.0079  0.2632  0.0426 -0.0304 -0.0099
                                            0.3050  0.0743 -0.0532 -0.0035  0.0864
                                           -0.0098 -0.0101 -0.0063  0.4423  0.2386
                                            0.7237  0.1941
   236. (0.00024) RY*( 6) C  11           s(  4.86%)p15.28( 74.24%)d 4.30( 20.90%)
                                           -0.0000 -0.0049  0.1573 -0.1528 -0.0219
                                           -0.0087 -0.0966 -0.2992 -0.4603  0.0083
                                            0.1116  0.1592  0.4807 -0.0053  0.0026
                                            0.3035 -0.2656 -0.2012 -0.1582  0.2286
                                            0.1034 -0.2838
   237. (0.00019) RY*( 7) C  11           s( 49.41%)p 0.72( 35.34%)d 0.31( 15.25%)
                                           -0.0000 -0.0047 -0.2459  0.6581 -0.0229
                                            0.0019 -0.0338  0.2691 -0.2399 -0.0046
                                           -0.0157 -0.3205  0.2241  0.0116  0.0997
                                            0.2404 -0.0349 -0.2787  0.1346 -0.2341
                                           -0.0199  0.0386
   238. (0.00010) RY*( 8) C  11           s( 27.20%)p 2.20( 59.86%)d 0.48( 12.94%)
   239. (0.00007) RY*( 9) C  11           s(  0.94%)p62.66( 58.62%)d43.24( 40.45%)
   240. (0.00005) RY*(10) C  11           s(  6.33%)p10.16( 64.28%)d 4.65( 29.39%)
   241. (0.00003) RY*(11) C  11           s(  3.41%)p15.42( 52.52%)d12.94( 44.07%)
   242. (0.00001) RY*(12) C  11           s( 10.86%)p 3.00( 32.61%)d 5.20( 56.53%)
   243. (0.00001) RY*(13) C  11           s(  1.98%)p 8.47( 16.79%)d41.00( 81.23%)
   244. (0.00001) RY*(14) C  11           s(  1.97%)p37.04( 73.09%)d12.64( 24.93%)
   245. (0.00001) RY*(15) C  11           s( 10.49%)p 3.35( 35.18%)d 5.18( 54.33%)
   246. (0.00000) RY*(16) C  11           s( 91.70%)p 0.09(  7.82%)d 0.01(  0.48%)
   247. (0.00000) RY*(17) C  11           s(  0.20%)p99.99( 95.65%)d20.73(  4.15%)
   248. (0.00509) RY*( 1) C  12           s(  0.32%)p99.99( 94.42%)d16.28(  5.26%)
                                            0.0000 -0.0244  0.0488  0.0005  0.0160
                                            0.0125 -0.3466  0.0646 -0.0262 -0.0161
                                            0.5269 -0.0745  0.0349  0.0172 -0.7276
                                            0.0561 -0.0382  0.0041 -0.1534  0.1569
                                            0.0504 -0.0433
   249. (0.00205) RY*( 2) C  12           s(  0.45%)p99.99( 97.75%)d 3.95(  1.79%)
                                            0.0000  0.0000  0.0670  0.0059 -0.0041
                                           -0.0290 -0.6382  0.0810  0.1551  0.0175
                                            0.3830 -0.0478 -0.0959  0.0251  0.5970
                                           -0.0768 -0.1320 -0.0693  0.0174  0.0252
                                            0.0091 -0.1101
   250. (0.00070) RY*( 3) C  12           s(  0.19%)p99.99( 58.16%)d99.99( 41.65%)
                                            0.0000  0.0004 -0.0036  0.0432  0.0052
                                           -0.0156  0.4737  0.1032  0.0622 -0.0181
                                            0.5385  0.1347  0.0856 -0.0054  0.1611
                                            0.0141  0.0233 -0.1590  0.2798  0.4286
                                           -0.2900  0.2124
   251. (0.00056) RY*( 4) C  12           s(  0.18%)p99.99( 30.88%)d99.99( 68.94%)
                                            0.0000  0.0005  0.0111  0.0408  0.0049
                                           -0.0016  0.3547  0.0135  0.0459 -0.0016
                                            0.4013  0.0491  0.0479 -0.0005  0.1218
                                            0.0005  0.0103  0.1668 -0.0636 -0.3218
                                            0.7346 -0.1198
   252. (0.00041) RY*( 5) C  12           s( 83.18%)p 0.15( 12.59%)d 0.05(  4.23%)
                                           -0.0000  0.0031  0.9101  0.0389 -0.0450
                                           -0.0025  0.0798  0.1461  0.0039  0.0086
                                           -0.0766 -0.0953 -0.0779 -0.0210  0.0019
                                           -0.1215  0.2488 -0.1559 -0.0935  0.0691
                                            0.0415 -0.0523
   253. (0.00033) RY*( 6) C  12           s(  7.58%)p11.45( 86.79%)d 0.74(  5.63%)
                                           -0.0000  0.0030  0.2510 -0.1087 -0.0312
                                           -0.0146 -0.0409 -0.6110  0.2156  0.0101
                                            0.0350  0.3692 -0.1440  0.0089  0.0247
                                            0.5222 -0.1198  0.1200 -0.1066  0.0525
                                           -0.0035  0.1667
   254. (0.00016) RY*( 7) C  12           s( 72.26%)p 0.05(  3.89%)d 0.33( 23.85%)
                                            0.0000 -0.0019 -0.1364  0.8390 -0.0092
                                           -0.0001 -0.0296 -0.0677  0.0374 -0.0025
                                           -0.0470  0.0340 -0.0827  0.0108  0.0489
                                            0.0133  0.1385 -0.1771 -0.3726  0.1272
                                            0.0856  0.2115
   255. (0.00007) RY*( 8) C  12           s(  4.36%)p14.74( 64.31%)d 7.18( 31.33%)
   256. (0.00005) RY*( 9) C  12           s(  1.48%)p22.96( 33.94%)d43.69( 64.58%)
   257. (0.00000) RY*(10) C  12           s(  0.13%)p99.99( 93.53%)d49.75(  6.35%)
   258. (0.00000) RY*(11) C  12           s( 98.08%)p 0.01(  1.36%)d 0.01(  0.56%)
   259. (0.00000) RY*(12) C  12           s(  8.19%)p10.10( 82.73%)d 1.11(  9.07%)
   260. (0.00001) RY*(13) C  12           s(  0.87%)p26.71( 23.13%)d87.74( 76.00%)
   261. (0.00001) RY*(14) C  12           s( 10.60%)p 1.05( 11.11%)d 7.39( 78.29%)
   262. (0.00001) RY*(15) C  12           s( 11.47%)p 0.77(  8.88%)d 6.94( 79.65%)
   263. (0.00001) RY*(16) C  12           s(  0.00%)p 1.00( 99.23%)d 0.01(  0.76%)
   264. (0.00000) RY*(17) C  12           s(  0.74%)p99.99( 97.38%)d 2.55(  1.88%)
   265. (0.00552) RY*( 1) C  13           s(  0.67%)p99.99( 94.16%)d 7.69(  5.16%)
                                            0.0000 -0.0250  0.0756 -0.0115  0.0159
                                            0.0204 -0.7405 -0.0517 -0.0412 -0.0169
                                            0.5843  0.0586  0.0360 -0.0024  0.2024
                                           -0.0324 -0.0020  0.1277  0.0401 -0.0812
                                           -0.0364  0.1607
   266. (0.00200) RY*( 2) C  13           s(  0.15%)p99.99( 98.08%)d11.79(  1.77%)
                                            0.0000  0.0017 -0.0207  0.0324  0.0046
                                           -0.0002  0.0152 -0.0012  0.0065 -0.0114
                                           -0.2761 -0.0460  0.0596  0.0390  0.9066
                                            0.1784 -0.2080  0.0197 -0.0968  0.0775
                                            0.0272  0.0352
   267. (0.00085) RY*( 3) C  13           s(  0.35%)p99.99( 71.83%)d80.40( 27.82%)
                                            0.0000  0.0001 -0.0091  0.0581  0.0017
                                           -0.0072  0.5160 -0.1387  0.0309 -0.0084
                                            0.6054 -0.1918  0.0398 -0.0041  0.1630
                                           -0.0125  0.0132 -0.0243  0.2784  0.1977
                                            0.3773  0.1366
   268. (0.00053) RY*( 4) C  13           s(  0.39%)p49.78( 19.40%)d99.99( 80.21%)
                                            0.0000  0.0005 -0.0324  0.0533 -0.0009
                                            0.0105 -0.2698  0.0295 -0.0813  0.0113
                                           -0.2909 -0.0330 -0.0844  0.0007 -0.1101
                                            0.0923 -0.0052 -0.1711  0.5183  0.6211
                                            0.0452  0.3411
   269. (0.00036) RY*( 5) C  13           s( 58.61%)p 0.60( 34.88%)d 0.11(  6.50%)
                                           -0.0000  0.0024  0.7589  0.0861 -0.0529
                                           -0.0133  0.0758 -0.0897  0.1411  0.0077
                                           -0.1070  0.1770 -0.0708  0.0170  0.0509
                                           -0.4615 -0.2265 -0.0805  0.1346 -0.1121
                                           -0.0091  0.1666
   270. (0.00027) RY*( 6) C  13           s( 32.33%)p 1.93( 62.53%)d 0.16(  5.15%)
                                           -0.0000  0.0023  0.5408 -0.1698 -0.0440
                                           -0.0094  0.0111 -0.0515  0.1110  0.0117
                                            0.0103 -0.1999 -0.1713 -0.0130 -0.0773
                                            0.6794  0.2697  0.0892 -0.1742  0.0319
                                            0.0208  0.1083
   271. (0.00015) RY*( 7) C  13           s( 82.10%)p 0.09(  7.28%)d 0.13( 10.63%)
                                            0.0000 -0.0025 -0.0600  0.9039 -0.0157
                                            0.0053 -0.0220  0.0968  0.1231 -0.0005
                                            0.0037 -0.0926 -0.0668 -0.0048 -0.0752
                                            0.1690 -0.0205 -0.0885 -0.1186 -0.1804
                                            0.0017  0.2277
   272. (0.00006) RY*( 8) C  13           s(  0.05%)p99.99( 26.71%)d99.99( 73.24%)
   273. (0.00007) RY*( 9) C  13           s(  9.62%)p 6.87( 66.13%)d 2.52( 24.25%)
   274. (0.00003) RY*(10) C  13           s(  4.64%)p 9.24( 42.89%)d11.31( 52.47%)
   275. (0.00003) RY*(11) C  13           s(  1.36%)p47.66( 64.72%)d24.98( 33.93%)
   276. (0.00001) RY*(12) C  13           s(  3.20%)p24.67( 79.01%)d 5.55( 17.79%)
   277. (0.00001) RY*(13) C  13           s(  5.03%)p 5.44( 27.40%)d13.42( 67.57%)
   278. (0.00001) RY*(14) C  13           s(  1.11%)p88.08( 97.43%)d 1.32(  1.46%)
   279. (0.00000) RY*(15) C  13           s( 97.49%)p 0.02(  1.61%)d 0.01(  0.89%)
   280. (0.00000) RY*(16) C  13           s(  0.15%)p94.95( 13.98%)d99.99( 85.87%)
   281. (0.00001) RY*(17) C  13           s(  2.83%)p32.47( 92.03%)d 1.81(  5.13%)
   282. (0.00554) RY*( 1) C  14           s(  0.66%)p99.99( 94.65%)d 7.07(  4.69%)
                                            0.0000 -0.0209  0.0783  0.0066  0.0053
                                            0.0097 -0.2627  0.0456 -0.0060  0.0013
                                           -0.0388 -0.0408  0.0027 -0.0241  0.9328
                                            0.0011  0.0384 -0.0799  0.1185 -0.0533
                                           -0.0190 -0.1524
   283. (0.00222) RY*( 2) C  14           s(  3.55%)p26.44( 93.97%)d 0.70(  2.47%)
                                            0.0000  0.0163  0.1875  0.0020 -0.0098
                                            0.0210  0.6931 -0.1084 -0.0675 -0.0176
                                           -0.6316  0.0761  0.0756  0.0022  0.1700
                                            0.0124 -0.0525  0.0313  0.0534 -0.1043
                                            0.0064  0.1000
   284. (0.00094) RY*( 3) C  14           s(  0.65%)p99.99( 72.56%)d41.00( 26.79%)
                                            0.0000 -0.0008  0.0793 -0.0156 -0.0002
                                            0.0129 -0.4945 -0.1243 -0.0487  0.0141
                                           -0.5997 -0.2268 -0.0536  0.0021 -0.1702
                                           -0.1398 -0.0192 -0.0677 -0.0865  0.0867
                                           -0.4978  0.0227
   285. (0.00058) RY*( 4) C  14           s( 78.95%)p 0.19( 15.31%)d 0.07(  5.74%)
                                            0.0000 -0.0050  0.8715 -0.1714  0.0229
                                           -0.0055 -0.1490 -0.1227  0.0671  0.0086
                                            0.1111  0.1811 -0.1257 -0.0214 -0.0773
                                           -0.1195  0.1720  0.1130  0.0764  0.0035
                                            0.1448  0.1336
   286. (0.00054) RY*( 5) C  14           s(  3.05%)p 9.72( 29.61%)d22.11( 67.34%)
                                            0.0000 -0.0013  0.1652 -0.0563  0.0021
                                            0.0022  0.3182 -0.0962  0.0607  0.0043
                                            0.3937 -0.1101  0.0467 -0.0024  0.0871
                                           -0.0593  0.0395  0.0054 -0.3559 -0.2070
                                           -0.6950 -0.1445
   287. (0.00025) RY*( 6) C  14           s( 21.62%)p 3.22( 69.53%)d 0.41(  8.84%)
                                            0.0000 -0.0034  0.3648  0.2881 -0.0111
                                            0.0105  0.0045  0.5059 -0.1315 -0.0083
                                           -0.0392 -0.4075  0.1668 -0.0036 -0.0804
                                            0.4619 -0.0807 -0.1595 -0.1928  0.0214
                                            0.1002 -0.1238
   288. (0.00019) RY*( 7) C  14           s(  0.39%)p99.99( 94.38%)d13.39(  5.23%)
                                           -0.0000 -0.0097  0.0434  0.0219 -0.0381
                                           -0.0000  0.0898  0.1516 -0.2666  0.0020
                                            0.1166 -0.4850  0.1693 -0.0003  0.0162
                                           -0.7367 -0.1458  0.0393  0.0943 -0.0380
                                            0.1523  0.1312
   289. (0.00015) RY*( 8) C  14           s(  0.24%)p99.99( 83.59%)d68.14( 16.17%)
                                            0.0000  0.0017  0.0012 -0.0334  0.0354
                                           -0.0085 -0.0983  0.5503 -0.2346 -0.0004
                                           -0.0331  0.5427  0.4012 -0.0054 -0.0414
                                           -0.1005  0.0036  0.1873  0.1766 -0.0801
                                           -0.2913  0.0646
   290. (0.00011) RY*( 9) C  14           s( 20.67%)p 2.80( 57.93%)d 1.03( 21.40%)
                                            0.0000  0.0108  0.0069  0.4287  0.1510
                                           -0.0016 -0.0251 -0.4223 -0.4853  0.0034
                                            0.0995 -0.0891  0.1991 -0.0020  0.0022
                                            0.1739  0.2776  0.3965  0.1892  0.1214
                                           -0.0632 -0.0467
   291. (0.00008) RY*(10) C  14           s(  8.75%)p 0.62(  5.43%)d 9.80( 85.81%)
   292. (0.00009) RY*(11) C  14           s( 56.63%)p 0.58( 32.77%)d 0.19( 10.60%)
   293. (0.00004) RY*(12) C  14           s(  0.76%)p20.20( 15.26%)d99.99( 83.98%)
   294. (0.00003) RY*(13) C  14           s(  6.32%)p 2.75( 17.34%)d12.08( 76.34%)
   295. (0.00000) RY*(14) C  14           s( 93.68%)p 0.02(  1.69%)d 0.05(  4.63%)
   296. (0.00001) RY*(15) C  14           s(  2.00%)p30.15( 60.30%)d18.85( 37.70%)
   297. (0.00001) RY*(16) C  14           s(  1.84%)p47.42( 87.20%)d 5.96( 10.97%)
   298. (0.00001) RY*(17) C  14           s(  0.32%)p99.99( 68.55%)d98.61( 31.14%)
   299. (0.00931) RY*( 1) C  15           s(  9.43%)p 9.06( 85.43%)d 0.55(  5.14%)
                                            0.0000  0.0432  0.3007 -0.0142 -0.0420
                                           -0.0184 -0.1198  0.0125  0.0249 -0.0331
                                           -0.4761  0.0034  0.0471 -0.0475 -0.7746
                                            0.0656  0.0484  0.0360  0.1084  0.1079
                                           -0.0956 -0.1325
   300. (0.00697) RY*( 2) C  15           s( 27.72%)p 0.58( 16.15%)d 2.03( 56.14%)
                                           -0.0000  0.0119  0.5256 -0.0266 -0.0039
                                            0.0556  0.1660  0.0240 -0.0661  0.0003
                                            0.2351  0.1653 -0.0113 -0.0331 -0.1659
                                            0.0053  0.1205 -0.1479 -0.1565 -0.3218
                                            0.4291  0.4768
   301. (0.00637) RY*( 3) C  15           s(  2.73%)p 3.49(  9.51%)d32.19( 87.76%)
                                           -0.0000  0.0030  0.1622  0.0302 -0.0059
                                           -0.0380  0.2123  0.1662 -0.0174  0.0571
                                           -0.0170 -0.0180 -0.0383 -0.0313  0.0270
                                            0.0996  0.0612 -0.3540 -0.6661  0.0462
                                           -0.5510 -0.0546
   302. (0.00243) RY*( 4) C  15           s( 19.06%)p 3.54( 67.56%)d 0.70( 13.38%)
                                           -0.0000 -0.0059  0.4055  0.1605 -0.0187
                                            0.0030 -0.4829  0.0337 -0.0258 -0.0165
                                           -0.3968 -0.0769  0.0388 -0.0555  0.4497
                                           -0.2022  0.1711  0.0404 -0.1032 -0.2725
                                            0.0673 -0.2066
   303. (0.00100) RY*( 5) C  15           s( 31.63%)p 1.15( 36.47%)d 1.01( 31.90%)
                                           -0.0000  0.0029  0.5592 -0.0450 -0.0392
                                            0.0006  0.4633 -0.1356 -0.0487  0.0128
                                            0.2086 -0.2261 -0.0815 -0.0262  0.1622
                                            0.0289 -0.0039  0.2877  0.2567  0.1604
                                           -0.1222 -0.3601
   304. (0.00026) RY*( 6) C  15           s(  5.73%)p13.46( 77.19%)d 2.98( 17.07%)
                                           -0.0000  0.0004 -0.0237  0.2193  0.0933
                                           -0.0191  0.4631  0.3193  0.3353  0.0241
                                           -0.4909 -0.1655  0.1576  0.0017  0.2153
                                            0.0488 -0.0113 -0.1718  0.2223  0.0910
                                            0.1229  0.2615
   305. (0.00012) RY*( 7) C  15           s( 29.38%)p 2.22( 65.34%)d 0.18(  5.27%)
                                            0.0000  0.0071  0.0704  0.5321  0.0751
                                            0.0113 -0.1278 -0.3380  0.1449 -0.0052
                                            0.1436  0.0535  0.2758  0.0033  0.0076
                                            0.6126 -0.1635 -0.1392  0.0718 -0.1371
                                           -0.0407 -0.0881
   306. (0.00010) RY*( 8) C  15           s( 27.98%)p 2.03( 56.87%)d 0.54( 15.14%)
   307. (0.00005) RY*( 9) C  15           s( 10.30%)p 7.66( 78.88%)d 1.05( 10.82%)
   308. (0.00003) RY*(10) C  15           s(  9.92%)p 5.80( 57.57%)d 3.28( 32.51%)
   309. (0.00004) RY*(11) C  15           s( 14.89%)p 4.41( 65.67%)d 1.31( 19.44%)
   310. (0.00001) RY*(12) C  15           s(  3.23%)p26.53( 85.79%)d 3.40( 10.98%)
   311. (0.00001) RY*(13) C  15           s(  1.44%)p21.38( 30.78%)d47.08( 67.78%)
   312. (0.00001) RY*(14) C  15           s( 19.64%)p 1.79( 35.20%)d 2.30( 45.16%)
   313. (0.00000) RY*(15) C  15           s( 79.36%)p 0.18( 14.38%)d 0.08(  6.25%)
   314. (0.00001) RY*(16) C  15           s(  0.07%)p99.99( 91.20%)d99.99(  8.73%)
   315. (0.00001) RY*(17) C  15           s(  7.10%)p 3.85( 27.29%)d 9.25( 65.62%)
   316. (0.00256) RY*( 1) O  16           s(  4.54%)p20.77( 94.33%)d 0.25(  1.12%)
                                           -0.0000  0.0020  0.1922  0.0921 -0.0015
                                           -0.0074  0.6653 -0.0483  0.0109 -0.0025
                                            0.6350 -0.0533 -0.0081  0.0142 -0.2966
                                           -0.0209 -0.0598 -0.0281 -0.0647 -0.0366
                                            0.0229  0.0663
   317. (0.00091) RY*( 2) O  16           s( 92.45%)p 0.07(  6.47%)d 0.01(  1.08%)
                                           -0.0000  0.0091  0.9323 -0.2350 -0.0034
                                            0.0026 -0.1941  0.0061 -0.0100  0.0196
                                           -0.0709 -0.0579 -0.0351  0.0395 -0.0482
                                           -0.0915 -0.0679  0.0622  0.0188 -0.0218
                                            0.0078 -0.0780
   318. (0.00075) RY*( 3) O  16           s(  1.33%)p72.24( 95.81%)d 2.16(  2.86%)
                                           -0.0000  0.0015  0.1151  0.0016  0.0006
                                            0.0031  0.6894 -0.0862  0.0224  0.0004
                                           -0.6163  0.0509 -0.0182  0.0069  0.3024
                                           -0.0241  0.0102 -0.0319 -0.0679  0.0166
                                           -0.1431 -0.0470
   319. (0.00011) RY*( 4) O  16           s( 19.76%)p 3.88( 76.64%)d 0.18(  3.61%)
                                           -0.0000  0.0104  0.1283  0.4254  0.0005
                                            0.0026 -0.0816 -0.0335  0.0081  0.0155
                                            0.3213 -0.0632 -0.0156  0.0289  0.7921
                                           -0.1000 -0.1124 -0.0773 -0.0403 -0.1440
                                            0.0578 -0.0661
   320. (0.00004) RY*( 5) O  16           s( 62.82%)p 0.54( 34.03%)d 0.05(  3.16%)
   321. (0.00004) RY*( 6) O  16           s( 10.81%)p 7.98( 86.31%)d 0.27(  2.88%)
   322. (0.00001) RY*( 7) O  16           s(  4.19%)p22.76( 95.34%)d 0.11(  0.47%)
   323. (0.00001) RY*( 8) O  16           s(  1.89%)p51.70( 97.49%)d 0.33(  0.63%)
   324. (0.00000) RY*( 9) O  16           s(  0.01%)p99.99( 99.96%)d 2.88(  0.03%)
   325. (0.00000) RY*(10) O  16           s( 99.91%)p 0.00(  0.08%)d 0.00(  0.00%)
   326. (0.00000) RY*(11) O  16           s(  0.00%)p 1.00( 99.99%)d 0.00(  0.01%)
   327. (0.00001) RY*(12) O  16           s(  0.08%)p99.99( 99.89%)d 0.32(  0.03%)
   328. (0.00000) RY*(13) O  16           s(  0.58%)p 4.58(  2.66%)d99.99( 96.76%)
   329. (0.00000) RY*(14) O  16           s(  0.00%)p 1.00(  1.44%)d68.47( 98.56%)
   330. (0.00001) RY*(15) O  16           s(  0.23%)p16.39(  3.70%)d99.99( 96.08%)
   331. (0.00000) RY*(16) O  16           s(  0.01%)p 1.00(  2.98%)d32.51( 97.01%)
   332. (0.00001) RY*(17) O  16           s(  1.19%)p 2.83(  3.37%)d80.17( 95.44%)
   333. (0.00264) RY*( 1) F  17           s(  3.98%)p23.43( 93.27%)d 0.69(  2.75%)
                                           -0.0000 -0.0007  0.1992  0.0121  0.0006
                                            0.0029  0.2375  0.0068  0.0033 -0.0036
                                           -0.1598  0.0531  0.0013 -0.0014  0.9184
                                           -0.0670  0.0042  0.0304 -0.1188  0.0977
                                           -0.0081  0.0533
   334. (0.00215) RY*( 2) F  17           s(  0.06%)p99.99( 97.09%)d44.71(  2.85%)
                                           -0.0000 -0.0002  0.0190  0.0166  0.0007
                                            0.0027 -0.6158 -0.0809 -0.0059  0.0009
                                           -0.7580 -0.0790 -0.0090  0.0010  0.0233
                                           -0.0605 -0.0068  0.0378 -0.0250 -0.0279
                                            0.1600  0.0076
   335. (0.00069) RY*( 3) F  17           s( 16.55%)p 5.02( 83.13%)d 0.02(  0.32%)
                                           -0.0000  0.0011  0.3880  0.1222  0.0018
                                            0.0028  0.6314 -0.1887 -0.0470 -0.0006
                                           -0.5113  0.1003  0.0359 -0.0063 -0.3286
                                            0.1143  0.0308  0.0269  0.0307 -0.0014
                                           -0.0037 -0.0396
   336. (0.00035) RY*( 4) F  17           s( 77.99%)p 0.27( 20.79%)d 0.02(  1.22%)
                                            0.0000 -0.0008  0.8831  0.0064 -0.0001
                                           -0.0036 -0.2797  0.0824  0.0182  0.0053
                                            0.2673 -0.1862 -0.0171 -0.0086 -0.0531
                                           -0.1145  0.0065 -0.0596  0.0522 -0.0724
                                            0.0093 -0.0239
   337. (0.00006) RY*( 5) F  17           s(  0.55%)p99.99( 89.97%)d17.36(  9.48%)
   338. (0.00006) RY*( 6) F  17           s( 84.60%)p 0.06(  5.26%)d 0.12( 10.13%)
   339. (0.00004) RY*( 7) F  17           s(  2.43%)p31.59( 76.71%)d 8.59( 20.86%)
   340. (0.00001) RY*( 8) F  17           s(  2.82%)p31.79( 89.64%)d 2.67(  7.54%)
   341. (0.00000) RY*( 9) F  17           s(  0.06%)p99.99( 97.00%)d48.50(  2.94%)
   342. (0.00000) RY*(10) F  17           s(  0.17%)p99.99( 93.09%)d39.03(  6.74%)
   343. (0.00000) RY*(11) F  17           s( 99.92%)p 0.00(  0.06%)d 0.00(  0.03%)
   344. (0.00000) RY*(12) F  17           s(  0.68%)p99.99( 98.67%)d 0.95(  0.65%)
   345. (0.00001) RY*(13) F  17           s(  1.95%)p 0.73(  1.43%)d49.47( 96.61%)
   346. (0.00001) RY*(14) F  17           s(  0.02%)p99.99( 21.62%)d99.99( 78.36%)
   347. (0.00000) RY*(15) F  17           s(  0.79%)p21.40( 16.82%)d99.99( 82.39%)
   348. (0.00000) RY*(16) F  17           s(  0.40%)p24.84(  9.84%)d99.99( 89.76%)
   349. (0.00000) RY*(17) F  17           s(  7.03%)p 0.82(  5.78%)d12.41( 87.19%)
   350. (0.00038) RY*( 1) H  18           s(100.00%)
                                           -0.0005  1.0000  0.0028
   351. (0.00022) RY*( 2) H  18           s(100.00%)
                                           -0.0012 -0.0028  1.0000
   352. (0.00046) RY*( 1) H  19           s(100.00%)
                                           -0.0006  1.0000  0.0022
   353. (0.00022) RY*( 2) H  19           s(100.00%)
                                           -0.0012 -0.0022  1.0000
   354. (0.00060) RY*( 1) H  20           s(100.00%)
                                           -0.0014  1.0000  0.0023
   355. (0.00021) RY*( 2) H  20           s(100.00%)
                                           -0.0008 -0.0023  1.0000
   356. (0.00087) RY*( 1) H  21           s(100.00%)
                                           -0.0014  1.0000  0.0013
   357. (0.00016) RY*( 2) H  21           s(100.00%)
                                           -0.0008 -0.0013  1.0000
   358. (0.00048) RY*( 1) H  22           s(100.00%)
                                           -0.0006  1.0000  0.0022
   359. (0.00022) RY*( 2) H  22           s(100.00%)
                                           -0.0012 -0.0022  1.0000
   360. (0.00204) RY*( 1) H  23           s(100.00%)
                                            0.0024  1.0000 -0.0009
   361. (0.00023) RY*( 2) H  23           s(100.00%)
                                           -0.0009  0.0009  1.0000
   362. (0.00272) RY*( 1) H  24           s(100.00%)
                                            0.0071  1.0000 -0.0036
   363. (0.00041) RY*( 2) H  24           s(100.00%)
                                           -0.0020  0.0036  1.0000
   364. (0.00069) RY*( 1) H  25           s(100.00%)
                                           -0.0009  1.0000  0.0015
   365. (0.00020) RY*( 2) H  25           s(100.00%)
                                           -0.0011 -0.0015  1.0000
   366. (0.00040) RY*( 1) H  26           s(100.00%)
                                           -0.0007  1.0000  0.0039
   367. (0.00022) RY*( 2) H  26           s(100.00%)
                                           -0.0012 -0.0039  1.0000
   368. (0.00042) RY*( 1) H  27           s(100.00%)
                                           -0.0005  1.0000  0.0023
   369. (0.00022) RY*( 2) H  27           s(100.00%)
                                           -0.0013 -0.0023  1.0000
   370. (0.00092) RY*( 1) H  28           s(100.00%)
                                           -0.0017  1.0000  0.0013
   371. (0.00017) RY*( 2) H  28           s(100.00%)
                                           -0.0007 -0.0013  1.0000
   372. (0.00079) RY*( 1) H  29           s(100.00%)
                                           -0.0041  1.0000 -0.0017
   373. (0.00015) RY*( 2) H  29           s(100.00%)
                                            0.0003  0.0017  1.0000
   374. (0.01540) BD*( 1) C   1 - C   2  
                ( 50.06%)   0.7075* C   1 s( 34.66%)p 1.88( 65.31%)d 0.00(  0.03%)
                                            0.0000  0.5886 -0.0116 -0.0004 -0.0001
                                           -0.7251  0.0117  0.0129  0.0001  0.0694
                                           -0.0390  0.0033 -0.0001  0.3472 -0.0098
                                           -0.0057 -0.0000  0.0004 -0.0129  0.0006
                                            0.0105 -0.0064
                ( 49.94%)  -0.7067* C   2 s( 34.67%)p 1.88( 65.30%)d 0.00(  0.03%)
                                            0.0000  0.5887 -0.0130 -0.0020 -0.0005
                                            0.7291 -0.0197  0.0113  0.0002 -0.0376
                                           -0.0374 -0.0053 -0.0003 -0.3434  0.0050
                                           -0.0057 -0.0001 -0.0029 -0.0128  0.0021
                                            0.0099 -0.0061
   375. (0.32181) BD*( 2) C   1 - C   2  
                ( 49.81%)   0.7057* C   1 s(  0.00%)p 1.00( 99.96%)d 0.00(  0.04%)
                                           -0.0000  0.0010  0.0001 -0.0001  0.0000
                                           -0.4210 -0.0109 -0.0055  0.0004  0.1006
                                            0.0025  0.0012 -0.0001 -0.9008 -0.0234
                                           -0.0115  0.0004  0.0025  0.0118  0.0094
                                            0.0077 -0.0101
                ( 50.19%)  -0.7085* C   2 s(  0.00%)p 1.00( 99.96%)d 0.00(  0.04%)
                                            0.0000  0.0017  0.0001  0.0005  0.0000
                                           -0.4206 -0.0102  0.0051  0.0006  0.0994
                                            0.0026 -0.0009 -0.0000 -0.9011 -0.0222
                                            0.0112  0.0012  0.0063 -0.0092  0.0099
                                           -0.0047  0.0122
   376. (0.01529) BD*( 1) C   1 - C   6  
                ( 50.12%)   0.7079* C   1 s( 34.67%)p 1.88( 65.30%)d 0.00(  0.03%)
                                            0.0000  0.5887 -0.0108  0.0004  0.0000
                                            0.3032 -0.0377 -0.0014 -0.0000 -0.7144
                                           -0.0007  0.0145 -0.0000 -0.2208  0.0175
                                            0.0023  0.0000 -0.0073 -0.0045  0.0067
                                           -0.0109 -0.0092
                ( 49.88%)  -0.7063* C   6 s( 34.70%)p 1.88( 65.27%)d 0.00(  0.03%)
                                            0.0000  0.5890 -0.0125 -0.0026 -0.0004
                                           -0.2755 -0.0263  0.0087 -0.0006  0.7277
                                           -0.0322 -0.0093  0.0004  0.2127  0.0088
                                           -0.0053  0.0003 -0.0093 -0.0058  0.0073
                                           -0.0083 -0.0085
   377. (0.01147) BD*( 1) C   1 - H  18  
                ( 39.71%)   0.6301* C   1 s( 30.59%)p 2.27( 69.34%)d 0.00(  0.07%)
                                            0.0003 -0.5528 -0.0179  0.0001 -0.0002
                                           -0.4505 -0.0023 -0.0045 -0.0009 -0.6875
                                           -0.0036 -0.0069 -0.0015  0.1331  0.0007
                                            0.0013  0.0002 -0.0206  0.0025  0.0065
                                            0.0087  0.0107
                ( 60.29%)  -0.7765* H  18 s(100.00%)
                                           -1.0000 -0.0005 -0.0012
   378. (0.01481) BD*( 1) C   2 - C   3  
                ( 50.40%)   0.7099* C   2 s( 34.65%)p 1.89( 65.32%)d 0.00(  0.03%)
                                            0.0000  0.5886 -0.0093  0.0008  0.0003
                                           -0.4447  0.0365 -0.0048  0.0002 -0.6596
                                           -0.0092 -0.0133 -0.0006  0.1359 -0.0177
                                            0.0003 -0.0001  0.0117 -0.0043 -0.0024
                                           -0.0076 -0.0102
                ( 49.60%)  -0.7043* C   3 s( 34.61%)p 1.89( 65.36%)d 0.00(  0.03%)
                                           -0.0001  0.5881  0.0137 -0.0021 -0.0000
                                            0.4292  0.0220 -0.0085  0.0003  0.6730
                                           -0.0331 -0.0053  0.0008 -0.1206 -0.0140
                                            0.0032  0.0001  0.0128 -0.0057 -0.0032
                                           -0.0041 -0.0097
   379. (0.01103) BD*( 1) C   2 - H  19  
                ( 39.65%)   0.6297* C   2 s( 30.59%)p 2.27( 69.35%)d 0.00(  0.07%)
                                            0.0003 -0.5528 -0.0177 -0.0010 -0.0002
                                            0.3022  0.0021 -0.0027  0.0006 -0.7429
                                           -0.0039  0.0078 -0.0014 -0.2240 -0.0013
                                            0.0020 -0.0004  0.0154  0.0030 -0.0108
                                            0.0150  0.0089
                ( 60.35%)  -0.7768* H  19 s(100.00%)
                                           -1.0000 -0.0006 -0.0012
   380. (0.02239) BD*( 1) C   3 - C   4  
                ( 51.01%)   0.7142* C   3 s( 35.11%)p 1.85( 64.86%)d 0.00(  0.03%)
                                            0.0001  0.5925  0.0070  0.0045  0.0003
                                            0.2744  0.0204 -0.0043  0.0017 -0.7291
                                            0.0173  0.0099 -0.0003 -0.2021 -0.0076
                                            0.0031 -0.0009 -0.0085 -0.0052  0.0062
                                           -0.0078 -0.0083
                ( 48.99%)  -0.6999* C   4 s( 34.23%)p 1.92( 65.74%)d 0.00(  0.03%)
                                           -0.0000  0.5851  0.0051  0.0009  0.0003
                                           -0.2934  0.0156  0.0001 -0.0025  0.7219
                                           -0.0047 -0.0002  0.0025  0.2231 -0.0066
                                            0.0001  0.0015 -0.0082 -0.0042  0.0071
                                           -0.0102 -0.0079
   381. (0.35197) BD*( 2) C   3 - C   4  
                ( 51.21%)   0.7156* C   3 s(  0.00%)p 1.00( 99.96%)d 0.00(  0.04%)
                                           -0.0000 -0.0063  0.0002 -0.0014 -0.0000
                                            0.4170  0.0033  0.0040 -0.0005 -0.0987
                                           -0.0027  0.0001  0.0004  0.9032  0.0107
                                            0.0063 -0.0017 -0.0057  0.0099 -0.0094
                                            0.0048 -0.0122
                ( 48.79%)  -0.6985* C   4 s(  0.00%)p 1.00( 99.97%)d 0.00(  0.03%)
                                            0.0001 -0.0006 -0.0004 -0.0008  0.0000
                                            0.4203  0.0008  0.0017 -0.0030 -0.1069
                                           -0.0023 -0.0004  0.0002  0.9008  0.0110
                                            0.0054 -0.0055  0.0064  0.0005  0.0150
                                            0.0024  0.0030
   382. (0.01180) BD*( 1) C   3 - H  20  
                ( 39.64%)   0.6296* C   3 s( 30.18%)p 2.31( 69.75%)d 0.00(  0.07%)
                                           -0.0004  0.5491 -0.0163 -0.0023 -0.0001
                                           -0.7518 -0.0032 -0.0046 -0.0014  0.0637
                                           -0.0085  0.0037  0.0018  0.3579  0.0006
                                            0.0015  0.0004 -0.0029 -0.0167  0.0010
                                            0.0189 -0.0049
                ( 60.36%)  -0.7769* H  20 s(100.00%)
                                            1.0000  0.0014  0.0008
   383. (0.02585) BD*( 1) C   4 - C   5  
                ( 49.25%)   0.7018* C   4 s( 33.88%)p 1.95( 66.09%)d 0.00(  0.03%)
                                            0.0000 -0.5820 -0.0052 -0.0017 -0.0001
                                           -0.7312  0.0112  0.0018 -0.0039  0.0664
                                           -0.0067 -0.0013  0.0022  0.3487 -0.0057
                                           -0.0007  0.0018  0.0007  0.0130 -0.0014
                                           -0.0116  0.0053
                ( 50.75%)  -0.7124* C   5 s( 34.91%)p 1.86( 65.07%)d 0.00(  0.03%)
                                           -0.0001 -0.5908 -0.0055 -0.0041 -0.0003
                                            0.7280 -0.0071 -0.0103  0.0001 -0.0283
                                           -0.0203 -0.0006 -0.0019 -0.3454  0.0017
                                            0.0048 -0.0002  0.0015  0.0118 -0.0021
                                           -0.0095  0.0064
   384. (0.02866) BD*( 1) C   4 - C   7  
                ( 51.52%)   0.7178* C   4 s( 31.86%)p 2.14( 68.11%)d 0.00(  0.03%)
                                            0.0002  0.5643 -0.0086 -0.0036 -0.0004
                                           -0.4491  0.0029  0.0006 -0.0008 -0.6799
                                           -0.0228  0.0022 -0.0023  0.1291  0.0038
                                           -0.0012  0.0014  0.0131 -0.0030 -0.0024
                                           -0.0057 -0.0088
                ( 48.48%)  -0.6963* C   7 s( 28.77%)p 2.47( 71.20%)d 0.00(  0.03%)
                                            0.0001  0.5363  0.0096 -0.0007  0.0001
                                            0.4667  0.0192 -0.0018  0.0044  0.6866
                                           -0.0045 -0.0031  0.0019 -0.1490  0.0074
                                           -0.0029  0.0024  0.0137 -0.0044 -0.0061
                                           -0.0015 -0.0061
   385. (0.01542) BD*( 1) C   5 - C   6  
                ( 49.42%)   0.7030* C   5 s( 34.95%)p 1.86( 65.02%)d 0.00(  0.03%)
                                            0.0001 -0.5910 -0.0151  0.0013  0.0001
                                           -0.4418  0.0348  0.0015 -0.0009 -0.6598
                                           -0.0116  0.0087 -0.0001  0.1337 -0.0179
                                            0.0009  0.0002 -0.0113  0.0044  0.0025
                                            0.0075  0.0100
                ( 50.58%)  -0.7112* C   6 s( 34.66%)p 1.88( 65.31%)d 0.00(  0.03%)
                                           -0.0000 -0.5886  0.0107 -0.0013 -0.0003
                                            0.4272  0.0207 -0.0101  0.0009  0.6736
                                           -0.0336 -0.0092  0.0002 -0.1223 -0.0133
                                            0.0033 -0.0004 -0.0127  0.0055  0.0032
                                            0.0038  0.0098
   386. (0.32418) BD*( 2) C   5 - C   6  
                ( 49.29%)   0.7021* C   5 s(  0.00%)p 1.00( 99.97%)d 0.00(  0.03%)
                                           -0.0000 -0.0022 -0.0020 -0.0000 -0.0000
                                           -0.4243 -0.0083 -0.0050  0.0006  0.1040
                                            0.0004  0.0002 -0.0004 -0.8991 -0.0164
                                           -0.0131  0.0018 -0.0074 -0.0019 -0.0162
                                           -0.0027 -0.0016
                ( 50.71%)  -0.7121* C   6 s(  0.00%)p 1.00( 99.96%)d 0.00(  0.04%)
                                           -0.0000 -0.0012  0.0010  0.0010  0.0002
                                           -0.4229 -0.0093 -0.0047  0.0002  0.1038
                                            0.0023  0.0012 -0.0001 -0.8997 -0.0188
                                           -0.0106  0.0006  0.0020  0.0124  0.0086
                                            0.0082 -0.0109
   387. (0.01225) BD*( 1) C   5 - H  21  
                ( 39.75%)   0.6305* C   5 s( 30.05%)p 2.32( 69.88%)d 0.00(  0.07%)
                                           -0.0003  0.5480 -0.0163 -0.0025 -0.0001
                                            0.3057 -0.0112  0.0047  0.0015 -0.7427
                                           -0.0074 -0.0023 -0.0017 -0.2314  0.0033
                                           -0.0027 -0.0013 -0.0147 -0.0033  0.0120
                                           -0.0153 -0.0092
                ( 60.25%)  -0.7762* H  21 s(100.00%)
                                            1.0000  0.0014  0.0008
   388. (0.01116) BD*( 1) C   6 - H  22  
                ( 39.62%)   0.6295* C   6 s( 30.55%)p 2.27( 69.38%)d 0.00(  0.07%)
                                            0.0003 -0.5524 -0.0184 -0.0011 -0.0002
                                           -0.7491 -0.0045 -0.0075 -0.0013  0.0580
                                            0.0007  0.0001 -0.0000  0.3595  0.0023
                                            0.0035  0.0006  0.0034  0.0166 -0.0011
                                           -0.0190  0.0042
                ( 60.38%)  -0.7770* H  22 s(100.00%)
                                           -1.0000 -0.0006 -0.0012
   389. (0.03868) BD*( 1) C   7 - C   8  
                ( 49.53%)   0.7038* C   7 s( 28.36%)p 2.53( 71.61%)d 0.00(  0.03%)
                                            0.0002  0.5325  0.0056 -0.0002  0.0002
                                            0.3136  0.0138 -0.0051  0.0048 -0.4974
                                            0.0035  0.0046 -0.0008  0.6083 -0.0053
                                           -0.0019  0.0022 -0.0069  0.0083 -0.0116
                                           -0.0030  0.0029
                ( 50.47%)  -0.7104* C   8 s( 32.20%)p 2.10( 67.77%)d 0.00(  0.02%)
                                            0.0002  0.5674 -0.0086 -0.0048 -0.0008
                                           -0.3156  0.0044  0.0011  0.0001  0.4535
                                            0.0132 -0.0029  0.0009 -0.6100 -0.0114
                                            0.0042 -0.0019 -0.0077  0.0075 -0.0102
                                           -0.0008  0.0050
   390. (0.03303) BD*( 1) C   7 - N   9  
                ( 61.13%)   0.7819* C   7 s( 22.02%)p 3.54( 77.89%)d 0.00(  0.09%)
                                           -0.0001  0.4685  0.0259  0.0011 -0.0004
                                           -0.0923  0.0184  0.0012 -0.0019 -0.4654
                                            0.0045  0.0027 -0.0004 -0.7432  0.0327
                                           -0.0028  0.0009  0.0018  0.0024  0.0237
                                           -0.0072  0.0178
                ( 38.87%)  -0.6234* N   9 s( 35.28%)p 1.83( 64.69%)d 0.00(  0.03%)
                                           -0.0000  0.5940  0.0004 -0.0042  0.0001
                                            0.0923 -0.0018 -0.0014  0.0003  0.4094
                                           -0.0066 -0.0019  0.0006  0.6860  0.0019
                                           -0.0078  0.0011  0.0057 -0.0007  0.0107
                                           -0.0024  0.0121
   391. (0.02644) BD*( 1) C   7 - H  23  
                ( 38.23%)   0.6183* C   7 s( 20.91%)p 3.78( 79.01%)d 0.00(  0.08%)
                                           -0.0003  0.4564 -0.0282  0.0006  0.0002
                                           -0.8202 -0.0208 -0.0043  0.0011  0.2521
                                            0.0057 -0.0025 -0.0012  0.2305  0.0161
                                            0.0024 -0.0031 -0.0125 -0.0105  0.0038
                                            0.0187 -0.0124
                ( 61.77%)  -0.7859* H  23 s(100.00%)
                                            1.0000 -0.0024  0.0009
   392. (0.03447) BD*( 1) C   8 - C  10  
                ( 49.36%)   0.7026* C   8 s( 32.99%)p 2.03( 66.96%)d 0.00(  0.04%)
                                            0.0001 -0.5744 -0.0016 -0.0029 -0.0006
                                            0.3228 -0.0134  0.0000  0.0018 -0.0642
                                            0.0086 -0.0001 -0.0012 -0.7490  0.0037
                                            0.0009 -0.0029  0.0033  0.0127 -0.0011
                                           -0.0025 -0.0162
                ( 50.64%)  -0.7116* C  10 s( 38.90%)p 1.57( 61.08%)d 0.00(  0.02%)
                                           -0.0001 -0.6237 -0.0039 -0.0024 -0.0002
                                           -0.2515 -0.0112  0.0056 -0.0030 -0.0130
                                            0.0083 -0.0016  0.0026  0.7396  0.0035
                                           -0.0101  0.0003 -0.0001  0.0064  0.0019
                                           -0.0009 -0.0126
   393. (0.38874) BD*( 2) C   8 - C  10  
                ( 47.25%)   0.6874* C   8 s(  0.00%)p 1.00( 99.96%)d 0.00(  0.04%)
                                           -0.0001  0.0016 -0.0006  0.0006  0.0000
                                           -0.6412 -0.0083 -0.0056  0.0019 -0.7363
                                           -0.0119 -0.0065  0.0022 -0.2145 -0.0002
                                           -0.0021  0.0010  0.0039 -0.0116 -0.0129
                                           -0.0031 -0.0067
                ( 52.75%)  -0.7263* C  10 s(  0.00%)p 1.00( 99.96%)d 0.00(  0.03%)
                                            0.0000  0.0065  0.0005  0.0016  0.0001
                                           -0.6416 -0.0093 -0.0091 -0.0050 -0.7325
                                           -0.0139 -0.0097 -0.0065 -0.2255 -0.0030
                                           -0.0045 -0.0014 -0.0045  0.0063  0.0114
                                           -0.0114  0.0051
   394. (0.02155) BD*( 1) C   8 - C  14  
                ( 48.68%)   0.6977* C   8 s( 34.77%)p 1.87( 65.20%)d 0.00(  0.03%)
                                           -0.0002  0.5896  0.0096  0.0003  0.0001
                                            0.6199 -0.0116 -0.0019  0.0020 -0.4972
                                            0.0088  0.0010 -0.0004 -0.1420  0.0076
                                            0.0005 -0.0026 -0.0160 -0.0027  0.0009
                                            0.0033 -0.0062
                ( 51.32%)  -0.7164* C  14 s( 34.47%)p 1.90( 65.51%)d 0.00(  0.03%)
                                            0.0001  0.5870  0.0070  0.0026  0.0004
                                           -0.6193  0.0053  0.0087 -0.0008  0.5031
                                           -0.0101 -0.0076 -0.0001  0.1331  0.0210
                                           -0.0014  0.0020 -0.0146 -0.0059  0.0025
                                            0.0035 -0.0039
   395. (0.05180) BD*( 1) N   9 - C  15  
                ( 37.06%)   0.6088* N   9 s( 35.17%)p 1.84( 64.78%)d 0.00(  0.05%)
                                           -0.0000  0.5930  0.0098  0.0048  0.0000
                                           -0.5075  0.0081  0.0010 -0.0016 -0.6194
                                            0.0176  0.0009 -0.0018 -0.0754  0.0215
                                           -0.0059  0.0003  0.0200 -0.0003  0.0031
                                           -0.0036 -0.0075
                ( 62.94%)  -0.7933* C  15 s( 32.59%)p 2.07( 67.33%)d 0.00(  0.08%)
                                            0.0001  0.5705 -0.0195  0.0029 -0.0019
                                            0.5234 -0.0187 -0.0046 -0.0024  0.6269
                                           -0.0230 -0.0064 -0.0030  0.0732  0.0017
                                           -0.0072  0.0007  0.0226  0.0039  0.0021
                                           -0.0038 -0.0155
   396. (0.01617) BD*( 1) N   9 - H  24  
                ( 29.08%)   0.5392* N   9 s( 29.42%)p 2.40( 70.53%)d 0.00(  0.06%)
                                           -0.0002  0.5423 -0.0054 -0.0017 -0.0001
                                            0.4340 -0.0102 -0.0028 -0.0000  0.2461
                                           -0.0026 -0.0036  0.0004 -0.6752  0.0156
                                            0.0007  0.0022  0.0095 -0.0167 -0.0066
                                            0.0028  0.0130
                ( 70.92%)  -0.8422* H  24 s(100.00%)
                                            1.0000 -0.0071  0.0020
   397. (0.02637) BD*( 1) C  10 - C  11  
                ( 49.59%)   0.7042* C  10 s( 37.96%)p 1.63( 62.01%)d 0.00(  0.02%)
                                            0.0001 -0.6161 -0.0062  0.0019 -0.0007
                                           -0.2737 -0.0171  0.0088 -0.0013  0.4208
                                            0.0096 -0.0067  0.0009 -0.6060  0.0191
                                           -0.0021  0.0015  0.0051 -0.0060  0.0110
                                            0.0019 -0.0079
                ( 50.41%)  -0.7100* C  11 s( 33.34%)p 2.00( 66.62%)d 0.00(  0.04%)
                                           -0.0000 -0.5774  0.0023 -0.0017 -0.0011
                                            0.3252 -0.0290 -0.0006  0.0001 -0.4638
                                            0.0212  0.0048 -0.0007  0.5862  0.0129
                                           -0.0133  0.0020  0.0095 -0.0078  0.0142
                                            0.0023 -0.0080
   398. (0.02388) BD*( 1) C  10 - F  17  
                ( 72.63%)   0.8522* C  10 s( 22.85%)p 3.36( 76.81%)d 0.01(  0.34%)
                                            0.0001 -0.4775  0.0219  0.0019  0.0022
                                            0.6684 -0.0404 -0.0117 -0.0092 -0.5328
                                            0.0304  0.0070  0.0077 -0.1851  0.0178
                                            0.0064  0.0017  0.0453  0.0158 -0.0146
                                           -0.0103  0.0278
                ( 27.37%)  -0.5231* F  17 s( 34.50%)p 1.90( 65.41%)d 0.00(  0.09%)
                                           -0.0000 -0.5873 -0.0012 -0.0052  0.0001
                                           -0.6143  0.0063  0.0057  0.0022  0.4911
                                           -0.0061 -0.0036 -0.0018  0.1879  0.0016
                                           -0.0037 -0.0007  0.0241  0.0094 -0.0078
                                           -0.0056  0.0133
   399. (0.01373) BD*( 1) C  11 - C  12  
                ( 49.39%)   0.7028* C  11 s( 35.59%)p 1.81( 64.38%)d 0.00(  0.03%)
                                           -0.0002  0.5962 -0.0192 -0.0007 -0.0006
                                            0.6129 -0.0129 -0.0085  0.0004 -0.4955
                                            0.0202  0.0055 -0.0004 -0.1453 -0.0294
                                            0.0067  0.0003 -0.0149 -0.0074  0.0033
                                            0.0036 -0.0030
                ( 50.61%)  -0.7114* C  12 s( 34.22%)p 1.92( 65.74%)d 0.00(  0.03%)
                                            0.0001  0.5849 -0.0119 -0.0006 -0.0001
                                           -0.6203  0.0137  0.0115 -0.0000  0.4940
                                            0.0004 -0.0104  0.0002  0.1630 -0.0410
                                            0.0012 -0.0006 -0.0166 -0.0029  0.0004
                                            0.0028 -0.0057
   400. (0.33605) BD*( 2) C  11 - C  12  
                ( 48.20%)   0.6943* C  11 s(  0.00%)p 1.00( 99.96%)d 0.00(  0.04%)
                                            0.0000 -0.0005 -0.0000 -0.0000 -0.0000
                                           -0.6436 -0.0169 -0.0075  0.0004 -0.7315
                                           -0.0192 -0.0093  0.0003 -0.2221 -0.0056
                                           -0.0026  0.0002 -0.0049  0.0071  0.0126
                                           -0.0119  0.0058
                ( 51.80%)  -0.7197* C  12 s(  0.00%)p 1.00( 99.96%)d 0.00(  0.04%)
                                            0.0000 -0.0005 -0.0000 -0.0004 -0.0000
                                           -0.6423 -0.0172 -0.0093  0.0002 -0.7323
                                           -0.0196 -0.0105  0.0000 -0.2231 -0.0061
                                           -0.0030 -0.0000  0.0010  0.0074  0.0017
                                            0.0194  0.0027
   401. (0.00999) BD*( 1) C  11 - H  25  
                ( 39.08%)   0.6251* C  11 s( 30.98%)p 2.23( 68.96%)d 0.00(  0.06%)
                                            0.0002 -0.5563 -0.0164  0.0010  0.0004
                                            0.3203  0.0030  0.0010 -0.0008 -0.0493
                                           -0.0038  0.0011  0.0005 -0.7646  0.0046
                                           -0.0061  0.0009  0.0017  0.0153 -0.0026
                                           -0.0034 -0.0184
                ( 60.92%)  -0.7805* H  25 s(100.00%)
                                           -1.0000 -0.0009 -0.0011
   402. (0.01500) BD*( 1) C  12 - C  13  
                ( 49.95%)   0.7068* C  12 s( 34.78%)p 1.87( 65.18%)d 0.00(  0.03%)
                                           -0.0000 -0.5897  0.0116 -0.0002  0.0002
                                           -0.3180  0.0309  0.0021  0.0000  0.0542
                                           -0.0259  0.0023 -0.0000  0.7388 -0.0042
                                           -0.0140 -0.0001  0.0033  0.0092  0.0011
                                           -0.0019 -0.0146
                ( 50.05%)  -0.7074* C  13 s( 34.59%)p 1.89( 65.38%)d 0.00(  0.03%)
                                           -0.0000 -0.5880  0.0131  0.0019  0.0004
                                            0.2970  0.0189  0.0084  0.0004 -0.0336
                                           -0.0254 -0.0043 -0.0003 -0.7499  0.0288
                                           -0.0104 -0.0003  0.0046  0.0115 -0.0014
                                           -0.0028 -0.0128
   403. (0.01093) BD*( 1) C  12 - H  26  
                ( 39.55%)   0.6289* C  12 s( 30.91%)p 2.23( 69.03%)d 0.00(  0.06%)
                                           -0.0003  0.5556  0.0186  0.0002  0.0003
                                            0.3153  0.0009  0.0032  0.0004 -0.4637
                                           -0.0022 -0.0048 -0.0008  0.6130  0.0044
                                            0.0063  0.0016 -0.0081  0.0133 -0.0183
                                           -0.0041  0.0074
                ( 60.45%)  -0.7775* H  26 s(100.00%)
                                            1.0000  0.0007  0.0012
   404. (0.01476) BD*( 1) C  13 - C  14  
                ( 50.57%)   0.7111* C  13 s( 34.59%)p 1.89( 65.37%)d 0.00(  0.03%)
                                            0.0001  0.5881 -0.0102  0.0018  0.0003
                                           -0.3012 -0.0198 -0.0077 -0.0008  0.4484
                                            0.0066  0.0091  0.0006 -0.6000  0.0361
                                           -0.0071  0.0001 -0.0105  0.0069 -0.0119
                                           -0.0016  0.0046
                ( 49.43%)  -0.7031* C  14 s( 34.91%)p 1.86( 65.06%)d 0.00(  0.03%)
                                           -0.0000  0.5907  0.0158 -0.0004 -0.0004
                                            0.3167 -0.0295 -0.0002  0.0008 -0.4542
                                            0.0205  0.0023 -0.0006  0.5850  0.0163
                                           -0.0083  0.0000 -0.0077  0.0055 -0.0119
                                           -0.0018  0.0083
   405. (0.32402) BD*( 2) C  13 - C  14  
                ( 49.35%)   0.7025* C  13 s(  0.00%)p 1.00( 99.96%)d 0.00(  0.04%)
                                            0.0000  0.0005  0.0002  0.0015 -0.0000
                                           -0.6439 -0.0148  0.0078  0.0002 -0.7312
                                           -0.0166  0.0081  0.0003 -0.2227 -0.0049
                                            0.0032  0.0000  0.0013  0.0065  0.0012
                                            0.0188  0.0022
                ( 50.65%)  -0.7117* C  14 s(  0.00%)p 1.00( 99.96%)d 0.00(  0.04%)
                                           -0.0000 -0.0007  0.0000  0.0007  0.0002
                                           -0.6432 -0.0109 -0.0087  0.0012 -0.7328
                                           -0.0137 -0.0088  0.0014 -0.2200 -0.0017
                                           -0.0046  0.0007  0.0036 -0.0122 -0.0123
                                           -0.0042 -0.0071
   406. (0.01125) BD*( 1) C  13 - H  27  
                ( 39.58%)   0.6291* C  13 s( 30.73%)p 2.25( 69.20%)d 0.00(  0.07%)
                                            0.0003 -0.5540 -0.0187 -0.0002 -0.0002
                                           -0.6364 -0.0036  0.0059 -0.0010  0.5116
                                            0.0027 -0.0048  0.0009  0.1591  0.0013
                                           -0.0010  0.0002  0.0199  0.0064 -0.0061
                                           -0.0045  0.0126
                ( 60.42%)  -0.7773* H  27 s(100.00%)
                                           -1.0000 -0.0005 -0.0013
   407. (0.01177) BD*( 1) C  14 - H  28  
                ( 39.51%)   0.6286* C  14 s( 30.54%)p 2.27( 69.39%)d 0.00(  0.07%)
                                           -0.0003  0.5524 -0.0179 -0.0020  0.0001
                                            0.3181 -0.0068  0.0038  0.0016 -0.0492
                                            0.0093 -0.0037 -0.0014 -0.7682 -0.0056
                                           -0.0032 -0.0012  0.0001 -0.0156  0.0025
                                            0.0031  0.0199
                ( 60.49%)  -0.7778* H  28 s(100.00%)
                                            1.0000  0.0017  0.0007
   408. (0.26413) BD*( 1) C  15 - O  16  
                ( 73.01%)   0.8545* C  15 s(  0.03%)p99.99( 99.38%)d20.08(  0.59%)
                                           -0.0000  0.0170 -0.0013  0.0014 -0.0000
                                            0.7201  0.0371  0.0151  0.0055 -0.6445
                                           -0.0312 -0.0123 -0.0048  0.2386  0.0157
                                            0.0072  0.0018 -0.0211 -0.0508  0.0349
                                           -0.0266 -0.0301
                ( 26.99%)  -0.5195* O  16 s(  0.04%)p99.99( 99.85%)d 2.91(  0.11%)
                                            0.0000  0.0193 -0.0016  0.0003 -0.0000
                                            0.7250  0.0005  0.0014 -0.0021 -0.6255
                                           -0.0009 -0.0020  0.0017  0.2857 -0.0006
                                            0.0001 -0.0008  0.0093  0.0221 -0.0142
                                            0.0110  0.0140
   409. (0.00548) BD*( 2) C  15 - O  16  
                ( 63.86%)   0.7991* C  15 s( 32.01%)p 2.12( 67.84%)d 0.00(  0.16%)
                                            0.0001 -0.5622  0.0636  0.0018  0.0015
                                            0.0858 -0.0154  0.0048 -0.0013  0.3537
                                           -0.0389  0.0019 -0.0033  0.7363 -0.0435
                                           -0.0055 -0.0048 -0.0035 -0.0036 -0.0250
                                            0.0054 -0.0297
                ( 36.14%)  -0.6011* O  16 s( 36.87%)p 1.71( 63.02%)d 0.00(  0.11%)
                                           -0.0000 -0.6056  0.0442  0.0017  0.0000
                                           -0.0303  0.0017  0.0011  0.0006 -0.3734
                                            0.0112  0.0021  0.0009 -0.6994  0.0220
                                            0.0013  0.0001 -0.0005 -0.0040 -0.0238
                                            0.0062 -0.0218
   410. (0.03732) BD*( 1) C  15 - H  29  
                ( 41.59%)   0.6449* C  15 s( 35.75%)p 1.79( 64.16%)d 0.00(  0.09%)
                                            0.0002 -0.5961 -0.0465  0.0010 -0.0018
                                            0.4401  0.0027  0.0027  0.0007  0.2459
                                           -0.0056  0.0040 -0.0006 -0.6219 -0.0225
                                            0.0090 -0.0052 -0.0023  0.0219  0.0150
                                           -0.0071 -0.0118
                ( 58.41%)  -0.7642* H  29 s(100.00%)
                                           -1.0000 -0.0041  0.0003


 NHO Directionality and "Bond Bending" (deviations from line of nuclear centers)

         [Thresholds for printing:  angular deviation  >  1.0 degree]
                                    hybrid p-character > 25.0%
                                    orbital occupancy  >  0.10e

                                Line of Centers        Hybrid 1              Hybrid 2
                                ---------------  -------------------   ------------------
                NBO               Theta   Phi    Theta   Phi    Dev    Theta   Phi    Dev
 ========================================================================================
     1. BD (   1) C   1 - C   2    64.6  175.8    64.7  177.3   1.3    115.4  353.6   1.9
     2. BD (   2) C   1 - C   2    64.6  175.8   154.3  166.6  90.0    154.4  166.6  90.0
     3. BD (   1) C   1 - C   6   105.6  291.9   105.0  290.6   1.3     73.8  113.2   1.4
     5. BD (   1) C   2 - C   3    80.9  236.8    81.6  238.8   2.1     99.6   55.1   1.8
     7. BD (   1) C   3 - C   4   105.2  291.3   105.3  292.6   1.3      --     --    --
     8. BD (   2) C   3 - C   4   105.2  291.3   154.6  166.6  89.9    154.6  165.4  89.6
    10. BD (   1) C   4 - C   5   115.4  356.6   115.4  355.2   1.3      --     --    --
    11. BD (   1) C   4 - C   7    80.6  235.9    80.9  237.6   1.7     99.6   54.3   1.5
    12. BD (   1) C   5 - C   6    99.2   56.7    98.6   58.5   1.8     80.2  235.2   1.6
    13. BD (   2) C   5 - C   6    99.2   56.7    25.9  346.6  89.9     25.8  346.2  90.0
    16. BD (   1) C   7 - C   8    42.3  304.5    44.3  303.7   2.1      --     --    --
    17. BD (   1) C   7 - N   9   148.7  257.2   146.9  260.8   2.6      --     --    --
    18. BD (   1) C   7 - H  23    74.6  162.0    74.4  163.2   1.2      --     --    --
    19. BD (   1) C   8 - C  10    22.2  173.1    23.0  169.6   1.5    160.5    0.8   3.8
    20. BD (   2) C   8 - C  10    22.2  173.1   102.2  229.0  89.4    103.0  228.9  89.9
    21. BD (   1) C   8 - C  14   100.0  321.0     --     --    --      78.7  141.3   1.3
    22. BD (   1) N   9 - C  15    95.8  230.6    94.3  230.3   1.5      --     --    --
    24. BD (   1) C  10 - C  11    42.9  304.6    41.0  303.7   2.0      --     --    --
    25. BD (   1) C  10 - F  17    77.2  141.3    78.4  141.2   1.3      --     --    --
    26. BD (   1) C  11 - C  12   100.8  321.2   102.5  321.5   1.8     80.9  140.9   1.7
    27. BD (   2) C  11 - C  12   100.8  321.2    77.2   48.7  90.0     77.1   48.7  90.0
    29. BD (   1) C  12 - C  13   157.3  351.9   158.3  353.9   1.2     24.3  168.9   2.0
    31. BD (   1) C  13 - C  14   137.1  124.4   135.1  125.3   2.2     41.2  303.7   1.8
    32. BD (   2) C  13 - C  14   137.1  124.4   102.8  228.7  90.0    102.7  228.7  89.8
    34. BD (   1) C  14 - H  28   156.8  349.5   157.7  351.9   1.2      --     --    --
    35. BD (   1) C  15 - O  16   152.5  260.5    75.8  318.3  88.8     73.5  319.1  88.7
    36. BD (   2) C  15 - O  16   152.5  260.5   154.7  256.7   2.8     28.1   85.7   2.5
    37. BD (   1) C  15 - H  29    39.4  209.7    38.4  208.6   1.2      --     --    --
    55. LP (   1) N   9             --     --     75.1  320.1   --       --     --    --
    56. LP (   1) O  16             --     --    153.2  261.3   --       --     --    --
    57. LP (   2) O  16             --     --    111.5   42.5   --       --     --    --
    58. LP (   1) F  17             --     --     75.0  141.7   --       --     --    --
    59. LP (   2) F  17             --     --    160.0   95.0   --       --     --    --
    60. LP (   3) F  17             --     --    103.9  227.9   --       --     --    --
   375. BD*(   2) C   1 - C   2    64.6  175.8   154.3  166.6  90.0    154.4  166.6  90.0
   381. BD*(   2) C   3 - C   4   105.2  291.3   154.6  166.6  89.9    154.6  165.4  89.6
   386. BD*(   2) C   5 - C   6    99.2   56.7    25.9  346.6  89.9     25.8  346.2  90.0
   393. BD*(   2) C   8 - C  10    22.2  173.1   102.2  229.0  89.4    103.0  228.9  89.9
   400. BD*(   2) C  11 - C  12   100.8  321.2    77.2   48.7  90.0     77.1   48.7  90.0
   405. BD*(   2) C  13 - C  14   137.1  124.4   102.8  228.7  90.0    102.7  228.7  89.8
   408. BD*(   1) C  15 - O  16   152.5  260.5    75.8  318.3  88.8     73.5  319.1  88.7


 Second Order Perturbation Theory Analysis of Fock Matrix in NBO Basis

     Threshold for printing:   0.50 kcal/mol
                                                                              E(2)  E(j)-E(i) F(i,j)
         Donor NBO (i)                     Acceptor NBO (j)                 kcal/mol   a.u.    a.u. 
 ===================================================================================================

 within unit  1
   1. BD (   1) C   1 - C   2        / 95. RY*(   1) C   3                    0.76    1.85    0.034
   1. BD (   1) C   1 - C   2        / 96. RY*(   2) C   3                    1.79    1.92    0.053
   1. BD (   1) C   1 - C   2        /146. RY*(   1) C   6                    1.00    1.86    0.039
   1. BD (   1) C   1 - C   2        /147. RY*(   2) C   6                    1.47    2.17    0.051
   1. BD (   1) C   1 - C   2        /376. BD*(   1) C   1 - C   6            2.50    1.39    0.053
   1. BD (   1) C   1 - C   2        /377. BD*(   1) C   1 - H  18            1.33    1.39    0.038
   1. BD (   1) C   1 - C   2        /378. BD*(   1) C   2 - C   3            2.52    1.38    0.053
   1. BD (   1) C   1 - C   2        /379. BD*(   1) C   2 - H  19            1.34    1.38    0.038
   1. BD (   1) C   1 - C   2        /382. BD*(   1) C   3 - H  20            2.43    1.38    0.052
   1. BD (   1) C   1 - C   2        /388. BD*(   1) C   6 - H  22            2.37    1.38    0.051
   2. BD (   2) C   1 - C   2        / 98. RY*(   4) C   3                    0.98    1.68    0.040
   2. BD (   2) C   1 - C   2        /149. RY*(   4) C   6                    0.82    1.79    0.038
   2. BD (   2) C   1 - C   2        /381. BD*(   2) C   3 - C   4           28.98    0.35    0.090
   2. BD (   2) C   1 - C   2        /386. BD*(   2) C   5 - C   6           29.01    0.35    0.090
   3. BD (   1) C   1 - C   6        / 78. RY*(   1) C   2                    1.05    1.86    0.040
   3. BD (   1) C   1 - C   6        / 79. RY*(   2) C   2                    1.43    2.19    0.050
   3. BD (   1) C   1 - C   6        /129. RY*(   1) C   5                    0.94    1.87    0.038
   3. BD (   1) C   1 - C   6        /130. RY*(   2) C   5                    1.46    1.94    0.048
   3. BD (   1) C   1 - C   6        /374. BD*(   1) C   1 - C   2            2.50    1.39    0.053
   3. BD (   1) C   1 - C   6        /377. BD*(   1) C   1 - H  18            1.32    1.39    0.038
   3. BD (   1) C   1 - C   6        /379. BD*(   1) C   2 - H  19            2.35    1.38    0.051
   3. BD (   1) C   1 - C   6        /385. BD*(   1) C   5 - C   6            2.63    1.38    0.054
   3. BD (   1) C   1 - C   6        /387. BD*(   1) C   5 - H  21            2.50    1.38    0.053
   3. BD (   1) C   1 - C   6        /388. BD*(   1) C   6 - H  22            1.34    1.38    0.038
   4. BD (   1) C   1 - H  18        / 78. RY*(   1) C   2                    1.32    1.71    0.043
   4. BD (   1) C   1 - H  18        /146. RY*(   1) C   6                    1.33    1.71    0.043
   4. BD (   1) C   1 - H  18        /374. BD*(   1) C   1 - C   2            0.94    1.24    0.030
   4. BD (   1) C   1 - H  18        /376. BD*(   1) C   1 - C   6            0.95    1.24    0.031
   4. BD (   1) C   1 - H  18        /378. BD*(   1) C   2 - C   3            3.77    1.23    0.061
   4. BD (   1) C   1 - H  18        /379. BD*(   1) C   2 - H  19            0.56    1.23    0.024
   4. BD (   1) C   1 - H  18        /385. BD*(   1) C   5 - C   6            3.89    1.23    0.062
   4. BD (   1) C   1 - H  18        /388. BD*(   1) C   6 - H  22            0.57    1.23    0.024
   5. BD (   1) C   2 - C   3        / 61. RY*(   1) C   1                    0.97    1.87    0.038
   5. BD (   1) C   2 - C   3        / 62. RY*(   2) C   1                    1.43    2.18    0.050
   5. BD (   1) C   2 - C   3        /112. RY*(   1) C   4                    0.91    2.03    0.038
   5. BD (   1) C   2 - C   3        /114. RY*(   3) C   4                    1.24    1.95    0.044
   5. BD (   1) C   2 - C   3        /374. BD*(   1) C   1 - C   2            2.50    1.39    0.053
   5. BD (   1) C   2 - C   3        /377. BD*(   1) C   1 - H  18            2.31    1.38    0.051
   5. BD (   1) C   2 - C   3        /379. BD*(   1) C   2 - H  19            1.30    1.38    0.038
   5. BD (   1) C   2 - C   3        /380. BD*(   1) C   3 - C   4            3.41    1.38    0.061
   5. BD (   1) C   2 - C   3        /382. BD*(   1) C   3 - H  20            1.39    1.38    0.039
   5. BD (   1) C   2 - C   3        /384. BD*(   1) C   4 - C   7            3.80    1.26    0.062
   6. BD (   1) C   2 - H  19        / 61. RY*(   1) C   1                    1.23    1.73    0.041
   6. BD (   1) C   2 - H  19        / 95. RY*(   1) C   3                    1.19    1.70    0.040
   6. BD (   1) C   2 - H  19        /374. BD*(   1) C   1 - C   2            0.94    1.24    0.030
   6. BD (   1) C   2 - H  19        /376. BD*(   1) C   1 - C   6            3.69    1.24    0.060
   6. BD (   1) C   2 - H  19        /377. BD*(   1) C   1 - H  18            0.56    1.24    0.024
   6. BD (   1) C   2 - H  19        /378. BD*(   1) C   2 - C   3            0.96    1.23    0.031
   6. BD (   1) C   2 - H  19        /380. BD*(   1) C   3 - C   4            3.98    1.23    0.062
   6. BD (   1) C   2 - H  19        /382. BD*(   1) C   3 - H  20            0.57    1.23    0.024
   7. BD (   1) C   3 - C   4        / 78. RY*(   1) C   2                    1.17    1.86    0.042
   7. BD (   1) C   3 - C   4        / 79. RY*(   2) C   2                    1.55    2.19    0.052
   7. BD (   1) C   3 - C   4        /129. RY*(   1) C   5                    0.76    1.87    0.034
   7. BD (   1) C   3 - C   4        /163. RY*(   1) C   7                    1.65    1.76    0.048
   7. BD (   1) C   3 - C   4        /378. BD*(   1) C   2 - C   3            3.01    1.38    0.058
   7. BD (   1) C   3 - C   4        /379. BD*(   1) C   2 - H  19            1.93    1.38    0.046
   7. BD (   1) C   3 - C   4        /382. BD*(   1) C   3 - H  20            1.60    1.38    0.042
   7. BD (   1) C   3 - C   4        /383. BD*(   1) C   4 - C   5            3.54    1.37    0.062
   7. BD (   1) C   3 - C   4        /384. BD*(   1) C   4 - C   7            2.25    1.26    0.048
   7. BD (   1) C   3 - C   4        /387. BD*(   1) C   5 - H  21            2.54    1.38    0.053
   7. BD (   1) C   3 - C   4        /389. BD*(   1) C   7 - C   8            0.51    1.25    0.023
   7. BD (   1) C   3 - C   4        /390. BD*(   1) C   7 - N   9            0.78    1.20    0.027
   7. BD (   1) C   3 - C   4        /391. BD*(   1) C   7 - H  23            0.61    1.22    0.024
   8. BD (   2) C   3 - C   4        / 80. RY*(   3) C   2                    1.80    0.81    0.037
   8. BD (   2) C   3 - C   4        /131. RY*(   3) C   5                    2.11    1.04    0.046
   8. BD (   2) C   3 - C   4        /375. BD*(   2) C   1 - C   2           27.62    0.35    0.088
   8. BD (   2) C   3 - C   4        /386. BD*(   2) C   5 - C   6           27.63    0.35    0.088
   8. BD (   2) C   3 - C   4        /389. BD*(   1) C   7 - C   8            3.32    0.78    0.049
   8. BD (   2) C   3 - C   4        /390. BD*(   1) C   7 - N   9            4.15    0.73    0.053
   8. BD (   2) C   3 - C   4        /393. BD*(   2) C   8 - C  10            0.85    0.33    0.015
   9. BD (   1) C   3 - H  20        / 78. RY*(   1) C   2                    1.10    1.71    0.039
   9. BD (   1) C   3 - H  20        /112. RY*(   1) C   4                    1.85    1.89    0.053
   9. BD (   1) C   3 - H  20        /374. BD*(   1) C   1 - C   2            3.61    1.24    0.060
   9. BD (   1) C   3 - H  20        /378. BD*(   1) C   2 - C   3            1.05    1.23    0.032
   9. BD (   1) C   3 - H  20        /379. BD*(   1) C   2 - H  19            0.55    1.23    0.023
   9. BD (   1) C   3 - H  20        /380. BD*(   1) C   3 - C   4            1.30    1.23    0.036
   9. BD (   1) C   3 - H  20        /383. BD*(   1) C   4 - C   5            4.83    1.22    0.069
  10. BD (   1) C   4 - C   5        / 95. RY*(   1) C   3                    0.88    1.85    0.036
  10. BD (   1) C   4 - C   5        / 96. RY*(   2) C   3                    0.53    1.93    0.029
  10. BD (   1) C   4 - C   5        /146. RY*(   1) C   6                    1.25    1.86    0.043
  10. BD (   1) C   4 - C   5        /147. RY*(   2) C   6                    1.54    2.18    0.052
  10. BD (   1) C   4 - C   5        /163. RY*(   1) C   7                    1.28    1.77    0.043
  10. BD (   1) C   4 - C   5        /164. RY*(   2) C   7                    0.64    1.65    0.029
  10. BD (   1) C   4 - C   5        /380. BD*(   1) C   3 - C   4            3.40    1.38    0.061
  10. BD (   1) C   4 - C   5        /382. BD*(   1) C   3 - H  20            2.35    1.38    0.051
  10. BD (   1) C   4 - C   5        /384. BD*(   1) C   4 - C   7            2.07    1.26    0.046
  10. BD (   1) C   4 - C   5        /385. BD*(   1) C   5 - C   6            3.25    1.39    0.060
  10. BD (   1) C   4 - C   5        /387. BD*(   1) C   5 - H  21            1.52    1.38    0.041
  10. BD (   1) C   4 - C   5        /388. BD*(   1) C   6 - H  22            1.95    1.38    0.047
  10. BD (   1) C   4 - C   5        /391. BD*(   1) C   7 - H  23            1.17    1.22    0.034
  11. BD (   1) C   4 - C   7        / 95. RY*(   1) C   3                    1.86    1.81    0.052
  11. BD (   1) C   4 - C   7        /129. RY*(   1) C   5                    1.57    1.83    0.048
  11. BD (   1) C   4 - C   7        /182. RY*(   3) C   8                    1.48    1.53    0.043
  11. BD (   1) C   4 - C   7        /199. RY*(   3) N   9                    0.87    1.81    0.036
  11. BD (   1) C   4 - C   7        /378. BD*(   1) C   2 - C   3            2.12    1.35    0.048
  11. BD (   1) C   4 - C   7        /380. BD*(   1) C   3 - C   4            2.12    1.34    0.048
  11. BD (   1) C   4 - C   7        /383. BD*(   1) C   4 - C   5            2.06    1.34    0.047
  11. BD (   1) C   4 - C   7        /385. BD*(   1) C   5 - C   6            2.17    1.35    0.049
  11. BD (   1) C   4 - C   7        /389. BD*(   1) C   7 - C   8            2.98    1.21    0.054
  11. BD (   1) C   4 - C   7        /390. BD*(   1) C   7 - N   9            0.88    1.16    0.029
  11. BD (   1) C   4 - C   7        /391. BD*(   1) C   7 - H  23            1.08    1.18    0.032
  11. BD (   1) C   4 - C   7        /392. BD*(   1) C   8 - C  10            0.76    1.31    0.028
  11. BD (   1) C   4 - C   7        /393. BD*(   2) C   8 - C  10            2.47    0.77    0.043
  11. BD (   1) C   4 - C   7        /395. BD*(   1) N   9 - C  15            3.62    1.27    0.061
  12. BD (   1) C   5 - C   6        / 61. RY*(   1) C   1                    0.96    1.88    0.038
  12. BD (   1) C   5 - C   6        / 62. RY*(   2) C   1                    1.41    2.18    0.050
  12. BD (   1) C   5 - C   6        /112. RY*(   1) C   4                    1.30    2.03    0.046
  12. BD (   1) C   5 - C   6        /114. RY*(   3) C   4                    1.01    1.95    0.040
  12. BD (   1) C   5 - C   6        /376. BD*(   1) C   1 - C   6            2.54    1.39    0.053
  12. BD (   1) C   5 - C   6        /377. BD*(   1) C   1 - H  18            2.30    1.39    0.051
  12. BD (   1) C   5 - C   6        /383. BD*(   1) C   4 - C   5            3.73    1.37    0.064
  12. BD (   1) C   5 - C   6        /384. BD*(   1) C   4 - C   7            4.01    1.26    0.064
  12. BD (   1) C   5 - C   6        /387. BD*(   1) C   5 - H  21            1.60    1.38    0.042
  12. BD (   1) C   5 - C   6        /388. BD*(   1) C   6 - H  22            1.32    1.38    0.038
  13. BD (   2) C   5 - C   6        / 63. RY*(   3) C   1                    1.32    0.79    0.031
  13. BD (   2) C   5 - C   6        /113. RY*(   2) C   4                    0.57    0.99    0.023
  13. BD (   2) C   5 - C   6        /375. BD*(   2) C   1 - C   2           27.58    0.35    0.088
  13. BD (   2) C   5 - C   6        /381. BD*(   2) C   3 - C   4           29.33    0.35    0.091
  14. BD (   1) C   5 - H  21        /112. RY*(   1) C   4                    1.75    1.89    0.052
  14. BD (   1) C   5 - H  21        /146. RY*(   1) C   6                    1.21    1.71    0.041
  14. BD (   1) C   5 - H  21        /376. BD*(   1) C   1 - C   6            3.57    1.24    0.060
  14. BD (   1) C   5 - H  21        /380. BD*(   1) C   3 - C   4            4.79    1.23    0.069
  14. BD (   1) C   5 - H  21        /383. BD*(   1) C   4 - C   5            1.24    1.23    0.035
  14. BD (   1) C   5 - H  21        /385. BD*(   1) C   5 - C   6            1.15    1.24    0.034
  14. BD (   1) C   5 - H  21        /388. BD*(   1) C   6 - H  22            0.54    1.24    0.023
  15. BD (   1) C   6 - H  22        / 61. RY*(   1) C   1                    1.24    1.73    0.041
  15. BD (   1) C   6 - H  22        /129. RY*(   1) C   5                    1.14    1.72    0.040
  15. BD (   1) C   6 - H  22        /374. BD*(   1) C   1 - C   2            3.71    1.24    0.061
  15. BD (   1) C   6 - H  22        /376. BD*(   1) C   1 - C   6            0.95    1.24    0.031
  15. BD (   1) C   6 - H  22        /377. BD*(   1) C   1 - H  18            0.57    1.24    0.024
  15. BD (   1) C   6 - H  22        /383. BD*(   1) C   4 - C   5            4.02    1.22    0.063
  15. BD (   1) C   6 - H  22        /385. BD*(   1) C   5 - C   6            0.97    1.24    0.031
  15. BD (   1) C   6 - H  22        /387. BD*(   1) C   5 - H  21            0.55    1.23    0.023
  16. BD (   1) C   7 - C   8        /113. RY*(   2) C   4                    1.08    1.43    0.035
  16. BD (   1) C   7 - C   8        /114. RY*(   3) C   4                    0.54    1.91    0.029
  16. BD (   1) C   7 - C   8        /197. RY*(   1) N   9                    1.21    1.38    0.037
  16. BD (   1) C   7 - C   8        /214. RY*(   1) C  10                    1.65    1.89    0.050
  16. BD (   1) C   7 - C   8        /282. RY*(   1) C  14                    1.50    1.84    0.047
  16. BD (   1) C   7 - C   8        /380. BD*(   1) C   3 - C   4            1.33    1.34    0.038
  16. BD (   1) C   7 - C   8        /381. BD*(   2) C   3 - C   4            2.33    0.78    0.042
  16. BD (   1) C   7 - C   8        /384. BD*(   1) C   4 - C   7            2.94    1.22    0.054
  16. BD (   1) C   7 - C   8        /390. BD*(   1) C   7 - N   9            0.76    1.16    0.027
  16. BD (   1) C   7 - C   8        /391. BD*(   1) C   7 - H  23            0.75    1.18    0.027
  16. BD (   1) C   7 - C   8        /392. BD*(   1) C   8 - C  10            1.70    1.31    0.042
  16. BD (   1) C   7 - C   8        /394. BD*(   1) C   8 - C  14            2.44    1.33    0.051
  16. BD (   1) C   7 - C   8        /396. BD*(   1) N   9 - H  24            1.36    1.27    0.037
  16. BD (   1) C   7 - C   8        /397. BD*(   1) C  10 - C  11            2.19    1.31    0.048
  16. BD (   1) C   7 - C   8        /404. BD*(   1) C  13 - C  14            2.37    1.35    0.051
  17. BD (   1) C   7 - N   9        /113. RY*(   2) C   4                    0.62    1.56    0.028
  17. BD (   1) C   7 - N   9        /302. RY*(   4) C  15                    1.62    1.89    0.050
  17. BD (   1) C   7 - N   9        /303. RY*(   5) C  15                    0.67    2.78    0.039
  17. BD (   1) C   7 - N   9        /380. BD*(   1) C   3 - C   4            1.55    1.47    0.043
  17. BD (   1) C   7 - N   9        /381. BD*(   2) C   3 - C   4            1.25    0.92    0.033
  17. BD (   1) C   7 - N   9        /384. BD*(   1) C   4 - C   7            1.05    1.36    0.034
  17. BD (   1) C   7 - N   9        /389. BD*(   1) C   7 - C   8            0.94    1.34    0.032
  17. BD (   1) C   7 - N   9        /392. BD*(   1) C   8 - C  10            1.45    1.44    0.041
  17. BD (   1) C   7 - N   9        /393. BD*(   2) C   8 - C  10            0.73    0.90    0.025
  17. BD (   1) C   7 - N   9        /395. BD*(   1) N   9 - C  15            0.88    1.41    0.032
  17. BD (   1) C   7 - N   9        /396. BD*(   1) N   9 - H  24            0.61    1.40    0.026
  17. BD (   1) C   7 - N   9        /409. BD*(   2) C  15 - O  16            1.76    1.49    0.046
  18. BD (   1) C   7 - H  23        /197. RY*(   1) N   9                    0.75    1.23    0.027
  18. BD (   1) C   7 - H  23        /383. BD*(   1) C   4 - C   5            5.53    1.18    0.072
  18. BD (   1) C   7 - H  23        /384. BD*(   1) C   4 - C   7            0.98    1.07    0.029
  18. BD (   1) C   7 - H  23        /389. BD*(   1) C   7 - C   8            0.57    1.06    0.022
  18. BD (   1) C   7 - H  23        /393. BD*(   2) C   8 - C  10            0.57    0.62    0.018
  18. BD (   1) C   7 - H  23        /394. BD*(   1) C   8 - C  14            4.69    1.18    0.067
  18. BD (   1) C   7 - H  23        /396. BD*(   1) N   9 - H  24            2.09    1.12    0.043
  19. BD (   1) C   8 - C  10        /163. RY*(   1) C   7                    1.67    1.79    0.049
  19. BD (   1) C   8 - C  10        /231. RY*(   1) C  11                    1.44    1.97    0.048
  19. BD (   1) C   8 - C  10        /232. RY*(   2) C  11                    0.95    2.01    0.039
  19. BD (   1) C   8 - C  10        /282. RY*(   1) C  14                    0.73    1.90    0.033
  19. BD (   1) C   8 - C  10        /283. RY*(   2) C  14                    0.55    1.96    0.029
  19. BD (   1) C   8 - C  10        /389. BD*(   1) C   7 - C   8            2.18    1.27    0.047
  19. BD (   1) C   8 - C  10        /390. BD*(   1) C   7 - N   9            1.12    1.22    0.033
  19. BD (   1) C   8 - C  10        /394. BD*(   1) C   8 - C  14            3.05    1.39    0.058
  19. BD (   1) C   8 - C  10        /397. BD*(   1) C  10 - C  11            3.99    1.38    0.066
  19. BD (   1) C   8 - C  10        /401. BD*(   1) C  11 - H  25            1.61    1.39    0.042
  19. BD (   1) C   8 - C  10        /407. BD*(   1) C  14 - H  28            2.15    1.40    0.049
  20. BD (   2) C   8 - C  10        /235. RY*(   5) C  11                    0.81    1.81    0.038
  20. BD (   2) C   8 - C  10        /284. RY*(   3) C  14                    1.95    1.10    0.045
  20. BD (   2) C   8 - C  10        /334. RY*(   2) F  17                    1.39    1.03    0.037
  20. BD (   2) C   8 - C  10        /381. BD*(   2) C   3 - C   4            1.10    0.37    0.018
  20. BD (   2) C   8 - C  10        /384. BD*(   1) C   4 - C   7            3.19    0.81    0.049
  20. BD (   2) C   8 - C  10        /390. BD*(   1) C   7 - N   9            3.00    0.74    0.046
  20. BD (   2) C   8 - C  10        /393. BD*(   2) C   8 - C  10            0.70    0.35    0.014
  20. BD (   2) C   8 - C  10        /400. BD*(   2) C  11 - C  12           25.72    0.36    0.086
  20. BD (   2) C   8 - C  10        /405. BD*(   2) C  13 - C  14           28.14    0.37    0.091
  21. BD (   1) C   8 - C  14        /163. RY*(   1) C   7                    1.77    1.77    0.050
  21. BD (   1) C   8 - C  14        /215. RY*(   2) C  10                    0.61    2.32    0.034
  21. BD (   1) C   8 - C  14        /217. RY*(   4) C  10                    0.67    2.83    0.039
  21. BD (   1) C   8 - C  14        /265. RY*(   1) C  13                    1.25    1.89    0.044
  21. BD (   1) C   8 - C  14        /266. RY*(   2) C  13                    1.53    2.17    0.052
  21. BD (   1) C   8 - C  14        /389. BD*(   1) C   7 - C   8            2.45    1.25    0.050
  21. BD (   1) C   8 - C  14        /391. BD*(   1) C   7 - H  23            1.11    1.22    0.033
  21. BD (   1) C   8 - C  14        /392. BD*(   1) C   8 - C  10            2.94    1.35    0.056
  21. BD (   1) C   8 - C  14        /398. BD*(   1) C  10 - F  17            4.30    1.16    0.063
  21. BD (   1) C   8 - C  14        /404. BD*(   1) C  13 - C  14            3.03    1.39    0.058
  21. BD (   1) C   8 - C  14        /406. BD*(   1) C  13 - H  27            1.99    1.39    0.047
  21. BD (   1) C   8 - C  14        /407. BD*(   1) C  14 - H  28            1.35    1.38    0.039
  22. BD (   1) N   9 - C  15        /163. RY*(   1) C   7                    1.32    1.93    0.045
  22. BD (   1) N   9 - C  15        /164. RY*(   2) C   7                    1.11    1.82    0.040
  22. BD (   1) N   9 - C  15        /317. RY*(   2) O  16                    0.55    1.50    0.026
  22. BD (   1) N   9 - C  15        /384. BD*(   1) C   4 - C   7            1.13    1.43    0.036
  22. BD (   1) N   9 - C  15        /390. BD*(   1) C   7 - N   9            1.70    1.37    0.043
  22. BD (   1) N   9 - C  15        /396. BD*(   1) N   9 - H  24            0.64    1.47    0.027
  23. BD (   1) N   9 - H  24        /164. RY*(   2) C   7                    1.22    1.66    0.040
  23. BD (   1) N   9 - H  24        /299. RY*(   1) C  15                    0.87    2.11    0.038
  23. BD (   1) N   9 - H  24        /303. RY*(   5) C  15                    0.60    2.69    0.036
  23. BD (   1) N   9 - H  24        /389. BD*(   1) C   7 - C   8            0.80    1.25    0.028
  23. BD (   1) N   9 - H  24        /395. BD*(   1) N   9 - C  15            0.57    1.32    0.025
  23. BD (   1) N   9 - H  24        /409. BD*(   2) C  15 - O  16            1.11    1.40    0.035
  23. BD (   1) N   9 - H  24        /410. BD*(   1) C  15 - H  29            2.37    1.31    0.050
  24. BD (   1) C  10 - C  11        /180. RY*(   1) C   8                    0.90    2.08    0.039
  24. BD (   1) C  10 - C  11        /181. RY*(   2) C   8                    1.11    2.01    0.042
  24. BD (   1) C  10 - C  11        /248. RY*(   1) C  12                    0.93    1.90    0.038
  24. BD (   1) C  10 - C  11        /249. RY*(   2) C  12                    1.54    2.19    0.052
  24. BD (   1) C  10 - C  11        /333. RY*(   1) F  17                    0.63    1.49    0.027
  24. BD (   1) C  10 - C  11        /389. BD*(   1) C   7 - C   8            3.45    1.27    0.059
  24. BD (   1) C  10 - C  11        /392. BD*(   1) C   8 - C  10            4.58    1.37    0.071
  24. BD (   1) C  10 - C  11        /399. BD*(   1) C  11 - C  12            2.39    1.40    0.052
  24. BD (   1) C  10 - C  11        /401. BD*(   1) C  11 - H  25            1.26    1.39    0.037
  24. BD (   1) C  10 - C  11        /403. BD*(   1) C  12 - H  26            1.99    1.40    0.047
  25. BD (   1) C  10 - F  17        /180. RY*(   1) C   8                    0.56    2.51    0.034
  25. BD (   1) C  10 - F  17        /214. RY*(   1) C  10                    1.13    2.38    0.046
  25. BD (   1) C  10 - F  17        /392. BD*(   1) C   8 - C  10            0.61    1.80    0.030
  25. BD (   1) C  10 - F  17        /394. BD*(   1) C   8 - C  14            1.36    1.82    0.045
  25. BD (   1) C  10 - F  17        /399. BD*(   1) C  11 - C  12            0.98    1.83    0.038
  26. BD (   1) C  11 - C  12        /215. RY*(   2) C  10                    1.24    2.32    0.048
  26. BD (   1) C  11 - C  12        /217. RY*(   4) C  10                    1.04    2.83    0.049
  26. BD (   1) C  11 - C  12        /265. RY*(   1) C  13                    1.09    1.89    0.041
  26. BD (   1) C  11 - C  12        /266. RY*(   2) C  13                    1.44    2.17    0.050
  26. BD (   1) C  11 - C  12        /397. BD*(   1) C  10 - C  11            2.20    1.36    0.049
  26. BD (   1) C  11 - C  12        /398. BD*(   1) C  10 - F  17            4.15    1.16    0.062
  26. BD (   1) C  11 - C  12        /401. BD*(   1) C  11 - H  25            1.76    1.37    0.044
  26. BD (   1) C  11 - C  12        /402. BD*(   1) C  12 - C  13            2.42    1.39    0.052
  26. BD (   1) C  11 - C  12        /403. BD*(   1) C  12 - H  26            1.20    1.39    0.037
  26. BD (   1) C  11 - C  12        /406. BD*(   1) C  13 - H  27            2.39    1.39    0.052
  27. BD (   2) C  11 - C  12        /220. RY*(   7) C  10                    0.97    1.17    0.033
  27. BD (   2) C  11 - C  12        /268. RY*(   4) C  13                    0.83    1.76    0.037
  27. BD (   2) C  11 - C  12        /393. BD*(   2) C   8 - C  10           29.80    0.34    0.092
  27. BD (   2) C  11 - C  12        /405. BD*(   2) C  13 - C  14           25.96    0.35    0.086
  28. BD (   1) C  11 - H  25        /214. RY*(   1) C  10                    0.95    1.79    0.037
  28. BD (   1) C  11 - H  25        /248. RY*(   1) C  12                    1.17    1.74    0.040
  28. BD (   1) C  11 - H  25        /392. BD*(   1) C   8 - C  10            3.99    1.21    0.062
  28. BD (   1) C  11 - H  25        /397. BD*(   1) C  10 - C  11            0.81    1.21    0.028
  28. BD (   1) C  11 - H  25        /398. BD*(   1) C  10 - F  17            1.32    1.01    0.033
  28. BD (   1) C  11 - H  25        /399. BD*(   1) C  11 - C  12            1.34    1.24    0.036
  28. BD (   1) C  11 - H  25        /402. BD*(   1) C  12 - C  13            3.60    1.25    0.060
  28. BD (   1) C  11 - H  25        /403. BD*(   1) C  12 - H  26            0.53    1.24    0.023
  29. BD (   1) C  12 - C  13        /231. RY*(   1) C  11                    0.63    1.95    0.031
  29. BD (   1) C  12 - C  13        /232. RY*(   2) C  11                    1.81    1.99    0.054
  29. BD (   1) C  12 - C  13        /282. RY*(   1) C  14                    0.82    1.88    0.035
  29. BD (   1) C  12 - C  13        /283. RY*(   2) C  14                    1.57    1.94    0.049
  29. BD (   1) C  12 - C  13        /399. BD*(   1) C  11 - C  12            2.36    1.39    0.051
  29. BD (   1) C  12 - C  13        /401. BD*(   1) C  11 - H  25            2.34    1.37    0.051
  29. BD (   1) C  12 - C  13        /403. BD*(   1) C  12 - H  26            1.36    1.39    0.039
  29. BD (   1) C  12 - C  13        /404. BD*(   1) C  13 - C  14            2.62    1.39    0.054
  29. BD (   1) C  12 - C  13        /406. BD*(   1) C  13 - H  27            1.39    1.39    0.039
  29. BD (   1) C  12 - C  13        /407. BD*(   1) C  14 - H  28            2.46    1.38    0.052
  30. BD (   1) C  12 - H  26        /231. RY*(   1) C  11                    1.33    1.80    0.044
  30. BD (   1) C  12 - H  26        /265. RY*(   1) C  13                    1.35    1.74    0.043
  30. BD (   1) C  12 - H  26        /397. BD*(   1) C  10 - C  11            3.51    1.21    0.058
  30. BD (   1) C  12 - H  26        /399. BD*(   1) C  11 - C  12            0.96    1.24    0.031
  30. BD (   1) C  12 - H  26        /401. BD*(   1) C  11 - H  25            0.56    1.22    0.023
  30. BD (   1) C  12 - H  26        /402. BD*(   1) C  12 - C  13            0.99    1.24    0.031
  30. BD (   1) C  12 - H  26        /404. BD*(   1) C  13 - C  14            3.79    1.24    0.061
  30. BD (   1) C  12 - H  26        /406. BD*(   1) C  13 - H  27            0.55    1.24    0.023
  31. BD (   1) C  13 - C  14        /180. RY*(   1) C   8                    1.33    2.06    0.047
  31. BD (   1) C  13 - C  14        /181. RY*(   2) C   8                    0.98    1.99    0.040
  31. BD (   1) C  13 - C  14        /248. RY*(   1) C  12                    0.94    1.88    0.038
  31. BD (   1) C  13 - C  14        /249. RY*(   2) C  12                    1.42    2.17    0.050
  31. BD (   1) C  13 - C  14        /389. BD*(   1) C   7 - C   8            3.65    1.25    0.061
  31. BD (   1) C  13 - C  14        /394. BD*(   1) C   8 - C  14            3.31    1.37    0.060
  31. BD (   1) C  13 - C  14        /402. BD*(   1) C  12 - C  13            2.54    1.39    0.053
  31. BD (   1) C  13 - C  14        /403. BD*(   1) C  12 - H  26            2.30    1.39    0.051
  31. BD (   1) C  13 - C  14        /406. BD*(   1) C  13 - H  27            1.39    1.38    0.039
  31. BD (   1) C  13 - C  14        /407. BD*(   1) C  14 - H  28            1.56    1.38    0.042
  32. BD (   2) C  13 - C  14        /182. RY*(   3) C   8                    0.62    1.09    0.026
  32. BD (   2) C  13 - C  14        /250. RY*(   3) C  12                    1.56    1.22    0.043
  32. BD (   2) C  13 - C  14        /393. BD*(   2) C   8 - C  10           27.90    0.34    0.088
  32. BD (   2) C  13 - C  14        /400. BD*(   2) C  11 - C  12           30.32    0.35    0.092
  33. BD (   1) C  13 - H  27        /248. RY*(   1) C  12                    1.26    1.73    0.042
  33. BD (   1) C  13 - H  27        /282. RY*(   1) C  14                    1.17    1.73    0.040
  33. BD (   1) C  13 - H  27        /394. BD*(   1) C   8 - C  14            4.04    1.22    0.063
  33. BD (   1) C  13 - H  27        /399. BD*(   1) C  11 - C  12            3.70    1.23    0.060
  33. BD (   1) C  13 - H  27        /402. BD*(   1) C  12 - C  13            0.99    1.24    0.031
  33. BD (   1) C  13 - H  27        /403. BD*(   1) C  12 - H  26            0.55    1.24    0.023
  33. BD (   1) C  13 - H  27        /404. BD*(   1) C  13 - C  14            1.02    1.24    0.032
  33. BD (   1) C  13 - H  27        /407. BD*(   1) C  14 - H  28            0.53    1.23    0.023
  34. BD (   1) C  14 - H  28        /180. RY*(   1) C   8                    1.69    1.92    0.051
  34. BD (   1) C  14 - H  28        /265. RY*(   1) C  13                    1.19    1.74    0.041
  34. BD (   1) C  14 - H  28        /392. BD*(   1) C   8 - C  10            4.43    1.21    0.065
  34. BD (   1) C  14 - H  28        /394. BD*(   1) C   8 - C  14            1.26    1.23    0.035
  34. BD (   1) C  14 - H  28        /402. BD*(   1) C  12 - C  13            3.56    1.24    0.059
  34. BD (   1) C  14 - H  28        /404. BD*(   1) C  13 - C  14            1.11    1.24    0.033
  34. BD (   1) C  14 - H  28        /406. BD*(   1) C  13 - H  27            0.53    1.24    0.023
  35. BD (   1) C  15 - O  16        /197. RY*(   1) N   9                    0.56    1.09    0.022
  35. BD (   1) C  15 - O  16        /408. BD*(   1) C  15 - O  16            1.17    0.47    0.022
  36. BD (   2) C  15 - O  16        /198. RY*(   2) N   9                    1.27    2.18    0.047
  36. BD (   2) C  15 - O  16        /299. RY*(   1) C  15                    0.83    2.44    0.040
  36. BD (   2) C  15 - O  16        /390. BD*(   1) C   7 - N   9            2.41    1.53    0.055
  36. BD (   2) C  15 - O  16        /395. BD*(   1) N   9 - C  15            0.58    1.65    0.028
  37. BD (   1) C  15 - H  29        /198. RY*(   2) N   9                    1.16    1.75    0.040
  37. BD (   1) C  15 - H  29        /316. RY*(   1) O  16                    0.99    1.52    0.035
  37. BD (   1) C  15 - H  29        /396. BD*(   1) N   9 - H  24            3.67    1.22    0.060
  38. CR (   1) C   1                / 79. RY*(   2) C   2                    1.29   11.81    0.110
  38. CR (   1) C   1                /147. RY*(   2) C   6                    1.24   11.80    0.108
  38. CR (   1) C   1                /351. RY*(   2) H  18                    0.59   12.29    0.076
  38. CR (   1) C   1                /378. BD*(   1) C   2 - C   3            0.65   11.01    0.076
  38. CR (   1) C   1                /385. BD*(   1) C   5 - C   6            0.68   11.01    0.077
  39. CR (   1) C   2                / 62. RY*(   2) C   1                    1.33   11.81    0.112
  39. CR (   1) C   2                / 96. RY*(   2) C   3                    1.12   11.55    0.102
  39. CR (   1) C   2                /353. RY*(   2) H  19                    0.63   12.34    0.079
  39. CR (   1) C   2                /376. BD*(   1) C   1 - C   6            0.64   11.01    0.075
  39. CR (   1) C   2                /380. BD*(   1) C   3 - C   4            0.75   11.00    0.082
  40. CR (   1) C   3                / 79. RY*(   2) C   2                    1.31   11.81    0.111
  40. CR (   1) C   3                /112. RY*(   1) C   4                    0.73   11.66    0.082
  40. CR (   1) C   3                /114. RY*(   3) C   4                    1.04   11.57    0.098
  40. CR (   1) C   3                /354. RY*(   1) H  20                    0.63   11.80    0.077
  40. CR (   1) C   3                /374. BD*(   1) C   1 - C   2            0.64   11.01    0.075
  40. CR (   1) C   3                /383. BD*(   1) C   4 - C   5            0.84   11.00    0.086
  40. CR (   1) C   3                /384. BD*(   1) C   4 - C   7            0.82   10.88    0.085
  41. CR (   1) C   4                / 96. RY*(   2) C   3                    1.29   11.57    0.109
  41. CR (   1) C   4                /130. RY*(   2) C   5                    1.27   11.59    0.108
  41. CR (   1) C   4                /164. RY*(   2) C   7                    1.02   11.30    0.096
  41. CR (   1) C   4                /378. BD*(   1) C   2 - C   3            0.62   11.03    0.074
  41. CR (   1) C   4                /385. BD*(   1) C   5 - C   6            0.61   11.03    0.073
  42. CR (   1) C   5                /114. RY*(   3) C   4                    1.94   11.57    0.134
  42. CR (   1) C   5                /147. RY*(   2) C   6                    1.38   11.80    0.114
  42. CR (   1) C   5                /356. RY*(   1) H  21                    0.61   11.68    0.075
  42. CR (   1) C   5                /376. BD*(   1) C   1 - C   6            0.65   11.01    0.076
  42. CR (   1) C   5                /380. BD*(   1) C   3 - C   4            0.75   11.00    0.082
  42. CR (   1) C   5                /384. BD*(   1) C   4 - C   7            0.83   10.89    0.086
  43. CR (   1) C   6                / 62. RY*(   2) C   1                    1.30   11.81    0.110
  43. CR (   1) C   6                /130. RY*(   2) C   5                    1.01   11.56    0.096
  43. CR (   1) C   6                /359. RY*(   2) H  22                    0.62   12.33    0.078
  43. CR (   1) C   6                /374. BD*(   1) C   1 - C   2            0.64   11.01    0.075
  43. CR (   1) C   6                /383. BD*(   1) C   4 - C   5            0.78   11.00    0.083
  44. CR (   1) C   7                /112. RY*(   1) C   4                    1.05   11.71    0.099
  44. CR (   1) C   7                /180. RY*(   1) C   8                    0.94   11.74    0.094
  44. CR (   1) C   7                /361. RY*(   2) H  23                    0.51   12.88    0.072
  44. CR (   1) C   7                /380. BD*(   1) C   3 - C   4            0.54   11.06    0.069
  44. CR (   1) C   7                /383. BD*(   1) C   4 - C   5            0.69   11.05    0.079
  44. CR (   1) C   7                /394. BD*(   1) C   8 - C  14            0.62   11.05    0.074
  44. CR (   1) C   7                /395. BD*(   1) N   9 - C  15            0.70   10.99    0.079
  45. CR (   1) C   8                /166. RY*(   4) C   7                    0.77   11.13    0.083
  45. CR (   1) C   8                /215. RY*(   2) C  10                    1.51   11.97    0.120
  45. CR (   1) C   8                /283. RY*(   2) C  14                    1.43   11.59    0.115
  45. CR (   1) C   8                /397. BD*(   1) C  10 - C  11            0.68   11.00    0.078
  45. CR (   1) C   8                /398. BD*(   1) C  10 - F  17            0.75   10.80    0.081
  45. CR (   1) C   8                /404. BD*(   1) C  13 - C  14            0.63   11.04    0.075
  46. CR (   1) N   9                /166. RY*(   4) C   7                    0.53   15.31    0.080
  46. CR (   1) N   9                /300. RY*(   2) C  15                    0.64   16.15    0.091
  46. CR (   1) N   9                /303. RY*(   5) C  15                    0.99   16.52    0.114
  46. CR (   1) N   9                /363. RY*(   2) H  24                    0.95   16.86    0.113
  47. CR (   1) C  10                /180. RY*(   1) C   8                    0.56   11.80    0.073
  47. CR (   1) C  10                /181. RY*(   2) C   8                    0.94   11.73    0.094
  47. CR (   1) C  10                /232. RY*(   2) C  11                    1.34   11.73    0.112
  47. CR (   1) C  10                /389. BD*(   1) C   7 - C   8            0.83   10.99    0.086
  47. CR (   1) C  10                /392. BD*(   1) C   8 - C  10            1.23   11.09    0.105
  47. CR (   1) C  10                /394. BD*(   1) C   8 - C  14            0.66   11.11    0.077
  47. CR (   1) C  10                /397. BD*(   1) C  10 - C  11            0.96   11.10    0.093
  47. CR (   1) C  10                /398. BD*(   1) C  10 - F  17            2.69   10.89    0.154
  47. CR (   1) C  10                /399. BD*(   1) C  11 - C  12            0.56   11.13    0.070
  48. CR (   1) C  11                /215. RY*(   2) C  10                    1.53   11.94    0.121
  48. CR (   1) C  11                /249. RY*(   2) C  12                    1.44   11.80    0.116
  48. CR (   1) C  11                /364. RY*(   1) H  25                    0.53   11.42    0.070
  48. CR (   1) C  11                /392. BD*(   1) C   8 - C  10            0.92   10.98    0.090
  48. CR (   1) C  11                /398. BD*(   1) C  10 - F  17            0.53   10.78    0.068
  48. CR (   1) C  11                /402. BD*(   1) C  12 - C  13            0.64   11.02    0.075
  49. CR (   1) C  12                /232. RY*(   2) C  11                    0.98   11.61    0.095
  49. CR (   1) C  12                /266. RY*(   2) C  13                    1.30   11.79    0.110
  49. CR (   1) C  12                /367. RY*(   2) H  26                    0.53   12.17    0.072
  49. CR (   1) C  12                /397. BD*(   1) C  10 - C  11            0.56   10.98    0.071
  49. CR (   1) C  12                /404. BD*(   1) C  13 - C  14            0.66   11.01    0.076
  50. CR (   1) C  13                /249. RY*(   2) C  12                    1.22   11.79    0.107
  50. CR (   1) C  13                /283. RY*(   2) C  14                    0.85   11.56    0.089
  50. CR (   1) C  13                /285. RY*(   4) C  14                    0.58   11.60    0.073
  50. CR (   1) C  13                /369. RY*(   2) H  27                    0.63   12.34    0.079
  50. CR (   1) C  13                /394. BD*(   1) C   8 - C  14            0.75   10.99    0.081
  50. CR (   1) C  13                /399. BD*(   1) C  11 - C  12            0.62   11.01    0.074
  51. CR (   1) C  14                /181. RY*(   2) C   8                    1.87   11.61    0.132
  51. CR (   1) C  14                /266. RY*(   2) C  13                    1.35   11.79    0.112
  51. CR (   1) C  14                /370. RY*(   1) H  28                    0.66   11.76    0.079
  51. CR (   1) C  14                /389. BD*(   1) C   7 - C   8            0.74   10.88    0.081
  51. CR (   1) C  14                /392. BD*(   1) C   8 - C  10            0.70   10.98    0.079
  51. CR (   1) C  14                /402. BD*(   1) C  12 - C  13            0.64   11.01    0.075
  52. CR (   1) C  15                /390. BD*(   1) C   7 - N   9            1.28   10.95    0.106
  53. CR (   1) O  16                /299. RY*(   1) C  15                    4.29   20.70    0.267
  54. CR (   1) F  17                /214. RY*(   1) C  10                    3.18   26.15    0.258
  55. LP (   1) N   9                /165. RY*(   3) C   7                    1.14    1.18    0.036
  55. LP (   1) N   9                /300. RY*(   2) C  15                    0.53    1.87    0.030
  55. LP (   1) N   9                /301. RY*(   3) C  15                    2.43    1.89    0.065
  55. LP (   1) N   9                /389. BD*(   1) C   7 - C   8            7.31    0.80    0.073
  55. LP (   1) N   9                /391. BD*(   1) C   7 - H  23            6.45    0.77    0.068
  55. LP (   1) N   9                /393. BD*(   2) C   8 - C  10            0.79    0.36    0.015
  55. LP (   1) N   9                /408. BD*(   1) C  15 - O  16           84.55    0.35    0.155
  56. LP (   1) O  16                /299. RY*(   1) C  15                   11.30    2.15    0.139
  56. LP (   1) O  16                /300. RY*(   2) C  15                    0.92    2.37    0.042
  56. LP (   1) O  16                /308. RY*(  10) C  15                    0.70    4.47    0.050
  56. LP (   1) O  16                /410. BD*(   1) C  15 - H  29            0.57    1.35    0.025
  57. LP (   2) O  16                /300. RY*(   2) C  15                    2.62    1.89    0.064
  57. LP (   2) O  16                /301. RY*(   3) C  15                    0.63    1.91    0.032
  57. LP (   2) O  16                /310. RY*(  12) C  15                    0.61    1.51    0.028
  57. LP (   2) O  16                /390. BD*(   1) C   7 - N   9            0.94    0.77    0.024
  57. LP (   2) O  16                /395. BD*(   1) N   9 - C  15           22.85    0.88    0.128
  57. LP (   2) O  16                /410. BD*(   1) C  15 - H  29           17.23    0.87    0.111
  58. LP (   1) F  17                /214. RY*(   1) C  10                    9.82    2.31    0.134
  58. LP (   1) F  17                /392. BD*(   1) C   8 - C  10            1.49    1.73    0.046
  58. LP (   1) F  17                /397. BD*(   1) C  10 - C  11            0.98    1.73    0.037
  59. LP (   2) F  17                /215. RY*(   2) C  10                    0.59    2.08    0.032
  59. LP (   2) F  17                /217. RY*(   4) C  10                    1.34    2.59    0.053
  59. LP (   2) F  17                /392. BD*(   1) C   8 - C  10            8.39    1.12    0.087
  59. LP (   2) F  17                /397. BD*(   1) C  10 - C  11            8.38    1.12    0.087
  60. LP (   3) F  17                /216. RY*(   3) C  10                    2.38    2.09    0.064
  60. LP (   3) F  17                /393. BD*(   2) C   8 - C  10           24.82    0.57    0.116
 375. BD*(   2) C   1 - C   2        / 63. RY*(   3) C   1                    3.29    0.44    0.084
 375. BD*(   2) C   1 - C   2        / 71. RY*(  11) C   1                    0.56    0.40    0.033
 375. BD*(   2) C   1 - C   2        / 80. RY*(   3) C   2                    2.29    0.46    0.072
 381. BD*(   2) C   3 - C   4        / 80. RY*(   3) C   2                    0.65    0.46    0.037
 381. BD*(   2) C   3 - C   4        / 97. RY*(   3) C   3                    3.10    0.67    0.097
 381. BD*(   2) C   3 - C   4        /113. RY*(   2) C   4                    0.58    0.64    0.041
 381. BD*(   2) C   3 - C   4        /131. RY*(   3) C   5                    0.76    0.69    0.048
 381. BD*(   2) C   3 - C   4        /389. BD*(   1) C   7 - C   8            1.23    0.42    0.046
 381. BD*(   2) C   3 - C   4        /390. BD*(   1) C   7 - N   9            1.41    0.38    0.047
 386. BD*(   2) C   5 - C   6        /131. RY*(   3) C   5                    0.72    0.69    0.049
 386. BD*(   2) C   5 - C   6        /132. RY*(   4) C   5                    1.09    1.29    0.083
 386. BD*(   2) C   5 - C   6        /148. RY*(   3) C   6                    2.70    0.65    0.093
 393. BD*(   2) C   8 - C  10        /216. RY*(   3) C  10                    0.73    1.52    0.067
 393. BD*(   2) C   8 - C  10        /219. RY*(   6) C  10                    0.67    1.31    0.060
 393. BD*(   2) C   8 - C  10        /284. RY*(   3) C  14                    0.71    0.75    0.047
 393. BD*(   2) C   8 - C  10        /334. RY*(   2) F  17                    0.73    0.68    0.045
 393. BD*(   2) C   8 - C  10        /381. BD*(   2) C   3 - C   4           12.31    0.02    0.021
 393. BD*(   2) C   8 - C  10        /384. BD*(   1) C   4 - C   7            1.41    0.45    0.049
 393. BD*(   2) C   8 - C  10        /390. BD*(   1) C   7 - N   9            1.24    0.39    0.043
 393. BD*(   2) C   8 - C  10        /400. BD*(   2) C  11 - C  12          381.23    0.01    0.093
 393. BD*(   2) C   8 - C  10        /405. BD*(   2) C  13 - C  14          259.61    0.01    0.093
 400. BD*(   2) C  11 - C  12        /233. RY*(   3) C  11                    2.62    0.68    0.092
 400. BD*(   2) C  11 - C  12        /251. RY*(   4) C  12                    1.31    1.24    0.088
 400. BD*(   2) C  11 - C  12        /263. RY*(  16) C  12                    0.52    0.34    0.029
 405. BD*(   2) C  13 - C  14        /250. RY*(   3) C  12                    0.51    0.87    0.047
 405. BD*(   2) C  13 - C  14        /267. RY*(   3) C  13                    2.53    0.69    0.093
 405. BD*(   2) C  13 - C  14        /284. RY*(   3) C  14                    0.51    0.74    0.043
 405. BD*(   2) C  13 - C  14        /286. RY*(   5) C  14                    1.21    1.31    0.089
 408. BD*(   1) C  15 - O  16        /301. RY*(   3) C  15                    1.42    1.54    0.113
 408. BD*(   1) C  15 - O  16        /304. RY*(   6) C  15                    0.84    1.38    0.083
 408. BD*(   1) C  15 - O  16        /318. RY*(   3) O  16                    1.77    0.75    0.089
 408. BD*(   1) C  15 - O  16        /405. BD*(   2) C  13 - C  14            0.56    0.02    0.006


 Natural Bond Orbitals (Summary):

                                                            Principal Delocalizations
           NBO                        Occupancy    Energy   (geminal,vicinal,remote)
 ====================================================================================
 Molecular unit  1  (C14H12FNO)
     1. BD (   1) C   1 - C   2          1.98164    -0.77227  378(g),376(g),382(v),388(v)
                                                    96(v),147(v),379(g),377(g)
                                                    146(v),95(v)
     2. BD (   2) C   1 - C   2          1.65782    -0.29723  386(v),381(v),98(v),149(v)
     3. BD (   1) C   1 - C   6          1.98164    -0.77332  385(g),387(v),374(g),379(v)
                                                    130(v),79(v),388(g),377(g)
                                                    78(v),129(v)
     4. BD (   1) C   1 - H  18          1.98162    -0.62353  385(v),378(v),146(v),78(v)
                                                    376(g),374(g),388(v),379(v)
     5. BD (   1) C   2 - C   3          1.97942    -0.77155  384(v),380(g),374(g),377(v)
                                                    62(v),382(g),379(g),114(v)
                                                    61(v),112(v)
     6. BD (   1) C   2 - H  19          1.98149    -0.62412  380(v),376(v),61(v),95(v)
                                                    378(g),374(g),382(v),377(v)
     7. BD (   1) C   3 - C   4          1.97435    -0.77339  383(g),378(g),387(v),384(g)
                                                    379(v),163(v),382(g),79(v)
                                                    78(v),390(v),129(v),391(v)
                                                    389(v)
     8. BD (   2) C   3 - C   4          1.66345    -0.30073  375(v),386(v),390(v),389(v)
                                                    131(v),80(v),393(r)
     9. BD (   1) C   3 - H  20          1.98060    -0.62436  383(v),374(v),112(v),380(g)
                                                    78(v),378(g),379(v)
    10. BD (   1) C   4 - C   5          1.97402    -0.77591  380(g),385(g),382(v),384(g)
                                                    388(v),147(v),387(g),163(v)
                                                    146(v),391(v),95(v),164(v)
                                                    96(v)
    11. BD (   1) C   4 - C   7          1.96238    -0.73648  395(v),393(v),389(g),385(v)
                                                    378(v),380(g),383(g),95(v)
                                                    129(v),182(v),391(g),199(v)
                                                    390(g),392(v)
    12. BD (   1) C   5 - C   6          1.97905    -0.77341  384(v),383(g),376(g),377(v)
                                                    387(g),62(v),388(g),112(v)
                                                    114(v),61(v)
    13. BD (   2) C   5 - C   6          1.66665    -0.30059  381(v),375(v),63(v),113(v)
    14. BD (   1) C   5 - H  21          1.97983    -0.62960  380(v),376(v),112(v),383(g)
                                                    146(v),385(g),388(v)
    15. BD (   1) C   6 - H  22          1.98144    -0.62448  383(v),374(v),61(v),129(v)
                                                    385(g),376(g),377(v),387(v)
    16. BD (   1) C   7 - C   8          1.96380    -0.73481  384(g),381(v),394(g),404(v)
                                                    397(v),392(g),214(v),282(v)
                                                    396(v),380(v),197(v),113(v)
                                                    390(g),391(g),114(v)
    17. BD (   1) C   7 - N   9          1.98170    -0.86875  409(v),302(v),380(v),381(v)
                                                    392(v),384(g),389(g),395(g)
                                                    393(v),303(v),113(v),396(g)
    18. BD (   1) C   7 - H  23          1.96874    -0.58130  383(v),394(v),396(v),384(g)
                                                    197(v),393(v),389(g)
    19. BD (   1) C   8 - C  10          1.97659    -0.79635  397(g),394(g),389(g),407(v)
                                                    163(v),401(v),231(v),390(v)
                                                    232(v),282(v),283(v)
    20. BD (   2) C   8 - C  10          1.65722    -0.31758  405(v),400(v),384(v),390(v)
                                                    284(v),334(v),381(r),235(v)
                                                    393(g)
    21. BD (   1) C   8 - C  14          1.97084    -0.77879  398(v),404(g),392(g),389(g)
                                                    406(v),163(v),266(v),407(g)
                                                    265(v),391(v),217(v),215(v)
    22. BD (   1) N   9 - C  15          1.99102    -0.93990  390(g),163(v),384(v),164(v)
                                                    396(g),317(v)
    23. BD (   1) N   9 - H  24          1.98595    -0.77999  410(v),164(v),409(v),299(v)
                                                    389(v),303(v),395(g)
    24. BD (   1) C  10 - C  11          1.98052    -0.79362  392(g),389(v),399(g),403(v)
                                                    249(v),401(g),181(v),248(v)
                                                    180(v),333(v)
    25. BD (   1) C  10 - F  17          1.99629    -1.22433  394(v),214(g),399(v),392(g)
                                                    180(v)
    26. BD (   1) C  11 - C  12          1.97726    -0.77945  398(v),402(g),406(v),397(g)
                                                    401(g),266(v),215(v),403(g)
                                                    265(v),217(v)
    27. BD (   2) C  11 - C  12          1.68383    -0.30584  393(v),405(v),220(v),268(v)
    28. BD (   1) C  11 - H  25          1.97939    -0.63206  392(v),402(v),399(g),398(v)
                                                    248(v),214(v),397(g),403(v)
    29. BD (   1) C  12 - C  13          1.98160    -0.77581  404(g),407(v),399(g),401(v)
                                                    232(v),283(v),406(g),403(g)
                                                    282(v),231(v)
    30. BD (   1) C  12 - H  26          1.98139    -0.62828  404(v),397(v),265(v),231(v)
                                                    402(g),399(g),401(v),406(v)
    31. BD (   1) C  13 - C  14          1.97954    -0.77454  389(v),394(g),402(g),403(v)
                                                    407(g),249(v),406(g),180(v)
                                                    181(v),248(v)
    32. BD (   2) C  13 - C  14          1.67063    -0.30151  400(v),393(v),250(v),182(v)
    33. BD (   1) C  13 - H  27          1.98121    -0.62445  394(v),399(v),248(v),282(v)
                                                    404(g),402(g),403(v),407(v)
    34. BD (   1) C  14 - H  28          1.97946    -0.63043  392(v),402(v),180(v),394(g)
                                                    265(v),404(g),406(v)
    35. BD (   1) C  15 - O  16          1.99734    -0.44387  408(g),197(v)
    36. BD (   2) C  15 - O  16          1.99436    -1.10915  390(v),198(v),299(g),395(g)
    37. BD (   1) C  15 - H  29          1.98775    -0.68064  396(v),198(v),316(v)
    38. CR (   1) C   1                  1.99929   -10.39535  79(v),147(v),385(v),378(v)
                                                    351(v)
    39. CR (   1) C   2                  1.99929   -10.39670  62(v),96(v),380(v),376(v)
                                                    353(v)
    40. CR (   1) C   3                  1.99918   -10.39529  79(v),114(v),383(v),384(v)
                                                    112(v),374(v),354(v)
    41. CR (   1) C   4                  1.99911   -10.42089  96(v),130(v),164(v),378(v)
                                                    385(v)
    42. CR (   1) C   5                  1.99916   -10.39682  114(v),147(v),384(v),380(v)
                                                    376(v),356(v)
    43. CR (   1) C   6                  1.99929   -10.39766  62(v),130(v),383(v),374(v)
                                                    359(v)
    44. CR (   1) C   7                  1.99906   -10.45114  112(v),180(v),395(v),383(v)
                                                    394(v),380(v),361(v)
    45. CR (   1) C   8                  1.99902   -10.42548  215(v),283(v),166(v),398(v)
                                                    397(v),404(v)
    46. CR (   1) N   9                  1.99940   -14.60604  303(v),363(v),300(v),166(v)
    47. CR (   1) C  10                  1.99858   -10.51716  398(g),232(v),392(g),397(g)
                                                    181(v),389(v),394(v),180(v)
                                                    399(v)
    48. CR (   1) C  11                  1.99918   -10.40320  215(v),249(v),392(v),402(v)
                                                    398(v),364(v)
    49. CR (   1) C  12                  1.99930   -10.40157  266(v),232(v),404(v),397(v)
                                                    367(v)
    50. CR (   1) C  13                  1.99929   -10.39618  249(v),283(v),394(v),369(v)
                                                    399(v),285(v)
    51. CR (   1) C  14                  1.99919   -10.40163  181(v),266(v),389(v),392(v)
                                                    370(v),402(v)
    52. CR (   1) C  15                  1.99947   -10.52159  390(v)
    53. CR (   1) O  16                  1.99981   -19.36781  299(v)
    54. CR (   1) F  17                  1.99991   -24.99931  214(v)
    55. LP (   1) N   9                  1.70074    -0.32358  408(v),389(v),391(v),301(v)
                                                    165(v),393(r),300(v)
    56. LP (   1) O  16                  1.98865    -0.82200  299(v),300(v),308(v),410(v)
    57. LP (   2) O  16                  1.90644    -0.34474  395(v),410(v),300(v),390(r)
                                                    301(v),310(v)
    58. LP (   1) F  17                  1.98890    -1.15369  214(v),392(v),397(v)
    59. LP (   2) F  17                  1.96767    -0.54268  397(v),392(v),217(v),215(v)
    60. LP (   3) F  17                  1.92520    -0.53667  393(v),216(v)
    61. RY*(   1) C   1                  0.00546     1.10324   
    62. RY*(   2) C   1                  0.00193     1.40830   
    63. RY*(   3) C   1                  0.00083     0.48710   
    64. RY*(   4) C   1                  0.00054     1.68379   
    65. RY*(   5) C   1                  0.00043     0.90669   
    66. RY*(   6) C   1                  0.00038     1.21506   
    67. RY*(   7) C   1                  0.00018     1.28111   
    68. RY*(   8) C   1                  0.00007     2.82878   
    69. RY*(   9) C   1                  0.00006     1.28767   
    70. RY*(  10) C   1                  0.00002     1.90988   
    71. RY*(  11) C   1                  0.00001     0.45638   
    72. RY*(  12) C   1                  0.00000     2.59010   
    73. RY*(  13) C   1                  0.00000     2.21606   
    74. RY*(  14) C   1                  0.00000     2.19763   
    75. RY*(  15) C   1                  0.00000     1.48529   
    76. RY*(  16) C   1                  0.00000    22.64994   
    77. RY*(  17) C   1                  0.00000     1.46569   
    78. RY*(   1) C   2                  0.00570     1.08969   
    79. RY*(   2) C   2                  0.00197     1.41602   
    80. RY*(   3) C   2                  0.00077     0.51318   
    81. RY*(   4) C   2                  0.00058     1.67194   
    82. RY*(   5) C   2                  0.00046     1.10741   
    83. RY*(   6) C   2                  0.00026     1.11630   
    84. RY*(   7) C   2                  0.00016     1.55353   
    85. RY*(   8) C   2                  0.00008     2.06487   
    86. RY*(   9) C   2                  0.00004     2.00051   
    87. RY*(  10) C   2                  0.00003     1.96289   
    88. RY*(  11) C   2                  0.00001     0.60003   
    89. RY*(  12) C   2                  0.00000     2.59732   
    90. RY*(  13) C   2                  0.00000    22.49086   
    91. RY*(  14) C   2                  0.00001     2.24590   
    92. RY*(  15) C   2                  0.00000     1.48814   
    93. RY*(  16) C   2                  0.00000     1.86877   
    94. RY*(  17) C   2                  0.00001     1.39223   
    95. RY*(   1) C   3                  0.00591     1.07796   
    96. RY*(   2) C   3                  0.00211     1.14926   
    97. RY*(   3) C   3                  0.00128     0.72460   
    98. RY*(   4) C   3                  0.00052     1.38294   
    99. RY*(   5) C   3                  0.00048     0.98573   
   100. RY*(   6) C   3                  0.00025     1.31520   
   101. RY*(   7) C   3                  0.00017     2.02574   
   102. RY*(   8) C   3                  0.00012     0.94248   
   103. RY*(   9) C   3                  0.00010     2.55925   
   104. RY*(  10) C   3                  0.00008     1.35684   
   105. RY*(  11) C   3                  0.00006     1.40338   
   106. RY*(  12) C   3                  0.00004     2.18058   
   107. RY*(  13) C   3                  0.00002     1.72912   
   108. RY*(  14) C   3                  0.00001     1.74717   
   109. RY*(  15) C   3                  0.00000    22.09536   
   110. RY*(  16) C   3                  0.00000     2.80683   
   111. RY*(  17) C   3                  0.00001     2.34366   
   112. RY*(   1) C   4                  0.00694     1.26088   
   113. RY*(   2) C   4                  0.00345     0.69055   
   114. RY*(   3) C   4                  0.00304     1.17662   
   115. RY*(   4) C   4                  0.00085     1.06095   
   116. RY*(   5) C   4                  0.00066     1.69446   
   117. RY*(   6) C   4                  0.00034     1.80715   
   118. RY*(   7) C   4                  0.00025     1.07966   
   119. RY*(   8) C   4                  0.00019     1.30932   
   120. RY*(   9) C   4                  0.00015     1.02754   
   121. RY*(  10) C   4                  0.00013     1.39612   
   122. RY*(  11) C   4                  0.00009     2.51294   
   123. RY*(  12) C   4                  0.00009     1.76736   
   124. RY*(  13) C   4                  0.00007     3.12399   
   125. RY*(  14) C   4                  0.00006     3.90363   
   126. RY*(  15) C   4                  0.00003     3.05792   
   127. RY*(  16) C   4                  0.00001     2.80730   
   128. RY*(  17) C   4                  0.00000    20.59040   
   129. RY*(   1) C   5                  0.00551     1.09235   
   130. RY*(   2) C   5                  0.00203     1.16477   
   131. RY*(   3) C   5                  0.00110     0.73643   
   132. RY*(   4) C   5                  0.00059     1.34057   
   133. RY*(   5) C   5                  0.00050     1.13341   
   134. RY*(   6) C   5                  0.00028     1.15135   
   135. RY*(   7) C   5                  0.00014     1.46168   
   136. RY*(   8) C   5                  0.00013     2.95498   
   137. RY*(   9) C   5                  0.00011     1.08170   
   138. RY*(  10) C   5                  0.00006     2.03426   
   139. RY*(  11) C   5                  0.00005     0.79358   
   140. RY*(  12) C   5                  0.00005     2.23602   
   141. RY*(  13) C   5                  0.00002     1.81653   
   142. RY*(  14) C   5                  0.00003     1.81554   
   143. RY*(  15) C   5                  0.00001     2.64561   
   144. RY*(  16) C   5                  0.00000    22.14931   
   145. RY*(  17) C   5                  0.00001     2.49001   
   146. RY*(   1) C   6                  0.00582     1.08411   
   147. RY*(   2) C   6                  0.00202     1.39978   
   148. RY*(   3) C   6                  0.00092     0.69463   
   149. RY*(   4) C   6                  0.00054     1.49594   
   150. RY*(   5) C   6                  0.00046     1.17936   
   151. RY*(   6) C   6                  0.00026     1.08873   
   152. RY*(   7) C   6                  0.00014     1.37277   
   153. RY*(   8) C   6                  0.00008     1.86577   
   154. RY*(   9) C   6                  0.00006     2.18488   
   155. RY*(  10) C   6                  0.00003     1.84247   
   156. RY*(  11) C   6                  0.00001     0.60907   
   157. RY*(  12) C   6                  0.00000     2.76201   
   158. RY*(  13) C   6                  0.00001     2.66335   
   159. RY*(  14) C   6                  0.00001     1.40631   
   160. RY*(  15) C   6                  0.00000     1.52088   
   161. RY*(  16) C   6                  0.00000    22.59241   
   162. RY*(  17) C   6                  0.00000     1.39457   
   163. RY*(   1) C   7                  0.01103     0.99023   
   164. RY*(   2) C   7                  0.00434     0.87670   
   165. RY*(   3) C   7                  0.00299     0.85966   
   166. RY*(   4) C   7                  0.00207     0.70562   
   167. RY*(   5) C   7                  0.00173     0.63773   
   168. RY*(   6) C   7                  0.00106     1.42567   
   169. RY*(   7) C   7                  0.00090     1.46412   
   170. RY*(   8) C   7                  0.00051     1.27018   
   171. RY*(   9) C   7                  0.00030     1.51511   
   172. RY*(  10) C   7                  0.00026     2.06193   
   173. RY*(  11) C   7                  0.00016     2.28380   
   174. RY*(  12) C   7                  0.00014     1.94906   
   175. RY*(  13) C   7                  0.00014     2.03454   
   176. RY*(  14) C   7                  0.00010     1.63438   
   177. RY*(  15) C   7                  0.00004     3.04989   
   178. RY*(  16) C   7                  0.00003     7.41356   
   179. RY*(  17) C   7                  0.00001    16.80119   
   180. RY*(   1) C   8                  0.00571     1.28644   
   181. RY*(   2) C   8                  0.00383     1.21223   
   182. RY*(   3) C   8                  0.00320     0.79201   
   183. RY*(   4) C   8                  0.00076     1.07130   
   184. RY*(   5) C   8                  0.00059     1.51266   
   185. RY*(   6) C   8                  0.00037     1.52992   
   186. RY*(   7) C   8                  0.00022     0.87260   
   187. RY*(   8) C   8                  0.00023     2.00462   
   188. RY*(   9) C   8                  0.00017     2.49127   
   189. RY*(  10) C   8                  0.00015     1.99989   
   190. RY*(  11) C   8                  0.00009     2.20691   
   191. RY*(  12) C   8                  0.00006     1.79947   
   192. RY*(  13) C   8                  0.00006     2.10713   
   193. RY*(  14) C   8                  0.00007     3.24520   
   194. RY*(  15) C   8                  0.00003     3.08226   
   195. RY*(  16) C   8                  0.00001    20.48269   
   196. RY*(  17) C   8                  0.00001     2.90013   
   197. RY*(   1) N   9                  0.00469     0.64802   
   198. RY*(   2) N   9                  0.00349     1.07402   
   199. RY*(   3) N   9                  0.00189     1.07594   
   200. RY*(   4) N   9                  0.00115     1.60619   
   201. RY*(   5) N   9                  0.00034     1.62088   
   202. RY*(   6) N   9                  0.00020     2.55853   
   203. RY*(   7) N   9                  0.00015     1.96963   
   204. RY*(   8) N   9                  0.00007     1.34597   
   205. RY*(   9) N   9                  0.00006     2.12319   
   206. RY*(  10) N   9                  0.00004     2.10052   
   207. RY*(  11) N   9                  0.00004     2.07305   
   208. RY*(  12) N   9                  0.00001     3.96179   
   209. RY*(  13) N   9                  0.00002     2.30472   
   210. RY*(  14) N   9                  0.00002     2.15023   
   211. RY*(  15) N   9                  0.00001     2.96249   
   212. RY*(  16) N   9                  0.00000     3.76900   
   213. RY*(  17) N   9                  0.00000    34.95060   
   214. RY*(   1) C  10                  0.00915     1.15549   
   215. RY*(   2) C  10                  0.00366     1.54018   
   216. RY*(   3) C  10                  0.00277     1.55655   
   217. RY*(   4) C  10                  0.00207     2.04784   
   218. RY*(   5) C  10                  0.00126     1.92980   
   219. RY*(   6) C  10                  0.00105     1.34415   
   220. RY*(   7) C  10                  0.00040     0.86639   
   221. RY*(   8) C  10                  0.00022     1.72080   
   222. RY*(   9) C  10                  0.00018     1.27406   
   223. RY*(  10) C  10                  0.00014     1.57572   
   224. RY*(  11) C  10                  0.00008     2.04970   
   225. RY*(  12) C  10                  0.00006     0.80185   
   226. RY*(  13) C  10                  0.00005     5.31507   
   227. RY*(  14) C  10                  0.00002     0.99672   
   228. RY*(  15) C  10                  0.00000    18.17990   
   229. RY*(  16) C  10                  0.00001     2.63125   
   230. RY*(  17) C  10                  0.00001     2.63998   
   231. RY*(   1) C  11                  0.00497     1.17473   
   232. RY*(   2) C  11                  0.00248     1.21214   
   233. RY*(   3) C  11                  0.00083     0.72799   
   234. RY*(   4) C  11                  0.00053     0.87663   
   235. RY*(   5) C  11                  0.00051     1.49010   
   236. RY*(   6) C  11                  0.00024     2.53352   
   237. RY*(   7) C  11                  0.00019     1.37954   
   238. RY*(   8) C  11                  0.00010     0.66557   
   239. RY*(   9) C  11                  0.00007     0.94305   
   240. RY*(  10) C  11                  0.00005     3.67844   
   241. RY*(  11) C  11                  0.00003     1.52437   
   242. RY*(  12) C  11                  0.00001     1.61498   
   243. RY*(  13) C  11                  0.00001     1.90662   
   244. RY*(  14) C  11                  0.00001     1.44394   
   245. RY*(  15) C  11                  0.00001     2.36763   
   246. RY*(  16) C  11                  0.00000    21.16843   
   247. RY*(  17) C  11                  0.00000     2.71898   
   248. RY*(   1) C  12                  0.00509     1.10649   
   249. RY*(   2) C  12                  0.00205     1.39826   
   250. RY*(   3) C  12                  0.00070     0.91956   
   251. RY*(   4) C  12                  0.00056     1.28728   
   252. RY*(   5) C  12                  0.00041     1.29097   
   253. RY*(   6) C  12                  0.00033     0.97548   
   254. RY*(   7) C  12                  0.00016     1.55978   
   255. RY*(   8) C  12                  0.00007     1.56103   
   256. RY*(   9) C  12                  0.00005     2.62137   
   257. RY*(  10) C  12                  0.00000     2.06519   
   258. RY*(  11) C  12                  0.00000    22.21426   
   259. RY*(  12) C  12                  0.00000     2.21856   
   260. RY*(  13) C  12                  0.00001     1.82876   
   261. RY*(  14) C  12                  0.00001     1.66157   
   262. RY*(  15) C  12                  0.00001     1.66305   
   263. RY*(  16) C  12                  0.00001     0.38288   
   264. RY*(  17) C  12                  0.00000     2.47228   
   265. RY*(   1) C  13                  0.00552     1.10839   
   266. RY*(   2) C  13                  0.00200     1.38735   
   267. RY*(   3) C  13                  0.00085     0.73903   
   268. RY*(   4) C  13                  0.00053     1.45695   
   269. RY*(   5) C  13                  0.00036     1.29839   
   270. RY*(   6) C  13                  0.00027     1.19850   
   271. RY*(   7) C  13                  0.00015     0.98502   
   272. RY*(   8) C  13                  0.00006     2.87881   
   273. RY*(   9) C  13                  0.00007     1.65431   
   274. RY*(  10) C  13                  0.00003     1.50631   
   275. RY*(  11) C  13                  0.00003     1.11514   
   276. RY*(  12) C  13                  0.00001     1.66122   
   277. RY*(  13) C  13                  0.00001     1.55208   
   278. RY*(  14) C  13                  0.00001     2.32007   
   279. RY*(  15) C  13                  0.00000    22.36537   
   280. RY*(  16) C  13                  0.00000     1.41950   
   281. RY*(  17) C  13                  0.00001     2.58903   
   282. RY*(   1) C  14                  0.00554     1.10564   
   283. RY*(   2) C  14                  0.00222     1.16284   
   284. RY*(   3) C  14                  0.00094     0.78588   
   285. RY*(   4) C  14                  0.00058     1.19960   
   286. RY*(   5) C  14                  0.00054     1.36306   
   287. RY*(   6) C  14                  0.00025     0.93926   
   288. RY*(   7) C  14                  0.00019     0.86089   
   289. RY*(   8) C  14                  0.00015     1.39768   
   290. RY*(   9) C  14                  0.00011     2.52702   
   291. RY*(  10) C  14                  0.00008     2.55445   
   292. RY*(  11) C  14                  0.00009     1.15216   
   293. RY*(  12) C  14                  0.00004     1.87964   
   294. RY*(  13) C  14                  0.00003     2.20925   
   295. RY*(  14) C  14                  0.00000    21.58819   
   296. RY*(  15) C  14                  0.00001     2.72603   
   297. RY*(  16) C  14                  0.00001     2.63785   
   298. RY*(  17) C  14                  0.00001     2.05797   
   299. RY*(   1) C  15                  0.00931     1.33048   
   300. RY*(   2) C  15                  0.00697     1.54485   
   301. RY*(   3) C  15                  0.00637     1.56810   
   302. RY*(   4) C  15                  0.00243     1.01869   
   303. RY*(   5) C  15                  0.00100     1.91464   
   304. RY*(   6) C  15                  0.00026     1.40542   
   305. RY*(   7) C  15                  0.00012     0.91902   
   306. RY*(   8) C  15                  0.00010     1.48051   
   307. RY*(   9) C  15                  0.00005     1.17186   
   308. RY*(  10) C  15                  0.00003     3.64720   
   309. RY*(  11) C  15                  0.00004     1.21454   
   310. RY*(  12) C  15                  0.00001     1.16430   
   311. RY*(  13) C  15                  0.00001     2.05795   
   312. RY*(  14) C  15                  0.00001     3.54910   
   313. RY*(  15) C  15                  0.00000    18.22006   
   314. RY*(  16) C  15                  0.00001     2.43499   
   315. RY*(  17) C  15                  0.00001     1.53179   
   316. RY*(   1) O  16                  0.00256     0.83940   
   317. RY*(   2) O  16                  0.00091     0.56171   
   318. RY*(   3) O  16                  0.00075     0.77992   
   319. RY*(   4) O  16                  0.00011     1.30743   
   320. RY*(   5) O  16                  0.00004     1.38956   
   321. RY*(   6) O  16                  0.00004     1.60412   
   322. RY*(   7) O  16                  0.00001     0.98173   
   323. RY*(   8) O  16                  0.00001     1.30614   
   324. RY*(   9) O  16                  0.00000     5.03160   
   325. RY*(  10) O  16                  0.00000    49.65414   
   326. RY*(  11) O  16                  0.00000     5.02923   
   327. RY*(  12) O  16                  0.00001     4.47167   
   328. RY*(  13) O  16                  0.00000     2.96156   
   329. RY*(  14) O  16                  0.00000     3.13818   
   330. RY*(  15) O  16                  0.00001     3.36191   
   331. RY*(  16) O  16                  0.00000     2.92571   
   332. RY*(  17) O  16                  0.00001     3.26434   
   333. RY*(   1) F  17                  0.00264     0.69183   
   334. RY*(   2) F  17                  0.00215     0.70933   
   335. RY*(   3) F  17                  0.00069     0.76813   
   336. RY*(   4) F  17                  0.00035     1.24921   
   337. RY*(   5) F  17                  0.00006     1.40931   
   338. RY*(   6) F  17                  0.00006     1.94064   
   339. RY*(   7) F  17                  0.00004     3.69863   
   340. RY*(   8) F  17                  0.00001     1.52723   
   341. RY*(   9) F  17                  0.00000     6.07521   
   342. RY*(  10) F  17                  0.00000     5.58960   
   343. RY*(  11) F  17                  0.00000    66.58446   
   344. RY*(  12) F  17                  0.00000     6.17357   
   345. RY*(  13) F  17                  0.00001     4.12603   
   346. RY*(  14) F  17                  0.00001     3.64966   
   347. RY*(  15) F  17                  0.00000     3.59680   
   348. RY*(  16) F  17                  0.00000     3.79680   
   349. RY*(  17) F  17                  0.00000     3.66498   
   350. RY*(   1) H  18                  0.00038     0.84898   
   351. RY*(   2) H  18                  0.00022     1.89092   
   352. RY*(   1) H  19                  0.00046     0.80036   
   353. RY*(   2) H  19                  0.00022     1.94730   
   354. RY*(   1) H  20                  0.00060     1.40618   
   355. RY*(   2) H  20                  0.00021     1.42432   
   356. RY*(   1) H  21                  0.00087     1.28387   
   357. RY*(   2) H  21                  0.00016     1.53288   
   358. RY*(   1) H  22                  0.00048     0.83030   
   359. RY*(   2) H  22                  0.00022     1.92978   
   360. RY*(   1) H  23                  0.00204     0.60157   
   361. RY*(   2) H  23                  0.00023     2.42434   
   362. RY*(   1) H  24                  0.00272     0.57203   
   363. RY*(   2) H  24                  0.00041     2.24902   
   364. RY*(   1) H  25                  0.00069     1.02129   
   365. RY*(   2) H  25                  0.00020     1.67427   
   366. RY*(   1) H  26                  0.00040     0.97217   
   367. RY*(   2) H  26                  0.00022     1.76896   
   368. RY*(   1) H  27                  0.00042     0.82444   
   369. RY*(   2) H  27                  0.00022     1.94457   
   370. RY*(   1) H  28                  0.00092     1.35886   
   371. RY*(   2) H  28                  0.00017     1.50994   
   372. RY*(   1) H  29                  0.00079     1.18190   
   373. RY*(   2) H  29                  0.00015     1.64283   
   374. BD*(   1) C   1 - C   2          0.01540     0.61358   
   375. BD*(   2) C   1 - C   2          0.32181     0.05166  381(v),386(v),63(g),80(g)
                                                    71(g)
   376. BD*(   1) C   1 - C   6          0.01529     0.61434   
   377. BD*(   1) C   1 - H  18          0.01147     0.61276   
   378. BD*(   1) C   2 - C   3          0.01481     0.61063   
   379. BD*(   1) C   2 - H  19          0.01103     0.61022   
   380. BD*(   1) C   3 - C   4          0.02239     0.60409   
   381. BD*(   2) C   3 - C   4          0.35197     0.05009  386(v),375(v),393(r),97(g)
                                                    390(v),389(v),131(v),80(v)
                                                    113(g)
   382. BD*(   1) C   3 - H  20          0.01180     0.60615   
   383. BD*(   1) C   4 - C   5          0.02585     0.59973   
   384. BD*(   1) C   4 - C   7          0.02866     0.48864   
   385. BD*(   1) C   5 - C   6          0.01542     0.61067   
   386. BD*(   2) C   5 - C   6          0.32418     0.04915  381(v),375(v),405(r),148(g)
                                                    132(g),131(g)
   387. BD*(   1) C   5 - H  21          0.01225     0.60481   
   388. BD*(   1) C   6 - H  22          0.01116     0.60897   
   389. BD*(   1) C   7 - C   8          0.03868     0.47429   
   390. BD*(   1) C   7 - N   9          0.03303     0.42582   
   391. BD*(   1) C   7 - H  23          0.02644     0.44378   
   392. BD*(   1) C   8 - C  10          0.03447     0.57582   
   393. BD*(   2) C   8 - C  10          0.38874     0.03400  400(v),405(v),381(r),408(r)
                                                    384(v),390(v),334(v),216(g)
                                                    284(v),219(g)
   394. BD*(   1) C   8 - C  14          0.02155     0.59719   
   395. BD*(   1) N   9 - C  15          0.05180     0.53728   
   396. BD*(   1) N   9 - H  24          0.01617     0.53494   
   397. BD*(   1) C  10 - C  11          0.02637     0.57877   
   398. BD*(   1) C  10 - F  17          0.02388     0.37717   
   399. BD*(   1) C  11 - C  12          0.01373     0.60983   
   400. BD*(   2) C  11 - C  12          0.33605     0.04440  405(v),393(v),233(g),251(g)
                                                    263(g)
   401. BD*(   1) C  11 - H  25          0.00999     0.59364   
   402. BD*(   1) C  12 - C  13          0.01500     0.61305   
   403. BD*(   1) C  12 - H  26          0.01093     0.61079   
   404. BD*(   1) C  13 - C  14          0.01476     0.61100   
   405. BD*(   2) C  13 - C  14          0.32402     0.04883  400(v),393(v),386(r),267(g)
                                                    286(g),250(v),284(g)
   406. BD*(   1) C  13 - H  27          0.01125     0.60993   
   407. BD*(   1) C  14 - H  28          0.01177     0.60491   
   408. BD*(   1) C  15 - O  16          0.26413     0.02824  318(g),301(g),393(r),304(g)
   409. BD*(   2) C  15 - O  16          0.00548     0.61898   
   410. BD*(   1) C  15 - H  29          0.03732     0.52991   
       -------------------------------
              Total Lewis  116.85695  ( 97.3808%)
        Valence non-Lewis    2.90905  (  2.4242%)
        Rydberg non-Lewis    0.23400  (  0.1950%)
       -------------------------------
            Total unit  1  120.00000  (100.0000%)
           Charge unit  1    0.00000
 D1PCM: PCM CHGder 1st derivatives, ID1Alg=3 FixD1E=F DoIter=F DoCFld=F I1PDM=0.
 Calling FoFJK, ICntrl=      2127 FMM=F ISym2X=0 I1Cent= 0 IOpClX= 0 NMat=1 NMatS=1 NMatT=0.
 -------------------------------------------------------------------
 Center     Atomic                   Forces (Hartrees/Bohr)
 Number     Number              X              Y              Z
 -------------------------------------------------------------------
      1        6          -0.034927068   -0.050806800    0.010965360
      2        6           0.024842537   -0.058405720   -0.017521342
      3        6           0.058250848   -0.007243562   -0.026696851
      4        6           0.017011990    0.036443121   -0.005628518
      5        6          -0.025208265    0.055042063    0.018440651
      6        6          -0.059377516    0.003134493    0.027742160
      7        6          -0.020288249    0.009127407    0.010951320
      8        6           0.006216393   -0.017120799    0.022824893
      9        7          -0.025084278   -0.026798687    0.028861382
     10        6           0.049095185   -0.037069811   -0.010752610
     11        6           0.022589200   -0.002921842   -0.056209772
     12        6          -0.025874995    0.037955167   -0.049416917
     13        6          -0.048913018    0.041000144    0.009248854
     14        6          -0.025638079    0.002618479    0.066089791
     15        6           0.040357391    0.004264878   -0.099700130
     16        8          -0.004154408    0.007603289    0.029542715
     17        9          -0.025917313    0.021745272    0.002447788
     18        1           0.028590628    0.043603406   -0.008526011
     19        1          -0.019545498    0.046637994    0.014142612
     20        1          -0.048147685    0.003009847    0.022437414
     21        1           0.020768322   -0.047374338   -0.014777540
     22        1           0.047224400   -0.004425057   -0.022763537
     23        1           0.001541805    0.002939970    0.005164947
     24        1           0.019254627    0.008912064   -0.035675901
     25        1          -0.021901426    0.004715902    0.047105691
     26        1           0.019287140   -0.029151552    0.039679958
     27        1           0.040551560   -0.032492310   -0.010695993
     28        1           0.018288914   -0.003351029   -0.049392448
     29        1          -0.028893139   -0.011591987    0.052112037
 -------------------------------------------------------------------
 Cartesian Forces:  Max     0.099700130 RMS     0.032453936

 GradGradGradGradGradGradGradGradGradGradGradGradGradGradGradGradGradGrad
 Berny optimization.
 FormGI is forming the generalized inverse of G from B-inverse, IUseBI=4.
 Internal  Forces:  Max     0.059842252 RMS     0.016014936
 Search for a local minimum.
 Step number   1 out of a maximum of  158
 All quantities printed in internal units (Hartrees-Bohrs-Radians)
 Mixed Optimization -- RFO/linear search
 Second derivative matrix not updated -- first step.
 ITU=  0
     Eigenvalues ---    0.00859   0.00957   0.01317   0.01477   0.01529
     Eigenvalues ---    0.01745   0.01908   0.01929   0.01937   0.01963
     Eigenvalues ---    0.01966   0.01972   0.01994   0.02001   0.02020
     Eigenvalues ---    0.02022   0.02029   0.02031   0.02032   0.02035
     Eigenvalues ---    0.02037   0.02046   0.02392   0.02392   0.05122
     Eigenvalues ---    0.06418   0.07010   0.15994   0.15999   0.16000
     Eigenvalues ---    0.16000   0.16000   0.16000   0.16000   0.16000
     Eigenvalues ---    0.16000   0.16000   0.16000   0.18651   0.19130
     Eigenvalues ---    0.22000   0.22000   0.22000   0.22000   0.22001
     Eigenvalues ---    0.22489   0.23470   0.24478   0.24999   0.24999
     Eigenvalues ---    0.25000   0.33129   0.33938   0.34378   0.40398
     Eigenvalues ---    0.40461   0.40532   0.40546   0.41229   0.43592
     Eigenvalues ---    0.43800   0.44123   0.44198   0.44211   0.44236
     Eigenvalues ---    0.44258   0.44262   0.44272   0.44276   0.44339
     Eigenvalues ---    0.44351   0.44367   0.44368   0.44633   0.44758
     Eigenvalues ---    0.44916   0.45017   0.53314   0.55655   0.65889
     Eigenvalues ---    0.83375
 RFO step:  Lambda=-7.45272793D-02 EMin= 8.59296650D-03
 Linear search not attempted -- first point.
 Maximum step size (   0.300) exceeded in Quadratic search.
    -- Step size scaled by   0.774
 Iteration  1 RMS(Cart)=  0.03198515 RMS(Int)=  0.00058771
 Iteration  2 RMS(Cart)=  0.00069299 RMS(Int)=  0.00001879
 Iteration  3 RMS(Cart)=  0.00000079 RMS(Int)=  0.00001878
 Variable       Old X    -DE/DX   Delta X   Delta X   Delta X     New X
                                 (Linear)    (Quad)   (Total)
    R1        2.65418  -0.01176   0.00000  -0.01727  -0.01727   2.63691
    R2        2.65260  -0.00989   0.00000  -0.01442  -0.01443   2.63818
    R3        1.92830   0.05283   0.00000   0.07903   0.07903   2.00733
    R4        2.65598  -0.01169   0.00000  -0.01737  -0.01737   2.63861
    R5        1.92873   0.05250   0.00000   0.07859   0.07859   2.00732
    R6        2.66967  -0.01553   0.00000  -0.02371  -0.02370   2.64596
    R7        1.92919   0.05319   0.00000   0.07967   0.07967   2.00886
    R8        2.67089  -0.01362   0.00000  -0.02083  -0.02082   2.65007
    R9        2.80735   0.02163   0.00000   0.04042   0.04042   2.84777
   R10        2.65515  -0.01282   0.00000  -0.01896  -0.01896   2.63619
   R11        1.92825   0.05379   0.00000   0.08045   0.08045   2.00870
   R12        1.92843   0.05260   0.00000   0.07870   0.07870   2.00713
   R13        2.82125   0.01886   0.00000   0.03595   0.03595   2.85721
   R14        2.69917   0.02999   0.00000   0.04766   0.04766   2.74684
   R15        2.06697   0.00084   0.00000   0.00155   0.00155   2.06852
   R16        2.67587  -0.02275   0.00000  -0.03537  -0.03535   2.64052
   R17        2.67081  -0.01511   0.00000  -0.02324  -0.02324   2.64756
   R18        2.54554  -0.00300   0.00000  -0.00368  -0.00368   2.54186
   R19        1.83362   0.04127   0.00000   0.05254   0.05254   1.88616
   R20        2.65871  -0.01747   0.00000  -0.02625  -0.02623   2.63249
   R21        2.46563   0.03352   0.00000   0.03536   0.03536   2.50099
   R22        2.65158  -0.01313   0.00000  -0.01905  -0.01905   2.63253
   R23        1.93007   0.05206   0.00000   0.07810   0.07810   2.00818
   R24        2.65190  -0.00908   0.00000  -0.01285  -0.01288   2.63902
   R25        1.92737   0.05286   0.00000   0.07895   0.07895   2.00632
   R26        2.65537  -0.01361   0.00000  -0.01993  -0.01996   2.63541
   R27        1.92716   0.05305   0.00000   0.07920   0.07920   2.00637
   R28        1.92847   0.05272   0.00000   0.07889   0.07889   2.00736
   R29        2.36145  -0.02935   0.00000  -0.02500  -0.02500   2.33645
   R30        1.92903   0.05984   0.00000   0.08962   0.08962   2.01865
    A1        2.09248  -0.00118   0.00000  -0.00247  -0.00248   2.09000
    A2        2.09515   0.00065   0.00000   0.00145   0.00146   2.09661
    A3        2.09555   0.00052   0.00000   0.00102   0.00103   2.09658
    A4        2.09392   0.00020   0.00000   0.00080   0.00080   2.09471
    A5        2.09498   0.00046   0.00000   0.00144   0.00144   2.09643
    A6        2.09429  -0.00066   0.00000  -0.00224  -0.00224   2.09204
    A7        2.10943  -0.00081   0.00000  -0.00235  -0.00234   2.10709
    A8        2.08017   0.00166   0.00000   0.00534   0.00533   2.08551
    A9        2.09357  -0.00086   0.00000  -0.00298  -0.00299   2.09058
   A10        2.06674   0.00273   0.00000   0.00615   0.00615   2.07289
   A11        2.09210  -0.00071   0.00000  -0.00150  -0.00151   2.09058
   A12        2.12432  -0.00202   0.00000  -0.00461  -0.00462   2.11970
   A13        2.10910  -0.00153   0.00000  -0.00410  -0.00409   2.10500
   A14        2.09554   0.00150   0.00000   0.00445   0.00445   2.09999
   A15        2.07853   0.00004   0.00000  -0.00035  -0.00035   2.07818
   A16        2.09469   0.00059   0.00000   0.00198   0.00198   2.09666
   A17        2.09381   0.00055   0.00000   0.00179   0.00180   2.09560
   A18        2.09469  -0.00114   0.00000  -0.00377  -0.00377   2.09092
   A19        1.94289   0.00237   0.00000   0.00449   0.00449   1.94738
   A20        1.91537   0.00138   0.00000   0.00496   0.00495   1.92032
   A21        1.88319  -0.00296   0.00000  -0.01189  -0.01196   1.87123
   A22        1.97595  -0.00416   0.00000  -0.01169  -0.01167   1.96428
   A23        1.89492  -0.00143   0.00000  -0.00855  -0.00852   1.88640
   A24        1.84671   0.00486   0.00000   0.02311   0.02313   1.86984
   A25        2.11372  -0.00431   0.00000  -0.00970  -0.00971   2.10401
   A26        2.10310   0.00703   0.00000   0.01734   0.01733   2.12042
   A27        2.06636  -0.00271   0.00000  -0.00763  -0.00761   2.05875
   A28        2.15207   0.00218   0.00000   0.00573   0.00573   2.15780
   A29        2.07237   0.00298   0.00000   0.01056   0.01056   2.08293
   A30        2.05826  -0.00516   0.00000  -0.01628  -0.01628   2.04198
   A31        2.10403   0.00831   0.00000   0.01876   0.01881   2.12284
   A32        2.11629  -0.01054   0.00000  -0.02459  -0.02462   2.09167
   A33        2.06283   0.00223   0.00000   0.00584   0.00582   2.06865
   A34        2.09842  -0.00459   0.00000  -0.01176  -0.01173   2.08669
   A35        2.09755  -0.00079   0.00000  -0.00429  -0.00431   2.09325
   A36        2.08721   0.00538   0.00000   0.01605   0.01604   2.10325
   A37        2.09258  -0.00049   0.00000   0.00035   0.00033   2.09291
   A38        2.09587  -0.00111   0.00000  -0.00464  -0.00463   2.09124
   A39        2.09473   0.00160   0.00000   0.00429   0.00430   2.09903
   A40        2.09288  -0.00106   0.00000  -0.00123  -0.00128   2.09160
   A41        2.09551   0.00113   0.00000   0.00260   0.00263   2.09814
   A42        2.09479  -0.00007   0.00000  -0.00137  -0.00135   2.09344
   A43        2.11209   0.00055   0.00000   0.00151   0.00149   2.11358
   A44        2.09401  -0.00217   0.00000  -0.00702  -0.00701   2.08701
   A45        2.07704   0.00162   0.00000   0.00548   0.00549   2.08253
   A46        2.08080   0.02120   0.00000   0.05568   0.05568   2.13648
   A47        2.10830  -0.02043   0.00000  -0.06027  -0.06028   2.04802
   A48        2.09409  -0.00077   0.00000   0.00459   0.00459   2.09868
    D1       -0.00022  -0.00007   0.00000  -0.00058  -0.00058  -0.00080
    D2       -3.14061   0.00010   0.00000   0.00078   0.00079  -3.13982
    D3        3.14101  -0.00010   0.00000  -0.00084  -0.00084   3.14017
    D4        0.00063   0.00006   0.00000   0.00052   0.00052   0.00115
    D5       -0.00058  -0.00009   0.00000  -0.00069  -0.00070  -0.00128
    D6        3.13800   0.00011   0.00000   0.00090   0.00090   3.13890
    D7        3.14137  -0.00005   0.00000  -0.00043  -0.00043   3.14094
    D8       -0.00323   0.00014   0.00000   0.00117   0.00117  -0.00207
    D9        0.00373   0.00005   0.00000   0.00041   0.00041   0.00414
   D10        3.14132   0.00014   0.00000   0.00118   0.00118  -3.14068
   D11       -3.13907  -0.00011   0.00000  -0.00095  -0.00094  -3.14002
   D12       -0.00148  -0.00002   0.00000  -0.00018  -0.00017  -0.00165
   D13       -0.00627   0.00010   0.00000   0.00097   0.00098  -0.00529
   D14       -3.13965  -0.00038   0.00000  -0.00324  -0.00325   3.14028
   D15        3.13935   0.00001   0.00000   0.00018   0.00019   3.13954
   D16        0.00597  -0.00047   0.00000  -0.00404  -0.00404   0.00192
   D17        0.00546  -0.00026   0.00000  -0.00226  -0.00226   0.00320
   D18       -3.12972  -0.00044   0.00000  -0.00372  -0.00372  -3.13344
   D19        3.13868   0.00023   0.00000   0.00206   0.00206   3.14074
   D20        0.00350   0.00006   0.00000   0.00060   0.00060   0.00410
   D21       -1.89617   0.00020   0.00000   0.00538   0.00537  -1.89080
   D22        2.18566   0.00285   0.00000   0.01359   0.01355   2.19921
   D23        0.18134  -0.00201   0.00000  -0.00989  -0.00985   0.17149
   D24        1.25392  -0.00031   0.00000   0.00097   0.00097   1.25488
   D25       -0.94744   0.00233   0.00000   0.00917   0.00915  -0.93829
   D26       -2.95176  -0.00253   0.00000  -0.01430  -0.01425  -2.96601
   D27       -0.00210   0.00026   0.00000   0.00215   0.00215   0.00005
   D28       -3.14068   0.00007   0.00000   0.00055   0.00055  -3.14013
   D29        3.13314   0.00044   0.00000   0.00362   0.00361   3.13676
   D30       -0.00544   0.00025   0.00000   0.00202   0.00201  -0.00343
   D31        1.73989  -0.00250   0.00000  -0.01811  -0.01812   1.72177
   D32       -1.40682  -0.00221   0.00000  -0.01554  -0.01554  -1.42236
   D33       -2.37579  -0.00199   0.00000  -0.01693  -0.01696  -2.39274
   D34        0.76069  -0.00170   0.00000  -0.01436  -0.01437   0.74631
   D35       -0.33060   0.00062   0.00000  -0.00082  -0.00080  -0.33141
   D36        2.80587   0.00091   0.00000   0.00175   0.00178   2.80765
   D37       -2.97140   0.00020   0.00000  -0.00207  -0.00212  -2.97352
   D38        0.13577   0.00021   0.00000  -0.00176  -0.00181   0.13396
   D39        1.12934  -0.00091   0.00000  -0.00318  -0.00321   1.12613
   D40       -2.04667  -0.00090   0.00000  -0.00287  -0.00290  -2.04957
   D41       -0.94392   0.00003   0.00000  -0.00109  -0.00102  -0.94493
   D42        2.16326   0.00004   0.00000  -0.00078  -0.00070   2.16255
   D43        3.13902   0.00033   0.00000   0.00269   0.00267  -3.14149
   D44       -0.01236   0.00058   0.00000   0.00458   0.00455  -0.00781
   D45        0.00244   0.00002   0.00000   0.00010   0.00011   0.00255
   D46        3.13425   0.00027   0.00000   0.00199   0.00198   3.13622
   D47       -3.13705  -0.00046   0.00000  -0.00400  -0.00402  -3.14107
   D48       -0.00633  -0.00078   0.00000  -0.00662  -0.00662  -0.01295
   D49       -0.00044  -0.00018   0.00000  -0.00150  -0.00151  -0.00195
   D50        3.13029  -0.00050   0.00000  -0.00412  -0.00411   3.12617
   D51        3.12629  -0.00003   0.00000  -0.00043  -0.00044   3.12586
   D52       -0.01440   0.00011   0.00000   0.00064   0.00064  -0.01377
   D53        0.01886  -0.00018   0.00000  -0.00123  -0.00123   0.01763
   D54       -3.12184  -0.00005   0.00000  -0.00016  -0.00016  -3.12199
   D55       -0.00303   0.00016   0.00000   0.00134   0.00134  -0.00169
   D56        3.13901   0.00015   0.00000   0.00135   0.00135   3.14037
   D57       -3.13513  -0.00001   0.00000  -0.00031  -0.00034  -3.13547
   D58        0.00692  -0.00002   0.00000  -0.00031  -0.00033   0.00659
   D59        0.00156  -0.00017   0.00000  -0.00139  -0.00139   0.00017
   D60       -3.13942  -0.00001   0.00000  -0.00003  -0.00002  -3.13944
   D61       -3.14048  -0.00017   0.00000  -0.00140  -0.00141   3.14130
   D62        0.00172  -0.00000   0.00000  -0.00003  -0.00004   0.00168
   D63        0.00043  -0.00001   0.00000  -0.00005  -0.00003   0.00040
   D64       -3.14014   0.00023   0.00000   0.00183   0.00184  -3.13830
   D65        3.14142  -0.00018   0.00000  -0.00142  -0.00141   3.14001
   D66        0.00084   0.00006   0.00000   0.00046   0.00046   0.00130
   D67       -0.00099   0.00019   0.00000   0.00151   0.00151   0.00052
   D68       -3.13182   0.00053   0.00000   0.00418   0.00418  -3.12764
   D69        3.13959  -0.00005   0.00000  -0.00037  -0.00036   3.13923
   D70        0.00876   0.00029   0.00000   0.00231   0.00231   0.01107
         Item               Value     Threshold  Converged?
 Maximum Force            0.059842     0.000450     NO 
 RMS     Force            0.016015     0.000300     NO 
 Maximum Displacement     0.106253     0.001800     NO 
 RMS     Displacement     0.032054     0.001200     NO 
 Predicted change in Energy=-3.878023D-02
 GradGradGradGradGradGradGradGradGradGradGradGradGradGradGradGradGradGrad

                          Input orientation:                          
 ---------------------------------------------------------------------
 Center     Atomic      Atomic             Coordinates (Angstroms)
 Number     Number       Type             X           Y           Z
 ---------------------------------------------------------------------
      1          6           0        3.457317    3.376906   -1.707151
      2          6           0        2.203666    3.461050   -1.100195
      3          6           0        1.452560    2.303784   -0.885231
      4          6           0        1.944612    1.050094   -1.268193
      5          6           0        3.205045    0.977494   -1.878636
      6          6           0        3.956228    2.132585   -2.096694
      7          6           0        1.116685   -0.185270   -1.024488
      8          6           0        1.696798   -1.033534    0.084551
      9          7           0        0.950980   -0.925978   -2.264140
     10          6           0        1.181760   -0.956485    1.381185
     11          6           0        1.699061   -1.727439    2.419754
     12          6           0        2.754650   -2.600782    2.167454
     13          6           0        3.285942   -2.697491    0.879583
     14          6           0        2.757513   -1.918436   -0.149367
     15          6           0        0.110437   -1.966830   -2.403425
     16          8           0       -0.024711   -2.570880   -3.473721
     17          9           0        0.183671   -0.128446    1.645271
     18          1           0        4.029629    4.256333   -1.872693
     19          1           0        1.817698    4.404975   -0.802936
     20          1           0        0.498179    2.377684   -0.422893
     21          1           0        3.599224    0.039375   -2.185942
     22          1           0        4.908785    2.062900   -2.561335
     23          1           0        0.121794    0.147899   -0.712449
     24          1           0        1.460265   -0.643267   -3.074653
     25          1           0        1.287417   -1.646540    3.396122
     26          1           0        3.150803   -3.191755    2.955503
     27          1           0        4.088486   -3.363727    0.681315
     28          1           0        3.159442   -2.007932   -1.128561
     29          1           0       -0.451138   -2.262387   -1.544136
 ---------------------------------------------------------------------
                    Distance matrix (angstroms):
                    1          2          3          4          5
     1  C    0.000000
     2  C    1.395391   0.000000
     3  C    2.417890   1.396292   0.000000
     4  C    2.809806   2.430645   1.400183   0.000000
     5  C    2.418724   2.788688   2.411867   1.402357   0.000000
     6  C    1.396063   2.414395   2.786629   2.429979   1.395012
     7  C    4.316675   3.805641   2.515471   1.506977   2.538275
     8  C    5.075589   4.675662   3.483938   2.496564   3.189537
     9  N    5.010666   4.708503   3.547441   2.425712   2.975337
    10  C    5.787422   5.168767   3.979865   3.409913   4.296556
    11  C    6.795376   6.290077   5.218663   4.623411   5.297245
    12  C    7.158146   6.908467   5.921916   5.078261   5.420126
    13  C    6.604458   6.558847   5.611472   4.522887   4.595632
    14  C    5.563906   5.490872   4.480127   3.274866   3.402508
    15  C    6.343652   5.961703   4.726982   3.708744   4.303609
    16  O    7.114875   6.854449   5.713577   4.674831   5.056341
    17  F    5.851751   4.949994   3.732193   3.602519   4.771764
    18  H    1.062232   2.136204   3.380652   3.872038   3.380940
    19  H    2.136090   1.062229   2.134268   3.389365   3.850907
    20  H    3.377019   2.130987   1.063043   2.137567   3.377402
    21  H    3.374684   3.851530   3.380468   2.145125   1.062959
    22  H    2.136118   3.377487   3.848746   3.388852   2.132350
    23  H    4.747802   3.932112   2.539416   2.108429   3.399214
    24  H    4.692555   4.614818   3.671341   2.522967   2.664879
    25  H    7.482437   6.866138   5.827720   5.427667   6.195637
    26  H    8.061116   7.848921   6.916373   6.106373   6.383923
    27  H    7.179086   7.300952   6.443823   5.280018   5.116641
    28  H    5.424018   5.551943   4.643657   3.293453   3.078549
    29  H    6.863252   6.324777   4.990807   4.097353   4.896571
                    6          7          8          9         10
     6  C    0.000000
     7  C    3.819042   0.000000
     8  C    4.459502   1.511969   0.000000
     9  N    4.291196   1.453563   2.466610   0.000000
    10  C    5.416241   2.527106   1.397305   3.652750   0.000000
    11  C    6.355539   3.818409   2.436120   4.810491   1.393052
    12  C    6.483171   4.325058   2.813148   5.069243   2.407471
    13  C    5.712892   3.826542   2.434381   4.298059   2.776741
    14  C    4.651856   2.542049   1.401030   2.953100   2.398111
    15  C    5.629333   2.467379   3.094771   1.345097   4.061009
    16  O    6.314005   3.604534   4.241265   2.262910   5.256610
    17  F    5.774664   2.828667   2.354694   4.063043   1.323469
    18  H    2.136790   5.378897   6.103736   6.040502   6.772854
    19  H    3.377999   4.648747   5.511772   5.595121   5.824093
    20  H    3.849647   2.704293   3.651109   3.809121   3.852099
    21  H    2.125310   2.749989   3.150475   2.819791   4.422699
    22  H    1.062127   4.668639   5.187049   4.968495   6.208935
    23  H    4.534092   1.094613   2.124060   2.061191   2.593549
    24  H    3.858962   2.128612   3.191994   0.998113   4.475507
    25  H    7.181599   4.658997   3.392620   5.715852   2.132443
    26  H    7.383901   5.386735   3.874844   6.100627   3.369279
    27  H    6.159892   4.673751   3.392063   4.945935   3.838448
    28  H    4.326202   2.739668   2.135513   2.708776   3.363865
    29  H    6.248678   2.653775   2.962488   2.066478   3.595725
                   11         12         13         14         15
    11  C    0.000000
    12  C    1.393073   0.000000
    13  C    2.414813   1.396509   0.000000
    14  C    2.785172   2.415216   1.394598   0.000000
    15  C    5.083708   5.318524   4.625564   3.477086   0.000000
    16  O    6.198050   6.288768   5.470623   4.383809   1.236396
    17  F    2.335167   3.604865   4.100044   3.612402   4.447129
    18  H    7.724129   8.060297   7.515568   6.535740   7.373568
    19  H    6.928658   7.666924   7.445243   6.426191   6.787946
    20  H    5.135639   6.048693   5.935105   4.861692   4.790372
    21  H    5.286273   5.160987   4.121410   2.947734   4.030359
    22  H    7.034220   6.982241   6.093839   5.128021   6.267999
    23  H    3.976852   4.772947   4.543418   3.396147   2.707695
    24  H    5.605440   5.743430   4.815488   3.444736   2.006091
    25  H    1.062681   2.138451   3.381060   3.847805   5.926433
    26  H    2.130447   1.061700   2.138224   3.378793   6.281909
    27  H    3.377715   2.137712   1.061723   2.133164   5.224156
    28  H    3.847327   3.373284   2.127002   1.062251   3.305056
    29  H    4.541140   4.916045   4.475433   3.515555   1.068222
                   16         17         18         19         20
    16  O    0.000000
    17  F    5.675648   0.000000
    18  H    8.100111   6.811296   0.000000
    19  H    7.693511   5.405152   2.461527   0.000000
    20  H    5.836888   3.264492   4.254689   2.448565   0.000000
    21  H    4.648087   5.135403   4.250424   4.913757   4.265268
    22  H    6.829623   6.695091   2.461359   4.258181   4.911769
    23  H    3.877866   2.374666   5.787622   4.583336   2.279792
    24  H    2.465786   4.916545   5.661485   5.547360   4.133230
    25  H    7.054844   2.566777   8.374010   7.384722   5.603762
    26  H    7.197520   4.461439   8.919519   8.579822   7.033393
    27  H    5.900112   5.161766   8.036898   8.228743   6.861004
    28  H    3.994435   4.481275   6.368043   6.559854   5.178216
    29  H    2.000076   3.889602   7.917003   7.081717   4.867100
                   21         22         23         24         25
    21  H    0.000000
    22  H    2.439370   0.000000
    23  H    3.778290   5.477307   0.000000
    24  H    2.414737   4.413516   2.827978   0.000000
    25  H    6.272655   7.897187   4.632391   6.550371   0.000000
    26  H    6.088985   7.819042   5.812234   6.761324   2.460496
    27  H    4.476789   6.374634   5.478023   5.330642   4.262029
    28  H    2.345832   4.656686   3.748074   2.921778   4.909973
    29  H    4.702708   6.962154   2.613319   2.935557   5.273328
                   26         27         28         29
    26  H    0.000000
    27  H    2.465918   0.000000
    28  H    4.252187   2.444781   0.000000
    29  H    5.838190   5.174338   3.643314   0.000000
 Symmetry turned off by external request.
 Stoichiometry    C14H12FNO
 Framework group  C1[X(C14H12FNO)]
 Deg. of freedom    81
 Full point group                 C1      NOp   1
 Rotational constants (GHZ):           0.5629865           0.3678197           0.2937528
 Standard basis: 6-311+G(d) (5D, 7F)
   410 basis functions,   672 primitive gaussians,   427 cartesian basis functions
    60 alpha electrons       60 beta electrons
       nuclear repulsion energy      1135.5887253499 Hartrees.
 NAtoms=   29 NActive=   29 NUniq=   29 SFac= 1.00D+00 NAtFMM=   60 NAOKFM=F Big=F
 Integral buffers will be    131072 words long.
 Raffenetti 2 integral format.
 Two-electron integral symmetry is turned off.
 ------------------------------------------------------------------------------
 Polarizable Continuum Model (PCM)
 =================================
 Model                : PCM.
 Atomic radii         : UFF (Universal Force Field).
 Polarization charges : Total charges.
 Charge compensation  : None.
 Solution method      : On-the-fly selection.
 Cavity type          : Scaled VdW (van der Waals Surface) (Alpha=1.100).
 Cavity algorithm     : GePol (No added spheres)
                        Default sphere list used, NSphG=   29.
                        Lebedev-Laikov grids with approx.  5.0 points / Ang**2.
                        Smoothing algorithm: York/Karplus (Gamma=1.0000).
                        Polarization charges: spherical gaussians, with
                                              point-specific exponents (IZeta= 3).
                        Self-potential: point-specific (ISelfS= 7).
                        Self-field    : sphere-specific E.n sum rule (ISelfD= 2).
 1st derivatives      : Analytical E(r).r(x)/FMM algorithm (CHGder, D1EAlg=3).
                        Cavity 1st derivative terms included.
 Solvent              : DiMethylSulfoxide, Eps=  46.826000 Eps(inf)=   2.007889
 ------------------------------------------------------------------------------
 One-electron integrals computed using PRISM.
 NBasis=   410 RedAO= T EigKep=  1.18D-06  NBF=   410
 NBsUse=   409 1.00D-06 EigRej=  9.80D-07 NBFU=   409
 Initial guess from the checkpoint file:  "BHFA_oF_conf4.chk"
 B after Tr=    -0.000152   -0.002952   -0.008724
         Rot=    1.000000    0.000509    0.000117   -0.000259 Ang=   0.07 deg.
 ExpMin= 4.38D-02 ExpMax= 1.14D+04 ExpMxC= 1.72D+03 IAcc=3 IRadAn=         5 AccDes= 0.00D+00
 Harris functional with IExCor= 1009 and IRadAn=       5 diagonalized for initial guess.
 HarFok:  IExCor= 1009 AccDes= 0.00D+00 IRadAn=         5 IDoV= 1 UseB2=F ITyADJ=14
 ICtDFT=  3500011 ScaDFX=  1.000000  1.000000  1.000000  1.000000
 FoFCou: FMM=F IPFlag=           0 FMFlag=      100000 FMFlg1=           0
         NFxFlg=           0 DoJE=T BraDBF=F KetDBF=T FulRan=T
         wScrn=  0.000000 ICntrl=       500 IOpCl=  0 I1Cent=   200000004 NGrid=           0
         NMat0=    1 NMatS0=      1 NMatT0=    0 NMatD0=    1 NMtDS0=    0 NMtDT0=    0
 Symmetry not used in FoFCou.
 Requested convergence on RMS density matrix=1.00D-08 within 128 cycles.
 Requested convergence on MAX density matrix=1.00D-06.
 Requested convergence on             energy=1.00D-06.
 No special actions if energy rises.
 Inv3:  Mode=1 IEnd=    15649968.
 Iteration    1 A*A^-1 deviation from unit magnitude is 6.66D-15 for   1134.
 Iteration    1 A*A^-1 deviation from orthogonality  is 2.29D-15 for   1834    253.
 Iteration    1 A^-1*A deviation from unit magnitude is 6.44D-15 for    552.
 Iteration    1 A^-1*A deviation from orthogonality  is 5.09D-15 for   1435   1401.
 Error on total polarization charges =  0.01608
 SCF Done:  E(RM062X) =  -770.427293442     A.U. after   14 cycles
            NFock= 14  Conv=0.55D-08     -V/T= 2.0034
 D1PCM: PCM CHGder 1st derivatives, ID1Alg=3 FixD1E=F DoIter=F DoCFld=F I1PDM=0.
 Calling FoFJK, ICntrl=      2127 FMM=F ISym2X=0 I1Cent= 0 IOpClX= 0 NMat=1 NMatS=1 NMatT=0.
 -------------------------------------------------------------------
 Center     Atomic                   Forces (Hartrees/Bohr)
 Number     Number              X              Y              Z
 -------------------------------------------------------------------
      1        6          -0.010813969   -0.015240593    0.003573726
      2        6           0.008318001   -0.017749389   -0.005600429
      3        6           0.017407180   -0.002754588   -0.007516020
      4        6           0.005785470    0.013128437   -0.003244124
      5        6          -0.008054191    0.016136239    0.006014440
      6        6          -0.018102051    0.000825843    0.008426309
      7        6          -0.010654405    0.003988445    0.004027058
      8        6           0.001165707   -0.005929120    0.005035379
      9        7          -0.006214386   -0.008505693    0.010868974
     10        6           0.025041144   -0.018584490   -0.004269041
     11        6           0.005917391   -0.000950701   -0.015219948
     12        6          -0.007311439    0.011546171   -0.016343518
     13        6          -0.014724645    0.013043282    0.002642657
     14        6          -0.007412895    0.000229045    0.021272057
     15        6           0.010914240   -0.005839392   -0.043821936
     16        8           0.000235725    0.007393669    0.017022151
     17        9          -0.014858378    0.012619127    0.002141004
     18        1           0.008642356    0.013225400   -0.002578711
     19        1          -0.006093390    0.014087419    0.004470469
     20        1          -0.014825446    0.000578422    0.006801843
     21        1           0.006542166   -0.014576071   -0.004399492
     22        1           0.014332798   -0.001372447   -0.007081464
     23        1           0.001687016    0.000108148    0.001295619
     24        1           0.006007391    0.003374841   -0.010768263
     25        1          -0.007385029    0.002378562    0.013692310
     26        1           0.005568939   -0.008701069    0.012235155
     27        1           0.012094025   -0.009978193   -0.003168717
     28        1           0.004836668   -0.001354145   -0.015560268
     29        1          -0.008045993   -0.001127155    0.020052780
 -------------------------------------------------------------------
 Cartesian Forces:  Max     0.043821936 RMS     0.011217968

 GradGradGradGradGradGradGradGradGradGradGradGradGradGradGradGradGradGrad
 Berny optimization.
 Using GEDIIS/GDIIS optimizer.
 FormGI is forming the generalized inverse of G from B-inverse, IUseBI=4.
 Internal  Forces:  Max     0.020672468 RMS     0.005424749
 Search for a local minimum.
 Step number   2 out of a maximum of  158
 All quantities printed in internal units (Hartrees-Bohrs-Radians)
 Mixed Optimization -- RFO/linear search
 Update second derivatives using D2CorX and points    1    2
 DE= -3.77D-02 DEPred=-3.88D-02 R= 9.73D-01
 TightC=F SS=  1.41D+00  RLast= 3.03D-01 DXNew= 5.0454D-01 9.0949D-01
 Trust test= 9.73D-01 RLast= 3.03D-01 DXMaxT set to 5.05D-01
 ITU=  1  0
 Use linear search instead of GDIIS.
     Eigenvalues ---    0.00859   0.00957   0.01317   0.01474   0.01531
     Eigenvalues ---    0.01737   0.01908   0.01929   0.01938   0.01963
     Eigenvalues ---    0.01967   0.01972   0.01994   0.02001   0.02021
     Eigenvalues ---    0.02022   0.02029   0.02031   0.02032   0.02035
     Eigenvalues ---    0.02037   0.02046   0.02392   0.02392   0.05141
     Eigenvalues ---    0.06503   0.06939   0.15872   0.15999   0.16000
     Eigenvalues ---    0.16000   0.16000   0.16000   0.16000   0.16000
     Eigenvalues ---    0.16000   0.16000   0.16025   0.18698   0.19050
     Eigenvalues ---    0.21938   0.22000   0.22000   0.22000   0.22097
     Eigenvalues ---    0.22478   0.23464   0.24429   0.24988   0.25000
     Eigenvalues ---    0.25010   0.33160   0.33971   0.34374   0.40329
     Eigenvalues ---    0.40404   0.40475   0.40489   0.41323   0.43584
     Eigenvalues ---    0.43795   0.43943   0.44141   0.44206   0.44242
     Eigenvalues ---    0.44259   0.44267   0.44275   0.44326   0.44336
     Eigenvalues ---    0.44359   0.44365   0.44609   0.44749   0.44913
     Eigenvalues ---    0.45012   0.46385   0.53288   0.55655   0.65437
     Eigenvalues ---    0.82842
 RFO step:  Lambda=-2.84497779D-03 EMin= 8.59115770D-03
 Quartic linear search produced a step of  0.57689.
 Iteration  1 RMS(Cart)=  0.10207622 RMS(Int)=  0.00344304
 Iteration  2 RMS(Cart)=  0.00631962 RMS(Int)=  0.00007595
 Iteration  3 RMS(Cart)=  0.00001836 RMS(Int)=  0.00007522
 Iteration  4 RMS(Cart)=  0.00000000 RMS(Int)=  0.00007522
 Variable       Old X    -DE/DX   Delta X   Delta X   Delta X     New X
                                 (Linear)    (Quad)   (Total)
    R1        2.63691  -0.00371  -0.00997   0.00043  -0.00956   2.62735
    R2        2.63818  -0.00274  -0.00832   0.00171  -0.00664   2.63153
    R3        2.00733   0.01601   0.04559  -0.00390   0.04169   2.04902
    R4        2.63861  -0.00337  -0.01002   0.00146  -0.00855   2.63006
    R5        2.00732   0.01598   0.04534  -0.00361   0.04173   2.04905
    R6        2.64596  -0.00546  -0.01367  -0.00164  -0.01528   2.63068
    R7        2.00886   0.01631   0.04596  -0.00324   0.04272   2.05158
    R8        2.65007  -0.00466  -0.01201  -0.00098  -0.01296   2.63711
    R9        2.84777   0.00706   0.02332   0.00108   0.02440   2.87218
   R10        2.63619  -0.00397  -0.01094   0.00065  -0.01029   2.62590
   R11        2.00870   0.01656   0.04641  -0.00303   0.04338   2.05208
   R12        2.00713   0.01604   0.04540  -0.00351   0.04189   2.04902
   R13        2.85721   0.00611   0.02074   0.00083   0.02157   2.87877
   R14        2.74684   0.00774   0.02750  -0.00727   0.02022   2.76706
   R15        2.06852  -0.00113   0.00089  -0.00635  -0.00545   2.06307
   R16        2.64052  -0.00732  -0.02039  -0.00003  -0.02038   2.62015
   R17        2.64756  -0.00477  -0.01341   0.00032  -0.01307   2.63449
   R18        2.54186  -0.00157  -0.00212  -0.00164  -0.00376   2.53810
   R19        1.88616   0.01277   0.03031  -0.00235   0.02796   1.91412
   R20        2.63249  -0.00650  -0.01513  -0.00297  -0.01807   2.61441
   R21        2.50099   0.01953   0.02040   0.01989   0.04029   2.54128
   R22        2.63253  -0.00366  -0.01099   0.00218  -0.00883   2.62370
   R23        2.00818   0.01562   0.04506  -0.00438   0.04068   2.04885
   R24        2.63902  -0.00255  -0.00743   0.00152  -0.00596   2.63306
   R25        2.00632   0.01600   0.04555  -0.00395   0.04159   2.04792
   R26        2.63541  -0.00433  -0.01151   0.00031  -0.01124   2.62417
   R27        2.00637   0.01599   0.04569  -0.00420   0.04149   2.04786
   R28        2.00736   0.01629   0.04551  -0.00279   0.04272   2.05009
   R29        2.33645  -0.01837  -0.01442  -0.01593  -0.03035   2.30610
   R30        2.01865   0.02067   0.05170   0.00458   0.05628   2.07493
    A1        2.09000  -0.00035  -0.00143   0.00048  -0.00100   2.08900
    A2        2.09661   0.00024   0.00084   0.00020   0.00106   2.09767
    A3        2.09658   0.00011   0.00059  -0.00068  -0.00006   2.09651
    A4        2.09471   0.00010   0.00046   0.00058   0.00103   2.09574
    A5        2.09643   0.00024   0.00083   0.00095   0.00178   2.09821
    A6        2.09204  -0.00034  -0.00129  -0.00154  -0.00284   2.08920
    A7        2.10709  -0.00071  -0.00135  -0.00336  -0.00466   2.10243
    A8        2.08551   0.00095   0.00308   0.00395   0.00699   2.09250
    A9        2.09058  -0.00024  -0.00172  -0.00058  -0.00233   2.08825
   A10        2.07289   0.00169   0.00355   0.00517   0.00860   2.08149
   A11        2.09058  -0.00058  -0.00087  -0.00215  -0.00327   2.08732
   A12        2.11970  -0.00110  -0.00266  -0.00290  -0.00580   2.11390
   A13        2.10500  -0.00083  -0.00236  -0.00262  -0.00495   2.10005
   A14        2.09999   0.00063   0.00257   0.00143   0.00396   2.10395
   A15        2.07818   0.00020  -0.00020   0.00123   0.00099   2.07917
   A16        2.09666   0.00010   0.00114  -0.00022   0.00090   2.09756
   A17        2.09560   0.00028   0.00104   0.00098   0.00201   2.09761
   A18        2.09092  -0.00038  -0.00218  -0.00075  -0.00293   2.08799
   A19        1.94738   0.00107   0.00259  -0.00499  -0.00259   1.94478
   A20        1.92032   0.00014   0.00286  -0.00728  -0.00464   1.91568
   A21        1.87123  -0.00088  -0.00690   0.00423  -0.00278   1.86845
   A22        1.96428  -0.00221  -0.00673  -0.01380  -0.02056   1.94372
   A23        1.88640  -0.00033  -0.00492   0.00222  -0.00253   1.88387
   A24        1.86984   0.00231   0.01334   0.02192   0.03533   1.90516
   A25        2.10401  -0.00178  -0.00560  -0.00268  -0.00842   2.09559
   A26        2.12042   0.00343   0.01000   0.00826   0.01811   2.13853
   A27        2.05875  -0.00166  -0.00439  -0.00553  -0.00993   2.04883
   A28        2.15780  -0.00074   0.00331  -0.00986  -0.00655   2.15125
   A29        2.08293   0.00093   0.00609  -0.00083   0.00526   2.08819
   A30        2.04198  -0.00020  -0.00939   0.01064   0.00125   2.04323
   A31        2.12284   0.00445   0.01085   0.01173   0.02267   2.14551
   A32        2.09167  -0.00447  -0.01420  -0.00773  -0.02199   2.06968
   A33        2.06865   0.00002   0.00336  -0.00395  -0.00065   2.06799
   A34        2.08669  -0.00274  -0.00677  -0.00936  -0.01609   2.07060
   A35        2.09325  -0.00054  -0.00248  -0.00529  -0.00780   2.08545
   A36        2.10325   0.00328   0.00925   0.01465   0.02389   2.12713
   A37        2.09291   0.00007   0.00019   0.00229   0.00242   2.09533
   A38        2.09124  -0.00061  -0.00267  -0.00301  -0.00567   2.08558
   A39        2.09903   0.00055   0.00248   0.00072   0.00322   2.10225
   A40        2.09160  -0.00013  -0.00074   0.00192   0.00111   2.09271
   A41        2.09814   0.00026   0.00152  -0.00079   0.00074   2.09889
   A42        2.09344  -0.00012  -0.00078  -0.00115  -0.00191   2.09153
   A43        2.11358   0.00002   0.00086  -0.00105  -0.00023   2.11335
   A44        2.08701  -0.00107  -0.00404  -0.00462  -0.00871   2.07830
   A45        2.08253   0.00105   0.00317   0.00549   0.00861   2.09114
   A46        2.13648   0.00839   0.03212   0.01445   0.04657   2.18305
   A47        2.04802  -0.01064  -0.03477  -0.04250  -0.07728   1.97074
   A48        2.09868   0.00225   0.00265   0.02806   0.03071   2.12938
    D1       -0.00080  -0.00007  -0.00033  -0.00466  -0.00499  -0.00579
    D2       -3.13982   0.00005   0.00045   0.00140   0.00187  -3.13795
    D3        3.14017  -0.00008  -0.00049  -0.00423  -0.00473   3.13544
    D4        0.00115   0.00004   0.00030   0.00183   0.00213   0.00328
    D5       -0.00128  -0.00005  -0.00040  -0.00182  -0.00224  -0.00352
    D6        3.13890   0.00010   0.00052   0.00639   0.00690  -3.13739
    D7        3.14094  -0.00004  -0.00025  -0.00226  -0.00251   3.13843
    D8       -0.00207   0.00011   0.00067   0.00596   0.00663   0.00457
    D9        0.00414   0.00004   0.00024   0.00070   0.00094   0.00508
   D10       -3.14068   0.00011   0.00068   0.00489   0.00558  -3.13510
   D11       -3.14002  -0.00008  -0.00054  -0.00534  -0.00587   3.13729
   D12       -0.00165  -0.00002  -0.00010  -0.00115  -0.00124  -0.00289
   D13       -0.00529   0.00011   0.00057   0.00956   0.01020   0.00491
   D14        3.14028  -0.00037  -0.00188  -0.02467  -0.02664   3.11365
   D15        3.13954   0.00004   0.00011   0.00535   0.00556  -3.13809
   D16        0.00192  -0.00044  -0.00233  -0.02888  -0.03128  -0.02935
   D17        0.00320  -0.00023  -0.00130  -0.01607  -0.01743  -0.01423
   D18       -3.13344  -0.00039  -0.00215  -0.02500  -0.02722   3.12252
   D19        3.14074   0.00025   0.00119   0.01875   0.01999  -3.12246
   D20        0.00410   0.00009   0.00034   0.00983   0.01020   0.01430
   D21       -1.89080  -0.00027   0.00310   0.01017   0.01316  -1.87764
   D22        2.19921   0.00172   0.00782   0.03722   0.04493   2.24414
   D23        0.17149  -0.00061  -0.00568   0.01266   0.00695   0.17844
   D24        1.25488  -0.00076   0.00056  -0.02502  -0.02441   1.23047
   D25       -0.93829   0.00122   0.00528   0.00203   0.00736  -0.93093
   D26       -2.96601  -0.00110  -0.00822  -0.02253  -0.03062  -2.99663
   D27        0.00005   0.00021   0.00124   0.01235   0.01356   0.01361
   D28       -3.14013   0.00006   0.00032   0.00415   0.00447  -3.13566
   D29        3.13676   0.00037   0.00208   0.02117   0.02322  -3.12321
   D30       -0.00343   0.00022   0.00116   0.01297   0.01412   0.01070
   D31        1.72177  -0.00127  -0.01045  -0.13260  -0.14318   1.57859
   D32       -1.42236  -0.00095  -0.00896  -0.10780  -0.11675  -1.53911
   D33       -2.39274  -0.00194  -0.00978  -0.15658  -0.16641  -2.55915
   D34        0.74631  -0.00162  -0.00829  -0.13178  -0.13998   0.60634
   D35       -0.33141  -0.00062  -0.00046  -0.13626  -0.13676  -0.46817
   D36        2.80765  -0.00029   0.00103  -0.11146  -0.11033   2.69732
   D37       -2.97352  -0.00034  -0.00122  -0.02753  -0.02876  -3.00229
   D38        0.13396  -0.00036  -0.00104  -0.02923  -0.03028   0.10368
   D39        1.12613  -0.00022  -0.00185  -0.00527  -0.00726   1.11887
   D40       -2.04957  -0.00024  -0.00167  -0.00697  -0.00878  -2.05834
   D41       -0.94493  -0.00002  -0.00059  -0.01408  -0.01452  -0.95945
   D42        2.16255  -0.00004  -0.00041  -0.01578  -0.01604   2.14652
   D43       -3.14149   0.00027   0.00154   0.01789   0.01917  -3.12232
   D44       -0.00781   0.00039   0.00262   0.02386   0.02623   0.01841
   D45        0.00255  -0.00005   0.00006  -0.00608  -0.00597  -0.00342
   D46        3.13622   0.00008   0.00114  -0.00010   0.00109   3.13731
   D47       -3.14107  -0.00040  -0.00232  -0.02589  -0.02844   3.11367
   D48       -0.01295  -0.00067  -0.00382  -0.04161  -0.04549  -0.05844
   D49       -0.00195  -0.00009  -0.00087  -0.00171  -0.00267  -0.00463
   D50        3.12617  -0.00036  -0.00237  -0.01742  -0.01972   3.10645
   D51        3.12586  -0.00002  -0.00025  -0.00076  -0.00102   3.12484
   D52       -0.01377  -0.00008   0.00037  -0.00585  -0.00548  -0.01925
   D53        0.01763  -0.00002  -0.00071   0.00110   0.00039   0.01802
   D54       -3.12199  -0.00008  -0.00009  -0.00399  -0.00408  -3.12608
   D55       -0.00169   0.00016   0.00077   0.01008   0.01080   0.00911
   D56        3.14037   0.00013   0.00078   0.00804   0.00887  -3.13395
   D57       -3.13547   0.00006  -0.00020   0.00420   0.00384  -3.13162
   D58        0.00659   0.00003  -0.00019   0.00216   0.00192   0.00851
   D59        0.00017  -0.00013  -0.00080  -0.00619  -0.00693  -0.00676
   D60       -3.13944  -0.00002  -0.00001  -0.00158  -0.00152  -3.14096
   D61        3.14130  -0.00010  -0.00081  -0.00415  -0.00497   3.13633
   D62        0.00168   0.00000  -0.00002   0.00047   0.00045   0.00213
   D63        0.00040  -0.00002  -0.00002  -0.00141  -0.00132  -0.00092
   D64       -3.13830   0.00015   0.00106   0.00677   0.00789  -3.13041
   D65        3.14001  -0.00012  -0.00082  -0.00605  -0.00680   3.13320
   D66        0.00130   0.00004   0.00027   0.00213   0.00241   0.00371
   D67        0.00052   0.00013   0.00087   0.00543   0.00626   0.00678
   D68       -3.12764   0.00041   0.00241   0.02118   0.02357  -3.10407
   D69        3.13923  -0.00004  -0.00021  -0.00273  -0.00291   3.13632
   D70        0.01107   0.00025   0.00133   0.01302   0.01440   0.02546
         Item               Value     Threshold  Converged?
 Maximum Force            0.020672     0.000450     NO 
 RMS     Force            0.005425     0.000300     NO 
 Maximum Displacement     0.434100     0.001800     NO 
 RMS     Displacement     0.104103     0.001200     NO 
 Predicted change in Energy=-5.625824D-03
 GradGradGradGradGradGradGradGradGradGradGradGradGradGradGradGradGradGrad

                          Input orientation:                          
 ---------------------------------------------------------------------
 Center     Atomic      Atomic             Coordinates (Angstroms)
 Number     Number       Type             X           Y           Z
 ---------------------------------------------------------------------
      1          6           0        3.432003    3.383391   -1.630427
[truncated: 1,530,664 more chars]
