# Supplementary material for: Rotational Barriers in N-Benzhydrylformamides: An NMR and DFT Study
Source: Molecules. 2023 Jan 5;28(2):535. doi: 10.3390/molecules28020535 (PMC9863877; doi:10.3390/molecules28020535)
Supplement: Supplementary file 1 [file molecules-28-00535-s001.zip › Supplementary_Materials/Quantum_chemistry_output_files/Gaussian_output_files/Conformations/BHFA_oF/BHFA_oF_conf5_low-energy.log]

 Entering Gaussian System, Link 0=g16
 Initial command:
 /home/aikhl/g16/l1.exe "/home/aikhl/works/aikhl/Gau-2096.inp" -scrdir="/home/aikhl/works/aikhl/"
 Entering Link 1 = /home/aikhl/g16/l1.exe PID=      2098.
  
 Copyright (c) 1988,1990,1992,1993,1995,1998,2003,2009,2016,
            Gaussian, Inc.  All Rights Reserved.
  
 This is part of the Gaussian(R) 16 program.  It is based on
 the Gaussian(R) 09 system (copyright 2009, Gaussian, Inc.),
 the Gaussian(R) 03 system (copyright 2003, Gaussian, Inc.),
 the Gaussian(R) 98 system (copyright 1998, Gaussian, Inc.),
 the Gaussian(R) 94 system (copyright 1995, Gaussian, Inc.),
 the Gaussian 92(TM) system (copyright 1992, Gaussian, Inc.),
 the Gaussian 90(TM) system (copyright 1990, Gaussian, Inc.),
 the Gaussian 88(TM) system (copyright 1988, Gaussian, Inc.),
 the Gaussian 86(TM) system (copyright 1986, Carnegie Mellon
 University), and the Gaussian 82(TM) system (copyright 1983,
 Carnegie Mellon University). Gaussian is a federally registered
 trademark of Gaussian, Inc.
  
 This software contains proprietary and confidential information,
 including trade secrets, belonging to Gaussian, Inc.
  
 This software is provided under written license and may be
 used, copied, transmitted, or stored only in accord with that
 written license.
  
 The following legend is applicable only to US Government
 contracts under FAR:
  
                    RESTRICTED RIGHTS LEGEND
  
 Use, reproduction and disclosure by the US Government is
 subject to restrictions as set forth in subparagraphs (a)
 and (c) of the Commercial Computer Software - Restricted
 Rights clause in FAR 52.227-19.
  
 Gaussian, Inc.
 340 Quinnipiac St., Bldg. 40, Wallingford CT 06492
  
  
 ---------------------------------------------------------------
 Warning -- This program may not be used in any manner that
 competes with the business of Gaussian, Inc. or will provide
 assistance to any competitor of Gaussian, Inc.  The licensee
 of this program is prohibited from giving any competitor of
 Gaussian, Inc. access to this program.  By using this program,
 the user acknowledges that Gaussian, Inc. is engaged in the
 business of creating and licensing software in the field of
 computational chemistry and represents and warrants to the
 licensee that it is not a competitor of Gaussian, Inc. and that
 it will not use this program in any manner prohibited above.
 ---------------------------------------------------------------
  

 Cite this work as:
 Gaussian 16, Revision A.03,
 M. J. Frisch, G. W. Trucks, H. B. Schlegel, G. E. Scuseria, 
 M. A. Robb, J. R. Cheeseman, G. Scalmani, V. Barone, 
 G. A. Petersson, H. Nakatsuji, X. Li, M. Caricato, A. V. Marenich, 
 J. Bloino, B. G. Janesko, R. Gomperts, B. Mennucci, H. P. Hratchian, 
 J. V. Ortiz, A. F. Izmaylov, J. L. Sonnenberg, D. Williams-Young, 
 F. Ding, F. Lipparini, F. Egidi, J. Goings, B. Peng, A. Petrone, 
 T. Henderson, D. Ranasinghe, V. G. Zakrzewski, J. Gao, N. Rega, 
 G. Zheng, W. Liang, M. Hada, M. Ehara, K. Toyota, R. Fukuda, 
 J. Hasegawa, M. Ishida, T. Nakajima, Y. Honda, O. Kitao, H. Nakai, 
 T. Vreven, K. Throssell, J. A. Montgomery, Jr., J. E. Peralta, 
 F. Ogliaro, M. J. Bearpark, J. J. Heyd, E. N. Brothers, K. N. Kudin, 
 V. N. Staroverov, T. A. Keith, R. Kobayashi, J. Normand, 
 K. Raghavachari, A. P. Rendell, J. C. Burant, S. S. Iyengar, 
 J. Tomasi, M. Cossi, J. M. Millam, M. Klene, C. Adamo, R. Cammi, 
 J. W. Ochterski, R. L. Martin, K. Morokuma, O. Farkas, 
 J. B. Foresman, and D. J. Fox, Gaussian, Inc., Wallingford CT, 2016.
 
 ******************************************
 Gaussian 16:  ES64L-G16RevA.03 25-Dec-2016
                14-Nov-2005 
 ******************************************
 %nprocshared=8
 Will use up to    8 processors via shared memory.
 %mem=5GB
 %chk=BHFA_oF_M062X.chk
 ----------------------------------------------------------------------
 # opt freq M062X/6-311+G* nosymm Integral(Grid=SuperFine) scrf=(IEFPCM
 , solvent=dimethylsulfoxide) pop=(nboread,mk,dipole)
 ----------------------------------------------------------------------
 1/18=20,19=15,26=6,38=1/1,3;
 2/9=110,12=2,15=1,17=6,18=5,40=1/2;
 3/5=4,6=6,7=11,11=2,25=1,30=1,70=2201,71=1,72=21,74=-55,75=-7/1,2,3;
 4//1;
 5/5=2,38=5,53=21/2;
 6/7=2,8=2,9=2,10=2,15=24,20=1,28=1,40=2/1,2,7;
 7/30=1/1,2,3,16;
 1/18=20,19=15,26=6/3(2);
 2/9=110,15=1/2;
 99//99;
 2/9=110,15=1/2;
 3/5=4,6=6,7=11,11=2,25=1,30=1,70=2205,71=1,72=21,74=-55,75=-7/1,2,3;
 4/5=5,16=3,69=1/1;
 5/5=2,38=5,53=21/2;
 7/30=1/1,2,3,16;
 1/18=20,19=15,26=6/3(-5);
 2/9=110,15=1/2;
 6/7=2,8=2,9=2,10=2,15=24,19=2,20=1,28=1,40=2/1,2,7;
 99/9=1/99;
 ------------------------
 BHFA_oF_M062X
 ------------------------
 Symbolic Z-matrix:
 Charge =  0 Multiplicity = 1
 C                     0.04351  -3.81114  -0.13023 
 N                    -1.06845  -3.05012  -0.13759 
 O                     1.11275  -3.47269  -0.609 
 C                    -1.10533  -1.73413  -0.76268 
 C                    -2.54261  -1.4238   -1.15031 
 C                    -0.50071  -0.65421   0.12216 
 C                    -2.98592  -1.69437  -2.44399 
 C                    -4.3113   -1.45939  -2.79748 
 C                    -5.2055   -0.95712  -1.85528 
 C                    -4.76883  -0.68942  -0.56064 
 C                    -3.44097  -0.91898  -0.21031 
 C                    -0.1174   -0.85571   1.44497 
 C                     0.3955    0.18974   2.21092 
 C                     0.53073   1.45917   1.65998 
 C                     0.15497   1.68698   0.33813 
 C                    -0.34977   0.62898  -0.39136 
 H                    -0.10272  -4.78628   0.35515 
 H                    -1.90768  -3.40939   0.2947 
 H                    -0.50485  -1.79844  -1.6742 
 H                    -2.28935  -2.08578  -3.17884 
 H                    -4.64457  -1.66615  -3.80818 
 H                    -6.2378   -0.77222  -2.12991 
 H                    -5.46007  -0.29676   0.17645 
 H                    -3.10209  -0.69818   0.79749 
 H                    -0.22367  -1.84261   1.88053 
 H                     0.688     0.00905   3.23838 
 H                     0.92918   2.27479   2.25154 
 H                     0.24843   2.66149  -0.126 
 F                    -0.7106    0.84349  -1.67659 
 

 GradGradGradGradGradGradGradGradGradGradGradGradGradGradGradGradGradGrad
 Berny optimization.
 Initialization pass.
                           ----------------------------
                           !    Initial Parameters    !
                           ! (Angstroms and Degrees)  !
 --------------------------                            --------------------------
 ! Name  Definition              Value          Derivative Info.                !
 --------------------------------------------------------------------------------
 ! R1    R(1,2)                  1.3475         estimate D2E/DX2                !
 ! R2    R(1,3)                  1.2194         estimate D2E/DX2                !
 ! R3    R(1,17)                 1.099          estimate D2E/DX2                !
 ! R4    R(2,4)                  1.4574         estimate D2E/DX2                !
 ! R5    R(2,18)                 1.0101         estimate D2E/DX2                !
 ! R6    R(4,5)                  1.5206         estimate D2E/DX2                !
 ! R7    R(4,6)                  1.5214         estimate D2E/DX2                !
 ! R8    R(4,19)                 1.0934         estimate D2E/DX2                !
 ! R9    R(5,7)                  1.394          estimate D2E/DX2                !
 ! R10   R(5,11)                 1.3948         estimate D2E/DX2                !
 ! R11   R(6,12)                 1.3919         estimate D2E/DX2                !
 ! R12   R(6,16)                 1.3903         estimate D2E/DX2                !
 ! R13   R(7,8)                  1.3917         estimate D2E/DX2                !
 ! R14   R(7,20)                 1.0855         estimate D2E/DX2                !
 ! R15   R(8,9)                  1.3927         estimate D2E/DX2                !
 ! R16   R(8,21)                 1.0841         estimate D2E/DX2                !
 ! R17   R(9,10)                 1.3923         estimate D2E/DX2                !
 ! R18   R(9,22)                 1.0841         estimate D2E/DX2                !
 ! R19   R(10,11)                1.3924         estimate D2E/DX2                !
 ! R20   R(10,23)                1.0841         estimate D2E/DX2                !
 ! R21   R(11,24)                1.0859         estimate D2E/DX2                !
 ! R22   R(12,13)                1.3938         estimate D2E/DX2                !
 ! R23   R(12,25)                1.084          estimate D2E/DX2                !
 ! R24   R(13,14)                1.3904         estimate D2E/DX2                !
 ! R25   R(13,26)                1.0835         estimate D2E/DX2                !
 ! R26   R(14,15)                1.393          estimate D2E/DX2                !
 ! R27   R(14,27)                1.0835         estimate D2E/DX2                !
 ! R28   R(15,16)                1.3807         estimate D2E/DX2                !
 ! R29   R(15,28)                1.0834         estimate D2E/DX2                !
 ! R30   R(16,29)                1.3521         estimate D2E/DX2                !
 ! A1    A(2,1,3)              124.3802         estimate D2E/DX2                !
 ! A2    A(2,1,17)             113.1867         estimate D2E/DX2                !
 ! A3    A(3,1,17)             122.433          estimate D2E/DX2                !
 ! A4    A(1,2,4)              122.2226         estimate D2E/DX2                !
 ! A5    A(1,2,18)             118.843          estimate D2E/DX2                !
 ! A6    A(4,2,18)             118.9298         estimate D2E/DX2                !
 ! A7    A(2,4,5)              108.5137         estimate D2E/DX2                !
 ! A8    A(2,4,6)              112.4229         estimate D2E/DX2                !
 ! A9    A(2,4,19)             106.8915         estimate D2E/DX2                !
 ! A10   A(5,4,6)              112.2725         estimate D2E/DX2                !
 ! A11   A(5,4,19)             108.5765         estimate D2E/DX2                !
 ! A12   A(6,4,19)             107.9591         estimate D2E/DX2                !
 ! A13   A(4,5,7)              119.8362         estimate D2E/DX2                !
 ! A14   A(4,5,11)             120.7195         estimate D2E/DX2                !
 ! A15   A(7,5,11)             119.396          estimate D2E/DX2                !
 ! A16   A(4,6,12)             124.0146         estimate D2E/DX2                !
 ! A17   A(4,6,16)             118.9102         estimate D2E/DX2                !
 ! A18   A(12,6,16)            117.0477         estimate D2E/DX2                !
 ! A19   A(5,7,8)              120.3841         estimate D2E/DX2                !
 ! A20   A(5,7,20)             119.6126         estimate D2E/DX2                !
 ! A21   A(8,7,20)             120.0025         estimate D2E/DX2                !
 ! A22   A(7,8,9)              120.0346         estimate D2E/DX2                !
 ! A23   A(7,8,21)             119.8252         estimate D2E/DX2                !
 ! A24   A(9,8,21)             120.1401         estimate D2E/DX2                !
 ! A25   A(8,9,10)             119.8055         estimate D2E/DX2                !
 ! A26   A(8,9,22)             120.0999         estimate D2E/DX2                !
 ! A27   A(10,9,22)            120.0944         estimate D2E/DX2                !
 ! A28   A(9,10,11)            120.0906         estimate D2E/DX2                !
 ! A29   A(9,10,23)            120.1251         estimate D2E/DX2                !
 ! A30   A(11,10,23)           119.7836         estimate D2E/DX2                !
 ! A31   A(5,11,10)            120.2881         estimate D2E/DX2                !
 ! A32   A(5,11,24)            119.8706         estimate D2E/DX2                !
 ! A33   A(10,11,24)           119.8402         estimate D2E/DX2                !
 ! A34   A(6,12,13)            120.9983         estimate D2E/DX2                !
 ! A35   A(6,12,25)            119.1232         estimate D2E/DX2                !
 ! A36   A(13,12,25)           119.8784         estimate D2E/DX2                !
 ! A37   A(12,13,14)           120.1881         estimate D2E/DX2                !
 ! A38   A(12,13,26)           119.6958         estimate D2E/DX2                !
 ! A39   A(14,13,26)           120.1161         estimate D2E/DX2                !
 ! A40   A(13,14,15)           119.9391         estimate D2E/DX2                !
 ! A41   A(13,14,27)           120.4446         estimate D2E/DX2                !
 ! A42   A(15,14,27)           119.6162         estimate D2E/DX2                !
 ! A43   A(14,15,16)           118.3378         estimate D2E/DX2                !
 ! A44   A(14,15,28)           122.0291         estimate D2E/DX2                !
 ! A45   A(16,15,28)           119.6331         estimate D2E/DX2                !
 ! A46   A(6,16,15)            123.4888         estimate D2E/DX2                !
 ! A47   A(6,16,29)            117.9401         estimate D2E/DX2                !
 ! A48   A(15,16,29)           118.5698         estimate D2E/DX2                !
 ! D1    D(3,1,2,4)              1.5864         estimate D2E/DX2                !
 ! D2    D(3,1,2,18)          -179.2038         estimate D2E/DX2                !
 ! D3    D(17,1,2,4)          -178.3261         estimate D2E/DX2                !
 ! D4    D(17,1,2,18)            0.8836         estimate D2E/DX2                !
 ! D5    D(1,2,4,5)            155.0486         estimate D2E/DX2                !
 ! D6    D(1,2,4,6)            -80.1617         estimate D2E/DX2                !
 ! D7    D(1,2,4,19)            38.1259         estimate D2E/DX2                !
 ! D8    D(18,2,4,5)           -24.1605         estimate D2E/DX2                !
 ! D9    D(18,2,4,6)           100.6292         estimate D2E/DX2                !
 ! D10   D(18,2,4,19)         -141.0832         estimate D2E/DX2                !
 ! D11   D(2,4,5,7)            -95.0807         estimate D2E/DX2                !
 ! D12   D(2,4,5,11)            82.3755         estimate D2E/DX2                !
 ! D13   D(6,4,5,7)            140.0408         estimate D2E/DX2                !
 ! D14   D(6,4,5,11)           -42.503          estimate D2E/DX2                !
 ! D15   D(19,4,5,7)            20.7555         estimate D2E/DX2                !
 ! D16   D(19,4,5,11)         -161.7883         estimate D2E/DX2                !
 ! D17   D(2,4,6,12)            -8.0343         estimate D2E/DX2                !
 ! D18   D(2,4,6,16)           173.9344         estimate D2E/DX2                !
 ! D19   D(5,4,6,12)           114.663          estimate D2E/DX2                !
 ! D20   D(5,4,6,16)           -63.3683         estimate D2E/DX2                !
 ! D21   D(19,4,6,12)         -125.691          estimate D2E/DX2                !
 ! D22   D(19,4,6,16)           56.2777         estimate D2E/DX2                !
 ! D23   D(4,5,7,8)            177.7032         estimate D2E/DX2                !
 ! D24   D(4,5,7,20)            -2.6104         estimate D2E/DX2                !
 ! D25   D(11,5,7,8)             0.2132         estimate D2E/DX2                !
 ! D26   D(11,5,7,20)          179.8995         estimate D2E/DX2                !
 ! D27   D(4,5,11,10)         -177.3702         estimate D2E/DX2                !
 ! D28   D(4,5,11,24)            3.0085         estimate D2E/DX2                !
 ! D29   D(7,5,11,10)            0.0971         estimate D2E/DX2                !
 ! D30   D(7,5,11,24)         -179.5241         estimate D2E/DX2                !
 ! D31   D(4,6,12,13)         -178.1475         estimate D2E/DX2                !
 ! D32   D(4,6,12,25)            1.7402         estimate D2E/DX2                !
 ! D33   D(16,6,12,13)          -0.0825         estimate D2E/DX2                !
 ! D34   D(16,6,12,25)         179.8052         estimate D2E/DX2                !
 ! D35   D(4,6,16,15)          178.284          estimate D2E/DX2                !
 ! D36   D(4,6,16,29)           -2.1395         estimate D2E/DX2                !
 ! D37   D(12,6,16,15)           0.1162         estimate D2E/DX2                !
 ! D38   D(12,6,16,29)         179.6927         estimate D2E/DX2                !
 ! D39   D(5,7,8,9)             -0.3091         estimate D2E/DX2                !
 ! D40   D(5,7,8,21)           179.5478         estimate D2E/DX2                !
 ! D41   D(20,7,8,9)          -179.9943         estimate D2E/DX2                !
 ! D42   D(20,7,8,21)           -0.1374         estimate D2E/DX2                !
 ! D43   D(7,8,9,10)             0.0934         estimate D2E/DX2                !
 ! D44   D(7,8,9,22)           179.9042         estimate D2E/DX2                !
 ! D45   D(21,8,9,10)         -179.7631         estimate D2E/DX2                !
 ! D46   D(21,8,9,22)            0.0477         estimate D2E/DX2                !
 ! D47   D(8,9,10,11)            0.2159         estimate D2E/DX2                !
 ! D48   D(8,9,10,23)          179.8951         estimate D2E/DX2                !
 ! D49   D(22,9,10,11)        -179.5949         estimate D2E/DX2                !
 ! D50   D(22,9,10,23)           0.0842         estimate D2E/DX2                !
 ! D51   D(9,10,11,5)           -0.3119         estimate D2E/DX2                !
 ! D52   D(9,10,11,24)         179.3095         estimate D2E/DX2                !
 ! D53   D(23,10,11,5)        -179.9922         estimate D2E/DX2                !
 ! D54   D(23,10,11,24)         -0.3708         estimate D2E/DX2                !
 ! D55   D(6,12,13,14)           0.085          estimate D2E/DX2                !
 ! D56   D(6,12,13,26)        -179.9534         estimate D2E/DX2                !
 ! D57   D(25,12,13,14)       -179.8019         estimate D2E/DX2                !
 ! D58   D(25,12,13,26)          0.1597         estimate D2E/DX2                !
 ! D59   D(12,13,14,15)         -0.1137         estimate D2E/DX2                !
 ! D60   D(12,13,14,27)       -179.9835         estimate D2E/DX2                !
 ! D61   D(26,13,14,15)        179.9249         estimate D2E/DX2                !
 ! D62   D(26,13,14,27)          0.055          estimate D2E/DX2                !
 ! D63   D(13,14,15,16)          0.1409         estimate D2E/DX2                !
 ! D64   D(13,14,15,28)       -179.8203         estimate D2E/DX2                !
 ! D65   D(27,14,15,16)       -179.9881         estimate D2E/DX2                !
 ! D66   D(27,14,15,28)          0.0507         estimate D2E/DX2                !
 ! D67   D(14,15,16,6)          -0.1464         estimate D2E/DX2                !
 ! D68   D(14,15,16,29)       -179.7205         estimate D2E/DX2                !
 ! D69   D(28,15,16,6)         179.8157         estimate D2E/DX2                !
 ! D70   D(28,15,16,29)          0.2417         estimate D2E/DX2                !
 --------------------------------------------------------------------------------
 Trust Radius=3.00D-01 FncErr=5.00D-06 GrdErr=5.00D-06 EigMax=2.50D+02 EigMin=1.00D-04
 Number of steps in this run=    158 maximum allowed number of steps=    174.
 GradGradGradGradGradGradGradGradGradGradGradGradGradGradGradGradGradGrad

                          Input orientation:                          
 ---------------------------------------------------------------------
 Center     Atomic      Atomic             Coordinates (Angstroms)
 Number     Number       Type             X           Y           Z
 ---------------------------------------------------------------------
      1          6           0        0.043508   -3.811141   -0.130232
      2          7           0       -1.068455   -3.050116   -0.137591
      3          8           0        1.112745   -3.472694   -0.609000
      4          6           0       -1.105325   -1.734128   -0.762684
      5          6           0       -2.542611   -1.423795   -1.150314
      6          6           0       -0.500710   -0.654208    0.122161
      7          6           0       -2.985918   -1.694365   -2.443991
      8          6           0       -4.311297   -1.459386   -2.797481
      9          6           0       -5.205497   -0.957115   -1.855276
     10          6           0       -4.768832   -0.689419   -0.560639
     11          6           0       -3.440966   -0.918982   -0.210314
     12          6           0       -0.117403   -0.855714    1.444969
     13          6           0        0.395496    0.189735    2.210920
     14          6           0        0.530729    1.459168    1.659984
     15          6           0        0.154974    1.686977    0.338133
     16          6           0       -0.349765    0.628975   -0.391355
     17          1           0       -0.102719   -4.786277    0.355149
     18          1           0       -1.907678   -3.409394    0.294702
     19          1           0       -0.504847   -1.798436   -1.674196
     20          1           0       -2.289351   -2.085782   -3.178836
     21          1           0       -4.644566   -1.666149   -3.808179
     22          1           0       -6.237796   -0.772215   -2.129914
     23          1           0       -5.460066   -0.296756    0.176448
     24          1           0       -3.102092   -0.698177    0.797487
     25          1           0       -0.223670   -1.842614    1.880527
     26          1           0        0.687997    0.009052    3.238379
     27          1           0        0.929183    2.274785    2.251535
     28          1           0        0.248430    2.661489   -0.126000
     29          9           0       -0.710599    0.843488   -1.676591
 ---------------------------------------------------------------------
                    Distance matrix (angstroms):
                    1          2          3          4          5
     1  C    0.000000
     2  N    1.347470   0.000000
     3  O    1.219440   2.271218   0.000000
     4  C    2.456379   1.457369   2.822422   0.000000
     5  C    3.664424   2.417367   4.225238   1.520643   0.000000
     6  C    3.213425   2.475920   3.328918   1.521426   2.526028
     7  C    4.360234   3.291536   4.829978   2.522896   1.394034
     8  C    5.622214   4.485695   6.185717   3.807117   2.417163
     9  C    6.218786   4.944311   6.913865   4.313805   2.793872
    10  C    5.752305   4.409609   6.507066   3.814908   2.417247
    11  C    4.529079   3.189958   5.236094   2.534718   1.394804
    12  C    3.352864   2.867821   3.546919   2.573195   3.597199
    13  C    4.648860   4.260903   4.677583   3.846561   4.746983
    14  C    5.587344   5.110999   5.459880   4.329334   5.065044
    15  C    5.519157   4.915602   5.332597   3.808426   4.378281
    16  C    4.465140   3.757209   4.360045   2.508588   3.098138
    17  H    1.099030   2.046874   2.032839   3.401527   4.418798
    18  H    2.036933   1.010076   3.153354   2.137370   2.536497
    19  H    2.595284   2.060464   2.560154   1.093418   2.137122
    20  H    4.208691   3.416094   4.483507   2.713553   2.148783
    21  H    6.332955   5.308215   6.829713   4.669677   3.397234
    22  H    7.258690   5.990014   7.977231   5.397856   3.877959
    23  H    6.537146   5.192866   7.342027   4.681002   3.397360
    24  H    4.521726   3.246793   5.238416   2.737591   2.152549
    25  H    2.826594   2.498904   3.262041   2.788485   3.839127
    26  H    5.133886   4.882705   5.206274   4.718388   5.634759
    27  H    6.595129   6.168716   6.422606   5.412589   6.107817
    28  H    6.475874   5.861463   6.213576   4.643217   5.052591
    29  F    4.962406   4.201992   4.805597   2.763176   2.962061
                    6          7          8          9         10
     6  C    0.000000
     7  C    3.720661   0.000000
     8  C    4.867566   1.391690   0.000000
     9  C    5.112439   2.411774   1.392702   0.000000
    10  C    4.322536   2.781315   2.409492   1.392272   0.000000
    11  C    2.970816   2.407821   2.782615   2.412659   1.392356
    12  C    1.391887   4.904663   5.995961   6.065526   5.068127
    13  C    2.424529   6.054089   7.068068   7.015721   5.926612
    14  C    2.809826   6.257331   7.199456   7.148410   6.134569
    15  C    2.440843   5.388774   6.299147   6.366861   5.540660
    16  C    1.390339   4.069463   5.083742   5.313838   4.614648
    17  H    4.157725   5.070300   6.222492   6.751800   6.276585
    18  H    3.098448   3.406518   4.375101   4.638069   4.039316
    19  H    2.129829   2.599832   3.983188   4.778778   4.544392
    20  H    4.018112   1.085546   2.150830   3.395528   3.866861
    21  H    5.800271   2.147771   1.084126   2.152023   3.393517
    22  H    6.164408   3.394660   2.151569   1.084092   2.151124
    23  H    4.972518   3.865413   3.393469   2.151460   1.084106
    24  H    2.687971   3.393091   3.868515   3.395366   2.150024
    25  H    2.140306   5.133561   6.224092   6.289589   5.286553
    26  H    3.400552   6.977722   7.973761   7.849336   6.685610
    27  H    3.893305   7.289042   8.179195   8.058869   7.011576
    28  H    3.408319   5.899793   6.701457   6.769787   6.049001
    29  F    2.350033   3.493806   4.418671   4.845432   4.479331
                   11         12         13         14         15
    11  C    0.000000
    12  C    3.713494   0.000000
    13  C    4.670125   1.393811   0.000000
    14  C    4.992792   2.413501   1.390424   0.000000
    15  C    4.474662   2.786495   2.409754   1.392975   0.000000
    16  C    3.461859   2.372842   2.742295   2.381697   1.380682
    17  H    5.140001   4.078878   5.334117   6.411664   6.478404
    18  H    2.967855   3.324076   4.682973   5.613619   5.498128
    19  H    3.396643   3.281467   4.456183   4.775056   4.078350
    20  H    3.391130   5.254522   6.437068   6.628250   5.707671
    21  H    3.866723   6.981946   8.066975   8.151815   7.174325
    22  H    3.395388   7.088439   7.985534   8.071885   7.280549
    23  H    2.147909   5.519568   6.217987   6.416679   5.957349
    24  H    1.085934   3.058173   3.875474   4.312242   4.063059
    25  H    3.946607   1.083963   2.150109   3.394042   3.870447
    26  H    5.459218   2.147745   1.083455   2.149163   3.392782
    27  H    5.946348   3.397928   2.152651   1.083480   2.146165
    28  H    5.141841   3.869431   3.404760   2.171407   1.083433
    29  F    3.565273   3.603235   4.094335   3.612851   2.349426
                   16         17         18         19         20
    16  C    0.000000
    17  H    5.472043   0.000000
    18  H    4.382487   2.270977   0.000000
    19  H    2.749919   3.634163   2.905113   0.000000
    20  H    4.347637   4.956116   3.736722   2.351800   0.000000
    21  H    5.948747   6.906292   5.230974   4.659255   2.473702
    22  H    6.297208   7.741279   5.619911   5.841876   4.291377
    23  H    5.224419   6.992060   4.724612   5.498556   4.950957
    24  H    3.278716   5.089643   3.005015   3.750396   4.289189
    25  H    3.359479   3.317613   2.793837   3.566100   5.470221
    26  H    3.825732   5.650967   5.204665   5.368732   7.377912
    27  H    3.365898   7.383746   6.647320   5.836003   7.672186
    28  H    2.135267   7.471548   6.456114   4.780718   6.188435
    29  F    1.352053   6.015957   4.837975   2.649925   3.651003
                   21         22         23         24         25
    21  H    0.000000
    22  H    2.480740   0.000000
    23  H    4.291565   2.479966   0.000000
    24  H    4.952611   4.290431   2.471208   0.000000
    25  H    7.206722   7.307469   5.719563   3.281467   0.000000
    26  H    8.994249   8.797474   6.875145   4.563212   2.470540
    27  H    9.127857   8.935709   7.193143   5.215739   4.291817
    28  H    7.498553   7.607702   6.436584   4.833858   4.953380
    29  F    5.130111   5.776323   5.224112   3.770548   4.483897
                   26         27         28         29
    26  H    0.000000
    27  H    2.483058   0.000000
    28  H    4.306703   2.503126   0.000000
    29  F    5.177768   4.490843   2.574723   0.000000
 Symmetry turned off by external request.
 Stoichiometry    C14H12FNO
 Framework group  C1[X(C14H12FNO)]
 Deg. of freedom    81
 Full point group                 C1      NOp   1
 Rotational constants (GHZ):           0.6415557           0.3892632           0.2993817
 Standard basis: 6-311+G(d) (5D, 7F)
   410 basis functions,   672 primitive gaussians,   427 cartesian basis functions
    60 alpha electrons       60 beta electrons
       nuclear repulsion energy      1151.9225255089 Hartrees.
 NAtoms=   29 NActive=   29 NUniq=   29 SFac= 1.00D+00 NAtFMM=   60 NAOKFM=F Big=F
 Integral buffers will be    131072 words long.
 Raffenetti 2 integral format.
 Two-electron integral symmetry is turned off.
 ------------------------------------------------------------------------------
 Polarizable Continuum Model (PCM)
 =================================
 Model                : PCM.
 Atomic radii         : UFF (Universal Force Field).
 Polarization charges : Total charges.
 Charge compensation  : None.
 Solution method      : On-the-fly selection.
 Cavity type          : Scaled VdW (van der Waals Surface) (Alpha=1.100).
 Cavity algorithm     : GePol (No added spheres)
                        Default sphere list used, NSphG=   29.
                        Lebedev-Laikov grids with approx.  5.0 points / Ang**2.
                        Smoothing algorithm: York/Karplus (Gamma=1.0000).
                        Polarization charges: spherical gaussians, with
                                              point-specific exponents (IZeta= 3).
                        Self-potential: point-specific (ISelfS= 7).
                        Self-field    : sphere-specific E.n sum rule (ISelfD= 2).
 1st derivatives      : Analytical E(r).r(x)/FMM algorithm (CHGder, D1EAlg=3).
                        Cavity 1st derivative terms included.
 Solvent              : DiMethylSulfoxide, Eps=  46.826000 Eps(inf)=   2.007889
 ------------------------------------------------------------------------------
 One-electron integrals computed using PRISM.
 NBasis=   410 RedAO= T EigKep=  1.13D-06  NBF=   410
 NBsUse=   409 1.00D-06 EigRej=  8.24D-07 NBFU=   409
 ExpMin= 4.38D-02 ExpMax= 1.14D+04 ExpMxC= 1.72D+03 IAcc=3 IRadAn=         7 AccDes= 0.00D+00
 Harris functional with IExCor= 1009 and IRadAn=       7 diagonalized for initial guess.
 HarFok:  IExCor= 1009 AccDes= 0.00D+00 IRadAn=         7 IDoV= 1 UseB2=F ITyADJ=14
 ICtDFT=  3500011 ScaDFX=  1.000000  1.000000  1.000000  1.000000
 FoFCou: FMM=F IPFlag=           0 FMFlag=      100000 FMFlg1=           0
         NFxFlg=           0 DoJE=T BraDBF=F KetDBF=T FulRan=T
         wScrn=  0.000000 ICntrl=       500 IOpCl=  0 I1Cent=   200000004 NGrid=           0
         NMat0=    1 NMatS0=      1 NMatT0=    0 NMatD0=    1 NMtDS0=    0 NMtDT0=    0
 Symmetry not used in FoFCou.
 Requested convergence on RMS density matrix=1.00D-08 within 128 cycles.
 Requested convergence on MAX density matrix=1.00D-06.
 Requested convergence on             energy=1.00D-06.
 No special actions if energy rises.
 Inv3:  Mode=1 IEnd=    15897612.
 Iteration    1 A*A^-1 deviation from unit magnitude is 8.88D-15 for    230.
 Iteration    1 A*A^-1 deviation from orthogonality  is 2.33D-15 for   1716    227.
 Iteration    1 A^-1*A deviation from unit magnitude is 8.88D-15 for    230.
 Iteration    1 A^-1*A deviation from orthogonality  is 1.09D-13 for   1209   1208.
 Error on total polarization charges =  0.01576
 SCF Done:  E(RM062X) =  -770.439197433     A.U. after   16 cycles
            NFock= 16  Conv=0.41D-08     -V/T= 2.0037

 **********************************************************************

            Population analysis using the SCF density.

 **********************************************************************

 Alpha  occ. eigenvalues --  -25.26389 -19.61029 -14.78908 -10.65433 -10.63814
 Alpha  occ. eigenvalues --  -10.60916 -10.56985 -10.56636 -10.55887 -10.55885
 Alpha  occ. eigenvalues --  -10.55809 -10.55415 -10.55399 -10.55294 -10.55289
 Alpha  occ. eigenvalues --  -10.55253 -10.55155  -1.38287  -1.17886  -1.05945
 Alpha  occ. eigenvalues --   -0.98417  -0.97444  -0.90175  -0.86162  -0.85660
 Alpha  occ. eigenvalues --   -0.85354  -0.79807  -0.72634  -0.71273  -0.70523
 Alpha  occ. eigenvalues --   -0.69158  -0.67972  -0.63878  -0.63290  -0.59609
 Alpha  occ. eigenvalues --   -0.59213  -0.58059  -0.57553  -0.55254  -0.53907
 Alpha  occ. eigenvalues --   -0.53377  -0.52260  -0.51452  -0.50546  -0.49890
 Alpha  occ. eigenvalues --   -0.49161  -0.48673  -0.47335  -0.45198  -0.44275
 Alpha  occ. eigenvalues --   -0.43673  -0.42249  -0.41377  -0.40935  -0.35715
 Alpha  occ. eigenvalues --   -0.34175  -0.32414  -0.32006  -0.31621  -0.30587
 Alpha virt. eigenvalues --   -0.00183   0.00377   0.00794   0.01162   0.01660
 Alpha virt. eigenvalues --    0.01944   0.02306   0.02521   0.03522   0.03749
 Alpha virt. eigenvalues --    0.03938   0.04261   0.05113   0.05293   0.05678
 Alpha virt. eigenvalues --    0.06215   0.06871   0.07113   0.07633   0.08009
 Alpha virt. eigenvalues --    0.08776   0.09569   0.10481   0.10538   0.10813
 Alpha virt. eigenvalues --    0.11614   0.12169   0.12751   0.13437   0.13554
 Alpha virt. eigenvalues --    0.14168   0.14576   0.14787   0.15075   0.15371
 Alpha virt. eigenvalues --    0.15817   0.16099   0.16882   0.16940   0.17618
 Alpha virt. eigenvalues --    0.17987   0.18399   0.18922   0.19526   0.19594
 Alpha virt. eigenvalues --    0.19734   0.20689   0.20787   0.21230   0.21581
 Alpha virt. eigenvalues --    0.21972   0.22187   0.22363   0.22635   0.22787
 Alpha virt. eigenvalues --    0.23317   0.23568   0.23784   0.24177   0.24476
 Alpha virt. eigenvalues --    0.24839   0.25192   0.25390   0.25703   0.26213
 Alpha virt. eigenvalues --    0.26481   0.26874   0.27508   0.27703   0.28085
 Alpha virt. eigenvalues --    0.28661   0.29018   0.29412   0.29875   0.30867
 Alpha virt. eigenvalues --    0.31212   0.31775   0.32440   0.33253   0.33448
 Alpha virt. eigenvalues --    0.33789   0.34215   0.35283   0.36012   0.36342
 Alpha virt. eigenvalues --    0.36646   0.37535   0.38578   0.39022   0.39676
 Alpha virt. eigenvalues --    0.40386   0.41316   0.42260   0.43436   0.44031
 Alpha virt. eigenvalues --    0.44600   0.46617   0.48456   0.49355   0.50676
 Alpha virt. eigenvalues --    0.51978   0.53890   0.55295   0.55636   0.56500
 Alpha virt. eigenvalues --    0.57112   0.57426   0.57747   0.58151   0.58956
 Alpha virt. eigenvalues --    0.59219   0.59771   0.60936   0.61524   0.62057
 Alpha virt. eigenvalues --    0.62263   0.63580   0.63929   0.64986   0.65933
 Alpha virt. eigenvalues --    0.66626   0.67411   0.68331   0.68881   0.69870
 Alpha virt. eigenvalues --    0.70448   0.71473   0.72558   0.73178   0.74025
 Alpha virt. eigenvalues --    0.74412   0.74512   0.75339   0.75567   0.76060
 Alpha virt. eigenvalues --    0.77340   0.77440   0.77687   0.78598   0.79650
 Alpha virt. eigenvalues --    0.79974   0.80221   0.81754   0.83343   0.83877
 Alpha virt. eigenvalues --    0.86007   0.86687   0.87184   0.87821   0.88029
 Alpha virt. eigenvalues --    0.89005   0.89779   0.90144   0.90558   0.91311
 Alpha virt. eigenvalues --    0.92103   0.93574   0.94697   0.95821   0.97055
 Alpha virt. eigenvalues --    0.98656   1.00250   1.01757   1.02839   1.03942
 Alpha virt. eigenvalues --    1.05467   1.06133   1.06983   1.07140   1.08430
 Alpha virt. eigenvalues --    1.09987   1.10830   1.13114   1.16681   1.17719
 Alpha virt. eigenvalues --    1.18750   1.21439   1.22962   1.23863   1.25070
 Alpha virt. eigenvalues --    1.25451   1.26728   1.28220   1.28974   1.29745
 Alpha virt. eigenvalues --    1.32744   1.33381   1.33939   1.36189   1.38417
 Alpha virt. eigenvalues --    1.43215   1.43565   1.44684   1.46948   1.49069
 Alpha virt. eigenvalues --    1.52680   1.53737   1.54071   1.55667   1.56431
 Alpha virt. eigenvalues --    1.57433   1.58646   1.59993   1.60548   1.62604
 Alpha virt. eigenvalues --    1.64479   1.65522   1.66142   1.67662   1.69806
 Alpha virt. eigenvalues --    1.75352   1.77940   1.78471   1.81669   1.82184
 Alpha virt. eigenvalues --    1.83150   1.84264   1.85177   1.85620   1.86998
 Alpha virt. eigenvalues --    1.88814   1.90316   1.91629   1.93205   1.94841
 Alpha virt. eigenvalues --    1.95690   1.96813   1.97189   1.98610   2.00756
 Alpha virt. eigenvalues --    2.01940   2.03055   2.03715   2.04611   2.05766
 Alpha virt. eigenvalues --    2.06260   2.12072   2.18827   2.21275   2.22664
 Alpha virt. eigenvalues --    2.23997   2.26200   2.29786   2.30391   2.32224
 Alpha virt. eigenvalues --    2.32709   2.33332   2.35383   2.35869   2.36498
 Alpha virt. eigenvalues --    2.36685   2.40377   2.44731   2.45973   2.46351
 Alpha virt. eigenvalues --    2.49567   2.50887   2.54069   2.59897   2.65593
 Alpha virt. eigenvalues --    2.66881   2.69784   2.73462   2.74540   2.75377
 Alpha virt. eigenvalues --    2.78417   2.80607   2.82617   2.83393   2.83707
 Alpha virt. eigenvalues --    2.85119   2.88378   2.89491   2.92634   2.93740
 Alpha virt. eigenvalues --    2.94620   2.96635   2.98619   2.99805   3.00641
 Alpha virt. eigenvalues --    3.03184   3.04756   3.14231   3.15520   3.19194
 Alpha virt. eigenvalues --    3.23813   3.24022   3.27794   3.32369   3.34546
 Alpha virt. eigenvalues --    3.36022   3.36385   3.36678   3.37056   3.39105
 Alpha virt. eigenvalues --    3.40271   3.41275   3.41789   3.44478   3.46103
 Alpha virt. eigenvalues --    3.49236   3.58508   3.61877   3.63417   3.65202
 Alpha virt. eigenvalues --    3.68472   3.71343   3.71928   3.73025   3.89159
 Alpha virt. eigenvalues --    3.90329   3.93565   3.95722   4.01800   4.06032
 Alpha virt. eigenvalues --    4.06308   4.06837   4.07738   4.14785   4.20970
 Alpha virt. eigenvalues --    4.36500   4.59159   4.80644   4.81364   4.94076
 Alpha virt. eigenvalues --    4.97846   5.17275   5.30880   5.83361   6.51889
 Alpha virt. eigenvalues --    6.63908   6.90293  23.42646  23.47773  23.85338
 Alpha virt. eigenvalues --   23.92385  23.92528  23.93486  23.97280  23.98417
 Alpha virt. eigenvalues --   24.12149  24.12261  24.12650  24.13441  24.22577
 Alpha virt. eigenvalues --   24.22611  35.61890  50.08096  66.96056
          Condensed to atoms (all electrons):
               1          2          3          4          5          6
     1  C    5.028762   0.136825   0.443941   0.099246  -0.420555   0.133870
     2  N    0.136825   8.135473  -0.196091  -0.337218  -1.253283  -0.410874
     3  O    0.443941  -0.196091   8.000319   0.072123   0.209029  -0.017032
     4  C    0.099246  -0.337218   0.072123  17.747075  -9.053159   1.050733
     5  C   -0.420555  -1.253283   0.209029  -9.053159  29.220904  -3.765123
     6  C    0.133870  -0.410874  -0.017032   1.050733  -3.765123  17.316222
     7  C   -0.083132   0.290006   0.015289  -3.434688  -4.454809   1.452277
     8  C   -0.013549   0.003073  -0.006170  -0.829854   1.979459  -0.043993
     9  C   -0.001830   0.018255   0.000257  -0.096627  -2.025063  -0.016763
    10  C   -0.019490  -0.009060  -0.000730  -0.103008   2.205885  -0.429123
    11  C    0.144300   0.257067  -0.034407   4.913910 -10.456740  -0.430495
    12  C    0.022497   1.603326  -0.215412  -4.130266  -0.917917  -1.595386
    13  C   -0.033572  -0.207340   0.024640   0.841190   0.092090  -0.367402
    14  C    0.003688   0.037988   0.000843  -0.713413   0.134731  -0.979694
    15  C   -0.013214  -0.089884   0.005845   0.501341   0.260402  -2.636113
    16  C   -0.004034  -0.870817   0.129840  -0.318656   3.161505  -4.364634
    17  H    0.433054  -0.209795  -0.049349   0.056419   0.034371   0.026924
    18  H   -0.021675   0.185722   0.001509   0.078606   0.114979   0.038556
    19  H    0.027619   0.003146   0.005565   0.364806  -0.278663   0.152747
    20  H   -0.000498   0.006396  -0.000218   0.029906  -0.011527  -0.011699
    21  H    0.000099   0.000291  -0.000001   0.011076  -0.027768  -0.000284
    22  H    0.000001  -0.000118   0.000000   0.004885   0.067761  -0.000160
    23  H    0.000049   0.000388  -0.000000   0.009394  -0.005850   0.001798
    24  H    0.002045   0.011054   0.000015   0.032251   0.041406   0.051376
    25  H    0.005459   0.039268   0.000014   0.060714  -0.051623  -0.057202
    26  H    0.000777   0.000337   0.000015  -0.006079  -0.003651   0.033320
    27  H   -0.000057  -0.000064  -0.000002   0.009004   0.000017   0.045840
    28  H    0.000094   0.000265   0.000011  -0.003234  -0.001251   0.055345
    29  F    0.001684  -0.004376  -0.000462  -0.114234   0.208710  -0.174632
               7          8          9         10         11         12
     1  C   -0.083132  -0.013549  -0.001830  -0.019490   0.144300   0.022497
     2  N    0.290006   0.003073   0.018255  -0.009060   0.257067   1.603326
     3  O    0.015289  -0.006170   0.000257  -0.000730  -0.034407  -0.215412
     4  C   -3.434688  -0.829854  -0.096627  -0.103008   4.913910  -4.130266
     5  C   -4.454809   1.979459  -2.025063   2.205885 -10.456740  -0.917917
     6  C    1.452277  -0.043993  -0.016763  -0.429123  -0.430495  -1.595386
     7  C   25.386007  -4.181099   2.132856  -3.140381  -8.697983   1.238116
     8  C   -4.181099   8.928526  -0.802094   1.982863  -0.500688   0.000647
     9  C    2.132856  -0.802094   6.592451  -1.158429   1.157707   0.035352
    10  C   -3.140381   1.982863  -1.158429  12.652747  -5.487413  -0.007341
    11  C   -8.697983  -0.500688   1.157707  -5.487413  26.375354  -0.362059
    12  C    1.238116   0.000647   0.035352  -0.007341  -0.362059  26.879489
    13  C    0.148435  -0.016849   0.005895  -0.028186  -0.302113  -3.529052
    14  C    0.034661  -0.004927   0.002167  -0.000832  -0.013331   1.159972
    15  C   -0.455698   0.021571  -0.019676   0.212297   0.079010  -1.345429
    16  C   -0.756376  -0.087294  -0.004043  -0.129770  -0.206991 -12.699368
    17  H   -0.003189  -0.002236   0.000172  -0.002817  -0.010884  -0.025062
    18  H   -0.020449  -0.012064   0.000526   0.001050  -0.023936  -0.105071
    19  H    0.156612  -0.000187   0.003092  -0.016326  -0.060160   0.063316
    20  H    0.284487   0.061179  -0.011453   0.004336  -0.032787  -0.003098
    21  H    0.063534   0.205929   0.093565  -0.053292   0.034370  -0.000000
    22  H   -0.107909   0.141136   0.221645   0.114047  -0.109264  -0.000416
    23  H    0.027415  -0.038311   0.078852   0.255919  -0.000891   0.001939
    24  H    0.026656  -0.012924  -0.012143  -0.045258   0.244928  -0.053521
    25  H   -0.003561   0.001100  -0.000359   0.008430   0.017518   0.458207
    26  H   -0.000390  -0.000034   0.000018   0.000541   0.002557  -0.035558
    27  H   -0.000025   0.000006  -0.000020  -0.000045  -0.001136  -0.070756
    28  H   -0.000435  -0.000199   0.000099   0.000005   0.002811   0.029614
    29  F   -0.076641  -0.005574  -0.009611   0.030444  -0.148907   0.076118
              13         14         15         16         17         18
     1  C   -0.033572   0.003688  -0.013214  -0.004034   0.433054  -0.021675
     2  N   -0.207340   0.037988  -0.089884  -0.870817  -0.209795   0.185722
     3  O    0.024640   0.000843   0.005845   0.129840  -0.049349   0.001509
     4  C    0.841190  -0.713413   0.501341  -0.318656   0.056419   0.078606
     5  C    0.092090   0.134731   0.260402   3.161505   0.034371   0.114979
     6  C   -0.367402  -0.979694  -2.636113  -4.364634   0.026924   0.038556
     7  C    0.148435   0.034661  -0.455698  -0.756376  -0.003189  -0.020449
     8  C   -0.016849  -0.004927   0.021571  -0.087294  -0.002236  -0.012064
     9  C    0.005895   0.002167  -0.019676  -0.004043   0.000172   0.000526
    10  C   -0.028186  -0.000832   0.212297  -0.129770  -0.002817   0.001050
    11  C   -0.302113  -0.013331   0.079010  -0.206991  -0.010884  -0.023936
    12  C   -3.529052   1.159972  -1.345429 -12.699368  -0.025062  -0.105071
    13  C    8.312355  -0.162203   0.713005   0.450875   0.004052   0.010847
    14  C   -0.162203   6.456647  -0.284497   0.422625  -0.000138  -0.001877
    15  C    0.713005  -0.284497  11.905701  -2.856128  -0.000043   0.005231
    16  C    0.450875   0.422625  -2.856128  24.589173   0.013811   0.044558
    17  H    0.004052  -0.000138  -0.000043   0.013811   0.502238   0.009430
    18  H    0.010847  -0.001877   0.005231   0.044558   0.009430   0.297050
    19  H   -0.022111   0.006078  -0.034437  -0.053711  -0.000068  -0.001630
    20  H    0.000730  -0.000030   0.001281   0.013029   0.000000   0.000102
    21  H    0.000018  -0.000006  -0.000017   0.000094   0.000000   0.000004
    22  H   -0.000012  -0.000013   0.000088   0.000075  -0.000000   0.000002
    23  H    0.000109   0.000042  -0.001426  -0.001710   0.000000   0.000005
    24  H   -0.003107  -0.000368  -0.000630   0.047537   0.000004  -0.001424
    25  H   -0.058691  -0.022147   0.009253  -0.068276  -0.000998  -0.002718
    26  H    0.296292   0.053944  -0.016949   0.007451  -0.000002  -0.000002
    27  H    0.075384   0.253718   0.066127  -0.045136  -0.000000   0.000000
    28  H   -0.024586   0.064363   0.348431  -0.140015   0.000000  -0.000001
    29  F   -0.009809   0.021560  -0.335757   0.635730  -0.000004   0.000115
              19         20         21         22         23         24
     1  C    0.027619  -0.000498   0.000099   0.000001   0.000049   0.002045
     2  N    0.003146   0.006396   0.000291  -0.000118   0.000388   0.011054
     3  O    0.005565  -0.000218  -0.000001   0.000000  -0.000000   0.000015
     4  C    0.364806   0.029906   0.011076   0.004885   0.009394   0.032251
     5  C   -0.278663  -0.011527  -0.027768   0.067761  -0.005850   0.041406
     6  C    0.152747  -0.011699  -0.000284  -0.000160   0.001798   0.051376
     7  C    0.156612   0.284487   0.063534  -0.107909   0.027415   0.026656
     8  C   -0.000187   0.061179   0.205929   0.141136  -0.038311  -0.012924
     9  C    0.003092  -0.011453   0.093565   0.221645   0.078852  -0.012143
    10  C   -0.016326   0.004336  -0.053292   0.114047   0.255919  -0.045258
    11  C   -0.060160  -0.032787   0.034370  -0.109264  -0.000891   0.244928
    12  C    0.063316  -0.003098  -0.000000  -0.000416   0.001939  -0.053521
    13  C   -0.022111   0.000730   0.000018  -0.000012   0.000109  -0.003107
    14  C    0.006078  -0.000030  -0.000006  -0.000013   0.000042  -0.000368
    15  C   -0.034437   0.001281  -0.000017   0.000088  -0.001426  -0.000630
    16  C   -0.053711   0.013029   0.000094   0.000075  -0.001710   0.047537
    17  H   -0.000068   0.000000   0.000000  -0.000000   0.000000   0.000004
    18  H   -0.001630   0.000102   0.000004   0.000002   0.000005  -0.001424
    19  H    0.368388   0.003267  -0.000012  -0.000005   0.000015   0.000019
    20  H    0.003267   0.404789  -0.004232  -0.000189   0.000055  -0.000173
    21  H   -0.000012  -0.004232   0.407656  -0.004968  -0.000152   0.000057
    22  H   -0.000005  -0.000189  -0.004968   0.407237  -0.005009  -0.000242
    23  H    0.000015   0.000055  -0.000152  -0.005009   0.407082  -0.003821
    24  H    0.000019  -0.000173   0.000057  -0.000242  -0.003821   0.389864
    25  H   -0.000322   0.000003  -0.000000   0.000000  -0.000001   0.000001
    26  H    0.000019  -0.000000  -0.000000   0.000000   0.000000  -0.000028
    27  H   -0.000004   0.000000  -0.000000   0.000000  -0.000000  -0.000003
    28  H    0.000012  -0.000000  -0.000000   0.000000   0.000000  -0.000013
    29  F   -0.005457   0.000331  -0.000002  -0.000008  -0.000005   0.000890
              25         26         27         28         29
     1  C    0.005459   0.000777  -0.000057   0.000094   0.001684
     2  N    0.039268   0.000337  -0.000064   0.000265  -0.004376
     3  O    0.000014   0.000015  -0.000002   0.000011  -0.000462
     4  C    0.060714  -0.006079   0.009004  -0.003234  -0.114234
     5  C   -0.051623  -0.003651   0.000017  -0.001251   0.208710
     6  C   -0.057202   0.033320   0.045840   0.055345  -0.174632
     7  C   -0.003561  -0.000390  -0.000025  -0.000435  -0.076641
     8  C    0.001100  -0.000034   0.000006  -0.000199  -0.005574
     9  C   -0.000359   0.000018  -0.000020   0.000099  -0.009611
    10  C    0.008430   0.000541  -0.000045   0.000005   0.030444
    11  C    0.017518   0.002557  -0.001136   0.002811  -0.148907
    12  C    0.458207  -0.035558  -0.070756   0.029614   0.076118
    13  C   -0.058691   0.296292   0.075384  -0.024586  -0.009809
    14  C   -0.022147   0.053944   0.253718   0.064363   0.021560
    15  C    0.009253  -0.016949   0.066127   0.348431  -0.335757
    16  C   -0.068276   0.007451  -0.045136  -0.140015   0.635730
    17  H   -0.000998  -0.000002  -0.000000   0.000000  -0.000004
    18  H   -0.002718  -0.000002   0.000000  -0.000001   0.000115
    19  H   -0.000322   0.000019  -0.000004   0.000012  -0.005457
    20  H    0.000003  -0.000000   0.000000  -0.000000   0.000331
    21  H   -0.000000  -0.000000  -0.000000  -0.000000  -0.000002
    22  H    0.000000   0.000000   0.000000   0.000000  -0.000008
    23  H   -0.000001   0.000000  -0.000000   0.000000  -0.000005
    24  H    0.000001  -0.000028  -0.000003  -0.000013   0.000890
    25  H    0.396205  -0.002751  -0.000237   0.000039  -0.000298
    26  H   -0.002751   0.402896  -0.004511  -0.000136   0.000068
    27  H   -0.000237  -0.004511   0.397429  -0.003825  -0.000442
    28  H    0.000039  -0.000136  -0.003825   0.386253  -0.003260
    29  F   -0.000298   0.000068  -0.000442  -0.003260   9.055971
 Mulliken charges:
               1
     1  C    0.127595
     2  N   -0.139962
     3  O   -0.389380
     4  C   -0.742244
     5  C    0.995733
     6  C    0.941601
     7  C    0.160414
     8  C   -0.767443
     9  C   -0.184799
    10  C   -0.837065
    11  C   -0.349349
    12  C   -0.472881
    13  C   -0.210885
    14  C   -0.469551
    15  C   -0.039685
    16  C   -0.909343
    17  H    0.224109
    18  H    0.402556
    19  H    0.318388
    20  H    0.266012
    21  H    0.274040
    22  H    0.271437
    23  H    0.274116
    24  H    0.285552
    25  H    0.272970
    26  H    0.271856
    27  H    0.278737
    28  H    0.289615
    29  F   -0.142142
 Sum of Mulliken charges =  -0.00000
 Mulliken charges with hydrogens summed into heavy atoms:
               1
     1  C    0.351704
     2  N    0.262594
     3  O   -0.389380
     4  C   -0.423856
     5  C    0.995733
     6  C    0.941601
     7  C    0.426425
     8  C   -0.493403
     9  C    0.086638
    10  C   -0.562950
    11  C   -0.063796
    12  C   -0.199911
    13  C    0.060970
    14  C   -0.190814
    15  C    0.249930
    16  C   -0.909343
    29  F   -0.142142
 Electronic spatial extent (au):  <R**2>=           5227.2921
 Charge=              0.0000 electrons
 Dipole moment (field-independent basis, Debye):
    X=             -4.7371    Y=             -0.1915    Z=              3.0895  Tot=              5.6588
 Quadrupole moment (field-independent basis, Debye-Ang):
   XX=            -92.0527   YY=            -91.1635   ZZ=            -90.9315
   XY=             16.5841   XZ=              4.6032   YZ=             -2.4201
 Traceless Quadrupole moment (field-independent basis, Debye-Ang):
   XX=             -0.6702   YY=              0.2191   ZZ=              0.4510
   XY=             16.5841   XZ=              4.6032   YZ=             -2.4201
 Octapole moment (field-independent basis, Debye-Ang**2):
  XXX=            348.7348  YYY=            264.8323  ZZZ=            108.6251  XYY=            112.2004
  XXY=            101.5300  XXZ=             21.8526  XZZ=            129.3750  YZZ=             78.4158
  YYZ=             68.0174  XYZ=            -10.5083
 Hexadecapole moment (field-independent basis, Debye-Ang**3):
 XXXX=          -3206.2871 YYYY=          -1894.7731 ZZZZ=          -1208.6468 XXXY=           -488.3141
 XXXZ=           -547.5689 YYYX=           -353.6864 YYYZ=           -413.3446 ZZZX=           -571.1634
 ZZZY=           -239.2900 XXYY=          -1071.4670 XXZZ=           -736.3377 YYZZ=           -559.0812
 XXYZ=            -77.4459 YYXZ=           -217.3187 ZZXY=           -104.1627
 N-N= 1.151922525509D+03 E-N=-4.102018314358D+03  KE= 7.675821009834D+02
 Merz-Kollman atomic radii used.

 **********************************************************************

            Electrostatic Properties Using The SCF Density

 **********************************************************************

       Atomic Center    1 is at   0.043508 -3.811141 -0.130232
       Atomic Center    2 is at  -1.068455 -3.050116 -0.137591
       Atomic Center    3 is at   1.112745 -3.472694 -0.609000
       Atomic Center    4 is at  -1.105325 -1.734128 -0.762684
       Atomic Center    5 is at  -2.542611 -1.423795 -1.150314
       Atomic Center    6 is at  -0.500710 -0.654208  0.122161
       Atomic Center    7 is at  -2.985918 -1.694365 -2.443991
       Atomic Center    8 is at  -4.311297 -1.459386 -2.797481
       Atomic Center    9 is at  -5.205497 -0.957115 -1.855276
       Atomic Center   10 is at  -4.768832 -0.689419 -0.560639
       Atomic Center   11 is at  -3.440966 -0.918982 -0.210314
       Atomic Center   12 is at  -0.117403 -0.855714  1.444969
       Atomic Center   13 is at   0.395496  0.189735  2.210920
       Atomic Center   14 is at   0.530729  1.459168  1.659984
       Atomic Center   15 is at   0.154974  1.686977  0.338133
       Atomic Center   16 is at  -0.349765  0.628975 -0.391355
       Atomic Center   17 is at  -0.102719 -4.786277  0.355149
       Atomic Center   18 is at  -1.907678 -3.409394  0.294702
       Atomic Center   19 is at  -0.504847 -1.798436 -1.674196
       Atomic Center   20 is at  -2.289351 -2.085782 -3.178836
       Atomic Center   21 is at  -4.644566 -1.666149 -3.808179
       Atomic Center   22 is at  -6.237796 -0.772215 -2.129914
       Atomic Center   23 is at  -5.460066 -0.296756  0.176448
       Atomic Center   24 is at  -3.102092 -0.698177  0.797487
       Atomic Center   25 is at  -0.223670 -1.842614  1.880527
       Atomic Center   26 is at   0.687997  0.009052  3.238379
       Atomic Center   27 is at   0.929183  2.274785  2.251535
       Atomic Center   28 is at   0.248430  2.661489 -0.126000
       Atomic Center   29 is at  -0.710599  0.843488 -1.676591
    1255 points will be used for fitting atomic charges
 Fitting point charges to electrostatic potential
 The dipole moment will be constrained to the correct value
 Charges from ESP fit, RMS=   0.00174 RRMS=   0.08005:
 ESP charges:
               1
     1  C    0.588432
     2  N   -0.587001
     3  O   -0.645083
     4  C    0.001235
     5  C    0.156687
     6  C   -0.116007
     7  C   -0.248919
     8  C   -0.129861
     9  C   -0.155232
    10  C   -0.204195
    11  C   -0.112499
    12  C    0.019890
    13  C   -0.328276
    14  C   -0.074948
    15  C   -0.327800
    16  C    0.362009
    17  H    0.042234
    18  H    0.361120
    19  H    0.196381
    20  H    0.164152
    21  H    0.156430
    22  H    0.158696
    23  H    0.171183
    24  H    0.123111
    25  H    0.126026
    26  H    0.194226
    27  H    0.162121
    28  H    0.213187
    29  F   -0.267297
 Sum of ESP charges =   0.00000
 ESP charges with hydrogens summed into heavy atoms:
               1
     1  C    0.630666
     2  N   -0.225881
     3  O   -0.645083
     4  C    0.197616
     5  C    0.156687
     6  C   -0.116007
     7  C   -0.084767
     8  C    0.026569
     9  C    0.003464
    10  C   -0.033012
    11  C    0.010612
    12  C    0.145915
    13  C   -0.134051
    14  C    0.087174
    15  C   -0.114613
    16  C    0.362009
    29  F   -0.267297
 Charge=   0.00000 Dipole=    -4.7371    -0.1915     3.0895 Tot=     5.6588
 -----------------------------------------------------------------

              Electrostatic Properties (Atomic Units)

 -----------------------------------------------------------------
    Center     Electric         -------- Electric Field --------
               Potential          X             Y             Z
 -----------------------------------------------------------------
    1 Atom    -14.662241
    2 Atom    -18.339795
    3 Atom    -22.412261
    4 Atom    -14.699971
    5 Atom    -14.747816
    6 Atom    -14.751953
    7 Atom    -14.761654
    8 Atom    -14.760421
    9 Atom    -14.759311
   10 Atom    -14.757111
   11 Atom    -14.756354
   12 Atom    -14.756774
   13 Atom    -14.760440
   14 Atom    -14.755789
   15 Atom    -14.760482
   16 Atom    -14.686557
   17 Atom     -1.064802
   18 Atom     -0.969363
   19 Atom     -1.100533
   20 Atom     -1.090010
   21 Atom     -1.088277
   22 Atom     -1.086613
   23 Atom     -1.084701
   24 Atom     -1.082605
   25 Atom     -1.082106
   26 Atom     -1.086478
   27 Atom     -1.083330
   28 Atom     -1.078297
   29 Atom    -26.593130
 -----------------------------------------------------------------
 ******************************Gaussian NBO Version 3.1******************************
             N A T U R A L   A T O M I C   O R B I T A L   A N D
          N A T U R A L   B O N D   O R B I T A L   A N A L Y S I S
 ******************************Gaussian NBO Version 3.1******************************

       /RESON  / : Allow strongly delocalized NBO set
       /BNDIDX / : Print bond indices based on the NAO density matrix

 Analyzing the SCF density

 Job title: BHFA_oF_M062X                                        

 Storage needed:    507262 in NPA,    674493 in NBO ( 671084145 available)
 GSVD:  LWork=       61386 too small for GESVD, short by      149981 words or      149981 for optimal perf.


 NATURAL POPULATIONS:  Natural atomic orbital occupancies 
                                                          
   NAO  Atom  No  lang   Type(AO)    Occupancy      Energy
 ----------------------------------------------------------
     1    C    1  S      Cor( 1S)     1.99954     -10.52672
     2    C    1  S      Val( 2S)     0.85143      -0.17888
     3    C    1  S      Ryd( 4S)     0.00946       0.70870
     4    C    1  S      Ryd( 3S)     0.00013       0.67800
     5    C    1  S      Ryd( 5S)     0.00004      22.96643
     6    C    1  px     Val( 2p)     0.76728      -0.00829
     7    C    1  px     Ryd( 4p)     0.01329       1.07665
     8    C    1  px     Ryd( 3p)     0.00078       0.52250
     9    C    1  px     Ryd( 5p)     0.00014       2.37677
    10    C    1  py     Val( 2p)     0.98029      -0.07856
    11    C    1  py     Ryd( 4p)     0.00347       1.23512
    12    C    1  py     Ryd( 3p)     0.00022       0.47383
    13    C    1  py     Ryd( 5p)     0.00011       2.20624
    14    C    1  pz     Val( 2p)     0.79310      -0.10547
    15    C    1  pz     Ryd( 4p)     0.00297       0.94282
    16    C    1  pz     Ryd( 3p)     0.00024       0.48488
    17    C    1  pz     Ryd( 5p)     0.00007       2.29608
    18    C    1  dxy    Ryd( 3d)     0.00318       2.33776
    19    C    1  dxz    Ryd( 3d)     0.00330       1.95069
    20    C    1  dyz    Ryd( 3d)     0.00147       1.70681
    21    C    1  dx2y2  Ryd( 3d)     0.00283       2.16534
    22    C    1  dz2    Ryd( 3d)     0.00172       1.77560

    23    N    2  S      Cor( 1S)     1.99942     -14.61623
    24    N    2  S      Val( 2S)     1.26558      -0.60293
    25    N    2  S      Ryd( 4S)     0.00122       1.31809
    26    N    2  S      Ryd( 3S)     0.00027       1.18245
    27    N    2  S      Ryd( 5S)     0.00000      35.27234
    28    N    2  px     Val( 2p)     1.39418      -0.29415
    29    N    2  px     Ryd( 4p)     0.00267       0.97483
    30    N    2  px     Ryd( 3p)     0.00026       0.80187
    31    N    2  px     Ryd( 5p)     0.00012       4.27584
    32    N    2  py     Val( 2p)     1.35917      -0.28453
    33    N    2  py     Ryd( 4p)     0.00332       0.82619
    34    N    2  py     Ryd( 3p)     0.00038       0.80264
    35    N    2  py     Ryd( 5p)     0.00005       4.32396
    36    N    2  pz     Val( 2p)     1.60703      -0.30909
    37    N    2  pz     Ryd( 3p)     0.00575       0.68796
    38    N    2  pz     Ryd( 4p)     0.00029       0.80618
    39    N    2  pz     Ryd( 5p)     0.00000       4.02652
    40    N    2  dxy    Ryd( 3d)     0.00081       2.74725
    41    N    2  dxz    Ryd( 3d)     0.00060       2.32721
    42    N    2  dyz    Ryd( 3d)     0.00052       2.52324
    43    N    2  dx2y2  Ryd( 3d)     0.00049       2.65993
    44    N    2  dz2    Ryd( 3d)     0.00048       2.40388

    45    O    3  S      Cor( 1S)     1.99978     -19.35445
    46    O    3  S      Val( 2S)     1.70548      -0.98500
    47    O    3  S      Ryd( 3S)     0.00311       1.01540
    48    O    3  S      Ryd( 4S)     0.00017       1.55439
    49    O    3  S      Ryd( 5S)     0.00000      49.75517
    50    O    3  px     Val( 2p)     1.61223      -0.34772
    51    O    3  px     Ryd( 3p)     0.00118       0.85216
    52    O    3  px     Ryd( 4p)     0.00008       1.16726
    53    O    3  px     Ryd( 5p)     0.00007       5.01291
    54    O    3  py     Val( 2p)     1.79944      -0.33850
    55    O    3  py     Ryd( 3p)     0.00199       0.77529
    56    O    3  py     Ryd( 4p)     0.00009       1.12192
    57    O    3  py     Ryd( 5p)     0.00002       4.97807
    58    O    3  pz     Val( 2p)     1.55510      -0.31177
    59    O    3  pz     Ryd( 3p)     0.00155       0.71185
    60    O    3  pz     Ryd( 4p)     0.00008       1.10511
    61    O    3  pz     Ryd( 5p)     0.00003       4.87444
    62    O    3  dxy    Ryd( 3d)     0.00124       3.26580
    63    O    3  dxz    Ryd( 3d)     0.00143       3.35190
    64    O    3  dyz    Ryd( 3d)     0.00031       3.02826
    65    O    3  dx2y2  Ryd( 3d)     0.00120       3.39756
    66    O    3  dz2    Ryd( 3d)     0.00081       3.09965

    67    C    4  S      Cor( 1S)     1.99909     -10.46323
    68    C    4  S      Val( 2S)     0.91843      -0.21121
    69    C    4  S      Ryd( 4S)     0.00250       1.21783
    70    C    4  S      Ryd( 3S)     0.00020       0.80764
    71    C    4  S      Ryd( 5S)     0.00001      23.43589
    72    C    4  px     Val( 2p)     1.10771      -0.12463
    73    C    4  px     Ryd( 4p)     0.00649       0.71769
    74    C    4  px     Ryd( 3p)     0.00238       0.58250
    75    C    4  px     Ryd( 5p)     0.00022       2.32728
    76    C    4  py     Val( 2p)     0.88544      -0.08920
    77    C    4  py     Ryd( 4p)     0.00569       0.65268
    78    C    4  py     Ryd( 3p)     0.00127       0.52697
    79    C    4  py     Ryd( 5p)     0.00030       2.36525
    80    C    4  pz     Val( 2p)     1.11389      -0.12628
    81    C    4  pz     Ryd( 4p)     0.00951       0.89485
    82    C    4  pz     Ryd( 3p)     0.00167       0.62516
    83    C    4  pz     Ryd( 5p)     0.00020       2.20649
    84    C    4  dxy    Ryd( 3d)     0.00066       1.93216
    85    C    4  dxz    Ryd( 3d)     0.00100       2.03679
    86    C    4  dyz    Ryd( 3d)     0.00107       2.16239
    87    C    4  dx2y2  Ryd( 3d)     0.00108       2.22642
    88    C    4  dz2    Ryd( 3d)     0.00085       1.92186

    89    C    5  S      Cor( 1S)     1.99904     -10.41313
    90    C    5  S      Val( 2S)     0.87663      -0.15215
    91    C    5  S      Ryd( 3S)     0.00161       0.87964
    92    C    5  S      Ryd( 4S)     0.00033       0.90944
    93    C    5  S      Ryd( 5S)     0.00001      23.28901
    94    C    5  px     Val( 2p)     1.03313      -0.07607
    95    C    5  px     Ryd( 4p)     0.00616       1.14767
    96    C    5  px     Ryd( 3p)     0.00014       0.59451
    97    C    5  px     Ryd( 5p)     0.00010       3.46585
    98    C    5  py     Val( 2p)     1.03511      -0.11889
    99    C    5  py     Ryd( 4p)     0.00350       0.69374
   100    C    5  py     Ryd( 3p)     0.00027       0.50051
   101    C    5  py     Ryd( 5p)     0.00006       2.98973
   102    C    5  pz     Val( 2p)     1.08655      -0.08648
   103    C    5  pz     Ryd( 4p)     0.00425       1.00470
   104    C    5  pz     Ryd( 3p)     0.00023       0.78065
   105    C    5  pz     Ryd( 5p)     0.00018       3.47071
   106    C    5  dxy    Ryd( 3d)     0.00047       1.93503
   107    C    5  dxz    Ryd( 3d)     0.00069       2.47973
   108    C    5  dyz    Ryd( 3d)     0.00053       1.91483
   109    C    5  dx2y2  Ryd( 3d)     0.00046       2.08907
   110    C    5  dz2    Ryd( 3d)     0.00053       2.29257

   111    C    6  S      Cor( 1S)     1.99894     -10.41651
   112    C    6  S      Val( 2S)     0.88523      -0.15773
   113    C    6  S      Ryd( 4S)     0.00153       0.90966
   114    C    6  S      Ryd( 3S)     0.00022       0.79541
   115    C    6  S      Ryd( 5S)     0.00001      23.33877
   116    C    6  px     Val( 2p)     1.04629      -0.12559
   117    C    6  px     Ryd( 4p)     0.00410       0.76249
   118    C    6  px     Ryd( 3p)     0.00032       0.52504
   119    C    6  px     Ryd( 5p)     0.00005       2.96424
   120    C    6  py     Val( 2p)     1.06298      -0.09316
   121    C    6  py     Ryd( 4p)     0.00448       1.15488
   122    C    6  py     Ryd( 3p)     0.00028       0.67463
   123    C    6  py     Ryd( 5p)     0.00016       3.37336
   124    C    6  pz     Val( 2p)     1.09005      -0.09650
   125    C    6  pz     Ryd( 4p)     0.00410       1.10533
   126    C    6  pz     Ryd( 3p)     0.00015       0.72483
   127    C    6  pz     Ryd( 5p)     0.00014       3.35386
   128    C    6  dxy    Ryd( 3d)     0.00052       1.89769
   129    C    6  dxz    Ryd( 3d)     0.00062       1.95455
   130    C    6  dyz    Ryd( 3d)     0.00055       2.40295
   131    C    6  dx2y2  Ryd( 3d)     0.00060       2.25237
   132    C    6  dz2    Ryd( 3d)     0.00055       2.34900

   133    C    7  S      Cor( 1S)     1.99909     -10.39801
   134    C    7  S      Val( 2S)     0.93951      -0.17331
   135    C    7  S      Ryd( 4S)     0.00143       0.94349
   136    C    7  S      Ryd( 3S)     0.00019       0.59798
   137    C    7  S      Ryd( 5S)     0.00001      23.21742
   138    C    7  px     Val( 2p)     1.11630      -0.07687
   139    C    7  px     Ryd( 4p)     0.00509       1.01955
   140    C    7  px     Ryd( 3p)     0.00028       0.46211
   141    C    7  px     Ryd( 5p)     0.00011       3.13442
   142    C    7  py     Val( 2p)     1.01244      -0.11451
   143    C    7  py     Ryd( 4p)     0.00209       0.66146
   144    C    7  py     Ryd( 3p)     0.00030       0.44898
   145    C    7  py     Ryd( 5p)     0.00003       2.75492
   146    C    7  pz     Val( 2p)     1.11476      -0.07510
   147    C    7  pz     Ryd( 4p)     0.00478       0.91083
   148    C    7  pz     Ryd( 3p)     0.00036       0.38604
   149    C    7  pz     Ryd( 5p)     0.00010       3.13448
   150    C    7  dxy    Ryd( 3d)     0.00054       1.78383
   151    C    7  dxz    Ryd( 3d)     0.00083       2.24215
   152    C    7  dyz    Ryd( 3d)     0.00053       1.79712
   153    C    7  dx2y2  Ryd( 3d)     0.00045       2.05432
   154    C    7  dz2    Ryd( 3d)     0.00047       2.26561

   155    C    8  S      Cor( 1S)     1.99921     -10.40099
   156    C    8  S      Val( 2S)     0.95166      -0.18354
   157    C    8  S      Ryd( 3S)     0.00142       0.85066
   158    C    8  S      Ryd( 4S)     0.00016       0.90315
   159    C    8  S      Ryd( 5S)     0.00000      22.87776
   160    C    8  px     Val( 2p)     1.06756      -0.06528
   161    C    8  px     Ryd( 4p)     0.00460       0.85066
   162    C    8  px     Ryd( 3p)     0.00046       0.44583
   163    C    8  px     Ryd( 5p)     0.00014       3.02889
   164    C    8  py     Val( 2p)     1.00398      -0.11294
   165    C    8  py     Ryd( 4p)     0.00163       0.61690
   166    C    8  py     Ryd( 3p)     0.00024       0.40175
   167    C    8  py     Ryd( 5p)     0.00003       2.69631
   168    C    8  pz     Val( 2p)     1.16368      -0.07848
   169    C    8  pz     Ryd( 4p)     0.00630       1.05938
   170    C    8  pz     Ryd( 3p)     0.00031       0.27739
   171    C    8  pz     Ryd( 5p)     0.00006       3.08145
   172    C    8  dxy    Ryd( 3d)     0.00050       1.84109
   173    C    8  dxz    Ryd( 3d)     0.00064       2.34025
   174    C    8  dyz    Ryd( 3d)     0.00046       1.72512
   175    C    8  dx2y2  Ryd( 3d)     0.00044       2.09646
   176    C    8  dz2    Ryd( 3d)     0.00079       2.05503

   177    C    9  S      Cor( 1S)     1.99921     -10.40049
   178    C    9  S      Val( 2S)     0.95419      -0.18449
   179    C    9  S      Ryd( 3S)     0.00139       0.80739
   180    C    9  S      Ryd( 4S)     0.00016       0.93522
   181    C    9  S      Ryd( 5S)     0.00000      22.93645
   182    C    9  px     Val( 2p)     1.16838      -0.07677
   183    C    9  px     Ryd( 4p)     0.00607       1.06131
   184    C    9  px     Ryd( 3p)     0.00038       0.28570
   185    C    9  px     Ryd( 5p)     0.00006       3.09300
   186    C    9  py     Val( 2p)     1.00499      -0.11262
   187    C    9  py     Ryd( 4p)     0.00174       0.61194
   188    C    9  py     Ryd( 3p)     0.00024       0.40592
   189    C    9  py     Ryd( 5p)     0.00003       2.67661
   190    C    9  pz     Val( 2p)     1.06594      -0.06769
   191    C    9  pz     Ryd( 4p)     0.00458       0.82968
   192    C    9  pz     Ryd( 3p)     0.00054       0.44857
   193    C    9  pz     Ryd( 5p)     0.00013       3.01320
   194    C    9  dxy    Ryd( 3d)     0.00046       1.70380
   195    C    9  dxz    Ryd( 3d)     0.00060       2.36441
   196    C    9  dyz    Ryd( 3d)     0.00047       1.86341
   197    C    9  dx2y2  Ryd( 3d)     0.00065       1.89422
   198    C    9  dz2    Ryd( 3d)     0.00061       2.23159

   199    C   10  S      Cor( 1S)     1.99921     -10.40112
   200    C   10  S      Val( 2S)     0.95078      -0.18311
   201    C   10  S      Ryd( 4S)     0.00148       0.86749
   202    C   10  S      Ryd( 3S)     0.00016       0.78506
   203    C   10  S      Ryd( 5S)     0.00000      22.99785
   204    C   10  px     Val( 2p)     1.10494      -0.06868
   205    C   10  px     Ryd( 4p)     0.00526       0.93149
   206    C   10  px     Ryd( 3p)     0.00043       0.36276
   207    C   10  px     Ryd( 5p)     0.00011       3.07469
   208    C   10  py     Val( 2p)     1.01414      -0.11363
   209    C   10  py     Ryd( 4p)     0.00195       0.64406
   210    C   10  py     Ryd( 3p)     0.00023       0.35355
   211    C   10  py     Ryd( 5p)     0.00002       2.73088
   212    C   10  pz     Val( 2p)     1.11552      -0.07434
   213    C   10  pz     Ryd( 4p)     0.00564       0.94590
   214    C   10  pz     Ryd( 3p)     0.00031       0.36092
   215    C   10  pz     Ryd( 5p)     0.00010       3.06503
   216    C   10  dxy    Ryd( 3d)     0.00055       1.76380
   217    C   10  dxz    Ryd( 3d)     0.00084       2.22190
   218    C   10  dyz    Ryd( 3d)     0.00051       1.77020
   219    C   10  dx2y2  Ryd( 3d)     0.00043       2.03941
   220    C   10  dz2    Ryd( 3d)     0.00049       2.26418

   221    C   11  S      Cor( 1S)     1.99908     -10.39819
   222    C   11  S      Val( 2S)     0.94002      -0.17449
   223    C   11  S      Ryd( 4S)     0.00152       0.92492
   224    C   11  S      Ryd( 3S)     0.00019       0.70197
   225    C   11  S      Ryd( 5S)     0.00001      23.26607
   226    C   11  px     Val( 2p)     1.08243      -0.07406
   227    C   11  px     Ryd( 4p)     0.00360       0.93911
   228    C   11  px     Ryd( 3p)     0.00033       0.59405
   229    C   11  px     Ryd( 5p)     0.00014       3.23427
   230    C   11  py     Val( 2p)     1.01063      -0.11611
   231    C   11  py     Ryd( 4p)     0.00166       0.63597
   232    C   11  py     Ryd( 3p)     0.00038       0.49448
   233    C   11  py     Ryd( 5p)     0.00004       2.76597
   234    C   11  pz     Val( 2p)     1.16667      -0.08296
   235    C   11  pz     Ryd( 4p)     0.00576       1.04109
   236    C   11  pz     Ryd( 3p)     0.00031       0.41238
   237    C   11  pz     Ryd( 5p)     0.00007       3.11775
   238    C   11  dxy    Ryd( 3d)     0.00049       1.86289
   239    C   11  dxz    Ryd( 3d)     0.00066       2.36489
   240    C   11  dyz    Ryd( 3d)     0.00045       1.75032
   241    C   11  dx2y2  Ryd( 3d)     0.00045       2.12413
   242    C   11  dz2    Ryd( 3d)     0.00077       2.07384

   243    C   12  S      Cor( 1S)     1.99912     -10.40394
   244    C   12  S      Val( 2S)     0.93879      -0.17764
   245    C   12  S      Ryd( 4S)     0.00165       0.93832
   246    C   12  S      Ryd( 3S)     0.00011       0.62009
   247    C   12  S      Ryd( 5S)     0.00001      23.19681
   248    C   12  px     Val( 2p)     1.00191      -0.11649
   249    C   12  px     Ryd( 4p)     0.00165       0.65778
   250    C   12  px     Ryd( 3p)     0.00038       0.49233
   251    C   12  px     Ryd( 5p)     0.00004       2.78277
   252    C   12  py     Val( 2p)     1.17036      -0.08567
   253    C   12  py     Ryd( 4p)     0.00537       1.16352
   254    C   12  py     Ryd( 3p)     0.00034       0.45588
   255    C   12  py     Ryd( 5p)     0.00009       3.07510
   256    C   12  pz     Val( 2p)     1.06765      -0.07231
   257    C   12  pz     Ryd( 4p)     0.00392       0.88413
   258    C   12  pz     Ryd( 3p)     0.00040       0.45747
   259    C   12  pz     Ryd( 5p)     0.00011       3.17940
   260    C   12  dxy    Ryd( 3d)     0.00045       1.76214
   261    C   12  dxz    Ryd( 3d)     0.00049       1.91191
   262    C   12  dyz    Ryd( 3d)     0.00065       2.30230
   263    C   12  dx2y2  Ryd( 3d)     0.00065       1.93576
   264    C   12  dz2    Ryd( 3d)     0.00055       2.26300

   265    C   13  S      Cor( 1S)     1.99921     -10.40150
   266    C   13  S      Val( 2S)     0.94830      -0.18283
   267    C   13  S      Ryd( 4S)     0.00150       0.84521
   268    C   13  S      Ryd( 3S)     0.00013       0.73461
   269    C   13  S      Ryd( 5S)     0.00001      23.08808
   270    C   13  px     Val( 2p)     1.02384      -0.11438
   271    C   13  px     Ryd( 4p)     0.00175       0.63567
   272    C   13  px     Ryd( 3p)     0.00024       0.36240
   273    C   13  px     Ryd( 5p)     0.00003       2.73438
   274    C   13  py     Val( 2p)     1.06110      -0.06779
   275    C   13  py     Ryd( 4p)     0.00461       0.84284
   276    C   13  py     Ryd( 3p)     0.00045       0.44702
   277    C   13  py     Ryd( 5p)     0.00014       3.04984
   278    C   13  pz     Val( 2p)     1.16734      -0.08137
   279    C   13  pz     Ryd( 4p)     0.00605       1.06505
   280    C   13  pz     Ryd( 3p)     0.00032       0.27891
   281    C   13  pz     Ryd( 5p)     0.00006       3.07042
   282    C   13  dxy    Ryd( 3d)     0.00047       1.86495
   283    C   13  dxz    Ryd( 3d)     0.00052       1.72572
   284    C   13  dyz    Ryd( 3d)     0.00056       2.39198
   285    C   13  dx2y2  Ryd( 3d)     0.00045       2.10114
   286    C   13  dz2    Ryd( 3d)     0.00082       1.98481

   287    C   14  S      Cor( 1S)     1.99923     -10.40772
   288    C   14  S      Val( 2S)     0.95352      -0.18977
   289    C   14  S      Ryd( 3S)     0.00144       0.85307
   290    C   14  S      Ryd( 4S)     0.00014       1.25325
   291    C   14  S      Ryd( 5S)     0.00001      22.58964
   292    C   14  px     Val( 2p)     1.01454      -0.11704
   293    C   14  px     Ryd( 4p)     0.00175       0.65829
   294    C   14  px     Ryd( 3p)     0.00024       0.39489
   295    C   14  px     Ryd( 5p)     0.00002       2.67034
   296    C   14  py     Val( 2p)     1.13189      -0.07750
   297    C   14  py     Ryd( 4p)     0.00555       0.97801
   298    C   14  py     Ryd( 3p)     0.00035       0.36449
   299    C   14  py     Ryd( 5p)     0.00009       3.06034
   300    C   14  pz     Val( 2p)     1.07908      -0.07327
   301    C   14  pz     Ryd( 4p)     0.00470       0.91645
   302    C   14  pz     Ryd( 3p)     0.00045       0.42175
   303    C   14  pz     Ryd( 5p)     0.00011       2.99099
   304    C   14  dxy    Ryd( 3d)     0.00056       1.72736
   305    C   14  dxz    Ryd( 3d)     0.00053       1.83654
   306    C   14  dyz    Ryd( 3d)     0.00077       2.22070
   307    C   14  dx2y2  Ryd( 3d)     0.00047       2.01199
   308    C   14  dz2    Ryd( 3d)     0.00051       2.25066

   309    C   15  S      Cor( 1S)     1.99909     -10.40651
   310    C   15  S      Val( 2S)     0.95835      -0.19320
   311    C   15  S      Ryd( 4S)     0.00167       0.83175
   312    C   15  S      Ryd( 3S)     0.00013       0.76501
   313    C   15  S      Ryd( 5S)     0.00001      23.03820
   314    C   15  px     Val( 2p)     1.03394      -0.12449
   315    C   15  px     Ryd( 4p)     0.00184       0.64152
   316    C   15  px     Ryd( 3p)     0.00027       0.31069
   317    C   15  px     Ryd( 5p)     0.00005       2.77469
   318    C   15  py     Val( 2p)     1.16456      -0.09716
   319    C   15  py     Ryd( 4p)     0.00472       1.12166
   320    C   15  py     Ryd( 3p)     0.00034       0.30900
   321    C   15  py     Ryd( 5p)     0.00011       3.00758
   322    C   15  pz     Val( 2p)     1.09519      -0.08671
   323    C   15  pz     Ryd( 4p)     0.00519       0.96192
   324    C   15  pz     Ryd( 3p)     0.00027       0.38487
   325    C   15  pz     Ryd( 5p)     0.00016       3.05012
   326    C   15  dxy    Ryd( 3d)     0.00063       1.77970
   327    C   15  dxz    Ryd( 3d)     0.00043       1.87923
   328    C   15  dyz    Ryd( 3d)     0.00085       2.31928
   329    C   15  dx2y2  Ryd( 3d)     0.00065       1.98090
   330    C   15  dz2    Ryd( 3d)     0.00041       2.24634

   331    C   16  S      Cor( 1S)     1.99838     -10.50332
   332    C   16  S      Val( 2S)     0.82425      -0.15559
   333    C   16  S      Ryd( 4S)     0.00101       1.13503
   334    C   16  S      Ryd( 3S)     0.00021       0.70666
   335    C   16  S      Ryd( 5S)     0.00002      22.43801
   336    C   16  px     Val( 2p)     0.97979      -0.13293
   337    C   16  px     Ryd( 4p)     0.00171       0.83100
   338    C   16  px     Ryd( 3p)     0.00048       0.44868
   339    C   16  px     Ryd( 5p)     0.00010       2.69047
   340    C   16  py     Val( 2p)     1.07737      -0.08986
   341    C   16  py     Ryd( 4p)     0.00370       1.37264
   342    C   16  py     Ryd( 3p)     0.00049       0.52649
   343    C   16  py     Ryd( 5p)     0.00020       2.74100
   344    C   16  pz     Val( 2p)     0.67963      -0.06134
   345    C   16  pz     Ryd( 4p)     0.00895       1.15391
   346    C   16  pz     Ryd( 3p)     0.00055       0.52504
   347    C   16  pz     Ryd( 5p)     0.00023       2.78980
   348    C   16  dxy    Ryd( 3d)     0.00078       1.88913
   349    C   16  dxz    Ryd( 3d)     0.00202       1.81005
   350    C   16  dyz    Ryd( 3d)     0.00160       2.48242
   351    C   16  dx2y2  Ryd( 3d)     0.00062       2.15650
   352    C   16  dz2    Ryd( 3d)     0.00232       2.17394

   353    H   17  S      Val( 1S)     0.85646      -0.01097
   354    H   17  S      Ryd( 2S)     0.00109       0.83861
   355    H   17  S      Ryd( 3S)     0.00010       2.00466

   356    H   18  S      Val( 1S)     0.57694       0.11351
   357    H   18  S      Ryd( 3S)     0.00044       1.73078
   358    H   18  S      Ryd( 2S)     0.00023       1.47170

   359    H   19  S      Val( 1S)     0.75456       0.05020
   360    H   19  S      Ryd( 2S)     0.00242       0.58410
   361    H   19  S      Ryd( 3S)     0.00019       2.45815

   362    H   20  S      Val( 1S)     0.77711       0.06429
   363    H   20  S      Ryd( 2S)     0.00053       1.28388
   364    H   20  S      Ryd( 3S)     0.00019       1.55664

   365    H   21  S      Val( 1S)     0.77778       0.06712
   366    H   21  S      Ryd( 2S)     0.00048       0.71438
   367    H   21  S      Ryd( 3S)     0.00016       2.07714

   368    H   22  S      Val( 1S)     0.77852       0.06819
   369    H   22  S      Ryd( 2S)     0.00037       0.78025
   370    H   22  S      Ryd( 3S)     0.00016       2.00710

   371    H   23  S      Val( 1S)     0.77801       0.06687
   372    H   23  S      Ryd( 2S)     0.00049       0.73061
   373    H   23  S      Ryd( 3S)     0.00016       2.07127

   374    H   24  S      Val( 1S)     0.77332       0.06608
   375    H   24  S      Ryd( 2S)     0.00073       1.27941
   376    H   24  S      Ryd( 3S)     0.00014       1.58016

   377    H   25  S      Val( 1S)     0.77060       0.06562
   378    H   25  S      Ryd( 2S)     0.00083       1.22369
   379    H   25  S      Ryd( 3S)     0.00021       1.63725

   380    H   26  S      Val( 1S)     0.77560       0.06759
   381    H   26  S      Ryd( 2S)     0.00040       0.74726
   382    H   26  S      Ryd( 3S)     0.00017       2.05385

   383    H   27  S      Val( 1S)     0.77450       0.06656
   384    H   27  S      Ryd( 2S)     0.00040       0.82574
   385    H   27  S      Ryd( 3S)     0.00017       1.95866

   386    H   28  S      Val( 1S)     0.76060       0.05923
   387    H   28  S      Ryd( 2S)     0.00066       0.94270
   388    H   28  S      Ryd( 3S)     0.00016       1.77254

   389    F   29  S      Cor( 1S)     1.99993     -24.99986
   390    F   29  S      Val( 2S)     1.82443      -1.40395
   391    F   29  S      Ryd( 3S)     0.00077       1.23670
   392    F   29  S      Ryd( 4S)     0.00014       1.97183
   393    F   29  S      Ryd( 5S)     0.00000      66.72285
   394    F   29  px     Val( 2p)     1.91638      -0.52137
   395    F   29  px     Ryd( 3p)     0.00175       0.52967
   396    F   29  px     Ryd( 4p)     0.00011       1.40808
   397    F   29  px     Ryd( 5p)     0.00000       6.41340
   398    F   29  py     Val( 2p)     1.96243      -0.52750
   399    F   29  py     Ryd( 3p)     0.00204       0.65544
   400    F   29  py     Ryd( 4p)     0.00014       1.51193
   401    F   29  py     Ryd( 5p)     0.00000       6.43675
   402    F   29  pz     Val( 2p)     1.65349      -0.49876
   403    F   29  pz     Ryd( 3p)     0.00097       0.51365
   404    F   29  pz     Ryd( 4p)     0.00014       1.48260
   405    F   29  pz     Ryd( 5p)     0.00005       6.51171
   406    F   29  dxy    Ryd( 3d)     0.00007       3.89102
   407    F   29  dxz    Ryd( 3d)     0.00065       4.04169
   408    F   29  dyz    Ryd( 3d)     0.00056       4.04905
   409    F   29  dx2y2  Ryd( 3d)     0.00006       3.89636
   410    F   29  dz2    Ryd( 3d)     0.00113       4.28788

 WARNING:  1 low occupancy (<1.9990e) core orbital  found on  C    6
           1 low occupancy (<1.9990e) core orbital  found on  C   16

 WARNING:  Population inversion found on atom  C    1
           Population inversion found on atom  N    2
           Population inversion found on atom  C    4
           Population inversion found on atom  C    5
           Population inversion found on atom  C    6
           Population inversion found on atom  C    7
           Population inversion found on atom  C    8
           Population inversion found on atom  C    9
           Population inversion found on atom  C   10
           Population inversion found on atom  C   11
           Population inversion found on atom  C   12
           Population inversion found on atom  C   13
           Population inversion found on atom  C   14
           Population inversion found on atom  C   15
           Population inversion found on atom  C   16
           Population inversion found on atom  H   18


 Summary of Natural Population Analysis:                  
                                                          
                                       Natural Population 
                Natural  -----------------------------------------------
    Atom  No    Charge         Core      Valence    Rydberg      Total
 -----------------------------------------------------------------------
      C    1    0.56493      1.99954     3.39211    0.04343     5.43507
      N    2   -0.64263      1.99942     5.62595    0.01726     7.64263
      O    3   -0.68539      1.99978     6.67225    0.01336     8.68539
      C    4   -0.05965      1.99909     4.02548    0.03508     6.05965
      C    5   -0.05000      1.99904     4.03142    0.01954     6.05000
      C    6   -0.10186      1.99894     4.08455    0.01836     6.10186
      C    7   -0.19967      1.99909     4.18301    0.01757     6.19967
      C    8   -0.20428      1.99921     4.18689    0.01818     6.20428
      C    9   -0.21084      1.99921     4.19349    0.01813     6.21084
      C   10   -0.20309      1.99921     4.18538    0.01850     6.20309
      C   11   -0.21563      1.99908     4.19975    0.01680     6.21563
      C   12   -0.19469      1.99912     4.17871    0.01686     6.19469
      C   13   -0.21790      1.99921     4.20058    0.01811     6.21790
      C   14   -0.19593      1.99923     4.17903    0.01767     6.19593
      C   15   -0.26886      1.99909     4.25204    0.01773     6.26886
      C   16    0.41561      1.99838     3.56104    0.02498     5.58439
      H   17    0.14235      0.00000     0.85646    0.00119     0.85765
      H   18    0.42239      0.00000     0.57694    0.00067     0.57761
      H   19    0.24283      0.00000     0.75456    0.00261     0.75717
      H   20    0.22217      0.00000     0.77711    0.00072     0.77783
      H   21    0.22157      0.00000     0.77778    0.00065     0.77843
      H   22    0.22095      0.00000     0.77852    0.00053     0.77905
      H   23    0.22134      0.00000     0.77801    0.00066     0.77866
      H   24    0.22582      0.00000     0.77332    0.00086     0.77418
      H   25    0.22836      0.00000     0.77060    0.00104     0.77164
      H   26    0.22383      0.00000     0.77560    0.00057     0.77617
      H   27    0.22493      0.00000     0.77450    0.00057     0.77507
      H   28    0.23857      0.00000     0.76060    0.00083     0.76143
      F   29   -0.36524      1.99993     7.35672    0.00859     9.36524
 =======================================================================
   * Total *   -0.00000     33.98658    85.66239    0.35103   120.00000

                                 Natural Population      
 --------------------------------------------------------
   Core                      33.98658 ( 99.9605% of  34)
   Valence                   85.66239 ( 99.6074% of  86)
   Natural Minimal Basis    119.64897 ( 99.7075% of 120)
   Natural Rydberg Basis      0.35103 (  0.2925% of 120)
 --------------------------------------------------------

    Atom  No          Natural Electron Configuration
 ----------------------------------------------------------------------------
      C    1      [core]2S( 0.85)2p( 2.54)4S( 0.01)3d( 0.01)4p( 0.02)
      N    2      [core]2S( 1.27)2p( 4.36)3p( 0.01)4p( 0.01)
      O    3      [core]2S( 1.71)2p( 4.97)
      C    4      [core]2S( 0.92)2p( 3.11)3p( 0.01)4p( 0.02)
      C    5      [core]2S( 0.88)2p( 3.15)4p( 0.01)
      C    6      [core]2S( 0.89)2p( 3.20)4p( 0.01)
      C    7      [core]2S( 0.94)2p( 3.24)4p( 0.01)
      C    8      [core]2S( 0.95)2p( 3.24)4p( 0.01)
      C    9      [core]2S( 0.95)2p( 3.24)4p( 0.01)
      C   10      [core]2S( 0.95)2p( 3.23)4p( 0.01)
      C   11      [core]2S( 0.94)2p( 3.26)4p( 0.01)
      C   12      [core]2S( 0.94)2p( 3.24)4p( 0.01)
      C   13      [core]2S( 0.95)2p( 3.25)4p( 0.01)
      C   14      [core]2S( 0.95)2p( 3.23)4p( 0.01)
      C   15      [core]2S( 0.96)2p( 3.29)4p( 0.01)
      C   16      [core]2S( 0.82)2p( 2.74)3d( 0.01)4p( 0.01)
      H   17            1S( 0.86)
      H   18            1S( 0.58)
      H   19            1S( 0.75)
      H   20            1S( 0.78)
      H   21            1S( 0.78)
      H   22            1S( 0.78)
      H   23            1S( 0.78)
      H   24            1S( 0.77)
      H   25            1S( 0.77)
      H   26            1S( 0.78)
      H   27            1S( 0.77)
      H   28            1S( 0.76)
      F   29      [core]2S( 1.82)2p( 5.53)


 Wiberg bond index matrix in the NAO basis:                                    

     Atom    1       2       3       4       5       6       7       8       9
     ---- ------  ------  ------  ------  ------  ------  ------  ------  ------
   1.  C  0.0000  1.2326  1.6421  0.0150  0.0072  0.0072  0.0009  0.0002  0.0006
   2.  N  1.2326  0.0000  0.1701  0.9543  0.0110  0.0162  0.0084  0.0008  0.0038
   3.  O  1.6421  0.1701  0.0000  0.0092  0.0019  0.0050  0.0008  0.0002  0.0005
   4.  C  0.0150  0.9543  0.0092  0.0000  0.9844  0.9818  0.0114  0.0084  0.0014
   5.  C  0.0072  0.0110  0.0019  0.9844  0.0000  0.0103  1.4045  0.0138  0.1083
   6.  C  0.0072  0.0162  0.0050  0.9818  0.0103  0.0000  0.0071  0.0003  0.0010
   7.  C  0.0009  0.0084  0.0008  0.0114  1.4045  0.0071  0.0000  1.4375  0.0123
   8.  C  0.0002  0.0008  0.0002  0.0084  0.0138  0.0003  1.4375  0.0000  1.4350
   9.  C  0.0006  0.0038  0.0005  0.0014  0.1083  0.0010  0.0123  1.4350  0.0000
  10.  C  0.0003  0.0005  0.0003  0.0088  0.0140  0.0007  0.1130  0.0125  1.4373
  11.  C  0.0009  0.0092  0.0009  0.0109  1.4036  0.0037  0.0140  0.1123  0.0123
  12.  C  0.0009  0.0038  0.0012  0.0121  0.0086  1.4135  0.0008  0.0004  0.0005
  13.  C  0.0002  0.0005  0.0005  0.0085  0.0002  0.0138  0.0003  0.0001  0.0001
  14.  C  0.0001  0.0003  0.0002  0.0013  0.0029  0.1081  0.0005  0.0001  0.0003
  15.  C  0.0003  0.0005  0.0004  0.0082  0.0008  0.0143  0.0002  0.0002  0.0001
  16.  C  0.0008  0.0054  0.0009  0.0098  0.0062  1.3591  0.0010  0.0002  0.0002
  17.  H  0.9049  0.0039  0.0549  0.0139  0.0002  0.0002  0.0005  0.0000  0.0003
  18.  H  0.0026  0.7939  0.0096  0.0049  0.0019  0.0012  0.0004  0.0000  0.0000
  19.  H  0.0036  0.0065  0.0049  0.8849  0.0029  0.0015  0.0021  0.0005  0.0005
  20.  H  0.0001  0.0001  0.0000  0.0026  0.0033  0.0003  0.9174  0.0035  0.0086
  21.  H  0.0000  0.0000  0.0000  0.0004  0.0079  0.0002  0.0033  0.9199  0.0035
  22.  H  0.0000  0.0000  0.0000  0.0005  0.0003  0.0000  0.0086  0.0033  0.9199
  23.  H  0.0000  0.0000  0.0000  0.0004  0.0079  0.0000  0.0004  0.0087  0.0034
  24.  H  0.0001  0.0001  0.0001  0.0029  0.0034  0.0009  0.0101  0.0005  0.0086
  25.  H  0.0004  0.0017  0.0004  0.0034  0.0002  0.0037  0.0001  0.0000  0.0000
  26.  H  0.0000  0.0001  0.0000  0.0003  0.0001  0.0081  0.0000  0.0000  0.0000
  27.  H  0.0000  0.0000  0.0000  0.0004  0.0000  0.0003  0.0000  0.0000  0.0000
  28.  H  0.0001  0.0003  0.0001  0.0005  0.0000  0.0071  0.0000  0.0000  0.0000
  29.  F  0.0002  0.0013  0.0003  0.0063  0.0031  0.0385  0.0011  0.0003  0.0004

     Atom   10      11      12      13      14      15      16      17      18
     ---- ------  ------  ------  ------  ------  ------  ------  ------  ------
   1.  C  0.0003  0.0009  0.0009  0.0002  0.0001  0.0003  0.0008  0.9049  0.0026
   2.  N  0.0005  0.0092  0.0038  0.0005  0.0003  0.0005  0.0054  0.0039  0.7939
   3.  O  0.0003  0.0009  0.0012  0.0005  0.0002  0.0004  0.0009  0.0549  0.0096
   4.  C  0.0088  0.0109  0.0121  0.0085  0.0013  0.0082  0.0098  0.0139  0.0049
   5.  C  0.0140  1.4036  0.0086  0.0002  0.0029  0.0008  0.0062  0.0002  0.0019
   6.  C  0.0007  0.0037  1.4135  0.0138  0.1081  0.0143  1.3591  0.0002  0.0012
   7.  C  0.1130  0.0140  0.0008  0.0003  0.0005  0.0002  0.0010  0.0005  0.0004
   8.  C  0.0125  0.1123  0.0004  0.0001  0.0001  0.0002  0.0002  0.0000  0.0000
   9.  C  1.4373  0.0123  0.0005  0.0001  0.0003  0.0001  0.0002  0.0003  0.0000
  10.  C  0.0000  1.4345  0.0001  0.0001  0.0001  0.0001  0.0003  0.0000  0.0000
  11.  C  1.4345  0.0000  0.0017  0.0003  0.0005  0.0004  0.0011  0.0004  0.0003
  12.  C  0.0001  0.0017  0.0000  1.4246  0.0126  0.1100  0.0162  0.0002  0.0002
  13.  C  0.0001  0.0003  1.4246  0.0000  1.4459  0.0121  0.1035  0.0000  0.0000
  14.  C  0.0001  0.0005  0.0126  1.4459  0.0000  1.4205  0.0164  0.0000  0.0000
  15.  C  0.0001  0.0004  0.1100  0.0121  1.4205  0.0000  1.4176  0.0000  0.0001
  16.  C  0.0003  0.0011  0.0162  0.1035  0.0164  1.4176  0.0000  0.0003  0.0001
  17.  H  0.0000  0.0004  0.0002  0.0000  0.0000  0.0000  0.0003  0.0000  0.0009
  18.  H  0.0000  0.0003  0.0002  0.0000  0.0000  0.0001  0.0001  0.0009  0.0000
  19.  H  0.0002  0.0080  0.0108  0.0001  0.0035  0.0002  0.0052  0.0009  0.0057
  20.  H  0.0004  0.0101  0.0001  0.0000  0.0001  0.0000  0.0001  0.0000  0.0000
  21.  H  0.0086  0.0004  0.0001  0.0000  0.0000  0.0000  0.0000  0.0000  0.0000
  22.  H  0.0033  0.0086  0.0000  0.0000  0.0000  0.0000  0.0000  0.0000  0.0000
  23.  H  0.9199  0.0034  0.0000  0.0000  0.0000  0.0000  0.0000  0.0000  0.0000
  24.  H  0.0036  0.9144  0.0005  0.0001  0.0000  0.0000  0.0001  0.0000  0.0001
  25.  H  0.0000  0.0001  0.9125  0.0037  0.0085  0.0004  0.0092  0.0001  0.0000
  26.  H  0.0000  0.0000  0.0034  0.9186  0.0035  0.0088  0.0005  0.0000  0.0000
  27.  H  0.0000  0.0000  0.0087  0.0037  0.9187  0.0033  0.0075  0.0000  0.0000
  28.  H  0.0000  0.0000  0.0006  0.0083  0.0051  0.9113  0.0035  0.0000  0.0000
  29.  F  0.0002  0.0014  0.0078  0.0114  0.0076  0.0412  0.8671  0.0001  0.0000

     Atom   19      20      21      22      23      24      25      26      27
     ---- ------  ------  ------  ------  ------  ------  ------  ------  ------
   1.  C  0.0036  0.0001  0.0000  0.0000  0.0000  0.0001  0.0004  0.0000  0.0000
   2.  N  0.0065  0.0001  0.0000  0.0000  0.0000  0.0001  0.0017  0.0001  0.0000
   3.  O  0.0049  0.0000  0.0000  0.0000  0.0000  0.0001  0.0004  0.0000  0.0000
   4.  C  0.8849  0.0026  0.0004  0.0005  0.0004  0.0029  0.0034  0.0003  0.0004
   5.  C  0.0029  0.0033  0.0079  0.0003  0.0079  0.0034  0.0002  0.0001  0.0000
   6.  C  0.0015  0.0003  0.0002  0.0000  0.0000  0.0009  0.0037  0.0081  0.0003
   7.  C  0.0021  0.9174  0.0033  0.0086  0.0004  0.0101  0.0001  0.0000  0.0000
   8.  C  0.0005  0.0035  0.9199  0.0033  0.0087  0.0005  0.0000  0.0000  0.0000
   9.  C  0.0005  0.0086  0.0035  0.9199  0.0034  0.0086  0.0000  0.0000  0.0000
  10.  C  0.0002  0.0004  0.0086  0.0033  0.9199  0.0036  0.0000  0.0000  0.0000
  11.  C  0.0080  0.0101  0.0004  0.0086  0.0034  0.9144  0.0001  0.0000  0.0000
  12.  C  0.0108  0.0001  0.0001  0.0000  0.0000  0.0005  0.9125  0.0034  0.0087
  13.  C  0.0001  0.0000  0.0000  0.0000  0.0000  0.0001  0.0037  0.9186  0.0037
  14.  C  0.0035  0.0001  0.0000  0.0000  0.0000  0.0000  0.0085  0.0035  0.9187
  15.  C  0.0002  0.0000  0.0000  0.0000  0.0000  0.0000  0.0004  0.0088  0.0033
  16.  C  0.0052  0.0001  0.0000  0.0000  0.0000  0.0001  0.0092  0.0005  0.0075
  17.  H  0.0009  0.0000  0.0000  0.0000  0.0000  0.0000  0.0001  0.0000  0.0000
  18.  H  0.0057  0.0000  0.0000  0.0000  0.0000  0.0001  0.0000  0.0000  0.0000
  19.  H  0.0000  0.0004  0.0000  0.0000  0.0003  0.0004  0.0004  0.0002  0.0000
  20.  H  0.0004  0.0000  0.0033  0.0003  0.0005  0.0004  0.0000  0.0000  0.0000
  21.  H  0.0000  0.0033  0.0000  0.0033  0.0003  0.0005  0.0000  0.0000  0.0000
  22.  H  0.0000  0.0003  0.0033  0.0000  0.0033  0.0003  0.0000  0.0000  0.0000
  23.  H  0.0003  0.0005  0.0003  0.0033  0.0000  0.0032  0.0000  0.0000  0.0000
  24.  H  0.0004  0.0004  0.0005  0.0003  0.0032  0.0000  0.0000  0.0000  0.0000
  25.  H  0.0004  0.0000  0.0000  0.0000  0.0000  0.0000  0.0000  0.0031  0.0003
  26.  H  0.0002  0.0000  0.0000  0.0000  0.0000  0.0000  0.0031  0.0000  0.0032
  27.  H  0.0000  0.0000  0.0000  0.0000  0.0000  0.0000  0.0003  0.0032  0.0000
  28.  H  0.0000  0.0000  0.0000  0.0000  0.0000  0.0000  0.0003  0.0003  0.0033
  29.  F  0.0012  0.0000  0.0000  0.0000  0.0000  0.0000  0.0009  0.0003  0.0007

     Atom   28      29
     ---- ------  ------
   1.  C  0.0001  0.0002
   2.  N  0.0003  0.0013
   3.  O  0.0001  0.0003
   4.  C  0.0005  0.0063
   5.  C  0.0000  0.0031
   6.  C  0.0071  0.0385
   7.  C  0.0000  0.0011
   8.  C  0.0000  0.0003
   9.  C  0.0000  0.0004
  10.  C  0.0000  0.0002
  11.  C  0.0000  0.0014
  12.  C  0.0006  0.0078
  13.  C  0.0083  0.0114
  14.  C  0.0051  0.0076
  15.  C  0.9113  0.0412
  16.  C  0.0035  0.8671
  17.  H  0.0000  0.0001
  18.  H  0.0000  0.0000
  19.  H  0.0000  0.0012
  20.  H  0.0000  0.0000
  21.  H  0.0000  0.0000
  22.  H  0.0000  0.0000
  23.  H  0.0000  0.0000
  24.  H  0.0000  0.0000
  25.  H  0.0003  0.0009
  26.  H  0.0003  0.0003
  27.  H  0.0033  0.0007
  28.  H  0.0000  0.0035
  29.  F  0.0035  0.0000


 Wiberg bond index, Totals by atom:                                            

     Atom    1
     ---- ------
   1.  C  3.8213
   2.  N  3.2256
   3.  O  1.9044
   4.  C  3.9467
   5.  C  4.0091
   6.  C  4.0041
   7.  C  3.9566
   8.  C  3.9587
   9.  C  3.9589
  10.  C  3.9590
  11.  C  3.9535
  12.  C  3.9520
  13.  C  3.9568
  14.  C  3.9568
  15.  C  3.9510
  16.  C  3.8323
  17.  H  0.9818
  18.  H  0.8224
  19.  H  0.9450
  20.  H  0.9518
  21.  H  0.9519
  22.  H  0.9520
  23.  H  0.9520
  24.  H  0.9503
  25.  H  0.9495
  26.  H  0.9508
  27.  H  0.9503
  28.  H  0.9443
  29.  F  0.9949


 Atom-atom overlap-weighted NAO bond order:                                    

     Atom    1       2       3       4       5       6       7       8       9
     ---- ------  ------  ------  ------  ------  ------  ------  ------  ------
   1.  C  0.0000  1.0505  1.2618 -0.0003  0.0083 -0.0086  0.0005  0.0001  0.0000
   2.  N  1.0505  0.0000 -0.0627  0.7986  0.0138 -0.0083  0.0005 -0.0003 -0.0001
   3.  O  1.2618 -0.0627  0.0000  0.0022 -0.0002 -0.0000 -0.0001 -0.0000 -0.0000
   4.  C -0.0003  0.7986  0.0022  0.0000  0.8499  0.8449  0.0227  0.0102  0.0005
   5.  C  0.0083  0.0138 -0.0002  0.8499  0.0000  0.0145  1.1449  0.0260 -0.0463
   6.  C -0.0086 -0.0083 -0.0000  0.8449  0.0145  0.0000  0.0052 -0.0009 -0.0006
   7.  C  0.0005  0.0005 -0.0001  0.0227  1.1449  0.0052  0.0000  1.1620  0.0181
   8.  C  0.0001 -0.0003 -0.0000  0.0102  0.0260 -0.0009  1.1620  0.0000  1.1655
   9.  C  0.0000 -0.0001 -0.0000  0.0005 -0.0463 -0.0006  0.0181  1.1655  0.0000
  10.  C  0.0000 -0.0001  0.0000  0.0091  0.0266  0.0014 -0.0433  0.0210  1.1666
  11.  C -0.0003 -0.0022  0.0001  0.0181  1.1486 -0.0114  0.0162 -0.0435  0.0185
  12.  C -0.0018 -0.0078  0.0004  0.0197  0.0009  1.1484  0.0001 -0.0001 -0.0001
  13.  C  0.0006 -0.0011  0.0007  0.0093 -0.0008  0.0219  0.0001 -0.0000  0.0000
  14.  C  0.0000 -0.0010  0.0002  0.0012 -0.0004 -0.0415 -0.0000 -0.0000  0.0000
  15.  C -0.0004 -0.0013 -0.0000  0.0096  0.0004  0.0348  0.0001  0.0000  0.0000
  16.  C  0.0000  0.0029 -0.0007  0.0123 -0.0172  1.1450  0.0011 -0.0005 -0.0001
  17.  H  0.7764 -0.0014 -0.0263  0.0031  0.0003  0.0004  0.0000  0.0000  0.0000
  18.  H  0.0111  0.6940  0.0025 -0.0003 -0.0016  0.0015  0.0006  0.0002  0.0001
  19.  H -0.0085 -0.0142  0.0084  0.7556  0.0073  0.0010  0.0000  0.0000 -0.0000
  20.  H  0.0001  0.0001  0.0000 -0.0043  0.0155  0.0003  0.7766  0.0160  0.0031
  21.  H -0.0000  0.0000  0.0000 -0.0006  0.0015  0.0000  0.0151  0.7853  0.0174
  22.  H -0.0000  0.0000 -0.0000 -0.0001  0.0002  0.0000  0.0022  0.0165  0.7850
  23.  H -0.0000 -0.0000 -0.0000 -0.0006  0.0011  0.0000 -0.0007  0.0034  0.0173
  24.  H -0.0003 -0.0003 -0.0000 -0.0037  0.0140  0.0009  0.0034  0.0011  0.0032
  25.  H  0.0020 -0.0005  0.0004 -0.0050  0.0003  0.0122  0.0000  0.0000  0.0000
  26.  H -0.0001  0.0000 -0.0000 -0.0005  0.0000  0.0013  0.0000  0.0000  0.0000
  27.  H -0.0000  0.0000  0.0000 -0.0001  0.0000  0.0004  0.0000  0.0000  0.0000
  28.  H -0.0000  0.0000 -0.0000 -0.0002  0.0000  0.0010  0.0000  0.0000 -0.0000
  29.  F -0.0002 -0.0002  0.0002 -0.0008 -0.0018 -0.0288 -0.0004  0.0008  0.0004

     Atom   10      11      12      13      14      15      16      17      18
     ---- ------  ------  ------  ------  ------  ------  ------  ------  ------
   1.  C  0.0000 -0.0003 -0.0018  0.0006  0.0000 -0.0004  0.0000  0.7764  0.0111
   2.  N -0.0001 -0.0022 -0.0078 -0.0011 -0.0010 -0.0013  0.0029 -0.0014  0.6940
   3.  O  0.0000  0.0001  0.0004  0.0007  0.0002 -0.0000 -0.0007 -0.0263  0.0025
   4.  C  0.0091  0.0181  0.0197  0.0093  0.0012  0.0096  0.0123  0.0031 -0.0003
   5.  C  0.0266  1.1486  0.0009 -0.0008 -0.0004  0.0004 -0.0172  0.0003 -0.0016
   6.  C  0.0014 -0.0114  1.1484  0.0219 -0.0415  0.0348  1.1450  0.0004  0.0015
   7.  C -0.0433  0.0162  0.0001  0.0001 -0.0000  0.0001  0.0011  0.0000  0.0006
   8.  C  0.0210 -0.0435 -0.0001 -0.0000 -0.0000  0.0000 -0.0005  0.0000  0.0002
   9.  C  1.1666  0.0185 -0.0001  0.0000  0.0000  0.0000 -0.0001  0.0000  0.0001
  10.  C  0.0000  1.1615 -0.0001 -0.0001 -0.0000  0.0004  0.0009  0.0000  0.0002
  11.  C  1.1615  0.0000 -0.0015  0.0012  0.0008  0.0005 -0.0066  0.0002  0.0018
  12.  C -0.0001 -0.0015  0.0000  1.1573  0.0162 -0.0384  0.0352 -0.0000 -0.0002
  13.  C -0.0001  0.0012  1.1573  0.0000  1.1709  0.0153 -0.0377  0.0000 -0.0000
  14.  C -0.0000  0.0008  0.0162  1.1709  0.0000  1.1553  0.0370 -0.0000 -0.0000
  15.  C  0.0004  0.0005 -0.0384  0.0153  1.1553  0.0000  1.1801 -0.0000 -0.0000
  16.  C  0.0009 -0.0066  0.0352 -0.0377  0.0370  1.1801  0.0000 -0.0002 -0.0002
  17.  H  0.0000  0.0002 -0.0000  0.0000 -0.0000 -0.0000 -0.0002  0.0000 -0.0040
  18.  H  0.0002  0.0018 -0.0002 -0.0000 -0.0000 -0.0000 -0.0002 -0.0040  0.0000
  19.  H -0.0004  0.0059  0.0025 -0.0004 -0.0001  0.0002 -0.0050  0.0008  0.0007
  20.  H  0.0010  0.0031  0.0000  0.0000  0.0000 -0.0000  0.0001 -0.0000 -0.0001
  21.  H  0.0034 -0.0006  0.0000  0.0000  0.0000 -0.0000 -0.0000 -0.0000 -0.0000
  22.  H  0.0164  0.0026 -0.0000 -0.0000 -0.0000  0.0000 -0.0000 -0.0000 -0.0000
  23.  H  0.7854  0.0154  0.0000 -0.0000 -0.0000  0.0000 -0.0000 -0.0000 -0.0000
  24.  H  0.0166  0.7756  0.0004  0.0011  0.0005  0.0001 -0.0016 -0.0000 -0.0005
  25.  H  0.0000  0.0001  0.7757  0.0174  0.0035  0.0015  0.0011 -0.0003 -0.0006
  26.  H  0.0000 -0.0000  0.0153  0.7850  0.0179  0.0029 -0.0001 -0.0000 -0.0000
  27.  H  0.0000 -0.0000  0.0017  0.0176  0.7847  0.0157  0.0007 -0.0000 -0.0000
  28.  H -0.0000  0.0000 -0.0001  0.0030  0.0206  0.7803  0.0161 -0.0000  0.0000
  29.  F  0.0004  0.0004  0.0043  0.0001  0.0020 -0.0255  0.6946  0.0000 -0.0000

     Atom   19      20      21      22      23      24      25      26      27
     ---- ------  ------  ------  ------  ------  ------  ------  ------  ------
   1.  C -0.0085  0.0001 -0.0000 -0.0000 -0.0000 -0.0003  0.0020 -0.0001 -0.0000
   2.  N -0.0142  0.0001  0.0000  0.0000 -0.0000 -0.0003 -0.0005  0.0000  0.0000
   3.  O  0.0084  0.0000  0.0000 -0.0000 -0.0000 -0.0000  0.0004 -0.0000  0.0000
   4.  C  0.7556 -0.0043 -0.0006 -0.0001 -0.0006 -0.0037 -0.0050 -0.0005 -0.0001
   5.  C  0.0073  0.0155  0.0015  0.0002  0.0011  0.0140  0.0003  0.0000  0.0000
   6.  C  0.0010  0.0003  0.0000  0.0000  0.0000  0.0009  0.0122  0.0013  0.0004
   7.  C  0.0000  0.7766  0.0151  0.0022 -0.0007  0.0034  0.0000  0.0000  0.0000
   8.  C  0.0000  0.0160  0.7853  0.0165  0.0034  0.0011  0.0000  0.0000  0.0000
   9.  C -0.0000  0.0031  0.0174  0.7850  0.0173  0.0032  0.0000  0.0000  0.0000
  10.  C -0.0004  0.0010  0.0034  0.0164  0.7854  0.0166  0.0000  0.0000  0.0000
  11.  C  0.0059  0.0031 -0.0006  0.0026  0.0154  0.7756  0.0001 -0.0000 -0.0000
  12.  C  0.0025  0.0000  0.0000 -0.0000  0.0000  0.0004  0.7757  0.0153  0.0017
  13.  C -0.0004  0.0000  0.0000 -0.0000 -0.0000  0.0011  0.0174  0.7850  0.0176
  14.  C -0.0001  0.0000  0.0000 -0.0000 -0.0000  0.0005  0.0035  0.0179  0.7847
  15.  C  0.0002 -0.0000 -0.0000  0.0000  0.0000  0.0001  0.0015  0.0029  0.0157
  16.  C -0.0050  0.0001 -0.0000 -0.0000 -0.0000 -0.0016  0.0011 -0.0001  0.0007
  17.  H  0.0008 -0.0000 -0.0000 -0.0000 -0.0000 -0.0000 -0.0003 -0.0000 -0.0000
  18.  H  0.0007 -0.0001 -0.0000 -0.0000 -0.0000 -0.0005 -0.0006 -0.0000 -0.0000
  19.  H  0.0000  0.0019  0.0000  0.0000  0.0000  0.0001  0.0001  0.0000  0.0000
  20.  H  0.0019  0.0000 -0.0036  0.0000 -0.0000  0.0000 -0.0000 -0.0000 -0.0000
  21.  H  0.0000 -0.0036  0.0000 -0.0035  0.0000 -0.0000 -0.0000 -0.0000 -0.0000
  22.  H  0.0000  0.0000 -0.0035  0.0000 -0.0036  0.0000 -0.0000 -0.0000 -0.0000
  23.  H  0.0000 -0.0000  0.0000 -0.0036  0.0000 -0.0038 -0.0000 -0.0000 -0.0000
  24.  H  0.0001  0.0000 -0.0000  0.0000 -0.0038  0.0000 -0.0003 -0.0000 -0.0000
  25.  H  0.0001 -0.0000 -0.0000 -0.0000 -0.0000 -0.0003  0.0000 -0.0039  0.0000
  26.  H  0.0000 -0.0000 -0.0000 -0.0000 -0.0000 -0.0000 -0.0039  0.0000 -0.0036
  27.  H  0.0000 -0.0000 -0.0000 -0.0000 -0.0000 -0.0000  0.0000 -0.0036  0.0000
  28.  H  0.0000 -0.0000 -0.0000 -0.0000 -0.0000 -0.0000 -0.0000  0.0000 -0.0033
  29.  F  0.0045  0.0003  0.0000  0.0000  0.0000  0.0004 -0.0001  0.0000 -0.0000

     Atom   28      29
     ---- ------  ------
   1.  C -0.0000 -0.0002
   2.  N  0.0000 -0.0002
   3.  O -0.0000  0.0002
   4.  C -0.0002 -0.0008
   5.  C  0.0000 -0.0018
   6.  C  0.0010 -0.0288
   7.  C  0.0000 -0.0004
   8.  C  0.0000  0.0008
   9.  C -0.0000  0.0004
  10.  C -0.0000  0.0004
  11.  C  0.0000  0.0004
  12.  C -0.0001  0.0043
  13.  C  0.0030  0.0001
  14.  C  0.0206  0.0020
  15.  C  0.7803 -0.0255
  16.  C  0.0161  0.6946
  17.  H -0.0000  0.0000
  18.  H  0.0000 -0.0000
  19.  H  0.0000  0.0045
  20.  H -0.0000  0.0003
  21.  H -0.0000  0.0000
  22.  H -0.0000  0.0000
  23.  H -0.0000  0.0000
  24.  H -0.0000  0.0004
  25.  H -0.0000 -0.0001
  26.  H  0.0000  0.0000
  27.  H -0.0033 -0.0000
  28.  H  0.0000  0.0013
  29.  F  0.0013  0.0000


 Atom-atom overlap-weighted NAO bond order, Totals by atom:                    

     Atom    1
     ---- ------
   1.  C  3.0912
   2.  N  2.4591
   3.  O  1.1868
   4.  C  3.3504
   5.  C  3.2058
   6.  C  3.1351
   7.  C  3.1249
   8.  C  3.1627
   9.  C  3.1484
  10.  C  3.1669
  11.  C  3.1043
  12.  C  3.1280
  13.  C  3.1615
  14.  C  3.1677
  15.  C  3.1316
  16.  C  3.0570
  17.  H  0.7491
  18.  H  0.7050
  19.  H  0.7604
  20.  H  0.8102
  21.  H  0.8145
  22.  H  0.8158
  23.  H  0.8139
  24.  H  0.8070
  25.  H  0.8036
  26.  H  0.8143
  27.  H  0.8139
  28.  H  0.8189
  29.  F  0.6519


 MO bond order:                                                                

     Atom    1       2       3       4       5       6       7       8       9
     ---- ------  ------  ------  ------  ------  ------  ------  ------  ------
   1.  C  0.0000  1.5885  2.1853 -0.1289  0.1117  0.1509 -0.0347  0.0167  0.0218
   2.  N  1.5885  0.0000 -1.1396  0.3685  0.3057  0.0789  0.1397 -0.0415 -0.0103
   3.  O  2.1853 -1.1396  0.0000  0.0587 -0.0539 -0.0850  0.0273  0.0374 -0.0159
   4.  C -0.1289  0.3685  0.0587  0.0000 -0.3612 -1.6686  0.1259 -0.0658  0.0131
   5.  C  0.1117  0.3057 -0.0539 -0.3612  0.0000  0.0126 -0.3943 -0.0027 -0.2371
   6.  C  0.1509  0.0789 -0.0850 -1.6686  0.0126  0.0000 -0.0670  0.0280 -0.0269
   7.  C -0.0347  0.1397  0.0273  0.1259 -0.3943 -0.0670  0.0000  0.2954 -0.0315
   8.  C  0.0167 -0.0415  0.0374 -0.0658 -0.0027  0.0280  0.2954  0.0000  0.7944
   9.  C  0.0218 -0.0103 -0.0159  0.0131 -0.2371 -0.0269 -0.0315  0.7944  0.0000
  10.  C  0.0353  0.0209 -0.0239 -0.0837  0.2231  0.0006 -0.3133 -0.0395 -0.2950
  11.  C -0.0354  0.0160  0.0234 -0.0392  0.8518  0.0541  0.1921 -0.1867  0.1495
  12.  C -0.0187 -0.0554  0.0186  0.1120  0.0620 -0.2398 -0.0260 -0.0037 -0.0042
  13.  C  0.0120 -0.0093 -0.0240 -0.1790  0.0067  0.0276  0.0002  0.0113 -0.0033
  14.  C -0.0025  0.0090 -0.0048  0.0357 -0.0174  0.1016  0.0083 -0.0024  0.0043
  15.  C  0.0190  0.0277 -0.0151 -0.1607 -0.0201 -0.0239 -0.0140  0.0042 -0.0118
  16.  C -0.0347  0.0189 -0.0044  0.0733  0.1484  0.1983  0.0121 -0.0004 -0.0009
  17.  H  0.1142 -0.0527  0.0476  0.0325 -0.0041 -0.0034  0.0284 -0.0010 -0.0124
  18.  H -0.0071 -0.1318 -0.0089  0.0195 -0.0515 -0.0394  0.0244 -0.0065 -0.0041
  19.  H  0.0443  0.1412 -0.0917  0.1158  0.0709 -0.0332 -0.0771  0.0361  0.0244
  20.  H -0.0056  0.0089  0.0062 -0.0061 -0.0664 -0.0123  0.1258  0.1089  0.0383
  21.  H -0.0024  0.0013 -0.0003  0.0088 -0.0658 -0.0126 -0.0263 -0.6131  0.0344
  22.  H  0.0035 -0.0006 -0.0013 -0.0039 -0.0142 -0.0017 -0.0228  0.0865 -0.3407
  23.  H -0.0010 -0.0042  0.0001 -0.0062  0.0534  0.0021  0.0165  0.0843  0.1322
  24.  H -0.0132 -0.0098  0.0049  0.0340  0.0094 -0.0006  0.1557  0.0437  0.1528
  25.  H  0.0479  0.0548 -0.0169 -0.0892  0.0229  0.0775 -0.0056  0.0075 -0.0037
  26.  H  0.0011  0.0083 -0.0070 -0.0075  0.0126  0.1206  0.0004  0.0043 -0.0023
  27.  H -0.0011  0.0075 -0.0000  0.0399  0.0077  0.0483  0.0032 -0.0003  0.0028
  28.  H  0.0164  0.0269 -0.0097 -0.0319  0.0002  0.0751 -0.0009  0.0029 -0.0004
  29.  F  0.0209  0.0275 -0.0166 -0.0732 -0.0402  0.3298 -0.0095  0.0046 -0.0415

     Atom   10      11      12      13      14      15      16      17      18
     ---- ------  ------  ------  ------  ------  ------  ------  ------  ------
   1.  C  0.0353 -0.0354 -0.0187  0.0120 -0.0025  0.0190 -0.0347  0.1142 -0.0071
   2.  N  0.0209  0.0160 -0.0554 -0.0093  0.0090  0.0277  0.0189 -0.0527 -0.1318
   3.  O -0.0239  0.0234  0.0186 -0.0240 -0.0048 -0.0151 -0.0044  0.0476 -0.0089
   4.  C -0.0837 -0.0392  0.1120 -0.1790  0.0357 -0.1607  0.0733  0.0325  0.0195
   5.  C  0.2231  0.8518  0.0620  0.0067 -0.0174 -0.0201  0.1484 -0.0041 -0.0515
   6.  C  0.0006  0.0541 -0.2398  0.0276  0.1016 -0.0239  0.1983 -0.0034 -0.0394
   7.  C -0.3133  0.1921 -0.0260  0.0002  0.0083 -0.0140  0.0121  0.0284  0.0244
   8.  C -0.0395 -0.1867 -0.0037  0.0113 -0.0024  0.0042 -0.0004 -0.0010 -0.0065
   9.  C -0.2950  0.1495 -0.0042 -0.0033  0.0043 -0.0118 -0.0009 -0.0124 -0.0041
  10.  C  0.0000  0.3610  0.0063 -0.0032 -0.0055 -0.0020  0.0243  0.0024  0.0002
  11.  C  0.3610  0.0000 -0.0174  0.0198 -0.0252 -0.0087  0.0049  0.0169 -0.0047
  12.  C  0.0063 -0.0174  0.0000 -1.1703  0.2562 -0.0418 -0.0037 -0.0073 -0.0156
  13.  C -0.0032  0.0198 -1.1703  0.0000  0.3517  0.3688  0.0004 -0.0023 -0.0002
  14.  C -0.0055 -0.0252  0.2562  0.3517  0.0000 -0.0014  0.1754  0.0012  0.0018
  15.  C -0.0020 -0.0087 -0.0418  0.3688 -0.0014  0.0000 -1.1192  0.0005 -0.0075
  16.  C  0.0243  0.0049 -0.0037  0.0004  0.1754 -1.1192  0.0000 -0.0029 -0.0073
  17.  H  0.0024  0.0169 -0.0073 -0.0023  0.0012  0.0005 -0.0029  0.0000 -0.0396
  18.  H  0.0002 -0.0047 -0.0156 -0.0002  0.0018 -0.0075 -0.0073 -0.0396  0.0000
  19.  H -0.0090  0.0219 -0.0938  0.0330  0.0417 -0.0175  0.0037  0.0417  0.0799
  20.  H  0.0234 -0.0034  0.0032 -0.0004  0.0009  0.0024 -0.0014  0.0009  0.0027
  21.  H -0.0444 -0.0113 -0.0052 -0.0009  0.0017 -0.0007 -0.0060  0.0009  0.0025
  22.  H -0.0285 -0.0578  0.0003  0.0008  0.0011  0.0012 -0.0011 -0.0002  0.0000
  23.  H  0.8399 -0.0857 -0.0021 -0.0004  0.0018  0.0014 -0.0039  0.0005  0.0036
  24.  H  0.0532  1.7012 -0.0186 -0.0047 -0.0104 -0.0019 -0.0036 -0.0002  0.0016
  25.  H  0.0044  0.0029 -0.0667 -0.0905 -0.0221  0.0047 -0.0116 -0.0033 -0.0044
  26.  H  0.0021  0.0053  0.1353  1.4048 -0.0548  0.1233  0.0421 -0.0007  0.0017
  27.  H  0.0006  0.0036  0.1641 -0.0082  1.9327  0.0750  0.1387  0.0006  0.0011
  28.  H -0.0003 -0.0001  0.0040  0.0731 -0.0935  0.9472  0.0462  0.0019 -0.0026
  29.  F  0.0039  0.0496 -0.0127  0.0477 -0.1297 -0.0398 -0.4200  0.0058 -0.0013

     Atom   19      20      21      22      23      24      25      26      27
     ---- ------  ------  ------  ------  ------  ------  ------  ------  ------
   1.  C  0.0443 -0.0056 -0.0024  0.0035 -0.0010 -0.0132  0.0479  0.0011 -0.0011
   2.  N  0.1412  0.0089  0.0013 -0.0006 -0.0042 -0.0098  0.0548  0.0083  0.0075
   3.  O -0.0917  0.0062 -0.0003 -0.0013  0.0001  0.0049 -0.0169 -0.0070 -0.0000
   4.  C  0.1158 -0.0061  0.0088 -0.0039 -0.0062  0.0340 -0.0892 -0.0075  0.0399
   5.  C  0.0709 -0.0664 -0.0658 -0.0142  0.0534  0.0094  0.0229  0.0126  0.0077
   6.  C -0.0332 -0.0123 -0.0126 -0.0017  0.0021 -0.0006  0.0775  0.1206  0.0483
   7.  C -0.0771  0.1258 -0.0263 -0.0228  0.0165  0.1557 -0.0056  0.0004  0.0032
   8.  C  0.0361  0.1089 -0.6131  0.0865  0.0843  0.0437  0.0075  0.0043 -0.0003
   9.  C  0.0244  0.0383  0.0344 -0.3407  0.1322  0.1528 -0.0037 -0.0023  0.0028
  10.  C -0.0090  0.0234 -0.0444 -0.0285  0.8399  0.0532  0.0044  0.0021  0.0006
  11.  C  0.0219 -0.0034 -0.0113 -0.0578 -0.0857  1.7012  0.0029  0.0053  0.0036
  12.  C -0.0938  0.0032 -0.0052  0.0003 -0.0021 -0.0186 -0.0667  0.1353  0.1641
  13.  C  0.0330 -0.0004 -0.0009  0.0008 -0.0004 -0.0047 -0.0905  1.4048 -0.0082
  14.  C  0.0417  0.0009  0.0017  0.0011  0.0018 -0.0104 -0.0221 -0.0548  1.9327
  15.  C -0.0175  0.0024 -0.0007  0.0012  0.0014 -0.0019  0.0047  0.1233  0.0750
  16.  C  0.0037 -0.0014 -0.0060 -0.0011 -0.0039 -0.0036 -0.0116  0.0421  0.1387
  17.  H  0.0417  0.0009  0.0009 -0.0002  0.0005 -0.0002 -0.0033 -0.0007  0.0006
  18.  H  0.0799  0.0027  0.0025  0.0000  0.0036  0.0016 -0.0044  0.0017  0.0011
  19.  H  0.0000  0.0166 -0.0047  0.0010  0.0196  0.0220  0.0187  0.0140  0.0060
  20.  H  0.0166  0.0000 -0.0608 -0.0127  0.0119 -0.0163 -0.0007 -0.0014  0.0000
  21.  H -0.0047 -0.0608  0.0000 -0.0614 -0.0125  0.0118 -0.0019 -0.0007  0.0001
  22.  H  0.0010 -0.0127 -0.0614  0.0000 -0.0615 -0.0124  0.0008  0.0004 -0.0000
  23.  H  0.0196  0.0119 -0.0125 -0.0615  0.0000 -0.0603  0.0008  0.0001 -0.0003
  24.  H  0.0220 -0.0163  0.0118 -0.0124 -0.0603  0.0000 -0.0038 -0.0017 -0.0013
  25.  H  0.0187 -0.0007 -0.0019  0.0008  0.0008 -0.0038  0.0000 -0.0603 -0.0132
  26.  H  0.0140 -0.0014 -0.0007  0.0004  0.0001 -0.0017 -0.0603  0.0000 -0.0613
  27.  H  0.0060  0.0000  0.0001 -0.0000 -0.0003 -0.0013 -0.0132 -0.0613  0.0000
  28.  H  0.0026 -0.0007 -0.0006 -0.0000 -0.0001 -0.0015  0.0079 -0.0108 -0.0598
  29.  F -0.0055  0.0002  0.0029  0.0018  0.0012  0.0036  0.0019  0.0234 -0.0379

     Atom   28      29
     ---- ------  ------
   1.  C  0.0164  0.0209
   2.  N  0.0269  0.0275
   3.  O -0.0097 -0.0166
   4.  C -0.0319 -0.0732
   5.  C  0.0002 -0.0402
   6.  C  0.0751  0.3298
   7.  C -0.0009 -0.0095
   8.  C  0.0029  0.0046
   9.  C -0.0004 -0.0415
  10.  C -0.0003  0.0039
  11.  C -0.0001  0.0496
  12.  C  0.0040 -0.0127
  13.  C  0.0731  0.0477
  14.  C -0.0935 -0.1297
  15.  C  0.9472 -0.0398
  16.  C  0.0462 -0.4200
  17.  H  0.0019  0.0058
  18.  H -0.0026 -0.0013
  19.  H  0.0026 -0.0055
  20.  H -0.0007  0.0002
  21.  H -0.0006  0.0029
  22.  H -0.0000  0.0018
  23.  H -0.0001  0.0012
  24.  H -0.0015  0.0036
  25.  H  0.0079  0.0019
  26.  H -0.0108  0.0234
  27.  H -0.0598 -0.0379
  28.  H  0.0000 -0.0827
  29.  F -0.0827  0.0000


 MO atomic valencies:                                                          

     Atom    1
     ---- ------
   1.  C  4.1044
   2.  N  1.3950
   3.  O  0.8905
   4.  C -1.8673
   5.  C  0.5702
   6.  C -0.9085
   7.  C  0.1325
   8.  C  0.6026
   9.  C  0.3260
  10.  C  0.7533
  11.  C  2.9984
  12.  C -1.0410
  13.  C  0.8612
  14.  C  2.5554
  15.  C  0.0893
  16.  C -0.7343
  17.  H  0.1659
  18.  H -0.1934
  19.  H  0.4227
  20.  H  0.1623
  21.  H -0.8672
  22.  H -0.5236
  23.  H  0.9311
  24.  H  2.0335
  25.  H -0.1411
  26.  H  1.6912
  27.  H  2.2483
  28.  H  0.9089
  29.  F -0.3859


 NATURAL BOND ORBITAL ANALYSIS:

                       Occupancies       Lewis Structure    Low   High
           Occ.    -------------------  -----------------   occ   occ
  Cycle   Thresh.   Lewis   Non-Lewis     CR  BD  3C  LP    (L)   (NL)   Dev
 =============================================================================
   1(1)    1.90   112.50824   7.49176     17  32   0  11     9      9    0.45
   2(2)    1.90   112.50824   7.49176     17  32   0  11     9      9    0.45
   3(1)    1.80   112.89515   7.10485     17  31   0  12     7      7    0.45
   4(2)    1.80   112.89515   7.10485     17  31   0  12     7      7    0.45
   5(1)    1.70   112.43143   7.56857     17  32   0  11     6      8    0.45
   6(2)    1.70   112.43143   7.56857     17  32   0  11     6      8    0.45
   7(1)    1.60   116.79130   3.20870     17  37   0   6     0      7    0.44
   8(2)    1.60   116.79619   3.20381     17  37   0   6     0      7    0.43
   9(3)    1.60   116.79130   3.20870     17  37   0   6     0      7    0.44
  10(4)    1.60   116.79619   3.20381     17  37   0   6     0      7    0.43
  11(1)    1.50   116.32652   3.67348     17  36   0   7     0      7    0.64
  12(2)    1.50   116.32652   3.67348     17  36   0   7     0      7    0.64
  13(1)    1.60   116.79619   3.20381     17  37   0   6     0      7    0.43
 -----------------------------------------------------------------------------

 Structure accepted: RESONANCE keyword permits strongly delocalized structure

 WARNING:  1 low occupancy (<1.9990e) core orbital  found on  C    6
           1 low occupancy (<1.9990e) core orbital  found on  C   16

 --------------------------------------------------------
   Core                     33.98660 ( 99.961% of  34)
   Valence Lewis            82.80958 ( 96.290% of  86)
  ==================       ============================
   Total Lewis             116.79619 ( 97.330% of 120)
  -----------------------------------------------------
   Valence non-Lewis         2.96098 (  2.467% of 120)
   Rydberg non-Lewis         0.24283 (  0.202% of 120)
  ==================       ============================
   Total non-Lewis           3.20381 (  2.670% of 120)
 --------------------------------------------------------


       (Occupancy)   Bond orbital/ Coefficients/ Hybrids
 ---------------------------------------------------------------------------------
     1. (1.99137) BD ( 1) C   1 - N   2  
                ( 36.86%)   0.6071* C   1 s( 33.66%)p 1.97( 66.26%)d 0.00(  0.08%)
                                            0.0002  0.5797 -0.0242 -0.0005 -0.0019
                                           -0.6470  0.0427  0.0069 -0.0035  0.4914
                                           -0.0043 -0.0066  0.0007 -0.0199 -0.0095
                                           -0.0004  0.0004 -0.0243  0.0017  0.0012
                                            0.0072 -0.0134
                ( 63.14%)   0.7946* N   2 s( 36.43%)p 1.74( 63.52%)d 0.00(  0.05%)
                                           -0.0000  0.6034  0.0117  0.0029  0.0001
                                            0.6525 -0.0086 -0.0058  0.0025 -0.4560
                                            0.0340 -0.0054 -0.0020  0.0112 -0.0115
                                            0.0011 -0.0001 -0.0161 -0.0018 -0.0027
                                            0.0077 -0.0129
     2. (1.99588) BD ( 1) C   1 - O   3  
                ( 27.58%)   0.5252* C   1 s(  1.17%)p83.67( 98.24%)d 0.50(  0.59%)
                                            0.0000  0.1079 -0.0103 -0.0010 -0.0000
                                            0.3966 -0.0049 -0.0006 -0.0010  0.4282
                                            0.0139  0.0004 -0.0028  0.8002  0.0330
                                            0.0079 -0.0050  0.0357  0.0437  0.0091
                                            0.0113 -0.0501
                ( 72.42%)   0.8510* O   3 s(  1.40%)p70.50( 98.48%)d 0.09(  0.12%)
                                            0.0000  0.1180  0.0066  0.0004  0.0000
                                            0.1408  0.0037 -0.0005 -0.0009  0.3406
                                            0.0015 -0.0008 -0.0012  0.9214 -0.0014
                                            0.0006 -0.0032 -0.0114 -0.0266 -0.0040
                                           -0.0004  0.0187
     3. (1.99462) BD ( 2) C   1 - O   3  
                ( 35.20%)   0.5933* C   1 s( 33.03%)p 2.02( 66.80%)d 0.01(  0.17%)
                                            0.0000  0.5715 -0.0610 -0.0008 -0.0013
                                            0.6409 -0.0686 -0.0031  0.0028  0.1541
                                            0.0023 -0.0086  0.0001 -0.4780  0.0133
                                            0.0031  0.0005  0.0121 -0.0320 -0.0109
                                            0.0191 -0.0003
                ( 64.80%)   0.8050* O   3 s( 38.97%)p 1.56( 60.91%)d 0.00(  0.12%)
                                            0.0000  0.6232  0.0356  0.0011 -0.0000
                                           -0.7133  0.0181 -0.0007 -0.0004 -0.2858
                                            0.0100 -0.0024  0.0009  0.1344 -0.0099
                                            0.0013  0.0006  0.0172 -0.0157 -0.0047
                                            0.0221 -0.0123
     4. (1.98211) BD ( 1) C   1 - H  17  
                ( 58.39%)   0.7641* C   1 s( 32.62%)p 2.06( 67.30%)d 0.00(  0.08%)
                                            0.0004 -0.5688 -0.0510 -0.0009 -0.0017
                                            0.0651  0.0147 -0.0019 -0.0031  0.7378
                                            0.0277  0.0042  0.0004 -0.3509 -0.0169
                                           -0.0003  0.0018 -0.0101  0.0015  0.0168
                                            0.0207  0.0008
                ( 41.61%)   0.6450* H  17 s(100.00%)
                                           -1.0000 -0.0063  0.0003
     5. (1.98213) BD ( 1) N   2 - C   4  
                ( 61.63%)   0.7851* N   2 s( 35.18%)p 1.84( 64.79%)d 0.00(  0.03%)
                                           -0.0000  0.5931 -0.0026 -0.0072  0.0000
                                           -0.0345  0.0099  0.0018 -0.0009  0.7264
                                           -0.0065 -0.0090  0.0007 -0.3447  0.0025
                                            0.0020 -0.0005  0.0004 -0.0039 -0.0129
                                           -0.0088 -0.0075
                ( 38.37%)   0.6194* C   4 s( 21.62%)p 3.62( 78.29%)d 0.00(  0.10%)
                                           -0.0000  0.4643  0.0251  0.0007 -0.0004
                                            0.0315  0.0069  0.0086  0.0008 -0.7917
                                            0.0316 -0.0064 -0.0023  0.3922 -0.0022
                                           -0.0008  0.0008  0.0004  0.0003 -0.0227
                                           -0.0208 -0.0057
     6. (1.98511) BD ( 1) N   2 - H  18  
                ( 71.42%)   0.8451* N   2 s( 28.30%)p 2.53( 71.64%)d 0.00(  0.06%)
                                           -0.0002  0.5320 -0.0051  0.0036 -0.0000
                                           -0.7045  0.0078 -0.0001  0.0019 -0.2951
                                            0.0015 -0.0040  0.0009  0.3645 -0.0051
                                            0.0037 -0.0007  0.0113 -0.0151 -0.0095
                                            0.0091 -0.0066
                ( 28.58%)   0.5346* H  18 s(100.00%)
                                            1.0000  0.0030 -0.0004
     7. (1.96430) BD ( 1) C   4 - C   5  
                ( 51.01%)   0.7142* C   4 s( 28.37%)p 2.52( 71.60%)d 0.00(  0.03%)
                                            0.0001  0.5325  0.0082  0.0002  0.0000
                                           -0.8000 -0.0072  0.0006 -0.0018  0.1761
                                            0.0127  0.0014  0.0005 -0.2116  0.0106
                                           -0.0025  0.0010 -0.0037  0.0039 -0.0010
                                            0.0136 -0.0081
                ( 48.99%)   0.6999* C   5 s( 30.39%)p 2.29( 69.58%)d 0.00(  0.03%)
                                            0.0002  0.5512 -0.0114 -0.0039 -0.0006
                                            0.7913  0.0186 -0.0028  0.0006 -0.1505
                                            0.0027  0.0004  0.0008  0.2152  0.0169
                                           -0.0025  0.0003 -0.0069  0.0073 -0.0013
                                            0.0127 -0.0058
     8. (1.96743) BD ( 1) C   4 - C   6  
                ( 49.75%)   0.7053* C   4 s( 28.03%)p 2.57( 71.94%)d 0.00(  0.03%)
                                            0.0002  0.5294  0.0064  0.0014  0.0003
                                            0.3441 -0.0176 -0.0043 -0.0005  0.5791
                                            0.0055 -0.0045  0.0033  0.5148  0.0119
                                           -0.0031  0.0034  0.0074  0.0074  0.0124
                                           -0.0041  0.0032
                ( 50.25%)   0.7089* C   6 s( 31.65%)p 2.16( 68.33%)d 0.00(  0.02%)
                                            0.0001  0.5624 -0.0105 -0.0043 -0.0006
                                           -0.3181 -0.0191  0.0037 -0.0002 -0.6035
                                           -0.0029  0.0043  0.0004 -0.4662 -0.0123
                                            0.0027  0.0014  0.0070  0.0069  0.0092
                                           -0.0046  0.0018
     9. (1.96485) BD ( 1) C   4 - H  19  
                ( 62.36%)   0.7897* C   4 s( 22.04%)p 3.53( 77.88%)d 0.00(  0.08%)
                                            0.0002 -0.4688  0.0255  0.0009 -0.0001
                                           -0.4895 -0.0060  0.0006  0.0007  0.0688
                                           -0.0011  0.0044 -0.0007  0.7308  0.0170
                                           -0.0033 -0.0023  0.0036  0.0224 -0.0041
                                           -0.0074 -0.0148
                ( 37.64%)   0.6135* H  19 s(100.00%)
                                           -1.0000  0.0045 -0.0001
    10. (1.97264) BD ( 1) C   5 - C   7  
                ( 50.89%)   0.7134* C   5 s( 35.01%)p 1.86( 64.95%)d 0.00(  0.03%)
                                           -0.0000  0.5917  0.0072  0.0015  0.0003
                                           -0.2395 -0.0126  0.0002 -0.0005 -0.1662
                                            0.0044  0.0002 -0.0014 -0.7511  0.0164
                                            0.0016 -0.0043  0.0008  0.0101  0.0066
                                            0.0025  0.0132
                ( 49.11%)   0.7008* C   7 s( 35.93%)p 1.78( 64.04%)d 0.00(  0.03%)
                                            0.0001  0.5993  0.0074  0.0060  0.0005
                                            0.2736 -0.0281 -0.0031 -0.0009  0.1446
                                            0.0056 -0.0025  0.0008  0.7374 -0.0012
                                           -0.0111  0.0023 -0.0004  0.0060  0.0074
                                            0.0026  0.0145
    11. (1.97232) BD ( 1) C   5 - C  11  
                ( 50.73%)   0.7123* C   5 s( 34.57%)p 1.89( 65.40%)d 0.00(  0.03%)
                                           -0.0000  0.5879  0.0063  0.0016  0.0003
                                           -0.5048  0.0016  0.0004 -0.0021  0.2952
                                           -0.0053 -0.0009  0.0012  0.5583 -0.0167
                                           -0.0020  0.0041 -0.0076 -0.0132  0.0071
                                            0.0070  0.0036
                ( 49.27%)   0.7019* C  11 s( 35.76%)p 1.80( 64.21%)d 0.00(  0.03%)
                                            0.0001  0.5979  0.0067  0.0045  0.0005
                                            0.5332 -0.0217 -0.0078  0.0001 -0.2878
                                            0.0026  0.0036 -0.0011 -0.5237 -0.0094
                                            0.0071 -0.0026 -0.0072 -0.0108  0.0089
                                            0.0052  0.0063
    12. (1.66615) BD ( 2) C   5 - C  11  
                ( 51.23%)   0.7157* C   5 s(  0.01%)p 1.00( 99.96%)d 0.00(  0.03%)
                                            0.0001  0.0085  0.0015 -0.0006  0.0001
                                            0.2461  0.0029  0.0014 -0.0007  0.9284
                                            0.0073  0.0053 -0.0052 -0.2773 -0.0029
                                           -0.0036  0.0012 -0.0138  0.0059  0.0040
                                           -0.0087 -0.0023
                ( 48.77%)   0.6984* C  11 s(  0.00%)p 1.00( 99.95%)d 0.00(  0.05%)
                                            0.0000 -0.0007  0.0008 -0.0006  0.0001
                                            0.2318 -0.0003  0.0011 -0.0014  0.9322
                                            0.0064  0.0068 -0.0001 -0.2769 -0.0024
                                           -0.0035 -0.0001  0.0011 -0.0056 -0.0178
                                            0.0078  0.0100
    13. (1.96895) BD ( 1) C   6 - C  12  
                ( 51.51%)   0.7177* C   6 s( 35.69%)p 1.80( 64.28%)d 0.00(  0.03%)
                                           -0.0002  0.5973  0.0126  0.0004  0.0001
                                            0.2151 -0.0018  0.0010 -0.0006 -0.1427
                                            0.0158 -0.0004 -0.0025  0.7588 -0.0122
                                           -0.0023  0.0021  0.0006  0.0090 -0.0008
                                           -0.0012  0.0152
                ( 48.49%)   0.6964* C  12 s( 35.22%)p 1.84( 64.75%)d 0.00(  0.03%)
                                            0.0001  0.5934  0.0092  0.0028  0.0006
                                           -0.2259  0.0089  0.0033  0.0001  0.0991
                                            0.0254 -0.0019  0.0025 -0.7653  0.0126
                                            0.0113 -0.0021  0.0001  0.0080 -0.0068
                                           -0.0034  0.0139
    14. (1.67746) BD ( 2) C   6 - C  12  
                ( 51.95%)   0.7207* C   6 s(  0.01%)p 1.00( 99.95%)d 0.00(  0.04%)
                                            0.0000  0.0061  0.0072  0.0002 -0.0000
                                            0.9195  0.0089  0.0083 -0.0030 -0.2395
                                            0.0013  0.0002  0.0014 -0.3106 -0.0002
                                           -0.0030  0.0009  0.0067  0.0133 -0.0070
                                            0.0091 -0.0088
                ( 48.05%)   0.6932* C  12 s(  0.00%)p 1.00( 99.94%)d 0.00(  0.06%)
                                            0.0000  0.0003  0.0007  0.0016  0.0000
                                            0.9231  0.0078  0.0068  0.0001 -0.2356
                                           -0.0018 -0.0004 -0.0001 -0.3028 -0.0012
                                           -0.0035  0.0004  0.0148 -0.0160 -0.0003
                                            0.0014  0.0099
    15. (1.97270) BD ( 1) C   6 - C  16  
                ( 50.62%)   0.7115* C   6 s( 32.63%)p 2.06( 67.32%)d 0.00(  0.05%)
                                           -0.0001  0.5712  0.0010  0.0028  0.0006
                                            0.0787 -0.0004  0.0011 -0.0001  0.7464
                                           -0.0039 -0.0031  0.0041 -0.3312  0.0145
                                            0.0008 -0.0028  0.0043  0.0007 -0.0124
                                           -0.0177 -0.0053
                ( 49.38%)   0.7027* C  16 s( 39.19%)p 1.55( 60.78%)d 0.00(  0.02%)
                                            0.0001  0.6260  0.0043  0.0025  0.0004
                                           -0.1044 -0.0003  0.0034  0.0006 -0.7327
                                           -0.0038  0.0104 -0.0020  0.2447  0.0105
                                           -0.0049  0.0044  0.0041 -0.0009 -0.0064
                                           -0.0119 -0.0061
    16. (1.97775) BD ( 1) C   7 - C   8  
                ( 50.40%)   0.7099* C   7 s( 35.63%)p 1.81( 64.34%)d 0.00(  0.04%)
                                           -0.0001  0.5966  0.0182 -0.0028 -0.0001
                                           -0.7570  0.0069  0.0098 -0.0010  0.1260
                                            0.0117 -0.0033 -0.0000 -0.2287  0.0434
                                           -0.0028 -0.0009 -0.0071  0.0043  0.0008
                                            0.0156 -0.0064
                ( 49.60%)   0.7043* C   8 s( 35.64%)p 1.80( 64.32%)d 0.00(  0.04%)
                                            0.0000  0.5969 -0.0116  0.0009  0.0004
                                            0.7667 -0.0252  0.0120  0.0004 -0.1438
                                            0.0162 -0.0010  0.0001  0.1800  0.0343
                                            0.0074  0.0008 -0.0050  0.0100  0.0004
                                            0.0150 -0.0036
    17. (1.65663) BD ( 2) C   7 - C   8  
                ( 49.89%)   0.7063* C   7 s(  0.00%)p 1.00( 99.95%)d 0.00(  0.05%)
                                            0.0000  0.0008  0.0012 -0.0004 -0.0002
                                            0.2380  0.0028  0.0039  0.0001  0.9320
                                            0.0122  0.0128 -0.0001 -0.2718 -0.0041
                                           -0.0041 -0.0003 -0.0166  0.0070  0.0040
                                           -0.0111 -0.0032
                ( 50.11%)   0.7079* C   8 s(  0.00%)p 1.00( 99.95%)d 0.00(  0.05%)
                                           -0.0000 -0.0000 -0.0002 -0.0003  0.0000
                                            0.2383  0.0042 -0.0024  0.0002  0.9323
                                            0.0164 -0.0107  0.0015 -0.2702 -0.0047
                                            0.0034 -0.0005  0.0147 -0.0002  0.0154
                                            0.0029 -0.0080
    18. (1.97906) BD ( 1) C   7 - H  20  
                ( 61.17%)   0.7821* C   7 s( 28.41%)p 2.52( 71.53%)d 0.00(  0.06%)
                                           -0.0004  0.5326 -0.0209 -0.0030 -0.0002
                                            0.5415  0.0155  0.0014 -0.0020 -0.3058
                                           -0.0054 -0.0008  0.0007 -0.5730 -0.0032
                                           -0.0050 -0.0004 -0.0094 -0.0192  0.0096
                                            0.0050  0.0034
                ( 38.83%)   0.6231* H  20 s(100.00%)
                                            1.0000  0.0016  0.0006
    19. (1.97977) BD ( 1) C   8 - C   9  
                ( 50.07%)   0.7076* C   8 s( 35.72%)p 1.80( 64.25%)d 0.00(  0.04%)
                                            0.0000  0.5974 -0.0155 -0.0014 -0.0004
                                           -0.5332  0.0434 -0.0043 -0.0001  0.2877
                                           -0.0068  0.0045  0.0001  0.5226  0.0148
                                            0.0119  0.0004 -0.0072 -0.0117  0.0094
                                            0.0052  0.0072
                ( 49.93%)   0.7066* C   9 s( 35.60%)p 1.81( 64.37%)d 0.00(  0.04%)
                                            0.0000  0.5965 -0.0137 -0.0001 -0.0000
                                            0.4942  0.0168 -0.0120  0.0004 -0.2893
                                            0.0079  0.0047 -0.0001 -0.5599  0.0419
                                            0.0055 -0.0001 -0.0090 -0.0121  0.0078
                                            0.0083  0.0020
    20. (1.98020) BD ( 1) C   8 - H  21  
                ( 61.13%)   0.7819* C   8 s( 28.60%)p 2.49( 71.34%)d 0.00(  0.06%)
                                            0.0004 -0.5343 -0.0224 -0.0003 -0.0001
                                            0.2607  0.0044 -0.0028 -0.0000  0.1614
                                            0.0032 -0.0013 -0.0001  0.7868  0.0151
                                           -0.0068 -0.0004 -0.0036 -0.0121 -0.0067
                                            0.0007 -0.0193
                ( 38.87%)   0.6235* H  21 s(100.00%)
                                           -1.0000 -0.0008 -0.0009
    21. (1.97987) BD ( 1) C   9 - C  10  
                ( 49.91%)   0.7065* C   9 s( 35.62%)p 1.81( 64.34%)d 0.00(  0.04%)
                                            0.0000  0.5967 -0.0132  0.0003  0.0001
                                            0.2258  0.0311 -0.0086  0.0003  0.1597
                                           -0.0165 -0.0011 -0.0000  0.7514 -0.0290
                                           -0.0113  0.0003  0.0004  0.0113  0.0057
                                            0.0048  0.0134
                ( 50.09%)   0.7077* C  10 s( 35.72%)p 1.80( 64.25%)d 0.00(  0.04%)
                                            0.0000  0.5974 -0.0153 -0.0023 -0.0005
                                           -0.2762  0.0446  0.0013  0.0000 -0.1480
                                           -0.0090 -0.0038 -0.0002 -0.7362  0.0082
                                           -0.0125 -0.0007 -0.0000  0.0062  0.0079
                                            0.0025  0.0157
    22. (1.65737) BD ( 2) C   9 - C  10  
                ( 50.13%)   0.7081* C   9 s(  0.00%)p 1.00( 99.95%)d 0.00(  0.05%)
                                            0.0000  0.0008 -0.0003 -0.0000 -0.0000
                                            0.2384  0.0047  0.0029  0.0001  0.9322
                                            0.0181  0.0114  0.0009 -0.2704 -0.0053
                                           -0.0034 -0.0002  0.0164 -0.0015  0.0129
                                            0.0047 -0.0065
                ( 49.87%)   0.7062* C  10 s(  0.00%)p 1.00( 99.95%)d 0.00(  0.05%)
                                            0.0000  0.0004 -0.0004 -0.0003 -0.0000
                                            0.2355  0.0045 -0.0029 -0.0000  0.9315
                                            0.0171 -0.0110  0.0002 -0.2753 -0.0048
                                            0.0031  0.0002  0.0041 -0.0065 -0.0165
                                            0.0085  0.0093
    23. (1.98022) BD ( 1) C   9 - H  22  
                ( 61.10%)   0.7817* C   9 s( 28.75%)p 2.48( 71.20%)d 0.00(  0.06%)
                                            0.0004 -0.5357 -0.0223  0.0003 -0.0000
                                            0.8035  0.0154  0.0070 -0.0002 -0.1431
                                           -0.0027 -0.0012  0.0000  0.2135  0.0041
                                            0.0017 -0.0000  0.0060 -0.0102  0.0031
                                           -0.0171  0.0113
                ( 38.90%)   0.6237* H  22 s(100.00%)
                                           -1.0000 -0.0006 -0.0009
    24. (1.97796) BD ( 1) C  10 - C  11  
                ( 49.54%)   0.7038* C  10 s( 35.67%)p 1.80( 64.29%)d 0.00(  0.04%)
                                            0.0000  0.5971 -0.0127  0.0016  0.0004
                                            0.7578 -0.0089  0.0131  0.0011 -0.1253
                                           -0.0107 -0.0038 -0.0005  0.2249 -0.0440
                                           -0.0005 -0.0008 -0.0073  0.0045  0.0009
                                            0.0156 -0.0062
                ( 50.46%)   0.7104* C  11 s( 35.67%)p 1.80( 64.29%)d 0.00(  0.03%)
                                           -0.0000  0.5969  0.0194 -0.0021 -0.0001
                                           -0.7683  0.0228  0.0061 -0.0013  0.1389
                                           -0.0160 -0.0005  0.0007 -0.1772 -0.0343
                                            0.0072  0.0006 -0.0043  0.0100  0.0003
                                            0.0146 -0.0036
    25. (1.98034) BD ( 1) C  10 - H  23  
                ( 61.13%)   0.7818* C  10 s( 28.57%)p 2.50( 71.37%)d 0.00(  0.06%)
                                            0.0004 -0.5340 -0.0232 -0.0005 -0.0002
                                            0.5395  0.0100 -0.0050 -0.0002 -0.3057
                                           -0.0060  0.0026  0.0002 -0.5735 -0.0117
                                            0.0045  0.0004  0.0091  0.0192 -0.0096
                                           -0.0040 -0.0041
                ( 38.87%)   0.6235* H  23 s(100.00%)
                                           -1.0000 -0.0008 -0.0010
    26. (1.97797) BD ( 1) C  11 - H  24  
                ( 61.36%)   0.7833* C  11 s( 28.54%)p 2.50( 71.40%)d 0.00(  0.06%)
                                           -0.0004  0.5338 -0.0212 -0.0023 -0.0002
                                            0.2638  0.0152 -0.0023 -0.0020  0.1680
                                           -0.0015  0.0014 -0.0000  0.7848  0.0087
                                            0.0036 -0.0008  0.0032  0.0128  0.0070
                                            0.0001  0.0190
                ( 38.64%)   0.6216* H  24 s(100.00%)
                                            1.0000  0.0018  0.0005
    27. (1.97778) BD ( 1) C  12 - C  13  
                ( 50.53%)   0.7108* C  12 s( 36.07%)p 1.77( 63.89%)d 0.00(  0.03%)
                                           -0.0000  0.6003  0.0185 -0.0017 -0.0004
                                            0.2980 -0.0095 -0.0023  0.0004  0.5855
                                            0.0141 -0.0094  0.0003  0.4532 -0.0397
                                            0.0006  0.0010  0.0096  0.0061  0.0096
                                           -0.0105 -0.0021
                ( 49.47%)   0.7034* C  13 s( 35.51%)p 1.82( 64.45%)d 0.00(  0.04%)
                                            0.0000  0.5958 -0.0124  0.0018  0.0004
                                           -0.2910  0.0027 -0.0051 -0.0003 -0.6150
                                            0.0398 -0.0072  0.0002 -0.4235 -0.0220
                                           -0.0108 -0.0010  0.0089  0.0092  0.0121
                                           -0.0073  0.0037
    28. (1.97806) BD ( 1) C  12 - H  25  
                ( 61.52%)   0.7843* C  12 s( 28.68%)p 2.48( 71.26%)d 0.00(  0.06%)
                                            0.0004 -0.5351  0.0225  0.0011  0.0000
                                            0.0847  0.0049 -0.0008 -0.0009  0.7680
                                            0.0154  0.0023 -0.0018 -0.3397  0.0040
                                           -0.0057 -0.0012 -0.0036  0.0025  0.0146
                                            0.0165  0.0072
                ( 38.48%)   0.6203* H  25 s(100.00%)
                                           -1.0000 -0.0022 -0.0006
    29. (1.97984) BD ( 1) C  13 - C  14  
                ( 49.92%)   0.7065* C  13 s( 35.64%)p 1.81( 64.33%)d 0.00(  0.04%)
                                            0.0000  0.5967 -0.0160 -0.0017 -0.0004
                                            0.0867 -0.0172 -0.0007 -0.0000  0.7392
                                           -0.0329  0.0093  0.0005 -0.2949 -0.0274
                                           -0.0097 -0.0006  0.0028  0.0012 -0.0131
                                           -0.0137 -0.0006
                ( 50.08%)   0.7077* C  14 s( 36.08%)p 1.77( 63.89%)d 0.00(  0.04%)
                                            0.0000  0.6005 -0.0144  0.0005 -0.0001
                                           -0.0693 -0.0129  0.0030  0.0000 -0.7197
                                            0.0044  0.0132 -0.0002  0.3376 -0.0424
                                           -0.0006  0.0001  0.0054  0.0008 -0.0080
                                           -0.0154 -0.0048
    30. (1.67088) BD ( 2) C  13 - C  14  
                ( 50.74%)   0.7123* C  13 s(  0.00%)p 1.00( 99.95%)d 0.00(  0.05%)
                                            0.0000 -0.0002 -0.0002 -0.0007  0.0000
                                            0.9246  0.0176 -0.0117  0.0005 -0.2291
                                           -0.0044  0.0030 -0.0000 -0.3028 -0.0058
                                            0.0033 -0.0003  0.0118 -0.0160  0.0006
                                           -0.0001  0.0097
                ( 49.26%)   0.7019* C  14 s(  0.00%)p 1.00( 99.95%)d 0.00(  0.05%)
                                           -0.0000  0.0002 -0.0001  0.0000 -0.0000
                                            0.9240  0.0162  0.0109  0.0007 -0.2311
                                           -0.0040 -0.0024 -0.0002 -0.3032 -0.0054
                                           -0.0034 -0.0003 -0.0183 -0.0016  0.0074
                                           -0.0110  0.0020
    31. (1.97977) BD ( 1) C  13 - H  26  
                ( 61.23%)   0.7825* C  13 s( 28.83%)p 2.47( 71.12%)d 0.00(  0.06%)
                                           -0.0004  0.5364  0.0237 -0.0000  0.0001
                                            0.2275  0.0041 -0.0020 -0.0002 -0.1398
                                           -0.0032  0.0005  0.0002  0.7997  0.0154
                                           -0.0064 -0.0005 -0.0027  0.0098 -0.0067
                                            0.0025  0.0201
                ( 38.77%)   0.6227* H  26 s(100.00%)
                                            1.0000  0.0006  0.0011
    32. (1.97421) BD ( 1) C  14 - C  15  
                ( 49.26%)   0.7019* C  14 s( 34.95%)p 1.86( 65.01%)d 0.00(  0.04%)
                                            0.0001  0.5910 -0.0138 -0.0006 -0.0000
                                           -0.2108 -0.0058  0.0051 -0.0003  0.1557
                                           -0.0441  0.0024 -0.0010 -0.7609  0.0161
                                            0.0142 -0.0003  0.0013  0.0105 -0.0015
                                           -0.0018  0.0160
                ( 50.74%)   0.7123* C  15 s( 36.37%)p 1.75( 63.60%)d 0.00(  0.04%)
                                           -0.0002  0.6027 -0.0218 -0.0007 -0.0007
                                            0.2224 -0.0146 -0.0016  0.0003 -0.0998
                                           -0.0331  0.0071  0.0003  0.7581 -0.0190
                                           -0.0099  0.0009 -0.0005  0.0074 -0.0097
                                           -0.0041  0.0137
    33. (1.98015) BD ( 1) C  14 - H  27  
                ( 61.29%)   0.7829* C  14 s( 28.94%)p 2.45( 71.00%)d 0.00(  0.06%)
                                           -0.0004  0.5375  0.0232 -0.0002  0.0002
                                            0.3096  0.0057  0.0029 -0.0001  0.6339
                                            0.0133  0.0057  0.0002  0.4605  0.0075
                                            0.0040 -0.0004  0.0110  0.0073  0.0177
                                           -0.0076 -0.0024
                ( 38.71%)   0.6222* H  27 s(100.00%)
                                            1.0000  0.0008  0.0010
    34. (1.97926) BD ( 1) C  15 - C  16  
                ( 49.53%)   0.7037* C  15 s( 33.92%)p 1.95( 66.04%)d 0.00(  0.05%)
                                           -0.0000  0.5823 -0.0060  0.0025  0.0011
                                           -0.2993  0.0103  0.0036 -0.0011 -0.6025
                                           -0.0084  0.0123 -0.0031 -0.4538  0.0389
                                            0.0016 -0.0010  0.0112  0.0077  0.0126
                                           -0.0118 -0.0017
                ( 50.47%)   0.7105* C  16 s( 39.37%)p 1.54( 60.60%)d 0.00(  0.03%)
                                           -0.0000  0.6274  0.0028 -0.0024  0.0003
                                            0.2798  0.0035 -0.0021  0.0002  0.6219
                                           -0.0200  0.0007 -0.0003  0.3742  0.0228
                                           -0.0109  0.0020  0.0083  0.0048  0.0095
                                           -0.0081 -0.0025
    35. (1.67121) BD ( 2) C  15 - C  16  
                ( 51.15%)   0.7152* C  15 s(  0.00%)p 1.00( 99.93%)d 0.00(  0.07%)
                                           -0.0000 -0.0003 -0.0006  0.0000 -0.0000
                                            0.9240  0.0201  0.0125  0.0032 -0.2322
                                           -0.0047 -0.0034 -0.0008 -0.3014 -0.0064
                                           -0.0046 -0.0007 -0.0222  0.0013  0.0078
                                           -0.0121  0.0003
                ( 48.85%)   0.6989* C  16 s(  0.00%)p 1.00( 99.96%)d 0.00(  0.04%)
                                            0.0000 -0.0010 -0.0026  0.0000 -0.0005
                                            0.9238  0.0202  0.0192  0.0064 -0.2332
                                           -0.0024 -0.0051 -0.0009 -0.3015 -0.0051
                                           -0.0083 -0.0024  0.0069  0.0127 -0.0067
                                            0.0096 -0.0085
    36. (1.97706) BD ( 1) C  15 - H  28  
                ( 61.90%)   0.7868* C  15 s( 29.69%)p 2.37( 70.27%)d 0.00(  0.05%)
                                           -0.0003  0.5444  0.0217 -0.0018 -0.0003
                                            0.0743 -0.0019  0.0009 -0.0000  0.7557
                                            0.0052  0.0045 -0.0033 -0.3548 -0.0099
                                           -0.0001  0.0023  0.0023 -0.0011 -0.0158
                                           -0.0149 -0.0037
                ( 38.10%)   0.6172* H  28 s(100.00%)
                                            1.0000  0.0010  0.0010
    37. (1.99517) BD ( 1) C  16 - F  29  
                ( 27.25%)   0.5220* C  16 s( 21.18%)p 3.71( 78.50%)d 0.02(  0.32%)
                                            0.0002 -0.4599  0.0159  0.0009  0.0015
                                            0.2366 -0.0081 -0.0025 -0.0054 -0.1463
                                            0.0165  0.0040  0.0014  0.8397 -0.0405
                                           -0.0147 -0.0150  0.0058 -0.0242  0.0140
                                           -0.0053 -0.0488
                ( 72.75%)   0.8530* F  29 s( 31.22%)p 2.20( 68.70%)d 0.00(  0.08%)
                                           -0.0000 -0.5587 -0.0016  0.0053  0.0001
                                           -0.2205  0.0035  0.0000  0.0008  0.1298
                                            0.0033 -0.0033 -0.0005 -0.7883  0.0068
                                            0.0042  0.0028  0.0025 -0.0122  0.0077
                                           -0.0016 -0.0244
    38. (1.99954) CR ( 1) C   1           s(100.00%)p 0.00(  0.00%)
                                            1.0000  0.0001  0.0000  0.0000  0.0000
                                            0.0001 -0.0000 -0.0000  0.0000 -0.0003
                                           -0.0000 -0.0000 -0.0000  0.0001  0.0000
                                            0.0000 -0.0000  0.0000 -0.0000 -0.0000
                                           -0.0000  0.0000
    39. (1.99942) CR ( 1) N   2           s(100.00%)p 0.00(  0.00%)
                                            1.0000  0.0002 -0.0000  0.0000 -0.0000
                                           -0.0001  0.0000 -0.0000  0.0000 -0.0001
                                            0.0000 -0.0000  0.0000  0.0001 -0.0000
                                            0.0000 -0.0000  0.0000 -0.0000 -0.0000
                                            0.0000 -0.0000
    40. (1.99978) CR ( 1) O   3           s(100.00%)p 0.00(  0.00%)
                                            1.0000  0.0003 -0.0000  0.0000  0.0000
                                            0.0003 -0.0000  0.0000  0.0000  0.0000
                                           -0.0000 -0.0000  0.0000 -0.0001  0.0000
                                           -0.0000 -0.0000 -0.0000  0.0000  0.0000
                                           -0.0000  0.0000
    41. (1.99909) CR ( 1) C   4           s(100.00%)p 0.00(  0.00%)
                                            1.0000 -0.0001 -0.0000 -0.0000 -0.0000
                                            0.0001  0.0000  0.0000  0.0000 -0.0002
                                           -0.0000 -0.0000 -0.0000 -0.0002 -0.0000
                                            0.0000 -0.0000 -0.0000 -0.0000 -0.0000
                                            0.0000  0.0000
    42. (1.99903) CR ( 1) C   5           s(100.00%)p 0.00(  0.00%)
                                            1.0000 -0.0001  0.0000  0.0000  0.0000
                                           -0.0002 -0.0000  0.0000 -0.0000 -0.0001
                                           -0.0000 -0.0000  0.0000 -0.0000 -0.0000
                                            0.0000 -0.0000  0.0000 -0.0000 -0.0000
                                           -0.0000  0.0000
    43. (1.99894) CR ( 1) C   6           s(100.00%)p 0.00(  0.00%)
                                            1.0000  0.0001  0.0000  0.0000  0.0000
                                            0.0001  0.0000 -0.0000 -0.0000  0.0001
                                            0.0000 -0.0000 -0.0000  0.0002 -0.0000
                                           -0.0000  0.0000 -0.0000  0.0000 -0.0000
                                           -0.0000  0.0000
    44. (1.99909) CR ( 1) C   7           s(100.00%)p 0.00(  0.00%)
                                            1.0000  0.0002 -0.0000 -0.0000 -0.0000
                                            0.0002  0.0000  0.0000 -0.0000 -0.0001
                                           -0.0000 -0.0000  0.0000 -0.0003  0.0000
                                           -0.0000 -0.0000 -0.0000 -0.0000  0.0000
                                            0.0000 -0.0000
    45. (1.99921) CR ( 1) C   8           s(100.00%)p 0.00(  0.00%)
                                            1.0000  0.0002  0.0000  0.0000  0.0000
                                           -0.0001 -0.0000  0.0000  0.0000 -0.0001
                                           -0.0000  0.0000  0.0000 -0.0003 -0.0000
                                            0.0000  0.0000  0.0000  0.0000  0.0000
                                           -0.0000  0.0000
    46. (1.99921) CR ( 1) C   9           s(100.00%)p 0.00(  0.00%)
                                            1.0000  0.0002  0.0000 -0.0000 -0.0000
                                           -0.0003 -0.0000 -0.0000  0.0000  0.0000
                                            0.0000  0.0000 -0.0000 -0.0001 -0.0000
                                           -0.0000  0.0000 -0.0000  0.0000 -0.0000
                                            0.0000 -0.0000
    47. (1.99922) CR ( 1) C  10           s(100.00%)p 0.00(  0.00%)
                                            1.0000  0.0002  0.0000  0.0000  0.0000
                                           -0.0002 -0.0000  0.0000  0.0000  0.0001
                                            0.0000 -0.0000 -0.0000  0.0002  0.0000
                                           -0.0000 -0.0000 -0.0000 -0.0000  0.0000
                                            0.0000  0.0000
    48. (1.99909) CR ( 1) C  11           s(100.00%)p 0.00(  0.00%)
                                            1.0000  0.0002 -0.0000 -0.0000 -0.0000
                                            0.0000  0.0000 -0.0000 -0.0000  0.0001
                                           -0.0000  0.0000  0.0000  0.0003  0.0000
                                            0.0000 -0.0000  0.0000  0.0000  0.0000
                                            0.0000  0.0000
    49. (1.99912) CR ( 1) C  12           s(100.00%)p 0.00(  0.00%)
                                            1.0000  0.0001 -0.0000 -0.0000 -0.0000
                                           -0.0000 -0.0000 -0.0000  0.0000 -0.0003
                                           -0.0000 -0.0000  0.0000  0.0002 -0.0000
                                            0.0000  0.0000  0.0000 -0.0000 -0.0000
                                           -0.0000 -0.0000
    50. (1.99921) CR ( 1) C  13           s(100.00%)p 0.00(  0.00%)
                                            1.0000  0.0001  0.0000 -0.0000  0.0000
                                            0.0001  0.0000 -0.0000 -0.0000 -0.0000
                                           -0.0000  0.0000  0.0000  0.0003  0.0000
                                           -0.0000 -0.0000 -0.0000  0.0000 -0.0000
                                            0.0000  0.0000
    51. (1.99923) CR ( 1) C  14           s(100.00%)p 0.00(  0.00%)
                                            1.0000  0.0001  0.0000 -0.0000  0.0000
                                            0.0001  0.0000  0.0000 -0.0000  0.0002
                                            0.0000  0.0000  0.0000  0.0002  0.0000
                                            0.0000 -0.0000  0.0000  0.0000  0.0000
                                           -0.0000 -0.0000
    52. (1.99910) CR ( 1) C  15           s(100.00%)p 0.00(  0.00%)
                                            1.0000  0.0003  0.0000 -0.0000 -0.0000
                                            0.0001 -0.0000 -0.0000  0.0000  0.0002
                                           -0.0000  0.0000 -0.0000  0.0001 -0.0000
                                           -0.0000  0.0000  0.0000  0.0000 -0.0000
                                           -0.0000  0.0000
    53. (1.99839) CR ( 1) C  16           s(100.00%)p 0.00(  0.00%)
                                            1.0000  0.0000 -0.0000 -0.0000 -0.0000
                                           -0.0000  0.0000 -0.0000  0.0000  0.0001
                                           -0.0000 -0.0000 -0.0000 -0.0001  0.0000
                                            0.0000  0.0000 -0.0000  0.0000 -0.0000
                                            0.0000  0.0000
    54. (1.99993) CR ( 1) F  29           s(100.00%)
                                            1.0000  0.0001 -0.0000  0.0000  0.0000
                                           -0.0000  0.0000 -0.0000 -0.0000  0.0000
                                            0.0000 -0.0000  0.0000 -0.0001  0.0000
                                            0.0000 -0.0000  0.0000 -0.0000  0.0000
                                           -0.0000 -0.0000
    55. (1.69590) LP ( 1) N   2           s(  0.00%)p 1.00( 99.98%)d 0.00(  0.01%)
                                           -0.0000  0.0042 -0.0025  0.0013  0.0000
                                            0.2745  0.0058 -0.0002 -0.0003  0.4198
                                            0.0127  0.0023 -0.0000  0.8645  0.0260
                                            0.0037 -0.0001  0.0021  0.0083 -0.0058
                                            0.0055  0.0004
    56. (1.98562) LP ( 1) O   3           s( 59.76%)p 0.67( 40.23%)d 0.00(  0.01%)
                                           -0.0004  0.7728 -0.0191 -0.0006  0.0000
                                            0.5586 -0.0041  0.0017  0.0050  0.1706
                                           -0.0047 -0.0012  0.0015 -0.2471  0.0032
                                           -0.0004 -0.0021 -0.0037  0.0064  0.0025
                                           -0.0063  0.0037
    57. (1.87958) LP ( 2) O   3           s(  0.01%)p99.99( 99.92%)d 6.75(  0.07%)
                                           -0.0001 -0.0072  0.0011  0.0073  0.0001
                                            0.3957  0.0062 -0.0015 -0.0013 -0.8787
                                           -0.0084  0.0022  0.0007  0.2653  0.0016
                                            0.0001 -0.0002  0.0178 -0.0019 -0.0111
                                           -0.0159  0.0051
    58. (1.98984) LP ( 1) F  29           s( 68.36%)p 0.46( 31.64%)d 0.00(  0.01%)
                                           -0.0002  0.8268  0.0002  0.0029  0.0000
                                           -0.1274  0.0027  0.0001 -0.0008  0.1621
                                            0.0032 -0.0028  0.0008 -0.5232  0.0038
                                            0.0045 -0.0030  0.0010 -0.0030  0.0032
                                           -0.0001 -0.0065
    59. (1.97327) LP ( 2) F  29           s(  0.43%)p99.99( 99.54%)d 0.06(  0.02%)
                                           -0.0000  0.0647 -0.0112 -0.0015  0.0000
                                           -0.2680  0.0006 -0.0035 -0.0001 -0.9525
                                           -0.0004 -0.0055 -0.0001 -0.1277 -0.0017
                                           -0.0019  0.0001 -0.0032 -0.0046 -0.0138
                                           -0.0037 -0.0033
    60. (1.93683) LP ( 3) F  29           s(  0.00%)p 1.00( 99.97%)d 0.00(  0.03%)
                                           -0.0000 -0.0006  0.0012  0.0002 -0.0000
                                            0.9290  0.0051 -0.0002  0.0001 -0.2217
                                           -0.0024  0.0015  0.0001 -0.2959 -0.0013
                                            0.0009 -0.0001 -0.0036  0.0130 -0.0026
                                            0.0034 -0.0078
    61. (0.01181) RY*( 1) C   1           s(  6.98%)p12.56( 87.70%)d 0.76(  5.32%)
                                           -0.0000  0.0345  0.2592  0.0027 -0.0379
                                            0.0822  0.8635 -0.0210  0.0518 -0.0092
                                            0.1325  0.0325  0.0073 -0.0179 -0.3195
                                            0.0046 -0.0168 -0.1471 -0.0022  0.1212
                                            0.1297 -0.0056
    62. (0.00797) RY*( 2) C   1           s( 37.36%)p 0.35( 12.91%)d 1.33( 49.72%)
                                           -0.0000  0.0129  0.6110 -0.0094  0.0022
                                            0.0035 -0.0680 -0.2388  0.0118  0.0601
                                            0.1989 -0.0795  0.0473 -0.0184 -0.0618
                                            0.1017 -0.0338  0.3925 -0.1523 -0.2632
                                           -0.4650  0.1858
    63. (0.00625) RY*( 3) C   1           s(  0.54%)p 2.83(  1.54%)d99.99( 97.91%)
                                            0.0000  0.0028  0.0723  0.0111 -0.0095
                                           -0.0160  0.0522 -0.0796  0.0003 -0.0205
                                            0.0054 -0.0119  0.0206 -0.0660  0.0235
                                            0.0120 -0.0057  0.4351  0.7529 -0.1949
                                            0.2167 -0.3716
    64. (0.00289) RY*( 4) C   1           s(  6.69%)p12.19( 81.51%)d 1.76( 11.80%)
                                           -0.0000 -0.0048  0.2488 -0.0691  0.0125
                                            0.0321  0.1829  0.1950  0.1247  0.0390
                                           -0.7696  0.0661  0.1027 -0.0263  0.3208
                                           -0.0851 -0.0869 -0.1335  0.1219 -0.0730
                                           -0.2828  0.0064
    65. (0.00098) RY*( 5) C   1           s( 34.57%)p 1.10( 37.92%)d 0.80( 27.51%)
                                           -0.0000  0.0081  0.5798 -0.0795 -0.0554
                                            0.0033 -0.2577  0.3534 -0.0154  0.0181
                                            0.3356 -0.0322  0.1184 -0.0239  0.2344
                                           -0.0297 -0.0563 -0.4092  0.1257  0.1487
                                            0.2225 -0.1423
    66. (0.00032) RY*( 6) C   1           s(  8.61%)p 9.84( 84.75%)d 0.77(  6.63%)
                                            0.0000 -0.0011 -0.1510  0.2366  0.0857
                                           -0.0049  0.3007  0.0600  0.0147 -0.0141
                                            0.2994  0.0600 -0.2233 -0.0163  0.7224
                                            0.2960  0.0137  0.0203  0.0426 -0.1376
                                           -0.0522  0.2059
    67. (0.00014) RY*( 7) C   1           s( 61.67%)p 0.37( 23.11%)d 0.25( 15.22%)
                                           -0.0000  0.0071  0.2066  0.7540 -0.0741
                                           -0.0059 -0.1515 -0.0397  0.1737  0.0152
                                           -0.1799  0.3301 -0.0489 -0.0034 -0.1073
                                            0.1422  0.0270  0.1271 -0.0237  0.3179
                                            0.1725  0.0682
    68. (0.00010) RY*( 8) C   1           s(  5.91%)p12.48( 73.68%)d 3.46( 20.41%)
    69. (0.00005) RY*( 9) C   1           s(  5.68%)p16.12( 91.52%)d 0.49(  2.80%)
    70. (0.00002) RY*(10) C   1           s(  2.58%)p31.31( 80.86%)d 6.41( 16.56%)
    71. (0.00003) RY*(11) C   1           s( 22.63%)p 0.79( 17.94%)d 2.63( 59.43%)
    72. (0.00000) RY*(12) C   1           s(  1.02%)p95.92( 97.43%)d 1.53(  1.55%)
    73. (0.00001) RY*(13) C   1           s(  2.84%)p31.21( 88.60%)d 3.01(  8.56%)
    74. (0.00000) RY*(14) C   1           s( 91.54%)p 0.06(  5.62%)d 0.03(  2.84%)
    75. (0.00001) RY*(15) C   1           s(  6.75%)p 2.69( 18.16%)d11.12( 75.09%)
    76. (0.00000) RY*(16) C   1           s(  4.04%)p20.42( 82.42%)d 3.36( 13.54%)
    77. (0.00001) RY*(17) C   1           s(  0.12%)p99.99( 15.71%)d99.99( 84.17%)
    78. (0.00552) RY*( 1) N   2           s(  0.11%)p99.99( 97.15%)d24.03(  2.74%)
                                            0.0000  0.0013  0.0183  0.0283  0.0005
                                            0.0108 -0.2147  0.0189  0.0041  0.0131
                                           -0.4129 -0.0213 -0.0102  0.0246 -0.8674
                                           -0.0270  0.0038  0.0586  0.0309  0.0790
                                           -0.0610 -0.1141
    79. (0.00276) RY*( 2) N   2           s( 16.70%)p 4.52( 75.44%)d 0.47(  7.86%)
                                           -0.0000 -0.0091  0.4036 -0.0635 -0.0021
                                           -0.0012  0.8218 -0.1105  0.0594 -0.0042
                                           -0.0068 -0.1478 -0.0228  0.0035 -0.1921
                                            0.0630  0.0024 -0.2022  0.1488 -0.0517
                                           -0.0952 -0.0620
    80. (0.00113) RY*( 3) N   2           s( 45.02%)p 1.11( 50.09%)d 0.11(  4.89%)
                                            0.0000  0.0088  0.6638  0.0975  0.0038
                                            0.0060 -0.2426 -0.1710  0.1921 -0.0056
                                           -0.5113 -0.0261 -0.0673  0.0012  0.3053
                                            0.1263 -0.0058  0.1770 -0.0602 -0.0769
                                            0.0634  0.0635
    81. (0.00048) RY*( 4) N   2           s(  1.10%)p77.07( 84.71%)d12.91( 14.19%)
                                           -0.0000 -0.0183  0.0817  0.0623  0.0096
                                           -0.0078 -0.1742 -0.2669  0.1358  0.0111
                                            0.5003 -0.4520 -0.1273 -0.0032 -0.2021
                                            0.4629  0.0314  0.2653 -0.1354 -0.1644
                                           -0.1357  0.0882
    82. (0.00039) RY*( 5) N   2           s( 32.96%)p 1.30( 42.79%)d 0.74( 24.25%)
                                           -0.0000 -0.0082  0.4949 -0.2908 -0.0023
                                           -0.0288 -0.3664  0.2170  0.0744  0.0171
                                            0.4332  0.0209  0.0151  0.0014 -0.1090
                                           -0.1989 -0.0127 -0.3862  0.2047  0.0523
                                            0.1579 -0.1543
    83. (0.00019) RY*( 6) N   2           s( 23.38%)p 2.36( 55.19%)d 0.92( 21.43%)
                                           -0.0000  0.0046  0.0562  0.4800 -0.0145
                                           -0.0061 -0.0288  0.2942 -0.1525  0.0037
                                            0.0305  0.2955  0.1366 -0.0054 -0.0682
                                            0.5741 -0.0049 -0.2575  0.2637 -0.1105
                                            0.1298  0.2224
    84. (0.00016) RY*( 7) N   2           s(  1.43%)p44.88( 64.35%)d23.87( 34.22%)
                                           -0.0000 -0.0030 -0.0562  0.0939 -0.0485
                                           -0.0078 -0.1468 -0.6068 -0.3773 -0.0011
                                           -0.0388 -0.1022  0.2364 -0.0009  0.0034
                                           -0.2073 -0.0226 -0.2061  0.3285 -0.4341
                                            0.0568 -0.0120
    85. (0.00017) RY*( 8) N   2           s(  7.27%)p 3.51( 25.55%)d 9.24( 67.18%)
                                           -0.0000 -0.0004  0.1982  0.1798 -0.0333
                                           -0.0066 -0.0752 -0.1778 -0.3159  0.0036
                                            0.1115  0.2458  0.1849  0.0062  0.0543
                                            0.0668  0.0623 -0.1173 -0.2994  0.3217
                                           -0.6086 -0.3074
    86. (0.00014) RY*( 9) N   2           s( 53.98%)p 0.51( 27.52%)d 0.34( 18.50%)
                                           -0.0000 -0.0029 -0.0121  0.7344  0.0171
                                           -0.0074  0.0096 -0.0584  0.1760  0.0122
                                            0.0911 -0.2986 -0.1892 -0.0037  0.0257
                                           -0.3254 -0.0262 -0.1296  0.0196  0.3082
                                            0.2057 -0.1747
    87. (0.00007) RY*(10) N   2           s(  0.63%)p99.99( 75.34%)d38.00( 24.03%)
    88. (0.00003) RY*(11) N   2           s( 11.68%)p 3.53( 41.19%)d 4.03( 47.13%)
    89. (0.00002) RY*(12) N   2           s(  3.87%)p14.84( 57.42%)d10.00( 38.71%)
    90. (0.00001) RY*(13) N   2           s(  1.23%)p72.64( 89.03%)d 7.95(  9.74%)
    91. (0.00002) RY*(14) N   2           s(  0.58%)p 7.85(  4.52%)d99.99( 94.90%)
    92. (0.00000) RY*(15) N   2           s(  0.10%)p99.99( 97.20%)d27.19(  2.70%)
    93. (0.00000) RY*(16) N   2           s( 99.22%)p 0.01(  0.70%)d 0.00(  0.09%)
    94. (0.00001) RY*(17) N   2           s(  0.83%)p14.31( 11.89%)d99.99( 87.28%)
    95. (0.00217) RY*( 1) O   3           s(  7.51%)p12.14( 91.19%)d 0.17(  1.30%)
                                            0.0000 -0.0025  0.2721  0.0327  0.0026
                                            0.0035  0.4341 -0.0778 -0.0171  0.0085
                                           -0.8324  0.0029 -0.0463 -0.0056  0.1461
                                            0.0058  0.0250 -0.0808  0.0147  0.0569
                                            0.0543 -0.0089
    96. (0.00165) RY*( 2) O   3           s(  1.52%)p64.34( 97.69%)d 0.52(  0.80%)
                                            0.0000 -0.0013  0.1153 -0.0435  0.0007
                                            0.0042 -0.2844  0.0044 -0.0304  0.0000
                                           -0.2737 -0.1149  0.0067 -0.0039 -0.8919
                                           -0.1017 -0.0327 -0.0200 -0.0634  0.0046
                                           -0.0527  0.0274
    97. (0.00065) RY*( 3) O   3           s( 85.99%)p 0.15( 13.29%)d 0.01(  0.72%)
                                            0.0000 -0.0071  0.9080 -0.1879  0.0012
                                            0.0338 -0.1500 -0.1793 -0.0318  0.0094
                                            0.2392 -0.0568 -0.0182 -0.0140  0.0991
                                            0.0655  0.0303  0.0656 -0.0210 -0.0484
                                            0.0114  0.0018
    98. (0.00014) RY*( 4) O   3           s(  3.26%)p28.58( 93.25%)d 1.07(  3.49%)
                                            0.0000 -0.0119  0.0650  0.1679  0.0081
                                            0.0261  0.7790 -0.1413  0.0247  0.0086
                                            0.3908  0.0083 -0.0462 -0.0113 -0.3819
                                            0.0594  0.0022  0.0104 -0.0939  0.0075
                                            0.1343 -0.0886
    99. (0.00008) RY*( 5) O   3           s( 24.06%)p 2.72( 65.51%)d 0.43( 10.43%)
   100. (0.00005) RY*( 6) O   3           s(  6.72%)p13.42( 90.12%)d 0.47(  3.16%)
   101. (0.00003) RY*( 7) O   3           s( 21.80%)p 2.62( 57.05%)d 0.97( 21.15%)
   102. (0.00003) RY*( 8) O   3           s(  3.79%)p24.19( 91.80%)d 1.16(  4.40%)
   103. (0.00000) RY*( 9) O   3           s(  0.54%)p99.99( 99.44%)d 0.04(  0.02%)
   104. (0.00000) RY*(10) O   3           s( 99.85%)p 0.00(  0.12%)d 0.00(  0.03%)
   105. (0.00001) RY*(11) O   3           s(  8.68%)p10.44( 90.63%)d 0.08(  0.69%)
   106. (0.00000) RY*(12) O   3           s(  1.26%)p78.06( 98.64%)d 0.08(  0.10%)
   107. (0.00001) RY*(13) O   3           s( 13.16%)p 0.25(  3.35%)d 6.35( 83.49%)
   108. (0.00001) RY*(14) O   3           s( 10.54%)p 0.22(  2.28%)d 8.27( 87.17%)
   109. (0.00000) RY*(15) O   3           s(  0.70%)p 3.13(  2.19%)d99.99( 97.11%)
   110. (0.00001) RY*(16) O   3           s( 10.48%)p 0.27(  2.80%)d 8.27( 86.72%)
   111. (0.00000) RY*(17) O   3           s(  0.00%)p 1.00(  1.11%)d89.33( 98.89%)
   112. (0.01040) RY*( 1) C   4           s(  5.26%)p17.56( 92.37%)d 0.45(  2.37%)
                                            0.0000 -0.0098  0.2288  0.0121  0.0020
                                            0.0188 -0.4621  0.0328 -0.0230 -0.0122
                                            0.1222  0.0544  0.0228 -0.0298  0.8256
                                           -0.0836  0.0126  0.0099  0.1218  0.0055
                                           -0.0556 -0.0750
   113. (0.00842) RY*( 2) C   4           s(  2.22%)p43.61( 96.67%)d 0.50(  1.11%)
                                            0.0000 -0.0184  0.1410 -0.0442  0.0008
                                            0.0031 -0.5829 -0.0999  0.0022  0.0067
                                            0.6100  0.0574 -0.0152 -0.0090 -0.4705
                                           -0.1405 -0.0037 -0.0891  0.0335  0.0344
                                            0.0291  0.0072
   114. (0.00305) RY*( 3) C   4           s(  0.92%)p99.99( 91.50%)d 8.28(  7.58%)
                                            0.0000 -0.0109 -0.0527  0.0790  0.0039
                                            0.0004  0.4895 -0.5121 -0.0223  0.0073
                                            0.5589 -0.1630 -0.0199 -0.0058  0.2086
                                           -0.1671  0.0429  0.2004  0.0248  0.1797
                                           -0.0501  0.0152
   115. (0.00235) RY*( 4) C   4           s(  3.17%)p26.18( 83.11%)d 4.32( 13.72%)
                                           -0.0000  0.0076  0.1687  0.0558 -0.0103
                                           -0.0057 -0.2966 -0.6115 -0.0307 -0.0182
                                           -0.4841 -0.2896  0.1366 -0.0021 -0.1253
                                           -0.1226  0.0165  0.1556 -0.1380  0.1964
                                           -0.1370 -0.1913
   116. (0.00192) RY*( 5) C   4           s(  1.19%)p70.20( 83.20%)d13.17( 15.61%)
                                            0.0000  0.0026 -0.0314  0.1042 -0.0006
                                           -0.0009 -0.0868 -0.4788 -0.1088 -0.0038
                                            0.0127  0.3816  0.0236  0.0082  0.0566
                                            0.6570 -0.0459 -0.0449 -0.0419 -0.2508
                                            0.1618  0.2515
   117. (0.00119) RY*( 6) C   4           s(  4.97%)p15.27( 75.91%)d 3.85( 19.12%)
                                            0.0000 -0.0080  0.2218  0.0213 -0.0010
                                            0.0026 -0.0329  0.2424 -0.0767 -0.0002
                                            0.1388 -0.5810  0.1116 -0.0058 -0.0266
                                            0.5619  0.0872  0.2717  0.0757  0.1803
                                            0.2700 -0.0789
   118. (0.00073) RY*( 7) C   4           s( 53.49%)p 0.55( 29.22%)d 0.32( 17.29%)
                                           -0.0000 -0.0029  0.7311 -0.0066  0.0155
                                            0.0120  0.2496 -0.0029 -0.0798  0.0241
                                           -0.0048  0.1403 -0.3363 -0.0248 -0.0979
                                            0.1134  0.2588 -0.1685  0.0301 -0.1048
                                           -0.3040 -0.2005
   119. (0.00056) RY*( 8) C   4           s(  8.03%)p 2.92( 23.44%)d 8.54( 68.53%)
                                            0.0000  0.0030  0.2489 -0.1351  0.0040
                                            0.0131  0.0723 -0.0483 -0.2386 -0.0055
                                           -0.1148  0.1919  0.0198 -0.0025 -0.0602
                                           -0.3371  0.0456  0.4079  0.2343 -0.2628
                                            0.6281 -0.0223
   120. (0.00044) RY*( 9) C   4           s(  5.95%)p 6.08( 36.16%)d 9.73( 57.89%)
                                           -0.0000 -0.0042  0.1726 -0.1693 -0.0321
                                           -0.0020  0.0320 -0.1012 -0.1508  0.0087
                                           -0.0408 -0.5059 -0.0355 -0.0001  0.0505
                                           -0.1508 -0.2084 -0.4125  0.0607 -0.3375
                                            0.0372  0.5383
   121. (0.00023) RY*(10) C   4           s( 20.14%)p 1.33( 26.81%)d 2.63( 53.05%)
                                           -0.0000  0.0027  0.3458 -0.2840  0.0334
                                           -0.0042  0.0784  0.0595  0.1153 -0.0108
                                           -0.0465  0.2543  0.0516  0.0024  0.0100
                                            0.0150 -0.4185  0.0937 -0.1844  0.5853
                                            0.0587  0.3765
   122. (0.00022) RY*(11) C   4           s( 26.14%)p 2.14( 55.99%)d 0.68( 17.87%)
                                            0.0000 -0.0037  0.2390  0.4494  0.0475
                                            0.0055  0.1450  0.0775 -0.0600  0.0039
                                            0.0593  0.0901  0.7095  0.0008 -0.0072
                                           -0.1131  0.0362 -0.3396 -0.1842  0.0137
                                            0.1577 -0.0662
   123. (0.00016) RY*(12) C   4           s(  2.34%)p36.04( 84.27%)d 5.73( 13.39%)
                                           -0.0000 -0.0021  0.1467 -0.0408  0.0143
                                           -0.0012  0.0001 -0.0509  0.8597  0.0052
                                           -0.0120 -0.0374  0.1480 -0.0054 -0.0017
                                           -0.0140  0.2782  0.1647  0.0250 -0.2350
                                            0.0258  0.2241
   124. (0.00013) RY*(13) C   4           s(  4.18%)p 9.78( 40.87%)d13.14( 54.95%)
                                            0.0000 -0.0024 -0.0576  0.1822  0.0728
                                           -0.0048 -0.0765 -0.0029  0.0029 -0.0128
                                           -0.0410 -0.0470 -0.4232  0.0213  0.0920
                                           -0.1016  0.4477 -0.2031 -0.4907  0.2337
                                            0.4318  0.1625
   125. (0.00010) RY*(14) C   4           s(  2.24%)p 5.07( 11.33%)d38.64( 86.43%)
                                           -0.0000 -0.0087  0.0466 -0.0034  0.1418
                                           -0.0107 -0.0518  0.1672 -0.2403  0.0171
                                            0.1000 -0.0155  0.1025 -0.0009  0.0059
                                           -0.0511  0.0333  0.4823 -0.6095 -0.3383
                                           -0.3217  0.2055
   126. (0.00008) RY*(15) C   4           s( 32.11%)p 0.32( 10.38%)d 1.79( 57.51%)
   127. (0.00004) RY*(16) C   4           s( 34.16%)p 1.60( 54.52%)d 0.33( 11.33%)
   128. (0.00001) RY*(17) C   4           s( 93.46%)p 0.05(  4.52%)d 0.02(  2.02%)
   129. (0.00689) RY*( 1) C   5           s(  2.69%)p34.75( 93.61%)d 1.37(  3.70%)
                                            0.0000 -0.0076  0.1291 -0.1010 -0.0033
                                           -0.0227  0.8855 -0.0080  0.0396  0.0031
                                           -0.1297 -0.0015 -0.0038 -0.0077  0.3640
                                           -0.0093  0.0174 -0.0337  0.0528 -0.0441
                                            0.1248 -0.1246
   130. (0.00371) RY*( 2) C   5           s(  2.24%)p41.94( 93.88%)d 1.73(  3.88%)
                                           -0.0000  0.0048  0.1489  0.0142 -0.0023
                                            0.0136  0.0773  0.0245 -0.0229 -0.0026
                                           -0.8010 -0.0155 -0.0004 -0.0135 -0.5360
                                            0.0326  0.0331  0.1038  0.1507  0.0590
                                            0.0419  0.0090
   131. (0.00292) RY*( 3) C   5           s(  0.65%)p99.99( 96.27%)d 4.72(  3.08%)
                                           -0.0000  0.0050  0.0697  0.0403  0.0040
                                            0.0022  0.3680  0.0155 -0.0102 -0.0138
                                            0.5458  0.0062  0.0381 -0.0110 -0.7247
                                           -0.0151  0.0435 -0.0648  0.1372 -0.0627
                                           -0.0614  0.0072
   132. (0.00129) RY*( 4) C   5           s( 90.14%)p 0.10(  8.80%)d 0.01(  1.06%)
                                           -0.0000 -0.0015  0.9493  0.0107 -0.0046
                                            0.0132 -0.1681  0.1072 -0.0629 -0.0024
                                            0.0993 -0.0660  0.0153  0.0089  0.0907
                                            0.1352 -0.0561 -0.0663  0.0149 -0.0524
                                            0.0055 -0.0565
   133. (0.00068) RY*( 5) C   5           s(  0.93%)p 4.61(  4.30%)d99.99( 94.77%)
                                            0.0000 -0.0008  0.0049  0.0959  0.0098
                                           -0.0040 -0.0065 -0.0003  0.0190 -0.0078
                                            0.0399 -0.0821 -0.0426  0.0065  0.0506
                                           -0.1382 -0.1032 -0.0882  0.3108  0.7473
                                           -0.3140 -0.4315
   134. (0.00030) RY*( 6) C   5           s(  2.50%)p20.82( 51.94%)d18.26( 45.56%)
                                           -0.0000  0.0019  0.0112  0.1565 -0.0186
                                            0.0060  0.0477 -0.2094 -0.2582 -0.0057
                                           -0.0335  0.1703  0.1989 -0.0149 -0.0652
                                            0.2968  0.4943 -0.1340 -0.5669  0.1777
                                           -0.0569 -0.2855
   135. (0.00029) RY*( 7) C   5           s( 53.45%)p 0.39( 21.04%)d 0.48( 25.50%)
                                           -0.0000  0.0008 -0.0137  0.7306 -0.0251
                                            0.0028  0.0805 -0.1883 -0.1731  0.0104
                                            0.0610 -0.2351 -0.0587  0.0020  0.0483
                                            0.1599 -0.2193  0.4744  0.0153  0.0041
                                            0.1719  0.0118
   136. (0.00026) RY*( 8) C   5           s( 16.34%)p 4.43( 72.46%)d 0.69( 11.20%)
                                           -0.0000  0.0006  0.0835  0.3940  0.0341
                                           -0.0024  0.0084 -0.1320 -0.0909 -0.0073
                                           -0.0783  0.7101 -0.0223  0.0033  0.0408
                                           -0.4051 -0.1488 -0.2076  0.0709 -0.1918
                                           -0.1646 -0.0033
   137. (0.00020) RY*( 9) C   5           s(  7.46%)p 4.98( 37.21%)d 7.41( 55.33%)
                                            0.0000  0.0005 -0.0585  0.2643  0.0369
                                           -0.0028  0.0039 -0.2117  0.0811 -0.0056
                                           -0.1303 -0.5419  0.0615 -0.0030  0.0053
                                           -0.0359 -0.0696 -0.6323 -0.0036 -0.2997
                                           -0.2500 -0.0341
   138. (0.00015) RY*(10) C   5           s(  0.36%)p99.99( 69.44%)d84.92( 30.20%)
                                            0.0000  0.0004  0.0309  0.0394 -0.0324
                                            0.0035 -0.0080  0.3529 -0.1280 -0.0012
                                           -0.0056 -0.2572  0.0328 -0.0128 -0.0864
                                           -0.6915 -0.0203  0.0775 -0.4118 -0.0249
                                            0.2366 -0.2641
   139. (0.00011) RY*(11) C   5           s(  7.15%)p 3.37( 24.08%)d 9.62( 68.77%)
                                            0.0000  0.0115 -0.1419 -0.1536  0.1661
                                           -0.0093 -0.0631  0.1860 -0.3544  0.0032
                                           -0.0154  0.0298  0.0841 -0.0002  0.0086
                                            0.2120 -0.1527  0.1693  0.2002 -0.4502
                                           -0.2098 -0.6101
   140. (0.00008) RY*(12) C   5           s(  1.50%)p30.22( 45.30%)d35.49( 53.20%)
   141. (0.00008) RY*(13) C   5           s( 14.63%)p 4.98( 72.84%)d 0.86( 12.53%)
   142. (0.00006) RY*(14) C   5           s(  2.39%)p27.94( 66.75%)d12.92( 30.86%)
   143. (0.00002) RY*(15) C   5           s(  8.35%)p 5.09( 42.53%)d 5.88( 49.12%)
   144. (0.00001) RY*(16) C   5           s( 89.06%)p 0.01(  1.21%)d 0.11(  9.73%)
   145. (0.00000) RY*(17) C   5           s(  0.18%)p99.99( 98.44%)d 7.54(  1.38%)
   146. (0.00535) RY*( 1) C   6           s(  2.93%)p31.81( 93.22%)d 1.31(  3.85%)
                                            0.0000 -0.0054  0.1522 -0.0771 -0.0131
                                            0.0107 -0.4858  0.0256 -0.0040  0.0139
                                           -0.7067  0.0170 -0.0608  0.0066 -0.4362
                                           -0.0327  0.0208  0.0521  0.0440  0.1820
                                           -0.0045  0.0254
   147. (0.00375) RY*( 2) C   6           s(  2.64%)p36.04( 95.16%)d 0.83(  2.20%)
                                            0.0000  0.0122  0.1617 -0.0099 -0.0035
                                           -0.0084  0.4769 -0.0011  0.0061 -0.0165
                                           -0.6301  0.0023  0.0051  0.0081  0.5660
                                           -0.0669 -0.0430  0.0370  0.0749  0.0040
                                            0.1031  0.0661
   148. (0.00334) RY*( 3) C   6           s(  5.86%)p15.46( 90.56%)d 0.61(  3.58%)
                                           -0.0000  0.0034  0.2321  0.0688  0.0002
                                           -0.0140  0.6794  0.0603  0.0525  0.0070
                                           -0.0047 -0.0301 -0.0207 -0.0094 -0.6594
                                           -0.0175  0.0307  0.1251  0.0799 -0.0072
                                            0.0554 -0.1031
   149. (0.00096) RY*( 4) C   6           s( 79.38%)p 0.24( 18.76%)d 0.02(  1.86%)
                                           -0.0000 -0.0030  0.8899 -0.0443  0.0052
                                           -0.0070 -0.1414 -0.2605 -0.0039 -0.0056
                                            0.2153 -0.1677  0.0171 -0.0130  0.1316
                                           -0.0286  0.0809 -0.0110 -0.0869  0.0805
                                           -0.0660 -0.0101
   150. (0.00069) RY*( 5) C   6           s(  0.48%)p 7.37(  3.51%)d99.99( 96.01%)
                                           -0.0000 -0.0018  0.0629 -0.0251  0.0131
                                           -0.0107 -0.0581 -0.0414 -0.0440  0.0043
                                            0.0321  0.1428 -0.0286  0.0031  0.0332
                                            0.0305  0.0606 -0.4234  0.7801 -0.0410
                                            0.0744 -0.4063
   151. (0.00040) RY*( 6) C   6           s( 14.42%)p 2.84( 40.97%)d 3.09( 44.61%)
                                            0.0000  0.0057 -0.1118  0.3620 -0.0234
                                            0.0137  0.1330 -0.4957 -0.0814 -0.0081
                                           -0.1502  0.0482  0.1242 -0.0016 -0.0848
                                            0.3012  0.0352 -0.5129 -0.2413  0.1641
                                           -0.3127  0.0141
   152. (0.00025) RY*( 7) C   6           s(  1.46%)p39.77( 57.97%)d27.83( 40.57%)
                                            0.0000 -0.0046  0.1134 -0.0377 -0.0163
                                           -0.0010 -0.0042 -0.0457 -0.1609 -0.0090
                                           -0.0278  0.6503  0.0080  0.0086  0.0158
                                           -0.1252 -0.3345  0.2265 -0.1195 -0.2357
                                           -0.4332 -0.3112
   153. (0.00023) RY*( 8) C   6           s(  1.60%)p48.27( 77.32%)d13.16( 21.08%)
                                           -0.0000  0.0022  0.0572  0.1016  0.0492
                                            0.0020  0.0215 -0.0470  0.0104  0.0122
                                            0.0943  0.6234 -0.4270 -0.0088  0.0350
                                            0.1059  0.4218  0.0469 -0.0212  0.2429
                                            0.2747  0.2714
   154. (0.00015) RY*( 9) C   6           s( 49.33%)p 0.73( 36.24%)d 0.29( 14.43%)
                                           -0.0000 -0.0047  0.1426  0.6876 -0.0143
                                           -0.0067 -0.1576  0.2173  0.2209 -0.0026
                                           -0.0326  0.1134  0.4059  0.0022  0.0341
                                            0.2458  0.0356  0.2128  0.1265 -0.2515
                                            0.1269  0.0608
   155. (0.00012) RY*(10) C   6           s(  2.60%)p17.38( 45.23%)d20.04( 52.17%)
                                            0.0000  0.0045 -0.0667  0.1461 -0.0148
                                           -0.0004 -0.0298  0.0619  0.0913 -0.0084
                                           -0.0916 -0.2380 -0.3952  0.0128  0.1152
                                            0.2122  0.3994  0.2047 -0.2118 -0.0874
                                           -0.1187 -0.6428
   156. (0.00009) RY*(11) C   6           s(  2.13%)p17.41( 37.10%)d28.51( 60.77%)
   157. (0.00008) RY*(12) C   6           s(  2.64%)p13.64( 36.07%)d23.18( 61.28%)
   158. (0.00006) RY*(13) C   6           s( 18.88%)p 3.25( 61.36%)d 1.05( 19.76%)
   159. (0.00004) RY*(14) C   6           s( 16.78%)p 4.25( 71.30%)d 0.71( 11.92%)
   160. (0.00003) RY*(15) C   6           s( 16.66%)p 1.98( 32.96%)d 3.02( 50.38%)
   161. (0.00001) RY*(16) C   6           s(  0.52%)p99.99( 97.62%)d 3.61(  1.87%)
   162. (0.00000) RY*(17) C   6           s( 81.72%)p 0.06(  4.76%)d 0.17( 13.52%)
   163. (0.00619) RY*( 1) C   7           s(  0.18%)p99.99( 94.66%)d28.90(  5.16%)
                                            0.0000 -0.0172  0.0342 -0.0172  0.0052
                                            0.0223 -0.7308 -0.0068 -0.0276 -0.0129
                                            0.3721 -0.0222  0.0094 -0.0237  0.5166
                                           -0.0651  0.0187  0.0638  0.2065 -0.0653
                                            0.0195 -0.0156
   164. (0.00227) RY*( 2) C   7           s(  0.85%)p99.99( 96.95%)d 2.60(  2.20%)
                                            0.0000  0.0153  0.0887 -0.0135 -0.0133
                                           -0.0255 -0.5790  0.0989  0.1142 -0.0014
                                           -0.0485  0.0062 -0.0143 -0.0230 -0.7725
                                            0.0811  0.0666 -0.0444 -0.0090 -0.0054
                                            0.0968 -0.1027
   165. (0.00130) RY*( 3) C   7           s(  0.14%)p99.99( 86.59%)d97.89( 13.27%)
                                           -0.0000 -0.0003  0.0363 -0.0061 -0.0005
                                           -0.0015  0.2483  0.0735 -0.0095 -0.0142
                                            0.8200  0.2318  0.0713  0.0062 -0.2397
                                           -0.0911 -0.0386 -0.1476 -0.0487 -0.2916
                                            0.0501  0.1451
   166. (0.00061) RY*( 4) C   7           s( 55.72%)p 0.18( 10.14%)d 0.61( 34.14%)
                                            0.0000 -0.0056  0.7282 -0.1638  0.0027
                                            0.0218  0.1113  0.0942 -0.1633 -0.0013
                                            0.1661 -0.1320  0.0354 -0.0043  0.0027
                                            0.0387 -0.0724  0.3818 -0.1113  0.3291
                                            0.1652 -0.2181
   167. (0.00056) RY*( 5) C   7           s( 31.70%)p 0.51( 16.16%)d 1.64( 52.14%)
                                            0.0000 -0.0046  0.5488 -0.1254  0.0015
                                            0.0139 -0.0454  0.2144 -0.1232 -0.0122
                                           -0.2693  0.0868 -0.0433 -0.0001  0.1255
                                            0.0124 -0.0156 -0.5784 -0.0039 -0.3819
                                           -0.1557  0.1294
   168. (0.00028) RY*( 6) C   7           s( 29.73%)p 2.21( 65.74%)d 0.15(  4.53%)
                                            0.0000 -0.0043  0.3298  0.4320 -0.0431
                                           -0.0024  0.0165 -0.4383  0.2763 -0.0053
                                           -0.0451 -0.0162 -0.0132 -0.0161 -0.0606
                                           -0.5744  0.2288 -0.0009  0.1197  0.0433
                                           -0.0227  0.1691
   169. (0.00014) RY*( 7) C   7           s(  5.23%)p11.87( 62.13%)d 6.24( 32.64%)
                                            0.0000  0.0085  0.0863  0.1902  0.0928
                                            0.0135  0.0993 -0.1870  0.1397  0.0003
                                            0.0354  0.0518  0.1607  0.0055  0.0930
                                            0.4428  0.5676 -0.0031  0.0165 -0.2982
                                            0.0748 -0.4812
   170. (0.00012) RY*( 8) C   7           s(  1.69%)p51.18( 86.59%)d 6.93( 11.72%)
                                           -0.0000 -0.0021 -0.0327  0.0985  0.0784
                                           -0.0038 -0.0543  0.3545 -0.0039 -0.0085
                                           -0.1230  0.7599  0.2351  0.0056  0.0779
                                           -0.2596  0.1259  0.0886 -0.1262  0.2204
                                           -0.1050 -0.1839
   171. (0.00007) RY*( 9) C   7           s( 49.51%)p 0.95( 47.27%)d 0.07(  3.23%)
   172. (0.00008) RY*(10) C   7           s(  4.61%)p 4.20( 19.35%)d16.50( 76.04%)
   173. (0.00007) RY*(11) C   7           s( 17.41%)p 3.31( 57.64%)d 1.43( 24.95%)
   174. (0.00002) RY*(12) C   7           s(  0.03%)p99.99( 14.32%)d99.99( 85.65%)
   175. (0.00003) RY*(13) C   7           s(  1.05%)p28.05( 29.41%)d66.31( 69.54%)
   176. (0.00002) RY*(14) C   7           s(  7.81%)p 9.73( 75.96%)d 2.08( 16.24%)
   177. (0.00001) RY*(15) C   7           s(  4.22%)p 8.01( 33.81%)d14.69( 61.97%)
   178. (0.00000) RY*(16) C   7           s(  1.12%)p83.36( 93.07%)d 5.20(  5.81%)
   179. (0.00000) RY*(17) C   7           s( 89.06%)p 0.12( 10.34%)d 0.01(  0.60%)
   180. (0.00599) RY*( 1) C   8           s(  0.51%)p99.99( 94.23%)d10.34(  5.26%)
                                            0.0000 -0.0216  0.0523 -0.0430  0.0067
                                           -0.0135  0.2792  0.0711  0.0217 -0.0061
                                            0.1865  0.0003  0.0075 -0.0329  0.9027
                                            0.0734  0.0483 -0.0646 -0.1211 -0.0383
                                            0.0561 -0.1708
   181. (0.00221) RY*( 2) C   8           s(  0.09%)p99.99( 98.77%)d12.50(  1.14%)
                                           -0.0000 -0.0015  0.0260 -0.0145 -0.0045
                                            0.0438  0.8897  0.0860 -0.2109 -0.0147
                                           -0.2849 -0.0295  0.0719 -0.0116 -0.2244
                                           -0.0263  0.0616  0.0071  0.0770 -0.0390
                                            0.0365 -0.0504
   182. (0.00080) RY*( 3) C   8           s(  0.14%)p99.99( 82.63%)d99.99( 17.23%)
                                           -0.0000  0.0004  0.0132  0.0344  0.0025
                                           -0.0020  0.2083 -0.0700  0.0256 -0.0083
                                            0.8235 -0.1871  0.0906  0.0027 -0.2307
                                            0.0385 -0.0345 -0.3294  0.0510 -0.1963
                                           -0.1181  0.0935
   183. (0.00058) RY*( 4) C   8           s(  0.26%)p35.07(  9.00%)d99.99( 90.75%)
                                           -0.0000 -0.0000  0.0488 -0.0134 -0.0017
                                           -0.0035  0.0591  0.0306  0.0277 -0.0117
                                            0.2609 -0.0164  0.0874  0.0051 -0.0821
                                            0.0169 -0.0403  0.7153 -0.3002 -0.2007
                                            0.4978  0.1323
   184. (0.00047) RY*( 5) C   8           s( 86.55%)p 0.11(  9.56%)d 0.04(  3.89%)
                                           -0.0000  0.0054  0.9277  0.0661 -0.0216
                                            0.0004 -0.0674  0.2144  0.0020  0.0087
                                           -0.0282 -0.0526 -0.0574  0.0265 -0.0652
                                           -0.0330 -0.1792 -0.1124 -0.0004  0.0007
                                            0.0999 -0.1276
   185. (0.00030) RY*( 6) C   8           s(  7.06%)p11.91( 84.08%)d 1.26(  8.87%)
                                           -0.0000  0.0033  0.2523 -0.0807 -0.0202
                                            0.0193  0.0543 -0.8282 -0.2379 -0.0048
                                           -0.0182  0.2483  0.0598  0.0012  0.0177
                                            0.1699  0.0086  0.0126 -0.2494  0.0739
                                           -0.1230  0.0756
   186. (0.00018) RY*( 7) C   8           s( 75.42%)p 0.07(  5.21%)d 0.26( 19.37%)
                                            0.0000 -0.0043 -0.1422  0.8566 -0.0122
                                           -0.0028  0.0142 -0.1061 -0.0821 -0.0024
                                           -0.0124  0.0732 -0.0262 -0.0101 -0.0025
                                            0.0228 -0.1645 -0.1919 -0.0933  0.1153
                                            0.3449 -0.1263
   187. (0.00008) RY*( 8) C   8           s(  5.04%)p 9.02( 45.47%)d 9.82( 49.49%)
   188. (0.00005) RY*( 9) C   8           s(  3.64%)p16.15( 58.86%)d10.29( 37.50%)
   189. (0.00003) RY*(10) C   8           s(  0.74%)p99.99( 82.29%)d22.99( 16.97%)
   190. (0.00003) RY*(11) C   8           s( 10.65%)p 2.43( 25.91%)d 5.96( 63.44%)
   191. (0.00001) RY*(12) C   8           s(  4.80%)p18.93( 90.85%)d 0.91(  4.35%)
   192. (0.00000) RY*(13) C   8           s(  0.42%)p99.99( 97.79%)d 4.22(  1.79%)
   193. (0.00000) RY*(14) C   8           s( 97.38%)p 0.02(  1.76%)d 0.01(  0.86%)
   194. (0.00000) RY*(15) C   8           s(  0.71%)p16.32( 11.59%)d99.99( 87.70%)
   195. (0.00001) RY*(16) C   8           s(  1.80%)p26.04( 46.94%)d28.44( 51.26%)
   196. (0.00000) RY*(17) C   8           s(  4.82%)p11.45( 55.22%)d 8.29( 39.96%)
   197. (0.00578) RY*( 1) C   9           s(  1.37%)p67.68( 92.91%)d 4.17(  5.72%)
                                            0.0000 -0.0196  0.1128  0.0176  0.0178
                                           -0.0319  0.9092 -0.1001  0.0522  0.0059
                                           -0.1607  0.0158 -0.0098 -0.0081  0.2480
                                           -0.0263  0.0140  0.0354 -0.1012  0.0675
                                           -0.1326  0.1535
   198. (0.00218) RY*( 2) C   9           s(  0.02%)p99.99( 98.94%)d66.05(  1.05%)
                                            0.0000 -0.0000  0.0122  0.0031  0.0009
                                            0.0095  0.1875 -0.0228 -0.0458 -0.0156
                                           -0.3030  0.0321  0.0751 -0.0451 -0.8915
                                            0.0939  0.2170 -0.0359 -0.0858  0.0090
                                            0.0124 -0.0398
   199. (0.00083) RY*( 3) C   9           s(  0.01%)p99.99( 89.80%)d99.99( 10.19%)
                                            0.0000 -0.0000  0.0108 -0.0033  0.0001
                                            0.0036 -0.2227 -0.0453 -0.0244  0.0119
                                           -0.8617 -0.1642 -0.1206 -0.0041  0.2434
                                            0.0316  0.0348  0.2280 -0.0145  0.1949
                                            0.0574 -0.0919
   200. (0.00056) RY*( 4) C   9           s(  0.02%)p99.99(  2.30%)d99.99( 97.68%)
                                            0.0000  0.0001  0.0120  0.0072  0.0005
                                           -0.0021  0.0324  0.0196  0.0057 -0.0108
                                            0.1268 -0.0033  0.0201  0.0020 -0.0412
                                           -0.0566  0.0036 -0.1335  0.2877  0.7573
                                           -0.3558 -0.4196
   201. (0.00046) RY*( 5) C   9           s(  0.02%)p99.99( 92.60%)d99.99(  7.38%)
                                            0.0000  0.0003  0.0114  0.0100  0.0018
                                            0.0043  0.0160  0.1992 -0.0304 -0.0066
                                           -0.0216 -0.2995  0.0589 -0.0203 -0.0783
                                           -0.8698  0.1684  0.0939  0.2031 -0.0673
                                           -0.0163  0.1376
   202. (0.00038) RY*( 6) C   9           s( 89.61%)p 0.08(  7.19%)d 0.04(  3.20%)
                                           -0.0000  0.0062  0.9425  0.0754 -0.0453
                                            0.0269 -0.1307 -0.0149 -0.2166 -0.0043
                                            0.0351  0.0061  0.0366  0.0077 -0.0242
                                            0.0032 -0.0605 -0.0176 -0.0702  0.0794
                                           -0.0158  0.1423
   203. (0.00021) RY*( 7) C   9           s( 78.04%)p 0.04(  3.29%)d 0.24( 18.67%)
                                            0.0000 -0.0027 -0.1889  0.8630 -0.0070
                                           -0.0105 -0.0417  0.0697 -0.1453  0.0015
                                           -0.0026  0.0132  0.0266 -0.0033 -0.0120
                                            0.0203 -0.0601 -0.0795 -0.0811  0.2358
                                            0.0780  0.3348
   204. (0.00007) RY*( 8) C   9           s(  3.05%)p25.63( 78.12%)d 6.18( 18.83%)
   205. (0.00006) RY*( 9) C   9           s(  0.20%)p99.99( 24.22%)d99.99( 75.58%)
   206. (0.00002) RY*(10) C   9           s( 10.97%)p 1.13( 12.40%)d 6.99( 76.63%)
   207. (0.00000) RY*(11) C   9           s( 98.88%)p 0.01(  0.84%)d 0.00(  0.28%)
   208. (0.00001) RY*(12) C   9           s(  0.33%)p99.99( 84.69%)d44.74( 14.97%)
   209. (0.00000) RY*(13) C   9           s(  0.96%)p11.97( 11.45%)d91.59( 87.59%)
   210. (0.00001) RY*(14) C   9           s(  0.31%)p99.99( 98.05%)d 5.23(  1.64%)
   211. (0.00000) RY*(15) C   9           s(  0.13%)p99.99( 98.59%)d 9.50(  1.27%)
   212. (0.00000) RY*(16) C   9           s( 10.47%)p 1.80( 18.88%)d 6.75( 70.65%)
   213. (0.00001) RY*(17) C   9           s(  5.64%)p15.23( 85.88%)d 1.50(  8.48%)
   214. (0.00616) RY*( 1) C  10           s(  0.43%)p99.99( 94.43%)d11.84(  5.13%)
                                            0.0000 -0.0218  0.0488 -0.0376  0.0077
                                           -0.0263  0.5835  0.0767  0.0412  0.0135
                                           -0.3552 -0.0239 -0.0196  0.0223 -0.6828
                                           -0.0265 -0.0299  0.0670  0.2060 -0.0656
                                            0.0054 -0.0091
   215. (0.00227) RY*( 2) C  10           s(  0.30%)p99.99( 98.43%)d 4.16(  1.26%)
                                           -0.0000 -0.0018  0.0505 -0.0218 -0.0042
                                            0.0345  0.7234  0.0850 -0.1603  0.0005
                                            0.0051  0.0001 -0.0045  0.0323  0.6294
                                            0.0775 -0.1537 -0.0241  0.0090 -0.0365
                                            0.0520 -0.0892
   216. (0.00087) RY*( 3) C  10           s(  0.27%)p99.99( 87.45%)d44.93( 12.27%)
                                           -0.0000  0.0001  0.0418  0.0309  0.0057
                                           -0.0031  0.2181 -0.0717  0.0249 -0.0146
                                            0.8432 -0.1823  0.0861  0.0031 -0.2570
                                            0.0519 -0.0256 -0.2906  0.0957  0.0191
                                           -0.1674 -0.0268
   217. (0.00058) RY*( 4) C  10           s(  1.09%)p 4.06(  4.42%)d86.72( 94.49%)
                                           -0.0000  0.0006  0.1024  0.0197  0.0047
                                            0.0002 -0.0495 -0.0138 -0.0275 -0.0075
                                           -0.1714  0.0286 -0.0778 -0.0005  0.0517
                                           -0.0182  0.0392 -0.6199  0.0154 -0.6583
                                           -0.1031  0.3412
   218. (0.00047) RY*( 5) C  10           s( 85.62%)p 0.11(  9.47%)d 0.06(  4.91%)
                                           -0.0000  0.0051  0.9244  0.0283 -0.0309
                                            0.0113 -0.1056  0.1802 -0.0726 -0.0086
                                            0.0168 -0.0229  0.0707 -0.0247  0.0195
                                            0.0994  0.1702  0.0664  0.1587  0.0378
                                            0.1196 -0.0610
   219. (0.00029) RY*( 6) C  10           s( 11.87%)p 6.62( 78.54%)d 0.81(  9.59%)
                                            0.0000 -0.0036 -0.2370  0.2494  0.0167
                                           -0.0185 -0.0537  0.6553  0.2098  0.0021
                                            0.0223  0.0222 -0.0027 -0.0082 -0.0260
                                            0.5339  0.1481 -0.1299  0.0172 -0.0666
                                            0.1956 -0.1899
   220. (0.00017) RY*( 7) C  10           s( 71.48%)p 0.17( 12.05%)d 0.23( 16.47%)
                                            0.0000 -0.0009 -0.0706  0.8422 -0.0223
                                           -0.0020  0.0340 -0.2763 -0.1235  0.0034
                                           -0.0242  0.0117  0.0579  0.0086  0.0400
                                           -0.0968  0.1125  0.0128  0.3172  0.0592
                                            0.2142  0.1205
   221. (0.00008) RY*( 8) C  10           s(  5.21%)p10.55( 54.98%)d 7.64( 39.81%)
   222. (0.00006) RY*( 9) C  10           s(  0.76%)p56.51( 42.72%)d74.76( 56.52%)
   223. (0.00003) RY*(10) C  10           s(  0.08%)p99.99( 96.66%)d43.17(  3.26%)
   224. (0.00003) RY*(11) C  10           s( 11.21%)p 1.82( 20.43%)d 6.10( 68.36%)
   225. (0.00001) RY*(12) C  10           s(  7.85%)p10.36( 81.35%)d 1.38( 10.80%)
   226. (0.00000) RY*(13) C  10           s(  0.83%)p17.80( 14.83%)d99.99( 84.34%)
   227. (0.00000) RY*(14) C  10           s(  0.29%)p99.99( 98.34%)d 4.73(  1.37%)
   228. (0.00000) RY*(15) C  10           s( 98.14%)p 0.01(  0.74%)d 0.01(  1.13%)
   229. (0.00000) RY*(16) C  10           s(  4.44%)p 5.57( 24.72%)d15.95( 70.84%)
   230. (0.00001) RY*(17) C  10           s(  0.15%)p99.99( 80.58%)d99.99( 19.27%)
   231. (0.00561) RY*( 1) C  11           s(  0.15%)p99.99( 94.39%)d37.49(  5.46%)
                                            0.0000 -0.0154  0.0328 -0.0102  0.0065
                                            0.0142 -0.3749 -0.0290 -0.0186  0.0034
                                           -0.0902  0.0264 -0.0037  0.0291 -0.8881
                                            0.0482 -0.0348 -0.0710 -0.1167 -0.0352
                                            0.0587 -0.1769
   232. (0.00227) RY*( 2) C  11           s(  1.53%)p62.72( 95.96%)d 1.64(  2.51%)
                                            0.0000  0.0167  0.1214  0.0089 -0.0140
                                           -0.0285 -0.8099  0.0814  0.1067  0.0085
                                            0.4410  0.0164 -0.0195  0.0130  0.2925
                                           -0.0597 -0.0187  0.0033  0.1296 -0.0122
                                            0.0750 -0.0504
   233. (0.00123) RY*( 3) C  11           s(  0.12%)p99.99( 83.26%)d99.99( 16.62%)
                                            0.0000  0.0005  0.0336  0.0060 -0.0025
                                           -0.0022 -0.3423 -0.0265  0.0350  0.0020
                                           -0.7634 -0.2177 -0.0939  0.0043  0.2297
                                            0.1471  0.0111  0.2326 -0.1369 -0.2037
                                            0.2117  0.0837
   234. (0.00060) RY*( 4) C  11           s( 89.81%)p 0.09(  8.13%)d 0.02(  2.06%)
                                            0.0000 -0.0078  0.9344 -0.1577  0.0025
                                            0.0224  0.1109  0.1298 -0.2061 -0.0011
                                           -0.0260 -0.0187  0.0315  0.0172 -0.0309
                                            0.0731 -0.0246  0.0331  0.1328 -0.0065
                                           -0.0030  0.0420
   235. (0.00061) RY*( 5) C  11           s(  0.69%)p38.47( 26.61%)d99.99( 72.70%)
                                           -0.0000  0.0000  0.0295  0.0777 -0.0001
                                            0.0008 -0.1279  0.0617  0.0825  0.0080
                                           -0.3681  0.2940 -0.0647  0.0001  0.1110
                                            0.0226 -0.0096 -0.6930  0.2502  0.0322
                                           -0.4173 -0.0945
   236. (0.00034) RY*( 6) C  11           s( 18.97%)p 3.90( 74.00%)d 0.37(  7.03%)
                                            0.0000 -0.0059  0.2144  0.3757 -0.0511
                                           -0.0090  0.0151 -0.6109  0.2416  0.0033
                                            0.0567  0.4435 -0.0200  0.0102  0.0537
                                            0.3238  0.0031  0.0639 -0.2115  0.0976
                                            0.0999  0.0440
   237. (0.00019) RY*( 7) C  11           s( 20.14%)p 3.22( 64.86%)d 0.74( 14.99%)
                                            0.0000  0.0022 -0.0303  0.4453  0.0471
                                            0.0030 -0.0044  0.4599 -0.1410 -0.0070
                                           -0.1234  0.5430  0.1754 -0.0010 -0.0237
                                           -0.2140 -0.1734  0.3666  0.0787 -0.0934
                                            0.0090 -0.0235
   238. (0.00013) RY*( 8) C  11           s(  3.35%)p27.28( 91.43%)d 1.56(  5.22%)
                                            0.0000  0.0084  0.1434  0.0646  0.0933
                                           -0.0022  0.0185 -0.3881  0.1269 -0.0030
                                           -0.0557 -0.1081 -0.1152  0.0042 -0.0104
                                           -0.7616 -0.3727 -0.0104 -0.0370 -0.2086
                                           -0.0842  0.0118
   239. (0.00011) RY*( 9) C  11           s(  4.34%)p12.37( 53.67%)d 9.68( 42.00%)
                                            0.0000 -0.0003  0.0167  0.1876 -0.0888
                                           -0.0154 -0.1532 -0.0678 -0.5178  0.0002
                                           -0.0027 -0.0188  0.2094  0.0052  0.0267
                                           -0.2560  0.3602 -0.2313 -0.4099  0.1346
                                           -0.0348  0.4233
   240. (0.00008) RY*(10) C  11           s( 55.89%)p 0.69( 38.52%)d 0.10(  5.58%)
   241. (0.00007) RY*(11) C  11           s(  2.47%)p 5.95( 14.71%)d33.52( 82.82%)
   242. (0.00004) RY*(12) C  11           s(  1.49%)p13.60( 20.33%)d52.31( 78.17%)
   243. (0.00002) RY*(13) C  11           s(  2.72%)p 5.07( 13.79%)d30.69( 83.49%)
   244. (0.00002) RY*(14) C  11           s(  0.33%)p99.99( 41.75%)d99.99( 57.92%)
   245. (0.00002) RY*(15) C  11           s(  5.28%)p14.67( 77.42%)d 3.28( 17.30%)
   246. (0.00000) RY*(16) C  11           s( 91.83%)p 0.07(  6.29%)d 0.02(  1.89%)
   247. (0.00000) RY*(17) C  11           s(  0.91%)p99.99( 95.03%)d 4.45(  4.06%)
   248. (0.00532) RY*( 1) C  12           s(  0.11%)p99.99( 94.33%)d51.08(  5.56%)
                                            0.0000 -0.0176  0.0241 -0.0124  0.0067
                                           -0.0038  0.1619  0.0267  0.0102 -0.0310
                                            0.9047 -0.0205  0.0353  0.0125 -0.3032
                                            0.0496 -0.0215 -0.0072  0.0689  0.1515
                                            0.1259  0.1097
   249. (0.00226) RY*( 2) C  12           s(  1.70%)p56.69( 96.41%)d 1.11(  1.89%)
                                            0.0000  0.0135  0.1292  0.0054 -0.0099
                                            0.0105  0.3528 -0.0208 -0.0422  0.0066
                                            0.2319 -0.0400 -0.0682  0.0324  0.8654
                                           -0.1137 -0.1192  0.0573 -0.0035  0.0879
                                           -0.0519 -0.0722
   250. (0.00128) RY*( 3) C  12           s(  6.17%)p14.11( 87.06%)d 1.10(  6.77%)
                                           -0.0000 -0.0039  0.2409  0.0604  0.0030
                                            0.0009 -0.8098 -0.2877 -0.0941 -0.0097
                                            0.2200 -0.1058  0.0784 -0.0009  0.2250
                                            0.0824 -0.0073  0.0929 -0.2249  0.0551
                                           -0.0379  0.0632
   251. (0.00071) RY*( 4) C  12           s( 29.06%)p 0.25(  7.40%)d 2.19( 63.54%)
                                           -0.0000 -0.0056  0.5354 -0.0623  0.0021
                                            0.0035 -0.0575  0.1336 -0.0154 -0.0175
                                           -0.0135 -0.2033  0.0855 -0.0042 -0.0544
                                            0.0163  0.0147  0.1741  0.4957 -0.2484
                                            0.2829 -0.4666
   252. (0.00059) RY*( 5) C  12           s( 48.94%)p 0.49( 23.99%)d 0.55( 27.06%)
                                           -0.0000 -0.0049  0.6886 -0.1225  0.0153
                                           -0.0122  0.3038 -0.2194  0.0939 -0.0190
                                           -0.1097 -0.0673  0.1326 -0.0026 -0.2071
                                           -0.0791  0.0828 -0.1449 -0.3632  0.1616
                                           -0.2913  0.0822
   253. (0.00031) RY*( 6) C  12           s( 15.40%)p 4.82( 74.29%)d 0.67( 10.31%)
                                            0.0000 -0.0068  0.2880  0.2656 -0.0208
                                            0.0019  0.0137  0.4074 -0.0719 -0.0017
                                           -0.0341  0.2084 -0.1616  0.0158  0.0551
                                            0.6690 -0.2236 -0.0835 -0.0153 -0.1194
                                           -0.0682  0.2775
   254. (0.00022) RY*( 7) C  12           s(  5.77%)p15.45( 89.21%)d 0.87(  5.02%)
                                           -0.0000 -0.0094 -0.1436  0.1907 -0.0263
                                           -0.0009  0.0355  0.1194  0.0890  0.0022
                                           -0.0141 -0.9093 -0.1389 -0.0045 -0.0357
                                            0.1261 -0.0720 -0.1250 -0.0642  0.0234
                                           -0.1720 -0.0176
   255. (0.00012) RY*( 8) C  12           s(  3.87%)p19.05( 73.64%)d 5.82( 22.50%)
                                           -0.0000 -0.0044 -0.1029  0.1468 -0.0805
                                            0.0090  0.1660 -0.6592 -0.2377 -0.0037
                                           -0.0856  0.0221  0.0169 -0.0072 -0.0653
                                            0.4351 -0.1260  0.0202  0.3259  0.2747
                                           -0.1035 -0.1796
   256. (0.00011) RY*( 9) C  12           s( 17.74%)p 3.17( 56.28%)d 1.47( 25.99%)
                                           -0.0000  0.0091  0.0076  0.3879  0.1635
                                           -0.0008 -0.0379  0.1063 -0.0689 -0.0025
                                           -0.0350  0.0948  0.2312 -0.0060 -0.0997
                                           -0.2520 -0.6388 -0.2351 -0.1911  0.1988
                                            0.1495 -0.3259
   257. (0.00007) RY*(10) C  12           s( 45.90%)p 0.48( 21.85%)d 0.70( 32.25%)
   258. (0.00006) RY*(11) C  12           s(  0.93%)p17.80( 16.64%)d88.16( 82.43%)
   259. (0.00002) RY*(12) C  12           s(  3.18%)p28.99( 92.30%)d 1.42(  4.51%)
   260. (0.00002) RY*(13) C  12           s( 15.33%)p 0.67( 10.22%)d 4.86( 74.45%)
   261. (0.00002) RY*(14) C  12           s(  2.29%)p 7.48( 17.13%)d35.19( 80.58%)
   262. (0.00002) RY*(15) C  12           s( 11.34%)p 3.83( 43.40%)d 3.99( 45.25%)
   263. (0.00000) RY*(16) C  12           s(  0.30%)p99.99( 92.98%)d22.65(  6.73%)
   264. (0.00000) RY*(17) C  12           s( 92.00%)p 0.03(  3.04%)d 0.05(  4.97%)
   265. (0.00582) RY*( 1) C  13           s(  0.90%)p99.99( 93.50%)d 6.19(  5.59%)
                                            0.0000 -0.0201  0.0908 -0.0116  0.0159
                                            0.0099 -0.2582 -0.0345 -0.0167 -0.0034
                                            0.1742 -0.0177  0.0004  0.0329 -0.9094
                                           -0.0731 -0.0518  0.0576 -0.0700  0.0590
                                           -0.0833 -0.1931
   266. (0.00228) RY*( 2) C  13           s(  0.18%)p99.99( 98.85%)d 5.34(  0.97%)
                                            0.0000 -0.0012  0.0369 -0.0207 -0.0038
                                           -0.0131 -0.2622 -0.0366  0.0528 -0.0461
                                           -0.9214 -0.1107  0.2077 -0.0048 -0.0936
                                            0.0045  0.0113  0.0262  0.0240  0.0887
                                            0.0231  0.0019
   267. (0.00075) RY*( 3) C  13           s(  0.25%)p99.99( 82.40%)d69.08( 17.34%)
                                           -0.0000  0.0009  0.0351  0.0357  0.0003
                                            0.0132 -0.8223  0.1494 -0.0884 -0.0032
                                            0.1997 -0.0460 -0.0001 -0.0055  0.2727
                                           -0.0041  0.0334 -0.1395 -0.2637  0.1371
                                           -0.1944  0.1670
   268. (0.00055) RY*( 4) C  13           s(  0.19%)p34.10(  6.34%)d99.99( 93.48%)
                                           -0.0000  0.0004  0.0249  0.0352  0.0009
                                            0.0059  0.2120 -0.0266  0.0828 -0.0002
                                           -0.0513 -0.0449 -0.0249 -0.0024 -0.0653
                                            0.0242 -0.0270 -0.8070  0.0945  0.2937
                                           -0.4338 -0.0112
   269. (0.00041) RY*( 5) C  13           s( 57.14%)p 0.64( 36.61%)d 0.11(  6.25%)
                                           -0.0000  0.0042  0.7498  0.0884 -0.0369
                                           -0.0027  0.0658 -0.1646 -0.0075  0.0186
                                            0.0409 -0.5062 -0.1915 -0.0207  0.1127
                                           -0.0766  0.1435  0.1629  0.0638  0.1465
                                           -0.0685 -0.0758
   270. (0.00032) RY*( 6) C  13           s( 33.01%)p 1.79( 59.10%)d 0.24(  7.90%)
                                           -0.0000  0.0060  0.5723 -0.0305 -0.0398
                                           -0.0085 -0.0022  0.1562  0.0586 -0.0125
                                           -0.0640  0.7177  0.1193 -0.0177  0.0369
                                            0.1216  0.1143 -0.0519 -0.0721 -0.1988
                                           -0.0985 -0.1478
   271. (0.00016) RY*( 7) C  13           s( 74.75%)p 0.08(  6.17%)d 0.26( 19.08%)
                                            0.0000 -0.0059 -0.1817  0.8448 -0.0261
                                            0.0025 -0.0095 -0.0567  0.0278 -0.0044
                                           -0.0457  0.1173 -0.0515  0.0104  0.0150
                                           -0.0221  0.1957  0.2153  0.1173 -0.0176
                                           -0.3411 -0.1186
   272. (0.00008) RY*( 8) C  13           s( 13.53%)p 4.90( 66.33%)d 1.49( 20.14%)
   273. (0.00006) RY*( 9) C  13           s(  0.09%)p99.99( 29.98%)d99.99( 69.94%)
   274. (0.00003) RY*(10) C  13           s(  1.63%)p58.07( 94.41%)d 2.44(  3.96%)
   275. (0.00003) RY*(11) C  13           s(  6.74%)p 2.27( 15.33%)d11.56( 77.92%)
   276. (0.00001) RY*(12) C  13           s(  3.99%)p21.68( 86.43%)d 2.40(  9.58%)
   277. (0.00001) RY*(13) C  13           s(  3.17%)p25.32( 80.26%)d 5.23( 16.57%)
   278. (0.00000) RY*(14) C  13           s(  1.82%)p 7.45( 13.52%)d46.65( 84.67%)
   279. (0.00000) RY*(15) C  13           s( 96.35%)p 0.02(  2.35%)d 0.01(  1.29%)
   280. (0.00001) RY*(16) C  13           s(  6.02%)p 5.28( 31.78%)d10.34( 62.20%)
   281. (0.00000) RY*(17) C  13           s(  0.29%)p99.99( 96.78%)d10.20(  2.93%)
   282. (0.00541) RY*( 1) C  14           s(  0.40%)p99.99( 93.82%)d14.52(  5.78%)
                                            0.0000 -0.0202  0.0577 -0.0033  0.0151
                                            0.0133 -0.3515  0.0417 -0.0206  0.0243
                                           -0.7364  0.0587 -0.0395  0.0221 -0.5062
                                            0.0810 -0.0331 -0.0945 -0.0405 -0.2065
                                            0.0341  0.0588
   283. (0.00228) RY*( 2) C  14           s(  0.10%)p99.99( 98.82%)d11.24(  1.08%)
                                           -0.0000  0.0000  0.0289  0.0108 -0.0033
                                           -0.0057 -0.1053  0.0028  0.0272  0.0289
                                            0.5818 -0.0607 -0.1279 -0.0392 -0.7616
                                            0.0553  0.1801 -0.0247  0.0374  0.0104
                                            0.0523  0.0771
   284. (0.00075) RY*( 3) C  14           s(  0.23%)p99.99( 53.66%)d99.99( 46.11%)
                                            0.0000  0.0009  0.0382  0.0290  0.0034
                                            0.0033 -0.6500 -0.1604 -0.1078 -0.0019
                                            0.1601  0.0122  0.0248 -0.0015  0.2203
                                            0.0247  0.0337 -0.5132  0.3666  0.0703
                                           -0.1330 -0.2016
   285. (0.00052) RY*( 4) C  14           s(  0.23%)p99.99( 35.23%)d99.99( 64.54%)
                                           -0.0000  0.0001  0.0466  0.0099 -0.0008
                                           -0.0113  0.5469  0.0255  0.0687  0.0011
                                           -0.1350 -0.0034 -0.0098  0.0034 -0.1690
                                            0.0137 -0.0249 -0.2677  0.6383 -0.1048
                                            0.1156 -0.3767
   286. (0.00042) RY*( 5) C  14           s( 80.76%)p 0.16( 13.23%)d 0.07(  6.00%)
                                           -0.0000  0.0060  0.8897  0.1223 -0.0330
                                           -0.0083  0.0336  0.0096  0.0699 -0.0246
                                            0.0345 -0.2016  0.2259 -0.0080  0.0802
                                            0.1549  0.0468 -0.0087  0.0217 -0.1314
                                            0.0001  0.2054
   287. (0.00032) RY*( 6) C  14           s(  8.82%)p 9.39( 82.87%)d 0.94(  8.31%)
                                           -0.0000  0.0045  0.2779 -0.0971 -0.0393
                                           -0.0048  0.0043 -0.1146  0.0535  0.0065
                                            0.0204  0.4863 -0.0524 -0.0190 -0.0442
                                           -0.7297  0.1955  0.0029 -0.1224 -0.1444
                                           -0.1038 -0.1909
   288. (0.00018) RY*( 7) C  14           s( 70.65%)p 0.06(  4.55%)d 0.35( 24.80%)
                                            0.0000 -0.0022 -0.2326  0.8077  0.0008
                                            0.0049  0.0240 -0.0129  0.0704  0.0131
                                            0.0456  0.0289  0.1464  0.0037  0.0187
                                           -0.0761  0.0953  0.0112  0.0470 -0.4194
                                           -0.2368  0.1169
   289. (0.00007) RY*( 8) C  14           s(  5.22%)p14.67( 76.61%)d 3.48( 18.17%)
   290. (0.00005) RY*( 9) C  14           s(  1.21%)p24.01( 29.01%)d57.75( 69.78%)
   291. (0.00002) RY*(10) C  14           s( 23.80%)p 0.35(  8.23%)d 2.86( 67.97%)
   292. (0.00000) RY*(11) C  14           s( 96.71%)p 0.02(  1.77%)d 0.02(  1.52%)
   293. (0.00001) RY*(12) C  14           s(  0.35%)p99.99( 78.49%)d61.04( 21.17%)
   294. (0.00001) RY*(13) C  14           s(  0.16%)p75.31( 12.00%)d99.99( 87.84%)
   295. (0.00001) RY*(14) C  14           s(  0.10%)p99.99( 97.96%)d19.51(  1.94%)
   296. (0.00000) RY*(15) C  14           s(  4.83%)p17.68( 85.38%)d 2.03(  9.79%)
   297. (0.00001) RY*(16) C  14           s(  5.56%)p 5.47( 30.41%)d11.51( 64.03%)
   298. (0.00000) RY*(17) C  14           s(  0.91%)p99.99( 98.10%)d 1.10(  1.00%)
   299. (0.00494) RY*( 1) C  15           s(  0.09%)p99.99( 95.53%)d51.42(  4.38%)
                                            0.0000  0.0192 -0.0047  0.0121 -0.0177
                                           -0.0085 -0.0058 -0.0354  0.0341 -0.0315
                                            0.7484 -0.0864  0.0713 -0.0008 -0.6127
                                           -0.0418  0.0446 -0.0104 -0.0517 -0.1661
                                           -0.0970 -0.0635
   300. (0.00287) RY*( 2) C  15           s(  1.24%)p78.53( 97.36%)d 1.13(  1.40%)
                                           -0.0000 -0.0085  0.1110  0.0036  0.0006
                                           -0.0152 -0.3572  0.0517  0.0346 -0.0164
                                           -0.5513  0.0815 -0.0105 -0.0343 -0.7145
                                            0.0870  0.1087  0.0215  0.0035  0.1086
                                            0.0330 -0.0247
   301. (0.00081) RY*( 3) C  15           s(  0.28%)p99.99( 88.47%)d40.27( 11.25%)
                                            0.0000  0.0002  0.0436  0.0298  0.0022
                                            0.0180 -0.8549 -0.1345 -0.1235 -0.0057
                                            0.2104  0.0144  0.0230 -0.0053  0.2681
                                            0.0363  0.0435 -0.1368  0.2579 -0.0302
                                            0.0304 -0.1595
   302. (0.00063) RY*( 4) C  15           s( 87.01%)p 0.06(  5.12%)d 0.09(  7.87%)
                                            0.0000  0.0080  0.9201  0.1531 -0.0087
                                            0.0029  0.0474  0.0131  0.0315 -0.0148
                                            0.0992 -0.0573  0.0613  0.0284  0.0756
                                            0.1515 -0.0349 -0.0081 -0.0787  0.2255
                                           -0.1147  0.0917
   303. (0.00059) RY*( 5) C  15           s(  4.02%)p 1.79(  7.20%)d22.10( 88.78%)
                                            0.0000  0.0011  0.1999 -0.0146 -0.0015
                                            0.0108  0.2244  0.0361 -0.0930 -0.0053
                                           -0.0172  0.0544  0.0397  0.0040 -0.0495
                                            0.0652  0.0045  0.3585  0.6004 -0.2642
                                            0.4167 -0.3942
   304. (0.00022) RY*( 6) C  15           s( 31.14%)p 1.55( 48.30%)d 0.66( 20.57%)
                                            0.0000 -0.0023 -0.2661  0.4903 -0.0112
                                            0.0067  0.0263  0.2533  0.0859  0.0138
                                            0.0891  0.1343  0.1521  0.0109  0.0536
                                            0.5693  0.1852  0.2151  0.0694  0.2723
                                           -0.2403 -0.1506
   305. (0.00022) RY*( 7) C  15           s(  5.92%)p13.07( 77.35%)d 2.83( 16.73%)
                                           -0.0000 -0.0067 -0.0386  0.2338 -0.0545
                                           -0.0011 -0.0419  0.1752 -0.2572  0.0039
                                            0.0870  0.4147 -0.1984 -0.0051 -0.1087
                                           -0.0278 -0.6658  0.0081  0.1896  0.0405
                                            0.0287  0.3589
   306. (0.00008) RY*( 8) C  15           s(  7.85%)p 8.55( 67.12%)d 3.19( 25.03%)
   307. (0.00009) RY*( 9) C  15           s( 32.38%)p 1.50( 48.55%)d 0.59( 19.07%)
   308. (0.00006) RY*(10) C  15           s(  5.55%)p13.08( 72.59%)d 3.94( 21.87%)
   309. (0.00004) RY*(11) C  15           s(  9.21%)p 2.65( 24.44%)d 7.20( 66.35%)
   310. (0.00004) RY*(12) C  15           s( 10.51%)p 4.23( 44.42%)d 4.29( 45.07%)
   311. (0.00001) RY*(13) C  15           s(  1.42%)p25.72( 36.46%)d43.82( 62.12%)
   312. (0.00000) RY*(14) C  15           s( 93.35%)p 0.07(  6.11%)d 0.01(  0.54%)
   313. (0.00001) RY*(15) C  15           s(  5.99%)p12.02( 71.93%)d 3.69( 22.08%)
   314. (0.00001) RY*(16) C  15           s(  3.80%)p 3.40( 12.92%)d21.92( 83.28%)
   315. (0.00000) RY*(17) C  15           s(  0.29%)p99.99( 96.30%)d11.56(  3.40%)
   316. (0.00800) RY*( 1) C  16           s(  2.98%)p32.00( 95.49%)d 0.51(  1.52%)
                                           -0.0000  0.0400  0.1663 -0.0175 -0.0163
                                           -0.0010 -0.2564 -0.0146  0.0115  0.0130
                                            0.1535 -0.0485 -0.0091 -0.0189 -0.9266
                                            0.0386  0.0464 -0.0258  0.0397 -0.0303
                                            0.0358  0.1039
   317. (0.00358) RY*( 2) C  16           s(  1.05%)p85.81( 90.35%)d 8.17(  8.60%)
                                           -0.0000  0.0166 -0.0548  0.0833 -0.0176
                                           -0.0011  0.2526 -0.0536 -0.0167  0.0140
                                            0.8939  0.0206 -0.1404 -0.0050  0.0585
                                           -0.1130  0.0292 -0.0705 -0.0819 -0.2430
                                           -0.0781 -0.0958
   318. (0.00236) RY*( 3) C  16           s(  0.00%)p 1.00(  7.31%)d12.67( 92.68%)
                                            0.0000 -0.0005  0.0041  0.0040 -0.0004
                                           -0.0077 -0.2195 -0.0712  0.0438  0.0027
                                            0.0407  0.0399 -0.0159  0.0045  0.0698
                                            0.0907 -0.0362 -0.1681  0.7749 -0.1818
                                            0.2194 -0.4657
   319. (0.00187) RY*( 4) C  16           s(  1.40%)p22.45( 31.52%)d47.77( 67.08%)
                                            0.0000 -0.0014  0.0411  0.1106 -0.0113
                                            0.0007 -0.1320  0.0011 -0.0067  0.0125
                                           -0.2889  0.3907 -0.1459 -0.0170 -0.0555
                                           -0.1647  0.0985 -0.1744 -0.3330 -0.6380
                                           -0.1807 -0.2995
   320. (0.00136) RY*( 5) C  16           s( 35.01%)p 0.11(  3.82%)d 1.75( 61.18%)
                                            0.0000  0.0137  0.5858  0.0821 -0.0035
                                           -0.0094 -0.0893 -0.0436 -0.0038  0.0055
                                            0.0716  0.0114 -0.0240 -0.0493  0.0451
                                           -0.1119  0.0729  0.1257 -0.1990  0.4614
                                           -0.1226 -0.5731
   321. (0.00098) RY*( 6) C  16           s(  0.55%)p31.28( 17.19%)d99.99( 82.26%)
                                            0.0000  0.0017  0.0739  0.0031 -0.0046
                                           -0.0245  0.3049  0.2330 -0.0282  0.0066
                                           -0.0676 -0.0272 -0.0105  0.0006 -0.0992
                                           -0.0891 -0.0035  0.7417  0.0236 -0.2752
                                            0.4186 -0.1446
   322. (0.00034) RY*( 7) C  16           s(  3.25%)p25.38( 82.59%)d 4.35( 14.16%)
                                           -0.0000 -0.0043  0.1145  0.1370  0.0252
                                            0.0163 -0.7663  0.2109 -0.1793 -0.0022
                                            0.2006 -0.1802 -0.0085  0.0058  0.2934
                                            0.0198  0.0487  0.1986 -0.1178 -0.1609
                                            0.1268  0.2153
   323. (0.00027) RY*( 8) C  16           s( 67.45%)p 0.12(  8.18%)d 0.36( 24.37%)
                                            0.0000 -0.0147  0.7041 -0.4225  0.0074
                                            0.0050  0.1592  0.0595  0.0186 -0.0020
                                            0.0098  0.1024 -0.0512  0.0163  0.1406
                                            0.1249 -0.0608 -0.0756  0.1831 -0.2523
                                           -0.1220  0.3549
   324. (0.00022) RY*( 9) C  16           s( 41.99%)p 0.83( 34.84%)d 0.55( 23.17%)
                                           -0.0000  0.0039  0.2711  0.5803  0.0982
                                            0.0067  0.2039 -0.2013  0.0918 -0.0015
                                           -0.0772 -0.2486  0.0220  0.0148  0.0315
                                            0.4266  0.0795 -0.2414 -0.1488 -0.1388
                                            0.3574  0.0655
   325. (0.00014) RY*(10) C  16           s(  1.30%)p72.29( 94.24%)d 3.42(  4.46%)
                                            0.0000 -0.0044  0.1107  0.0270  0.0059
                                           -0.0059  0.0230 -0.1162  0.2068 -0.0023
                                           -0.0210 -0.3151  0.6532  0.0010  0.0247
                                           -0.5681  0.1892 -0.0970  0.0541 -0.1740
                                           -0.0096  0.0434
   326. (0.00010) RY*(11) C  16           s(  1.05%)p81.23( 85.02%)d13.31( 13.93%)
   327. (0.00008) RY*(12) C  16           s(  7.37%)p 7.19( 53.04%)d 5.37( 39.59%)
   328. (0.00005) RY*(13) C  16           s( 33.75%)p 1.01( 34.22%)d 0.95( 32.03%)
   329. (0.00002) RY*(14) C  16           s( 14.66%)p 5.15( 75.49%)d 0.67(  9.85%)
   330. (0.00001) RY*(15) C  16           s(  0.41%)p99.99( 96.74%)d 7.04(  2.86%)
   331. (0.00002) RY*(16) C  16           s(  1.12%)p80.40( 89.72%)d 8.21(  9.16%)
   332. (0.00001) RY*(17) C  16           s( 86.92%)p 0.00(  0.39%)d 0.15( 12.69%)
   333. (0.00112) RY*( 1) H  17           s(100.00%)
                                           -0.0063  1.0000 -0.0015
   334. (0.00010) RY*( 2) H  17           s(100.00%)
   335. (0.00045) RY*( 1) H  18           s(100.00%)
                                           -0.0030  1.0000 -0.0035
   336. (0.00023) RY*( 2) H  18           s(100.00%)
                                            0.0004  0.0035  1.0000
   337. (0.00243) RY*( 1) H  19           s(100.00%)
                                            0.0045  1.0000 -0.0001
   338. (0.00019) RY*( 2) H  19           s(100.00%)
                                           -0.0001  0.0001  1.0000
   339. (0.00054) RY*( 1) H  20           s(100.00%)
                                           -0.0016  1.0000  0.0023
   340. (0.00019) RY*( 2) H  20           s(100.00%)
                                           -0.0006 -0.0023  1.0000
   341. (0.00048) RY*( 1) H  21           s(100.00%)
                                           -0.0008  1.0000  0.0019
   342. (0.00016) RY*( 2) H  21           s(100.00%)
                                           -0.0009 -0.0019  1.0000
   343. (0.00037) RY*( 1) H  22           s(100.00%)
                                           -0.0006  1.0000  0.0022
   344. (0.00016) RY*( 2) H  22           s(100.00%)
                                           -0.0009 -0.0022  1.0000
   345. (0.00049) RY*( 1) H  23           s(100.00%)
                                           -0.0008  1.0000  0.0019
   346. (0.00016) RY*( 2) H  23           s(100.00%)
                                           -0.0010 -0.0019  1.0000
   347. (0.00073) RY*( 1) H  24           s(100.00%)
                                           -0.0018  1.0000  0.0012
   348. (0.00014) RY*( 2) H  24           s(100.00%)
                                           -0.0005 -0.0012  1.0000
   349. (0.00084) RY*( 1) H  25           s(100.00%)
                                           -0.0022  1.0000  0.0016
   350. (0.00021) RY*( 2) H  25           s(100.00%)
                                           -0.0006 -0.0016  1.0000
   351. (0.00040) RY*( 1) H  26           s(100.00%)
                                           -0.0006  1.0000  0.0021
   352. (0.00017) RY*( 2) H  26           s(100.00%)
                                           -0.0011 -0.0021  1.0000
   353. (0.00040) RY*( 1) H  27           s(100.00%)
                                           -0.0008  1.0000  0.0027
   354. (0.00017) RY*( 2) H  27           s(100.00%)
                                           -0.0010 -0.0027  1.0000
   355. (0.00066) RY*( 1) H  28           s(100.00%)
                                           -0.0010  1.0000  0.0015
   356. (0.00017) RY*( 2) H  28           s(100.00%)
                                           -0.0010 -0.0015  1.0000
   357. (0.00222) RY*( 1) F  29           s(  6.01%)p15.20( 91.30%)d 0.45(  2.70%)
                                           -0.0000 -0.0008  0.2439 -0.0242  0.0003
                                            0.0028 -0.0878 -0.0528 -0.0010 -0.0020
                                            0.9260 -0.0549  0.0075  0.0042  0.2036
                                            0.0202  0.0090 -0.0415  0.0037 -0.1506
                                           -0.0206 -0.0462
   358. (0.00189) RY*( 2) F  29           s(  0.86%)p99.99( 96.44%)d 3.15(  2.70%)
                                           -0.0000 -0.0007  0.0895 -0.0237  0.0008
                                           -0.0012  0.9139  0.1319  0.0119  0.0009
                                            0.1306 -0.0774 -0.0027  0.0028 -0.2956
                                           -0.0359 -0.0014  0.0223 -0.1387 -0.0269
                                           -0.0474  0.0656
   359. (0.00081) RY*( 3) F  29           s(  8.60%)p10.57( 90.93%)d 0.05(  0.46%)
                                           -0.0000  0.0010  0.2396 -0.1692  0.0029
                                           -0.0002  0.2716  0.0186 -0.0103 -0.0044
                                           -0.2163  0.0778  0.0144  0.0046  0.8556
                                           -0.2155 -0.0594 -0.0157 -0.0510  0.0247
                                            0.0232 -0.0250
   360. (0.00037) RY*( 4) F  29           s( 85.61%)p 0.15( 13.10%)d 0.02(  1.29%)
                                            0.0000 -0.0004  0.9215  0.0835  0.0010
                                           -0.0050 -0.1472  0.1109  0.0262 -0.0104
                                           -0.1891 -0.0838 -0.0031 -0.0050 -0.2173
                                            0.0563  0.0548  0.0190  0.0437  0.0919
                                           -0.0043  0.0468
   361. (0.00006) RY*( 5) F  29           s( 66.55%)p 0.46( 30.90%)d 0.04(  2.54%)
   362. (0.00005) RY*( 6) F  29           s(  4.94%)p16.53( 81.63%)d 2.72( 13.44%)
   363. (0.00003) RY*( 7) F  29           s(  5.97%)p 8.62( 51.47%)d 7.13( 42.55%)
   364. (0.00003) RY*( 8) F  29           s( 13.67%)p 5.40( 73.77%)d 0.92( 12.55%)
   365. (0.00000) RY*( 9) F  29           s(  0.02%)p99.99( 99.62%)d16.89(  0.36%)
   366. (0.00000) RY*(10) F  29           s( 99.95%)p 0.00(  0.03%)d 0.00(  0.01%)
   367. (0.00000) RY*(11) F  29           s(  0.02%)p99.99( 99.92%)d 3.18(  0.06%)
   368. (0.00001) RY*(12) F  29           s(  4.69%)p17.49( 82.02%)d 2.83( 13.29%)
   369. (0.00000) RY*(13) F  29           s(  0.21%)p87.15( 18.28%)d99.99( 81.51%)
   370. (0.00000) RY*(14) F  29           s(  0.71%)p14.45( 10.32%)d99.99( 88.96%)
   371. (0.00001) RY*(15) F  29           s(  1.12%)p29.87( 33.60%)d58.04( 65.28%)
   372. (0.00000) RY*(16) F  29           s(  0.40%)p13.81(  5.50%)d99.99( 94.10%)
   373. (0.00001) RY*(17) F  29           s(  0.66%)p32.29( 21.30%)d99.99( 78.04%)
   374. (0.06077) BD*( 1) C   1 - N   2  
                ( 63.14%)   0.7946* C   1 s( 33.66%)p 1.97( 66.26%)d 0.00(  0.08%)
                                            0.0002  0.5797 -0.0242 -0.0005 -0.0019
                                           -0.6470  0.0427  0.0069 -0.0035  0.4914
                                           -0.0043 -0.0066  0.0007 -0.0199 -0.0095
                                           -0.0004  0.0004 -0.0243  0.0017  0.0012
                                            0.0072 -0.0134
                ( 36.86%)  -0.6071* N   2 s( 36.43%)p 1.74( 63.52%)d 0.00(  0.05%)
                                           -0.0000  0.6034  0.0117  0.0029  0.0001
                                            0.6525 -0.0086 -0.0058  0.0025 -0.4560
                                            0.0340 -0.0054 -0.0020  0.0112 -0.0115
                                            0.0011 -0.0001 -0.0161 -0.0018 -0.0027
                                            0.0077 -0.0129
   375. (0.26252) BD*( 1) C   1 - O   3  
                ( 72.42%)   0.8510* C   1 s(  1.17%)p83.67( 98.24%)d 0.50(  0.59%)
                                            0.0000  0.1079 -0.0103 -0.0010 -0.0000
                                            0.3966 -0.0049 -0.0006 -0.0010  0.4282
                                            0.0139  0.0004 -0.0028  0.8002  0.0330
                                            0.0079 -0.0050  0.0357  0.0437  0.0091
                                            0.0113 -0.0501
                ( 27.58%)  -0.5252* O   3 s(  1.40%)p70.50( 98.48%)d 0.09(  0.12%)
                                            0.0000  0.1180  0.0066  0.0004  0.0000
                                            0.1408  0.0037 -0.0005 -0.0009  0.3406
                                            0.0015 -0.0008 -0.0012  0.9214 -0.0014
                                            0.0006 -0.0032 -0.0114 -0.0266 -0.0040
                                           -0.0004  0.0187
   376. (0.01517) BD*( 2) C   1 - O   3  
                ( 64.80%)   0.8050* C   1 s( 33.03%)p 2.02( 66.80%)d 0.01(  0.17%)
                                            0.0000  0.5715 -0.0610 -0.0008 -0.0013
                                            0.6409 -0.0686 -0.0031  0.0028  0.1541
                                            0.0023 -0.0086  0.0001 -0.4780  0.0133
                                            0.0031  0.0005  0.0121 -0.0320 -0.0109
                                            0.0191 -0.0003
                ( 35.20%)  -0.5933* O   3 s( 38.97%)p 1.56( 60.91%)d 0.00(  0.12%)
                                            0.0000  0.6232  0.0356  0.0011 -0.0000
                                           -0.7133  0.0181 -0.0007 -0.0004 -0.2858
                                            0.0100 -0.0024  0.0009  0.1344 -0.0099
                                            0.0013  0.0006  0.0172 -0.0157 -0.0047
                                            0.0221 -0.0123
   377. (0.05427) BD*( 1) C   1 - H  17  
                ( 41.61%)   0.6450* C   1 s( 32.62%)p 2.06( 67.30%)d 0.00(  0.08%)
                                           -0.0004  0.5688  0.0510  0.0009  0.0017
                                           -0.0651 -0.0147  0.0019  0.0031 -0.7378
                                           -0.0277 -0.0042 -0.0004  0.3509  0.0169
                                            0.0003 -0.0018  0.0101 -0.0015 -0.0168
                                           -0.0207 -0.0008
                ( 58.39%)  -0.7641* H  17 s(100.00%)
                                            1.0000  0.0063 -0.0003
   378. (0.03423) BD*( 1) N   2 - C   4  
                ( 38.37%)   0.6194* N   2 s( 35.18%)p 1.84( 64.79%)d 0.00(  0.03%)
                                            0.0000 -0.5931  0.0026  0.0072 -0.0000
                                            0.0345 -0.0099 -0.0018  0.0009 -0.7264
                                            0.0065  0.0090 -0.0007  0.3447 -0.0025
                                           -0.0020  0.0005 -0.0004  0.0039  0.0129
                                            0.0088  0.0075
                ( 61.63%)  -0.7851* C   4 s( 21.62%)p 3.62( 78.29%)d 0.00(  0.10%)
                                            0.0000 -0.4643 -0.0251 -0.0007  0.0004
                                           -0.0315 -0.0069 -0.0086 -0.0008  0.7917
                                           -0.0316  0.0064  0.0023 -0.3922  0.0022
                                            0.0008 -0.0008 -0.0004 -0.0003  0.0227
                                            0.0208  0.0057
   379. (0.01346) BD*( 1) N   2 - H  18  
                ( 28.58%)   0.5346* N   2 s( 28.30%)p 2.53( 71.64%)d 0.00(  0.06%)
                                            0.0002 -0.5320  0.0051 -0.0036  0.0000
                                            0.7045 -0.0078  0.0001 -0.0019  0.2951
                                           -0.0015  0.0040 -0.0009 -0.3645  0.0051
                                           -0.0037  0.0007 -0.0113  0.0151  0.0095
                                           -0.0091  0.0066
                ( 71.42%)  -0.8451* H  18 s(100.00%)
                                           -1.0000 -0.0030  0.0004
   380. (0.03021) BD*( 1) C   4 - C   5  
                ( 48.99%)   0.6999* C   4 s( 28.37%)p 2.52( 71.60%)d 0.00(  0.03%)
                                           -0.0001 -0.5325 -0.0082 -0.0002 -0.0000
                                            0.8000  0.0072 -0.0006  0.0018 -0.1761
                                           -0.0127 -0.0014 -0.0005  0.2116 -0.0106
                                            0.0025 -0.0010  0.0037 -0.0039  0.0010
                                           -0.0136  0.0081
                ( 51.01%)  -0.7142* C   5 s( 30.39%)p 2.29( 69.58%)d 0.00(  0.03%)
                                           -0.0002 -0.5512  0.0114  0.0039  0.0006
                                           -0.7913 -0.0186  0.0028 -0.0006  0.1505
                                           -0.0027 -0.0004 -0.0008 -0.2152 -0.0169
                                            0.0025 -0.0003  0.0069 -0.0073  0.0013
                                           -0.0127  0.0058
   381. (0.03798) BD*( 1) C   4 - C   6  
                ( 50.25%)   0.7089* C   4 s( 28.03%)p 2.57( 71.94%)d 0.00(  0.03%)
                                            0.0002  0.5294  0.0064  0.0014  0.0003
                                            0.3441 -0.0176 -0.0043 -0.0005  0.5791
                                            0.0055 -0.0045  0.0033  0.5148  0.0119
                                           -0.0031  0.0034  0.0074  0.0074  0.0124
                                           -0.0041  0.0032
                ( 49.75%)  -0.7053* C   6 s( 31.65%)p 2.16( 68.33%)d 0.00(  0.02%)
                                            0.0001  0.5624 -0.0105 -0.0043 -0.0006
                                           -0.3181 -0.0191  0.0037 -0.0002 -0.6035
                                           -0.0029  0.0043  0.0004 -0.4662 -0.0123
                                            0.0027  0.0014  0.0070  0.0069  0.0092
                                           -0.0046  0.0018
   382. (0.02404) BD*( 1) C   4 - H  19  
                ( 37.64%)   0.6135* C   4 s( 22.04%)p 3.53( 77.88%)d 0.00(  0.08%)
                                           -0.0002  0.4688 -0.0255 -0.0009  0.0001
                                            0.4895  0.0060 -0.0006 -0.0007 -0.0688
                                            0.0011 -0.0044  0.0007 -0.7308 -0.0170
                                            0.0033  0.0023 -0.0036 -0.0224  0.0041
                                            0.0074  0.0148
                ( 62.36%)  -0.7897* H  19 s(100.00%)
                                            1.0000 -0.0045  0.0001
   383. (0.02372) BD*( 1) C   5 - C   7  
                ( 49.11%)   0.7008* C   5 s( 35.01%)p 1.86( 64.95%)d 0.00(  0.03%)
                                            0.0000 -0.5917 -0.0072 -0.0015 -0.0003
                                            0.2395  0.0126 -0.0002  0.0005  0.1662
                                           -0.0044 -0.0002  0.0014  0.7511 -0.0164
                                           -0.0016  0.0043 -0.0008 -0.0101 -0.0066
                                           -0.0025 -0.0132
                ( 50.89%)  -0.7134* C   7 s( 35.93%)p 1.78( 64.04%)d 0.00(  0.03%)
                                           -0.0001 -0.5993 -0.0074 -0.0060 -0.0005
                                           -0.2736  0.0281  0.0031  0.0009 -0.1446
                                           -0.0056  0.0025 -0.0008 -0.7374  0.0012
                                            0.0111 -0.0023  0.0004 -0.0060 -0.0074
                                           -0.0026 -0.0145
   384. (0.02570) BD*( 1) C   5 - C  11  
                ( 49.27%)   0.7019* C   5 s( 34.57%)p 1.89( 65.40%)d 0.00(  0.03%)
                                            0.0000 -0.5879 -0.0063 -0.0016 -0.0003
                                            0.5048 -0.0016 -0.0004  0.0021 -0.2952
                                            0.0053  0.0009 -0.0012 -0.5583  0.0167
                                            0.0020 -0.0041  0.0076  0.0132 -0.0071
                                           -0.0070 -0.0036
                ( 50.73%)  -0.7123* C  11 s( 35.76%)p 1.80( 64.21%)d 0.00(  0.03%)
                                           -0.0001 -0.5979 -0.0067 -0.0045 -0.0005
                                           -0.5332  0.0217  0.0078 -0.0001  0.2878
                                           -0.0026 -0.0036  0.0011  0.5237  0.0094
                                           -0.0071  0.0026  0.0072  0.0108 -0.0089
                                           -0.0052 -0.0063
   385. (0.35642) BD*( 2) C   5 - C  11  
                ( 48.77%)   0.6984* C   5 s(  0.01%)p 1.00( 99.96%)d 0.00(  0.03%)
                                           -0.0001 -0.0085 -0.0015  0.0006 -0.0001
                                           -0.2461 -0.0029 -0.0014  0.0007 -0.9284
                                           -0.0073 -0.0053  0.0052  0.2773  0.0029
                                            0.0036 -0.0012  0.0138 -0.0059 -0.0040
                                            0.0087  0.0023
                ( 51.23%)  -0.7157* C  11 s(  0.00%)p 1.00( 99.95%)d 0.00(  0.05%)
                                           -0.0000  0.0007 -0.0008  0.0006 -0.0001
                                           -0.2318  0.0003 -0.0011  0.0014 -0.9322
                                           -0.0064 -0.0068  0.0001  0.2769  0.0024
                                            0.0035  0.0001 -0.0011  0.0056  0.0178
                                           -0.0078 -0.0100
   386. (0.02151) BD*( 1) C   6 - C  12  
                ( 48.49%)   0.6964* C   6 s( 35.69%)p 1.80( 64.28%)d 0.00(  0.03%)
                                            0.0002 -0.5973 -0.0126 -0.0004 -0.0001
                                           -0.2151  0.0018 -0.0010  0.0006  0.1427
                                           -0.0158  0.0004  0.0025 -0.7588  0.0122
                                            0.0023 -0.0021 -0.0006 -0.0090  0.0008
                                            0.0012 -0.0152
                ( 51.51%)  -0.7177* C  12 s( 35.22%)p 1.84( 64.75%)d 0.00(  0.03%)
                                           -0.0001 -0.5934 -0.0092 -0.0028 -0.0006
                                            0.2259 -0.0089 -0.0033 -0.0001 -0.0991
                                           -0.0254  0.0019 -0.0025  0.7653 -0.0126
                                           -0.0113  0.0021 -0.0001 -0.0080  0.0068
                                            0.0034 -0.0139
   387. (0.35207) BD*( 2) C   6 - C  12  
                ( 48.05%)   0.6932* C   6 s(  0.01%)p 1.00( 99.95%)d 0.00(  0.04%)
                                           -0.0000 -0.0061 -0.0072 -0.0002  0.0000
                                           -0.9195 -0.0089 -0.0083  0.0030  0.2395
                                           -0.0013 -0.0002 -0.0014  0.3106  0.0002
                                            0.0030 -0.0009 -0.0067 -0.0133  0.0070
                                           -0.0091  0.0088
                ( 51.95%)  -0.7207* C  12 s(  0.00%)p 1.00( 99.94%)d 0.00(  0.06%)
                                           -0.0000 -0.0003 -0.0007 -0.0016 -0.0000
                                           -0.9231 -0.0078 -0.0068 -0.0001  0.2356
                                            0.0018  0.0004  0.0001  0.3028  0.0012
                                            0.0035 -0.0004 -0.0148  0.0160  0.0003
                                           -0.0014 -0.0099
   388. (0.03261) BD*( 1) C   6 - C  16  
                ( 49.38%)   0.7027* C   6 s( 32.63%)p 2.06( 67.32%)d 0.00(  0.05%)
                                            0.0001 -0.5712 -0.0010 -0.0028 -0.0006
                                           -0.0787  0.0004 -0.0011  0.0001 -0.7464
                                            0.0039  0.0031 -0.0041  0.3312 -0.0145
                                           -0.0008  0.0028 -0.0043 -0.0007  0.0124
                                            0.0177  0.0053
                ( 50.62%)  -0.7115* C  16 s( 39.19%)p 1.55( 60.78%)d 0.00(  0.02%)
                                           -0.0001 -0.6260 -0.0043 -0.0025 -0.0004
                                            0.1044  0.0003 -0.0034 -0.0006  0.7327
                                            0.0038 -0.0104  0.0020 -0.2447 -0.0105
                                            0.0049 -0.0044 -0.0041  0.0009  0.0064
                                            0.0119  0.0061
   389. (0.01534) BD*( 1) C   7 - C   8  
                ( 49.60%)   0.7043* C   7 s( 35.63%)p 1.81( 64.34%)d 0.00(  0.04%)
                                            0.0001 -0.5966 -0.0182  0.0028  0.0001
                                            0.7570 -0.0069 -0.0098  0.0010 -0.1260
                                           -0.0117  0.0033  0.0000  0.2287 -0.0434
                                            0.0028  0.0009  0.0071 -0.0043 -0.0008
                                           -0.0156  0.0064
                ( 50.40%)  -0.7099* C   8 s( 35.64%)p 1.80( 64.32%)d 0.00(  0.04%)
                                           -0.0000 -0.5969  0.0116 -0.0009 -0.0004
                                           -0.7667  0.0252 -0.0120 -0.0004  0.1438
                                           -0.0162  0.0010 -0.0001 -0.1800 -0.0343
                                           -0.0074 -0.0008  0.0050 -0.0100 -0.0004
                                           -0.0150  0.0036
   390. (0.32132) BD*( 2) C   7 - C   8  
                ( 50.11%)   0.7079* C   7 s(  0.00%)p 1.00( 99.95%)d 0.00(  0.05%)
                                            0.0000  0.0008  0.0012 -0.0004 -0.0002
                                            0.2380  0.0028  0.0039  0.0001  0.9320
                                            0.0122  0.0128 -0.0001 -0.2718 -0.0041
                                           -0.0041 -0.0003 -0.0166  0.0070  0.0040
                                           -0.0111 -0.0032
                ( 49.89%)  -0.7063* C   8 s(  0.00%)p 1.00( 99.95%)d 0.00(  0.05%)
                                           -0.0000 -0.0000 -0.0002 -0.0003  0.0000
                                            0.2383  0.0042 -0.0024  0.0002  0.9323
                                            0.0164 -0.0107  0.0015 -0.2702 -0.0047
                                            0.0034 -0.0005  0.0147 -0.0002  0.0154
                                            0.0029 -0.0080
   391. (0.01423) BD*( 1) C   7 - H  20  
                ( 38.83%)   0.6231* C   7 s( 28.41%)p 2.52( 71.53%)d 0.00(  0.06%)
                                            0.0004 -0.5326  0.0209  0.0030  0.0002
                                           -0.5415 -0.0155 -0.0014  0.0020  0.3058
                                            0.0054  0.0008 -0.0007  0.5730  0.0032
                                            0.0050  0.0004  0.0094  0.0192 -0.0096
                                           -0.0050 -0.0034
                ( 61.17%)  -0.7821* H  20 s(100.00%)
                                           -1.0000 -0.0016 -0.0006
   392. (0.01616) BD*( 1) C   8 - C   9  
                ( 49.93%)   0.7066* C   8 s( 35.72%)p 1.80( 64.25%)d 0.00(  0.04%)
                                           -0.0000 -0.5974  0.0155  0.0014  0.0004
                                            0.5332 -0.0434  0.0043  0.0001 -0.2877
                                            0.0068 -0.0045 -0.0001 -0.5226 -0.0148
                                           -0.0119 -0.0004  0.0072  0.0117 -0.0094
                                           -0.0052 -0.0072
                ( 50.07%)  -0.7076* C   9 s( 35.60%)p 1.81( 64.37%)d 0.00(  0.04%)
                                           -0.0000 -0.5965  0.0137  0.0001  0.0000
                                           -0.4942 -0.0168  0.0120 -0.0004  0.2893
                                           -0.0079 -0.0047  0.0001  0.5599 -0.0419
                                           -0.0055  0.0001  0.0090  0.0121 -0.0078
                                           -0.0083 -0.0020
   393. (0.01321) BD*( 1) C   8 - H  21  
                ( 38.87%)   0.6235* C   8 s( 28.60%)p 2.49( 71.34%)d 0.00(  0.06%)
                                           -0.0004  0.5343  0.0224  0.0003  0.0001
                                           -0.2607 -0.0044  0.0028  0.0000 -0.1614
                                           -0.0032  0.0013  0.0001 -0.7868 -0.0151
                                            0.0068  0.0004  0.0036  0.0121  0.0067
                                           -0.0007  0.0193
                ( 61.13%)  -0.7819* H  21 s(100.00%)
                                            1.0000  0.0008  0.0009
   394. (0.01618) BD*( 1) C   9 - C  10  
                ( 50.09%)   0.7077* C   9 s( 35.62%)p 1.81( 64.34%)d 0.00(  0.04%)
                                            0.0000  0.5967 -0.0132  0.0003  0.0001
                                            0.2258  0.0311 -0.0086  0.0003  0.1597
                                           -0.0165 -0.0011 -0.0000  0.7514 -0.0290
                                           -0.0113  0.0003  0.0004  0.0113  0.0057
                                            0.0048  0.0134
                ( 49.91%)  -0.7065* C  10 s( 35.72%)p 1.80( 64.25%)d 0.00(  0.04%)
                                            0.0000  0.5974 -0.0153 -0.0023 -0.0005
                                           -0.2762  0.0446  0.0013  0.0000 -0.1480
                                           -0.0090 -0.0038 -0.0002 -0.7362  0.0082
                                           -0.0125 -0.0007 -0.0000  0.0062  0.0079
                                            0.0025  0.0157
   395. (0.32536) BD*( 2) C   9 - C  10  
                ( 49.87%)   0.7062* C   9 s(  0.00%)p 1.00( 99.95%)d 0.00(  0.05%)
                                           -0.0000 -0.0008  0.0003  0.0000  0.0000
                                           -0.2384 -0.0047 -0.0029 -0.0001 -0.9322
                                           -0.0181 -0.0114 -0.0009  0.2704  0.0053
                                            0.0034  0.0002 -0.0164  0.0015 -0.0129
                                           -0.0047  0.0065
                ( 50.13%)  -0.7081* C  10 s(  0.00%)p 1.00( 99.95%)d 0.00(  0.05%)
                                           -0.0000 -0.0004  0.0004  0.0003  0.0000
                                           -0.2355 -0.0045  0.0029  0.0000 -0.9315
                                           -0.0171  0.0110 -0.0002  0.2753  0.0048
                                           -0.0031 -0.0002 -0.0041  0.0065  0.0165
                                           -0.0085 -0.0093
   396. (0.01341) BD*( 1) C   9 - H  22  
                ( 38.90%)   0.6237* C   9 s( 28.75%)p 2.48( 71.20%)d 0.00(  0.06%)
                                           -0.0004  0.5357  0.0223 -0.0003  0.0000
                                           -0.8035 -0.0154 -0.0070  0.0002  0.1431
                                            0.0027  0.0012 -0.0000 -0.2135 -0.0041
                                           -0.0017  0.0000 -0.0060  0.0102 -0.0031
                                            0.0171 -0.0113
                ( 61.10%)  -0.7817* H  22 s(100.00%)
                                            1.0000  0.0006  0.0009
   397. (0.01576) BD*( 1) C  10 - C  11  
                ( 50.46%)   0.7104* C  10 s( 35.67%)p 1.80( 64.29%)d 0.00(  0.04%)
                                            0.0000  0.5971 -0.0127  0.0016  0.0004
                                            0.7578 -0.0089  0.0131  0.0011 -0.1253
                                           -0.0107 -0.0038 -0.0005  0.2249 -0.0440
                                           -0.0005 -0.0008 -0.0073  0.0045  0.0009
                                            0.0156 -0.0062
                ( 49.54%)  -0.7038* C  11 s( 35.67%)p 1.80( 64.29%)d 0.00(  0.03%)
                                           -0.0000  0.5969  0.0194 -0.0021 -0.0001
                                           -0.7683  0.0228  0.0061 -0.0013  0.1389
                                           -0.0160 -0.0005  0.0007 -0.1772 -0.0343
                                            0.0072  0.0006 -0.0043  0.0100  0.0003
                                            0.0146 -0.0036
   398. (0.01334) BD*( 1) C  10 - H  23  
                ( 38.87%)   0.6235* C  10 s( 28.57%)p 2.50( 71.37%)d 0.00(  0.06%)
                                           -0.0004  0.5340  0.0232  0.0005  0.0002
                                           -0.5395 -0.0100  0.0050  0.0002  0.3057
                                            0.0060 -0.0026 -0.0002  0.5735  0.0117
                                           -0.0045 -0.0004 -0.0091 -0.0192  0.0096
                                            0.0040  0.0041
                ( 61.13%)  -0.7818* H  23 s(100.00%)
                                            1.0000  0.0008  0.0010
   399. (0.01469) BD*( 1) C  11 - H  24  
                ( 38.64%)   0.6216* C  11 s( 28.54%)p 2.50( 71.40%)d 0.00(  0.06%)
                                            0.0004 -0.5338  0.0212  0.0023  0.0002
                                           -0.2638 -0.0152  0.0023  0.0020 -0.1680
                                            0.0015 -0.0014  0.0000 -0.7848 -0.0087
                                           -0.0036  0.0008 -0.0032 -0.0128 -0.0070
                                           -0.0001 -0.0190
                ( 61.36%)  -0.7833* H  24 s(100.00%)
                                           -1.0000 -0.0018 -0.0005
   400. (0.01516) BD*( 1) C  12 - C  13  
                ( 49.47%)   0.7034* C  12 s( 36.07%)p 1.77( 63.89%)d 0.00(  0.03%)
                                            0.0000 -0.6003 -0.0185  0.0017  0.0004
                                           -0.2980  0.0095  0.0023 -0.0004 -0.5855
                                           -0.0141  0.0094 -0.0003 -0.4532  0.0397
                                           -0.0006 -0.0010 -0.0096 -0.0061 -0.0096
                                            0.0105  0.0021
                ( 50.53%)  -0.7108* C  13 s( 35.51%)p 1.82( 64.45%)d 0.00(  0.04%)
                                           -0.0000 -0.5958  0.0124 -0.0018 -0.0004
                                            0.2910 -0.0027  0.0051  0.0003  0.6150
                                           -0.0398  0.0072 -0.0002  0.4235  0.0220
                                            0.0108  0.0010 -0.0089 -0.0092 -0.0121
                                            0.0073 -0.0037
   401. (0.01531) BD*( 1) C  12 - H  25  
                ( 38.48%)   0.6203* C  12 s( 28.68%)p 2.48( 71.26%)d 0.00(  0.06%)
                                           -0.0004  0.5351 -0.0225 -0.0011 -0.0000
                                           -0.0847 -0.0049  0.0008  0.0009 -0.7680
                                           -0.0154 -0.0023  0.0018  0.3397 -0.0040
                                            0.0057  0.0012  0.0036 -0.0025 -0.0146
                                           -0.0165 -0.0072
                ( 61.52%)  -0.7843* H  25 s(100.00%)
                                            1.0000  0.0022  0.0006
   402. (0.01559) BD*( 1) C  13 - C  14  
                ( 50.08%)   0.7077* C  13 s( 35.64%)p 1.81( 64.33%)d 0.00(  0.04%)
                                            0.0000  0.5967 -0.0160 -0.0017 -0.0004
                                            0.0867 -0.0172 -0.0007 -0.0000  0.7392
                                           -0.0329  0.0093  0.0005 -0.2949 -0.0274
                                           -0.0097 -0.0006  0.0028  0.0012 -0.0131
                                           -0.0137 -0.0006
                ( 49.92%)  -0.7065* C  14 s( 36.08%)p 1.77( 63.89%)d 0.00(  0.04%)
                                            0.0000  0.6005 -0.0144  0.0005 -0.0001
                                           -0.0693 -0.0129  0.0030  0.0000 -0.7197
                                            0.0044  0.0132 -0.0002  0.3376 -0.0424
                                           -0.0006  0.0001  0.0054  0.0008 -0.0080
                                           -0.0154 -0.0048
   403. (0.32655) BD*( 2) C  13 - C  14  
                ( 49.26%)   0.7019* C  13 s(  0.00%)p 1.00( 99.95%)d 0.00(  0.05%)
                                           -0.0000  0.0002  0.0002  0.0007 -0.0000
                                           -0.9246 -0.0176  0.0117 -0.0005  0.2291
                                            0.0044 -0.0030  0.0000  0.3028  0.0058
                                           -0.0033  0.0003 -0.0118  0.0160 -0.0006
                                            0.0001 -0.0097
                ( 50.74%)  -0.7123* C  14 s(  0.00%)p 1.00( 99.95%)d 0.00(  0.05%)
                                            0.0000 -0.0002  0.0001 -0.0000  0.0000
                                           -0.9240 -0.0162 -0.0109 -0.0007  0.2311
                                            0.0040  0.0024  0.0002  0.3032  0.0054
                                            0.0034  0.0003  0.0183  0.0016 -0.0074
                                            0.0110 -0.0020
   404. (0.01314) BD*( 1) C  13 - H  26  
                ( 38.77%)   0.6227* C  13 s( 28.83%)p 2.47( 71.12%)d 0.00(  0.06%)
                                            0.0004 -0.5364 -0.0237  0.0000 -0.0001
                                           -0.2275 -0.0041  0.0020  0.0002  0.1398
                                            0.0032 -0.0005 -0.0002 -0.7997 -0.0154
                                            0.0064  0.0005  0.0027 -0.0098  0.0067
                                           -0.0025 -0.0201
                ( 61.23%)  -0.7825* H  26 s(100.00%)
                                           -1.0000 -0.0006 -0.0011
   405. (0.01449) BD*( 1) C  14 - C  15  
                ( 50.74%)   0.7123* C  14 s( 34.95%)p 1.86( 65.01%)d 0.00(  0.04%)
                                            0.0001  0.5910 -0.0138 -0.0006 -0.0000
                                           -0.2108 -0.0058  0.0051 -0.0003  0.1557
                                           -0.0441  0.0024 -0.0010 -0.7609  0.0161
                                            0.0142 -0.0003  0.0013  0.0105 -0.0015
                                           -0.0018  0.0160
                ( 49.26%)  -0.7019* C  15 s( 36.37%)p 1.75( 63.60%)d 0.00(  0.04%)
                                           -0.0002  0.6027 -0.0218 -0.0007 -0.0007
                                            0.2224 -0.0146 -0.0016  0.0003 -0.0998
                                           -0.0331  0.0071  0.0003  0.7581 -0.0190
                                           -0.0099  0.0009 -0.0005  0.0074 -0.0097
                                           -0.0041  0.0137
   406. (0.01293) BD*( 1) C  14 - H  27  
                ( 38.71%)   0.6222* C  14 s( 28.94%)p 2.45( 71.00%)d 0.00(  0.06%)
                                            0.0004 -0.5375 -0.0232  0.0002 -0.0002
                                           -0.3096 -0.0057 -0.0029  0.0001 -0.6339
                                           -0.0133 -0.0057 -0.0002 -0.4605 -0.0075
                                           -0.0040  0.0004 -0.0110 -0.0073 -0.0177
                                            0.0076  0.0024
                ( 61.29%)  -0.7829* H  27 s(100.00%)
                                           -1.0000 -0.0008 -0.0010
   407. (0.02514) BD*( 1) C  15 - C  16  
                ( 50.47%)   0.7105* C  15 s( 33.92%)p 1.95( 66.04%)d 0.00(  0.05%)
                                           -0.0000  0.5823 -0.0060  0.0025  0.0011
                                           -0.2993  0.0103  0.0036 -0.0011 -0.6025
                                           -0.0084  0.0123 -0.0031 -0.4538  0.0389
                                            0.0016 -0.0010  0.0112  0.0077  0.0126
                                           -0.0118 -0.0017
                ( 49.53%)  -0.7037* C  16 s( 39.37%)p 1.54( 60.60%)d 0.00(  0.03%)
                                           -0.0000  0.6274  0.0028 -0.0024  0.0003
                                            0.2798  0.0035 -0.0021  0.0002  0.6219
                                           -0.0200  0.0007 -0.0003  0.3742  0.0228
                                           -0.0109  0.0020  0.0083  0.0048  0.0095
                                           -0.0081 -0.0025
   408. (0.35651) BD*( 2) C  15 - C  16  
                ( 48.85%)   0.6989* C  15 s(  0.00%)p 1.00( 99.93%)d 0.00(  0.07%)
                                            0.0000  0.0003  0.0006 -0.0000  0.0000
                                           -0.9240 -0.0201 -0.0125 -0.0032  0.2322
                                            0.0047  0.0034  0.0008  0.3014  0.0064
                                            0.0046  0.0007  0.0222 -0.0013 -0.0078
                                            0.0121 -0.0003
                ( 51.15%)  -0.7152* C  16 s(  0.00%)p 1.00( 99.96%)d 0.00(  0.04%)
                                           -0.0000  0.0010  0.0026 -0.0000  0.0005
                                           -0.9238 -0.0202 -0.0192 -0.0064  0.2332
                                            0.0024  0.0051  0.0009  0.3015  0.0051
                                            0.0083  0.0024 -0.0069 -0.0127  0.0067
                                           -0.0096  0.0085
   409. (0.01193) BD*( 1) C  15 - H  28  
                ( 38.10%)   0.6172* C  15 s( 29.69%)p 2.37( 70.27%)d 0.00(  0.05%)
                                            0.0003 -0.5444 -0.0217  0.0018  0.0003
                                           -0.0743  0.0019 -0.0009  0.0000 -0.7557
                                           -0.0052 -0.0045  0.0033  0.3548  0.0099
                                            0.0001 -0.0023 -0.0023  0.0011  0.0158
                                            0.0149  0.0037
                ( 61.90%)  -0.7868* H  28 s(100.00%)
                                           -1.0000 -0.0010 -0.0010
   410. (0.03053) BD*( 1) C  16 - F  29  
                ( 72.75%)   0.8530* C  16 s( 21.18%)p 3.71( 78.50%)d 0.02(  0.32%)
                                            0.0002 -0.4599  0.0159  0.0009  0.0015
                                            0.2366 -0.0081 -0.0025 -0.0054 -0.1463
                                            0.0165  0.0040  0.0014  0.8397 -0.0405
                                           -0.0147 -0.0150  0.0058 -0.0242  0.0140
                                           -0.0053 -0.0488
                ( 27.25%)  -0.5220* F  29 s( 31.22%)p 2.20( 68.70%)d 0.00(  0.08%)
                                           -0.0000 -0.5587 -0.0016  0.0053  0.0001
                                           -0.2205  0.0035  0.0000  0.0008  0.1298
                                            0.0033 -0.0033 -0.0005 -0.7883  0.0068
                                            0.0042  0.0028  0.0025 -0.0122  0.0077
                                           -0.0016 -0.0244


 NHO Directionality and "Bond Bending" (deviations from line of nuclear centers)

         [Thresholds for printing:  angular deviation  >  1.0 degree]
                                    hybrid p-character > 25.0%
                                    orbital occupancy  >  0.10e

                                Line of Centers        Hybrid 1              Hybrid 2
                                ---------------  -------------------   ------------------
                NBO               Theta   Phi    Theta   Phi    Dev    Theta   Phi    Dev
 ========================================================================================
     1. BD (   1) C   1 - N   2    90.3  145.6    92.2  141.3   4.7      --     --    --
     2. BD (   1) C   1 - O   3   113.1   17.6    35.1   48.4  82.4     21.9   67.2  81.8
     3. BD (   2) C   1 - O   3   113.1   17.6   128.0   14.5  15.1     80.4  201.7  14.1
     4. BD (   1) C   1 - H  17    63.8  261.5    64.7  264.5   2.8      --     --    --
     5. BD (   1) N   2 - C   4   115.4   91.6     --     --    --      63.1  273.6   2.3
     7. BD (   1) C   4 - C   5   104.8  167.8   103.7  166.7   1.5     74.4  349.7   2.0
     8. BD (   1) C   4 - C   6    54.4   60.8    51.7   61.1   2.8      --     --    --
     9. BD (   1) C   4 - H  19   146.5  353.9   146.1  351.8   1.2      --     --    --
    12. BD (   2) C   5 - C  11    47.6  150.7   106.3   75.1  90.7    106.2   76.3  90.1
    13. BD (   1) C   6 - C  12    18.1  332.3    18.5  328.7   1.2      --     --    --
    14. BD (   2) C   6 - C  12    18.1  332.3   108.0  345.8  90.3    107.6  345.8  90.0
    15. BD (   1) C   6 - C  16   111.7   83.3   113.1   83.9   1.5     70.9  262.1   2.8
    16. BD (   1) C   7 - C   8   104.7  169.9     --     --    --      73.8  350.3   1.6
    17. BD (   2) C   7 - C   8   104.7  169.9   105.8   75.7  90.0     74.3  255.7  90.1
    19. BD (   1) C   8 - C   9    47.4  150.7    46.1  150.0   1.4      --     --    --
    21. BD (   1) C   9 - C  10    21.6   31.5     --     --    --     159.2  215.0   1.5
    22. BD (   2) C   9 - C  10    21.6   31.5   105.7   75.7  89.9     74.0  255.8  90.2
    24. BD (   1) C  10 - C  11    75.4  350.2    77.0  349.6   1.7      --     --    --
    27. BD (   1) C  12 - C  13    56.7   63.9    57.7   64.1   1.0    125.0  243.2   1.8
    29. BD (   1) C  13 - C  14   113.3   83.9   114.8   84.5   1.6      --     --    --
    30. BD (   2) C  13 - C  14   113.3   83.9    72.3  166.1  90.1    107.7  346.0  90.0
    32. BD (   1) C  14 - C  15   161.6  148.8   161.8  151.9   1.0      --     --    --
    34. BD (   1) C  15 - C  16   121.9  244.5     --     --    --      59.7   65.0   1.7
    35. BD (   2) C  15 - C  16   121.9  244.5    72.4  165.9  90.0     72.4  166.0  90.1
    55. LP (   1) N   2             --     --     30.0   57.2   --       --     --    --
    56. LP (   1) O   3             --     --    112.8   16.5   --       --     --    --
    57. LP (   2) O   3             --     --     74.6  294.3   --       --     --    --
    58. LP (   1) F  29             --     --    158.3  127.5   --       --     --    --
    59. LP (   2) F  29             --     --     97.5  254.2   --       --     --    --
    60. LP (   3) F  29             --     --    107.2  346.6   --       --     --    --
   375. BD*(   1) C   1 - O   3   113.1   17.6    35.1   48.4  82.4     21.9   67.2  81.8
   385. BD*(   2) C   5 - C  11    47.6  150.7   106.3   75.1  90.7    106.2   76.3  90.1
   387. BD*(   2) C   6 - C  12    18.1  332.3   108.0  345.8  90.3    107.6  345.8  90.0
   390. BD*(   2) C   7 - C   8   104.7  169.9   105.8   75.7  90.0     74.3  255.7  90.1
   395. BD*(   2) C   9 - C  10    21.6   31.5   105.7   75.7  89.9     74.0  255.8  90.2
   403. BD*(   2) C  13 - C  14   113.3   83.9    72.3  166.1  90.1    107.7  346.0  90.0
   408. BD*(   2) C  15 - C  16   121.9  244.5    72.4  165.9  90.0     72.4  166.0  90.1


 Second Order Perturbation Theory Analysis of Fock Matrix in NBO Basis

     Threshold for printing:   0.50 kcal/mol
                                                                              E(2)  E(j)-E(i) F(i,j)
         Donor NBO (i)                     Acceptor NBO (j)                 kcal/mol   a.u.    a.u. 
 ===================================================================================================

 within unit  1
   1. BD (   1) C   1 - N   2        /112. RY*(   1) C   4                    1.53    1.82    0.047
   1. BD (   1) C   1 - N   2        /114. RY*(   3) C   4                    0.68    1.79    0.031
   1. BD (   1) C   1 - N   2        /376. BD*(   2) C   1 - O   3            0.84    1.59    0.033
   1. BD (   1) C   1 - N   2        /378. BD*(   1) N   2 - C   4            1.20    1.34    0.036
   1. BD (   1) C   1 - N   2        /379. BD*(   1) N   2 - H  18            0.50    1.41    0.024
   1. BD (   1) C   1 - N   2        /380. BD*(   1) C   4 - C   5            0.97    1.40    0.033
   2. BD (   1) C   1 - O   3        / 78. RY*(   1) N   2                    0.90    1.11    0.028
   2. BD (   1) C   1 - O   3        /375. BD*(   1) C   1 - O   3            1.22    0.54    0.025
   3. BD (   2) C   1 - O   3        / 61. RY*(   1) C   1                    1.00    2.38    0.044
   3. BD (   2) C   1 - O   3        /113. RY*(   2) C   4                    0.78    1.91    0.034
   3. BD (   2) C   1 - O   3        /374. BD*(   1) C   1 - N   2            0.99    1.69    0.037
   3. BD (   2) C   1 - O   3        /379. BD*(   1) N   2 - H  18            1.41    1.62    0.043
   4. BD (   1) C   1 - H  17        / 79. RY*(   2) N   2                    0.61    1.72    0.029
   4. BD (   1) C   1 - H  17        / 95. RY*(   1) O   3                    1.13    1.61    0.038
   4. BD (   1) C   1 - H  17        /378. BD*(   1) N   2 - C   4            6.33    1.02    0.072
   5. BD (   1) N   2 - C   4        / 61. RY*(   1) C   1                    1.93    2.08    0.057
   5. BD (   1) N   2 - C   4        / 65. RY*(   5) C   1                    0.85    2.71    0.043
   5. BD (   1) N   2 - C   4        /131. RY*(   3) C   5                    0.75    1.70    0.032
   5. BD (   1) N   2 - C   4        /147. RY*(   2) C   6                    0.67    2.04    0.033
   5. BD (   1) N   2 - C   4        /374. BD*(   1) C   1 - N   2            0.97    1.39    0.033
   5. BD (   1) N   2 - C   4        /377. BD*(   1) C   1 - H  17            1.44    1.27    0.039
   5. BD (   1) N   2 - C   4        /380. BD*(   1) C   4 - C   5            0.77    1.30    0.028
   5. BD (   1) N   2 - C   4        /381. BD*(   1) C   4 - C   6            0.53    1.30    0.024
   5. BD (   1) N   2 - C   4        /385. BD*(   2) C   5 - C  11            1.96    0.90    0.041
   5. BD (   1) N   2 - C   4        /388. BD*(   1) C   6 - C  16            1.78    1.46    0.046
   6. BD (   1) N   2 - H  18        / 64. RY*(   4) C   1                    1.66    1.88    0.050
   6. BD (   1) N   2 - H  18        / 65. RY*(   5) C   1                    0.57    2.62    0.035
   6. BD (   1) N   2 - H  18        /113. RY*(   2) C   4                    1.15    1.51    0.037
   6. BD (   1) N   2 - H  18        /376. BD*(   2) C   1 - O   3            3.86    1.40    0.066
   6. BD (   1) N   2 - H  18        /377. BD*(   1) C   1 - H  17            0.62    1.18    0.024
   6. BD (   1) N   2 - H  18        /382. BD*(   1) C   4 - H  19            0.93    1.21    0.030
   7. BD (   1) C   4 - C   5        / 79. RY*(   2) N   2                    1.17    1.80    0.041
   7. BD (   1) C   4 - C   5        /148. RY*(   3) C   6                    0.80    1.51    0.031
   7. BD (   1) C   4 - C   5        /163. RY*(   1) C   7                    2.02    1.82    0.055
   7. BD (   1) C   4 - C   5        /231. RY*(   1) C  11                    1.47    1.83    0.047
   7. BD (   1) C   4 - C   5        /374. BD*(   1) C   1 - N   2            2.98    1.25    0.055
   7. BD (   1) C   4 - C   5        /378. BD*(   1) N   2 - C   4            0.61    1.10    0.023
   7. BD (   1) C   4 - C   5        /381. BD*(   1) C   4 - C   6            1.72    1.16    0.040
   7. BD (   1) C   4 - C   5        /382. BD*(   1) C   4 - H  19            0.77    1.16    0.027
   7. BD (   1) C   4 - C   5        /383. BD*(   1) C   5 - C   7            2.11    1.34    0.048
   7. BD (   1) C   4 - C   5        /384. BD*(   1) C   5 - C  11            2.03    1.34    0.047
   7. BD (   1) C   4 - C   5        /386. BD*(   1) C   6 - C  12            1.77    1.34    0.044
   7. BD (   1) C   4 - C   5        /387. BD*(   2) C   6 - C  12            1.95    0.76    0.038
   7. BD (   1) C   4 - C   5        /389. BD*(   1) C   7 - C   8            2.34    1.34    0.050
   7. BD (   1) C   4 - C   5        /397. BD*(   1) C  10 - C  11            2.43    1.34    0.051
   8. BD (   1) C   4 - C   6        / 78. RY*(   1) N   2                    1.31    1.35    0.038
   8. BD (   1) C   4 - C   6        /130. RY*(   2) C   5                    1.15    1.74    0.040
   8. BD (   1) C   4 - C   6        /248. RY*(   1) C  12                    1.49    1.86    0.047
   8. BD (   1) C   4 - C   6        /316. RY*(   1) C  16                    1.45    1.92    0.047
   8. BD (   1) C   4 - C   6        /379. BD*(   1) N   2 - H  18            0.66    1.18    0.025
   8. BD (   1) C   4 - C   6        /380. BD*(   1) C   4 - C   5            1.76    1.17    0.041
   8. BD (   1) C   4 - C   6        /382. BD*(   1) C   4 - H  19            0.64    1.17    0.025
   8. BD (   1) C   4 - C   6        /383. BD*(   1) C   5 - C   7            2.44    1.35    0.051
   8. BD (   1) C   4 - C   6        /385. BD*(   2) C   5 - C  11            0.55    0.77    0.020
   8. BD (   1) C   4 - C   6        /386. BD*(   1) C   6 - C  12            2.99    1.35    0.057
   8. BD (   1) C   4 - C   6        /388. BD*(   1) C   6 - C  16            1.76    1.33    0.043
   8. BD (   1) C   4 - C   6        /400. BD*(   1) C  12 - C  13            2.32    1.35    0.050
   8. BD (   1) C   4 - C   6        /407. BD*(   1) C  15 - C  16            2.86    1.33    0.055
   8. BD (   1) C   4 - C   6        /410. BD*(   1) C  16 - F  29            0.52    1.04    0.021
   9. BD (   1) C   4 - H  19        /148. RY*(   3) C   6                    0.52    1.38    0.024
   9. BD (   1) C   4 - H  19        /379. BD*(   1) N   2 - H  18            3.11    1.05    0.051
   9. BD (   1) C   4 - H  19        /380. BD*(   1) C   4 - C   5            0.59    1.04    0.022
   9. BD (   1) C   4 - H  19        /384. BD*(   1) C   5 - C  11            4.50    1.21    0.066
   9. BD (   1) C   4 - H  19        /386. BD*(   1) C   6 - C  12            2.44    1.21    0.049
   9. BD (   1) C   4 - H  19        /387. BD*(   2) C   6 - C  12            3.37    0.64    0.045
  10. BD (   1) C   5 - C   7        /112. RY*(   1) C   4                    1.67    1.66    0.047
  10. BD (   1) C   5 - C   7        /180. RY*(   1) C   8                    1.20    1.89    0.043
  10. BD (   1) C   5 - C   7        /181. RY*(   2) C   8                    1.59    2.14    0.052
  10. BD (   1) C   5 - C   7        /231. RY*(   1) C  11                    0.70    1.90    0.033
  10. BD (   1) C   5 - C   7        /380. BD*(   1) C   4 - C   5            2.22    1.24    0.047
  10. BD (   1) C   5 - C   7        /381. BD*(   1) C   4 - C   6            1.10    1.24    0.033
  10. BD (   1) C   5 - C   7        /384. BD*(   1) C   5 - C  11            4.33    1.41    0.070
  10. BD (   1) C   5 - C   7        /389. BD*(   1) C   7 - C   8            3.56    1.42    0.064
  10. BD (   1) C   5 - C   7        /391. BD*(   1) C   7 - H  20            1.25    1.28    0.036
  10. BD (   1) C   5 - C   7        /393. BD*(   1) C   8 - H  21            2.37    1.29    0.050
  10. BD (   1) C   5 - C   7        /399. BD*(   1) C  11 - H  24            2.86    1.29    0.054
  11. BD (   1) C   5 - C  11        /112. RY*(   1) C   4                    1.75    1.66    0.048
  11. BD (   1) C   5 - C  11        /163. RY*(   1) C   7                    0.84    1.90    0.036
  11. BD (   1) C   5 - C  11        /164. RY*(   2) C   7                    0.53    1.92    0.029
  11. BD (   1) C   5 - C  11        /214. RY*(   1) C  10                    1.29    1.89    0.044
  11. BD (   1) C   5 - C  11        /215. RY*(   2) C  10                    1.58    2.12    0.052
  11. BD (   1) C   5 - C  11        /380. BD*(   1) C   4 - C   5            2.08    1.24    0.045
  11. BD (   1) C   5 - C  11        /382. BD*(   1) C   4 - H  19            0.86    1.24    0.029
  11. BD (   1) C   5 - C  11        /383. BD*(   1) C   5 - C   7            4.24    1.42    0.069
  11. BD (   1) C   5 - C  11        /391. BD*(   1) C   7 - H  20            2.69    1.28    0.053
  11. BD (   1) C   5 - C  11        /397. BD*(   1) C  10 - C  11            3.73    1.42    0.065
  11. BD (   1) C   5 - C  11        /398. BD*(   1) C  10 - H  23            2.40    1.29    0.050
  11. BD (   1) C   5 - C  11        /399. BD*(   1) C  11 - H  24            1.23    1.29    0.036
  12. BD (   2) C   5 - C  11        /165. RY*(   3) C   7                    2.41    0.93    0.046
  12. BD (   2) C   5 - C  11        /216. RY*(   3) C  10                    2.06    0.85    0.041
  12. BD (   2) C   5 - C  11        /378. BD*(   1) N   2 - C   4            4.93    0.70    0.057
  12. BD (   2) C   5 - C  11        /381. BD*(   1) C   4 - C   6            0.95    0.75    0.026
  12. BD (   2) C   5 - C  11        /382. BD*(   1) C   4 - H  19            0.58    0.75    0.020
  12. BD (   2) C   5 - C  11        /387. BD*(   2) C   6 - C  12            0.97    0.36    0.017
  12. BD (   2) C   5 - C  11        /390. BD*(   2) C   7 - C   8           28.08    0.36    0.090
  12. BD (   2) C   5 - C  11        /395. BD*(   2) C   9 - C  10           28.07    0.36    0.090
  13. BD (   1) C   6 - C  12        /113. RY*(   2) C   4                    0.80    1.55    0.032
  13. BD (   1) C   6 - C  12        /265. RY*(   1) C  13                    1.26    1.93    0.044
  13. BD (   1) C   6 - C  12        /266. RY*(   2) C  13                    1.62    2.11    0.053
  13. BD (   1) C   6 - C  12        /317. RY*(   2) C  16                    0.68    2.34    0.036
  13. BD (   1) C   6 - C  12        /380. BD*(   1) C   4 - C   5            0.56    1.25    0.024
  13. BD (   1) C   6 - C  12        /381. BD*(   1) C   4 - C   6            2.86    1.24    0.053
  13. BD (   1) C   6 - C  12        /388. BD*(   1) C   6 - C  16            3.89    1.41    0.066
  13. BD (   1) C   6 - C  12        /400. BD*(   1) C  12 - C  13            3.48    1.42    0.063
  13. BD (   1) C   6 - C  12        /401. BD*(   1) C  12 - H  25            1.14    1.29    0.034
  13. BD (   1) C   6 - C  12        /404. BD*(   1) C  13 - H  26            2.28    1.30    0.049
  13. BD (   1) C   6 - C  12        /410. BD*(   1) C  16 - F  29            4.54    1.12    0.064
  14. BD (   2) C   6 - C  12        /267. RY*(   3) C  13                    1.89    0.93    0.041
  14. BD (   2) C   6 - C  12        /321. RY*(   6) C  16                    0.71    1.82    0.035
  14. BD (   2) C   6 - C  12        /380. BD*(   1) C   4 - C   5            2.92    0.76    0.046
  14. BD (   2) C   6 - C  12        /382. BD*(   1) C   4 - H  19            2.86    0.76    0.045
  14. BD (   2) C   6 - C  12        /403. BD*(   2) C  13 - C  14           26.37    0.36    0.088
  14. BD (   2) C   6 - C  12        /408. BD*(   2) C  15 - C  16           30.77    0.35    0.094
  15. BD (   1) C   6 - C  16        /112. RY*(   1) C   4                    0.97    1.68    0.036
  15. BD (   1) C   6 - C  16        /113. RY*(   2) C   4                    1.22    1.57    0.039
  15. BD (   1) C   6 - C  16        /248. RY*(   1) C  12                    0.78    1.95    0.035
  15. BD (   1) C   6 - C  16        /249. RY*(   2) C  12                    0.78    2.01    0.036
  15. BD (   1) C   6 - C  16        /299. RY*(   1) C  15                    1.60    2.01    0.051
  15. BD (   1) C   6 - C  16        /300. RY*(   2) C  15                    1.09    1.95    0.041
  15. BD (   1) C   6 - C  16        /378. BD*(   1) N   2 - C   4            1.66    1.20    0.040
  15. BD (   1) C   6 - C  16        /381. BD*(   1) C   4 - C   6            2.17    1.26    0.047
  15. BD (   1) C   6 - C  16        /386. BD*(   1) C   6 - C  12            3.90    1.44    0.067
  15. BD (   1) C   6 - C  16        /401. BD*(   1) C  12 - H  25            2.82    1.31    0.054
  15. BD (   1) C   6 - C  16        /407. BD*(   1) C  15 - C  16            5.16    1.43    0.077
  15. BD (   1) C   6 - C  16        /409. BD*(   1) C  15 - H  28            1.85    1.30    0.044
  16. BD (   1) C   7 - C   8        /129. RY*(   1) C   5                    0.93    2.00    0.039
  16. BD (   1) C   7 - C   8        /130. RY*(   2) C   5                    0.89    1.81    0.036
  16. BD (   1) C   7 - C   8        /131. RY*(   3) C   5                    0.59    1.64    0.028
  16. BD (   1) C   7 - C   8        /197. RY*(   1) C   9                    0.98    1.91    0.039
  16. BD (   1) C   7 - C   8        /198. RY*(   2) C   9                    1.47    2.12    0.050
  16. BD (   1) C   7 - C   8        /380. BD*(   1) C   4 - C   5            4.21    1.24    0.065
  16. BD (   1) C   7 - C   8        /383. BD*(   1) C   5 - C   7            4.01    1.42    0.067
  16. BD (   1) C   7 - C   8        /391. BD*(   1) C   7 - H  20            1.12    1.28    0.034
  16. BD (   1) C   7 - C   8        /392. BD*(   1) C   8 - C   9            2.94    1.42    0.058
  16. BD (   1) C   7 - C   8        /393. BD*(   1) C   8 - H  21            1.03    1.29    0.033
  16. BD (   1) C   7 - C   8        /396. BD*(   1) C   9 - H  22            2.65    1.29    0.052
  17. BD (   2) C   7 - C   8        /199. RY*(   3) C   9                    1.21    0.81    0.031
  17. BD (   2) C   7 - C   8        /385. BD*(   2) C   5 - C  11           30.54    0.36    0.093
  17. BD (   2) C   7 - C   8        /395. BD*(   2) C   9 - C  10           28.84    0.36    0.091
  18. BD (   1) C   7 - H  20        /129. RY*(   1) C   5                    1.80    1.81    0.051
  18. BD (   1) C   7 - H  20        /180. RY*(   1) C   8                    1.16    1.70    0.040
  18. BD (   1) C   7 - H  20        /383. BD*(   1) C   5 - C   7            1.14    1.23    0.033
  18. BD (   1) C   7 - H  20        /384. BD*(   1) C   5 - C  11            5.38    1.22    0.072
  18. BD (   1) C   7 - H  20        /389. BD*(   1) C   7 - C   8            0.88    1.23    0.029
  18. BD (   1) C   7 - H  20        /392. BD*(   1) C   8 - C   9            3.85    1.23    0.061
  18. BD (   1) C   7 - H  20        /393. BD*(   1) C   8 - H  21            0.63    1.10    0.024
  19. BD (   1) C   8 - C   9        /163. RY*(   1) C   7                    0.73    1.90    0.033
  19. BD (   1) C   8 - C   9        /164. RY*(   2) C   7                    1.87    1.91    0.054
  19. BD (   1) C   8 - C   9        /214. RY*(   1) C  10                    1.00    1.89    0.039
  19. BD (   1) C   8 - C   9        /215. RY*(   2) C  10                    1.54    2.11    0.051
  19. BD (   1) C   8 - C   9        /389. BD*(   1) C   7 - C   8            3.02    1.42    0.059
  19. BD (   1) C   8 - C   9        /391. BD*(   1) C   7 - H  20            2.85    1.28    0.054
  19. BD (   1) C   8 - C   9        /393. BD*(   1) C   8 - H  21            1.05    1.29    0.033
  19. BD (   1) C   8 - C   9        /394. BD*(   1) C   9 - C  10            2.93    1.42    0.058
  19. BD (   1) C   8 - C   9        /396. BD*(   1) C   9 - H  22            1.02    1.29    0.033
  19. BD (   1) C   8 - C   9        /398. BD*(   1) C  10 - H  23            2.74    1.29    0.053
  20. BD (   1) C   8 - H  21        /163. RY*(   1) C   7                    1.27    1.71    0.042
  20. BD (   1) C   8 - H  21        /197. RY*(   1) C   9                    1.31    1.72    0.042
  20. BD (   1) C   8 - H  21        /383. BD*(   1) C   5 - C   7            4.13    1.22    0.064
  20. BD (   1) C   8 - H  21        /389. BD*(   1) C   7 - C   8            0.75    1.23    0.027
  20. BD (   1) C   8 - H  21        /391. BD*(   1) C   7 - H  20            0.62    1.09    0.023
  20. BD (   1) C   8 - H  21        /392. BD*(   1) C   8 - C   9            0.75    1.23    0.027
  20. BD (   1) C   8 - H  21        /394. BD*(   1) C   9 - C  10            3.98    1.23    0.062
  20. BD (   1) C   8 - H  21        /396. BD*(   1) C   9 - H  22            0.64    1.10    0.024
  21. BD (   1) C   9 - C  10        /180. RY*(   1) C   8                    1.05    1.89    0.040
  21. BD (   1) C   9 - C  10        /181. RY*(   2) C   8                    1.49    2.14    0.051
  21. BD (   1) C   9 - C  10        /231. RY*(   1) C  11                    0.88    1.90    0.037
  21. BD (   1) C   9 - C  10        /232. RY*(   2) C  11                    1.58    1.88    0.049
  21. BD (   1) C   9 - C  10        /392. BD*(   1) C   8 - C   9            2.93    1.42    0.058
  21. BD (   1) C   9 - C  10        /393. BD*(   1) C   8 - H  21            2.73    1.29    0.053
  21. BD (   1) C   9 - C  10        /396. BD*(   1) C   9 - H  22            1.03    1.29    0.033
  21. BD (   1) C   9 - C  10        /397. BD*(   1) C  10 - C  11            3.09    1.42    0.059
  21. BD (   1) C   9 - C  10        /398. BD*(   1) C  10 - H  23            1.04    1.29    0.033
  21. BD (   1) C   9 - C  10        /399. BD*(   1) C  11 - H  24            2.88    1.28    0.054
  22. BD (   2) C   9 - C  10        /182. RY*(   3) C   8                    0.76    0.90    0.026
  22. BD (   2) C   9 - C  10        /183. RY*(   4) C   8                    0.68    1.89    0.035
  22. BD (   2) C   9 - C  10        /235. RY*(   5) C  11                    0.94    1.76    0.040
  22. BD (   2) C   9 - C  10        /385. BD*(   2) C   5 - C  11           29.32    0.35    0.091
  22. BD (   2) C   9 - C  10        /390. BD*(   2) C   7 - C   8           28.70    0.36    0.091
  23. BD (   1) C   9 - H  22        /180. RY*(   1) C   8                    1.41    1.70    0.044
  23. BD (   1) C   9 - H  22        /214. RY*(   1) C  10                    1.43    1.69    0.044
  23. BD (   1) C   9 - H  22        /389. BD*(   1) C   7 - C   8            4.09    1.23    0.063
  23. BD (   1) C   9 - H  22        /392. BD*(   1) C   8 - C   9            0.75    1.23    0.027
  23. BD (   1) C   9 - H  22        /393. BD*(   1) C   8 - H  21            0.63    1.10    0.024
  23. BD (   1) C   9 - H  22        /394. BD*(   1) C   9 - C  10            0.76    1.23    0.027
  23. BD (   1) C   9 - H  22        /397. BD*(   1) C  10 - C  11            4.16    1.23    0.064
  23. BD (   1) C   9 - H  22        /398. BD*(   1) C  10 - H  23            0.64    1.09    0.024
  24. BD (   1) C  10 - C  11        /129. RY*(   1) C   5                    1.34    2.00    0.046
  24. BD (   1) C  10 - C  11        /130. RY*(   2) C   5                    0.70    1.81    0.032
  24. BD (   1) C  10 - C  11        /197. RY*(   1) C   9                    0.98    1.91    0.039
  24. BD (   1) C  10 - C  11        /198. RY*(   2) C   9                    1.46    2.12    0.050
  24. BD (   1) C  10 - C  11        /380. BD*(   1) C   4 - C   5            4.21    1.24    0.065
  24. BD (   1) C  10 - C  11        /384. BD*(   1) C   5 - C  11            4.15    1.41    0.068
  24. BD (   1) C  10 - C  11        /394. BD*(   1) C   9 - C  10            2.99    1.42    0.058
  24. BD (   1) C  10 - C  11        /396. BD*(   1) C   9 - H  22            2.64    1.29    0.052
  24. BD (   1) C  10 - C  11        /398. BD*(   1) C  10 - H  23            1.03    1.29    0.033
  24. BD (   1) C  10 - C  11        /399. BD*(   1) C  11 - H  24            1.22    1.28    0.035
  25. BD (   1) C  10 - H  23        /197. RY*(   1) C   9                    1.31    1.72    0.042
  25. BD (   1) C  10 - H  23        /231. RY*(   1) C  11                    1.23    1.71    0.041
  25. BD (   1) C  10 - H  23        /384. BD*(   1) C   5 - C  11            4.17    1.22    0.064
  25. BD (   1) C  10 - H  23        /392. BD*(   1) C   8 - C   9            3.99    1.22    0.062
  25. BD (   1) C  10 - H  23        /394. BD*(   1) C   9 - C  10            0.76    1.23    0.027
  25. BD (   1) C  10 - H  23        /396. BD*(   1) C   9 - H  22            0.65    1.10    0.024
  25. BD (   1) C  10 - H  23        /397. BD*(   1) C  10 - C  11            0.76    1.23    0.027
  25. BD (   1) C  10 - H  23        /399. BD*(   1) C  11 - H  24            0.59    1.09    0.023
  26. BD (   1) C  11 - H  24        /129. RY*(   1) C   5                    1.62    1.81    0.049
  26. BD (   1) C  11 - H  24        /214. RY*(   1) C  10                    1.22    1.69    0.041
  26. BD (   1) C  11 - H  24        /383. BD*(   1) C   5 - C   7            5.30    1.23    0.072
  26. BD (   1) C  11 - H  24        /384. BD*(   1) C   5 - C  11            1.14    1.22    0.033
  26. BD (   1) C  11 - H  24        /394. BD*(   1) C   9 - C  10            3.86    1.23    0.061
  26. BD (   1) C  11 - H  24        /397. BD*(   1) C  10 - C  11            0.91    1.23    0.030
  26. BD (   1) C  11 - H  24        /398. BD*(   1) C  10 - H  23            0.63    1.10    0.023
  27. BD (   1) C  12 - C  13        /146. RY*(   1) C   6                    1.28    2.06    0.046
  27. BD (   1) C  12 - C  13        /147. RY*(   2) C   6                    0.99    1.98    0.040
  27. BD (   1) C  12 - C  13        /282. RY*(   1) C  14                    0.96    1.91    0.039
  27. BD (   1) C  12 - C  13        /283. RY*(   2) C  14                    1.51    2.12    0.051
  27. BD (   1) C  12 - C  13        /381. BD*(   1) C   4 - C   6            4.39    1.24    0.066
  27. BD (   1) C  12 - C  13        /386. BD*(   1) C   6 - C  12            3.94    1.42    0.067
  27. BD (   1) C  12 - C  13        /401. BD*(   1) C  12 - H  25            1.26    1.29    0.036
  27. BD (   1) C  12 - C  13        /402. BD*(   1) C  13 - C  14            2.99    1.42    0.058
  27. BD (   1) C  12 - C  13        /404. BD*(   1) C  13 - H  26            1.06    1.29    0.033
  27. BD (   1) C  12 - C  13        /406. BD*(   1) C  14 - H  27            2.70    1.29    0.053
  28. BD (   1) C  12 - H  25        /146. RY*(   1) C   6                    1.67    1.87    0.050
  28. BD (   1) C  12 - H  25        /265. RY*(   1) C  13                    1.26    1.73    0.042
  28. BD (   1) C  12 - H  25        /386. BD*(   1) C   6 - C  12            1.12    1.23    0.033
  28. BD (   1) C  12 - H  25        /388. BD*(   1) C   6 - C  16            4.50    1.21    0.066
  28. BD (   1) C  12 - H  25        /400. BD*(   1) C  12 - C  13            0.90    1.23    0.030
  28. BD (   1) C  12 - H  25        /402. BD*(   1) C  13 - C  14            3.87    1.23    0.062
  28. BD (   1) C  12 - H  25        /404. BD*(   1) C  13 - H  26            0.64    1.10    0.024
  29. BD (   1) C  13 - C  14        /248. RY*(   1) C  12                    0.84    1.94    0.036
  29. BD (   1) C  13 - C  14        /249. RY*(   2) C  12                    1.63    2.00    0.051
  29. BD (   1) C  13 - C  14        /300. RY*(   2) C  15                    1.91    1.94    0.054
  29. BD (   1) C  13 - C  14        /400. BD*(   1) C  12 - C  13            3.07    1.42    0.059
  29. BD (   1) C  13 - C  14        /401. BD*(   1) C  12 - H  25            2.83    1.29    0.054
  29. BD (   1) C  13 - C  14        /404. BD*(   1) C  13 - H  26            1.10    1.29    0.034
  29. BD (   1) C  13 - C  14        /405. BD*(   1) C  14 - C  15            2.81    1.42    0.056
  29. BD (   1) C  13 - C  14        /406. BD*(   1) C  14 - H  27            1.11    1.29    0.034
  29. BD (   1) C  13 - C  14        /409. BD*(   1) C  15 - H  28            2.87    1.28    0.054
  30. BD (   2) C  13 - C  14        /250. RY*(   3) C  12                    0.74    0.88    0.025
  30. BD (   2) C  13 - C  14        /252. RY*(   5) C  12                    0.55    1.54    0.028
  30. BD (   2) C  13 - C  14        /301. RY*(   3) C  15                    2.10    0.86    0.042
  30. BD (   2) C  13 - C  14        /387. BD*(   2) C   6 - C  12           30.17    0.36    0.093
  30. BD (   2) C  13 - C  14        /408. BD*(   2) C  15 - C  16           27.58    0.35    0.088
  31. BD (   1) C  13 - H  26        /248. RY*(   1) C  12                    1.31    1.74    0.043
  31. BD (   1) C  13 - H  26        /282. RY*(   1) C  14                    1.35    1.72    0.043
  31. BD (   1) C  13 - H  26        /386. BD*(   1) C   6 - C  12            4.34    1.22    0.065
  31. BD (   1) C  13 - H  26        /400. BD*(   1) C  12 - C  13            0.81    1.22    0.028
  31. BD (   1) C  13 - H  26        /401. BD*(   1) C  12 - H  25            0.57    1.09    0.022
  31. BD (   1) C  13 - H  26        /402. BD*(   1) C  13 - C  14            0.82    1.23    0.028
  31. BD (   1) C  13 - H  26        /405. BD*(   1) C  14 - C  15            4.08    1.22    0.063
  31. BD (   1) C  13 - H  26        /406. BD*(   1) C  14 - H  27            0.63    1.10    0.023
  32. BD (   1) C  14 - C  15        /265. RY*(   1) C  13                    1.11    1.93    0.041
  32. BD (   1) C  14 - C  15        /266. RY*(   2) C  13                    1.49    2.11    0.050
  32. BD (   1) C  14 - C  15        /317. RY*(   2) C  16                    1.50    2.34    0.053
  32. BD (   1) C  14 - C  15        /319. RY*(   4) C  16                    0.87    2.77    0.044
  32. BD (   1) C  14 - C  15        /402. BD*(   1) C  13 - C  14            2.80    1.42    0.056
  32. BD (   1) C  14 - C  15        /404. BD*(   1) C  13 - H  26            2.71    1.29    0.053
  32. BD (   1) C  14 - C  15        /406. BD*(   1) C  14 - H  27            0.89    1.29    0.030
  32. BD (   1) C  14 - C  15        /407. BD*(   1) C  15 - C  16            2.86    1.41    0.057
  32. BD (   1) C  14 - C  15        /409. BD*(   1) C  15 - H  28            1.51    1.28    0.039
  32. BD (   1) C  14 - C  15        /410. BD*(   1) C  16 - F  29            5.11    1.12    0.068
  33. BD (   1) C  14 - H  27        /265. RY*(   1) C  13                    1.45    1.73    0.045
  33. BD (   1) C  14 - H  27        /299. RY*(   1) C  15                    1.40    1.80    0.045
  33. BD (   1) C  14 - H  27        /400. BD*(   1) C  12 - C  13            4.09    1.23    0.063
  33. BD (   1) C  14 - H  27        /402. BD*(   1) C  13 - C  14            0.84    1.23    0.029
  33. BD (   1) C  14 - H  27        /404. BD*(   1) C  13 - H  26            0.63    1.10    0.024
  33. BD (   1) C  14 - H  27        /405. BD*(   1) C  14 - C  15            0.68    1.22    0.026
  33. BD (   1) C  14 - H  27        /407. BD*(   1) C  15 - C  16            3.43    1.22    0.058
  33. BD (   1) C  14 - H  27        /409. BD*(   1) C  15 - H  28            0.53    1.09    0.021
  34. BD (   1) C  15 - C  16        /146. RY*(   1) C   6                    0.81    2.09    0.037
  34. BD (   1) C  15 - C  16        /147. RY*(   2) C   6                    0.83    2.01    0.037
  34. BD (   1) C  15 - C  16        /282. RY*(   1) C  14                    1.03    1.94    0.040
  34. BD (   1) C  15 - C  16        /283. RY*(   2) C  14                    1.55    2.14    0.052
  34. BD (   1) C  15 - C  16        /381. BD*(   1) C   4 - C   6            3.07    1.26    0.056
  34. BD (   1) C  15 - C  16        /388. BD*(   1) C   6 - C  16            5.80    1.43    0.082
  34. BD (   1) C  15 - C  16        /405. BD*(   1) C  14 - C  15            2.84    1.44    0.057
  34. BD (   1) C  15 - C  16        /406. BD*(   1) C  14 - H  27            2.50    1.32    0.051
  34. BD (   1) C  15 - C  16        /409. BD*(   1) C  15 - H  28            1.11    1.30    0.034
  35. BD (   2) C  15 - C  16        /285. RY*(   4) C  14                    1.19    1.56    0.042
  35. BD (   2) C  15 - C  16        /358. RY*(   2) F  29                    1.00    1.03    0.031
  35. BD (   2) C  15 - C  16        /387. BD*(   2) C   6 - C  12           27.08    0.38    0.090
  35. BD (   2) C  15 - C  16        /403. BD*(   2) C  13 - C  14           28.80    0.38    0.093
  36. BD (   1) C  15 - H  28        /282. RY*(   1) C  14                    1.22    1.73    0.041
  36. BD (   1) C  15 - H  28        /316. RY*(   1) C  16                    1.02    1.81    0.038
  36. BD (   1) C  15 - H  28        /388. BD*(   1) C   6 - C  16            4.69    1.22    0.068
  36. BD (   1) C  15 - H  28        /402. BD*(   1) C  13 - C  14            3.58    1.24    0.060
  36. BD (   1) C  15 - H  28        /405. BD*(   1) C  14 - C  15            1.20    1.23    0.034
  36. BD (   1) C  15 - H  28        /406. BD*(   1) C  14 - H  27            0.56    1.11    0.022
  36. BD (   1) C  15 - H  28        /407. BD*(   1) C  15 - C  16            0.81    1.22    0.028
  36. BD (   1) C  15 - H  28        /410. BD*(   1) C  16 - F  29            1.60    0.93    0.035
  37. BD (   1) C  16 - F  29        /146. RY*(   1) C   6                    0.56    2.41    0.033
  37. BD (   1) C  16 - F  29        /316. RY*(   1) C  16                    0.94    2.34    0.042
  37. BD (   1) C  16 - F  29        /386. BD*(   1) C   6 - C  12            1.79    1.77    0.050
  37. BD (   1) C  16 - F  29        /405. BD*(   1) C  14 - C  15            1.18    1.77    0.041
  38. CR (   1) C   1                / 82. RY*(   5) N   2                    0.68   11.83    0.080
  38. CR (   1) C   1                /378. BD*(   1) N   2 - C   4            1.30   10.92    0.107
  39. CR (   1) N   2                / 61. RY*(   1) C   1                    1.04   15.85    0.115
  39. CR (   1) N   2                / 62. RY*(   2) C   1                    0.51   16.14    0.081
  39. CR (   1) N   2                / 65. RY*(   5) C   1                    0.92   16.48    0.110
  39. CR (   1) N   2                /113. RY*(   2) C   4                    1.04   15.37    0.113
  39. CR (   1) N   2                /335. RY*(   1) H  18                    0.81   16.34    0.103
  40. CR (   1) O   3                / 61. RY*(   1) C   1                    5.14   20.59    0.291
  40. CR (   1) O   3                / 62. RY*(   2) C   1                    0.55   20.88    0.096
  41. CR (   1) C   4                /129. RY*(   1) C   5                    0.93   11.68    0.093
  41. CR (   1) C   4                /146. RY*(   1) C   6                    0.83   11.74    0.088
  41. CR (   1) C   4                /338. RY*(   2) H  19                    0.56   12.92    0.076
  41. CR (   1) C   4                /374. BD*(   1) C   1 - N   2            0.68   11.00    0.078
  41. CR (   1) C   4                /383. BD*(   1) C   5 - C   7            0.51   11.10    0.068
  41. CR (   1) C   4                /384. BD*(   1) C   5 - C  11            0.62   11.09    0.075
  41. CR (   1) C   4                /386. BD*(   1) C   6 - C  12            0.68   11.09    0.078
  42. CR (   1) C   5                /113. RY*(   2) C   4                    0.58   11.17    0.072
  42. CR (   1) C   5                /164. RY*(   2) C   7                    1.55   11.54    0.119
  42. CR (   1) C   5                /232. RY*(   2) C  11                    1.45   11.51    0.115
  42. CR (   1) C   5                /389. BD*(   1) C   7 - C   8            0.68   11.05    0.078
  42. CR (   1) C   5                /397. BD*(   1) C  10 - C  11            0.69   11.05    0.078
  43. CR (   1) C   6                /114. RY*(   3) C   4                    0.74   11.26    0.082
  43. CR (   1) C   6                /249. RY*(   2) C  12                    1.61   11.62    0.122
  43. CR (   1) C   6                /317. RY*(   2) C  16                    1.83   11.97    0.132
  43. CR (   1) C   6                /386. BD*(   1) C   6 - C  12            0.57   11.05    0.071
  43. CR (   1) C   6                /400. BD*(   1) C  12 - C  13            0.72   11.05    0.080
  43. CR (   1) C   6                /407. BD*(   1) C  15 - C  16            0.94   11.04    0.091
  43. CR (   1) C   6                /410. BD*(   1) C  16 - F  29            0.65   10.74    0.075
  44. CR (   1) C   7                /129. RY*(   1) C   5                    0.78   11.61    0.085
  44. CR (   1) C   7                /130. RY*(   2) C   5                    0.81   11.43    0.086
  44. CR (   1) C   7                /131. RY*(   3) C   5                    0.51   11.25    0.068
  44. CR (   1) C   7                /132. RY*(   4) C   5                    0.50   11.32    0.067
  44. CR (   1) C   7                /181. RY*(   2) C   8                    1.55   11.75    0.120
  44. CR (   1) C   7                /380. BD*(   1) C   4 - C   5            0.89   10.85    0.088
  44. CR (   1) C   7                /384. BD*(   1) C   5 - C  11            0.95   11.03    0.092
  44. CR (   1) C   7                /392. BD*(   1) C   8 - C   9            0.72   11.03    0.080
  45. CR (   1) C   8                /164. RY*(   2) C   7                    1.15   11.53    0.103
  45. CR (   1) C   8                /198. RY*(   2) C   9                    1.55   11.74    0.120
  45. CR (   1) C   8                /383. BD*(   1) C   5 - C   7            0.79   11.03    0.084
  45. CR (   1) C   8                /394. BD*(   1) C   9 - C  10            0.70   11.03    0.079
  46. CR (   1) C   9                /181. RY*(   2) C   8                    1.47   11.75    0.117
  46. CR (   1) C   9                /215. RY*(   2) C  10                    1.42   11.73    0.115
  46. CR (   1) C   9                /389. BD*(   1) C   7 - C   8            0.72   11.03    0.080
  46. CR (   1) C   9                /397. BD*(   1) C  10 - C  11            0.74   11.03    0.081
  47. CR (   1) C  10                /198. RY*(   2) C   9                    1.51   11.74    0.119
  47. CR (   1) C  10                /232. RY*(   2) C  11                    1.09   11.50    0.100
  47. CR (   1) C  10                /234. RY*(   4) C  11                    0.62   11.48    0.075
  47. CR (   1) C  10                /384. BD*(   1) C   5 - C  11            0.81   11.03    0.085
  47. CR (   1) C  10                /392. BD*(   1) C   8 - C   9            0.70   11.03    0.079
  48. CR (   1) C  11                /130. RY*(   2) C   5                    1.48   11.43    0.116
  48. CR (   1) C  11                /131. RY*(   3) C   5                    0.79   11.25    0.084
  48. CR (   1) C  11                /215. RY*(   2) C  10                    1.62   11.73    0.123
  48. CR (   1) C  11                /347. RY*(   1) H  24                    0.51   11.68    0.069
  48. CR (   1) C  11                /380. BD*(   1) C   4 - C   5            0.85   10.85    0.087
  48. CR (   1) C  11                /383. BD*(   1) C   5 - C   7            0.90   11.03    0.089
  48. CR (   1) C  11                /394. BD*(   1) C   9 - C  10            0.72   11.03    0.080
  49. CR (   1) C  12                /147. RY*(   2) C   6                    1.10   11.60    0.101
  49. CR (   1) C  12                /148. RY*(   3) C   6                    0.71   11.20    0.080
  49. CR (   1) C  12                /266. RY*(   2) C  13                    1.59   11.72    0.122
  49. CR (   1) C  12                /381. BD*(   1) C   4 - C   6            0.97   10.85    0.093
  49. CR (   1) C  12                /388. BD*(   1) C   6 - C  16            0.69   11.02    0.078
  49. CR (   1) C  12                /402. BD*(   1) C  13 - C  14            0.71   11.04    0.079
  50. CR (   1) C  13                /249. RY*(   2) C  12                    1.14   11.61    0.103
  50. CR (   1) C  13                /283. RY*(   2) C  14                    1.46   11.73    0.117
  50. CR (   1) C  13                /386. BD*(   1) C   6 - C  12            0.82   11.03    0.085
  50. CR (   1) C  13                /405. BD*(   1) C  14 - C  15            0.70   11.03    0.079
  51. CR (   1) C  14                /266. RY*(   2) C  13                    1.50   11.72    0.118
  51. CR (   1) C  14                /299. RY*(   1) C  15                    0.53   11.61    0.070
  51. CR (   1) C  14                /300. RY*(   2) C  15                    0.90   11.55    0.091
  51. CR (   1) C  14                /400. BD*(   1) C  12 - C  13            0.72   11.04    0.080
  51. CR (   1) C  14                /407. BD*(   1) C  15 - C  16            0.53   11.03    0.069
  52. CR (   1) C  15                /283. RY*(   2) C  14                    1.61   11.74    0.123
  52. CR (   1) C  15                /317. RY*(   2) C  16                    1.86   11.96    0.133
  52. CR (   1) C  15                /388. BD*(   1) C   6 - C  16            1.19   11.02    0.103
  52. CR (   1) C  15                /402. BD*(   1) C  13 - C  14            0.69   11.04    0.078
  52. CR (   1) C  15                /410. BD*(   1) C  16 - F  29            0.66   10.73    0.075
  53. CR (   1) C  16                /146. RY*(   1) C   6                    0.62   11.78    0.077
  53. CR (   1) C  16                /147. RY*(   2) C   6                    1.42   11.70    0.115
  53. CR (   1) C  16                /300. RY*(   2) C  15                    1.71   11.65    0.126
  53. CR (   1) C  16                /381. BD*(   1) C   4 - C   6            0.81   10.95    0.085
  53. CR (   1) C  16                /386. BD*(   1) C   6 - C  12            0.71   11.13    0.080
  53. CR (   1) C  16                /388. BD*(   1) C   6 - C  16            1.42   11.12    0.113
  53. CR (   1) C  16                /405. BD*(   1) C  14 - C  15            0.59   11.13    0.072
  53. CR (   1) C  16                /407. BD*(   1) C  15 - C  16            1.14   11.12    0.101
  53. CR (   1) C  16                /410. BD*(   1) C  16 - F  29            3.45   10.83    0.174
  54. CR (   1) F  29                /316. RY*(   1) C  16                    2.46   26.20    0.227
  55. LP (   1) N   2                / 63. RY*(   3) C   1                    2.39    2.00    0.067
  55. LP (   1) N   2                / 66. RY*(   6) C   1                    0.86    1.32    0.033
  55. LP (   1) N   2                /116. RY*(   5) C   4                    0.51    1.25    0.024
  55. LP (   1) N   2                /375. BD*(   1) C   1 - O   3           78.94    0.38    0.157
  55. LP (   1) N   2                /376. BD*(   2) C   1 - O   3            0.79    0.96    0.027
  55. LP (   1) N   2                /380. BD*(   1) C   4 - C   5            0.94    0.78    0.026
  55. LP (   1) N   2                /381. BD*(   1) C   4 - C   6            8.09    0.77    0.076
  55. LP (   1) N   2                /382. BD*(   1) C   4 - H  19            3.56    0.77    0.050
  55. LP (   1) N   2                /385. BD*(   2) C   5 - C  11            0.87    0.38    0.016
  56. LP (   1) O   3                / 61. RY*(   1) C   1                   13.24    2.04    0.147
  56. LP (   1) O   3                / 62. RY*(   2) C   1                    1.25    2.33    0.048
  56. LP (   1) O   3                / 76. RY*(  16) C   1                    0.69    2.27    0.035
  56. LP (   1) O   3                / 97. RY*(   3) O   3                    0.54    1.51    0.025
  56. LP (   1) O   3                /374. BD*(   1) C   1 - N   2            0.89    1.35    0.031
  56. LP (   1) O   3                /377. BD*(   1) C   1 - H  17            0.80    1.23    0.028
  57. LP (   2) O   3                / 62. RY*(   2) C   1                    3.66    1.87    0.076
  57. LP (   2) O   3                /374. BD*(   1) C   1 - N   2           26.10    0.89    0.138
  57. LP (   2) O   3                /377. BD*(   1) C   1 - H  17           23.47    0.77    0.122
  58. LP (   1) F  29                /316. RY*(   1) C  16                    7.94    2.36    0.122
  58. LP (   1) F  29                /388. BD*(   1) C   6 - C  16            1.45    1.78    0.046
  58. LP (   1) F  29                /407. BD*(   1) C  15 - C  16            0.86    1.78    0.035
  59. LP (   2) F  29                /319. RY*(   4) C  16                    1.02    2.51    0.046
  59. LP (   2) F  29                /378. BD*(   1) N   2 - C   4            0.56    0.92    0.020
  59. LP (   2) F  29                /388. BD*(   1) C   6 - C  16            6.01    1.15    0.074
  59. LP (   2) F  29                /407. BD*(   1) C  15 - C  16            6.76    1.15    0.079
  60. LP (   3) F  29                /318. RY*(   3) C  16                    1.94    2.06    0.057
  60. LP (   3) F  29                /408. BD*(   2) C  15 - C  16           19.97    0.57    0.103
 375. BD*(   1) C   1 - O   3        / 63. RY*(   3) C   1                    2.19    1.61    0.145
 375. BD*(   1) C   1 - O   3        / 66. RY*(   6) C   1                    1.62    0.93    0.096
 375. BD*(   1) C   1 - O   3        / 96. RY*(   2) O   3                    2.36    0.52    0.086
 375. BD*(   1) C   1 - O   3        /376. BD*(   2) C   1 - O   3            3.90    0.58    0.114
 385. BD*(   2) C   5 - C  11        /131. RY*(   3) C   5                    0.51    0.80    0.042
 385. BD*(   2) C   5 - C  11        /165. RY*(   3) C   7                    0.90    0.57    0.048
 385. BD*(   2) C   5 - C  11        /216. RY*(   3) C  10                    0.71    0.49    0.039
 385. BD*(   2) C   5 - C  11        /233. RY*(   3) C  11                    3.13    0.64    0.095
 385. BD*(   2) C   5 - C  11        /378. BD*(   1) N   2 - C   4            2.67    0.34    0.060
 385. BD*(   2) C   5 - C  11        /381. BD*(   1) C   4 - C   6            0.90    0.39    0.038
 387. BD*(   2) C   6 - C  12        /148. RY*(   3) C   6                    0.55    0.75    0.043
 387. BD*(   2) C   6 - C  12        /150. RY*(   5) C   6                    0.50    1.66    0.061
 387. BD*(   2) C   6 - C  12        /250. RY*(   3) C  12                    3.19    0.52    0.086
 387. BD*(   2) C   6 - C  12        /267. RY*(   3) C  13                    0.74    0.57    0.044
 387. BD*(   2) C   6 - C  12        /380. BD*(   1) C   4 - C   5            1.37    0.40    0.048
 387. BD*(   2) C   6 - C  12        /382. BD*(   1) C   4 - H  19            1.10    0.40    0.043
 390. BD*(   2) C   7 - C   8        /165. RY*(   3) C   7                    1.28    0.57    0.060
 390. BD*(   2) C   7 - C   8        /167. RY*(   5) C   7                    0.66    1.27    0.065
 390. BD*(   2) C   7 - C   8        /182. RY*(   3) C   8                    3.17    0.54    0.092
 395. BD*(   2) C   9 - C  10        /199. RY*(   3) C   9                    3.56    0.45    0.089
 395. BD*(   2) C   9 - C  10        /210. RY*(  14) C   9                    0.51    0.42    0.032
 395. BD*(   2) C   9 - C  10        /216. RY*(   3) C  10                    2.02    0.49    0.070
 403. BD*(   2) C  13 - C  14        /267. RY*(   3) C  13                    1.74    0.57    0.069
 403. BD*(   2) C  13 - C  14        /268. RY*(   4) C  13                    0.58    1.57    0.067
 403. BD*(   2) C  13 - C  14        /284. RY*(   3) C  14                    1.87    0.92    0.092
 403. BD*(   2) C  13 - C  14        /295. RY*(  14) C  14                    0.51    0.42    0.033
 403. BD*(   2) C  13 - C  14        /301. RY*(   3) C  15                    0.67    0.50    0.040
 408. BD*(   2) C  15 - C  16        /301. RY*(   3) C  15                    2.11    0.51    0.070
 408. BD*(   2) C  15 - C  16        /303. RY*(   5) C  15                    0.65    1.59    0.068
 408. BD*(   2) C  15 - C  16        /318. RY*(   3) C  16                    0.62    1.49    0.064
 408. BD*(   2) C  15 - C  16        /322. RY*(   7) C  16                    1.05    0.76    0.060
 408. BD*(   2) C  15 - C  16        /403. BD*(   2) C  13 - C  14          354.97    0.01    0.095


 Natural Bond Orbitals (Summary):

                                                            Principal Delocalizations
           NBO                        Occupancy    Energy   (geminal,vicinal,remote)
 ====================================================================================
 Molecular unit  1  (C14H12FNO)
     1. BD (   1) C   1 - N   2          1.99137    -0.94593  112(v),378(g),380(v),376(g)
                                                    114(v),379(g)
     2. BD (   1) C   1 - O   3          1.99588    -0.48049  375(g),78(v)
     3. BD (   2) C   1 - O   3          1.99462    -1.14789  379(v),374(g),61(g),113(r)
     4. BD (   1) C   1 - H  17          1.98211    -0.62789  378(v),95(v),79(v)
     5. BD (   1) N   2 - C   4          1.98213    -0.84663  385(v),61(v),388(v),377(v)
                                                    374(g),65(v),380(g),131(v)
                                                    147(v),381(g)
     6. BD (   1) N   2 - H  18          1.98511    -0.75593  376(v),64(v),113(v),382(v)
                                                    377(v),65(v)
     7. BD (   1) C   4 - C   5          1.96430    -0.71120  374(v),397(v),389(v),387(v)
                                                    383(g),163(v),384(g),386(v)
                                                    381(g),231(v),79(v),148(v)
                                                    382(g),378(g)
     8. BD (   1) C   4 - C   6          1.96743    -0.71615  386(g),407(v),383(v),400(v)
                                                    380(g),388(g),248(v),316(v)
                                                    78(v),130(v),379(v),385(v)
                                                    382(g),410(v)
     9. BD (   1) C   4 - H  19          1.96485    -0.58139  384(v),387(v),379(v),386(v)
                                                    380(g),148(v)
    10. BD (   1) C   5 - C   7          1.97264    -0.78630  384(g),389(g),399(v),393(v)
                                                    380(g),112(v),181(v),391(g)
                                                    180(v),381(v),231(v)
    11. BD (   1) C   5 - C  11          1.97232    -0.78624  383(g),397(g),391(v),398(v)
                                                    380(g),112(v),215(v),214(v)
                                                    399(g),382(v),163(v),164(v)
    12. BD (   2) C   5 - C  11          1.66615    -0.30414  390(v),395(v),378(v),165(v)
                                                    216(v),381(v),387(r),382(v)
    13. BD (   1) C   6 - C  12          1.96895    -0.79354  410(v),388(g),400(g),381(g)
                                                    404(v),266(v),265(v),401(g)
                                                    113(v),317(v),380(v)
    14. BD (   2) C   6 - C  12          1.67746    -0.30943  408(v),403(v),380(v),382(v)
                                                    267(v),321(v)
    15. BD (   1) C   6 - C  16          1.97270    -0.80787  407(g),386(g),401(v),381(g)
                                                    409(v),378(v),299(v),113(v)
                                                    300(v),112(v),249(v),248(v)
    16. BD (   1) C   7 - C   8          1.97775    -0.78436  380(v),383(g),392(g),396(v)
                                                    198(v),391(g),393(g),197(v)
                                                    129(v),130(v),131(v)
    17. BD (   2) C   7 - C   8          1.65663    -0.29890  385(v),395(v),199(v)
    18. BD (   1) C   7 - H  20          1.97906    -0.59266  384(v),392(v),129(v),180(v)
                                                    383(g),389(g),393(v)
    19. BD (   1) C   8 - C   9          1.97977    -0.78465  389(g),394(g),391(v),398(v)
                                                    164(v),215(v),393(g),396(g)
                                                    214(v),163(v)
    20. BD (   1) C   8 - H  21          1.98020    -0.59244  383(v),394(v),197(v),163(v)
                                                    389(g),392(g),396(v),391(v)
    21. BD (   1) C   9 - C  10          1.97987    -0.78496  397(g),392(g),399(v),393(v)
                                                    232(v),181(v),180(v),398(g)
                                                    396(g),231(v)
    22. BD (   2) C   9 - C  10          1.65737    -0.29881  385(v),390(v),235(v),182(v)
                                                    183(v)
    23. BD (   1) C   9 - H  22          1.98022    -0.59253  397(v),389(v),214(v),180(v)
                                                    394(g),392(g),398(v),393(v)
    24. BD (   1) C  10 - C  11          1.97796    -0.78450  380(v),384(g),394(g),396(v)
                                                    198(v),129(v),399(g),398(g)
                                                    197(v),130(v)
    25. BD (   1) C  10 - H  23          1.98034    -0.59232  384(v),392(v),197(v),231(v)
                                                    397(g),394(g),396(v),399(v)
    26. BD (   1) C  11 - H  24          1.97797    -0.59331  383(v),394(v),129(v),214(v)
                                                    384(g),397(g),398(v)
    27. BD (   1) C  12 - C  13          1.97778    -0.78675  381(v),386(g),402(g),406(v)
                                                    283(v),146(v),401(g),404(g)
                                                    147(v),282(v)
    28. BD (   1) C  12 - H  25          1.97806    -0.59589  388(v),402(v),146(v),265(v)
                                                    386(g),400(g),404(v)
    29. BD (   1) C  13 - C  14          1.97984    -0.79001  400(g),409(v),401(v),405(g)
                                                    300(v),249(v),406(g),404(g)
                                                    248(v)
    30. BD (   2) C  13 - C  14          1.67088    -0.30312  387(v),408(v),301(v),250(v)
                                                    252(v)
    31. BD (   1) C  13 - H  26          1.97977    -0.59327  386(v),405(v),282(v),248(v)
                                                    402(g),400(g),406(v),401(v)
    32. BD (   1) C  14 - C  15          1.97421    -0.79039  410(v),407(g),402(g),404(v)
                                                    409(g),317(v),266(v),265(v)
                                                    406(g),319(v)
    33. BD (   1) C  14 - H  27          1.98015    -0.59721  400(v),407(v),265(v),299(v)
                                                    402(g),405(g),404(v),409(v)
    34. BD (   1) C  15 - C  16          1.97926    -0.81359  388(g),381(v),405(g),406(v)
                                                    283(v),409(g),282(v),147(v)
                                                    146(v)
    35. BD (   2) C  15 - C  16          1.67121    -0.32142  403(v),387(v),285(v),358(v)
    36. BD (   1) C  15 - H  28          1.97706    -0.60509  388(v),402(v),410(v),282(v)
                                                    405(g),316(v),407(g),406(v)
    37. BD (   1) C  16 - F  29          1.99517    -1.13954  386(v),405(v),316(g),146(v)
    38. CR (   1) C   1                  1.99954   -10.52687  378(v),82(v)
    39. CR (   1) N   2                  1.99942   -14.61660  61(v),113(v),65(v),335(v)
                                                    62(v)
    40. CR (   1) O   3                  1.99978   -19.35556  61(v),62(v)
    41. CR (   1) C   4                  1.99909   -10.46315  129(v),146(v),374(v),386(v)
                                                    384(v),338(v),383(v)
    42. CR (   1) C   5                  1.99903   -10.41301  164(v),232(v),397(v),389(v)
                                                    113(v)
    43. CR (   1) C   6                  1.99894   -10.41666  317(v),249(v),407(v),114(v)
                                                    400(v),410(v),386(g)
    44. CR (   1) C   7                  1.99909   -10.39834  181(v),384(v),380(v),130(v)
                                                    129(v),392(v),131(v),132(v)
    45. CR (   1) C   8                  1.99921   -10.40126  198(v),164(v),383(v),394(v)
    46. CR (   1) C   9                  1.99921   -10.40079  181(v),215(v),397(v),389(v)
    47. CR (   1) C  10                  1.99922   -10.40139  198(v),232(v),384(v),392(v)
                                                    234(v)
    48. CR (   1) C  11                  1.99909   -10.39851  215(v),130(v),383(v),380(v)
                                                    131(v),394(v),347(v)
    49. CR (   1) C  12                  1.99912   -10.40417  266(v),147(v),381(v),402(v)
                                                    148(v),388(v)
    50. CR (   1) C  13                  1.99921   -10.40175  283(v),249(v),386(v),405(v)
    51. CR (   1) C  14                  1.99923   -10.40793  266(v),300(v),400(v),407(v)
                                                    299(v)
    52. CR (   1) C  15                  1.99910   -10.40696  317(v),283(v),388(v),402(v)
                                                    410(v)
    53. CR (   1) C  16                  1.99839   -10.50336  410(g),300(v),388(g),147(v)
                                                    407(g),381(v),386(v),146(v)
                                                    405(v)
    54. CR (   1) F  29                  1.99993   -25.00047  316(v)
    55. LP (   1) N   2                  1.69590    -0.32042  375(v),381(v),382(v),63(v)
                                                    380(v),66(v),376(v),385(r)
                                                    116(v)
    56. LP (   1) O   3                  1.98562    -0.80905  61(v),62(v),374(v),377(v)
                                                    76(v),97(g)
    57. LP (   2) O   3                  1.87958    -0.34582  374(v),377(v),62(v)
    58. LP (   1) F  29                  1.98984    -1.16329  316(v),388(v),407(v)
    59. LP (   2) F  29                  1.97327    -0.53282  407(v),388(v),319(v),378(r)
    60. LP (   3) F  29                  1.93683    -0.52391  408(v),318(v)
    61. RY*(   1) C   1                  0.01181     1.23007   
    62. RY*(   2) C   1                  0.00797     1.52132   
    63. RY*(   3) C   1                  0.00625     1.67611   
    64. RY*(   4) C   1                  0.00289     1.12252   
    65. RY*(   5) C   1                  0.00098     1.86766   
    66. RY*(   6) C   1                  0.00032     0.99662   
    67. RY*(   7) C   1                  0.00014     0.81828   
    68. RY*(   8) C   1                  0.00010     2.52057   
    69. RY*(   9) C   1                  0.00005     0.57193   
    70. RY*(  10) C   1                  0.00002     1.07788   
    71. RY*(  11) C   1                  0.00003     2.00465   
    72. RY*(  12) C   1                  0.00000     2.42908   
    73. RY*(  13) C   1                  0.00001     2.44149   
    74. RY*(  14) C   1                  0.00000    20.70816   
    75. RY*(  15) C   1                  0.00001     1.89792   
    76. RY*(  16) C   1                  0.00000     1.46219   
    77. RY*(  17) C   1                  0.00001     1.50357   
    78. RY*(   1) N   2                  0.00552     0.63039   
    79. RY*(   2) N   2                  0.00276     1.09255   
    80. RY*(   3) N   2                  0.00113     1.37120   
    81. RY*(   4) N   2                  0.00048     1.42437   
    82. RY*(   5) N   2                  0.00039     1.29907   
    83. RY*(   6) N   2                  0.00019     1.48904   
    84. RY*(   7) N   2                  0.00016     2.17830   
    85. RY*(   8) N   2                  0.00017     2.47347   
    86. RY*(   9) N   2                  0.00014     1.60805   
    87. RY*(  10) N   2                  0.00007     1.52406   
    88. RY*(  11) N   2                  0.00003     1.83732   
    89. RY*(  12) N   2                  0.00002     3.40415   
    90. RY*(  13) N   2                  0.00001     4.03062   
    91. RY*(  14) N   2                  0.00002     2.36873   
    92. RY*(  15) N   2                  0.00000     3.99460   
    93. RY*(  16) N   2                  0.00000    34.98862   
    94. RY*(  17) N   2                  0.00001     2.23794   
    95. RY*(   1) O   3                  0.00217     0.97904   
    96. RY*(   2) O   3                  0.00165     0.58265   
    97. RY*(   3) O   3                  0.00065     0.70103   
    98. RY*(   4) O   3                  0.00014     1.03833   
    99. RY*(   5) O   3                  0.00008     1.75973   
   100. RY*(   6) O   3                  0.00005     1.13742   
   101. RY*(   7) O   3                  0.00003     1.98302   
   102. RY*(   8) O   3                  0.00003     1.15263   
   103. RY*(   9) O   3                  0.00000     5.13002   
   104. RY*(  10) O   3                  0.00000    49.52478   
   105. RY*(  11) O   3                  0.00001     4.67245   
   106. RY*(  12) O   3                  0.00000     5.01192   
   107. RY*(  13) O   3                  0.00001     3.00455   
   108. RY*(  14) O   3                  0.00001     3.12948   
   109. RY*(  15) O   3                  0.00000     2.99312   
   110. RY*(  16) O   3                  0.00001     3.17502   
   111. RY*(  17) O   3                  0.00000     3.08558   
   112. RY*(   1) C   4                  0.01040     0.87612   
   113. RY*(   2) C   4                  0.00842     0.75817   
   114. RY*(   3) C   4                  0.00305     0.84701   
   115. RY*(   4) C   4                  0.00235     0.72182   
   116. RY*(   5) C   4                  0.00192     0.92500   
   117. RY*(   6) C   4                  0.00119     0.94560   
   118. RY*(   7) C   4                  0.00073     1.43645   
   119. RY*(   8) C   4                  0.00056     1.62025   
   120. RY*(   9) C   4                  0.00044     1.51984   
   121. RY*(  10) C   4                  0.00023     1.74633   
   122. RY*(  11) C   4                  0.00022     1.95729   
   123. RY*(  12) C   4                  0.00016     2.25149   
   124. RY*(  13) C   4                  0.00013     2.23916   
   125. RY*(  14) C   4                  0.00010     2.54567   
   126. RY*(  15) C   4                  0.00008     1.57672   
   127. RY*(  16) C   4                  0.00004     3.12307   
   128. RY*(  17) C   4                  0.00001    21.53399   
   129. RY*(   1) C   5                  0.00689     1.21610   
   130. RY*(   2) C   5                  0.00371     1.02848   
   131. RY*(   3) C   5                  0.00292     0.85301   
   132. RY*(   4) C   5                  0.00129     0.92187   
   133. RY*(   5) C   5                  0.00068     1.74663   
   134. RY*(   6) C   5                  0.00030     2.13944   
   135. RY*(   7) C   5                  0.00029     1.35419   
   136. RY*(   8) C   5                  0.00026     0.82769   
   137. RY*(   9) C   5                  0.00020     1.23693   
   138. RY*(  10) C   5                  0.00015     1.30144   
   139. RY*(  11) C   5                  0.00011     3.27758   
   140. RY*(  12) C   5                  0.00008     1.68882   
   141. RY*(  13) C   5                  0.00008     2.40860   
   142. RY*(  14) C   5                  0.00006     3.07890   
   143. RY*(  15) C   5                  0.00002     4.23092   
   144. RY*(  16) C   5                  0.00001    20.24789   
   145. RY*(  17) C   5                  0.00000     2.87187   
   146. RY*(   1) C   6                  0.00535     1.27476   
   147. RY*(   2) C   6                  0.00375     1.19521   
   148. RY*(   3) C   6                  0.00334     0.79900   
   149. RY*(   4) C   6                  0.00096     0.87473   
   150. RY*(   5) C   6                  0.00069     1.70903   
   151. RY*(   6) C   6                  0.00040     1.29457   
   152. RY*(   7) C   6                  0.00025     1.62210   
   153. RY*(   8) C   6                  0.00023     1.97856   
   154. RY*(   9) C   6                  0.00015     1.41838   
   155. RY*(  10) C   6                  0.00012     2.75197   
   156. RY*(  11) C   6                  0.00009     1.85744   
   157. RY*(  12) C   6                  0.00008     2.02810   
   158. RY*(  13) C   6                  0.00006     3.92012   
   159. RY*(  14) C   6                  0.00004     1.21640   
   160. RY*(  15) C   6                  0.00003     5.34050   
   161. RY*(  16) C   6                  0.00001     2.87285   
   162. RY*(  17) C   6                  0.00000    18.37768   
   163. RY*(   1) C   7                  0.00619     1.11290   
   164. RY*(   2) C   7                  0.00227     1.12951   
   165. RY*(   3) C   7                  0.00130     0.62323   
   166. RY*(   4) C   7                  0.00061     1.27718   
   167. RY*(   5) C   7                  0.00056     1.32857   
   168. RY*(   6) C   7                  0.00028     1.23901   
   169. RY*(   7) C   7                  0.00014     2.50410   
   170. RY*(   8) C   7                  0.00012     0.85352   
   171. RY*(   9) C   7                  0.00007     0.58704   
   172. RY*(  10) C   7                  0.00008     3.04197   
   173. RY*(  11) C   7                  0.00007     1.51270   
   174. RY*(  12) C   7                  0.00002     1.85394   
   175. RY*(  13) C   7                  0.00003     2.06275   
   176. RY*(  14) C   7                  0.00002     2.42047   
   177. RY*(  15) C   7                  0.00001     2.69397   
   178. RY*(  16) C   7                  0.00000     2.87646   
   179. RY*(  17) C   7                  0.00000    20.68451   
   180. RY*(   1) C   8                  0.00599     1.10675   
   181. RY*(   2) C   8                  0.00221     1.35296   
   182. RY*(   3) C   8                  0.00080     0.60115   
   183. RY*(   4) C   8                  0.00058     1.59589   
   184. RY*(   5) C   8                  0.00047     1.08647   
   185. RY*(   6) C   8                  0.00030     1.01550   
   186. RY*(   7) C   8                  0.00018     1.40843   
   187. RY*(   8) C   8                  0.00008     1.96591   
   188. RY*(   9) C   8                  0.00005     2.06954   
   189. RY*(  10) C   8                  0.00003     0.91679   
   190. RY*(  11) C   8                  0.00003     1.91255   
   191. RY*(  12) C   8                  0.00001     2.62093   
   192. RY*(  13) C   8                  0.00000     2.62143   
   193. RY*(  14) C   8                  0.00000    22.35221   
   194. RY*(  15) C   8                  0.00000     1.41413   
   195. RY*(  16) C   8                  0.00001     1.38920   
   196. RY*(  17) C   8                  0.00000     1.70436   
   197. RY*(   1) C   9                  0.00578     1.12280   
   198. RY*(   2) C   9                  0.00218     1.34049   
   199. RY*(   3) C   9                  0.00083     0.50832   
   200. RY*(   4) C   9                  0.00056     1.67632   
   201. RY*(   5) C   9                  0.00046     0.84701   
   202. RY*(   6) C   9                  0.00038     1.14666   
   203. RY*(   7) C   9                  0.00021     1.36231   
   204. RY*(   8) C   9                  0.00007     1.22580   
   205. RY*(   9) C   9                  0.00006     2.84573   
   206. RY*(  10) C   9                  0.00002     2.00451   
   207. RY*(  11) C   9                  0.00000    22.52210   
   208. RY*(  12) C   9                  0.00001     1.84183   
   209. RY*(  13) C   9                  0.00000     1.50140   
   210. RY*(  14) C   9                  0.00001     0.47290   
   211. RY*(  15) C   9                  0.00000     2.64056   
   212. RY*(  16) C   9                  0.00000     1.51111   
   213. RY*(  17) C   9                  0.00001     2.57830   
   214. RY*(   1) C  10                  0.00616     1.10143   
   215. RY*(   2) C  10                  0.00227     1.33003   
   216. RY*(   3) C  10                  0.00087     0.54880   
   217. RY*(   4) C  10                  0.00058     1.64579   
   218. RY*(   5) C  10                  0.00047     1.17917   
   219. RY*(   6) C  10                  0.00029     1.02486   
   220. RY*(   7) C  10                  0.00017     1.30111   
   221. RY*(   8) C  10                  0.00008     1.68753   
   222. RY*(   9) C  10                  0.00006     2.66643   
   223. RY*(  10) C  10                  0.00003     0.56223   
   224. RY*(  11) C  10                  0.00003     1.83419   
   225. RY*(  12) C  10                  0.00001     2.24470   
   226. RY*(  13) C  10                  0.00000     1.50143   
   227. RY*(  14) C  10                  0.00000     2.68861   
   228. RY*(  15) C  10                  0.00000    22.51753   
   229. RY*(  16) C  10                  0.00000     1.71020   
   230. RY*(  17) C  10                  0.00001     1.62156   
   231. RY*(   1) C  11                  0.00561     1.11448   
   232. RY*(   2) C  11                  0.00227     1.09681   
   233. RY*(   3) C  11                  0.00123     0.69932   
   234. RY*(   4) C  11                  0.00060     1.08324   
   235. RY*(   5) C  11                  0.00061     1.46611   
   236. RY*(   6) C  11                  0.00034     1.01640   
   237. RY*(   7) C  11                  0.00019     0.92143   
   238. RY*(   8) C  11                  0.00013     1.20706   
   239. RY*(   9) C  11                  0.00011     3.07689   
   240. RY*(  10) C  11                  0.00008     0.73478   
   241. RY*(  11) C  11                  0.00007     2.64201   
   242. RY*(  12) C  11                  0.00004     1.97812   
   243. RY*(  13) C  11                  0.00002     1.89044   
   244. RY*(  14) C  11                  0.00002     1.91735   
   245. RY*(  15) C  11                  0.00002     3.28721   
   246. RY*(  16) C  11                  0.00000    21.25522   
   247. RY*(  17) C  11                  0.00000     2.90340   
   248. RY*(   1) C  12                  0.00532     1.14506   
   249. RY*(   2) C  12                  0.00226     1.20586   
   250. RY*(   3) C  12                  0.00128     0.57320   
   251. RY*(   4) C  12                  0.00071     1.44894   
   252. RY*(   5) C  12                  0.00059     1.23637   
   253. RY*(   6) C  12                  0.00031     1.04153   
   254. RY*(   7) C  12                  0.00022     0.54181   
   255. RY*(   8) C  12                  0.00012     1.24390   
   256. RY*(   9) C  12                  0.00011     3.02965   
   257. RY*(  10) C  12                  0.00007     1.78846   
   258. RY*(  11) C  12                  0.00006     2.36574   
   259. RY*(  12) C  12                  0.00002     2.96415   
   260. RY*(  13) C  12                  0.00002     1.52800   
   261. RY*(  14) C  12                  0.00002     2.42326   
   262. RY*(  15) C  12                  0.00002     1.72411   
   263. RY*(  16) C  12                  0.00000     2.66212   
   264. RY*(  17) C  12                  0.00000    21.14273   
   265. RY*(   1) C  13                  0.00582     1.13669   
   266. RY*(   2) C  13                  0.00228     1.31611   
   267. RY*(   3) C  13                  0.00075     0.62360   
   268. RY*(   4) C  13                  0.00055     1.62712   
   269. RY*(   5) C  13                  0.00041     1.14517   
   270. RY*(   6) C  13                  0.00032     0.98450   
   271. RY*(   7) C  13                  0.00016     1.32168   
   272. RY*(   8) C  13                  0.00008     1.92639   
   273. RY*(   9) C  13                  0.00006     2.96102   
   274. RY*(  10) C  13                  0.00003     0.64134   
   275. RY*(  11) C  13                  0.00003     1.96213   
   276. RY*(  12) C  13                  0.00001     2.62430   
   277. RY*(  13) C  13                  0.00001     1.66944   
   278. RY*(  14) C  13                  0.00000     1.42450   
   279. RY*(  15) C  13                  0.00000    22.10849   
   280. RY*(  16) C  13                  0.00001     1.35408   
   281. RY*(  17) C  13                  0.00000     2.38255   
   282. RY*(   1) C  14                  0.00541     1.12804   
   283. RY*(   2) C  14                  0.00228     1.32857   
   284. RY*(   3) C  14                  0.00075     0.97721   
   285. RY*(   4) C  14                  0.00052     1.23968   
   286. RY*(   5) C  14                  0.00042     1.23462   
   287. RY*(   6) C  14                  0.00032     1.00839   
   288. RY*(   7) C  14                  0.00018     1.65310   
   289. RY*(   8) C  14                  0.00007     1.30793   
   290. RY*(   9) C  14                  0.00005     2.92919   
   291. RY*(  10) C  14                  0.00002     2.71730   
   292. RY*(  11) C  14                  0.00000    21.40660   
   293. RY*(  12) C  14                  0.00001     1.78925   
   294. RY*(  13) C  14                  0.00001     1.61995   
   295. RY*(  14) C  14                  0.00001     0.47851   
   296. RY*(  15) C  14                  0.00000     2.30640   
   297. RY*(  16) C  14                  0.00001     1.37857   
   298. RY*(  17) C  14                  0.00000     2.68092   
   299. RY*(   1) C  15                  0.00494     1.20421   
   300. RY*(   2) C  15                  0.00287     1.14510   
   301. RY*(   3) C  15                  0.00081     0.55635   
   302. RY*(   4) C  15                  0.00063     0.86885   
   303. RY*(   5) C  15                  0.00059     1.63502   
   304. RY*(   6) C  15                  0.00022     1.23798   
   305. RY*(   7) C  15                  0.00022     2.59361   
   306. RY*(   8) C  15                  0.00008     0.81628   
   307. RY*(   9) C  15                  0.00009     0.77776   
   308. RY*(  10) C  15                  0.00006     4.20372   
   309. RY*(  11) C  15                  0.00004     2.16861   
   310. RY*(  12) C  15                  0.00004     1.30682   
   311. RY*(  13) C  15                  0.00001     1.08472   
   312. RY*(  14) C  15                  0.00000    21.44229   
   313. RY*(  15) C  15                  0.00001     1.66620   
   314. RY*(  16) C  15                  0.00001     1.93387   
   315. RY*(  17) C  15                  0.00000     2.74570   
   316. RY*(   1) C  16                  0.00800     1.20142   
   317. RY*(   2) C  16                  0.00358     1.54912   
   318. RY*(   3) C  16                  0.00236     1.53717   
   319. RY*(   4) C  16                  0.00187     1.98191   
   320. RY*(   5) C  16                  0.00136     1.93992   
   321. RY*(   6) C  16                  0.00098     1.51484   
   322. RY*(   7) C  16                  0.00034     0.80517   
   323. RY*(   8) C  16                  0.00027     1.32257   
   324. RY*(   9) C  16                  0.00022     1.00217   
   325. RY*(  10) C  16                  0.00014     1.82697   
   326. RY*(  11) C  16                  0.00010     0.66835   
   327. RY*(  12) C  16                  0.00008     3.61675   
   328. RY*(  13) C  16                  0.00005     3.55841   
   329. RY*(  14) C  16                  0.00002     0.94028   
   330. RY*(  15) C  16                  0.00001     2.83286   
   331. RY*(  16) C  16                  0.00002     2.81181   
   332. RY*(  17) C  16                  0.00001    18.74262   
   333. RY*(   1) H  17                  0.00112     0.83374   
   334. RY*(   2) H  17                  0.00010     2.00674   
   335. RY*(   1) H  18                  0.00045     1.72229   
   336. RY*(   2) H  18                  0.00023     1.47804   
   337. RY*(   1) H  19                  0.00243     0.58248   
   338. RY*(   2) H  19                  0.00019     2.45809   
   339. RY*(   1) H  20                  0.00054     1.28654   
   340. RY*(   2) H  20                  0.00019     1.55294   
   341. RY*(   1) H  21                  0.00048     0.71589   
   342. RY*(   2) H  21                  0.00016     2.07487   
   343. RY*(   1) H  22                  0.00037     0.78248   
   344. RY*(   2) H  22                  0.00016     2.00420   
   345. RY*(   1) H  23                  0.00049     0.73214   
   346. RY*(   2) H  23                  0.00016     2.06896   
   347. RY*(   1) H  24                  0.00073     1.28017   
   348. RY*(   2) H  24                  0.00014     1.57827   
   349. RY*(   1) H  25                  0.00084     1.22486   
   350. RY*(   2) H  25                  0.00021     1.63468   
   351. RY*(   1) H  26                  0.00040     0.74924   
   352. RY*(   2) H  26                  0.00017     2.05116   
   353. RY*(   1) H  27                  0.00040     0.82871   
   354. RY*(   2) H  27                  0.00017     1.95491   
   355. RY*(   1) H  28                  0.00066     0.94443   
   356. RY*(   2) H  28                  0.00017     1.76997   
   357. RY*(   1) F  29                  0.00222     0.67089   
   358. RY*(   2) F  29                  0.00189     0.71161   
   359. RY*(   3) F  29                  0.00081     0.63651   
   360. RY*(   4) F  29                  0.00037     1.25062   
   361. RY*(   5) F  29                  0.00006     2.09690   
   362. RY*(   6) F  29                  0.00005     2.25601   
   363. RY*(   7) F  29                  0.00003     3.54954   
   364. RY*(   8) F  29                  0.00003     1.91157   
   365. RY*(   9) F  29                  0.00000     6.35598   
   366. RY*(  10) F  29                  0.00000    66.65147   
   367. RY*(  11) F  29                  0.00000     6.38571   
   368. RY*(  12) F  29                  0.00001     4.73032   
   369. RY*(  13) F  29                  0.00000     3.52235   
   370. RY*(  14) F  29                  0.00000     3.77409   
   371. RY*(  15) F  29                  0.00001     3.42141   
   372. RY*(  16) F  29                  0.00000     3.77166   
   373. RY*(  17) F  29                  0.00001     3.86611   
   374. BD*(   1) C   1 - N   2          0.06077     0.54111   
   375. BD*(   1) C   1 - O   3          0.26252     0.06307  376(g),96(g),63(g),66(g)
   376. BD*(   2) C   1 - O   3          0.01517     0.64453   
   377. BD*(   1) C   1 - H  17          0.05427     0.42072   
   378. BD*(   1) N   2 - C   4          0.03423     0.39176   
   379. BD*(   1) N   2 - H  18          0.01346     0.46738   
   380. BD*(   1) C   4 - C   5          0.03021     0.45534   
   381. BD*(   1) C   4 - C   6          0.03798     0.44899   
   382. BD*(   1) C   4 - H  19          0.02404     0.44989   
   383. BD*(   1) C   5 - C   7          0.02372     0.63243   
   384. BD*(   1) C   5 - C  11          0.02570     0.62791   
   385. BD*(   2) C   5 - C  11          0.35642     0.05619  395(v),390(v),233(g),387(r)
                                                    378(v),165(v),381(v),216(v)
                                                    131(g)
   386. BD*(   1) C   6 - C  12          0.02151     0.62932   
   387. BD*(   2) C   6 - C  12          0.35207     0.05376  403(v),408(v),250(g),385(r)
                                                    380(v),382(v),267(v),148(g)
   388. BD*(   1) C   6 - C  16          0.03261     0.61595   
   389. BD*(   1) C   7 - C   8          0.01534     0.63282   
   390. BD*(   2) C   7 - C   8          0.32132     0.05806  395(v),385(v),182(g),165(g)
                                                    167(g)
   391. BD*(   1) C   7 - H  20          0.01423     0.49722   
   392. BD*(   1) C   8 - C   9          0.01616     0.63261   
   393. BD*(   1) C   8 - H  21          0.01321     0.50265   
   394. BD*(   1) C   9 - C  10          0.01618     0.63310   
   395. BD*(   2) C   9 - C  10          0.32536     0.05717  390(v),385(v),199(g),216(g)
                                                    210(g)
   396. BD*(   1) C   9 - H  22          0.01341     0.50490   
   397. BD*(   1) C  10 - C  11          0.01576     0.63334   
   398. BD*(   1) C  10 - H  23          0.01334     0.50208   
   399. BD*(   1) C  11 - H  24          0.01469     0.49881   
   400. BD*(   1) C  12 - C  13          0.01516     0.63112   
   401. BD*(   1) C  12 - H  25          0.01531     0.49883   
   402. BD*(   1) C  13 - C  14          0.01559     0.63335   
   403. BD*(   2) C  13 - C  14          0.32655     0.05492  387(v),408(v),284(g),267(g)
                                                    301(v),268(g),295(g)
   404. BD*(   1) C  13 - H  26          0.01314     0.50269   
   405. BD*(   1) C  14 - C  15          0.01449     0.62575   
   406. BD*(   1) C  14 - H  27          0.01293     0.50263   
   407. BD*(   1) C  15 - C  16          0.02514     0.61847   
   408. BD*(   2) C  15 - C  16          0.35651     0.04394  387(v),403(v),301(g),322(g)
                                                    303(g),318(g)
   409. BD*(   1) C  15 - H  28          0.01193     0.48794   
   410. BD*(   1) C  16 - F  29          0.03053     0.32598   
       -------------------------------
              Total Lewis  116.79619  ( 97.3302%)
        Valence non-Lewis    2.96098  (  2.4675%)
        Rydberg non-Lewis    0.24283  (  0.2024%)
       -------------------------------
            Total unit  1  120.00000  (100.0000%)
           Charge unit  1    0.00000
 D1PCM: PCM CHGder 1st derivatives, ID1Alg=3 FixD1E=F DoIter=F DoCFld=F I1PDM=0.
 Calling FoFJK, ICntrl=      2127 FMM=F ISym2X=0 I1Cent= 0 IOpClX= 0 NMat=1 NMatS=1 NMatT=0.
 -------------------------------------------------------------------
 Center     Atomic                   Forces (Hartrees/Bohr)
 Number     Number              X              Y              Z
 -------------------------------------------------------------------
      1        6          -0.000008965    0.000001963    0.000002573
      2        7           0.001045512   -0.000209841   -0.000473386
      3        8           0.000010448    0.000003135   -0.000002708
      4        6          -0.000912628    0.000140888    0.000451341
      5        6           0.000008592    0.000003819   -0.000004589
      6        6          -0.001311526    0.000377249    0.000446642
      7        6           0.000006354    0.000001133    0.000002307
      8        6          -0.000003625   -0.000000603   -0.000001760
      9        6           0.000002152   -0.000002363   -0.000009647
     10        6           0.000006207   -0.000004266    0.000004073
     11        6          -0.000007506   -0.000002144    0.000000374
     12        6          -0.000002569   -0.000002761   -0.000001496
     13        6           0.000000847    0.000004542    0.000002333
     14        6          -0.000004613   -0.000003942    0.000006290
     15        6          -0.000003599    0.000001206   -0.000002054
     16        6           0.001174297   -0.000307582   -0.000415737
     17        1           0.000003655    0.000000108   -0.000002224
     18        1           0.000003190    0.000001288   -0.000003494
     19        1           0.000002059   -0.000000150    0.000003131
     20        1           0.000001669    0.000002084   -0.000002044
     21        1           0.000004124    0.000000498   -0.000002871
     22        1           0.000001157   -0.000002136   -0.000001980
     23        1          -0.000002011   -0.000003767   -0.000003556
     24        1           0.000001056   -0.000002874   -0.000000236
     25        1           0.000000386    0.000002424    0.000001496
     26        1          -0.000004418   -0.000000559    0.000002248
     27        1          -0.000004562    0.000000283    0.000003920
     28        1          -0.000002217    0.000001725    0.000004804
     29        9          -0.000003467    0.000000646   -0.000003751
 -------------------------------------------------------------------
 Cartesian Forces:  Max     0.001311526 RMS     0.000265378

 GradGradGradGradGradGradGradGradGradGradGradGradGradGradGradGradGradGrad
 Berny optimization.
 FormGI is forming the generalized inverse of G from B-inverse, IUseBI=4.
 Internal  Forces:  Max     0.001108166 RMS     0.000148846
 Search for a local minimum.
 Step number   1 out of a maximum of  158
 All quantities printed in internal units (Hartrees-Bohrs-Radians)
 Mixed Optimization -- En-DIIS/RFO-DIIS
 Second derivative matrix not updated -- first step.
 ITU=  0
     Eigenvalues ---    0.00483   0.00493   0.00933   0.01488   0.01494
     Eigenvalues ---    0.01514   0.02165   0.02174   0.02182   0.02182
     Eigenvalues ---    0.02187   0.02188   0.02189   0.02190   0.02190
     Eigenvalues ---    0.02192   0.02193   0.02201   0.02204   0.02253
     Eigenvalues ---    0.02266   0.02292   0.02387   0.02387   0.04932
     Eigenvalues ---    0.06098   0.06763   0.15999   0.16000   0.16000
     Eigenvalues ---    0.16000   0.16000   0.16000   0.16000   0.16000
     Eigenvalues ---    0.16000   0.16000   0.16000   0.18353   0.18947
     Eigenvalues ---    0.22000   0.22000   0.22000   0.22000   0.22000
     Eigenvalues ---    0.22496   0.23472   0.24486   0.24975   0.24985
     Eigenvalues ---    0.24999   0.30230   0.30305   0.33790   0.34421
     Eigenvalues ---    0.35287   0.35332   0.35500   0.35503   0.35504
     Eigenvalues ---    0.35520   0.35577   0.35580   0.35583   0.37296
     Eigenvalues ---    0.42421   0.42539   0.42811   0.42990   0.45960
     Eigenvalues ---    0.46609   0.46744   0.46839   0.46899   0.46929
     Eigenvalues ---    0.46980   0.47252   0.48443   0.54587   0.55563
     Eigenvalues ---    0.95632
 RFO step:  Lambda=-3.41048506D-04 EMin= 4.82522165D-03
 Linear search not attempted -- first point.
 Iteration  1 RMS(Cart)=  0.06837889 RMS(Int)=  0.00148926
 Iteration  2 RMS(Cart)=  0.00256563 RMS(Int)=  0.00001522
 Iteration  3 RMS(Cart)=  0.00000313 RMS(Int)=  0.00001513
 Iteration  4 RMS(Cart)=  0.00000000 RMS(Int)=  0.00001513
 Variable       Old X    -DE/DX   Delta X   Delta X   Delta X     New X
                                 (Linear)    (Quad)   (Total)
    R1        2.54635  -0.00000   0.00000  -0.00000  -0.00000   2.54635
    R2        2.30441   0.00001   0.00000   0.00001   0.00001   2.30442
    R3        2.07687   0.00000   0.00000   0.00000   0.00000   2.07687
    R4        2.75403   0.00001   0.00000   0.00003   0.00003   2.75406
    R5        1.90877  -0.00000   0.00000  -0.00001  -0.00001   1.90876
    R6        2.87360  -0.00001   0.00000  -0.00002  -0.00002   2.87358
    R7        2.87508   0.00000   0.00000   0.00001   0.00001   2.87509
    R8        2.06626  -0.00000   0.00000  -0.00001  -0.00001   2.06625
    R9        2.63434  -0.00000   0.00000  -0.00000  -0.00000   2.63434
   R10        2.63580   0.00000   0.00000   0.00000   0.00000   2.63580
   R11        2.63029  -0.00000   0.00000  -0.00003  -0.00002   2.63027
   R12        2.62736  -0.00000   0.00000  -0.00003  -0.00002   2.62734
   R13        2.62991   0.00000   0.00000   0.00001   0.00001   2.62992
   R14        2.05138  -0.00000   0.00000  -0.00000  -0.00000   2.05138
   R15        2.63183  -0.00000   0.00000  -0.00001  -0.00001   2.63182
   R16        2.04870  -0.00000   0.00000  -0.00000  -0.00000   2.04870
   R17        2.63101   0.00000   0.00000   0.00001   0.00001   2.63102
   R18        2.04864  -0.00000   0.00000  -0.00000  -0.00000   2.04864
   R19        2.63117  -0.00000   0.00000  -0.00001  -0.00001   2.63116
   R20        2.04866  -0.00000   0.00000  -0.00000  -0.00000   2.04866
   R21        2.05212   0.00000   0.00000   0.00000   0.00000   2.05212
   R22        2.63392   0.00000   0.00000   0.00001   0.00001   2.63393
   R23        2.04839  -0.00000   0.00000  -0.00001  -0.00001   2.04839
   R24        2.62752  -0.00000   0.00000   0.00002   0.00001   2.62753
   R25        2.04743  -0.00000   0.00000  -0.00000  -0.00000   2.04743
   R26        2.63234   0.00000   0.00000   0.00003   0.00002   2.63236
   R27        2.04748  -0.00000   0.00000  -0.00000  -0.00000   2.04748
   R28        2.60911  -0.00000   0.00000  -0.00001  -0.00001   2.60910
   R29        2.04739   0.00000   0.00000   0.00000   0.00000   2.04739
   R30        2.55501   0.00001   0.00000   0.00001   0.00001   2.55502
    A1        2.17084   0.00000   0.00000   0.00001   0.00001   2.17085
    A2        1.97548   0.00000   0.00000   0.00000   0.00000   1.97548
    A3        2.13686  -0.00000   0.00000  -0.00001  -0.00001   2.13685
    A4        2.13319   0.00000   0.00000   0.00002   0.00002   2.13320
    A5        2.07420  -0.00000   0.00000  -0.00000  -0.00000   2.07420
    A6        2.07572  -0.00000   0.00000  -0.00002  -0.00002   2.07570
    A7        1.89392   0.00052   0.00000   0.00508   0.00507   1.89899
    A8        1.96215  -0.00012   0.00000   0.00080   0.00078   1.96293
    A9        1.86561  -0.00042   0.00000  -0.00665  -0.00665   1.85895
   A10        1.95953   0.00003   0.00000   0.00279   0.00277   1.96230
   A11        1.89502   0.00002   0.00000   0.00044   0.00046   1.89547
   A12        1.88424  -0.00005   0.00000  -0.00304  -0.00304   1.88120
   A13        2.09154   0.00000   0.00000   0.00000   0.00000   2.09154
   A14        2.10695  -0.00000   0.00000  -0.00001  -0.00001   2.10694
   A15        2.08385   0.00000   0.00000   0.00000   0.00000   2.08386
   A16        2.16446   0.00001   0.00000   0.00033   0.00022   2.16468
   A17        2.07537  -0.00001   0.00000   0.00023   0.00012   2.07550
   A18        2.04287   0.00001   0.00000   0.00019   0.00012   2.04299
   A19        2.10110   0.00000   0.00000   0.00000   0.00000   2.10110
   A20        2.08763   0.00000   0.00000   0.00001   0.00001   2.08764
   A21        2.09444  -0.00000   0.00000  -0.00001  -0.00001   2.09443
   A22        2.09500  -0.00000   0.00000  -0.00000  -0.00000   2.09499
   A23        2.09134  -0.00000   0.00000  -0.00000  -0.00000   2.09134
   A24        2.09684   0.00000   0.00000   0.00001   0.00001   2.09685
   A25        2.09100   0.00000   0.00000   0.00000   0.00000   2.09100
   A26        2.09614   0.00000   0.00000   0.00001   0.00001   2.09614
   A27        2.09604  -0.00000   0.00000  -0.00001  -0.00001   2.09603
   A28        2.09598   0.00000   0.00000   0.00000   0.00000   2.09598
   A29        2.09658  -0.00000   0.00000  -0.00001  -0.00001   2.09657
   A30        2.09062   0.00000   0.00000   0.00001   0.00001   2.09063
   A31        2.09942  -0.00000   0.00000  -0.00000  -0.00000   2.09942
   A32        2.09214  -0.00000   0.00000  -0.00001  -0.00001   2.09213
   A33        2.09161   0.00000   0.00000   0.00001   0.00001   2.09162
   A34        2.11182  -0.00001   0.00000  -0.00012  -0.00011   2.11171
   A35        2.07909   0.00001   0.00000   0.00007   0.00007   2.07916
   A36        2.09227   0.00000   0.00000   0.00005   0.00004   2.09231
   A37        2.09768   0.00000   0.00000   0.00000  -0.00000   2.09768
   A38        2.08909  -0.00000   0.00000  -0.00000  -0.00000   2.08909
   A39        2.09642   0.00000   0.00000   0.00000   0.00000   2.09642
   A40        2.09333   0.00000   0.00000   0.00005   0.00004   2.09337
   A41        2.10215  -0.00000   0.00000  -0.00003  -0.00002   2.10213
   A42        2.08770  -0.00000   0.00000  -0.00003  -0.00003   2.08767
   A43        2.06538  -0.00000   0.00000  -0.00002  -0.00002   2.06536
   A44        2.12981   0.00000   0.00000   0.00000   0.00000   2.12981
   A45        2.08799   0.00000   0.00000   0.00002   0.00002   2.08801
   A46        2.15529  -0.00000   0.00000  -0.00009  -0.00008   2.15521
   A47        2.05844  -0.00000   0.00000   0.00004   0.00003   2.05848
   A48        2.06943   0.00000   0.00000   0.00006   0.00005   2.06949
    D1        0.02769   0.00000   0.00000   0.00000   0.00000   0.02769
    D2       -3.12770  -0.00000   0.00000  -0.00001  -0.00001  -3.12770
    D3       -3.11238   0.00000   0.00000   0.00002   0.00002  -3.11236
    D4        0.01542   0.00000   0.00000   0.00001   0.00001   0.01543
    D5        2.70611  -0.00009   0.00000  -0.00276  -0.00277   2.70334
    D6       -1.39909   0.00024   0.00000   0.00511   0.00510  -1.39398
    D7        0.66542  -0.00015   0.00000  -0.00236  -0.00235   0.66307
    D8       -0.42168  -0.00009   0.00000  -0.00275  -0.00276  -0.42444
    D9        1.75631   0.00024   0.00000   0.00512   0.00511   1.76143
   D10       -2.46237  -0.00015   0.00000  -0.00235  -0.00234  -2.46470
   D11       -1.65947   0.00015   0.00000   0.00347   0.00348  -1.65599
   D12        1.43772   0.00015   0.00000   0.00339   0.00340   1.44112
   D13        2.44417  -0.00009   0.00000  -0.00321  -0.00322   2.44096
   D14       -0.74182  -0.00009   0.00000  -0.00329  -0.00329  -0.74511
   D15        0.36225  -0.00006   0.00000  -0.00144  -0.00144   0.36081
   D16       -2.82374  -0.00006   0.00000  -0.00152  -0.00151  -2.82525
   D17       -0.14022  -0.00069   0.00000  -0.08814  -0.08814  -0.22837
   D18        3.03573  -0.00111   0.00000  -0.11531  -0.11531   2.92042
   D19        2.00125  -0.00008   0.00000  -0.07875  -0.07875   1.92250
   D20       -1.10599  -0.00050   0.00000  -0.10592  -0.10592  -1.21190
   D21       -2.19372  -0.00008   0.00000  -0.07850  -0.07851  -2.27223
   D22        0.98223  -0.00049   0.00000  -0.10567  -0.10567   0.87656
   D23        3.10151  -0.00000   0.00000  -0.00004  -0.00004   3.10147
   D24       -0.04556  -0.00000   0.00000  -0.00006  -0.00006  -0.04562
   D25        0.00372   0.00000   0.00000   0.00004   0.00004   0.00376
   D26        3.13984   0.00000   0.00000   0.00002   0.00002   3.13986
   D27       -3.09569   0.00000   0.00000   0.00005   0.00005  -3.09564
   D28        0.05251   0.00000   0.00000   0.00003   0.00003   0.05254
   D29        0.00170  -0.00000   0.00000  -0.00002  -0.00002   0.00167
   D30       -3.13329  -0.00000   0.00000  -0.00004  -0.00004  -3.13333
   D31       -3.10926  -0.00022   0.00000  -0.01466  -0.01466  -3.12392
   D32        0.03037  -0.00025   0.00000  -0.01616  -0.01616   0.01421
   D33       -0.00144   0.00018   0.00000   0.01204   0.01204   0.01060
   D34        3.13819   0.00016   0.00000   0.01054   0.01054  -3.13446
   D35        3.11164   0.00020   0.00000   0.01333   0.01333   3.12497
   D36       -0.03734   0.00023   0.00000   0.01504   0.01504  -0.02230
   D37        0.00203  -0.00018   0.00000  -0.01195  -0.01195  -0.00993
   D38        3.13623  -0.00016   0.00000  -0.01024  -0.01024   3.12599
   D39       -0.00540  -0.00000   0.00000  -0.00002  -0.00002  -0.00541
   D40        3.13370  -0.00000   0.00000  -0.00003  -0.00003   3.13367
   D41       -3.14149   0.00000   0.00000   0.00000   0.00000  -3.14149
   D42       -0.00240  -0.00000   0.00000  -0.00001  -0.00001  -0.00241
   D43        0.00163  -0.00000   0.00000  -0.00002  -0.00002   0.00160
   D44        3.13992  -0.00000   0.00000  -0.00000  -0.00000   3.13992
   D45       -3.13746  -0.00000   0.00000  -0.00001  -0.00001  -3.13747
   D46        0.00083   0.00000   0.00000   0.00002   0.00002   0.00085
   D47        0.00377   0.00000   0.00000   0.00004   0.00004   0.00381
   D48        3.13976   0.00000   0.00000   0.00002   0.00002   3.13979
   D49       -3.13452   0.00000   0.00000   0.00002   0.00002  -3.13451
   D50        0.00147  -0.00000   0.00000   0.00000   0.00000   0.00147
   D51       -0.00544  -0.00000   0.00000  -0.00002  -0.00002  -0.00546
   D52        3.12954   0.00000   0.00000   0.00000   0.00000   3.12954
   D53       -3.14146  -0.00000   0.00000   0.00000   0.00000  -3.14146
   D54       -0.00647   0.00000   0.00000   0.00002   0.00002  -0.00645
   D55        0.00148  -0.00008   0.00000  -0.00527  -0.00527  -0.00378
   D56       -3.14078  -0.00005   0.00000  -0.00342  -0.00342   3.13898
   D57       -3.13813  -0.00006   0.00000  -0.00375  -0.00375   3.14130
   D58        0.00279  -0.00003   0.00000  -0.00191  -0.00191   0.00088
   D59       -0.00198  -0.00004   0.00000  -0.00243  -0.00243  -0.00442
   D60       -3.14131   0.00001   0.00000   0.00101   0.00101  -3.14029
   D61        3.14028  -0.00006   0.00000  -0.00428  -0.00428   3.13600
   D62        0.00096  -0.00001   0.00000  -0.00084  -0.00084   0.00012
   D63        0.00246   0.00004   0.00000   0.00278   0.00278   0.00524
   D64       -3.13846   0.00006   0.00000   0.00423   0.00423  -3.13423
   D65       -3.14139  -0.00001   0.00000  -0.00064  -0.00064   3.14116
   D66        0.00088   0.00001   0.00000   0.00081   0.00081   0.00169
   D67       -0.00256   0.00007   0.00000   0.00466   0.00466   0.00210
   D68       -3.13671   0.00005   0.00000   0.00293   0.00293  -3.13378
   D69        3.13838   0.00005   0.00000   0.00324   0.00324  -3.14156
   D70        0.00422   0.00002   0.00000   0.00152   0.00152   0.00574
         Item               Value     Threshold  Converged?
 Maximum Force            0.001108     0.000450     NO 
 RMS     Force            0.000149     0.000300     YES
 Maximum Displacement     0.341585     0.001800     NO 
 RMS     Displacement     0.068653     0.001200     NO 
 Predicted change in Energy=-1.803794D-04
 GradGradGradGradGradGradGradGradGradGradGradGradGradGradGradGradGradGrad

                          Input orientation:                          
 ---------------------------------------------------------------------
 Center     Atomic      Atomic             Coordinates (Angstroms)
 Number     Number       Type             X           Y           Z
 ---------------------------------------------------------------------
      1          6           0        0.075284   -3.783185   -0.172245
      2          7           0       -1.050228   -3.042421   -0.159601
      3          8           0        1.134288   -3.418506   -0.654495
      4          6           0       -1.115962   -1.718374   -0.765033
      5          6           0       -2.559027   -1.423306   -1.142946
      6          6           0       -0.517465   -0.640849    0.126877
      7          6           0       -3.004086   -1.684278   -2.437990
      8          6           0       -4.334094   -1.463453   -2.783133
      9          6           0       -5.231112   -0.985142   -1.831193
     10          6           0       -4.792657   -0.727192   -0.535178
     11          6           0       -3.460254   -0.942511   -0.193152
     12          6           0       -0.207100   -0.826077    1.471008
     13          6           0        0.320696    0.212991    2.235527
     14          6           0        0.550400    1.457673    1.659943
     15          6           0        0.257401    1.666077    0.314162
     16          6           0       -0.265245    0.615265   -0.413099
     17          1           0       -0.049359   -4.767758    0.299928
     18          1           0       -1.879259   -3.423092    0.274041
     19          1           0       -0.518419   -1.764853   -1.679549
     20          1           0       -2.305329   -2.057017   -3.180426
     21          1           0       -4.668785   -1.662511   -3.794907
     22          1           0       -6.267039   -0.811271   -2.099295
     23          1           0       -5.486111   -0.353179    0.209484
     24          1           0       -3.120149   -0.729317    0.815874
     25          1           0       -0.383930   -1.794491    1.924742
     26          1           0        0.552409    0.046267    3.280700
     27          1           0        0.961659    2.267942    2.250078
     28          1           0        0.429189    2.619811   -0.170303
     29          9           0       -0.542818    0.809562   -1.722017
 ---------------------------------------------------------------------
                    Distance matrix (angstroms):
                    1          2          3          4          5
     1  C    0.000000
     2  N    1.347468   0.000000
     3  O    1.219444   2.271227   0.000000
     4  C    2.456401   1.457385   2.822461   0.000000
     5  C    3.667545   2.421771   4.226107   1.520632   0.000000
     6  C    3.211713   2.476581   3.324786   1.521434   2.528372
     7  C    4.361368   3.294415   4.828513   2.522888   1.394031
     8  C    5.624990   4.489970   6.185186   3.807110   2.417165
     9  C    6.224066   4.950394   6.915503   4.313790   2.793870
    10  C    5.759138   4.416687   6.510460   3.814888   2.417243
    11  C    4.535405   3.196713   5.239580   2.534703   1.394806
    12  C    3.394776   2.877834   3.610785   2.573345   3.566651
    13  C    4.671939   4.267761   4.711892   3.846754   4.731211
    14  C    5.572185   5.111125   5.429058   4.329497   5.081807
    15  C    5.473957   4.909613   5.249781   3.808582   4.427156
    16  C    4.418182   3.749550   4.276478   2.508674   3.154344
    17  H    1.099031   2.046874   2.032837   3.401548   4.423311
    18  H    2.036928   1.010073   3.153357   2.137372   2.543439
    19  H    2.588071   2.055540   2.552791   1.093415   2.137446
    20  H    4.206677   3.416385   4.479391   2.713558   2.148785
    21  H    6.334598   5.311643   6.827983   4.669669   3.397233
    22  H    7.264355   5.996295   7.979020   5.397841   3.877956
    23  H    6.545210   5.200510   7.346588   4.680988   3.397360
    24  H    4.529159   3.253701   5.243467   2.737566   2.152546
    25  H    2.926284   2.519081   3.405124   2.788648   3.778827
    26  H    5.178337   4.893272   5.275319   4.718620   5.604402
    27  H    6.577952   6.168809   6.387647   5.412774   6.126430
    28  H    6.412770   5.852322   6.098596   4.643388   5.120768
    29  F    4.886427   4.187647   4.672135   2.763110   3.063678
                    6          7          8          9         10
     6  C    0.000000
     7  C    3.721636   0.000000
     8  C    4.869444   1.391692   0.000000
     9  C    5.115764   2.411770   1.392699   0.000000
    10  C    4.327013   2.781312   2.409494   1.392277   0.000000
    11  C    2.975471   2.407822   2.782620   2.412661   1.392351
    12  C    1.391878   4.882613   5.961211   6.014194   5.006186
    13  C    2.424451   6.041157   7.047303   6.985436   5.891276
    14  C    2.809702   6.268914   7.220261   7.182009   6.175796
    15  C    2.440779   5.425543   6.361526   6.461833   5.652628
    16  C    1.390327   4.109664   5.147199   5.406675   4.723829
    17  H    4.156976   5.072914   6.227572   6.760209   6.286689
    18  H    3.101131   3.412305   4.383231   4.648713   4.051001
    19  H    2.127571   2.600051   3.983480   4.779165   4.544825
    20  H    4.017492   1.085545   2.150825   3.395520   3.866856
    21  H    5.801520   2.147770   1.084126   2.152025   3.393523
    22  H    6.167859   3.394660   2.151569   1.084092   2.151123
    23  H    4.977652   3.865409   3.393465   2.151457   1.084106
    24  H    2.693790   3.393089   3.868523   3.395376   2.150031
    25  H    2.140337   5.090265   6.154467   6.185246   5.160157
    26  H    3.400494   6.953190   7.932668   7.787449   6.612783
    27  H    3.893181   7.302408   8.203750   8.098749   7.059790
    28  H    3.408281   5.954408   6.796233   6.913267   6.213151
    29  F    2.350052   3.576269   4.546025   5.021254   4.672402
                   11         12         13         14         15
    11  C    0.000000
    12  C    3.655954   0.000000
    13  C    4.639963   1.393815   0.000000
    14  C    5.027941   2.413508   1.390430   0.000000
    15  C    4.569798   2.786555   2.409794   1.392985   0.000000
    16  C    3.561338   2.372911   2.742329   2.381686   1.380678
    17  H    5.148772   4.114992   5.356431   6.400418   6.441160
    18  H    2.978439   3.312602   4.680634   5.625463   5.519652
    19  H    3.397060   3.302156   4.465848   4.762274   4.043273
    20  H    3.391133   5.249154   6.432845   6.628530   5.713244
    21  H    3.866728   6.952418   8.048513   8.168894   7.227119
    22  H    3.395386   7.033502   7.952235   8.109097   7.384466
    23  H    2.147911   5.448214   6.176116   6.467030   6.089029
    24  H    1.085936   2.987376   3.839632   4.355262   4.171027
    25  H    3.830812   1.083959   2.150132   3.394063   3.870504
    26  H    5.398777   2.147748   1.083455   2.149168   3.392810
    27  H    5.985791   3.397926   2.152642   1.083480   2.146158
    28  H    5.274318   3.869485   3.404787   2.171418   1.083433
    29  F    3.730767   3.603253   4.094350   3.612869   2.349466
                   16         17         18         19         20
    16  C    0.000000
    17  H    5.434331   0.000000
    18  H    4.402900   2.270976   0.000000
    19  H    2.707943   3.627091   2.901406   0.000000
    20  H    4.354438   4.954834   3.739123   2.351816   0.000000
    21  H    6.001338   6.910089   5.238076   4.659479   2.473691
    22  H    6.395295   7.750458   5.630892   5.842271   4.291372
    23  H    5.346301   7.003924   4.736868   5.499021   4.950953
    24  H    3.386554   5.099506   3.014932   3.750795   4.289188
    25  H    3.359540   3.404744   2.759197   3.606921   5.461084
    26  H    3.825763   5.694029   5.195138   5.388033   7.371337
    27  H    3.365879   7.370639   6.660586   5.822030   7.672604
    28  H    2.135274   7.417972   6.484062   4.732976   6.197673
    29  F    1.352059   5.953005   4.866794   2.574881   3.667517
                   21         22         23         24         25
    21  H    0.000000
    22  H    2.480751   0.000000
    23  H    4.291564   2.479951   0.000000
    24  H    4.952618   4.290436   2.471227   0.000000
    25  H    7.147852   7.195177   5.572409   3.138643   0.000000
    26  H    8.957957   8.728378   6.786431   4.490498   2.470575
    27  H    9.148344   8.980683   7.253139   5.263236   4.291831
    28  H    7.580592   7.767419   6.631266   4.978655   4.953427
    29  F    5.237521   5.961220   5.433122   3.930861   4.483881
                   26         27         28         29
    26  H    0.000000
    27  H    2.483044   0.000000
    28  H    4.306708   2.503114   0.000000
    29  F    5.177771   4.490864   2.574803   0.000000
 Symmetry turned off by external request.
 Stoichiometry    C14H12FNO
 Framework group  C1[X(C14H12FNO)]
 Deg. of freedom    81
 Full point group                 C1      NOp   1
 Rotational constants (GHZ):           0.6412826           0.3820417           0.3006786
 Standard basis: 6-311+G(d) (5D, 7F)
   410 basis functions,   672 primitive gaussians,   427 cartesian basis functions
    60 alpha electrons       60 beta electrons
       nuclear repulsion energy      1149.8762010855 Hartrees.
 NAtoms=   29 NActive=   29 NUniq=   29 SFac= 1.00D+00 NAtFMM=   60 NAOKFM=F Big=F
 Integral buffers will be    131072 words long.
 Raffenetti 2 integral format.
 Two-electron integral symmetry is turned off.
 ------------------------------------------------------------------------------
 Polarizable Continuum Model (PCM)
 =================================
 Model                : PCM.
 Atomic radii         : UFF (Universal Force Field).
 Polarization charges : Total charges.
 Charge compensation  : None.
 Solution method      : On-the-fly selection.
 Cavity type          : Scaled VdW (van der Waals Surface) (Alpha=1.100).
 Cavity algorithm     : GePol (No added spheres)
                        Default sphere list used, NSphG=   29.
                        Lebedev-Laikov grids with approx.  5.0 points / Ang**2.
                        Smoothing algorithm: York/Karplus (Gamma=1.0000).
                        Polarization charges: spherical gaussians, with
                                              point-specific exponents (IZeta= 3).
                        Self-potential: point-specific (ISelfS= 7).
                        Self-field    : sphere-specific E.n sum rule (ISelfD= 2).
 1st derivatives      : Analytical E(r).r(x)/FMM algorithm (CHGder, D1EAlg=3).
                        Cavity 1st derivative terms included.
 Solvent              : DiMethylSulfoxide, Eps=  46.826000 Eps(inf)=   2.007889
 ------------------------------------------------------------------------------
 One-electron integrals computed using PRISM.
 NBasis=   410 RedAO= T EigKep=  1.11D-06  NBF=   410
 NBsUse=   409 1.00D-06 EigRej=  8.44D-07 NBFU=   409
 Initial guess from the checkpoint file:  "BHFA_oF_M062X.chk"
 B after Tr=     0.021264   -0.000396   -0.011189
         Rot=    1.000000    0.000438   -0.000272    0.000515 Ang=   0.08 deg.
 ExpMin= 4.38D-02 ExpMax= 1.14D+04 ExpMxC= 1.72D+03 IAcc=3 IRadAn=         5 AccDes= 0.00D+00
 Harris functional with IExCor= 1009 and IRadAn=       5 diagonalized for initial guess.
 HarFok:  IExCor= 1009 AccDes= 0.00D+00 IRadAn=         5 IDoV= 1 UseB2=F ITyADJ=14
 ICtDFT=  3500011 ScaDFX=  1.000000  1.000000  1.000000  1.000000
 FoFCou: FMM=F IPFlag=           0 FMFlag=      100000 FMFlg1=           0
         NFxFlg=           0 DoJE=T BraDBF=F KetDBF=T FulRan=T
         wScrn=  0.000000 ICntrl=       500 IOpCl=  0 I1Cent=   200000004 NGrid=           0
         NMat0=    1 NMatS0=      1 NMatT0=    0 NMatD0=    1 NMtDS0=    0 NMtDT0=    0
 Symmetry not used in FoFCou.
 Requested convergence on RMS density matrix=1.00D-08 within 128 cycles.
 Requested convergence on MAX density matrix=1.00D-06.
 Requested convergence on             energy=1.00D-06.
 No special actions if energy rises.
 Inv3:  Mode=1 IEnd=    15828627.
 Iteration    1 A*A^-1 deviation from unit magnitude is 7.11D-15 for    429.
 Iteration    1 A*A^-1 deviation from orthogonality  is 3.29D-15 for   1829    429.
 Iteration    1 A^-1*A deviation from unit magnitude is 6.88D-15 for   2297.
 Iteration    1 A^-1*A deviation from orthogonality  is 4.45D-15 for   2281   1164.
 Error on total polarization charges =  0.01574
 SCF Done:  E(RM062X) =  -770.439355049     A.U. after   14 cycles
            NFock= 14  Conv=0.85D-08     -V/T= 2.0037
 D1PCM: PCM CHGder 1st derivatives, ID1Alg=3 FixD1E=F DoIter=F DoCFld=F I1PDM=0.
 Calling FoFJK, ICntrl=      2127 FMM=F ISym2X=0 I1Cent= 0 IOpClX= 0 NMat=1 NMatS=1 NMatT=0.
 -------------------------------------------------------------------
 Center     Atomic                   Forces (Hartrees/Bohr)
 Number     Number              X              Y              Z
 -------------------------------------------------------------------
      1        6           0.000080713    0.000237027    0.000251352
      2        7          -0.000130098   -0.000016009    0.000230761
      3        8          -0.000011357   -0.000018665   -0.000051991
      4        6          -0.000009856   -0.000099621   -0.000091081
      5        6           0.000462603    0.000055015    0.000331467
      6        6           0.000809571   -0.000256740   -0.000611490
      7        6           0.000056327    0.000086326   -0.000184299
      8        6          -0.000031010   -0.000003735   -0.000029681
      9        6           0.000037166   -0.000023669   -0.000007697
     10        6           0.000004337   -0.000029996    0.000065413
     11        6          -0.000073562    0.000172258    0.000050660
     12        6          -0.000674742    0.000269005    0.000291811
     13        6          -0.000152877   -0.000131890    0.000063842
     14        6           0.000119773    0.000028200   -0.000166054
     15        6           0.000009549    0.000085789    0.000101253
     16        6           0.000099192   -0.000345833   -0.000020054
     17        1          -0.000023342    0.000050957   -0.000036741
     18        1           0.000055830   -0.000186888   -0.000021539
     19        1          -0.000278362    0.000477972   -0.000016265
     20        1          -0.000001330   -0.000015718    0.000011650
     21        1           0.000010130    0.000000162    0.000004095
     22        1           0.000006617   -0.000003444   -0.000004578
     23        1           0.000004070    0.000001888   -0.000008559
     24        1          -0.000001941    0.000025875   -0.000055187
     25        1           0.000074051   -0.000272946   -0.000086477
     26        1          -0.000009925    0.000002528    0.000003192
     27        1          -0.000018701    0.000000997    0.000008131
     28        1           0.000047493   -0.000008975    0.000000734
     29        9          -0.000460319   -0.000079870   -0.000022667
 -------------------------------------------------------------------
 Cartesian Forces:  Max     0.000809571 RMS     0.000193035

 GradGradGradGradGradGradGradGradGradGradGradGradGradGradGradGradGradGrad
 Berny optimization.
 Using GEDIIS/GDIIS optimizer.
 FormGI is forming the generalized inverse of G from B-inverse, IUseBI=4.
 Internal  Forces:  Max     0.000827254 RMS     0.000151615
 Search for a local minimum.
 Step number   2 out of a maximum of  158
 All quantities printed in internal units (Hartrees-Bohrs-Radians)
 Mixed Optimization -- En-DIIS/RFO-DIIS
 Swapping is turned off.
 Update second derivatives using D2CorX and points    1    2
 DE= -1.58D-04 DEPred=-1.80D-04 R= 8.74D-01
 TightC=F SS=  1.41D+00  RLast= 2.40D-01 DXNew= 5.0454D-01 7.1978D-01
 Trust test= 8.74D-01 RLast= 2.40D-01 DXMaxT set to 5.05D-01
 ITU=  1  0
     Eigenvalues ---    0.00417   0.00497   0.00947   0.01490   0.01510
     Eigenvalues ---    0.01652   0.02166   0.02174   0.02182   0.02184
     Eigenvalues ---    0.02187   0.02188   0.02190   0.02190   0.02191
     Eigenvalues ---    0.02193   0.02194   0.02201   0.02223   0.02257
     Eigenvalues ---    0.02267   0.02369   0.02387   0.02404   0.04871
     Eigenvalues ---    0.06333   0.06783   0.16000   0.16000   0.16000
     Eigenvalues ---    0.16000   0.16000   0.16000   0.16000   0.16000
     Eigenvalues ---    0.16000   0.16000   0.16031   0.18463   0.18925
     Eigenvalues ---    0.22000   0.22000   0.22000   0.22000   0.22043
     Eigenvalues ---    0.22515   0.23473   0.24530   0.24977   0.24999
     Eigenvalues ---    0.25058   0.30285   0.30517   0.33791   0.34428
     Eigenvalues ---    0.35287   0.35332   0.35500   0.35503   0.35504
     Eigenvalues ---    0.35532   0.35577   0.35580   0.35583   0.37298
     Eigenvalues ---    0.42421   0.42541   0.42822   0.43038   0.45960
     Eigenvalues ---    0.46609   0.46747   0.46857   0.46899   0.46936
     Eigenvalues ---    0.46980   0.47265   0.48451   0.54590   0.55567
     Eigenvalues ---    0.95632
 En-DIIS/RFO-DIIS/Sim-DIIS IScMMF=       -3 using points:     2    1
 RFO step:  Lambda=-4.36993060D-05.
 DidBck=F Rises=F RFO-DIIS coefs:    1.14647   -0.14647
 Iteration  1 RMS(Cart)=  0.01151876 RMS(Int)=  0.00003690
 Iteration  2 RMS(Cart)=  0.00005920 RMS(Int)=  0.00000453
 Iteration  3 RMS(Cart)=  0.00000000 RMS(Int)=  0.00000453
 Variable       Old X    -DE/DX   Delta X   Delta X   Delta X     New X
                                 (Linear)    (Quad)   (Total)
    R1        2.54635  -0.00011  -0.00000  -0.00020  -0.00020   2.54615
    R2        2.30442   0.00000   0.00000   0.00000   0.00000   2.30442
    R3        2.07687  -0.00006   0.00000  -0.00017  -0.00017   2.07670
    R4        2.75406   0.00010   0.00000   0.00025   0.00025   2.75431
    R5        1.90876   0.00002  -0.00000   0.00003   0.00003   1.90879
    R6        2.87358  -0.00044  -0.00000  -0.00140  -0.00140   2.87218
    R7        2.87509  -0.00083   0.00000  -0.00266  -0.00266   2.87243
    R8        2.06625  -0.00016  -0.00000  -0.00045  -0.00045   2.06580
    R9        2.63434   0.00012  -0.00000   0.00025   0.00025   2.63459
   R10        2.63580   0.00009   0.00000   0.00019   0.00020   2.63600
   R11        2.63027  -0.00007  -0.00000  -0.00016  -0.00016   2.63011
   R12        2.62734  -0.00048  -0.00000  -0.00103  -0.00103   2.62631
   R13        2.62992  -0.00000   0.00000  -0.00000  -0.00000   2.62991
   R14        2.05138  -0.00001  -0.00000  -0.00001  -0.00001   2.05137
   R15        2.63182   0.00001  -0.00000   0.00002   0.00002   2.63184
   R16        2.04870  -0.00001  -0.00000  -0.00002  -0.00002   2.04868
   R17        2.63102   0.00004   0.00000   0.00008   0.00008   2.63110
   R18        2.04864  -0.00001  -0.00000  -0.00001  -0.00001   2.04862
   R19        2.63116  -0.00004  -0.00000  -0.00008  -0.00008   2.63108
   R20        2.04866  -0.00001  -0.00000  -0.00002  -0.00002   2.04865
   R21        2.05212  -0.00005   0.00000  -0.00013  -0.00013   2.05200
   R22        2.63393  -0.00010   0.00000  -0.00019  -0.00019   2.63374
   R23        2.04839   0.00020  -0.00000   0.00053   0.00053   2.04892
   R24        2.62753   0.00020   0.00000   0.00045   0.00045   2.62798
   R25        2.04743  -0.00000  -0.00000  -0.00000  -0.00000   2.04743
   R26        2.63236   0.00004   0.00000   0.00010   0.00010   2.63246
   R27        2.04748  -0.00000  -0.00000  -0.00001  -0.00001   2.04747
   R28        2.60910   0.00008  -0.00000   0.00014   0.00014   2.60924
   R29        2.04739  -0.00000   0.00000  -0.00000  -0.00000   2.04739
   R30        2.55502   0.00011   0.00000   0.00019   0.00019   2.55521
    A1        2.17085   0.00002   0.00000   0.00007   0.00007   2.17093
    A2        1.97548  -0.00004   0.00000  -0.00021  -0.00021   1.97527
    A3        2.13685   0.00002  -0.00000   0.00014   0.00013   2.13698
    A4        2.13320  -0.00030   0.00000  -0.00133  -0.00133   2.13187
    A5        2.07420  -0.00002  -0.00000  -0.00033  -0.00034   2.07387
    A6        2.07570   0.00032  -0.00000   0.00172   0.00172   2.07742
    A7        1.89899   0.00049   0.00074   0.00265   0.00339   1.90239
    A8        1.96293  -0.00040   0.00011  -0.00208  -0.00197   1.96096
    A9        1.85895   0.00025  -0.00097   0.00440   0.00343   1.86238
   A10        1.96230  -0.00016   0.00041  -0.00178  -0.00138   1.96092
   A11        1.89547  -0.00020   0.00007  -0.00157  -0.00151   1.89396
   A12        1.88120   0.00003  -0.00045  -0.00136  -0.00181   1.87939
   A13        2.09154  -0.00012   0.00000  -0.00044  -0.00044   2.09110
   A14        2.10694   0.00011  -0.00000   0.00046   0.00045   2.10740
   A15        2.08386   0.00002   0.00000   0.00013   0.00013   2.08398
   A16        2.16468  -0.00013   0.00003  -0.00049  -0.00048   2.16420
   A17        2.07550  -0.00023   0.00002  -0.00089  -0.00090   2.07460
   A18        2.04299   0.00036   0.00002   0.00129   0.00129   2.04427
   A19        2.10110  -0.00003   0.00000  -0.00011  -0.00011   2.10099
   A20        2.08764   0.00001   0.00000   0.00002   0.00003   2.08767
   A21        2.09443   0.00002  -0.00000   0.00010   0.00009   2.09452
   A22        2.09499  -0.00001  -0.00000  -0.00007  -0.00007   2.09492
   A23        2.09134   0.00000  -0.00000  -0.00000  -0.00000   2.09134
   A24        2.09685   0.00001   0.00000   0.00007   0.00007   2.09692
   A25        2.09100   0.00006   0.00000   0.00021   0.00021   2.09121
   A26        2.09614  -0.00003   0.00000  -0.00013  -0.00013   2.09601
   A27        2.09603  -0.00002  -0.00000  -0.00008  -0.00009   2.09595
   A28        2.09598  -0.00001   0.00000  -0.00007  -0.00007   2.09591
   A29        2.09657   0.00000  -0.00000   0.00003   0.00003   2.09659
   A30        2.09063   0.00001   0.00000   0.00004   0.00004   2.09067
   A31        2.09942  -0.00002  -0.00000  -0.00008  -0.00008   2.09933
   A32        2.09213   0.00000  -0.00000   0.00001   0.00001   2.09214
   A33        2.09162   0.00001   0.00000   0.00007   0.00007   2.09170
   A34        2.11171  -0.00015  -0.00002  -0.00065  -0.00067   2.11104
   A35        2.07916  -0.00007   0.00001  -0.00056  -0.00056   2.07860
   A36        2.09231   0.00023   0.00001   0.00123   0.00123   2.09354
   A37        2.09768  -0.00009  -0.00000  -0.00024  -0.00025   2.09743
   A38        2.08909   0.00004  -0.00000   0.00012   0.00012   2.08921
   A39        2.09642   0.00004   0.00000   0.00012   0.00012   2.09654
   A40        2.09337   0.00007   0.00001   0.00047   0.00046   2.09383
   A41        2.10213  -0.00004  -0.00000  -0.00024  -0.00025   2.10188
   A42        2.08767  -0.00003  -0.00000  -0.00020  -0.00020   2.08747
   A43        2.06536  -0.00009  -0.00000  -0.00033  -0.00034   2.06502
   A44        2.12981   0.00003   0.00000   0.00009   0.00010   2.12991
   A45        2.08801   0.00006   0.00000   0.00024   0.00024   2.08825
   A46        2.15521  -0.00010  -0.00001  -0.00043  -0.00045   2.15476
   A47        2.05848  -0.00024   0.00000  -0.00088  -0.00089   2.05759
   A48        2.06949   0.00034   0.00001   0.00135   0.00134   2.07083
    D1        0.02769  -0.00009   0.00000  -0.00473  -0.00472   0.02297
    D2       -3.12770  -0.00002  -0.00000   0.00027   0.00027  -3.12743
    D3       -3.11236  -0.00002   0.00000  -0.00177  -0.00176  -3.11412
    D4        0.01543   0.00006   0.00000   0.00323   0.00323   0.01866
    D5        2.70334   0.00023  -0.00041   0.01378   0.01338   2.71672
    D6       -1.39398   0.00011   0.00075   0.01199   0.01274  -1.38125
    D7        0.66307   0.00007  -0.00034   0.01193   0.01159   0.67466
    D8       -0.42444   0.00015  -0.00040   0.00879   0.00839  -0.41605
    D9        1.76143   0.00003   0.00075   0.00700   0.00775   1.76917
   D10       -2.46470  -0.00000  -0.00034   0.00695   0.00660  -2.45811
   D11       -1.65599  -0.00025   0.00051   0.00020   0.00071  -1.65528
   D12        1.44112  -0.00019   0.00050   0.00390   0.00440   1.44552
   D13        2.44096   0.00002  -0.00047   0.00217   0.00170   2.44266
   D14       -0.74511   0.00008  -0.00048   0.00587   0.00539  -0.73972
   D15        0.36081   0.00021  -0.00021   0.00600   0.00578   0.36660
   D16       -2.82525   0.00027  -0.00022   0.00969   0.00947  -2.81578
   D17       -0.22837  -0.00016  -0.01291  -0.00842  -0.02132  -0.24969
   D18        2.92042   0.00004  -0.01689   0.00525  -0.01164   2.90878
   D19        1.92250   0.00006  -0.01153  -0.00785  -0.01938   1.90311
   D20       -1.21190   0.00026  -0.01551   0.00582  -0.00970  -1.22160
   D21       -2.27223  -0.00026  -0.01150  -0.01176  -0.02326  -2.29549
   D22        0.87656  -0.00006  -0.01548   0.00191  -0.01357   0.86299
   D23        3.10147   0.00001  -0.00001   0.00095   0.00095   3.10242
   D24       -0.04562   0.00004  -0.00001   0.00223   0.00222  -0.04340
   D25        0.00376  -0.00005   0.00001  -0.00271  -0.00270   0.00106
   D26        3.13986  -0.00002   0.00000  -0.00143  -0.00143   3.13843
   D27       -3.09564  -0.00000   0.00001  -0.00074  -0.00073  -3.09637
   D28        0.05254  -0.00000   0.00000  -0.00099  -0.00099   0.05155
   D29        0.00167   0.00005  -0.00000   0.00293   0.00293   0.00460
   D30       -3.13333   0.00005  -0.00001   0.00268   0.00267  -3.13066
   D31       -3.12392   0.00005  -0.00215   0.00480   0.00266  -3.12126
   D32        0.01421   0.00017  -0.00237   0.01048   0.00811   0.02232
   D33        0.01060  -0.00015   0.00176  -0.00864  -0.00688   0.00372
   D34       -3.13446  -0.00002   0.00154  -0.00297  -0.00143  -3.13588
   D35        3.12497  -0.00003   0.00195  -0.00348  -0.00153   3.12344
   D36       -0.02230   0.00014   0.00220   0.00345   0.00565  -0.01665
   D37       -0.00993   0.00016  -0.00175   0.00925   0.00750  -0.00243
   D38        3.12599   0.00033  -0.00150   0.01618   0.01468   3.14067
   D39       -0.00541   0.00002  -0.00000   0.00088   0.00088  -0.00453
   D40        3.13367   0.00002  -0.00000   0.00092   0.00092   3.13459
   D41       -3.14149  -0.00001   0.00000  -0.00040  -0.00040   3.14130
   D42       -0.00241  -0.00001  -0.00000  -0.00035  -0.00036  -0.00277
   D43        0.00160   0.00001  -0.00000   0.00074   0.00074   0.00234
   D44        3.13992  -0.00000  -0.00000  -0.00004  -0.00004   3.13988
   D45       -3.13747   0.00001  -0.00000   0.00070   0.00070  -3.13677
   D46        0.00085  -0.00000   0.00000  -0.00009  -0.00008   0.00076
   D47        0.00381  -0.00001   0.00001  -0.00052  -0.00051   0.00330
   D48        3.13979  -0.00002   0.00000  -0.00118  -0.00118   3.13860
   D49       -3.13451   0.00001   0.00000   0.00027   0.00027  -3.13423
   D50        0.00147  -0.00001   0.00000  -0.00040  -0.00040   0.00107
   D51       -0.00546  -0.00002  -0.00000  -0.00133  -0.00133  -0.00679
   D52        3.12954  -0.00002   0.00000  -0.00108  -0.00108   3.12847
   D53       -3.14146  -0.00001   0.00000  -0.00067  -0.00067   3.14106
   D54       -0.00645  -0.00001   0.00000  -0.00041  -0.00041  -0.00686
   D55       -0.00378   0.00003  -0.00077   0.00214   0.00137  -0.00241
   D56        3.13898   0.00006  -0.00050   0.00339   0.00289  -3.14132
   D57        3.14130  -0.00009  -0.00055  -0.00357  -0.00412   3.13718
   D58        0.00088  -0.00006  -0.00028  -0.00233  -0.00261  -0.00173
   D59       -0.00442   0.00009  -0.00036   0.00438   0.00402  -0.00040
   D60       -3.14029   0.00000   0.00015  -0.00021  -0.00006  -3.14036
   D61        3.13600   0.00005  -0.00063   0.00313   0.00250   3.13850
   D62        0.00012  -0.00004  -0.00012  -0.00146  -0.00158  -0.00146
   D63        0.00524  -0.00008   0.00041  -0.00395  -0.00354   0.00170
   D64       -3.13423  -0.00011   0.00062  -0.00557  -0.00495  -3.13918
   D65        3.14116   0.00001  -0.00009   0.00060   0.00051  -3.14152
   D66        0.00169  -0.00002   0.00012  -0.00102  -0.00090   0.00079
   D67        0.00210  -0.00005   0.00068  -0.00304  -0.00236  -0.00026
   D68       -3.13378  -0.00022   0.00043  -0.01001  -0.00958   3.13983
   D69       -3.14156  -0.00002   0.00048  -0.00146  -0.00099   3.14063
   D70        0.00574  -0.00019   0.00022  -0.00843  -0.00821  -0.00247
         Item               Value     Threshold  Converged?
 Maximum Force            0.000827     0.000450     NO 
 RMS     Force            0.000152     0.000300     YES
 Maximum Displacement     0.056677     0.001800     NO 
 RMS     Displacement     0.011512     0.001200     NO 
 Predicted change in Energy=-2.192312D-05
 GradGradGradGradGradGradGradGradGradGradGradGradGradGradGradGradGradGrad

                          Input orientation:                          
 ---------------------------------------------------------------------
 Center     Atomic      Atomic             Coordinates (Angstroms)
 Number     Number       Type             X           Y           Z
 ---------------------------------------------------------------------
      1          6           0        0.088752   -3.775282   -0.171202
      2          7           0       -1.043656   -3.045209   -0.165442
      3          8           0        1.146634   -3.401623   -0.649024
      4          6           0       -1.115497   -1.720605   -0.769282
      5          6           0       -2.558810   -1.424569   -1.142483
[truncated: 1,072,104 more chars]
