# Supplementary material for: Rotational Barriers in N-Benzhydrylformamides: An NMR and DFT Study
Source: Molecules. 2023 Jan 5;28(2):535. doi: 10.3390/molecules28020535 (PMC9863877; doi:10.3390/molecules28020535)
Supplement: Supplementary file 1 [file molecules-28-00535-s001.zip › Supplementary_Materials/Quantum_chemistry_output_files/Gaussian_output_files/Conformations/BHFA_oF/BHFA_oF_conf6.log]

 Entering Gaussian System, Link 0=g16
 Initial command:
 /usr/local/gaussian/g16/l1.exe "/home/gauss/GAUSS_SCRDIR/Gau-16711.inp" -scrdir="/home/gauss/GAUSS_SCRDIR/"
 Entering Link 1 = /usr/local/gaussian/g16/l1.exe PID=     16713.
  
 Copyright (c) 1988,1990,1992,1993,1995,1998,2003,2009,2016,
            Gaussian, Inc.  All Rights Reserved.
  
 This is part of the Gaussian(R) 16 program.  It is based on
 the Gaussian(R) 09 system (copyright 2009, Gaussian, Inc.),
 the Gaussian(R) 03 system (copyright 2003, Gaussian, Inc.),
 the Gaussian(R) 98 system (copyright 1998, Gaussian, Inc.),
 the Gaussian(R) 94 system (copyright 1995, Gaussian, Inc.),
 the Gaussian 92(TM) system (copyright 1992, Gaussian, Inc.),
 the Gaussian 90(TM) system (copyright 1990, Gaussian, Inc.),
 the Gaussian 88(TM) system (copyright 1988, Gaussian, Inc.),
 the Gaussian 86(TM) system (copyright 1986, Carnegie Mellon
 University), and the Gaussian 82(TM) system (copyright 1983,
 Carnegie Mellon University). Gaussian is a federally registered
 trademark of Gaussian, Inc.
  
 This software contains proprietary and confidential information,
 including trade secrets, belonging to Gaussian, Inc.
  
 This software is provided under written license and may be
 used, copied, transmitted, or stored only in accord with that
 written license.
  
 The following legend is applicable only to US Government
 contracts under FAR:
  
                    RESTRICTED RIGHTS LEGEND
  
 Use, reproduction and disclosure by the US Government is
 subject to restrictions as set forth in subparagraphs (a)
 and (c) of the Commercial Computer Software - Restricted
 Rights clause in FAR 52.227-19.
  
 Gaussian, Inc.
 340 Quinnipiac St., Bldg. 40, Wallingford CT 06492
  
  
 ---------------------------------------------------------------
 Warning -- This program may not be used in any manner that
 competes with the business of Gaussian, Inc. or will provide
 assistance to any competitor of Gaussian, Inc.  The licensee
 of this program is prohibited from giving any competitor of
 Gaussian, Inc. access to this program.  By using this program,
 the user acknowledges that Gaussian, Inc. is engaged in the
 business of creating and licensing software in the field of
 computational chemistry and represents and warrants to the
 licensee that it is not a competitor of Gaussian, Inc. and that
 it will not use this program in any manner prohibited above.
 ---------------------------------------------------------------
  

 Cite this work as:
 Gaussian 16, Revision A.03,
 M. J. Frisch, G. W. Trucks, H. B. Schlegel, G. E. Scuseria, 
 M. A. Robb, J. R. Cheeseman, G. Scalmani, V. Barone, 
 G. A. Petersson, H. Nakatsuji, X. Li, M. Caricato, A. V. Marenich, 
 J. Bloino, B. G. Janesko, R. Gomperts, B. Mennucci, H. P. Hratchian, 
 J. V. Ortiz, A. F. Izmaylov, J. L. Sonnenberg, D. Williams-Young, 
 F. Ding, F. Lipparini, F. Egidi, J. Goings, B. Peng, A. Petrone, 
 T. Henderson, D. Ranasinghe, V. G. Zakrzewski, J. Gao, N. Rega, 
 G. Zheng, W. Liang, M. Hada, M. Ehara, K. Toyota, R. Fukuda, 
 J. Hasegawa, M. Ishida, T. Nakajima, Y. Honda, O. Kitao, H. Nakai, 
 T. Vreven, K. Throssell, J. A. Montgomery, Jr., J. E. Peralta, 
 F. Ogliaro, M. J. Bearpark, J. J. Heyd, E. N. Brothers, K. N. Kudin, 
 V. N. Staroverov, T. A. Keith, R. Kobayashi, J. Normand, 
 K. Raghavachari, A. P. Rendell, J. C. Burant, S. S. Iyengar, 
 J. Tomasi, M. Cossi, J. M. Millam, M. Klene, C. Adamo, R. Cammi, 
 J. W. Ochterski, R. L. Martin, K. Morokuma, O. Farkas, 
 J. B. Foresman, and D. J. Fox, Gaussian, Inc., Wallingford CT, 2016.
 
 ******************************************
 Gaussian 16:  ES64L-G16RevA.03 25-Dec-2016
                14-Dec-2022 
 ******************************************
 %chk=BHFA_oF_conf6.chk
 %nprocshared=4
 Will use up to    4 processors via shared memory.
 %mem=2GB
 ----------------------------------------------------------------------
 # opt freq M062X/6-311+G* nosymm Integral(Grid=SuperFine) scrf=(IEFPCM
 , solvent=dimethylsulfoxide) pop=(nboread,mk,dipole)
 ----------------------------------------------------------------------
 1/18=20,19=15,26=6,38=1/1,3;
 2/9=110,12=2,15=1,17=6,18=5,40=1/2;
 3/5=4,6=6,7=11,11=2,25=1,30=1,70=2201,71=1,72=21,74=-55,75=-7/1,2,3;
 4//1;
 5/5=2,38=5,53=21/2;
 6/7=2,8=2,9=2,10=2,15=24,20=1,28=1,40=2/1,2,7;
 7/30=1/1,2,3,16;
 1/18=20,19=15,26=6/3(2);
 2/9=110,15=1/2;
 99//99;
 2/9=110,15=1/2;
 3/5=4,6=6,7=11,11=2,25=1,30=1,70=2205,71=1,72=21,74=-55,75=-7/1,2,3;
 4/5=5,16=3,69=1/1;
 5/5=2,38=5,53=21/2;
 7/30=1/1,2,3,16;
 1/18=20,19=15,26=6/3(-5);
 2/9=110,15=1/2;
 6/7=2,8=2,9=2,10=2,15=24,19=2,20=1,28=1,40=2/1,2,7;
 99/9=1/99;
 -------------
 BHFA_oF_conf6
 -------------
 Symbolic Z-matrix:
 Charge =  0 Multiplicity = 1
 C                     3.5468    3.2087   -1.9576 
 C                     3.6208    1.9374   -2.5483 
 C                     2.7957    0.8984   -2.0865 
 C                     1.8877    1.115    -1.0249 
 C                     1.8223    2.3998   -0.4424 
 C                     2.6464    3.4401   -0.9048 
 C                     1.0105    0.0239   -0.5281 
 C                     1.8198   -1.0592    0.1055 
 N                     0.1695   -0.4101   -1.5979 
 C                     2.2473   -0.9446    1.4499 
 C                     3.0187   -1.9594    2.0445 
 C                     3.3759   -3.0995    1.3068 
 C                     2.964    -3.2249   -0.0283 
 C                     2.1943   -2.2113   -0.6237 
 C                    -0.8812   -1.2367   -1.4228 
 O                    -1.5785   -1.5517   -2.4095 
 F                     1.9375    0.1002    2.1675 
 H                     4.1463    3.9633   -2.2916 
 H                     4.2745    1.7679   -3.3142 
 H                     2.8566   -0.0213   -2.5252 
 H                     1.1737    2.5796    0.3244 
 H                     2.5906    4.3637   -0.4746 
 H                     0.3405    0.431     0.2358 
 H                     0.3363   -0.07     -2.491 
 H                     3.3243   -1.8702    3.0149 
 H                     3.936    -3.834     1.7402 
 H                     3.2236   -4.0514   -0.5675 
 H                     1.9099   -2.3142   -1.5978 
 H                    -1.1069   -1.6068   -0.4988 
 

 GradGradGradGradGradGradGradGradGradGradGradGradGradGradGradGradGradGrad
 Berny optimization.
 Initialization pass.
                           ----------------------------
                           !    Initial Parameters    !
                           ! (Angstroms and Degrees)  !
 --------------------------                            --------------------------
 ! Name  Definition              Value          Derivative Info.                !
 --------------------------------------------------------------------------------
 ! R1    R(1,2)                  1.4038         estimate D2E/DX2                !
 ! R2    R(1,6)                  1.4045         estimate D2E/DX2                !
 ! R3    R(1,18)                 1.02           estimate D2E/DX2                !
 ! R4    R(2,3)                  1.4048         estimate D2E/DX2                !
 ! R5    R(2,19)                 1.0211         estimate D2E/DX2                !
 ! R6    R(3,4)                  1.4136         estimate D2E/DX2                !
 ! R7    R(3,20)                 1.0208         estimate D2E/DX2                !
 ! R8    R(4,5)                  1.4122         estimate D2E/DX2                !
 ! R9    R(4,7)                  1.4855         estimate D2E/DX2                !
 ! R10   R(5,6)                  1.4054         estimate D2E/DX2                !
 ! R11   R(5,21)                 1.0203         estimate D2E/DX2                !
 ! R12   R(6,22)                 1.0204         estimate D2E/DX2                !
 ! R13   R(7,8)                  1.4932         estimate D2E/DX2                !
 ! R14   R(7,9)                  1.4283         estimate D2E/DX2                !
 ! R15   R(7,23)                 1.0946         estimate D2E/DX2                !
 ! R16   R(8,10)                 1.4154         estimate D2E/DX2                !
 ! R17   R(8,14)                 1.414          estimate D2E/DX2                !
 ! R18   R(9,15)                 1.3483         estimate D2E/DX2                !
 ! R19   R(9,24)                 0.9701         estimate D2E/DX2                !
 ! R20   R(10,11)                1.4066         estimate D2E/DX2                !
 ! R21   R(10,17)                1.3048         estimate D2E/DX2                !
 ! R22   R(11,12)                1.4041         estimate D2E/DX2                !
 ! R23   R(11,25)                1.0213         estimate D2E/DX2                !
 ! R24   R(12,13)                1.4028         estimate D2E/DX2                !
 ! R25   R(12,26)                1.0203         estimate D2E/DX2                !
 ! R26   R(13,14)                1.4051         estimate D2E/DX2                !
 ! R27   R(13,27)                1.0204         estimate D2E/DX2                !
 ! R28   R(14,28)                1.02           estimate D2E/DX2                !
 ! R29   R(15,16)                1.2486         estimate D2E/DX2                !
 ! R30   R(15,29)                1.0206         estimate D2E/DX2                !
 ! A1    A(2,1,6)              119.8954         estimate D2E/DX2                !
 ! A2    A(2,1,18)             120.0806         estimate D2E/DX2                !
 ! A3    A(6,1,18)             120.0239         estimate D2E/DX2                !
 ! A4    A(1,2,3)              120.0334         estimate D2E/DX2                !
 ! A5    A(1,2,19)             119.9802         estimate D2E/DX2                !
 ! A6    A(3,2,19)             119.9864         estimate D2E/DX2                !
 ! A7    A(2,3,4)              120.7163         estimate D2E/DX2                !
 ! A8    A(2,3,20)             119.3427         estimate D2E/DX2                !
 ! A9    A(4,3,20)             119.941          estimate D2E/DX2                !
 ! A10   A(3,4,5)              118.6139         estimate D2E/DX2                !
 ! A11   A(3,4,7)              121.1908         estimate D2E/DX2                !
 ! A12   A(5,4,7)              120.1946         estimate D2E/DX2                !
 ! A13   A(4,5,6)              120.7017         estimate D2E/DX2                !
 ! A14   A(4,5,21)             119.9845         estimate D2E/DX2                !
 ! A15   A(6,5,21)             119.3135         estimate D2E/DX2                !
 ! A16   A(1,6,5)              120.0386         estimate D2E/DX2                !
 ! A17   A(1,6,22)             120.0136         estimate D2E/DX2                !
 ! A18   A(5,6,22)             119.9478         estimate D2E/DX2                !
 ! A19   A(4,7,8)              110.7711         estimate D2E/DX2                !
 ! A20   A(4,7,9)              108.6859         estimate D2E/DX2                !
 ! A21   A(4,7,23)             108.7633         estimate D2E/DX2                !
 ! A22   A(8,7,9)              114.6169         estimate D2E/DX2                !
 ! A23   A(8,7,23)             107.7822         estimate D2E/DX2                !
 ! A24   A(9,7,23)             105.9803         estimate D2E/DX2                !
 ! A25   A(7,8,10)             120.5327         estimate D2E/DX2                !
 ! A26   A(7,8,14)             121.0478         estimate D2E/DX2                !
 ! A27   A(10,8,14)            118.4129         estimate D2E/DX2                !
 ! A28   A(7,9,15)             123.22           estimate D2E/DX2                !
 ! A29   A(7,9,24)             118.801          estimate D2E/DX2                !
 ! A30   A(15,9,24)            117.9354         estimate D2E/DX2                !
 ! A31   A(8,10,11)            120.5815         estimate D2E/DX2                !
 ! A32   A(8,10,17)            121.0312         estimate D2E/DX2                !
 ! A33   A(11,10,17)           118.3873         estimate D2E/DX2                !
 ! A34   A(10,11,12)           120.2136         estimate D2E/DX2                !
 ! A35   A(10,11,25)           120.1829         estimate D2E/DX2                !
 ! A36   A(12,11,25)           119.6033         estimate D2E/DX2                !
 ! A37   A(11,12,13)           119.8613         estimate D2E/DX2                !
 ! A38   A(11,12,26)           120.0655         estimate D2E/DX2                !
 ! A39   A(13,12,26)           120.073          estimate D2E/DX2                !
 ! A40   A(12,13,14)           119.9766         estimate D2E/DX2                !
 ! A41   A(12,13,27)           120.0407         estimate D2E/DX2                !
 ! A42   A(14,13,27)           119.9827         estimate D2E/DX2                !
 ! A43   A(8,14,13)            120.9525         estimate D2E/DX2                !
 ! A44   A(8,14,28)            120.0574         estimate D2E/DX2                !
 ! A45   A(13,14,28)           118.9894         estimate D2E/DX2                !
 ! A46   A(9,15,16)            119.1591         estimate D2E/DX2                !
 ! A47   A(9,15,29)            120.8112         estimate D2E/DX2                !
 ! A48   A(16,15,29)           120.0292         estimate D2E/DX2                !
 ! D1    D(6,1,2,3)             -0.0225         estimate D2E/DX2                !
 ! D2    D(6,1,2,19)           179.9593         estimate D2E/DX2                !
 ! D3    D(18,1,2,3)           179.9289         estimate D2E/DX2                !
 ! D4    D(18,1,2,19)           -0.0893         estimate D2E/DX2                !
 ! D5    D(2,1,6,5)              0.0905         estimate D2E/DX2                !
 ! D6    D(2,1,6,22)          -179.9522         estimate D2E/DX2                !
 ! D7    D(18,1,6,5)          -179.8609         estimate D2E/DX2                !
 ! D8    D(18,1,6,22)            0.0964         estimate D2E/DX2                !
 ! D9    D(1,2,3,4)             -0.1843         estimate D2E/DX2                !
 ! D10   D(1,2,3,20)           179.8509         estimate D2E/DX2                !
 ! D11   D(19,2,3,4)           179.8339         estimate D2E/DX2                !
 ! D12   D(19,2,3,20)           -0.1309         estimate D2E/DX2                !
 ! D13   D(2,3,4,5)              0.3165         estimate D2E/DX2                !
 ! D14   D(2,3,4,7)           -179.9898         estimate D2E/DX2                !
 ! D15   D(20,3,4,5)          -179.7188         estimate D2E/DX2                !
 ! D16   D(20,3,4,7)            -0.0252         estimate D2E/DX2                !
 ! D17   D(3,4,5,6)             -0.248          estimate D2E/DX2                !
 ! D18   D(3,4,5,21)           179.9353         estimate D2E/DX2                !
 ! D19   D(7,4,5,6)           -179.9448         estimate D2E/DX2                !
 ! D20   D(7,4,5,21)             0.2385         estimate D2E/DX2                !
 ! D21   D(3,4,7,8)             66.0821         estimate D2E/DX2                !
 ! D22   D(3,4,7,9)            -60.6856         estimate D2E/DX2                !
 ! D23   D(3,4,7,23)          -175.6359         estimate D2E/DX2                !
 ! D24   D(5,4,7,8)           -114.229          estimate D2E/DX2                !
 ! D25   D(5,4,7,9)            119.0033         estimate D2E/DX2                !
 ! D26   D(5,4,7,23)             4.0529         estimate D2E/DX2                !
 ! D27   D(4,5,6,1)              0.0473         estimate D2E/DX2                !
 ! D28   D(4,5,6,22)          -179.91           estimate D2E/DX2                !
 ! D29   D(21,5,6,1)           179.8653         estimate D2E/DX2                !
 ! D30   D(21,5,6,22)           -0.0921         estimate D2E/DX2                !
 ! D31   D(4,7,8,10)            82.8434         estimate D2E/DX2                !
 ! D32   D(4,7,8,14)           -96.2126         estimate D2E/DX2                !
 ! D33   D(9,7,8,10)          -153.742          estimate D2E/DX2                !
 ! D34   D(9,7,8,14)            27.2019         estimate D2E/DX2                !
 ! D35   D(23,7,8,10)          -36.0333         estimate D2E/DX2                !
 ! D36   D(23,7,8,14)          144.9107         estimate D2E/DX2                !
 ! D37   D(4,7,9,15)          -169.1715         estimate D2E/DX2                !
 ! D38   D(4,7,9,24)             8.3766         estimate D2E/DX2                !
 ! D39   D(8,7,9,15)            66.304          estimate D2E/DX2                !
 ! D40   D(8,7,9,24)          -116.1479         estimate D2E/DX2                !
 ! D41   D(23,7,9,15)          -52.4239         estimate D2E/DX2                !
 ! D42   D(23,7,9,24)          125.1242         estimate D2E/DX2                !
 ! D43   D(7,8,10,11)         -179.4919         estimate D2E/DX2                !
 ! D44   D(7,8,10,17)            0.5251         estimate D2E/DX2                !
 ! D45   D(14,8,10,11)          -0.4114         estimate D2E/DX2                !
 ! D46   D(14,8,10,17)         179.6057         estimate D2E/DX2                !
 ! D47   D(7,8,14,13)          179.5414         estimate D2E/DX2                !
 ! D48   D(7,8,14,28)           -0.1519         estimate D2E/DX2                !
 ! D49   D(10,8,14,13)           0.4658         estimate D2E/DX2                !
 ! D50   D(10,8,14,28)        -179.2275         estimate D2E/DX2                !
 ! D51   D(7,9,15,16)          178.9182         estimate D2E/DX2                !
 ! D52   D(7,9,15,29)           -1.33           estimate D2E/DX2                !
 ! D53   D(24,9,15,16)           1.3502         estimate D2E/DX2                !
 ! D54   D(24,9,15,29)        -178.898          estimate D2E/DX2                !
 ! D55   D(8,10,11,12)           0.12           estimate D2E/DX2                !
 ! D56   D(8,10,11,25)         179.9692         estimate D2E/DX2                !
 ! D57   D(17,10,11,12)       -179.8966         estimate D2E/DX2                !
 ! D58   D(17,10,11,25)         -0.0474         estimate D2E/DX2                !
 ! D59   D(10,11,12,13)          0.1283         estimate D2E/DX2                !
 ! D60   D(10,11,12,26)        179.9637         estimate D2E/DX2                !
 ! D61   D(25,11,12,13)       -179.7217         estimate D2E/DX2                !
 ! D62   D(25,11,12,26)          0.1136         estimate D2E/DX2                !
 ! D63   D(11,12,13,14)         -0.0757         estimate D2E/DX2                !
 ! D64   D(11,12,13,27)        179.8783         estimate D2E/DX2                !
 ! D65   D(26,12,13,14)       -179.911          estimate D2E/DX2                !
 ! D66   D(26,12,13,27)          0.043          estimate D2E/DX2                !
 ! D67   D(12,13,14,8)          -0.2269         estimate D2E/DX2                !
 ! D68   D(12,13,14,28)        179.4696         estimate D2E/DX2                !
 ! D69   D(27,13,14,8)         179.8191         estimate D2E/DX2                !
 ! D70   D(27,13,14,28)         -0.4844         estimate D2E/DX2                !
 --------------------------------------------------------------------------------
 Trust Radius=3.00D-01 FncErr=5.00D-06 GrdErr=5.00D-06 EigMax=2.50D+02 EigMin=1.00D-04
 Number of steps in this run=    158 maximum allowed number of steps=    174.
 GradGradGradGradGradGradGradGradGradGradGradGradGradGradGradGradGradGrad

                          Input orientation:                          
 ---------------------------------------------------------------------
 Center     Atomic      Atomic             Coordinates (Angstroms)
 Number     Number       Type             X           Y           Z
 ---------------------------------------------------------------------
      1          6           0        3.546800    3.208700   -1.957600
      2          6           0        3.620800    1.937400   -2.548300
      3          6           0        2.795700    0.898400   -2.086500
      4          6           0        1.887700    1.115000   -1.024900
      5          6           0        1.822300    2.399800   -0.442400
      6          6           0        2.646400    3.440100   -0.904800
      7          6           0        1.010500    0.023900   -0.528100
      8          6           0        1.819800   -1.059200    0.105500
      9          7           0        0.169500   -0.410100   -1.597900
     10          6           0        2.247300   -0.944600    1.449900
     11          6           0        3.018700   -1.959400    2.044500
     12          6           0        3.375900   -3.099500    1.306800
     13          6           0        2.964000   -3.224900   -0.028300
     14          6           0        2.194300   -2.211300   -0.623700
     15          6           0       -0.881200   -1.236700   -1.422800
     16          8           0       -1.578500   -1.551700   -2.409500
     17          9           0        1.937500    0.100200    2.167500
     18          1           0        4.146300    3.963300   -2.291600
     19          1           0        4.274500    1.767900   -3.314200
     20          1           0        2.856600   -0.021300   -2.525200
     21          1           0        1.173700    2.579600    0.324400
     22          1           0        2.590600    4.363700   -0.474600
     23          1           0        0.340500    0.431000    0.235800
     24          1           0        0.336300   -0.070000   -2.491000
     25          1           0        3.324300   -1.870200    3.014900
     26          1           0        3.936000   -3.834000    1.740200
     27          1           0        3.223600   -4.051400   -0.567500
     28          1           0        1.909900   -2.314200   -1.597800
     29          1           0       -1.106900   -1.606800   -0.498800
 ---------------------------------------------------------------------
                    Distance matrix (angstroms):
                    1          2          3          4          5
     1  C    0.000000
     2  C    1.403783   0.000000
     3  C    2.432746   1.404838   0.000000
     4  C    2.829509   2.449638   1.413639   0.000000
     5  C    2.433937   2.807709   2.429974   1.412195   0.000000
     6  C    1.404512   2.430772   2.806946   2.448702   1.405410
     7  C    4.315002   3.815279   2.525926   1.485527   2.512223
     8  C    5.045184   4.389290   3.096683   2.451440   3.502125
     9  N    4.962988   4.280828   2.974530   2.367799   3.458680
    10  C    5.527174   5.116447   4.025359   3.239738   3.866062
    11  C    6.557816   6.053213   5.028112   4.489133   5.159328
    12  C    7.104851   6.347608   5.275824   5.041188   5.976259
    13  C    6.741889   5.781966   4.611520   4.581088   5.754321
    14  C    5.743252   4.790689   3.488796   3.364407   4.629632
    15  C    6.297204   5.622247   4.303341   3.654535   4.636187
    16  O    7.009588   6.263051   5.024037   4.587259   5.572188
    17  F    5.410090   5.333627   4.412499   3.350182   3.480375
    18  H    1.019989   2.108629   3.355562   3.849496   3.356345
    19  H    2.108510   1.021106   2.109532   3.371051   3.828814
    20  H    3.351335   2.102627   1.020791   2.116801   3.357016
    21  H    3.351849   3.827940   3.357046   2.115528   1.020290
    22  H    2.108941   3.353875   3.827348   3.369117   2.109082
    23  H    4.775665   4.558599   3.411678   2.109751   2.555750
    24  H    4.619708   3.849789   2.673961   2.441417   3.536223
    25  H    7.111293   6.747957   5.828280   5.224483   5.695773
    26  H    7.963970   7.197197   6.191892   6.027762   6.934820
    27  H    7.399046   6.320369   5.195284   5.355888   6.602823
    28  H    5.771596   4.680463   3.368125   3.476797   4.854320
    29  H    6.853763   6.254035   4.901745   4.080760   4.963490
                    6          7          8          9         10
     6  C    0.000000
     7  C    3.806375   0.000000
     8  C    4.684834   1.493158   0.000000
     9  N    4.630277   1.428324   2.458941   0.000000
    10  C    4.992944   2.525896   1.415380   3.727201   0.000000
    11  C    6.163731   3.818981   2.451008   4.877023   1.406565
    12  C    6.941881   4.326384   2.833265   5.094228   2.436762
    13  C    6.729885   3.823698   2.453029   4.265674   2.810427
    14  C    5.676419   2.531134   1.413972   2.879792   2.430464
    15  C    5.880880   2.442976   3.108474   1.348295   4.257375
    16  O    6.710586   3.567226   4.256316   2.239966   5.468115
    17  F    4.593092   2.851563   2.368524   4.190998   1.304811
    18  H    2.108709   5.334983   6.031931   5.951704   6.456973
    19  H    3.354426   4.632233   5.070739   4.953826   5.844985
    20  H    3.827685   2.720025   3.012104   2.869069   4.126154
    21  H    2.102436   2.699073   3.702192   3.693503   3.852188
    22  H    1.020403   4.618814   5.508039   5.469250   5.656819
    23  H    3.958892   1.094611   2.103807   2.024635   2.646167
    24  H    4.491480   2.077580   3.149778   0.970112   4.466267
    25  H    6.634974   4.636177   3.374292   5.776035   2.113265
    26  H    7.846759   5.346693   3.853578   6.087079   3.359258
    27  H    7.521270   4.637611   3.372958   4.862953   3.830832
    28  H    5.842487   2.723948   2.117634   2.579649   3.358291
    29  H    6.302642   2.672718   3.038193   2.066231   3.935302
                   11         12         13         14         15
    11  C    0.000000
    12  C    1.404144   0.000000
    13  C    2.429194   1.402811   0.000000
    14  C    2.803994   2.431442   1.405106   0.000000
    15  C    5.268177   5.389215   4.547871   3.323719   0.000000
    16  O    6.413937   6.383780   5.394814   4.225893   1.248611
    17  F    2.329394   3.612185   4.114794   3.633150   4.756325
    18  H    7.426414   7.963990   7.628275   6.687143   7.284955
    19  H    6.647215   6.771463   6.119036   5.234506   6.259893
    20  H    4.966353   4.942592   4.063139   2.974970   4.082111
    21  H    5.192811   6.169844   6.084554   4.989313   4.673272
    22  H    6.819877   7.712940   7.610878   6.588620   6.657098
    23  H    4.019722   4.777565   4.507561   3.340219   2.650420
    24  H    5.597844   5.730648   4.787807   3.394722   1.996133
    25  H    1.021286   2.105100   3.350536   3.825266   6.146603
    26  H    2.109067   1.020313   2.107932   3.354802   6.321072
    27  H    3.352759   2.107679   1.020407   2.109167   5.050095
    28  H    3.823829   3.347022   2.098531   1.019972   2.996977
    29  H    4.859349   5.058047   4.405888   3.358414   1.020632
                   16         17         18         19         20
    16  O    0.000000
    17  F    6.003329   0.000000
    18  H    7.949998   6.299676   0.000000
    19  H    6.789391   6.188039   2.425268   0.000000
    20  H    4.693146   4.783403   4.194631   2.415408   0.000000
    21  H    5.667138   3.182426   4.194572   4.849044   4.209163
    22  H    7.491141   5.058129   2.425286   4.199646   4.848086
    23  H    3.822469   2.528103   5.774860   5.464994   3.762772
    24  H    2.422506   4.928938   5.551880   4.423229   2.521002
    25  H    7.318675   2.554169   7.928704   7.361804   5.859171
    26  H    7.269017   4.433342   8.780520   7.552670   5.821978
    27  H    5.718534   5.135179   8.249807   6.520200   4.495440
    28  H    3.661857   4.472983   6.699989   5.020050   2.648339
    29  H    1.968811   4.392195   7.863603   6.947988   4.725404
                   21         22         23         24         25
    21  H    0.000000
    22  H    2.414336   0.000000
    23  H    2.306199   4.586256   0.000000
    24  H    3.955767   5.367069   2.772446   0.000000
    25  H    5.627130   7.181674   4.682091   6.517960   0.000000
    26  H    7.125241   8.597542   5.777635   6.710335   2.419824
    27  H    6.997695   8.439385   5.389756   5.280899   4.195398
    28  H    5.309060   6.805827   3.655301   2.882786   4.845066
    29  H    4.837845   7.022746   2.605232   2.900593   5.661360
                   26         27         28         29
    26  H    0.000000
    27  H    2.424924   0.000000
    28  H    4.190121   2.409396   0.000000
    29  H    5.950158   4.973331   3.287750   0.000000
 Symmetry turned off by external request.
 Stoichiometry    C14H12FNO
 Framework group  C1[X(C14H12FNO)]
 Deg. of freedom    81
 Full point group                 C1      NOp   1
 Rotational constants (GHZ):           0.5546089           0.3869040           0.2936642
 Standard basis: 6-311+G(d) (5D, 7F)
   410 basis functions,   672 primitive gaussians,   427 cartesian basis functions
    60 alpha electrons       60 beta electrons
       nuclear repulsion energy      1140.8162275754 Hartrees.
 NAtoms=   29 NActive=   29 NUniq=   29 SFac= 1.00D+00 NAtFMM=   60 NAOKFM=F Big=F
 Integral buffers will be    131072 words long.
 Raffenetti 2 integral format.
 Two-electron integral symmetry is turned off.
 ------------------------------------------------------------------------------
 Polarizable Continuum Model (PCM)
 =================================
 Model                : PCM.
 Atomic radii         : UFF (Universal Force Field).
 Polarization charges : Total charges.
 Charge compensation  : None.
 Solution method      : On-the-fly selection.
 Cavity type          : Scaled VdW (van der Waals Surface) (Alpha=1.100).
 Cavity algorithm     : GePol (No added spheres)
                        Default sphere list used, NSphG=   29.
                        Lebedev-Laikov grids with approx.  5.0 points / Ang**2.
                        Smoothing algorithm: York/Karplus (Gamma=1.0000).
                        Polarization charges: spherical gaussians, with
                                              point-specific exponents (IZeta= 3).
                        Self-potential: point-specific (ISelfS= 7).
                        Self-field    : sphere-specific E.n sum rule (ISelfD= 2).
 1st derivatives      : Analytical E(r).r(x)/FMM algorithm (CHGder, D1EAlg=3).
                        Cavity 1st derivative terms included.
 Solvent              : DiMethylSulfoxide, Eps=  46.826000 Eps(inf)=   2.007889
 ------------------------------------------------------------------------------
 One-electron integrals computed using PRISM.
 NBasis=   410 RedAO= T EigKep=  1.22D-06  NBF=   410
 NBsUse=   409 1.00D-06 EigRej=  9.45D-07 NBFU=   409
 ExpMin= 4.38D-02 ExpMax= 1.14D+04 ExpMxC= 1.72D+03 IAcc=3 IRadAn=         7 AccDes= 0.00D+00
 Harris functional with IExCor= 1009 and IRadAn=       7 diagonalized for initial guess.
 HarFok:  IExCor= 1009 AccDes= 0.00D+00 IRadAn=         7 IDoV= 1 UseB2=F ITyADJ=14
 ICtDFT=  3500011 ScaDFX=  1.000000  1.000000  1.000000  1.000000
 FoFCou: FMM=F IPFlag=           0 FMFlag=      100000 FMFlg1=           0
         NFxFlg=           0 DoJE=T BraDBF=F KetDBF=T FulRan=T
         wScrn=  0.000000 ICntrl=       500 IOpCl=  0 I1Cent=   200000004 NGrid=           0
         NMat0=    1 NMatS0=      1 NMatT0=    0 NMatD0=    1 NMtDS0=    0 NMtDT0=    0
 Symmetry not used in FoFCou.
 Requested convergence on RMS density matrix=1.00D-08 within 128 cycles.
 Requested convergence on MAX density matrix=1.00D-06.
 Requested convergence on             energy=1.00D-06.
 No special actions if energy rises.
 Inv3:  Mode=1 IEnd=    15581523.
 Iteration    1 A*A^-1 deviation from unit magnitude is 4.66D-15 for   2267.
 Iteration    1 A*A^-1 deviation from orthogonality  is 1.99D-15 for   2271   2159.
 Iteration    1 A^-1*A deviation from unit magnitude is 4.88D-15 for   2267.
 Iteration    1 A^-1*A deviation from orthogonality  is 2.28D-15 for   1807    238.
 Error on total polarization charges =  0.01581
 SCF Done:  E(RM062X) =  -770.391046391     A.U. after   16 cycles
            NFock= 16  Conv=0.55D-08     -V/T= 2.0026

 **********************************************************************

            Population analysis using the SCF density.

 **********************************************************************

 Alpha  occ. eigenvalues --  -25.27723 -19.60573 -14.78462 -10.65319 -10.64587
 Alpha  occ. eigenvalues --  -10.60528 -10.57367 -10.56993 -10.55647 -10.55447
 Alpha  occ. eigenvalues --  -10.55335 -10.55268 -10.55124 -10.55003 -10.54883
 Alpha  occ. eigenvalues --  -10.54840 -10.54748  -1.41143  -1.16691  -1.06943
 Alpha  occ. eigenvalues --   -0.97719  -0.96876  -0.90332  -0.86259  -0.85846
 Alpha  occ. eigenvalues --   -0.85797  -0.79664  -0.75249  -0.73049  -0.71627
 Alpha  occ. eigenvalues --   -0.70859  -0.68978  -0.65077  -0.62303  -0.61830
 Alpha  occ. eigenvalues --   -0.60351  -0.59688  -0.59203  -0.57427  -0.55261
 Alpha  occ. eigenvalues --   -0.54323  -0.52945  -0.51631  -0.50750  -0.50595
 Alpha  occ. eigenvalues --   -0.49717  -0.48769  -0.47387  -0.45283  -0.43946
 Alpha  occ. eigenvalues --   -0.43849  -0.42887  -0.41938  -0.41638  -0.35698
 Alpha  occ. eigenvalues --   -0.33683  -0.32139  -0.31756  -0.31329  -0.30035
 Alpha virt. eigenvalues --   -0.01047   0.00210   0.00450   0.00918   0.01638
 Alpha virt. eigenvalues --    0.02010   0.02042   0.02461   0.03180   0.03698
 Alpha virt. eigenvalues --    0.03866   0.04098   0.04684   0.05179   0.05810
 Alpha virt. eigenvalues --    0.06070   0.06885   0.07558   0.07763   0.08252
 Alpha virt. eigenvalues --    0.09085   0.09957   0.10470   0.10580   0.10778
 Alpha virt. eigenvalues --    0.11046   0.12059   0.12953   0.13327   0.13921
 Alpha virt. eigenvalues --    0.13955   0.14481   0.14761   0.15489   0.15655
 Alpha virt. eigenvalues --    0.16172   0.16449   0.16966   0.17016   0.17362
 Alpha virt. eigenvalues --    0.17915   0.18889   0.19033   0.19346   0.19955
 Alpha virt. eigenvalues --    0.20141   0.20867   0.21131   0.21148   0.21559
 Alpha virt. eigenvalues --    0.21915   0.22300   0.22441   0.22727   0.23470
 Alpha virt. eigenvalues --    0.23716   0.23785   0.24316   0.24639   0.24952
 Alpha virt. eigenvalues --    0.25305   0.25452   0.25859   0.26183   0.26625
 Alpha virt. eigenvalues --    0.26949   0.27379   0.27850   0.28102   0.28349
 Alpha virt. eigenvalues --    0.28703   0.29473   0.29695   0.30009   0.30466
 Alpha virt. eigenvalues --    0.30852   0.31431   0.32004   0.32449   0.33031
 Alpha virt. eigenvalues --    0.33464   0.34954   0.35366   0.35678   0.36401
 Alpha virt. eigenvalues --    0.37050   0.37485   0.38460   0.39107   0.39936
 Alpha virt. eigenvalues --    0.40144   0.40934   0.42773   0.43206   0.43686
 Alpha virt. eigenvalues --    0.43996   0.45331   0.46435   0.47638   0.50886
 Alpha virt. eigenvalues --    0.52029   0.53783   0.55814   0.56149   0.57097
 Alpha virt. eigenvalues --    0.57459   0.57704   0.58621   0.58989   0.59445
 Alpha virt. eigenvalues --    0.60049   0.60431   0.60862   0.61287   0.61655
 Alpha virt. eigenvalues --    0.63038   0.63546   0.63856   0.65440   0.65994
 Alpha virt. eigenvalues --    0.66218   0.68081   0.69115   0.70023   0.70494
 Alpha virt. eigenvalues --    0.71289   0.72014   0.72441   0.73361   0.74209
 Alpha virt. eigenvalues --    0.74384   0.75426   0.75556   0.76159   0.76484
 Alpha virt. eigenvalues --    0.76776   0.77830   0.78249   0.78954   0.79512
 Alpha virt. eigenvalues --    0.79715   0.81140   0.82470   0.83708   0.84795
 Alpha virt. eigenvalues --    0.85366   0.85855   0.86356   0.87122   0.87319
 Alpha virt. eigenvalues --    0.88786   0.89255   0.89793   0.90440   0.91393
 Alpha virt. eigenvalues --    0.92854   0.93447   0.94267   0.95901   0.98279
 Alpha virt. eigenvalues --    0.98966   0.99515   1.00852   1.02424   1.03600
 Alpha virt. eigenvalues --    1.04168   1.06758   1.07527   1.08720   1.09279
 Alpha virt. eigenvalues --    1.10468   1.11978   1.14745   1.17474   1.17816
 Alpha virt. eigenvalues --    1.19700   1.20292   1.21690   1.23489   1.23606
 Alpha virt. eigenvalues --    1.25202   1.26325   1.27142   1.27959   1.29429
 Alpha virt. eigenvalues --    1.31380   1.34167   1.36159   1.37727   1.38608
 Alpha virt. eigenvalues --    1.40641   1.42670   1.44899   1.47202   1.49517
 Alpha virt. eigenvalues --    1.51262   1.51922   1.53568   1.55580   1.55915
 Alpha virt. eigenvalues --    1.56901   1.59467   1.60095   1.60771   1.61774
 Alpha virt. eigenvalues --    1.63775   1.64684   1.65820   1.67994   1.69528
 Alpha virt. eigenvalues --    1.75252   1.77013   1.77444   1.79712   1.80813
 Alpha virt. eigenvalues --    1.81417   1.82645   1.84068   1.85540   1.87188
 Alpha virt. eigenvalues --    1.87867   1.90412   1.91743   1.92061   1.92410
 Alpha virt. eigenvalues --    1.94227   1.95049   1.96421   1.97328   1.98189
 Alpha virt. eigenvalues --    1.99530   2.02495   2.02750   2.03643   2.04028
 Alpha virt. eigenvalues --    2.05164   2.13064   2.15722   2.20667   2.24123
 Alpha virt. eigenvalues --    2.24614   2.26840   2.28525   2.29030   2.29697
 Alpha virt. eigenvalues --    2.30374   2.31951   2.34004   2.35397   2.36038
 Alpha virt. eigenvalues --    2.37547   2.39614   2.46271   2.49266   2.50049
 Alpha virt. eigenvalues --    2.50852   2.51980   2.55611   2.60752   2.63667
 Alpha virt. eigenvalues --    2.65549   2.68458   2.73096   2.73607   2.76339
 Alpha virt. eigenvalues --    2.80615   2.81004   2.82677   2.84184   2.85549
 Alpha virt. eigenvalues --    2.86914   2.88075   2.90322   2.93458   2.96096
 Alpha virt. eigenvalues --    2.96581   2.97933   2.98238   3.00079   3.01010
 Alpha virt. eigenvalues --    3.05059   3.11191   3.12945   3.15568   3.20979
 Alpha virt. eigenvalues --    3.22221   3.24116   3.27968   3.34341   3.35339
 Alpha virt. eigenvalues --    3.35847   3.37992   3.38339   3.39402   3.40266
 Alpha virt. eigenvalues --    3.42727   3.43723   3.44518   3.46305   3.48927
 Alpha virt. eigenvalues --    3.55354   3.59801   3.65494   3.68740   3.70417
 Alpha virt. eigenvalues --    3.71501   3.72310   3.74191   3.77596   3.87236
 Alpha virt. eigenvalues --    3.89846   3.96221   4.01408   4.03749   4.07248
 Alpha virt. eigenvalues --    4.09904   4.10168   4.11024   4.20586   4.24265
 Alpha virt. eigenvalues --    4.32713   4.63730   4.78807   4.78996   4.95171
 Alpha virt. eigenvalues --    5.00394   5.17953   5.26689   5.81763   6.48122
 Alpha virt. eigenvalues --    6.62777   6.93730  23.46436  23.49636  23.86037
 Alpha virt. eigenvalues --   23.89599  23.90280  23.92475  23.94605  23.95857
 Alpha virt. eigenvalues --   24.05865  24.07104  24.08130  24.09450  24.16479
 Alpha virt. eigenvalues --   24.17466  35.62438  50.06574  66.95043
          Condensed to atoms (all electrons):
               1          2          3          4          5          6
     1  C    7.069290  -1.183684   2.304619  -2.106329   1.243292  -1.120819
     2  C   -1.183684  10.664690  -6.454275   2.923948  -0.400155   1.729226
     3  C    2.304619  -6.454275  23.051091 -11.827359  -3.646413  -2.661393
     4  C   -2.106329   2.923948 -11.827359  26.201609  -0.289990   2.530937
     5  C    1.243292  -0.400155  -3.646413  -0.289990  15.739730  -2.641594
     6  C   -1.120819   1.729226  -2.661393   2.530937  -2.641594   9.107129
     7  C   -0.821272  -0.296982   2.158247  -5.890128  -6.391418   0.179364
     8  C    0.429648  -0.426491   1.774607  -6.083295   2.343635  -0.854118
     9  N    0.112091  -0.163625   1.105291  -1.451078   0.381624  -0.192093
    10  C   -0.155788  -0.547775  -1.313451   1.870682  -0.369867   0.397665
    11  C   -0.008272   0.054554   0.082041  -0.408958  -0.170310  -0.063052
    12  C   -0.010174  -0.001333   0.009414   0.204018  -0.046447   0.039422
    13  C    0.064824  -0.076546   0.025179   0.073405   0.358828  -0.102110
    14  C    0.080929   0.619918   0.999401   0.438797   0.025187   0.043186
    15  C    0.012175   0.011639   0.315705  -0.773908  -0.124783  -0.072017
    16  O   -0.000306  -0.006096  -0.009454   0.030783  -0.005690   0.001065
    17  F   -0.004841   0.013425   0.058062  -0.013326  -0.123419  -0.030657
    18  H    0.251573   0.087160  -0.062283   0.051455  -0.090818   0.091967
    19  H    0.085477   0.253956   0.038839  -0.026711   0.011856  -0.037333
    20  H   -0.032498   0.051627   0.184084   0.006967  -0.034839   0.007857
    21  H   -0.019272   0.004225  -0.060791  -0.006074   0.275578   0.073879
    22  H    0.075436  -0.048067   0.040606   0.010233   0.025743   0.214858
    23  H    0.004051  -0.016160   0.033998  -0.217043   0.015774   0.009215
    24  H   -0.004425   0.031506  -0.058387   0.155829  -0.027569   0.005391
    25  H   -0.000089   0.000378   0.000362   0.001356  -0.002001   0.000029
    26  H    0.000006  -0.000024  -0.000095   0.000171  -0.000261  -0.000048
    27  H   -0.000026   0.000428   0.002820  -0.004334  -0.000423   0.000029
    28  H    0.000755   0.009271   0.001383  -0.029676   0.005789  -0.001846
    29  H    0.000057  -0.002339   0.005281  -0.018719  -0.017347  -0.002375
               7          8          9         10         11         12
     1  C   -0.821272   0.429648   0.112091  -0.155788  -0.008272  -0.010174
     2  C   -0.296982  -0.426491  -0.163625  -0.547775   0.054554  -0.001333
     3  C    2.158247   1.774607   1.105291  -1.313451   0.082041   0.009414
     4  C   -5.890128  -6.083295  -1.451078   1.870682  -0.408958   0.204018
     5  C   -6.391418   2.343635   0.381624  -0.369867  -0.170310  -0.046447
     6  C    0.179364  -0.854118  -0.192093   0.397665  -0.063052   0.039422
     7  C   31.011070 -10.025641  -2.628799   9.142547   0.149039  -0.079650
     8  C  -10.025641  27.652166   1.437618 -14.088882  -0.450278  -2.130941
     9  N   -2.628799   1.437618   8.077076  -1.288110   0.007686   0.010134
    10  C    9.142547 -14.088882  -1.288110  26.838662  -4.875681   1.874676
    11  C    0.149039  -0.450278   0.007686  -4.875681  11.472481  -0.703055
    12  C   -0.079650  -2.130941   0.010134   1.874676  -0.703055   6.918618
    13  C   -2.100026   1.162179   0.239474  -2.515624   1.196507  -0.541093
    14  C   -8.895119   3.935696   1.388499  -8.510329  -0.417223   0.567691
    15  C   -0.087775   0.439719   0.176731  -0.365799   0.043396  -0.039382
    16  O    0.036043  -0.018958  -0.082492   0.010084  -0.000861  -0.000743
    17  F    0.158900  -0.328330  -0.002097   0.567477  -0.258291   0.030106
    18  H    0.007242  -0.001366  -0.000229  -0.000142  -0.000096   0.000024
    19  H   -0.001427   0.007892   0.001913  -0.001747  -0.000054  -0.000096
    20  H    0.143381   0.037229   0.006755   0.022339  -0.000654  -0.001991
    21  H    0.051411   0.013806   0.001407  -0.000950   0.001181   0.000268
    22  H    0.011733  -0.002280   0.000558   0.003144   0.000251  -0.000020
    23  H    0.376320   0.099278  -0.008944   0.014005  -0.016785   0.006188
    24  H    0.131048  -0.108645   0.227655   0.020724   0.004305  -0.001218
    25  H   -0.001469   0.049553   0.000237  -0.116102   0.333308   0.066428
    26  H    0.003764   0.045203  -0.000029  -0.056356   0.078611   0.253890
    27  H    0.008311   0.031353  -0.000004   0.015967  -0.024033   0.048492
    28  H   -0.040781   0.098365   0.030640  -0.084935   0.013040  -0.026656
    29  H    0.110668   0.006020  -0.192417   0.020366  -0.005417  -0.001450
              13         14         15         16         17         18
     1  C    0.064824   0.080929   0.012175  -0.000306  -0.004841   0.251573
     2  C   -0.076546   0.619918   0.011639  -0.006096   0.013425   0.087160
     3  C    0.025179   0.999401   0.315705  -0.009454   0.058062  -0.062283
     4  C    0.073405   0.438797  -0.773908   0.030783  -0.013326   0.051455
     5  C    0.358828   0.025187  -0.124783  -0.005690  -0.123419  -0.090818
     6  C   -0.102110   0.043186  -0.072017   0.001065  -0.030657   0.091967
     7  C   -2.100026  -8.895119  -0.087775   0.036043   0.158900   0.007242
     8  C    1.162179   3.935696   0.439719  -0.018958  -0.328330  -0.001366
     9  N    0.239474   1.388499   0.176731  -0.082492  -0.002097  -0.000229
    10  C   -2.515624  -8.510329  -0.365799   0.010084   0.567477  -0.000142
    11  C    1.196507  -0.417223   0.043396  -0.000861  -0.258291  -0.000096
    12  C   -0.541093   0.567691  -0.039382  -0.000743   0.030106   0.000024
    13  C    9.211914  -0.954104   0.120814  -0.009365  -0.027734  -0.000085
    14  C   -0.954104  17.062947   0.168499  -0.025623   0.013455   0.000214
    15  C    0.120814   0.168499   5.217963   0.428266   0.004086  -0.000039
    16  O   -0.009365  -0.025623   0.428266   8.147363   0.000007   0.000000
    17  F   -0.027734   0.013455   0.004086   0.000007   9.089534   0.000002
    18  H   -0.000085   0.000214  -0.000039   0.000000   0.000002   0.389589
    19  H    0.000148  -0.000903   0.000169  -0.000002  -0.000001  -0.004206
    20  H   -0.014718  -0.042465   0.004616   0.000255  -0.000077  -0.000261
    21  H   -0.000035   0.005375  -0.000465  -0.000016  -0.001840  -0.000228
    22  H    0.000040  -0.001387   0.000153  -0.000000  -0.000024  -0.004200
    23  H   -0.013186   0.018158   0.007786   0.001610  -0.007718  -0.000005
    24  H   -0.002764  -0.034162  -0.043696   0.012573   0.000122   0.000009
    25  H   -0.024772   0.026124   0.000098   0.000000  -0.004188   0.000000
    26  H    0.073196  -0.061597  -0.000016  -0.000000  -0.000394   0.000000
    27  H    0.251115   0.004761   0.000190  -0.000005   0.000089   0.000000
    28  H   -0.017233   0.366529   0.018131   0.000094  -0.000195   0.000000
    29  H    0.010232  -0.028564   0.426617  -0.034612  -0.000311  -0.000000
              19         20         21         22         23         24
     1  C    0.085477  -0.032498  -0.019272   0.075436   0.004051  -0.004425
     2  C    0.253956   0.051627   0.004225  -0.048067  -0.016160   0.031506
     3  C    0.038839   0.184084  -0.060791   0.040606   0.033998  -0.058387
     4  C   -0.026711   0.006967  -0.006074   0.010233  -0.217043   0.155829
     5  C    0.011856  -0.034839   0.275578   0.025743   0.015774  -0.027569
     6  C   -0.037333   0.007857   0.073879   0.214858   0.009215   0.005391
     7  C   -0.001427   0.143381   0.051411   0.011733   0.376320   0.131048
     8  C    0.007892   0.037229   0.013806  -0.002280   0.099278  -0.108645
     9  N    0.001913   0.006755   0.001407   0.000558  -0.008944   0.227655
    10  C   -0.001747   0.022339  -0.000950   0.003144   0.014005   0.020724
    11  C   -0.000054  -0.000654   0.001181   0.000251  -0.016785   0.004305
    12  C   -0.000096  -0.001991   0.000268  -0.000020   0.006188  -0.001218
    13  C    0.000148  -0.014718  -0.000035   0.000040  -0.013186  -0.002764
    14  C   -0.000903  -0.042465   0.005375  -0.001387   0.018158  -0.034162
    15  C    0.000169   0.004616  -0.000465   0.000153   0.007786  -0.043696
    16  O   -0.000002   0.000255  -0.000016  -0.000000   0.001610   0.012573
    17  F   -0.000001  -0.000077  -0.001840  -0.000024  -0.007718   0.000122
    18  H   -0.004206  -0.000261  -0.000228  -0.004200  -0.000005   0.000009
    19  H    0.389046  -0.003140   0.000067  -0.000185   0.000021  -0.000101
    20  H   -0.003140   0.382947  -0.000111   0.000077  -0.000174  -0.002592
    21  H    0.000067  -0.000111   0.391174  -0.003420   0.003068   0.000027
    22  H   -0.000185   0.000077  -0.003420   0.389557  -0.000020  -0.000007
    23  H    0.000021  -0.000174   0.003068  -0.000020   0.365664  -0.001510
    24  H   -0.000101  -0.002592   0.000027  -0.000007  -0.001510   0.295830
    25  H   -0.000000   0.000003   0.000000  -0.000000   0.000017  -0.000001
    26  H   -0.000000   0.000003   0.000000   0.000000  -0.000005   0.000001
    27  H    0.000000  -0.000020  -0.000000  -0.000000   0.000022   0.000000
    28  H    0.000005  -0.000924  -0.000003  -0.000000  -0.000409  -0.001332
    29  H   -0.000000   0.000046   0.000011   0.000000  -0.001006   0.002437
              25         26         27         28         29
     1  C   -0.000089   0.000006  -0.000026   0.000755   0.000057
     2  C    0.000378  -0.000024   0.000428   0.009271  -0.002339
     3  C    0.000362  -0.000095   0.002820   0.001383   0.005281
     4  C    0.001356   0.000171  -0.004334  -0.029676  -0.018719
     5  C   -0.002001  -0.000261  -0.000423   0.005789  -0.017347
     6  C    0.000029  -0.000048   0.000029  -0.001846  -0.002375
     7  C   -0.001469   0.003764   0.008311  -0.040781   0.110668
     8  C    0.049553   0.045203   0.031353   0.098365   0.006020
     9  N    0.000237  -0.000029  -0.000004   0.030640  -0.192417
    10  C   -0.116102  -0.056356   0.015967  -0.084935   0.020366
    11  C    0.333308   0.078611  -0.024033   0.013040  -0.005417
    12  C    0.066428   0.253890   0.048492  -0.026656  -0.001450
    13  C   -0.024772   0.073196   0.251115  -0.017233   0.010232
    14  C    0.026124  -0.061597   0.004761   0.366529  -0.028564
    15  C    0.000098  -0.000016   0.000190   0.018131   0.426617
    16  O    0.000000  -0.000000  -0.000005   0.000094  -0.034612
    17  F   -0.004188  -0.000394   0.000089  -0.000195  -0.000311
    18  H    0.000000   0.000000   0.000000   0.000000  -0.000000
    19  H   -0.000000  -0.000000   0.000000   0.000005  -0.000000
    20  H    0.000003   0.000003  -0.000020  -0.000924   0.000046
    21  H    0.000000   0.000000  -0.000000  -0.000003   0.000011
    22  H   -0.000000   0.000000  -0.000000  -0.000000   0.000000
    23  H    0.000017  -0.000005   0.000022  -0.000409  -0.001006
    24  H   -0.000001   0.000001   0.000000  -0.001332   0.002437
    25  H    0.376094  -0.003600  -0.000190   0.000059   0.000003
    26  H   -0.003600   0.381177  -0.003988  -0.000293   0.000000
    27  H   -0.000190  -0.003988   0.386467  -0.001949  -0.000011
    28  H    0.000059  -0.000293  -0.001949   0.376499  -0.000860
    29  H    0.000003   0.000000  -0.000011  -0.000860   0.461663
 Mulliken charges:
               1
     1  C   -0.266431
     2  C   -0.832397
     3  C   -0.097128
     4  C    0.646738
     5  C   -0.043688
     6  C   -0.651763
     7  C   -0.418602
     8  C    0.955259
     9  N   -0.195475
    10  C   -0.506800
    11  C   -0.033380
    12  C   -0.445120
    13  C   -0.388461
    14  C   -0.793891
    15  C    0.111127
    16  O   -0.473919
    17  F   -0.131822
    18  H    0.284722
    19  H    0.286517
    20  H    0.286277
    21  H    0.271730
    22  H    0.287222
    23  H    0.327789
    24  H    0.398953
    25  H    0.298361
    26  H    0.290685
    27  H    0.284937
    28  H    0.286531
    29  H    0.262028
 Sum of Mulliken charges =  -0.00000
 Mulliken charges with hydrogens summed into heavy atoms:
               1
     1  C    0.018291
     2  C   -0.545880
     3  C    0.189149
     4  C    0.646738
     5  C    0.228042
     6  C   -0.364540
     7  C   -0.090813
     8  C    0.955259
     9  N    0.203478
    10  C   -0.506800
    11  C    0.264981
    12  C   -0.154436
    13  C   -0.103524
    14  C   -0.507360
    15  C    0.373155
    16  O   -0.473919
    17  F   -0.131822
 Electronic spatial extent (au):  <R**2>=           5631.0143
 Charge=              0.0000 electrons
 Dipole moment (field-independent basis, Debye):
    X=              4.5865    Y=              1.2433    Z=              2.1867  Tot=              5.2310
 Quadrupole moment (field-independent basis, Debye-Ang):
   XX=            -97.1470   YY=            -88.4596   ZZ=           -102.0401
   XY=             -8.2553   XZ=            -14.0259   YZ=             -8.9504
 Traceless Quadrupole moment (field-independent basis, Debye-Ang):
   XX=             -1.2648   YY=              7.4226   ZZ=             -6.1579
   XY=             -8.2553   XZ=            -14.0259   YZ=             -8.9504
 Octapole moment (field-independent basis, Debye-Ang**2):
  XXX=           -535.8741  YYY=             59.6587  ZZZ=            176.7535  XYY=           -121.0708
  XXY=             14.2904  XXZ=             52.4676  XZZ=           -127.6738  YZZ=             24.7890
  YYZ=             64.7624  XYZ=             -7.1911
 Hexadecapole moment (field-independent basis, Debye-Ang**3):
 XXXX=          -3566.4269 YYYY=          -2335.5016 ZZZZ=          -1578.5186 XXXY=           -125.6173
 XXXZ=             27.1361 YYYX=           -114.4072 YYYZ=            314.7458 ZZZX=             31.8515
 ZZZY=            269.7146 XXYY=           -819.4981 XXZZ=           -740.2741 YYZZ=           -707.6875
 XXYZ=            -33.8863 YYXZ=             -3.6221 ZZXY=            -87.7048
 N-N= 1.140816227575D+03 E-N=-4.079237972029D+03  KE= 7.683783794081D+02
 Merz-Kollman atomic radii used.

 **********************************************************************

            Electrostatic Properties Using The SCF Density

 **********************************************************************

       Atomic Center    1 is at   3.546800  3.208700 -1.957600
       Atomic Center    2 is at   3.620800  1.937400 -2.548300
       Atomic Center    3 is at   2.795700  0.898400 -2.086500
       Atomic Center    4 is at   1.887700  1.115000 -1.024900
       Atomic Center    5 is at   1.822300  2.399800 -0.442400
       Atomic Center    6 is at   2.646400  3.440100 -0.904800
       Atomic Center    7 is at   1.010500  0.023900 -0.528100
       Atomic Center    8 is at   1.819800 -1.059200  0.105500
       Atomic Center    9 is at   0.169500 -0.410100 -1.597900
       Atomic Center   10 is at   2.247300 -0.944600  1.449900
       Atomic Center   11 is at   3.018700 -1.959400  2.044500
       Atomic Center   12 is at   3.375900 -3.099500  1.306800
       Atomic Center   13 is at   2.964000 -3.224900 -0.028300
       Atomic Center   14 is at   2.194300 -2.211300 -0.623700
       Atomic Center   15 is at  -0.881200 -1.236700 -1.422800
       Atomic Center   16 is at  -1.578500 -1.551700 -2.409500
       Atomic Center   17 is at   1.937500  0.100200  2.167500
       Atomic Center   18 is at   4.146300  3.963300 -2.291600
       Atomic Center   19 is at   4.274500  1.767900 -3.314200
       Atomic Center   20 is at   2.856600 -0.021300 -2.525200
       Atomic Center   21 is at   1.173700  2.579600  0.324400
       Atomic Center   22 is at   2.590600  4.363700 -0.474600
       Atomic Center   23 is at   0.340500  0.431000  0.235800
       Atomic Center   24 is at   0.336300 -0.070000 -2.491000
       Atomic Center   25 is at   3.324300 -1.870200  3.014900
       Atomic Center   26 is at   3.936000 -3.834000  1.740200
       Atomic Center   27 is at   3.223600 -4.051400 -0.567500
       Atomic Center   28 is at   1.909900 -2.314200 -1.597800
       Atomic Center   29 is at  -1.106900 -1.606800 -0.498800
    1251 points will be used for fitting atomic charges
 Fitting point charges to electrostatic potential
 The dipole moment will be constrained to the correct value
 Charges from ESP fit, RMS=   0.00153 RRMS=   0.07849:
 ESP charges:
               1
     1  C   -0.171209
     2  C   -0.193910
     3  C   -0.199737
     4  C    0.249860
     5  C   -0.209358
     6  C   -0.181526
     7  C   -0.468440
     8  C    0.043296
     9  N   -0.325134
    10  C    0.404460
    11  C   -0.396895
    12  C   -0.093609
    13  C   -0.239549
    14  C   -0.201714
    15  C    0.518368
    16  O   -0.680843
    17  F   -0.227847
    18  H    0.177193
    19  H    0.184683
    20  H    0.178126
    21  H    0.170173
    22  H    0.180906
    23  H    0.246563
    24  H    0.336118
    25  H    0.233658
    26  H    0.172975
    27  H    0.187830
    28  H    0.205762
    29  H    0.099801
 Sum of ESP charges =   0.00000
 ESP charges with hydrogens summed into heavy atoms:
               1
     1  C    0.005984
     2  C   -0.009227
     3  C   -0.021610
     4  C    0.249860
     5  C   -0.039185
     6  C   -0.000620
     7  C   -0.221877
     8  C    0.043296
     9  N    0.010984
    10  C    0.404460
    11  C   -0.163237
    12  C    0.079366
    13  C   -0.051719
    14  C    0.004048
    15  C    0.618169
    16  O   -0.680843
    17  F   -0.227847
 Charge=   0.00000 Dipole=     4.5865     1.2433     2.1867 Tot=     5.2310
 -----------------------------------------------------------------

              Electrostatic Properties (Atomic Units)

 -----------------------------------------------------------------
    Center     Electric         -------- Electric Field --------
               Potential          X             Y             Z
 -----------------------------------------------------------------
    1 Atom    -14.761838
    2 Atom    -14.758574
    3 Atom    -14.755693
    4 Atom    -14.738554
    5 Atom    -14.759264
    6 Atom    -14.761166
    7 Atom    -14.692443
    8 Atom    -14.733752
    9 Atom    -18.349971
   10 Atom    -14.661654
   11 Atom    -14.754339
   12 Atom    -14.753640
   13 Atom    -14.758773
   14 Atom    -14.751434
   15 Atom    -14.669218
   16 Atom    -22.418628
   17 Atom    -26.559267
   18 Atom     -1.091070
   19 Atom     -1.088315
   20 Atom     -1.082673
   21 Atom     -1.088801
   22 Atom     -1.090497
   23 Atom     -1.077532
   24 Atom     -0.995383
   25 Atom     -1.078148
   26 Atom     -1.083478
   27 Atom     -1.088247
   28 Atom     -1.083333
   29 Atom     -1.063691
 -----------------------------------------------------------------
 ******************************Gaussian NBO Version 3.1******************************
             N A T U R A L   A T O M I C   O R B I T A L   A N D
          N A T U R A L   B O N D   O R B I T A L   A N A L Y S I S
 ******************************Gaussian NBO Version 3.1******************************

       /RESON  / : Allow strongly delocalized NBO set
       /BNDIDX / : Print bond indices based on the NAO density matrix

 Analyzing the SCF density

 Job title: BHFA_oF_conf6                                                   

 Storage needed:    507262 in NPA,    674493 in NBO ( 268430961 available)
 GSVD:  LWork=       63226 too small for GESVD, short by      144479 words or      144479 for optimal perf.


 NATURAL POPULATIONS:  Natural atomic orbital occupancies 
                                                          
   NAO  Atom  No  lang   Type(AO)    Occupancy      Energy
 ----------------------------------------------------------
     1    C    1  S      Cor( 1S)     1.99929     -10.39479
     2    C    1  S      Val( 2S)     0.95097      -0.17687
     3    C    1  S      Ryd( 3S)     0.00103       0.77626
     4    C    1  S      Ryd( 4S)     0.00014       0.94408
     5    C    1  S      Ryd( 5S)     0.00000      22.96418
     6    C    1  px     Val( 2p)     1.06639      -0.08742
     7    C    1  px     Ryd( 4p)     0.00342       0.79342
     8    C    1  px     Ryd( 3p)     0.00034       0.32892
     9    C    1  px     Ryd( 5p)     0.00005       2.90815
    10    C    1  py     Val( 2p)     1.11866      -0.06054
    11    C    1  py     Ryd( 4p)     0.00486       0.95853
    12    C    1  py     Ryd( 3p)     0.00045       0.33240
    13    C    1  py     Ryd( 5p)     0.00009       3.09237
    14    C    1  pz     Val( 2p)     1.04221      -0.08620
    15    C    1  pz     Ryd( 4p)     0.00309       0.75544
    16    C    1  pz     Ryd( 3p)     0.00042       0.36160
    17    C    1  pz     Ryd( 5p)     0.00008       2.91174
    18    C    1  dxy    Ryd( 3d)     0.00077       1.96743
    19    C    1  dxz    Ryd( 3d)     0.00041       2.14674
    20    C    1  dyz    Ryd( 3d)     0.00057       2.05767
    21    C    1  dx2y2  Ryd( 3d)     0.00040       2.05878
    22    C    1  dz2    Ryd( 3d)     0.00051       1.84655

    23    C    2  S      Cor( 1S)     1.99929     -10.39708
    24    C    2  S      Val( 2S)     0.94824      -0.17701
    25    C    2  S      Ryd( 4S)     0.00109       0.85114
    26    C    2  S      Ryd( 3S)     0.00014       0.82952
    27    C    2  S      Ryd( 5S)     0.00000      22.96431
    28    C    2  px     Val( 2p)     1.06982      -0.08684
    29    C    2  px     Ryd( 4p)     0.00365       0.81098
    30    C    2  px     Ryd( 3p)     0.00030       0.29833
    31    C    2  px     Ryd( 5p)     0.00004       2.93226
    32    C    2  py     Val( 2p)     1.05614      -0.06602
    33    C    2  py     Ryd( 4p)     0.00380       0.84620
    34    C    2  py     Ryd( 3p)     0.00041       0.37432
    35    C    2  py     Ryd( 5p)     0.00014       3.08181
    36    C    2  pz     Val( 2p)     1.09435      -0.08324
    37    C    2  pz     Ryd( 4p)     0.00423       0.86746
    38    C    2  pz     Ryd( 3p)     0.00029       0.29693
    39    C    2  pz     Ryd( 5p)     0.00004       2.95910
    40    C    2  dxy    Ryd( 3d)     0.00048       2.09685
    41    C    2  dxz    Ryd( 3d)     0.00071       2.01111
    42    C    2  dyz    Ryd( 3d)     0.00048       2.14527
    43    C    2  dx2y2  Ryd( 3d)     0.00055       2.08619
    44    C    2  dz2    Ryd( 3d)     0.00046       1.73650

    45    C    3  S      Cor( 1S)     1.99916     -10.39582
    46    C    3  S      Val( 2S)     0.93636      -0.17099
    47    C    3  S      Ryd( 4S)     0.00103       0.91017
    48    C    3  S      Ryd( 3S)     0.00014       0.66756
    49    C    3  S      Ryd( 5S)     0.00001      23.26356
    50    C    3  px     Val( 2p)     1.03405      -0.09878
    51    C    3  px     Ryd( 4p)     0.00233       0.74365
    52    C    3  px     Ryd( 3p)     0.00033       0.46243
    53    C    3  px     Ryd( 5p)     0.00008       2.98212
    54    C    3  py     Val( 2p)     1.15824      -0.06855
    55    C    3  py     Ryd( 4p)     0.00525       1.09536
    56    C    3  py     Ryd( 3p)     0.00022       0.48443
    57    C    3  py     Ryd( 5p)     0.00007       3.14741
    58    C    3  pz     Val( 2p)     1.05958      -0.09083
    59    C    3  pz     Ryd( 4p)     0.00292       0.77034
    60    C    3  pz     Ryd( 3p)     0.00040       0.44607
    61    C    3  pz     Ryd( 5p)     0.00008       3.01935
    62    C    3  dxy    Ryd( 3d)     0.00040       2.06103
    63    C    3  dxz    Ryd( 3d)     0.00036       2.16770
    64    C    3  dyz    Ryd( 3d)     0.00071       2.03839
    65    C    3  dx2y2  Ryd( 3d)     0.00075       2.01585
    66    C    3  dz2    Ryd( 3d)     0.00049       1.86232

    67    C    4  S      Cor( 1S)     1.99912     -10.42001
    68    C    4  S      Val( 2S)     0.87974      -0.16065
    69    C    4  S      Ryd( 4S)     0.00127       0.91819
    70    C    4  S      Ryd( 3S)     0.00026       0.80811
    71    C    4  S      Ryd( 5S)     0.00001      23.38038
    72    C    4  px     Val( 2p)     1.04115      -0.10031
    73    C    4  px     Ryd( 4p)     0.00411       0.86821
    74    C    4  px     Ryd( 3p)     0.00019       0.57594
    75    C    4  px     Ryd( 5p)     0.00010       3.17207
    76    C    4  py     Val( 2p)     1.04786      -0.08004
    77    C    4  py     Ryd( 4p)     0.00598       1.12120
    78    C    4  py     Ryd( 3p)     0.00012       0.73345
    79    C    4  py     Ryd( 5p)     0.00012       3.46667
    80    C    4  pz     Val( 2p)     1.05468      -0.10231
    81    C    4  pz     Ryd( 4p)     0.00362       0.84391
    82    C    4  pz     Ryd( 3p)     0.00018       0.56534
    83    C    4  pz     Ryd( 5p)     0.00012       3.21874
    84    C    4  dxy    Ryd( 3d)     0.00058       2.15099
    85    C    4  dxz    Ryd( 3d)     0.00047       2.20834
    86    C    4  dyz    Ryd( 3d)     0.00056       2.18600
    87    C    4  dx2y2  Ryd( 3d)     0.00056       2.20472
    88    C    4  dz2    Ryd( 3d)     0.00052       1.94031

    89    C    5  S      Cor( 1S)     1.99917     -10.39428
    90    C    5  S      Val( 2S)     0.93751      -0.16963
    91    C    5  S      Ryd( 4S)     0.00099       0.91452
    92    C    5  S      Ryd( 3S)     0.00014       0.60125
    93    C    5  S      Ryd( 5S)     0.00001      23.25572
    94    C    5  px     Val( 2p)     1.07511      -0.09157
    95    C    5  px     Ryd( 4p)     0.00364       0.84249
    96    C    5  px     Ryd( 3p)     0.00030       0.43596
    97    C    5  px     Ryd( 5p)     0.00004       2.95679
    98    C    5  py     Val( 2p)     1.05894      -0.06860
    99    C    5  py     Ryd( 4p)     0.00341       0.85684
   100    C    5  py     Ryd( 3p)     0.00038       0.42982
   101    C    5  py     Ryd( 5p)     0.00013       3.17599
   102    C    5  pz     Val( 2p)     1.09807      -0.08584
   103    C    5  pz     Ryd( 4p)     0.00429       0.87685
   104    C    5  pz     Ryd( 3p)     0.00029       0.39077
   105    C    5  pz     Ryd( 5p)     0.00004       2.98538
   106    C    5  dxy    Ryd( 3d)     0.00052       2.11681
   107    C    5  dxz    Ryd( 3d)     0.00074       2.02119
   108    C    5  dyz    Ryd( 3d)     0.00047       2.13809
   109    C    5  dx2y2  Ryd( 3d)     0.00052       2.09119
   110    C    5  dz2    Ryd( 3d)     0.00045       1.75849

   111    C    6  S      Cor( 1S)     1.99929     -10.39596
   112    C    6  S      Val( 2S)     0.94939      -0.17685
   113    C    6  S      Ryd( 3S)     0.00102       0.84007
   114    C    6  S      Ryd( 4S)     0.00015       1.01403
   115    C    6  S      Ryd( 5S)     0.00000      22.81090
   116    C    6  px     Val( 2p)     1.02276      -0.09037
   117    C    6  px     Ryd( 4p)     0.00265       0.72240
   118    C    6  px     Ryd( 3p)     0.00035       0.36107
   119    C    6  px     Ryd( 5p)     0.00009       2.89990
   120    C    6  py     Val( 2p)     1.14929      -0.05757
   121    C    6  py     Ryd( 4p)     0.00567       1.02854
   122    C    6  py     Ryd( 3p)     0.00037       0.29216
   123    C    6  py     Ryd( 5p)     0.00006       3.11337
   124    C    6  pz     Val( 2p)     1.04919      -0.08620
   125    C    6  pz     Ryd( 4p)     0.00323       0.78229
   126    C    6  pz     Ryd( 3p)     0.00031       0.34810
   127    C    6  pz     Ryd( 5p)     0.00008       2.93440
   128    C    6  dxy    Ryd( 3d)     0.00041       2.03545
   129    C    6  dxz    Ryd( 3d)     0.00039       2.16437
   130    C    6  dyz    Ryd( 3d)     0.00070       2.01752
   131    C    6  dx2y2  Ryd( 3d)     0.00074       2.01556
   132    C    6  dz2    Ryd( 3d)     0.00046       1.84107

   133    C    7  S      Cor( 1S)     1.99906     -10.45166
   134    C    7  S      Val( 2S)     0.89605      -0.18890
   135    C    7  S      Ryd( 4S)     0.00247       1.18834
   136    C    7  S      Ryd( 3S)     0.00017       0.78068
   137    C    7  S      Ryd( 5S)     0.00002      23.44757
   138    C    7  px     Val( 2p)     1.05697      -0.12051
   139    C    7  px     Ryd( 4p)     0.00466       0.72142
   140    C    7  px     Ryd( 3p)     0.00141       0.41379
   141    C    7  px     Ryd( 5p)     0.00024       2.46966
   142    C    7  py     Val( 2p)     1.07071      -0.12211
   143    C    7  py     Ryd( 4p)     0.00509       0.82360
   144    C    7  py     Ryd( 3p)     0.00214       0.52835
   145    C    7  py     Ryd( 5p)     0.00018       2.40093
   146    C    7  pz     Val( 2p)     1.02131      -0.11480
   147    C    7  pz     Ryd( 4p)     0.00853       0.85483
   148    C    7  pz     Ryd( 3p)     0.00123       0.78770
   149    C    7  pz     Ryd( 5p)     0.00022       2.16790
   150    C    7  dxy    Ryd( 3d)     0.00086       2.29711
   151    C    7  dxz    Ryd( 3d)     0.00141       2.21163
   152    C    7  dyz    Ryd( 3d)     0.00118       2.10744
   153    C    7  dx2y2  Ryd( 3d)     0.00090       1.87327
   154    C    7  dz2    Ryd( 3d)     0.00054       1.95935

   155    C    8  S      Cor( 1S)     1.99903     -10.42562
   156    C    8  S      Val( 2S)     0.89342      -0.17345
   157    C    8  S      Ryd( 4S)     0.00125       0.92156
   158    C    8  S      Ryd( 3S)     0.00020       0.75740
   159    C    8  S      Ryd( 5S)     0.00001      23.32307
   160    C    8  px     Val( 2p)     1.05678      -0.12129
   161    C    8  px     Ryd( 4p)     0.00314       0.81337
   162    C    8  px     Ryd( 3p)     0.00023       0.58367
   163    C    8  px     Ryd( 5p)     0.00006       3.02102
   164    C    8  py     Val( 2p)     1.06565      -0.09747
   165    C    8  py     Ryd( 4p)     0.00504       1.10423
   166    C    8  py     Ryd( 3p)     0.00014       0.56222
   167    C    8  py     Ryd( 5p)     0.00011       3.35752
   168    C    8  pz     Val( 2p)     1.06918      -0.09954
   169    C    8  pz     Ryd( 4p)     0.00435       1.11273
   170    C    8  pz     Ryd( 3p)     0.00025       0.72719
   171    C    8  pz     Ryd( 5p)     0.00016       3.40660
   172    C    8  dxy    Ryd( 3d)     0.00051       2.09367
   173    C    8  dxz    Ryd( 3d)     0.00056       2.07709
   174    C    8  dyz    Ryd( 3d)     0.00051       2.31775
   175    C    8  dx2y2  Ryd( 3d)     0.00056       1.95772
   176    C    8  dz2    Ryd( 3d)     0.00064       2.31379

   177    N    9  S      Cor( 1S)     1.99940     -14.60617
   178    N    9  S      Val( 2S)     1.24483      -0.58811
   179    N    9  S      Ryd( 4S)     0.00167       1.27696
   180    N    9  S      Ryd( 3S)     0.00019       1.05865
   181    N    9  S      Ryd( 5S)     0.00000      35.33627
   182    N    9  px     Val( 2p)     1.43419      -0.29812
   183    N    9  px     Ryd( 4p)     0.00407       0.86096
   184    N    9  px     Ryd( 3p)     0.00028       0.83958
   185    N    9  px     Ryd( 5p)     0.00006       4.30578
   186    N    9  py     Val( 2p)     1.54988      -0.30802
   187    N    9  py     Ryd( 3p)     0.00428       0.79939
   188    N    9  py     Ryd( 4p)     0.00025       0.85538
   189    N    9  py     Ryd( 5p)     0.00005       4.15587
   190    N    9  pz     Val( 2p)     1.37725      -0.27905
   191    N    9  pz     Ryd( 4p)     0.00395       1.02288
   192    N    9  pz     Ryd( 3p)     0.00027       0.81824
   193    N    9  pz     Ryd( 5p)     0.00004       4.18711
   194    N    9  dxy    Ryd( 3d)     0.00080       2.75878
   195    N    9  dxz    Ryd( 3d)     0.00037       2.58795
   196    N    9  dyz    Ryd( 3d)     0.00044       2.42014
   197    N    9  dx2y2  Ryd( 3d)     0.00035       2.33411
   198    N    9  dz2    Ryd( 3d)     0.00090       2.66450

   199    C   10  S      Cor( 1S)     1.99857     -10.51645
   200    C   10  S      Val( 2S)     0.82162      -0.16475
   201    C   10  S      Ryd( 4S)     0.00124       1.19761
   202    C   10  S      Ryd( 3S)     0.00020       0.62004
   203    C   10  S      Ryd( 5S)     0.00002      22.53239
   204    C   10  px     Val( 2p)     0.99117      -0.12804
   205    C   10  px     Ryd( 4p)     0.00207       0.94868
   206    C   10  px     Ryd( 3p)     0.00049       0.45758
   207    C   10  px     Ryd( 5p)     0.00011       2.61808
   208    C   10  py     Val( 2p)     0.78744      -0.07621
   209    C   10  py     Ryd( 4p)     0.00791       1.14397
   210    C   10  py     Ryd( 3p)     0.00031       0.52071
   211    C   10  py     Ryd( 5p)     0.00016       2.71225
   212    C   10  pz     Val( 2p)     0.95015      -0.08139
   213    C   10  pz     Ryd( 4p)     0.00590       1.29627
   214    C   10  pz     Ryd( 3p)     0.00063       0.53842
   215    C   10  pz     Ryd( 5p)     0.00022       2.65245
   216    C   10  dxy    Ryd( 3d)     0.00167       2.04247
   217    C   10  dxz    Ryd( 3d)     0.00124       1.99515
   218    C   10  dyz    Ryd( 3d)     0.00183       2.32112
   219    C   10  dx2y2  Ryd( 3d)     0.00176       1.82927
   220    C   10  dz2    Ryd( 3d)     0.00144       2.28556

   221    C   11  S      Cor( 1S)     1.99919     -10.40302
   222    C   11  S      Val( 2S)     0.95802      -0.19087
   223    C   11  S      Ryd( 3S)     0.00118       0.82365
   224    C   11  S      Ryd( 4S)     0.00014       0.82576
   225    C   11  S      Ryd( 5S)     0.00001      23.02417
   226    C   11  px     Val( 2p)     1.04739      -0.11594
   227    C   11  px     Ryd( 4p)     0.00240       0.70650
   228    C   11  px     Ryd( 3p)     0.00028       0.31575
   229    C   11  px     Ryd( 5p)     0.00006       2.84515
   230    C   11  py     Val( 2p)     1.05796      -0.08937
   231    C   11  py     Ryd( 4p)     0.00381       0.85785
   232    C   11  py     Ryd( 3p)     0.00031       0.38335
   233    C   11  py     Ryd( 5p)     0.00017       3.03054
   234    C   11  pz     Val( 2p)     1.17571      -0.07970
   235    C   11  pz     Ryd( 4p)     0.00505       1.11476
   236    C   11  pz     Ryd( 3p)     0.00031       0.34266
   237    C   11  pz     Ryd( 5p)     0.00006       3.01458
   238    C   11  dxy    Ryd( 3d)     0.00045       2.08689
   239    C   11  dxz    Ryd( 3d)     0.00051       1.86136
   240    C   11  dyz    Ryd( 3d)     0.00052       2.28061
   241    C   11  dx2y2  Ryd( 3d)     0.00048       1.89552
   242    C   11  dz2    Ryd( 3d)     0.00080       2.04626

   243    C   12  S      Cor( 1S)     1.99930     -10.40104
   244    C   12  S      Val( 2S)     0.95096      -0.18188
   245    C   12  S      Ryd( 3S)     0.00108       0.80428
   246    C   12  S      Ryd( 4S)     0.00013       1.11111
   247    C   12  S      Ryd( 5S)     0.00001      22.78355
   248    C   12  px     Val( 2p)     1.04404      -0.10344
   249    C   12  px     Ryd( 4p)     0.00265       0.74064
   250    C   12  px     Ryd( 3p)     0.00026       0.32399
   251    C   12  px     Ryd( 5p)     0.00003       2.81336
   252    C   12  py     Val( 2p)     1.09770      -0.07194
   253    C   12  py     Ryd( 4p)     0.00418       0.94248
   254    C   12  py     Ryd( 3p)     0.00042       0.32920
   255    C   12  py     Ryd( 5p)     0.00008       3.01500
   256    C   12  pz     Val( 2p)     1.07332      -0.06868
   257    C   12  pz     Ryd( 4p)     0.00424       0.87175
   258    C   12  pz     Ryd( 3p)     0.00042       0.38414
   259    C   12  pz     Ryd( 5p)     0.00012       3.04887
   260    C   12  dxy    Ryd( 3d)     0.00063       1.93008
   261    C   12  dxz    Ryd( 3d)     0.00052       1.94564
   262    C   12  dyz    Ryd( 3d)     0.00065       2.20859
   263    C   12  dx2y2  Ryd( 3d)     0.00039       1.76005
   264    C   12  dz2    Ryd( 3d)     0.00048       2.23036

   265    C   13  S      Cor( 1S)     1.99929     -10.39548
   266    C   13  S      Val( 2S)     0.94561      -0.17543
   267    C   13  S      Ryd( 4S)     0.00104       0.83774
   268    C   13  S      Ryd( 3S)     0.00014       0.69844
   269    C   13  S      Ryd( 5S)     0.00001      23.14216
   270    C   13  px     Val( 2p)     1.02650      -0.10322
   271    C   13  px     Ryd( 4p)     0.00230       0.67936
   272    C   13  px     Ryd( 3p)     0.00031       0.31189
   273    C   13  px     Ryd( 5p)     0.00005       2.85117
   274    C   13  py     Val( 2p)     1.12411      -0.06938
   275    C   13  py     Ryd( 4p)     0.00479       0.95122
   276    C   13  py     Ryd( 3p)     0.00036       0.30643
   277    C   13  py     Ryd( 5p)     0.00006       3.04145
   278    C   13  pz     Val( 2p)     1.08751      -0.06750
   279    C   13  pz     Ryd( 4p)     0.00441       0.90477
   280    C   13  pz     Ryd( 3p)     0.00039       0.36322
   281    C   13  pz     Ryd( 5p)     0.00011       3.07219
   282    C   13  dxy    Ryd( 3d)     0.00042       1.96857
   283    C   13  dxz    Ryd( 3d)     0.00047       1.93454
   284    C   13  dyz    Ryd( 3d)     0.00079       2.18186
   285    C   13  dx2y2  Ryd( 3d)     0.00057       1.76342
   286    C   13  dz2    Ryd( 3d)     0.00045       2.23662

   287    C   14  S      Cor( 1S)     1.99919     -10.40051
   288    C   14  S      Val( 2S)     0.93752      -0.17525
   289    C   14  S      Ryd( 4S)     0.00123       0.89521
   290    C   14  S      Ryd( 3S)     0.00011       0.63328
   291    C   14  S      Ryd( 5S)     0.00001      23.24677
   292    C   14  px     Val( 2p)     1.02492      -0.11062
   293    C   14  px     Ryd( 4p)     0.00185       0.75676
   294    C   14  px     Ryd( 3p)     0.00030       0.47238
   295    C   14  px     Ryd( 5p)     0.00005       2.89656
   296    C   14  py     Val( 2p)     1.04691      -0.08109
   297    C   14  py     Ryd( 4p)     0.00298       0.85205
   298    C   14  py     Ryd( 3p)     0.00039       0.48114
   299    C   14  py     Ryd( 5p)     0.00011       3.13324
   300    C   14  pz     Val( 2p)     1.16297      -0.06686
   301    C   14  pz     Ryd( 4p)     0.00547       1.09278
   302    C   14  pz     Ryd( 3p)     0.00028       0.36868
   303    C   14  pz     Ryd( 5p)     0.00005       3.13804
   304    C   14  dxy    Ryd( 3d)     0.00044       2.07317
   305    C   14  dxz    Ryd( 3d)     0.00049       1.86214
   306    C   14  dyz    Ryd( 3d)     0.00040       2.26956
   307    C   14  dx2y2  Ryd( 3d)     0.00047       1.89022
   308    C   14  dz2    Ryd( 3d)     0.00085       2.05998

   309    C   15  S      Cor( 1S)     1.99948     -10.52182
   310    C   15  S      Val( 2S)     0.86275      -0.17843
   311    C   15  S      Ryd( 3S)     0.00860       0.69212
   312    C   15  S      Ryd( 4S)     0.00017       0.74325
   313    C   15  S      Ryd( 5S)     0.00004      22.96893
   314    C   15  px     Val( 2p)     0.77334      -0.05089
   315    C   15  px     Ryd( 4p)     0.00589       1.03224
   316    C   15  px     Ryd( 3p)     0.00048       0.42775
   317    C   15  px     Ryd( 5p)     0.00015       2.50064
   318    C   15  py     Val( 2p)     0.78148      -0.08431
   319    C   15  py     Ryd( 4p)     0.00299       0.94207
   320    C   15  py     Ryd( 3p)     0.00047       0.38960
   321    C   15  py     Ryd( 5p)     0.00009       2.41259
   322    C   15  pz     Val( 2p)     0.97467      -0.05883
   323    C   15  pz     Ryd( 4p)     0.00687       1.31412
   324    C   15  pz     Ryd( 3p)     0.00041       0.49274
   325    C   15  pz     Ryd( 5p)     0.00021       2.29035
   326    C   15  dxy    Ryd( 3d)     0.00165       2.14202
   327    C   15  dxz    Ryd( 3d)     0.00153       2.15747
   328    C   15  dyz    Ryd( 3d)     0.00233       1.83207
   329    C   15  dx2y2  Ryd( 3d)     0.00327       1.68705
   330    C   15  dz2    Ryd( 3d)     0.00355       2.17986

   331    O   16  S      Cor( 1S)     1.99981     -19.36715
   332    O   16  S      Val( 2S)     1.72599      -0.98486
   333    O   16  S      Ryd( 3S)     0.00395       0.77634
   334    O   16  S      Ryd( 4S)     0.00018       1.57014
   335    O   16  S      Ryd( 5S)     0.00000      49.82480
   336    O   16  px     Val( 2p)     1.66066      -0.32445
   337    O   16  px     Ryd( 3p)     0.00168       0.75013
   338    O   16  px     Ryd( 4p)     0.00006       0.91357
   339    O   16  px     Ryd( 5p)     0.00003       5.17530
   340    O   16  py     Val( 2p)     1.64489      -0.31367
   341    O   16  py     Ryd( 3p)     0.00146       0.69889
   342    O   16  py     Ryd( 4p)     0.00003       0.92494
   343    O   16  py     Ryd( 5p)     0.00002       5.06898
   344    O   16  pz     Val( 2p)     1.65719      -0.33499
   345    O   16  pz     Ryd( 3p)     0.00161       0.75983
   346    O   16  pz     Ryd( 4p)     0.00012       0.81177
   347    O   16  pz     Ryd( 5p)     0.00005       5.30972
   348    O   16  dxy    Ryd( 3d)     0.00050       3.07002
   349    O   16  dxz    Ryd( 3d)     0.00121       3.47822
   350    O   16  dyz    Ryd( 3d)     0.00106       3.17315
   351    O   16  dx2y2  Ryd( 3d)     0.00055       3.03860
   352    O   16  dz2    Ryd( 3d)     0.00114       3.29847

   353    F   17  S      Cor( 1S)     1.99991     -24.99888
   354    F   17  S      Val( 2S)     1.80532      -1.41218
   355    F   17  S      Ryd( 3S)     0.00070       1.32458
   356    F   17  S      Ryd( 4S)     0.00012       1.76774
   357    F   17  S      Ryd( 5S)     0.00000      66.68386
   358    F   17  px     Val( 2p)     1.91848      -0.53635
   359    F   17  px     Ryd( 3p)     0.00238       0.55645
   360    F   17  px     Ryd( 4p)     0.00009       1.35991
   361    F   17  px     Ryd( 5p)     0.00000       6.38470
   362    F   17  py     Val( 2p)     1.74872      -0.52701
   363    F   17  py     Ryd( 3p)     0.00132       0.56553
   364    F   17  py     Ryd( 4p)     0.00017       1.46379
   365    F   17  py     Ryd( 5p)     0.00004       6.49493
   366    F   17  pz     Val( 2p)     1.86141      -0.53472
   367    F   17  pz     Ryd( 3p)     0.00169       0.66851
   368    F   17  pz     Ryd( 4p)     0.00022       1.44090
   369    F   17  pz     Ryd( 5p)     0.00002       6.45028
   370    F   17  dxy    Ryd( 3d)     0.00054       4.00649
   371    F   17  dxz    Ryd( 3d)     0.00030       3.92758
   372    F   17  dyz    Ryd( 3d)     0.00105       4.24325
   373    F   17  dx2y2  Ryd( 3d)     0.00064       4.04838
   374    F   17  dz2    Ryd( 3d)     0.00045       3.97393

   375    H   18  S      Val( 1S)     0.79398       0.10921
   376    H   18  S      Ryd( 2S)     0.00038       0.86076
   377    H   18  S      Ryd( 3S)     0.00021       1.88149

   378    H   19  S      Val( 1S)     0.79200       0.10689
   379    H   19  S      Ryd( 2S)     0.00049       0.80535
   380    H   19  S      Ryd( 3S)     0.00022       1.95263

   381    H   20  S      Val( 1S)     0.79181       0.10373
   382    H   20  S      Ryd( 2S)     0.00090       1.31506
   383    H   20  S      Ryd( 3S)     0.00016       1.49044

   384    H   21  S      Val( 1S)     0.79212       0.10666
   385    H   21  S      Ryd( 3S)     0.00059       1.45042
   386    H   21  S      Ryd( 2S)     0.00021       1.39295

   387    H   22  S      Val( 1S)     0.79272       0.10788
   388    H   22  S      Ryd( 2S)     0.00047       0.79822
   389    H   22  S      Ryd( 3S)     0.00022       1.95201

   390    H   23  S      Val( 1S)     0.76964       0.04101
   391    H   23  S      Ryd( 2S)     0.00186       0.61344
   392    H   23  S      Ryd( 3S)     0.00022       2.41871

   393    H   24  S      Val( 1S)     0.58764       0.14338
   394    H   24  S      Ryd( 2S)     0.00254       0.57064
   395    H   24  S      Ryd( 3S)     0.00041       2.25504

   396    H   25  S      Val( 1S)     0.77962       0.09946
   397    H   25  S      Ryd( 2S)     0.00068       1.01795
   398    H   25  S      Ryd( 3S)     0.00020       1.67590

   399    H   26  S      Val( 1S)     0.79029       0.10703
   400    H   26  S      Ryd( 2S)     0.00040       0.96130
   401    H   26  S      Ryd( 3S)     0.00022       1.78012

   402    H   27  S      Val( 1S)     0.79104       0.10778
   403    H   27  S      Ryd( 2S)     0.00041       0.82023
   404    H   27  S      Ryd( 3S)     0.00022       1.95224

   405    H   28  S      Val( 1S)     0.78607       0.10651
   406    H   28  S      Ryd( 2S)     0.00087       1.35509
   407    H   28  S      Ryd( 3S)     0.00019       1.50830

   408    H   29  S      Val( 1S)     0.84864       0.02820
   409    H   29  S      Ryd( 2S)     0.00112       0.57132
   410    H   29  S      Ryd( 3S)     0.00024       2.18296

 WARNING:  1 low occupancy (<1.9990e) core orbital  found on  C   10

 WARNING:  Population inversion found on atom  C    1
           Population inversion found on atom  C    2
           Population inversion found on atom  C    3
           Population inversion found on atom  C    4
           Population inversion found on atom  C    5
           Population inversion found on atom  C    6
           Population inversion found on atom  C    7
           Population inversion found on atom  C    8
           Population inversion found on atom  N    9
           Population inversion found on atom  C   10
           Population inversion found on atom  C   11
           Population inversion found on atom  C   12
           Population inversion found on atom  C   13
           Population inversion found on atom  C   14
           Population inversion found on atom  C   15
           Population inversion found on atom  H   21


 Summary of Natural Population Analysis:                  
                                                          
                                       Natural Population 
                Natural  -----------------------------------------------
    Atom  No    Charge         Core      Valence    Rydberg      Total
 -----------------------------------------------------------------------
      C    1   -0.19418      1.99929     4.17823    0.01666     6.19418
      C    2   -0.18468      1.99929     4.16855    0.01684     6.18468
      C    3   -0.20295      1.99916     4.18823    0.01556     6.20295
      C    4   -0.04132      1.99912     4.02344    0.01877     6.04132
      C    5   -0.18516      1.99917     4.16964    0.01635     6.18516
      C    6   -0.18659      1.99929     4.17063    0.01668     6.18659
      C    7   -0.07535      1.99906     4.04504    0.03126     6.07535
      C    8   -0.10176      1.99903     4.08504    0.01769     6.10176
      N    9   -0.62352      1.99940     5.60615    0.01797     7.62352
      C   10    0.42385      1.99857     3.55039    0.02719     5.57615
      C   11   -0.25482      1.99919     4.23909    0.01654     6.25482
      C   12   -0.18161      1.99930     4.16602    0.01629     6.18161
      C   13   -0.19968      1.99929     4.18374    0.01665     6.19968
      C   14   -0.18699      1.99919     4.17232    0.01548     6.18699
      C   15    0.56957      1.99948     3.39224    0.03871     5.43043
      O   16   -0.70220      1.99981     6.68874    0.01365     8.70220
      F   17   -0.34358      1.99991     7.33393    0.00974     9.34358
      H   18    0.20543      0.00000     0.79398    0.00059     0.79457
      H   19    0.20730      0.00000     0.79200    0.00071     0.79270
      H   20    0.20713      0.00000     0.79181    0.00106     0.79287
      H   21    0.20708      0.00000     0.79212    0.00080     0.79292
      H   22    0.20659      0.00000     0.79272    0.00069     0.79341
      H   23    0.22827      0.00000     0.76964    0.00209     0.77173
      H   24    0.40940      0.00000     0.58764    0.00295     0.59060
      H   25    0.21950      0.00000     0.77962    0.00088     0.78050
      H   26    0.20909      0.00000     0.79029    0.00063     0.79091
      H   27    0.20833      0.00000     0.79104    0.00063     0.79167
      H   28    0.21287      0.00000     0.78607    0.00106     0.78713
      H   29    0.15000      0.00000     0.84864    0.00136     0.85000
 =======================================================================
   * Total *    0.00000     33.98755    85.67697    0.33547   120.00000

                                 Natural Population      
 --------------------------------------------------------
   Core                      33.98755 ( 99.9634% of  34)
   Valence                   85.67697 ( 99.6244% of  86)
   Natural Minimal Basis    119.66453 ( 99.7204% of 120)
   Natural Rydberg Basis      0.33547 (  0.2796% of 120)
 --------------------------------------------------------

    Atom  No          Natural Electron Configuration
 ----------------------------------------------------------------------------
      C    1      [core]2S( 0.95)2p( 3.23)4p( 0.01)
      C    2      [core]2S( 0.95)2p( 3.22)4p( 0.01)
      C    3      [core]2S( 0.94)2p( 3.25)4p( 0.01)
      C    4      [core]2S( 0.88)2p( 3.14)4p( 0.01)
      C    5      [core]2S( 0.94)2p( 3.23)4p( 0.01)
      C    6      [core]2S( 0.95)2p( 3.22)4p( 0.01)
      C    7      [core]2S( 0.90)2p( 3.15)4p( 0.02)
      C    8      [core]2S( 0.89)2p( 3.19)4p( 0.01)
      N    9      [core]2S( 1.24)2p( 4.36)4p( 0.01)
      C   10      [core]2S( 0.82)2p( 2.73)3d( 0.01)4p( 0.02)
      C   11      [core]2S( 0.96)2p( 3.28)4p( 0.01)
      C   12      [core]2S( 0.95)2p( 3.22)4p( 0.01)
      C   13      [core]2S( 0.95)2p( 3.24)4p( 0.01)
      C   14      [core]2S( 0.94)2p( 3.23)4p( 0.01)
      C   15      [core]2S( 0.86)2p( 2.53)3S( 0.01)3d( 0.01)4p( 0.02)
      O   16      [core]2S( 1.73)2p( 4.96)
      F   17      [core]2S( 1.81)2p( 5.53)3p( 0.01)
      H   18            1S( 0.79)
      H   19            1S( 0.79)
      H   20            1S( 0.79)
      H   21            1S( 0.79)
      H   22            1S( 0.79)
      H   23            1S( 0.77)
      H   24            1S( 0.59)
      H   25            1S( 0.78)
      H   26            1S( 0.79)
      H   27            1S( 0.79)
      H   28            1S( 0.79)
      H   29            1S( 0.85)


 Wiberg bond index matrix in the NAO basis:                                    

     Atom    1       2       3       4       5       6       7       8       9
     ---- ------  ------  ------  ------  ------  ------  ------  ------  ------
   1.  C  0.0000  1.4297  0.0112  0.1087  0.0111  1.4404  0.0013  0.0024  0.0028
   2.  C  1.4297  0.0000  1.4421  0.0130  0.1107  0.0114  0.0082  0.0007  0.0008
   3.  C  0.0112  1.4421  0.0000  1.3941  0.0127  0.1134  0.0104  0.0057  0.0069
   4.  C  0.1087  0.0130  1.3941  0.0000  1.4094  0.0126  0.9864  0.0182  0.0099
   5.  C  0.0111  0.1107  0.0127  1.4094  0.0000  1.4297  0.0112  0.0088  0.0085
   6.  C  1.4404  0.0114  0.1134  0.0126  1.4297  0.0000  0.0076  0.0003  0.0006
   7.  C  0.0013  0.0082  0.0104  0.9864  0.0112  0.0076  0.0000  0.9823  0.9616
   8.  C  0.0024  0.0007  0.0057  0.0182  0.0088  0.0003  0.9823  0.0000  0.0180
   9.  N  0.0028  0.0008  0.0069  0.0099  0.0085  0.0006  0.9616  0.0180  0.0000
  10.  C  0.0009  0.0003  0.0017  0.0069  0.0015  0.0003  0.0095  1.3590  0.0069
  11.  C  0.0001  0.0001  0.0004  0.0003  0.0002  0.0000  0.0078  0.0129  0.0004
  12.  C  0.0008  0.0001  0.0009  0.0034  0.0011  0.0002  0.0013  0.1055  0.0011
  13.  C  0.0001  0.0001  0.0005  0.0005  0.0004  0.0001  0.0079  0.0130  0.0009
  14.  C  0.0010  0.0003  0.0014  0.0091  0.0022  0.0004  0.0116  1.4005  0.0038
  15.  C  0.0004  0.0002  0.0007  0.0072  0.0007  0.0002  0.0099  0.0058  1.2320
  16.  O  0.0004  0.0002  0.0009  0.0009  0.0008  0.0001  0.0136  0.0049  0.1623
  17.  F  0.0001  0.0002  0.0003  0.0013  0.0013  0.0004  0.0051  0.0467  0.0009
  18.  H  0.9299  0.0036  0.0076  0.0003  0.0076  0.0037  0.0004  0.0000  0.0000
  19.  H  0.0037  0.9293  0.0036  0.0069  0.0003  0.0076  0.0003  0.0000  0.0000
  20.  H  0.0075  0.0041  0.9266  0.0036  0.0088  0.0004  0.0020  0.0001  0.0004
  21.  H  0.0075  0.0004  0.0086  0.0038  0.9278  0.0037  0.0019  0.0002  0.0002
  22.  H  0.0037  0.0075  0.0003  0.0069  0.0036  0.9297  0.0003  0.0001  0.0001
  23.  H  0.0001  0.0002  0.0092  0.0035  0.0027  0.0008  0.8889  0.0015  0.0100
  24.  H  0.0000  0.0001  0.0005  0.0024  0.0008  0.0001  0.0050  0.0029  0.8005
  25.  H  0.0000  0.0000  0.0000  0.0000  0.0000  0.0000  0.0004  0.0060  0.0002
  26.  H  0.0000  0.0000  0.0000  0.0000  0.0000  0.0000  0.0004  0.0003  0.0000
  27.  H  0.0000  0.0000  0.0000  0.0000  0.0000  0.0000  0.0003  0.0072  0.0001
  28.  H  0.0000  0.0000  0.0001  0.0001  0.0001  0.0000  0.0024  0.0039  0.0009
  29.  H  0.0000  0.0001  0.0001  0.0003  0.0000  0.0000  0.0002  0.0004  0.0030

     Atom   10      11      12      13      14      15      16      17      18
     ---- ------  ------  ------  ------  ------  ------  ------  ------  ------
   1.  C  0.0009  0.0001  0.0008  0.0001  0.0010  0.0004  0.0004  0.0001  0.9299
   2.  C  0.0003  0.0001  0.0001  0.0001  0.0003  0.0002  0.0002  0.0002  0.0036
   3.  C  0.0017  0.0004  0.0009  0.0005  0.0014  0.0007  0.0009  0.0003  0.0076
   4.  C  0.0069  0.0003  0.0034  0.0005  0.0091  0.0072  0.0009  0.0013  0.0003
   5.  C  0.0015  0.0002  0.0011  0.0004  0.0022  0.0007  0.0008  0.0013  0.0076
   6.  C  0.0003  0.0000  0.0002  0.0001  0.0004  0.0002  0.0001  0.0004  0.0037
   7.  C  0.0095  0.0078  0.0013  0.0079  0.0116  0.0099  0.0136  0.0051  0.0004
   8.  C  1.3590  0.0129  0.1055  0.0130  1.4005  0.0058  0.0049  0.0467  0.0000
   9.  N  0.0069  0.0004  0.0011  0.0009  0.0038  1.2320  0.1623  0.0009  0.0000
  10.  C  0.0000  1.3955  0.0141  0.1026  0.0143  0.0008  0.0007  0.8985  0.0000
  11.  C  1.3955  0.0000  1.4352  0.0111  0.1100  0.0003  0.0002  0.0477  0.0000
  12.  C  0.0141  1.4352  0.0000  1.4324  0.0116  0.0001  0.0002  0.0066  0.0000
  13.  C  0.1026  0.0111  1.4324  0.0000  1.4351  0.0002  0.0001  0.0127  0.0000
  14.  C  0.0143  0.1100  0.0116  1.4351  0.0000  0.0012  0.0007  0.0066  0.0000
  15.  C  0.0008  0.0003  0.0001  0.0002  0.0012  0.0000  1.6225  0.0002  0.0000
  16.  O  0.0007  0.0002  0.0002  0.0001  0.0007  1.6225  0.0000  0.0001  0.0000
  17.  F  0.8985  0.0477  0.0066  0.0127  0.0066  0.0002  0.0001  0.0000  0.0000
  18.  H  0.0000  0.0000  0.0000  0.0000  0.0000  0.0000  0.0000  0.0000  0.0000
  19.  H  0.0000  0.0000  0.0000  0.0000  0.0000  0.0000  0.0000  0.0000  0.0026
  20.  H  0.0001  0.0000  0.0001  0.0001  0.0007  0.0001  0.0001  0.0000  0.0002
  21.  H  0.0001  0.0000  0.0000  0.0000  0.0001  0.0001  0.0000  0.0001  0.0002
  22.  H  0.0000  0.0000  0.0000  0.0000  0.0000  0.0000  0.0000  0.0000  0.0026
  23.  H  0.0047  0.0005  0.0024  0.0002  0.0111  0.0041  0.0040  0.0016  0.0000
  24.  H  0.0002  0.0001  0.0000  0.0001  0.0002  0.0044  0.0048  0.0001  0.0000
  25.  H  0.0035  0.9240  0.0051  0.0074  0.0006  0.0000  0.0000  0.0027  0.0000
  26.  H  0.0066  0.0037  0.9288  0.0039  0.0076  0.0000  0.0000  0.0005  0.0000
  27.  H  0.0004  0.0077  0.0038  0.9285  0.0038  0.0000  0.0000  0.0003  0.0000
  28.  H  0.0077  0.0004  0.0074  0.0041  0.9245  0.0002  0.0001  0.0007  0.0000
  29.  H  0.0001  0.0000  0.0000  0.0001  0.0001  0.9259  0.0391  0.0000  0.0000

     Atom   19      20      21      22      23      24      25      26      27
     ---- ------  ------  ------  ------  ------  ------  ------  ------  ------
   1.  C  0.0037  0.0075  0.0075  0.0037  0.0001  0.0000  0.0000  0.0000  0.0000
   2.  C  0.9293  0.0041  0.0004  0.0075  0.0002  0.0001  0.0000  0.0000  0.0000
   3.  C  0.0036  0.9266  0.0086  0.0003  0.0092  0.0005  0.0000  0.0000  0.0000
   4.  C  0.0069  0.0036  0.0038  0.0069  0.0035  0.0024  0.0000  0.0000  0.0000
   5.  C  0.0003  0.0088  0.9278  0.0036  0.0027  0.0008  0.0000  0.0000  0.0000
   6.  C  0.0076  0.0004  0.0037  0.9297  0.0008  0.0001  0.0000  0.0000  0.0000
   7.  C  0.0003  0.0020  0.0019  0.0003  0.8889  0.0050  0.0004  0.0004  0.0003
   8.  C  0.0000  0.0001  0.0002  0.0001  0.0015  0.0029  0.0060  0.0003  0.0072
   9.  N  0.0000  0.0004  0.0002  0.0001  0.0100  0.8005  0.0002  0.0000  0.0001
  10.  C  0.0000  0.0001  0.0001  0.0000  0.0047  0.0002  0.0035  0.0066  0.0004
  11.  C  0.0000  0.0000  0.0000  0.0000  0.0005  0.0001  0.9240  0.0037  0.0077
  12.  C  0.0000  0.0001  0.0000  0.0000  0.0024  0.0000  0.0051  0.9288  0.0038
  13.  C  0.0000  0.0001  0.0000  0.0000  0.0002  0.0001  0.0074  0.0039  0.9285
  14.  C  0.0000  0.0007  0.0001  0.0000  0.0111  0.0002  0.0006  0.0076  0.0038
  15.  C  0.0000  0.0001  0.0001  0.0000  0.0041  0.0044  0.0000  0.0000  0.0000
  16.  O  0.0000  0.0001  0.0000  0.0000  0.0040  0.0048  0.0000  0.0000  0.0000
  17.  F  0.0000  0.0000  0.0001  0.0000  0.0016  0.0001  0.0027  0.0005  0.0003
  18.  H  0.0026  0.0002  0.0002  0.0026  0.0000  0.0000  0.0000  0.0000  0.0000
  19.  H  0.0000  0.0026  0.0004  0.0002  0.0003  0.0000  0.0000  0.0000  0.0000
  20.  H  0.0026  0.0000  0.0002  0.0004  0.0003  0.0002  0.0000  0.0000  0.0000
  21.  H  0.0004  0.0002  0.0000  0.0026  0.0004  0.0000  0.0000  0.0000  0.0000
  22.  H  0.0002  0.0004  0.0026  0.0000  0.0001  0.0000  0.0000  0.0000  0.0000
  23.  H  0.0003  0.0003  0.0004  0.0001  0.0000  0.0035  0.0000  0.0000  0.0003
  24.  H  0.0000  0.0002  0.0000  0.0000  0.0035  0.0000  0.0000  0.0000  0.0000
  25.  H  0.0000  0.0000  0.0000  0.0000  0.0000  0.0000  0.0000  0.0027  0.0001
  26.  H  0.0000  0.0000  0.0000  0.0000  0.0000  0.0000  0.0027  0.0000  0.0026
  27.  H  0.0000  0.0000  0.0000  0.0000  0.0003  0.0000  0.0001  0.0026  0.0000
  28.  H  0.0000  0.0001  0.0000  0.0000  0.0005  0.0000  0.0003  0.0002  0.0025
  29.  H  0.0000  0.0000  0.0000  0.0000  0.0003  0.0099  0.0000  0.0000  0.0000

     Atom   28      29
     ---- ------  ------
   1.  C  0.0000  0.0000
   2.  C  0.0000  0.0001
   3.  C  0.0001  0.0001
   4.  C  0.0001  0.0003
   5.  C  0.0001  0.0000
   6.  C  0.0000  0.0000
   7.  C  0.0024  0.0002
   8.  C  0.0039  0.0004
   9.  N  0.0009  0.0030
  10.  C  0.0077  0.0001
  11.  C  0.0004  0.0000
  12.  C  0.0074  0.0000
  13.  C  0.0041  0.0001
  14.  C  0.9245  0.0001
  15.  C  0.0002  0.9259
  16.  O  0.0001  0.0391
  17.  F  0.0007  0.0000
  18.  H  0.0000  0.0000
  19.  H  0.0000  0.0000
  20.  H  0.0001  0.0000
  21.  H  0.0000  0.0000
  22.  H  0.0000  0.0000
  23.  H  0.0005  0.0003
  24.  H  0.0000  0.0099
  25.  H  0.0003  0.0000
  26.  H  0.0002  0.0000
  27.  H  0.0025  0.0000
  28.  H  0.0000  0.0001
  29.  H  0.0001  0.0000


 Wiberg bond index, Totals by atom:                                            

     Atom    1
     ---- ------
   1.  C  3.9638
   2.  C  3.9634
   3.  C  3.9602
   4.  C  4.0098
   5.  C  3.9623
   6.  C  3.9637
   7.  C  3.9382
   8.  C  4.0074
   9.  N  3.2329
  10.  C  3.8367
  11.  C  3.9588
  12.  C  3.9622
  13.  C  3.9619
  14.  C  3.9585
  15.  C  3.8173
  16.  O  1.8568
  17.  F  1.0347
  18.  H  0.9587
  19.  H  0.9581
  20.  H  0.9588
  21.  H  0.9584
  22.  H  0.9584
  23.  H  0.9511
  24.  H  0.8359
  25.  H  0.9532
  26.  H  0.9573
  27.  H  0.9576
  28.  H  0.9564
  29.  H  0.9798


 Atom-atom overlap-weighted NAO bond order:                                    

     Atom    1       2       3       4       5       6       7       8       9
     ---- ------  ------  ------  ------  ------  ------  ------  ------  ------
   1.  C  0.0000  1.1446  0.0149 -0.0451  0.0146  1.1479  0.0005 -0.0001 -0.0002
   2.  C  1.1446  0.0000  1.1435  0.0236 -0.0402  0.0166  0.0101 -0.0001 -0.0004
   3.  C  0.0149  1.1435  0.0000  1.1256  0.0116 -0.0423  0.0132 -0.0121 -0.0047
   4.  C -0.0451  0.0236  1.1256  0.0000  1.1300  0.0207  0.8654  0.0316  0.0154
   5.  C  0.0146 -0.0402  0.0116  1.1300  0.0000  1.1390  0.0226 -0.0007  0.0019
   6.  C  1.1479  0.0166 -0.0423  0.0207  1.1390  0.0000  0.0096 -0.0006 -0.0008
   7.  C  0.0005  0.0101  0.0132  0.8654  0.0226  0.0096  0.0000  0.8595  0.8116
   8.  C -0.0001 -0.0001 -0.0121  0.0316 -0.0007 -0.0006  0.8595  0.0000 -0.0034
   9.  N -0.0002 -0.0004 -0.0047  0.0154  0.0019 -0.0008  0.8116 -0.0034  0.0000
  10.  C -0.0000 -0.0002  0.0003 -0.0106 -0.0009  0.0003  0.0114  1.1279  0.0025
  11.  C  0.0000 -0.0001 -0.0001 -0.0002  0.0006  0.0000  0.0091  0.0311 -0.0013
  12.  C -0.0000  0.0001  0.0003 -0.0003 -0.0001 -0.0000  0.0010 -0.0406 -0.0007
  13.  C -0.0000  0.0001  0.0013 -0.0004 -0.0000 -0.0001  0.0087  0.0161 -0.0004
  14.  C -0.0000  0.0006 -0.0024 -0.0057  0.0012 -0.0001  0.0178  1.1244 -0.0060
  15.  C  0.0000  0.0001  0.0007  0.0097 -0.0003 -0.0000  0.0102 -0.0108  1.0257
  16.  O  0.0000 -0.0000 -0.0001 -0.0007  0.0000  0.0000  0.0052 -0.0006 -0.0329
  17.  F -0.0001 -0.0001  0.0001 -0.0001  0.0036  0.0003 -0.0019 -0.0315 -0.0002
  18.  H  0.8056  0.0176  0.0023  0.0004  0.0018  0.0174 -0.0002  0.0000  0.0000
  19.  H  0.0181  0.8073  0.0164  0.0008 -0.0006  0.0029 -0.0008  0.0000 -0.0000
  20.  H  0.0027  0.0182  0.8001  0.0155  0.0028  0.0012 -0.0023 -0.0004 -0.0020
  21.  H  0.0028  0.0015  0.0025  0.0163  0.8000  0.0167 -0.0054  0.0004  0.0006
  22.  H  0.0182  0.0027 -0.0005  0.0012  0.0162  0.8059 -0.0008  0.0000  0.0000
  23.  H -0.0001 -0.0006  0.0064  0.0081  0.0006  0.0001  0.7509  0.0015 -0.0143
  24.  H -0.0001 -0.0002  0.0053 -0.0063  0.0016 -0.0003  0.0014  0.0053  0.7088
  25.  H -0.0000 -0.0000  0.0000  0.0000  0.0000 -0.0000 -0.0004  0.0010  0.0000
  26.  H  0.0000 -0.0000 -0.0000  0.0000  0.0000  0.0000 -0.0002  0.0005  0.0000
  27.  H  0.0000 -0.0000 -0.0000  0.0000  0.0000  0.0000 -0.0006  0.0009  0.0000
  28.  H -0.0000  0.0001 -0.0009  0.0005  0.0000  0.0000 -0.0038  0.0130 -0.0028
  29.  H  0.0000  0.0000  0.0001  0.0008 -0.0001  0.0000  0.0019  0.0025 -0.0087

     Atom   10      11      12      13      14      15      16      17      18
     ---- ------  ------  ------  ------  ------  ------  ------  ------  ------
   1.  C -0.0000  0.0000 -0.0000 -0.0000 -0.0000  0.0000  0.0000 -0.0001  0.8056
   2.  C -0.0002 -0.0001  0.0001  0.0001  0.0006  0.0001 -0.0000 -0.0001  0.0176
   3.  C  0.0003 -0.0001  0.0003  0.0013 -0.0024  0.0007 -0.0001  0.0001  0.0023
   4.  C -0.0106 -0.0002 -0.0003 -0.0004 -0.0057  0.0097 -0.0007 -0.0001  0.0004
   5.  C -0.0009  0.0006 -0.0001 -0.0000  0.0012 -0.0003  0.0000  0.0036  0.0018
   6.  C  0.0003  0.0000 -0.0000 -0.0001 -0.0001 -0.0000  0.0000  0.0003  0.0174
   7.  C  0.0114  0.0091  0.0010  0.0087  0.0178  0.0102  0.0052 -0.0019 -0.0002
   8.  C  1.1279  0.0311 -0.0406  0.0161  1.1244 -0.0108 -0.0006 -0.0315  0.0000
   9.  N  0.0025 -0.0013 -0.0007 -0.0004 -0.0060  1.0257 -0.0329 -0.0002  0.0000
  10.  C  0.0000  1.1457  0.0305 -0.0341  0.0272  0.0015 -0.0000  0.7426 -0.0000
  11.  C  1.1457  0.0000  1.1445  0.0118 -0.0377 -0.0004 -0.0000 -0.0278 -0.0000
  12.  C  0.0305  1.1445  0.0000  1.1457  0.0130  0.0000  0.0000  0.0015  0.0000
  13.  C -0.0341  0.0118  1.1457  0.0000  1.1415  0.0013  0.0002  0.0000  0.0000
  14.  C  0.0272 -0.0377  0.0130  1.1415  0.0000 -0.0004 -0.0006  0.0038 -0.0000
  15.  C  0.0015 -0.0004  0.0000  0.0013 -0.0004  0.0000  1.2249 -0.0004  0.0000
  16.  O -0.0000 -0.0000  0.0000  0.0002 -0.0006  1.2249  0.0000  0.0000  0.0000
  17.  F  0.7426 -0.0278  0.0015  0.0000  0.0038 -0.0004  0.0000  0.0000  0.0000
  18.  H -0.0000 -0.0000  0.0000  0.0000 -0.0000  0.0000  0.0000  0.0000  0.0000
  19.  H -0.0000 -0.0000 -0.0000 -0.0000  0.0000 -0.0000 -0.0000  0.0000 -0.0034
  20.  H -0.0003  0.0001 -0.0000  0.0003 -0.0005 -0.0001 -0.0000  0.0000  0.0000
  21.  H  0.0001 -0.0000  0.0000  0.0000 -0.0000 -0.0001 -0.0000  0.0001  0.0000
  22.  H -0.0000 -0.0000 -0.0000 -0.0000  0.0000  0.0000 -0.0000  0.0000 -0.0034
  23.  H -0.0055  0.0006 -0.0002 -0.0004  0.0043 -0.0031  0.0006  0.0054  0.0000
  24.  H -0.0002  0.0001  0.0000  0.0000  0.0005  0.0078  0.0079 -0.0000  0.0000
  25.  H  0.0155  0.8022  0.0215  0.0027  0.0000 -0.0000  0.0000  0.0022 -0.0000
  26.  H  0.0001  0.0172  0.8050  0.0180  0.0017 -0.0000 -0.0000  0.0000 -0.0000
  27.  H -0.0001  0.0024  0.0187  0.8057  0.0166 -0.0001  0.0000  0.0000 -0.0000
  28.  H  0.0004  0.0016  0.0030  0.0181  0.7996 -0.0004  0.0004 -0.0000  0.0000
  29.  H  0.0003 -0.0000 -0.0000  0.0002  0.0009  0.8061 -0.0180 -0.0000  0.0000

     Atom   19      20      21      22      23      24      25      26      27
     ---- ------  ------  ------  ------  ------  ------  ------  ------  ------
   1.  C  0.0181  0.0027  0.0028  0.0182 -0.0001 -0.0001 -0.0000  0.0000  0.0000
   2.  C  0.8073  0.0182  0.0015  0.0027 -0.0006 -0.0002 -0.0000 -0.0000 -0.0000
   3.  C  0.0164  0.8001  0.0025 -0.0005  0.0064  0.0053  0.0000 -0.0000 -0.0000
   4.  C  0.0008  0.0155  0.0163  0.0012  0.0081 -0.0063  0.0000  0.0000  0.0000
   5.  C -0.0006  0.0028  0.8000  0.0162  0.0006  0.0016  0.0000  0.0000  0.0000
   6.  C  0.0029  0.0012  0.0167  0.8059  0.0001 -0.0003 -0.0000  0.0000  0.0000
   7.  C -0.0008 -0.0023 -0.0054 -0.0008  0.7509  0.0014 -0.0004 -0.0002 -0.0006
   8.  C  0.0000 -0.0004  0.0004  0.0000  0.0015  0.0053  0.0010  0.0005  0.0009
   9.  N -0.0000 -0.0020  0.0006  0.0000 -0.0143  0.7088  0.0000  0.0000  0.0000
  10.  C -0.0000 -0.0003  0.0001 -0.0000 -0.0055 -0.0002  0.0155  0.0001 -0.0001
  11.  C -0.0000  0.0001 -0.0000 -0.0000  0.0006  0.0001  0.8022  0.0172  0.0024
  12.  C -0.0000 -0.0000  0.0000 -0.0000 -0.0002  0.0000  0.0215  0.8050  0.0187
  13.  C -0.0000  0.0003  0.0000 -0.0000 -0.0004  0.0000  0.0027  0.0180  0.8057
  14.  C  0.0000 -0.0005 -0.0000  0.0000  0.0043  0.0005  0.0000  0.0017  0.0166
  15.  C -0.0000 -0.0001 -0.0001  0.0000 -0.0031  0.0078 -0.0000 -0.0000 -0.0001
  16.  O -0.0000 -0.0000 -0.0000 -0.0000  0.0006  0.0079  0.0000 -0.0000  0.0000
  17.  F  0.0000  0.0000  0.0001  0.0000  0.0054 -0.0000  0.0022  0.0000  0.0000
  18.  H -0.0034  0.0000  0.0000 -0.0034  0.0000  0.0000 -0.0000 -0.0000 -0.0000
  19.  H  0.0000 -0.0035 -0.0000  0.0000  0.0000  0.0000  0.0000 -0.0000 -0.0000
  20.  H -0.0035  0.0000  0.0000 -0.0000  0.0000  0.0004  0.0000 -0.0000 -0.0000
  21.  H -0.0000  0.0000  0.0000 -0.0033  0.0015  0.0000 -0.0000 -0.0000 -0.0000
  22.  H  0.0000 -0.0000 -0.0033  0.0000  0.0000  0.0000 -0.0000  0.0000 -0.0000
  23.  H  0.0000  0.0000  0.0015  0.0000  0.0000  0.0034  0.0000  0.0000  0.0000
  24.  H  0.0000  0.0004  0.0000  0.0000  0.0034  0.0000 -0.0000  0.0000  0.0000
  25.  H  0.0000  0.0000 -0.0000 -0.0000  0.0000 -0.0000  0.0000 -0.0032  0.0000
  26.  H -0.0000 -0.0000 -0.0000  0.0000  0.0000  0.0000 -0.0032  0.0000 -0.0034
  27.  H -0.0000 -0.0000 -0.0000 -0.0000  0.0000  0.0000  0.0000 -0.0034  0.0000
  28.  H  0.0000 -0.0011  0.0000  0.0000  0.0001 -0.0001 -0.0000  0.0000 -0.0036
  29.  H  0.0000 -0.0000 -0.0000  0.0000  0.0025  0.0055 -0.0000  0.0000  0.0000

     Atom   28      29
     ---- ------  ------
   1.  C -0.0000  0.0000
   2.  C  0.0001  0.0000
   3.  C -0.0009  0.0001
   4.  C  0.0005  0.0008
   5.  C  0.0000 -0.0001
   6.  C  0.0000  0.0000
   7.  C -0.0038  0.0019
   8.  C  0.0130  0.0025
   9.  N -0.0028 -0.0087
  10.  C  0.0004  0.0003
  11.  C  0.0016 -0.0000
  12.  C  0.0030 -0.0000
  13.  C  0.0181  0.0002
  14.  C  0.7996  0.0009
  15.  C -0.0004  0.8061
  16.  O  0.0004 -0.0180
  17.  F -0.0000 -0.0000
  18.  H  0.0000  0.0000
  19.  H  0.0000  0.0000
  20.  H -0.0011 -0.0000
  21.  H  0.0000 -0.0000
  22.  H  0.0000  0.0000
  23.  H  0.0001  0.0025
  24.  H -0.0001  0.0055
  25.  H -0.0000 -0.0000
  26.  H  0.0000  0.0000
  27.  H -0.0036  0.0000
  28.  H  0.0000 -0.0001
  29.  H -0.0001  0.0000


 Atom-atom overlap-weighted NAO bond order, Totals by atom:                    

     Atom    1
     ---- ------
   1.  C  3.1240
   2.  C  3.1447
   3.  C  3.0814
   4.  C  3.1962
   5.  C  3.1053
   6.  C  3.1344
   7.  C  3.3939
   8.  C  3.1148
   9.  N  2.4877
  10.  C  3.0545
  11.  C  3.0993
  12.  C  3.1428
  13.  C  3.1364
  14.  C  3.0994
  15.  C  3.0718
  16.  O  1.1861
  17.  F  0.6977
  18.  H  0.8381
  19.  H  0.8374
  20.  H  0.8311
  21.  H  0.8337
  22.  H  0.8363
  23.  H  0.7619
  24.  H  0.7408
  25.  H  0.8415
  26.  H  0.8356
  27.  H  0.8366
  28.  H  0.8240
  29.  H  0.7937


 MO bond order:                                                                

     Atom    1       2       3       4       5       6       7       8       9
     ---- ------  ------  ------  ------  ------  ------  ------  ------  ------
   1.  C  0.0000  0.2738  0.0332 -0.4037  0.2422  1.1744 -0.0112  0.0330 -0.1169
   2.  C  0.2738  0.0000  0.5676 -0.1172 -0.4727  0.2410 -0.0898 -0.0202 -0.0344
   3.  C  0.0332  0.5676  0.0000  1.0481 -0.1279 -0.4247  0.1824  0.0027  0.2064
   4.  C -0.4037 -0.1172  1.0481  0.0000  0.1299  0.1462 -0.3269  0.0447  0.1503
   5.  C  0.2422 -0.4727 -0.1279  0.1299  0.0000  0.5302  0.0664 -0.0414  0.1423
   6.  C  1.1744  0.2410 -0.4247  0.1462  0.5302  0.0000 -0.0479  0.0082  0.0314
   7.  C -0.0112 -0.0898  0.1824 -0.3269  0.0664 -0.0479  0.0000  0.3173 -1.6038
   8.  C  0.0330 -0.0202  0.0027  0.0447 -0.0414  0.0082  0.3173  0.0000  0.2349
   9.  N -0.1169 -0.0344  0.2064  0.1503  0.1423  0.0314 -1.6038  0.2349  0.0000
  10.  C  0.0400 -0.0180 -0.0319  0.0661 -0.0346  0.0310 -0.0070  0.0803  0.0249
  11.  C -0.0028  0.0111  0.0010  0.0185 -0.0098 -0.0061  0.0285  0.3034  0.0254
  12.  C -0.0376 -0.0000  0.0567 -0.0114  0.0481 -0.0202 -0.0139 -0.3354 -0.0295
  13.  C -0.0003 -0.0014  0.0092 -0.0332  0.0055  0.0029  0.0033 -0.0617 -0.0205
  14.  C  0.0186  0.0048 -0.0133  0.0163 -0.0681  0.0125  0.1464  0.2271  0.0299
  15.  C  0.0236 -0.0007 -0.0541 -0.1413 -0.0058  0.0157 -0.0489  0.0621 -0.4311
  16.  O -0.0297  0.0045  0.0282  0.0559  0.0211  0.0059 -0.1826 -0.0278  0.0416
  17.  F -0.0093 -0.0067 -0.0113 -0.0097  0.0667 -0.0116  0.0882  0.1044 -0.0063
  18.  H  1.3411  0.0905  0.1178  0.0302  0.0937 -0.0396  0.0300  0.0053  0.0028
  19.  H -0.0675  0.3049  0.0921  0.0275 -0.0007  0.0178 -0.0010  0.0078 -0.0024
  20.  H -0.0440 -0.0176 -0.5617  0.0198 -0.0450  0.0045 -0.0548 -0.0119  0.0179
  21.  H  0.0498  0.0183  0.0688  0.0879  0.7208 -0.0658 -0.0391  0.0075  0.0167
  22.  H  0.0190  0.1234  0.0238  0.1239  0.0595  1.5477  0.0022  0.0025  0.0134
  23.  H -0.0057  0.0167  0.0486 -0.0616  0.0303 -0.0315  0.7682 -0.0157 -0.0090
  24.  H  0.0026  0.0046 -0.0523  0.0285 -0.0093  0.0299 -0.0258 -0.0082  0.1706
  25.  H -0.0028  0.0002  0.0013 -0.0007  0.0002 -0.0022  0.0078  0.1068  0.0166
  26.  H  0.0009  0.0002 -0.0023  0.0020 -0.0030 -0.0004  0.0210  0.0183  0.0050
  27.  H -0.0039 -0.0027  0.0076 -0.0005  0.0024  0.0022 -0.0047 -0.0211 -0.0087
  28.  H -0.0011 -0.0041  0.0084 -0.0085  0.0161 -0.0001 -0.0171 -0.0063  0.0043
  29.  H -0.0032  0.0090  0.0080 -0.0150 -0.0004 -0.0006 -0.0073 -0.0154 -0.1005

     Atom   10      11      12      13      14      15      16      17      18
     ---- ------  ------  ------  ------  ------  ------  ------  ------  ------
   1.  C  0.0400 -0.0028 -0.0376 -0.0003  0.0186  0.0236 -0.0297 -0.0093  1.3411
   2.  C -0.0180  0.0111 -0.0000 -0.0014  0.0048 -0.0007  0.0045 -0.0067  0.0905
   3.  C -0.0319  0.0010  0.0567  0.0092 -0.0133 -0.0541  0.0282 -0.0113  0.1178
   4.  C  0.0661  0.0185 -0.0114 -0.0332  0.0163 -0.1413  0.0559 -0.0097  0.0302
   5.  C -0.0346 -0.0098  0.0481  0.0055 -0.0681 -0.0058  0.0211  0.0667  0.0937
   6.  C  0.0310 -0.0061 -0.0202  0.0029  0.0125  0.0157  0.0059 -0.0116 -0.0396
   7.  C -0.0070  0.0285 -0.0139  0.0033  0.1464 -0.0489 -0.1826  0.0882  0.0300
   8.  C  0.0803  0.3034 -0.3354 -0.0617  0.2271  0.0621 -0.0278  0.1044  0.0053
   9.  N  0.0249  0.0254 -0.0295 -0.0205  0.0299 -0.4311  0.0416 -0.0063  0.0028
  10.  C  0.0000  1.1630  0.0929 -0.3467 -0.1929 -0.0207  0.0141  0.3144 -0.0009
  11.  C  1.1630  0.0000  0.4422  0.1453 -0.3380  0.0024  0.0218 -0.1116 -0.0036
  12.  C  0.0929  0.4422  0.0000  0.0037 -0.0650  0.0013 -0.0140 -0.0299  0.0003
  13.  C -0.3467  0.1453  0.0037  0.0000  0.9085  0.0094 -0.0048  0.1411  0.0021
  14.  C -0.1929 -0.3380 -0.0650  0.9085  0.0000 -0.0178 -0.0313 -0.1175  0.0001
  15.  C -0.0207  0.0024  0.0013  0.0094 -0.0178  0.0000 -0.8307  0.0138  0.0001
  16.  O  0.0141  0.0218 -0.0140 -0.0048 -0.0313 -0.8307  0.0000  0.0061  0.0008
  17.  F  0.3144 -0.1116 -0.0299  0.1411 -0.1175  0.0138  0.0061  0.0000  0.0023
  18.  H -0.0009 -0.0036  0.0003  0.0021  0.0001  0.0001  0.0008  0.0023  0.0000
  19.  H  0.0031 -0.0016 -0.0041 -0.0007  0.0039  0.0007  0.0034  0.0026 -0.0561
  20.  H  0.0037  0.0029 -0.0015 -0.0059  0.0210 -0.0013  0.0052 -0.0002 -0.0098
  21.  H  0.0067 -0.0008 -0.0007  0.0063 -0.0013 -0.0034  0.0093  0.0028 -0.0102
  22.  H  0.0048 -0.0018 -0.0043  0.0010  0.0066 -0.0023  0.0066  0.0001 -0.0559
  23.  H  0.0800  0.0008 -0.0645 -0.0146  0.1716 -0.0529  0.0618 -0.0430  0.0018
  24.  H  0.0145  0.0087 -0.0017  0.0022 -0.0001  0.1132 -0.0830  0.0124  0.0020
  25.  H  0.0816  1.6471  0.1019  0.1380  0.0356  0.0040  0.0063  0.0130 -0.0002
  26.  H  0.0877 -0.0730  0.7184  0.1149  0.0679  0.0013  0.0017 -0.0040 -0.0001
  27.  H -0.0074 -0.0443 -0.0460 -0.3497  0.0331  0.0006  0.0004 -0.0007  0.0001
  28.  H -0.0023  0.0085 -0.0224  0.0675 -0.5540  0.0050  0.0141  0.0308  0.0013
  29.  H -0.0006  0.0034  0.0027  0.0034 -0.0145  0.9593  0.1158  0.0053  0.0026

     Atom   19      20      21      22      23      24      25      26      27
     ---- ------  ------  ------  ------  ------  ------  ------  ------  ------
   1.  C -0.0675 -0.0440  0.0498  0.0190 -0.0057  0.0026 -0.0028  0.0009 -0.0039
   2.  C  0.3049 -0.0176  0.0183  0.1234  0.0167  0.0046  0.0002  0.0002 -0.0027
   3.  C  0.0921 -0.5617  0.0688  0.0238  0.0486 -0.0523  0.0013 -0.0023  0.0076
   4.  C  0.0275  0.0198  0.0879  0.1239 -0.0616  0.0285 -0.0007  0.0020 -0.0005
   5.  C -0.0007 -0.0450  0.7208  0.0595  0.0303 -0.0093  0.0002 -0.0030  0.0024
   6.  C  0.0178  0.0045 -0.0658  1.5477 -0.0315  0.0299 -0.0022 -0.0004  0.0022
   7.  C -0.0010 -0.0548 -0.0391  0.0022  0.7682 -0.0258  0.0078  0.0210 -0.0047
   8.  C  0.0078 -0.0119  0.0075  0.0025 -0.0157 -0.0082  0.1068  0.0183 -0.0211
   9.  N -0.0024  0.0179  0.0167  0.0134 -0.0090  0.1706  0.0166  0.0050 -0.0087
  10.  C  0.0031  0.0037  0.0067  0.0048  0.0800  0.0145  0.0816  0.0877 -0.0074
  11.  C -0.0016  0.0029 -0.0008 -0.0018  0.0008  0.0087  1.6471 -0.0730 -0.0443
  12.  C -0.0041 -0.0015 -0.0007 -0.0043 -0.0645 -0.0017  0.1019  0.7184 -0.0460
  13.  C -0.0007 -0.0059  0.0063  0.0010 -0.0146  0.0022  0.1380  0.1149 -0.3497
  14.  C  0.0039  0.0210 -0.0013  0.0066  0.1716 -0.0001  0.0356  0.0679  0.0331
  15.  C  0.0007 -0.0013 -0.0034 -0.0023 -0.0529  0.1132  0.0040  0.0013  0.0006
  16.  O  0.0034  0.0052  0.0093  0.0066  0.0618 -0.0830  0.0063  0.0017  0.0004
  17.  F  0.0026 -0.0002  0.0028  0.0001 -0.0430  0.0124  0.0130 -0.0040 -0.0007
  18.  H -0.0561 -0.0098 -0.0102 -0.0559  0.0018  0.0020 -0.0002 -0.0001  0.0001
  19.  H  0.0000 -0.0553  0.0096 -0.0098  0.0212  0.0057 -0.0003 -0.0004 -0.0000
  20.  H -0.0553  0.0000 -0.0136  0.0095  0.0186  0.0103 -0.0012  0.0000 -0.0014
  21.  H  0.0096 -0.0136  0.0000 -0.0549  0.0146  0.0063 -0.0008 -0.0008 -0.0011
  22.  H -0.0098  0.0095 -0.0549  0.0000 -0.0057  0.0086 -0.0007 -0.0000 -0.0002
  23.  H  0.0212  0.0186  0.0146 -0.0057  0.0000  0.0729  0.0003  0.0060  0.0183
  24.  H  0.0057  0.0103  0.0063  0.0086  0.0729  0.0000 -0.0020  0.0032  0.0001
  25.  H -0.0003 -0.0012 -0.0008 -0.0007  0.0003 -0.0020  0.0000 -0.0550 -0.0079
  26.  H -0.0004  0.0000 -0.0008 -0.0000  0.0060  0.0032 -0.0550  0.0000 -0.0554
  27.  H -0.0000 -0.0014 -0.0011 -0.0002  0.0183  0.0001 -0.0079 -0.0554  0.0000
  28.  H  0.0012 -0.0009  0.0004 -0.0016  0.0232 -0.0005  0.0058 -0.0109 -0.0545
  29.  H  0.0031 -0.0036  0.0014  0.0031  0.0224  0.1304  0.0007  0.0035  0.0035

     Atom   28      29
     ---- ------  ------
   1.  C -0.0011 -0.0032
   2.  C -0.0041  0.0090
   3.  C  0.0084  0.0080
   4.  C -0.0085 -0.0150
   5.  C  0.0161 -0.0004
   6.  C -0.0001 -0.0006
   7.  C -0.0171 -0.0073
   8.  C -0.0063 -0.0154
   9.  N  0.0043 -0.1005
  10.  C -0.0023 -0.0006
  11.  C  0.0085  0.0034
  12.  C -0.0224  0.0027
  13.  C  0.0675  0.0034
  14.  C -0.5540 -0.0145
  15.  C  0.0050  0.9593
  16.  O  0.0141  0.1158
  17.  F  0.0308  0.0053
  18.  H  0.0013  0.0026
  19.  H  0.0012  0.0031
  20.  H -0.0009 -0.0036
  21.  H  0.0004  0.0014
  22.  H -0.0016  0.0031
  23.  H  0.0232  0.0224
  24.  H -0.0005  0.1304
  25.  H  0.0058  0.0007
  26.  H -0.0109  0.0035
  27.  H -0.0545  0.0035
  28.  H  0.0000  0.0002
  29.  H  0.0002  0.0000


 MO atomic valencies:                                                          

     Atom    1
     ---- ------
   1.  C  2.5124
   2.  C  0.8851
   3.  C  1.2325
   4.  C  0.8661
   5.  C  1.3567
   6.  C  3.1508
   7.  C -0.8199
   8.  C  1.0013
   9.  N -1.2286
  10.  C  1.4458
  11.  C  3.2406
  12.  C  0.7660
  13.  C  0.7247
  14.  C  0.2904
  15.  C -0.3982
  16.  O -0.7794
  17.  F  0.4420
  18.  H  1.5483
  19.  H  0.3045
  20.  H -0.7164
  21.  H  0.8347
  22.  H  1.8185
  23.  H  1.0730
  24.  H  0.4438
  25.  H  2.0934
  26.  H  0.8467
  27.  H -0.5419
  28.  H -0.4975
  29.  H  1.1167


 NATURAL BOND ORBITAL ANALYSIS:

                       Occupancies       Lewis Structure    Low   High
           Occ.    -------------------  -----------------   occ   occ
  Cycle   Thresh.   Lewis   Non-Lewis     CR  BD  3C  LP    (L)   (NL)   Dev
 =============================================================================
   1(1)    1.90   112.96743   7.03257     17  31   0  12     7      7    0.44
   2(2)    1.90   112.96743   7.03257     17  31   0  12     7      7    0.44
   3(1)    1.80   112.96743   7.03257     17  31   0  12     7      7    0.44
   4(2)    1.80   112.96743   7.03257     17  31   0  12     7      7    0.44
   5(1)    1.70   112.97084   7.02916     17  31   0  12     6      7    0.44
   6(2)    1.70   112.97084   7.02916     17  31   0  12     6      7    0.44
   7(1)    1.60   116.84016   3.15984     17  37   0   6     0      7    0.44
   8(2)    1.60   116.20934   3.79066     17  36   0   7     1      7    0.44
   9(3)    1.60   116.84225   3.15775     17  37   0   6     0      7    0.43
  10(4)    1.60   116.84016   3.15984     17  37   0   6     0      7    0.44
  11(5)    1.60   116.84225   3.15775     17  37   0   6     0      7    0.43
  12(1)    1.50   116.37218   3.62782     17  36   0   7     0      7    0.62
  13(2)    1.50   116.37218   3.62782     17  36   0   7     0      7    0.62
  14(1)    1.60   116.84225   3.15775     17  37   0   6     0      7    0.43
 -----------------------------------------------------------------------------

 Structure accepted: RESONANCE keyword permits strongly delocalized structure

 WARNING:  1 low occupancy (<1.9990e) core orbital  found on  C   10

 --------------------------------------------------------
   Core                     33.98755 ( 99.963% of  34)
   Valence Lewis            82.85471 ( 96.343% of  86)
  ==================       ============================
   Total Lewis             116.84225 ( 97.369% of 120)
  -----------------------------------------------------
   Valence non-Lewis         2.92327 (  2.436% of 120)
   Rydberg non-Lewis         0.23448 (  0.195% of 120)
  ==================       ============================
   Total non-Lewis           3.15775 (  2.631% of 120)
 --------------------------------------------------------


       (Occupancy)   Bond orbital/ Coefficients/ Hybrids
 ---------------------------------------------------------------------------------
     1. (1.98167) BD ( 1) C   1 - C   2  
                ( 49.89%)   0.7063* C   1 s( 34.67%)p 1.88( 65.30%)d 0.00(  0.03%)
                                            0.0000  0.5887 -0.0109  0.0002 -0.0000
                                            0.0540 -0.0277  0.0023 -0.0001 -0.7257
                                            0.0035  0.0142 -0.0000 -0.3487  0.0309
                                            0.0033  0.0001  0.0011 -0.0031  0.0107
                                           -0.0131 -0.0051
                ( 50.11%)   0.7079* C   2 s( 34.73%)p 1.88( 65.24%)d 0.00(  0.03%)
                                            0.0000  0.5891 -0.0127 -0.0027 -0.0005
                                           -0.0306 -0.0267  0.0040 -0.0003  0.7353
                                           -0.0283 -0.0100  0.0004  0.3298  0.0171
                                           -0.0085  0.0005 -0.0011 -0.0043  0.0121
                                           -0.0117 -0.0034
     2. (1.98161) BD ( 1) C   1 - C   6  
                ( 49.94%)   0.7067* C   1 s( 34.65%)p 1.89( 65.32%)d 0.00(  0.03%)
                                            0.0000  0.5885 -0.0115 -0.0004 -0.0001
                                           -0.5126 -0.0006  0.0102  0.0000  0.1477
                                           -0.0390  0.0016 -0.0001  0.6055 -0.0151
                                           -0.0102 -0.0001 -0.0005 -0.0164  0.0032
                                            0.0044  0.0045
                ( 50.06%)   0.7075* C   6 s( 34.69%)p 1.88( 65.28%)d 0.00(  0.03%)
                                            0.0000  0.5888 -0.0131 -0.0022 -0.0005
                                            0.5220 -0.0231  0.0071  0.0000 -0.1176
                                           -0.0341 -0.0064 -0.0003 -0.6037  0.0110
                                           -0.0098 -0.0001 -0.0026 -0.0155  0.0057
                                            0.0030  0.0048
     3. (1.65910) BD ( 2) C   1 - C   6  
                ( 50.15%)   0.7081* C   1 s(  0.00%)p 1.00( 99.96%)d 0.00(  0.04%)
                                            0.0000 -0.0004 -0.0001  0.0002 -0.0000
                                            0.7024  0.0183  0.0092 -0.0005 -0.2650
                                           -0.0068 -0.0034  0.0002  0.6597  0.0171
                                            0.0083 -0.0003 -0.0015 -0.0008 -0.0081
                                           -0.0118  0.0136
                ( 49.85%)   0.7061* C   6 s(  0.00%)p 1.00( 99.96%)d 0.00(  0.04%)
                                           -0.0000 -0.0010 -0.0002 -0.0005 -0.0000
                                            0.7037  0.0172 -0.0088 -0.0009 -0.2637
                                           -0.0065  0.0031  0.0003  0.6588  0.0163
                                           -0.0083 -0.0008 -0.0110 -0.0043 -0.0051
                                            0.0018 -0.0148
     4. (1.98162) BD ( 1) C   1 - H  18  
                ( 60.28%)   0.7764* C   1 s( 30.60%)p 2.27( 69.34%)d 0.00(  0.07%)
                                           -0.0003  0.5529  0.0179  0.0001  0.0002
                                            0.4892  0.0026  0.0049  0.0011  0.6159
                                            0.0032  0.0063  0.0014 -0.2732 -0.0014
                                           -0.0028 -0.0006  0.0195 -0.0071 -0.0120
                                           -0.0038 -0.0087
                ( 39.72%)   0.6302* H  18 s(100.00%)
                                            1.0000  0.0005  0.0012
     5. (1.97908) BD ( 1) C   2 - C   3  
                ( 49.45%)   0.7032* C   2 s( 34.67%)p 1.88( 65.30%)d 0.00(  0.03%)
                                            0.0000  0.5887 -0.0107  0.0011  0.0002
                                           -0.4708 -0.0073  0.0095 -0.0008 -0.6044
                                            0.0350  0.0077 -0.0001  0.2531  0.0217
                                           -0.0065  0.0008  0.0126 -0.0094 -0.0056
                                           -0.0025 -0.0051
                ( 50.55%)   0.7110* C   3 s( 34.91%)p 1.86( 65.06%)d 0.00(  0.03%)
                                           -0.0001  0.5907  0.0152 -0.0018 -0.0001
                                            0.4740 -0.0227 -0.0032  0.0008  0.5905
                                            0.0152 -0.0086 -0.0001 -0.2748  0.0307
                                           -0.0005 -0.0005  0.0127 -0.0071 -0.0047
                                           -0.0057 -0.0064
     6. (1.66599) BD ( 2) C   2 - C   3  
                ( 49.53%)   0.7038* C   2 s(  0.00%)p 1.00( 99.96%)d 0.00(  0.04%)
                                            0.0000  0.0024 -0.0013 -0.0013 -0.0003
                                            0.7018  0.0154  0.0080 -0.0003 -0.2684
                                           -0.0058 -0.0029  0.0001  0.6591  0.0137
                                            0.0076 -0.0005 -0.0007 -0.0007 -0.0077
                                           -0.0120  0.0145
                ( 50.47%)   0.7104* C   3 s(  0.00%)p 1.00( 99.96%)d 0.00(  0.03%)
                                           -0.0000  0.0030  0.0019  0.0002  0.0001
                                            0.7058  0.0136  0.0098 -0.0009 -0.2640
                                           -0.0032 -0.0028  0.0006  0.6567  0.0123
                                            0.0102 -0.0013  0.0109  0.0040  0.0115
                                            0.0084  0.0012
     7. (1.98149) BD ( 1) C   2 - H  19  
                ( 60.37%)   0.7770* C   2 s( 30.52%)p 2.27( 69.42%)d 0.00(  0.07%)
                                           -0.0003  0.5521  0.0185  0.0014  0.0003
                                            0.5323  0.0030  0.0055  0.0009 -0.1393
                                           -0.0012 -0.0008 -0.0001 -0.6255 -0.0039
                                           -0.0064 -0.0011 -0.0059 -0.0205  0.0053
                                            0.0096  0.0096
                ( 39.63%)   0.6295* H  19 s(100.00%)
                                            1.0000  0.0006  0.0012
     8. (1.97380) BD ( 1) C   3 - C   4  
                ( 49.24%)   0.7017* C   3 s( 34.89%)p 1.87( 65.08%)d 0.00(  0.03%)
                                           -0.0001 -0.5906 -0.0054 -0.0046 -0.0003
                                            0.5232 -0.0097 -0.0077 -0.0003 -0.1100
                                           -0.0189  0.0008 -0.0016 -0.6037  0.0034
                                            0.0082 -0.0003  0.0016  0.0148 -0.0052
                                           -0.0035 -0.0040
                ( 50.76%)   0.7125* C   4 s( 33.89%)p 1.95( 66.08%)d 0.00(  0.03%)
                                           -0.0000 -0.5821 -0.0052 -0.0017 -0.0002
                                           -0.5155  0.0070  0.0009 -0.0025  0.1445
                                           -0.0076 -0.0017  0.0024  0.6116 -0.0095
                                           -0.0013  0.0036  0.0015  0.0159 -0.0044
                                           -0.0051 -0.0061
     9. (1.97982) BD ( 1) C   3 - H  20  
                ( 60.38%)   0.7770* C   3 s( 30.11%)p 2.32( 69.82%)d 0.00(  0.07%)
                                            0.0003 -0.5485  0.0163  0.0025  0.0000
                                           -0.0481  0.0098 -0.0024 -0.0007  0.7537
                                            0.0055  0.0026  0.0015  0.3571 -0.0067
                                            0.0042  0.0018  0.0022 -0.0004 -0.0178
                                            0.0182  0.0060
                ( 39.62%)   0.6295* H  20 s(100.00%)
                                           -1.0000 -0.0016 -0.0008
    10. (1.97455) BD ( 1) C   4 - C   5  
                ( 50.99%)   0.7141* C   4 s( 34.27%)p 1.92( 65.70%)d 0.00(  0.03%)
                                           -0.0000  0.5854  0.0058  0.0013  0.0004
                                           -0.0450  0.0112  0.0004 -0.0011  0.7313
                                           -0.0068 -0.0006  0.0027  0.3461 -0.0135
                                           -0.0003  0.0024  0.0000 -0.0022  0.0110
                                           -0.0123 -0.0043
                ( 49.01%)   0.7000* C   5 s( 35.11%)p 1.85( 64.86%)d 0.00(  0.03%)
                                            0.0001  0.5925  0.0065  0.0049  0.0003
                                            0.0315  0.0189 -0.0011  0.0011 -0.7367
                                            0.0146  0.0105 -0.0003 -0.3224 -0.0147
                                            0.0047 -0.0015 -0.0010 -0.0041  0.0107
                                           -0.0109 -0.0035
    11. (1.66590) BD ( 2) C   4 - C   5  
                ( 51.39%)   0.7169* C   4 s(  0.00%)p 1.00( 99.97%)d 0.00(  0.03%)
                                            0.0001  0.0002 -0.0008 -0.0007  0.0001
                                            0.7043  0.0053  0.0040 -0.0049 -0.2677
                                           -0.0033 -0.0013  0.0013  0.6571  0.0099
                                            0.0034 -0.0036  0.0097  0.0038  0.0103
                                            0.0072  0.0030
                ( 48.61%)   0.6972* C   5 s(  0.00%)p 1.00( 99.96%)d 0.00(  0.04%)
                                           -0.0000 -0.0040  0.0005 -0.0015 -0.0001
                                            0.7034  0.0071  0.0059 -0.0012 -0.2621
                                           -0.0035 -0.0016  0.0007  0.6603  0.0079
                                            0.0040 -0.0015 -0.0105 -0.0039 -0.0049
                                            0.0024 -0.0153
    12. (1.96133) BD ( 1) C   4 - C   7  
                ( 48.49%)   0.6964* C   4 s( 31.81%)p 2.14( 68.16%)d 0.00(  0.03%)
                                            0.0002  0.5639 -0.0092 -0.0041 -0.0005
                                           -0.4853 -0.0007 -0.0002 -0.0007 -0.6098
                                           -0.0234  0.0020 -0.0023  0.2714  0.0007
                                           -0.0012  0.0014  0.0138 -0.0065 -0.0061
                                           -0.0030 -0.0062
                ( 51.51%)   0.7177* C   7 s( 28.60%)p 2.50( 71.38%)d 0.00(  0.03%)
                                            0.0001  0.5347  0.0092 -0.0010  0.0001
                                            0.4912  0.0192 -0.0020  0.0042  0.6257
                                           -0.0077  0.0001  0.0007 -0.2838 -0.0000
                                           -0.0015 -0.0007  0.0111 -0.0075 -0.0097
                                           -0.0005 -0.0030
    13. (1.97933) BD ( 1) C   5 - C   6  
                ( 50.39%)   0.7098* C   5 s( 34.55%)p 1.89( 65.42%)d 0.00(  0.03%)
                                           -0.0001  0.5876  0.0139 -0.0021 -0.0000
                                            0.4696  0.0085 -0.0075  0.0003  0.6050
                                           -0.0345 -0.0038  0.0008 -0.2565 -0.0228
                                            0.0059  0.0001  0.0128 -0.0094 -0.0058
                                           -0.0029 -0.0050
                ( 49.61%)   0.7044* C   6 s( 34.67%)p 1.88( 65.30%)d 0.00(  0.03%)
                                            0.0000  0.5887 -0.0090  0.0009  0.0004
                                           -0.4777  0.0244 -0.0070  0.0001 -0.5891
                                           -0.0131 -0.0122 -0.0006  0.2754 -0.0310
                                            0.0018 -0.0002  0.0131 -0.0074 -0.0047
                                           -0.0056 -0.0066
    14. (1.98060) BD ( 1) C   5 - H  21  
                ( 60.37%)   0.7770* C   5 s( 30.24%)p 2.30( 69.69%)d 0.00(  0.07%)
                                            0.0004 -0.5497  0.0160  0.0025  0.0002
                                            0.5317  0.0045  0.0029  0.0008 -0.1446
                                            0.0075 -0.0037 -0.0020 -0.6271 -0.0014
                                           -0.0037 -0.0012  0.0054  0.0208 -0.0052
                                           -0.0095 -0.0093
                ( 39.63%)   0.6295* H  21 s(100.00%)
                                           -1.0000 -0.0015 -0.0007
    15. (1.98149) BD ( 1) C   6 - H  22  
                ( 60.33%)   0.7767* C   6 s( 30.55%)p 2.27( 69.38%)d 0.00(  0.07%)
                                           -0.0003  0.5524  0.0175  0.0010  0.0002
                                           -0.0461 -0.0006  0.0001 -0.0001  0.7536
                                            0.0038 -0.0080  0.0015  0.3517  0.0022
                                           -0.0032  0.0006 -0.0033  0.0007  0.0172
                                           -0.0181 -0.0058
                ( 39.67%)   0.6298* H  22 s(100.00%)
                                            1.0000  0.0006  0.0012
    16. (1.96492) BD ( 1) C   7 - C   8  
                ( 50.48%)   0.7105* C   7 s( 28.47%)p 2.51( 71.50%)d 0.00(  0.03%)
                                            0.0002  0.5335  0.0059 -0.0002  0.0002
                                            0.4327  0.0136 -0.0038  0.0050 -0.6426
                                            0.0037  0.0063 -0.0027  0.3382 -0.0118
                                            0.0003 -0.0006 -0.0114  0.0055 -0.0077
                                           -0.0040 -0.0054
                ( 49.52%)   0.7037* C   8 s( 32.21%)p 2.10( 67.76%)d 0.00(  0.02%)
                                            0.0002  0.5675 -0.0085 -0.0047 -0.0008
                                           -0.4537  0.0038  0.0025 -0.0003  0.5889
                                            0.0159 -0.0039  0.0010 -0.3529 -0.0101
                                            0.0031 -0.0015 -0.0116  0.0067 -0.0063
                                           -0.0034 -0.0033
    17. (1.98214) BD ( 1) C   7 - N   9  
                ( 38.92%)   0.6239* C   7 s( 22.14%)p 3.51( 77.76%)d 0.00(  0.09%)
                                           -0.0001  0.4698  0.0261  0.0016 -0.0005
                                           -0.5110  0.0293 -0.0001 -0.0008 -0.2976
                                           -0.0050  0.0012 -0.0000 -0.6532  0.0203
                                           -0.0016  0.0018  0.0099  0.0219  0.0134
                                            0.0049  0.0124
                ( 61.08%)   0.7815* N   9 s( 35.27%)p 1.83( 64.70%)d 0.00(  0.03%)
                                           -0.0001  0.5939  0.0003 -0.0040  0.0001
                                            0.4739 -0.0022 -0.0049  0.0008  0.2437
                                           -0.0064 -0.0002  0.0005  0.6024  0.0019
                                           -0.0063  0.0006  0.0078  0.0113  0.0027
                                            0.0047  0.0096
    18. (1.96668) BD ( 1) C   7 - H  23  
                ( 61.74%)   0.7857* C   7 s( 20.84%)p 3.79( 79.08%)d 0.00(  0.08%)
                                           -0.0003  0.4557 -0.0282  0.0007  0.0001
                                           -0.5556 -0.0093 -0.0023 -0.0007  0.3256
                                            0.0069 -0.0029 -0.0011  0.6127  0.0231
                                            0.0042 -0.0029 -0.0106 -0.0214  0.0125
                                            0.0065  0.0046
                ( 38.26%)   0.6186* H  23 s(100.00%)
                                            1.0000 -0.0025  0.0008
    19. (1.97610) BD ( 1) C   8 - C  10  
                ( 50.67%)   0.7118* C   8 s( 32.91%)p 2.04( 67.05%)d 0.00(  0.05%)
                                           -0.0001  0.5736  0.0011  0.0023  0.0005
                                            0.2355  0.0050 -0.0010  0.0009  0.0951
                                           -0.0095 -0.0006  0.0016  0.7783 -0.0095
                                           -0.0009  0.0035 -0.0009  0.0112  0.0044
                                           -0.0001  0.0177
                ( 49.33%)   0.7024* C  10 s( 38.85%)p 1.57( 61.13%)d 0.00(  0.02%)
                                            0.0001  0.6233  0.0039  0.0021  0.0002
                                           -0.2618  0.0035  0.0022  0.0011 -0.0036
                                           -0.0097  0.0015 -0.0032 -0.7365 -0.0086
                                            0.0117 -0.0020 -0.0010  0.0086 -0.0014
                                            0.0014  0.0114
    20. (1.64876) BD ( 2) C   8 - C  10  
                ( 52.56%)   0.7250* C   8 s(  0.00%)p 1.00( 99.96%)d 0.00(  0.04%)
                                            0.0001 -0.0038 -0.0018 -0.0003  0.0000
                                            0.8325  0.0093  0.0079 -0.0025  0.4615
                                            0.0100  0.0046 -0.0010 -0.3054 -0.0054
                                           -0.0038  0.0007 -0.0008  0.0100  0.0094
                                            0.0105 -0.0082
                ( 47.44%)   0.6888* C  10 s(  0.00%)p 1.00( 99.96%)d 0.00(  0.03%)
                                            0.0000 -0.0029  0.0001 -0.0010 -0.0001
                                            0.8351  0.0119  0.0131  0.0065  0.4591
                                            0.0094  0.0054  0.0043 -0.3016 -0.0052
                                           -0.0036 -0.0025 -0.0077 -0.0133 -0.0050
                                            0.0022  0.0088
    21. (1.97088) BD ( 1) C   8 - C  14  
                ( 51.41%)   0.7170* C   8 s( 34.84%)p 1.87( 65.13%)d 0.00(  0.03%)
                                           -0.0002  0.5902  0.0102  0.0008  0.0001
                                            0.2127 -0.0006 -0.0013 -0.0002 -0.6559
                                            0.0105  0.0016 -0.0005 -0.4189  0.0130
                                            0.0014 -0.0029 -0.0094 -0.0022  0.0112
                                           -0.0088 -0.0018
                ( 48.59%)   0.6970* C  14 s( 34.40%)p 1.91( 65.58%)d 0.00(  0.03%)
                                            0.0001  0.5864  0.0072  0.0023  0.0004
                                           -0.2192  0.0137  0.0033  0.0005  0.6616
                                           -0.0140 -0.0098  0.0001  0.4115  0.0153
                                           -0.0053  0.0023 -0.0072 -0.0013  0.0122
                                           -0.0085  0.0017
    22. (1.99101) BD ( 1) N   9 - C  15  
                ( 62.93%)   0.7933* N   9 s( 35.02%)p 1.85( 64.93%)d 0.00(  0.05%)
                                            0.0000 -0.5917 -0.0098 -0.0050 -0.0000
                                            0.6255 -0.0208  0.0019  0.0017  0.4952
                                           -0.0112 -0.0022  0.0016 -0.1091 -0.0169
                                            0.0048 -0.0005 -0.0196  0.0034  0.0044
                                           -0.0046  0.0066
                ( 37.07%)   0.6088* C  15 s( 32.57%)p 2.07( 67.35%)d 0.00(  0.08%)
                                           -0.0001 -0.5704  0.0189 -0.0057  0.0014
                                           -0.6388  0.0206  0.0076  0.0016 -0.5007
                                            0.0192  0.0033  0.0020  0.1177 -0.0082
                                            0.0035 -0.0025 -0.0212  0.0065  0.0042
                                           -0.0054  0.0154
    23. (1.98611) BD ( 1) N   9 - H  24  
                ( 70.98%)   0.8425* N   9 s( 29.58%)p 2.38( 70.37%)d 0.00(  0.06%)
                                            0.0001 -0.5438  0.0053  0.0021  0.0001
                                           -0.1463  0.0028  0.0026 -0.0009 -0.2955
                                            0.0032  0.0029  0.0001  0.7711 -0.0181
                                           -0.0012 -0.0022 -0.0061  0.0040  0.0129
                                            0.0003 -0.0192
                ( 29.02%)   0.5387* H  24 s(100.00%)
                                           -1.0000  0.0068 -0.0020
    24. (1.98074) BD ( 1) C  10 - C  11  
                ( 50.44%)   0.7102* C  10 s( 38.06%)p 1.63( 61.91%)d 0.00(  0.02%)
                                           -0.0000  0.6169  0.0062 -0.0016  0.0008
                                            0.4335 -0.0019 -0.0033  0.0000 -0.5408
                                           -0.0133  0.0090 -0.0012  0.3713 -0.0241
                                            0.0057 -0.0020 -0.0100  0.0081 -0.0085
                                           -0.0021 -0.0008
                ( 49.56%)   0.7040* C  11 s( 33.34%)p 2.00( 66.62%)d 0.00(  0.04%)
                                            0.0000  0.5774 -0.0021  0.0021  0.0011
                                           -0.4462  0.0067  0.0070 -0.0011  0.5969
                                           -0.0281 -0.0059  0.0010 -0.3304 -0.0247
                                            0.0106 -0.0017 -0.0148  0.0095 -0.0091
                                           -0.0047 -0.0023
    25. (1.99620) BD ( 1) C  10 - F  17  
                ( 27.37%)   0.5232* C  10 s( 22.81%)p 3.37( 76.86%)d 0.01(  0.33%)
                                            0.0001 -0.4771  0.0219  0.0019  0.0021
                                            0.2125 -0.0093 -0.0027 -0.0032 -0.7024
                                            0.0398  0.0095  0.0107 -0.4762  0.0347
                                            0.0112  0.0054  0.0179  0.0154 -0.0440
                                            0.0287  0.0052
                ( 72.63%)   0.8522* F  17 s( 34.48%)p 1.90( 65.43%)d 0.00(  0.09%)
                                           -0.0000 -0.5871 -0.0018 -0.0049  0.0001
                                           -0.1877  0.0035  0.0010  0.0007  0.6451
                                           -0.0081 -0.0046 -0.0023  0.4503 -0.0013
                                           -0.0061 -0.0016  0.0094  0.0073 -0.0239
                                            0.0153  0.0012
    26. (1.97723) BD ( 1) C  11 - C  12  
                ( 50.62%)   0.7115* C  11 s( 35.58%)p 1.81( 64.39%)d 0.00(  0.03%)
                                           -0.0002  0.5962 -0.0193 -0.0008 -0.0006
                                            0.2057 -0.0208 -0.0003  0.0003 -0.6530
                                            0.0258  0.0072 -0.0006 -0.4166 -0.0183
                                            0.0096  0.0001 -0.0066 -0.0007  0.0132
                                           -0.0088  0.0032
                ( 49.38%)   0.7027* C  12 s( 34.17%)p 1.93( 65.80%)d 0.00(  0.03%)
                                            0.0001  0.5844 -0.0119 -0.0005 -0.0001
                                           -0.2008 -0.0146  0.0059 -0.0003  0.6525
                                           -0.0004 -0.0136  0.0002  0.4357 -0.0408
                                           -0.0046 -0.0005 -0.0097 -0.0017  0.0111
                                           -0.0101 -0.0016
    27. (1.67877) BD ( 2) C  11 - C  12  
                ( 51.69%)   0.7189* C  11 s(  0.00%)p 1.00( 99.96%)d 0.00(  0.04%)
                                           -0.0000 -0.0004 -0.0001  0.0001 -0.0000
                                            0.8354  0.0214  0.0101 -0.0006  0.4567
                                            0.0119  0.0060 -0.0002 -0.3038 -0.0079
                                           -0.0039  0.0003 -0.0078 -0.0148 -0.0061
                                            0.0016  0.0096
                ( 48.31%)   0.6951* C  12 s(  0.00%)p 1.00( 99.96%)d 0.00(  0.04%)
                                           -0.0000  0.0005  0.0002  0.0006  0.0001
                                            0.8347  0.0223  0.0116 -0.0002  0.4586
                                            0.0123  0.0065  0.0000 -0.3027 -0.0081
                                           -0.0048  0.0001  0.0110  0.0037 -0.0051
                                           -0.0167 -0.0006
    28. (1.97942) BD ( 1) C  11 - H  25  
                ( 60.92%)   0.7805* C  11 s( 30.98%)p 2.23( 68.96%)d 0.00(  0.06%)
                                           -0.0002  0.5564  0.0163 -0.0012 -0.0004
                                            0.2433 -0.0038  0.0026 -0.0001  0.0808
                                            0.0049 -0.0013 -0.0006  0.7898 -0.0025
                                            0.0054 -0.0013  0.0009  0.0115  0.0048
                                            0.0012  0.0209
                ( 39.08%)   0.6251* H  25 s(100.00%)
                                            1.0000  0.0009  0.0011
    29. (1.98165) BD ( 1) C  12 - C  13  
                ( 50.05%)   0.7075* C  12 s( 34.83%)p 1.87( 65.14%)d 0.00(  0.03%)
                                            0.0000  0.5901 -0.0117  0.0002 -0.0002
                                           -0.2309 -0.0120  0.0061  0.0000 -0.0867
                                            0.0341 -0.0028 -0.0000 -0.7673  0.0185
                                            0.0125  0.0000 -0.0026  0.0101  0.0015
                                           -0.0002  0.0143
                ( 49.95%)   0.7067* C  13 s( 34.60%)p 1.89( 65.37%)d 0.00(  0.03%)
                                            0.0000  0.5881 -0.0131 -0.0019 -0.0004
                                            0.2427 -0.0233  0.0014 -0.0000  0.0570
                                            0.0327  0.0056  0.0004  0.7678 -0.0148
                                            0.0128  0.0005 -0.0017  0.0084  0.0050
                                           -0.0012  0.0151
    30. (1.98143) BD ( 1) C  12 - H  26  
                ( 60.45%)   0.7775* C  12 s( 30.92%)p 2.23( 69.02%)d 0.00(  0.06%)
                                            0.0003 -0.5557 -0.0187 -0.0001 -0.0003
                                           -0.4562 -0.0027 -0.0046 -0.0010  0.5954
                                            0.0027  0.0062  0.0010 -0.3571 -0.0033
                                           -0.0038 -0.0011  0.0166 -0.0099  0.0145
                                            0.0040  0.0067
                ( 39.55%)   0.6289* H  26 s(100.00%)
                                           -1.0000 -0.0007 -0.0012
    31. (1.97940) BD ( 1) C  13 - C  14  
                ( 49.46%)   0.7033* C  13 s( 34.63%)p 1.89( 65.34%)d 0.00(  0.03%)
                                            0.0001  0.5884 -0.0103  0.0017  0.0003
                                           -0.4423  0.0094 -0.0074 -0.0002  0.5754
                                            0.0091  0.0117  0.0008 -0.3531  0.0397
                                           -0.0020  0.0004 -0.0141  0.0069 -0.0061
                                           -0.0056 -0.0034
                ( 50.54%)   0.7109* C  14 s( 34.87%)p 1.87( 65.10%)d 0.00(  0.03%)
                                           -0.0000  0.5903  0.0159 -0.0006 -0.0004
                                            0.4418 -0.0058 -0.0041  0.0004 -0.5850
                                            0.0282  0.0031 -0.0008  0.3345  0.0277
                                           -0.0070 -0.0002 -0.0124  0.0087 -0.0077
                                           -0.0037 -0.0002
    32. (1.66700) BD ( 2) C  13 - C  14  
                ( 50.36%)   0.7097* C  13 s(  0.00%)p 1.00( 99.96%)d 0.00(  0.04%)
                                           -0.0000 -0.0001 -0.0003 -0.0011 -0.0000
                                            0.8359  0.0189 -0.0107 -0.0003  0.4596
                                            0.0099 -0.0049 -0.0004 -0.2983 -0.0068
                                            0.0031  0.0000  0.0105  0.0043 -0.0043
                                           -0.0158 -0.0012
                ( 49.64%)   0.7045* C  14 s(  0.00%)p 1.00( 99.96%)d 0.00(  0.04%)
                                           -0.0000 -0.0023  0.0009 -0.0014 -0.0000
                                            0.8365  0.0143  0.0109 -0.0018  0.4617
                                            0.0098  0.0056 -0.0006 -0.2935 -0.0062
                                           -0.0044  0.0005 -0.0015  0.0099  0.0089
                                            0.0107 -0.0081
    33. (1.98111) BD ( 1) C  13 - H  27  
                ( 60.42%)   0.7773* C  13 s( 30.68%)p 2.26( 69.25%)d 0.00(  0.07%)
                                            0.0003 -0.5536 -0.0188 -0.0003 -0.0002
                                           -0.2126 -0.0012  0.0022 -0.0004  0.6728
                                            0.0037 -0.0064  0.0011  0.4410  0.0030
                                           -0.0036  0.0007  0.0079  0.0070 -0.0193
                                            0.0128  0.0027
                ( 39.58%)   0.6292* H  27 s(100.00%)
                                           -1.0000 -0.0004 -0.0013
    34. (1.97961) BD ( 1) C  14 - H  28  
                ( 60.66%)   0.7788* C  14 s( 30.65%)p 2.26( 69.28%)d 0.00(  0.07%)
                                            0.0003 -0.5534  0.0181  0.0016 -0.0001
                                            0.2363  0.0057 -0.0004 -0.0003  0.0743
                                           -0.0099  0.0037  0.0016  0.7945  0.0006
                                            0.0047  0.0015 -0.0017 -0.0118 -0.0034
                                           -0.0023 -0.0223
                ( 39.34%)   0.6272* H  28 s(100.00%)
                                           -1.0000 -0.0018 -0.0007
    35. (1.99730) BD ( 1) C  15 - O  16  
                ( 27.10%)   0.5206* C  15 s(  0.01%)p99.99( 99.40%)d42.33(  0.58%)
                                           -0.0000  0.0116 -0.0002  0.0015  0.0003
                                            0.5762  0.0319  0.0157  0.0055 -0.7910
                                           -0.0406 -0.0187 -0.0069 -0.1811 -0.0070
                                           -0.0026 -0.0018  0.0232 -0.0280  0.0510
                                           -0.0401  0.0178
                ( 72.90%)   0.8538* O  16 s(  0.02%)p99.99( 99.87%)d 5.19(  0.11%)
                                            0.0000  0.0145 -0.0014  0.0002 -0.0000
                                            0.5984 -0.0002  0.0000 -0.0020 -0.7862
                                           -0.0005 -0.0008  0.0028 -0.1498 -0.0007
                                           -0.0005  0.0007 -0.0096  0.0129 -0.0219
                                            0.0174 -0.0072
    36. (1.99417) BD ( 2) C  15 - O  16  
                ( 36.11%)   0.6009* C  15 s( 32.03%)p 2.12( 67.81%)d 0.00(  0.16%)
                                           -0.0001  0.5624 -0.0632 -0.0021 -0.0018
                                           -0.4728  0.0414 -0.0040  0.0030 -0.1887
                                            0.0258 -0.0030  0.0015 -0.6444  0.0347
                                            0.0054  0.0029  0.0089  0.0298  0.0107
                                            0.0090  0.0197
                ( 63.89%)   0.7993* O  16 s( 36.99%)p 1.70( 62.90%)d 0.00(  0.11%)
                                            0.0000  0.6067 -0.0431 -0.0014 -0.0000
                                            0.4221 -0.0139 -0.0017 -0.0000  0.2111
                                           -0.0065 -0.0015 -0.0002  0.6369 -0.0195
                                            0.0003  0.0004  0.0073  0.0255  0.0128
                                            0.0065  0.0140
    37. (1.98835) BD ( 1) C  15 - H  29  
                ( 58.42%)   0.7643* C  15 s( 35.75%)p 1.79( 64.15%)d 0.00(  0.09%)
                                           -0.0002  0.5962  0.0458 -0.0023  0.0017
                                           -0.1735  0.0098 -0.0039  0.0045 -0.2843
                                            0.0025  0.0021  0.0017  0.7279  0.0199
                                           -0.0120  0.0022 -0.0010 -0.0111 -0.0167
                                           -0.0036  0.0227
                ( 41.58%)   0.6448* H  29 s(100.00%)
                                            1.0000 -0.0038  0.0012
    38. (1.99929) CR ( 1) C   1           s(100.00%)p 0.00(  0.00%)
                                            1.0000  0.0002  0.0000  0.0000  0.0000
                                            0.0002  0.0000  0.0000  0.0000  0.0002
                                            0.0000  0.0000  0.0000 -0.0001 -0.0000
                                           -0.0000 -0.0000  0.0000 -0.0000 -0.0000
                                           -0.0000 -0.0000
    39. (1.99929) CR ( 1) C   2           s(100.00%)p 0.00(  0.00%)
                                            1.0000  0.0001  0.0000  0.0000  0.0000
                                            0.0002  0.0000  0.0000  0.0000 -0.0000
                                           -0.0000 -0.0000 -0.0000 -0.0002 -0.0000
                                           -0.0000 -0.0000 -0.0000 -0.0000  0.0000
                                            0.0000  0.0000
    40. (1.99916) CR ( 1) C   3           s(100.00%)p 0.00(  0.00%)
                                            1.0000  0.0002 -0.0000 -0.0000 -0.0000
                                            0.0001 -0.0000  0.0000  0.0000 -0.0002
                                           -0.0000 -0.0000 -0.0000 -0.0002  0.0000
                                           -0.0000 -0.0000  0.0000  0.0000  0.0000
                                           -0.0000 -0.0000
    41. (1.99911) CR ( 1) C   4           s(100.00%)p 0.00(  0.00%)
                                            1.0000 -0.0001  0.0000  0.0000  0.0000
                                            0.0001  0.0000 -0.0000  0.0000  0.0002
                                            0.0000 -0.0000  0.0000 -0.0001 -0.0000
                                           -0.0000  0.0000 -0.0000  0.0000  0.0000
                                           -0.0000  0.0000
    42. (1.99917) CR ( 1) C   5           s(100.00%)p 0.00(  0.00%)
                                            1.0000  0.0002 -0.0000 -0.0000 -0.0000
                                           -0.0002 -0.0000 -0.0000 -0.0000  0.0002
                                           -0.0000  0.0000  0.0000  0.0003  0.0000
                                            0.0000  0.0000 -0.0000 -0.0000  0.0000
                                            0.0000  0.0000
    43. (1.99929) CR ( 1) C   6           s(100.00%)p 0.00(  0.00%)
                                            1.0000  0.0001  0.0000  0.0000  0.0000
                                           -0.0000 -0.0000  0.0000 -0.0000  0.0003
                                            0.0000 -0.0000  0.0000  0.0001  0.0000
                                           -0.0000  0.0000 -0.0000  0.0000  0.0000
                                           -0.0000 -0.0000
    44. (1.99906) CR ( 1) C   7           s(100.00%)p 0.00(  0.00%)
                                            1.0000 -0.0000 -0.0000  0.0000 -0.0000
                                           -0.0003 -0.0000  0.0000 -0.0000  0.0001
                                            0.0000 -0.0000  0.0000  0.0001  0.0000
                                            0.0000 -0.0000 -0.0000 -0.0000  0.0000
                                            0.0000  0.0000
    45. (1.99903) CR ( 1) C   8           s(100.00%)p 0.00(  0.00%)
                                            1.0000  0.0001  0.0000  0.0000  0.0000
                                            0.0001 -0.0000 -0.0000  0.0000 -0.0003
                                           -0.0000  0.0000 -0.0000  0.0001  0.0000
                                            0.0000 -0.0000  0.0000 -0.0000  0.0000
                                           -0.0000  0.0000
    46. (1.99940) CR ( 1) N   9           s(100.00%)
                                            1.0000  0.0001 -0.0000 -0.0000 -0.0000
                                            0.0000 -0.0000 -0.0000  0.0000  0.0001
                                            0.0000 -0.0000 -0.0000 -0.0001  0.0000
                                           -0.0000  0.0000  0.0000 -0.0000 -0.0000
                                            0.0000  0.0000
    47. (1.99858) CR ( 1) C  10           s(100.00%)p 0.00(  0.00%)
                                            1.0000  0.0000 -0.0000 -0.0000 -0.0000
                                           -0.0000  0.0000 -0.0000  0.0000  0.0001
                                           -0.0000 -0.0000 -0.0000  0.0002 -0.0000
                                           -0.0000 -0.0000 -0.0000 -0.0000  0.0000
                                           -0.0000 -0.0000
    48. (1.99919) CR ( 1) C  11           s(100.00%)p 0.00(  0.00%)
                                            1.0000  0.0002 -0.0000 -0.0000 -0.0000
                                            0.0001 -0.0000  0.0000  0.0000 -0.0001
                                            0.0000  0.0000 -0.0000  0.0001 -0.0000
                                            0.0000 -0.0000 -0.0000  0.0000  0.0000
                                           -0.0000  0.0000
    49. (1.99930) CR ( 1) C  12           s(100.00%)p 0.00(  0.00%)
                                            1.0000  0.0001  0.0000  0.0000  0.0000
                                            0.0002  0.0000  0.0000  0.0000 -0.0002
                                           -0.0000 -0.0000 -0.0000  0.0001  0.0000
                                            0.0000  0.0000 -0.0000  0.0000 -0.0000
                                           -0.0000 -0.0000
    50. (1.99929) CR ( 1) C  13           s(100.00%)p 0.00(  0.00%)
                                            1.0000  0.0001  0.0000  0.0000  0.0000
                                            0.0001  0.0000 -0.0000  0.0000 -0.0003
                                           -0.0000  0.0000 -0.0000 -0.0002 -0.0000
                                            0.0000 -0.0000 -0.0000 -0.0000  0.0000
                                           -0.0000 -0.0000
    51. (1.99919) CR ( 1) C  14           s(100.00%)p 0.00(  0.00%)
                                            1.0000  0.0001 -0.0000 -0.0000 -0.0000
                                           -0.0000 -0.0000 -0.0000 -0.0000 -0.0001
                                            0.0000  0.0000 -0.0000 -0.0003 -0.0000
                                           -0.0000 -0.0000  0.0000  0.0000 -0.0000
                                            0.0000  0.0000
    52. (1.99948) CR ( 1) C  15           s(100.00%)p 0.00(  0.00%)
                                            1.0000  0.0001  0.0000 -0.0000  0.0000
                                           -0.0002  0.0000  0.0000  0.0000 -0.0001
                                            0.0000  0.0000  0.0000  0.0001  0.0000
                                           -0.0000  0.0000 -0.0000  0.0000 -0.0000
                                           -0.0000  0.0000
    53. (1.99981) CR ( 1) O  16           s(100.00%)p 0.00(  0.00%)
                                            1.0000  0.0002  0.0000 -0.0000  0.0000
                                           -0.0002  0.0000  0.0000 -0.0000 -0.0001
                                            0.0000  0.0000 -0.0000 -0.0001  0.0000
                                            0.0000 -0.0000 -0.0000 -0.0000 -0.0000
                                           -0.0000 -0.0000
    54. (1.99991) CR ( 1) F  17           s(100.00%)
                                            1.0000  0.0002 -0.0000 -0.0000  0.0000
                                           -0.0000  0.0000  0.0000 -0.0000  0.0001
                                           -0.0000 -0.0000  0.0000  0.0001  0.0000
                                           -0.0000  0.0000  0.0000  0.0000 -0.0000
                                            0.0000  0.0000
    55. (1.70233) LP ( 1) N   9           s(  0.03%)p99.99( 99.96%)d 0.46(  0.01%)
                                            0.0000  0.0157 -0.0036  0.0003  0.0001
                                            0.6014  0.0195  0.0031  0.0004 -0.7791
                                           -0.0207 -0.0054  0.0004 -0.1735 -0.0064
                                           -0.0034 -0.0002  0.0023  0.0035 -0.0026
                                           -0.0097 -0.0005
    56. (1.98853) LP ( 1) O  16           s( 63.18%)p 0.58( 36.81%)d 0.00(  0.01%)
                                           -0.0003  0.7946  0.0210  0.0006  0.0000
                                           -0.3338  0.0049  0.0008 -0.0031 -0.1472
                                            0.0025  0.0004 -0.0014 -0.4846  0.0064
                                            0.0020 -0.0041 -0.0030 -0.0064 -0.0025
                                           -0.0021 -0.0042
    57. (1.90625) LP ( 2) O  16           s(  0.00%)p 1.00( 99.93%)d 0.00(  0.06%)
                                            0.0001 -0.0001  0.0012  0.0057 -0.0001
                                            0.5920  0.0085 -0.0003 -0.0012  0.5607
                                            0.0082  0.0006 -0.0008 -0.5781 -0.0083
                                           -0.0031 -0.0005  0.0118  0.0038  0.0074
                                            0.0048 -0.0198
    58. (1.98893) LP ( 1) F  17           s( 65.49%)p 0.53( 34.51%)d 0.00(  0.01%)
                                           -0.0002  0.8092 -0.0006 -0.0027  0.0001
                                           -0.1250  0.0024  0.0005 -0.0007  0.4607
                                           -0.0048 -0.0030  0.0027  0.3422  0.0010
                                           -0.0049  0.0021  0.0027  0.0022 -0.0076
                                            0.0047  0.0000
    59. (1.96771) LP ( 2) F  17           s(  0.04%)p99.99( 99.93%)d 0.77(  0.03%)
                                           -0.0000  0.0165 -0.0109  0.0023  0.0000
                                           -0.4876 -0.0018 -0.0031  0.0002  0.4106
                                            0.0012  0.0044 -0.0003 -0.7700  0.0003
                                           -0.0053  0.0000  0.0086  0.0019  0.0062
                                            0.0040  0.0132
    60. (1.92459) LP ( 3) F  17           s(  0.00%)p 1.00( 99.97%)d 0.00(  0.03%)
                                           -0.0000  0.0013  0.0004 -0.0003 -0.0000
                                           -0.8432 -0.0055  0.0004 -0.0000 -0.4496
                                           -0.0022 -0.0008  0.0000  0.2942  0.0012
                                            0.0005  0.0001  0.0103  0.0098  0.0004
                                           -0.0100 -0.0052
    61. (0.00544) RY*( 1) C   1           s(  1.16%)p80.68( 93.41%)d 4.69(  5.43%)
                                            0.0000 -0.0242  0.1031  0.0106  0.0160
                                            0.0148 -0.5617  0.0600 -0.0324  0.0180
                                           -0.7124  0.0781 -0.0413 -0.0083  0.3097
                                           -0.0417  0.0173 -0.1666  0.0033  0.1450
                                            0.0062  0.0741
    62. (0.00193) RY*( 2) C   1           s(  0.04%)p99.99( 98.03%)d52.73(  1.93%)
                                           -0.0000 -0.0001  0.0182  0.0059  0.0009
                                           -0.0166 -0.3832  0.0667  0.0958  0.0251
                                            0.5850 -0.0945 -0.1443  0.0278  0.6388
                                           -0.1106 -0.1609 -0.0106 -0.0749 -0.0396
                                            0.0948  0.0548
    63. (0.00083) RY*( 3) C   1           s(  0.08%)p99.99( 91.46%)d99.99(  8.46%)
                                           -0.0000  0.0001 -0.0123  0.0257  0.0019
                                           -0.0147  0.6465  0.1339  0.0803  0.0060
                                           -0.2478 -0.0668 -0.0308 -0.0139  0.6166
                                            0.1371  0.0779  0.0664  0.0309  0.1466
                                            0.1783 -0.1611
    64. (0.00054) RY*( 4) C   1           s(  0.02%)p30.91(  0.74%)d99.99( 99.24%)
                                           -0.0000  0.0001 -0.0079  0.0133 -0.0001
                                           -0.0068  0.0494  0.0304 -0.0046  0.0021
                                           -0.0217 -0.0307  0.0021 -0.0079  0.0376
                                           -0.0299  0.0116  0.5434  0.2110  0.2346
                                           -0.0959  0.7671
    65. (0.00043) RY*( 5) C   1           s(  0.08%)p99.99( 94.82%)d61.38(  5.10%)
                                           -0.0000  0.0005  0.0279 -0.0072  0.0011
                                           -0.0096 -0.0431 -0.3820  0.1110  0.0137
                                            0.0682  0.5554 -0.1819  0.0151  0.0817
                                            0.6301 -0.1939  0.0394  0.1304  0.0806
                                           -0.1557 -0.0407
    66. (0.00037) RY*( 6) C   1           s( 88.83%)p 0.09(  8.35%)d 0.03(  2.83%)
                                           -0.0000  0.0031  0.9409  0.0150 -0.0530
                                           -0.0129  0.0899  0.0579  0.1386 -0.0173
                                            0.0739  0.0578  0.1866  0.0065 -0.0460
                                           -0.0399 -0.0707 -0.0426 -0.1073  0.1158
                                           -0.0261  0.0288
    67. (0.00018) RY*( 7) C   1           s( 79.29%)p 0.03(  2.45%)d 0.23( 18.27%)
                                            0.0000 -0.0044 -0.1317  0.8806 -0.0077
                                            0.0044  0.0094 -0.0049  0.0853  0.0062
                                            0.0359  0.0065  0.1130 -0.0020 -0.0273
                                            0.0078 -0.0462 -0.0787 -0.2902  0.2669
                                           -0.1433  0.0228
    68. (0.00007) RY*( 8) C   1           s(  0.04%)p99.99( 21.81%)d99.99( 78.15%)
    69. (0.00006) RY*( 9) C   1           s(  4.17%)p15.92( 66.36%)d 7.07( 29.47%)
    70. (0.00000) RY*(10) C   1           s(  1.47%)p65.16( 95.79%)d 1.87(  2.74%)
    71. (0.00000) RY*(11) C   1           s( 99.17%)p 0.01(  0.55%)d 0.00(  0.27%)
    72. (0.00000) RY*(12) C   1           s(  0.45%)p99.99( 93.59%)d13.10(  5.95%)
    73. (0.00001) RY*(13) C   1           s(  3.69%)p 7.00( 25.83%)d19.10( 70.48%)
    74. (0.00000) RY*(14) C   1           s(  9.90%)p 1.07( 10.60%)d 8.03( 79.50%)
    75. (0.00001) RY*(15) C   1           s(  9.77%)p 0.63(  6.12%)d 8.61( 84.12%)
    76. (0.00001) RY*(16) C   1           s(  0.04%)p99.99( 99.53%)d11.50(  0.43%)
    77. (0.00000) RY*(17) C   1           s(  1.89%)p47.96( 90.64%)d 3.95(  7.47%)
    78. (0.00580) RY*( 1) C   2           s(  0.38%)p99.99( 94.82%)d12.80(  4.81%)
                                            0.0000 -0.0260  0.0454 -0.0308  0.0083
                                            0.0194 -0.6089  0.0597 -0.0387 -0.0017
                                            0.1946  0.0357 -0.0035 -0.0203  0.7265
                                           -0.0543  0.0410  0.0802  0.1288 -0.0233
                                           -0.1191 -0.1015
    79. (0.00202) RY*( 2) C   2           s(  0.35%)p99.99( 97.60%)d 5.87(  2.05%)
                                           -0.0000 -0.0019  0.0468 -0.0357 -0.0046
                                           -0.0124 -0.3028  0.0523  0.0636 -0.0378
                                           -0.8966  0.1590  0.2131 -0.0025 -0.0315
                                            0.0026  0.0177  0.0825 -0.0194 -0.1079
                                            0.0380 -0.0152
    80. (0.00090) RY*( 3) C   2           s(  0.03%)p99.99( 77.51%)d99.99( 22.46%)
                                           -0.0000  0.0002  0.0023  0.0172  0.0009
                                           -0.0087  0.5920  0.1392  0.0413  0.0026
                                           -0.2299 -0.0870 -0.0095 -0.0080  0.5636
                                            0.1542  0.0378  0.1509  0.0708  0.2681
                                            0.2959 -0.1933
    81. (0.00054) RY*( 4) C   2           s(  0.44%)p32.84( 14.46%)d99.99( 85.10%)
                                           -0.0000  0.0001  0.0638  0.0180  0.0034
                                            0.0096 -0.2489 -0.0452 -0.0719 -0.0037
                                            0.0901  0.0142  0.0275  0.0112 -0.2396
                                           -0.0587 -0.0729  0.5759  0.2361  0.5429
                                            0.3718  0.1748
    82. (0.00046) RY*( 5) C   2           s( 85.88%)p 0.13( 10.75%)d 0.04(  3.37%)
                                           -0.0000  0.0026  0.9235 -0.0681 -0.0348
                                           -0.0114  0.1042  0.1276  0.1138  0.0113
                                            0.0513  0.1700 -0.0818  0.0167 -0.0346
                                           -0.0888 -0.1399  0.0866 -0.0359 -0.0507
                                           -0.1189 -0.0905
    83. (0.00026) RY*( 6) C   2           s( 14.34%)p 5.50( 78.84%)d 0.48(  6.83%)
                                            0.0000 -0.0014 -0.1967  0.3233  0.0105
                                            0.0085  0.0509  0.2567 -0.1352  0.0169
                                            0.0524  0.7522 -0.3571 -0.0024 -0.0183
                                            0.0696 -0.0003  0.1873 -0.0906 -0.1399
                                            0.0415 -0.0604
    84. (0.00014) RY*( 7) C   2           s( 65.78%)p 0.24( 15.75%)d 0.28( 18.47%)
                                            0.0000 -0.0041  0.0059  0.8101 -0.0379
                                            0.0023 -0.0211 -0.0782  0.1822 -0.0055
                                           -0.0450 -0.2771  0.0959 -0.0031 -0.0111
                                           -0.0374 -0.1677  0.1891 -0.1077  0.0778
                                           -0.3093 -0.1887
    85. (0.00008) RY*( 8) C   2           s(  3.14%)p10.98( 34.48%)d19.87( 62.38%)
    86. (0.00005) RY*( 9) C   2           s(  4.49%)p12.57( 56.43%)d 8.71( 39.09%)
    87. (0.00003) RY*(10) C   2           s( 11.43%)p 1.62( 18.48%)d 6.13( 70.09%)
    88. (0.00001) RY*(11) C   2           s(  1.39%)p67.75( 93.93%)d 3.38(  4.68%)
    89. (0.00001) RY*(12) C   2           s(  5.29%)p17.70( 93.64%)d 0.20(  1.07%)
    90. (0.00000) RY*(13) C   2           s( 98.28%)p 0.01(  0.91%)d 0.01(  0.81%)
    91. (0.00001) RY*(14) C   2           s(  1.49%)p24.63( 36.68%)d41.53( 61.83%)
    92. (0.00000) RY*(15) C   2           s(  5.33%)p12.45( 66.36%)d 5.31( 28.31%)
    93. (0.00000) RY*(16) C   2           s(  1.70%)p57.10( 96.98%)d 0.78(  1.32%)
    94. (0.00000) RY*(17) C   2           s(  0.37%)p33.86( 12.46%)d99.99( 87.17%)
    95. (0.00560) RY*( 1) C   3           s(  0.42%)p99.99( 94.76%)d11.46(  4.82%)
                                            0.0000 -0.0204  0.0613 -0.0039  0.0046
                                           -0.0027  0.0413  0.0213  0.0036 -0.0234
                                            0.9123 -0.0065  0.0345 -0.0086  0.3299
                                           -0.0490  0.0117  0.0551 -0.0750 -0.1387
                                            0.1364  0.0409
    96. (0.00211) RY*( 2) C   3           s(  1.63%)p58.72( 95.61%)d 1.70(  2.77%)
                                            0.0000  0.0178  0.1232 -0.0256 -0.0110
                                            0.0183  0.7010 -0.1033 -0.0791  0.0051
                                            0.2018  0.0070 -0.0577 -0.0194 -0.6227
                                            0.1074  0.0601  0.0941  0.0205 -0.0485
                                           -0.0927 -0.0862
    97. (0.00109) RY*( 3) C   3           s(  0.21%)p99.99( 77.22%)d99.99( 22.57%)
                                            0.0000  0.0007 -0.0213  0.0406  0.0048
                                           -0.0150  0.5655  0.1568  0.0588  0.0046
                                           -0.2221 -0.0277  0.0155 -0.0132  0.5660
                                            0.2281  0.0366 -0.0935 -0.0373  0.0839
                                            0.2249 -0.3974
    98. (0.00057) RY*( 4) C   3           s( 10.88%)p 2.68( 29.12%)d 5.52( 60.00%)
                                            0.0000 -0.0013  0.3091 -0.1147  0.0090
                                           -0.0017  0.2643 -0.2517  0.0877 -0.0084
                                           -0.1491  0.0249  0.0558  0.0048  0.3383
                                           -0.0978 -0.0163 -0.1464 -0.0478 -0.3440
                                           -0.5063  0.4491
    99. (0.00049) RY*( 5) C   3           s( 68.25%)p 0.28( 19.17%)d 0.18( 12.58%)
                                            0.0000 -0.0053  0.8094 -0.1649  0.0115
                                           -0.0113 -0.2040 -0.1620  0.1417 -0.0166
                                            0.0010 -0.1563  0.1754  0.0011 -0.0343
                                            0.1790 -0.1225  0.0670  0.0870  0.1897
                                            0.1016 -0.2597
   100. (0.00030) RY*( 6) C   3           s( 27.22%)p 2.57( 69.89%)d 0.11(  2.88%)
                                            0.0000 -0.0070  0.3970  0.3345 -0.0514
                                            0.0049  0.0575  0.4693 -0.2332 -0.0075
                                           -0.0879 -0.1214 -0.1654 -0.0087 -0.0106
                                           -0.5809  0.1827  0.0469 -0.1525 -0.0425
                                            0.0316 -0.0238
   101. (0.00016) RY*( 7) C   3           s( 10.66%)p 7.68( 81.89%)d 0.70(  7.45%)
                                            0.0000  0.0055  0.1939  0.2501  0.0804
                                            0.0050 -0.0310  0.3033 -0.0011  0.0021
                                            0.0390  0.7629  0.2252 -0.0084 -0.0534
                                            0.2830  0.0933 -0.1688 -0.0078  0.1280
                                           -0.0347  0.1683
   102. (0.00013) RY*( 8) C   3           s(  2.26%)p21.54( 48.76%)d21.63( 48.98%)
                                           -0.0000  0.0072  0.0154  0.0805  0.1259
                                           -0.0113 -0.1257 -0.0271 -0.3791 -0.0081
                                           -0.0516 -0.0553  0.1604  0.0077  0.0802
                                            0.2251  0.4884  0.2768  0.4579 -0.4245
                                           -0.0591 -0.1405
   103. (0.00009) RY*( 9) C   3           s(  8.17%)p 8.05( 65.78%)d 3.19( 26.05%)
   104. (0.00006) RY*(10) C   3           s( 11.89%)p 1.77( 21.07%)d 5.64( 67.04%)
   105. (0.00004) RY*(11) C   3           s( 51.81%)p 0.57( 29.51%)d 0.36( 18.68%)
   106. (0.00005) RY*(12) C   3           s(  0.93%)p29.53( 27.43%)d77.13( 71.64%)
   107. (0.00002) RY*(13) C   3           s(  2.76%)p10.23( 28.29%)d24.93( 68.94%)
   108. (0.00002) RY*(14) C   3           s(  3.19%)p14.74( 46.96%)d15.64( 49.85%)
   109. (0.00001) RY*(15) C   3           s(  3.08%)p22.99( 70.82%)d 8.47( 26.10%)
   110. (0.00001) RY*(16) C   3           s(  0.46%)p99.99( 91.92%)d16.71(  7.62%)
   111. (0.00000) RY*(17) C   3           s( 96.27%)p 0.02(  1.86%)d 0.02(  1.88%)
   112. (0.00705) RY*( 1) C   4           s(  1.68%)p56.71( 95.06%)d 1.95(  3.27%)
                                            0.0000 -0.0096  0.1006 -0.0809  0.0032
                                            0.0086 -0.4917 -0.0032 -0.0159  0.0170
                                           -0.7999  0.0008 -0.0279 -0.0061  0.2597
                                           -0.0032  0.0099  0.1289 -0.0325 -0.1135
                                            0.0168 -0.0429
   113. (0.00340) RY*( 2) C   4           s(  1.45%)p63.73( 92.09%)d 4.47(  6.46%)
                                           -0.0000  0.0046  0.1162  0.0304 -0.0028
                                            0.0053 -0.7344 -0.0242 -0.0125 -0.0069
                                            0.2887  0.0218  0.0281  0.0129 -0.5429
                                            0.0197 -0.0298 -0.1030  0.0023 -0.1640
                                           -0.1646 -0.0043
   114. (0.00310) RY*( 3) C   4           s(  3.38%)p27.30( 92.17%)d 1.32(  4.45%)
                                           -0.0000  0.0082  0.1800  0.0362  0.0008
                                           -0.0145 -0.3291 -0.0253  0.0355  0.0064
                                            0.4750 -0.0437 -0.0230  0.0124  0.7618
                                           -0.0217 -0.0468  0.0593  0.1140  0.0102
                                           -0.1227 -0.1131
   115. (0.00102) RY*( 4) C   4           s( 88.44%)p 0.10(  9.22%)d 0.03(  2.34%)
                                           -0.0000 -0.0007  0.9403 -0.0121 -0.0072
                                           -0.0030  0.2281  0.0271  0.0084 -0.0114
                                           -0.0460 -0.0700  0.1523  0.0007 -0.0916
                                            0.0193 -0.0144 -0.0594  0.0193 -0.1210
                                            0.0423 -0.0556
   116. (0.00067) RY*( 5) C   4           s(  2.69%)p 1.08(  2.91%)d35.05( 94.40%)
                                            0.0000  0.0002 -0.1124  0.1195 -0.0045
                                            0.0083  0.0584 -0.1378 -0.0329 -0.0015
                                           -0.0427  0.0153 -0.0088  0.0058  0.0576
                                           -0.0065 -0.0016 -0.5505 -0.2348 -0.2719
                                            0.0717 -0.7119
   117. (0.00032) RY*( 6) C   4           s(  0.92%)p58.34( 53.88%)d48.94( 45.20%)
                                           -0.0000  0.0007  0.0329  0.0855 -0.0289
                                           -0.0111 -0.1364  0.4064  0.2603  0.0054
                                            0.0561 -0.1365 -0.1321  0.0100  0.0146
                                           -0.3521 -0.3515 -0.1388 -0.3045  0.1234
                                            0.5561  0.1245
   118. (0.00023) RY*( 7) C   4           s( 30.00%)p 0.86( 25.92%)d 1.47( 44.08%)
                                           -0.0000  0.0010  0.0139  0.5456  0.0464
                                           -0.0054 -0.0998  0.1780 -0.0031 -0.0002
                                           -0.0123  0.1552  0.1858 -0.0067 -0.0733
                                            0.3684  0.1326  0.2544  0.2156  0.3271
                                            0.3474 -0.3191
   119. (0.00019) RY*( 8) C   4           s( 47.79%)p 0.45( 21.67%)d 0.64( 30.54%)
                                           -0.0000  0.0008 -0.0321  0.6905 -0.0066
                                            0.0017  0.0668 -0.2082  0.1313  0.0012
                                           -0.0668  0.2304  0.1955  0.0064  0.0919
                                           -0.1810 -0.1210 -0.0442 -0.0754 -0.3810
                                           -0.1316  0.3679
   120. (0.00016) RY*( 9) C   4           s(  1.25%)p59.49( 74.19%)d19.70( 24.57%)
                                           -0.0000  0.0013 -0.0445  0.1011  0.0166
                                            0.0066  0.0376  0.6418 -0.2007 -0.0068
                                           -0.0779  0.0189  0.1861 -0.0084 -0.0060
                                           -0.4697  0.1623 -0.1196  0.2638  0.0338
                                           -0.3800 -0.1275
   121. (0.00013) RY*(10) C   4           s(  2.87%)p26.58( 76.36%)d 7.23( 20.77%)
                                            0.0000  0.0020  0.0000  0.1603  0.0550
                                            0.0052 -0.0045 -0.4503  0.0429 -0.0017
                                           -0.0181 -0.4699 -0.0975 -0.0054 -0.1308
                                           -0.5490  0.0990  0.2510  0.2817  0.0883
                                            0.1127 -0.2116
   122. (0.00008) RY*(11) C   4           s(  0.96%)p21.94( 20.98%)d81.66( 78.07%)
   123. (0.00009) RY*(12) C   4           s(  2.82%)p24.62( 69.31%)d 9.90( 27.88%)
   124. (0.00008) RY*(13) C   4           s( 13.88%)p 3.37( 46.75%)d 2.84( 39.38%)
   125. (0.00006) RY*(14) C   4           s(  7.98%)p 8.88( 70.85%)d 2.65( 21.16%)
   126. (0.00003) RY*(15) C   4           s(  1.77%)p28.21( 50.07%)d27.13( 48.15%)
   127. (0.00001) RY*(16) C   4           s(  0.22%)p99.99( 96.55%)d14.86(  3.24%)
   128. (0.00000) RY*(17) C   4           s( 91.95%)p 0.02(  2.11%)d 0.06(  5.94%)
   129. (0.00589) RY*( 1) C   5           s(  0.22%)p99.99( 94.99%)d22.05(  4.79%)
                                            0.0000 -0.0231  0.0378 -0.0139  0.0041
                                           -0.0162  0.6567 -0.0084  0.0189  0.0053
                                            0.0041  0.0517 -0.0027  0.0206 -0.7165
                                            0.0306 -0.0234  0.0878  0.1245 -0.0236
                                           -0.1178 -0.1014
   130. (0.00215) RY*( 2) C   5           s(  0.30%)p99.99( 97.47%)d 7.45(  2.23%)
                                            0.0000  0.0153  0.0497 -0.0113 -0.0126
                                            0.0108  0.1374 -0.0697 -0.0667  0.0282
                                            0.9481 -0.1461 -0.1071  0.0020  0.1153
                                           -0.0205  0.0141  0.0793 -0.0641 -0.0934
                                            0.0551 -0.0108
   131. (0.00138) RY*( 3) C   5           s(  0.16%)p99.99( 83.07%)d99.99( 16.76%)
                                           -0.0000 -0.0016  0.0401 -0.0043  0.0038
                                            0.0024 -0.6249 -0.1835 -0.0262 -0.0039
                                            0.1508  0.0334  0.0302  0.0033 -0.5836
                                           -0.1954 -0.0475 -0.2920 -0.1060 -0.2010
                                           -0.0983 -0.1451
   132. (0.00055) RY*( 4) C   5           s(  5.60%)p 3.77( 21.14%)d13.08( 73.26%)
                                           -0.0000 -0.0006  0.2309 -0.0511  0.0091
                                            0.0023 -0.2807  0.1485 -0.0219 -0.0055
                                            0.0552 -0.1402  0.0563  0.0080 -0.2557
                                            0.1145 -0.0746  0.4390  0.1773  0.5223
                                            0.4840 -0.0380
   133. (0.00050) RY*( 5) C   5           s( 84.47%)p 0.12(  9.97%)d 0.07(  5.56%)
                                           -0.0000 -0.0045  0.9057 -0.1563 -0.0002
                                           -0.0172  0.0813 -0.1818  0.0836 -0.0078
                                           -0.1088 -0.1185  0.0966  0.0108  0.1100
                                            0.0042 -0.0727 -0.0407 -0.0906 -0.2089
                                           -0.0311  0.0334
   134. (0.00026) RY*( 6) C   5           s( 20.99%)p 3.57( 74.88%)d 0.20(  4.13%)
                                            0.0000 -0.0030  0.2602  0.3728 -0.0567
                                           -0.0010 -0.0531  0.0489 -0.1818  0.0111
                                            0.0541  0.7331 -0.4060  0.0078  0.0510
                                            0.0144 -0.0476  0.1116  0.0070  0.0946
                                           -0.0829 -0.1140
   135. (0.00016) RY*( 7) C   5           s(  0.98%)p70.73( 69.12%)d30.60( 29.90%)
                                           -0.0000  0.0114  0.0075  0.0499  0.0843
                                           -0.0076 -0.0406  0.4704  0.0886 -0.0093
                                           -0.1082 -0.2562 -0.4751  0.0008 -0.0193
                                           -0.3211 -0.2319  0.1905  0.1347 -0.4715
                                            0.1429 -0.0431
   136. (0.00014) RY*( 8) C   5           s(  7.91%)p10.70( 84.61%)d 0.95(  7.48%)
                                           -0.0000 -0.0047  0.0172  0.2805 -0.0083
                                           -0.0073 -0.1000  0.1382  0.0749 -0.0012
                                           -0.0030 -0.2081 -0.1438 -0.0031 -0.0766
                                            0.8608  0.0224 -0.1266 -0.0609 -0.2071
                                           -0.0072 -0.1100
   137. (0.00010) RY*( 9) C   5           s( 21.53%)p 0.67( 14.51%)d 2.97( 63.97%)
   138. (0.00007) RY*(10) C   5           s(  3.30%)p17.93( 59.26%)d11.33( 37.43%)
   139. (0.00005) RY*(11) C   5           s( 51.69%)p 0.53( 27.25%)d 0.41( 21.05%)
   140. (0.00003) RY*(12) C   5           s(  4.36%)p 4.92( 21.46%)d17.02( 74.18%)
   141. (0.00001) RY*(13) C   5           s(  0.39%)p99.99( 93.63%)d15.23(  5.98%)
   142. (0.00002) RY*(14) C   5           s(  0.32%)p33.17( 10.67%)d99.99( 89.01%)
   143. (0.00001) RY*(15) C   5           s(  1.63%)p45.72( 74.61%)d14.56( 23.75%)
   144. (0.00001) RY*(16) C   5           s(  0.10%)p99.99( 61.99%)d99.99( 37.92%)
   145. (0.00000) RY*(17) C   5           s( 96.15%)p 0.01(  1.42%)d 0.03(  2.42%)
   146. (0.00571) RY*( 1) C   6           s(  0.48%)p99.99( 94.63%)d10.10(  4.89%)
                                            0.0000 -0.0260  0.0502 -0.0398  0.0071
                                            0.0002  0.0587 -0.0281 -0.0049  0.0252
                                           -0.8691 -0.0947 -0.0513  0.0101 -0.4172
                                           -0.0014 -0.0171  0.0549 -0.0696 -0.1383
                                            0.1409  0.0447
   147. (0.00196) RY*( 2) C   6           s(  0.07%)p99.99( 98.06%)d26.97(  1.88%)
                                           -0.0000  0.0016 -0.0158  0.0203  0.0055
                                            0.0287  0.6796  0.1011 -0.1649  0.0131
                                            0.3166  0.0437 -0.0689 -0.0255 -0.5852
                                           -0.0913  0.1482 -0.0860 -0.0435  0.0646
                                            0.0392  0.0613
   148. (0.00078) RY*( 3) C   6           s(  0.13%)p99.99( 89.93%)d78.18(  9.94%)
                                           -0.0000  0.0002  0.0341 -0.0105  0.0012
                                            0.0147 -0.6399  0.1731 -0.0666 -0.0065
                                            0.2512 -0.0634  0.0303  0.0136 -0.6043
                                            0.1330 -0.0637 -0.1974 -0.0883 -0.1846
                                           -0.1224 -0.0602
   149. (0.00059) RY*( 4) C   6           s(  0.22%)p11.32(  2.45%)d99.99( 97.33%)
                                           -0.0000  0.0000  0.0454 -0.0101 -0.0005
                                            0.0061  0.0784 -0.0356  0.0411 -0.0024
                                           -0.0165 -0.0452 -0.0214  0.0034  0.0721
                                            0.0500  0.0698 -0.0171 -0.0254 -0.3696
                                           -0.5701  0.7147
   150. (0.00045) RY*( 5) C   6           s( 82.84%)p 0.17( 13.73%)d 0.04(  3.43%)
                                           -0.0000  0.0030  0.9096 -0.0179 -0.0270
                                            0.0071  0.0366 -0.1990 -0.0786 -0.0151
                                            0.0893 -0.1674  0.1284 -0.0149  0.0234
                                            0.1356  0.1351  0.1143 -0.1001 -0.0442
                                            0.0731 -0.0626
   151. (0.00027) RY*( 6) C   6           s( 13.00%)p 6.15( 79.96%)d 0.54(  7.03%)
                                            0.0000  0.0017  0.2976 -0.2012 -0.0313
                                           -0.0127 -0.0241  0.5630  0.2439 -0.0115
                                           -0.0484  0.2495  0.1809  0.0086  0.0485
                                           -0.5344 -0.1924 -0.1667 -0.0367  0.0734
                                            0.0868  0.1681
   152. (0.00016) RY*( 7) C   6           s( 72.32%)p 0.14( 10.06%)d 0.24( 17.62%)
                                            0.0000 -0.0046 -0.0332  0.8493 -0.0258
                                           -0.0008  0.0052  0.1863  0.0643  0.0050
                                           -0.0098 -0.0034  0.2254  0.0033  0.0284
                                           -0.0937  0.0341  0.1861 -0.3554 -0.1172
                                            0.0364 -0.0140
   153. (0.00008) RY*( 8) C   6           s(  3.02%)p11.90( 35.91%)d20.23( 61.07%)
   154. (0.00004) RY*( 9) C   6           s(  9.49%)p 5.89( 55.84%)d 3.66( 34.67%)
   155. (0.00003) RY*(10) C   6           s(  4.35%)p16.17( 70.36%)d 5.81( 25.29%)
   156. (0.00002) RY*(11) C   6           s(  3.53%)p10.77( 38.05%)d16.53( 58.41%)
   157. (0.00000) RY*(12) C   6           s(  2.52%)p33.87( 85.37%)d 4.80( 12.10%)
   158. (0.00000) RY*(13) C   6           s(  2.97%)p 8.15( 24.24%)d24.47( 72.78%)
   159. (0.00001) RY*(14) C   6           s(  2.47%)p36.53( 90.09%)d 3.02(  7.45%)
   160. (0.00001) RY*(15) C   6           s(  2.05%)p14.88( 30.44%)d33.01( 67.52%)
   161. (0.00000) RY*(16) C   6           s(  2.02%)p39.82( 80.23%)d 8.81( 17.75%)
   162. (0.00000) RY*(17) C   6           s( 98.63%)p 0.01(  0.72%)d 0.01(  0.65%)
   163. (0.01054) RY*( 1) C   7           s(  3.31%)p28.52( 94.54%)d 0.65(  2.15%)
                                            0.0000  0.0013  0.1818  0.0100 -0.0011
                                           -0.0295  0.3037  0.0229  0.0471  0.0136
                                           -0.4373 -0.0064 -0.0000  0.0204 -0.8104
                                           -0.0302  0.0051  0.0464  0.1279 -0.0459
                                           -0.0152 -0.0250
   164. (0.00456) RY*( 2) C   7           s(  2.79%)p33.17( 92.66%)d 1.63(  4.55%)
                                            0.0000 -0.0145  0.1658 -0.0148 -0.0003
                                           -0.0092  0.5824 -0.1733  0.0110  0.0105
                                            0.7336  0.0033 -0.0088  0.0126 -0.1319
                                            0.0307  0.0199  0.0761  0.0089 -0.0613
                                            0.0768 -0.1730
   165. (0.00292) RY*( 3) C   7           s(  3.68%)p18.32( 67.34%)d 7.88( 28.98%)
                                            0.0000  0.0002  0.1911  0.0155 -0.0035
                                           -0.0104 -0.1675 -0.2784  0.0496  0.0110
                                           -0.0087  0.6998 -0.0527  0.0022  0.0204
                                           -0.2687  0.0039 -0.2641  0.2065 -0.3527
                                            0.2210 -0.0647
   166. (0.00236) RY*( 4) C   7           s(  0.21%)p99.99( 96.50%)d15.69(  3.29%)
                                            0.0000  0.0239  0.0059  0.0363 -0.0132
                                           -0.0059 -0.6306 -0.0475  0.0476 -0.0018
                                            0.4224 -0.3105  0.0070 -0.0210 -0.4564
                                           -0.2706  0.0775 -0.0080 -0.0210 -0.0264
                                            0.1519  0.0929
   167. (0.00147) RY*( 5) C   7           s(  6.23%)p13.85( 86.33%)d 1.19(  7.43%)
                                           -0.0000 -0.0066  0.2352 -0.0834  0.0042
                                           -0.0037  0.0530 -0.6827 -0.0182 -0.0002
                                           -0.2229 -0.5053 -0.0900  0.0106  0.1991
                                           -0.1963 -0.0515 -0.0302  0.0072 -0.2357
                                           -0.1290 -0.0340
   168. (0.00115) RY*( 6) C   7           s(  8.63%)p 9.52( 82.18%)d 1.06(  9.19%)
                                           -0.0000 -0.0050  0.2914  0.0363  0.0055
                                           -0.0037  0.1434  0.4720  0.0851  0.0031
                                            0.0141 -0.0657  0.0116  0.0140  0.1467
                                           -0.7308 -0.1042 -0.0517 -0.1018 -0.0232
                                           -0.2762 -0.0447
   169. (0.00092) RY*( 7) C   7           s(  2.20%)p 8.44( 18.58%)d35.99( 79.22%)
                                           -0.0000 -0.0052 -0.0365  0.1431  0.0137
                                            0.0157  0.1069  0.0372 -0.1972  0.0038
                                           -0.1231 -0.1920 -0.0380  0.0114  0.1267
                                           -0.2401 -0.0812 -0.0108  0.3521  0.3813
                                            0.6870 -0.2252
   170. (0.00052) RY*( 8) C   7           s( 36.49%)p 1.18( 43.04%)d 0.56( 20.46%)
                                           -0.0000 -0.0026  0.5673  0.2025  0.0458
                                           -0.0043 -0.1211  0.3131  0.1976  0.0068
                                            0.0074 -0.1724 -0.2035  0.0215  0.1307
                                            0.3965 -0.1808  0.1220  0.1551 -0.3344
                                            0.2161  0.0846
   171. (0.00033) RY*( 9) C   7           s( 39.92%)p 0.69( 27.60%)d 0.81( 32.48%)
                                           -0.0000  0.0013  0.4845 -0.4054  0.0131
                                            0.0041 -0.2013 -0.1240 -0.2823  0.0024
                                            0.0268  0.2233  0.0280  0.0149 -0.0302
                                            0.0466 -0.2927  0.3204 -0.0872  0.4546
                                           -0.0867 -0.0203
   172. (0.00024) RY*(10) C   7           s( 10.65%)p 6.29( 67.00%)d 2.10( 22.35%)
                                           -0.0000 -0.0025  0.2839  0.1607 -0.0016
                                            0.0012 -0.0935 -0.1124  0.5181  0.0045
                                           -0.0550  0.0353  0.2548  0.0103  0.0883
                                            0.0582  0.5475  0.0478  0.0442  0.3588
                                           -0.0823 -0.2895
   173. (0.00016) RY*(11) C   7           s(  1.76%)p49.67( 87.36%)d 6.19( 10.88%)
                                            0.0000 -0.0011  0.0514  0.1194  0.0263
                                            0.0014  0.0029 -0.0061 -0.1452 -0.0028
                                           -0.0302  0.0765 -0.8422 -0.0048 -0.0277
                                           -0.0321  0.3667  0.0098 -0.2907  0.1482
                                           -0.0063 -0.0470
   174. (0.00015) RY*(12) C   7           s(  5.09%)p 1.98( 10.09%)d16.66( 84.82%)
                                            0.0000  0.0004  0.2052 -0.0675  0.0654
                                            0.0028 -0.0093  0.0654 -0.1475  0.0121
                                            0.0761 -0.1232 -0.0086 -0.0107 -0.0600
                                            0.2161 -0.0566 -0.8718  0.0812  0.2335
                                           -0.1597 -0.0387
   175. (0.00012) RY*(13) C   7           s(  6.34%)p 1.78( 11.30%)d13.00( 82.37%)
                                           -0.0000 -0.0122  0.1228  0.2083  0.0690
                                            0.0151  0.1871 -0.1665  0.1706  0.0001
                                           -0.0008  0.0690  0.0842  0.0083  0.0275
                                           -0.0901 -0.0093 -0.0837 -0.2048  0.2571
                                            0.2049  0.8165
   176. (0.00008) RY*(14) C   7           s( 28.97%)p 1.06( 30.83%)d 1.39( 40.20%)
   177. (0.00006) RY*(15) C   7           s( 21.47%)p 0.71( 15.18%)d 2.95( 63.35%)
   178. (0.00003) RY*(16) C   7           s( 42.62%)p 1.28( 54.36%)d 0.07(  3.02%)
   179. (0.00001) RY*(17) C   7           s( 79.58%)p 0.19( 15.38%)d 0.06(  5.04%)
   180. (0.00563) RY*( 1) C   8           s(  1.77%)p53.55( 94.57%)d 2.07(  3.66%)
                                            0.0000 -0.0085  0.1087 -0.0755 -0.0082
                                            0.0028 -0.3549 -0.0068 -0.0116 -0.0112
                                            0.7516  0.0006 -0.0081  0.0147 -0.4992
                                            0.0457 -0.0549 -0.1290  0.0419 -0.0770
                                            0.0066 -0.1106
   181. (0.00368) RY*( 2) C   8           s(  0.30%)p99.99( 98.15%)d 5.20(  1.55%)
                                           -0.0000 -0.0030  0.0049  0.0536  0.0091
                                           -0.0019  0.0730 -0.0065  0.0172  0.0091
                                            0.5753 -0.0319 -0.0418  0.0160  0.7998
                                           -0.0342 -0.0287  0.0408  0.0727 -0.0549
                                            0.0485  0.0567
   182. (0.00342) RY*( 3) C   8           s( 14.45%)p 5.49( 79.38%)d 0.43(  6.18%)
                                           -0.0000  0.0073  0.3793  0.0235 -0.0038
                                            0.0086 -0.8014 -0.0697 -0.0227  0.0186
                                           -0.2677 -0.0009 -0.0671 -0.0038  0.2616
                                            0.0339 -0.0065  0.0260 -0.0727 -0.1745
                                           -0.1590  0.0086
   183. (0.00072) RY*( 4) C   8           s( 62.57%)p 0.37( 22.91%)d 0.23( 14.52%)
                                           -0.0000 -0.0015  0.7901 -0.0391  0.0015
                                           -0.0132  0.2899  0.1081  0.0611  0.0037
                                           -0.0141  0.2074 -0.0837  0.0033 -0.0314
                                           -0.2713 -0.0679  0.0766  0.2340  0.1294
                                            0.0623 -0.2528
   184. (0.00065) RY*( 5) C   8           s(  7.65%)p 0.92(  7.04%)d11.15( 85.31%)
                                           -0.0000 -0.0008  0.2545 -0.1082 -0.0048
                                            0.0034  0.1339 -0.1789 -0.0235  0.0066
                                            0.0171  0.0506 -0.0301 -0.0013  0.0014
                                           -0.1260  0.0155 -0.4575 -0.6226 -0.1266
                                            0.3263  0.3656
   185. (0.00037) RY*( 6) C   8           s(  8.31%)p 3.85( 32.03%)d 7.17( 59.66%)
                                           -0.0000  0.0022 -0.1814  0.2219 -0.0316
                                           -0.0119 -0.3119  0.3895  0.0837 -0.0048
                                           -0.0655  0.0827 -0.0249  0.0013  0.0486
                                           -0.2230 -0.0158 -0.2138  0.1247  0.3969
                                            0.6126 -0.0494
   186. (0.00022) RY*( 7) C   8           s(  9.12%)p 4.83( 44.05%)d 5.14( 46.83%)
                                           -0.0000  0.0037 -0.0066  0.3005  0.0288
                                            0.0039  0.0793  0.3364  0.1625  0.0052
                                            0.0255 -0.3428 -0.3745  0.0117  0.0064
                                           -0.0145 -0.1892 -0.0639 -0.4844  0.0385
                                           -0.2627 -0.3988
   187. (0.00020) RY*( 8) C   8           s(  9.17%)p 7.27( 66.60%)d 2.64( 24.23%)
                                            0.0000 -0.0044  0.2120  0.2161  0.0011
                                            0.0004  0.1090  0.4324 -0.0993 -0.0035
                                           -0.0329 -0.0598 -0.0308 -0.0061 -0.0490
                                            0.6125 -0.2722 -0.0345  0.1776 -0.2393
                                            0.1381  0.3650
   188. (0.00015) RY*( 9) C   8           s( 33.18%)p 1.52( 50.55%)d 0.49( 16.27%)
                                            0.0000 -0.0047  0.1323  0.5595 -0.0342
                                           -0.0017  0.0230 -0.0604  0.2771  0.0015
                                            0.0814 -0.1346 -0.0768 -0.0116 -0.1232
                                           -0.1081  0.6057  0.0519  0.0950  0.0356
                                           -0.1383  0.3614
   189. (0.00014) RY*(10) C   8           s(  2.26%)p28.07( 63.37%)d15.22( 34.37%)
                                           -0.0000 -0.0048  0.1087 -0.1037 -0.0023
                                           -0.0022  0.0185  0.1331  0.0450  0.0062
                                            0.0242  0.1999  0.3365  0.0099  0.1325
                                            0.5089  0.4280 -0.3194 -0.1484  0.3386
                                           -0.1601 -0.2817
   190. (0.00007) RY*(11) C   8           s(  2.27%)p11.03( 25.02%)d32.06( 72.71%)
   191. (0.00006) RY*(12) C   8           s( 11.89%)p 3.03( 35.99%)d 4.38( 52.13%)
   192. (0.00007) RY*(13) C   8           s( 21.88%)p 3.09( 67.55%)d 0.48( 10.57%)
   193. (0.00003) RY*(14) C   8           s(  7.66%)p11.57( 88.63%)d 0.48(  3.71%)
   194. (0.00002) RY*(15) C   8           s( 23.16%)p 0.97( 22.37%)d 2.35( 54.47%)
   195. (0.00001) RY*(16) C   8           s(  0.08%)p99.99( 97.27%)d33.48(  2.66%)
   196. (0.00001) RY*(17) C   8           s( 84.32%)p 0.05(  4.63%)d 0.13( 11.05%)
   197. (0.00460) RY*( 1) N   9           s(  0.23%)p99.99( 97.17%)d11.33(  2.60%)
                                           -0.0000  0.0022  0.0274  0.0392  0.0000
                                            0.0179 -0.5933 -0.0113 -0.0092 -0.0228
                                            0.7727  0.0149 -0.0044 -0.0015  0.1360
                                            0.0521 -0.0084 -0.0364  0.0910 -0.1101
                                            0.0600 -0.0260
   198. (0.00363) RY*( 2) N   9           s( 11.99%)p 7.03( 84.25%)d 0.31(  3.76%)
                                           -0.0000 -0.0226  0.3428  0.0430  0.0041
                                            0.0151  0.2851 -0.1328 -0.0087  0.0080
                                            0.0588 -0.0328 -0.0035  0.0020  0.8500
                                           -0.1260 -0.0180  0.0621  0.1118  0.0932
                                            0.0309 -0.1078
   199. (0.00195) RY*( 3) N   9           s( 38.42%)p 1.52( 58.39%)d 0.08(  3.18%)
                                            0.0000  0.0042  0.6178 -0.0501 -0.0035
                                           -0.0063 -0.5780 -0.0622 -0.0981 -0.0073
                                           -0.4325 -0.0356 -0.1013 -0.0063 -0.0914
                                           -0.1478  0.0860  0.1067  0.0637  0.0704
                                           -0.0225 -0.1044
   200. (0.00111) RY*( 4) N   9           s( 34.58%)p 1.55( 53.47%)d 0.35( 11.95%)
                                            0.0000  0.0018  0.5779 -0.1088  0.0017
                                            0.0048  0.4295 -0.0516 -0.0992  0.0071
                                            0.3816 -0.0314 -0.1049 -0.0080 -0.4009
                                           -0.1131  0.0800 -0.1944  0.1416  0.0392
                                           -0.0207  0.2444
   201. (0.00036) RY*( 5) N   9           s(  5.10%)p10.79( 54.96%)d 7.84( 39.94%)
                                            0.0000  0.0041  0.0214  0.2247 -0.0005
                                           -0.0025 -0.0413  0.4315  0.0068  0.0040
                                            0.0860 -0.5851  0.0692  0.0039  0.0406
                                           -0.0687  0.0283  0.0631 -0.1846  0.3309
                                           -0.4860  0.1248
   202. (0.00022) RY*( 6) N   9           s( 12.56%)p 1.24( 15.58%)d 5.72( 71.86%)
                                           -0.0000  0.0012 -0.1519  0.3197  0.0195
                                           -0.0145 -0.1681 -0.1654 -0.1322 -0.0143
                                           -0.1920 -0.0564 -0.0750  0.0059  0.1459
                                           -0.1227 -0.0162 -0.5683  0.2074  0.0543
                                            0.0928  0.5840
   203. (0.00015) RY*( 7) N   9           s(  8.44%)p 9.55( 80.55%)d 1.31( 11.01%)
                                           -0.0000 -0.0020  0.2135  0.1931 -0.0389
                                            0.0039 -0.0126  0.6387  0.2858 -0.0007
                                           -0.0337  0.5038  0.1826  0.0033  0.0759
                                           -0.1424 -0.0376 -0.0464 -0.1624 -0.1519
                                            0.1155  0.2126
   204. (0.00009) RY*( 8) N   9           s( 54.13%)p 0.20( 10.60%)d 0.65( 35.28%)
   205. (0.00007) RY*( 9) N   9           s(  2.79%)p28.77( 80.32%)d 6.05( 16.89%)
   206. (0.00004) RY*(10) N   9           s( 12.50%)p 5.00( 62.56%)d 1.99( 24.94%)
   207. (0.00003) RY*(11) N   9           s( 14.35%)p 2.80( 40.12%)d 3.17( 45.52%)
   208. (0.00003) RY*(12) N   9           s(  2.79%)p 3.43(  9.55%)d31.46( 87.66%)
   209. (0.00000) RY*(13) N   9           s(  0.01%)p 1.00( 88.17%)d 0.13( 11.82%)
   210. (0.00001) RY*(14) N   9           s(  1.85%)p 6.08( 11.23%)d47.07( 86.92%)
   211. (0.00000) RY*(15) N   9           s( 99.29%)p 0.00(  0.27%)d 0.00(  0.44%)
   212. (0.00001) RY*(16) N   9           s(  0.77%)p76.55( 59.03%)d52.14( 40.20%)
   213. (0.00001) RY*(17) N   9           s(  0.31%)p99.99( 93.83%)d18.74(  5.86%)
   214. (0.00911) RY*( 1) C  10           s(  4.39%)p21.64( 95.05%)d 0.13(  0.56%)
                                           -0.0000  0.0462  0.2036 -0.0110 -0.0152
                                           -0.0067 -0.2439 -0.0024  0.0150  0.0229
                                            0.7949 -0.0157 -0.0375  0.0233  0.5026
                                           -0.0520 -0.0283 -0.0108 -0.0447  0.0472
                                           -0.0252 -0.0242
   215. (0.00362) RY*( 2) C  10           s(  1.08%)p76.77( 82.70%)d15.06( 16.23%)
                                            0.0000  0.0150 -0.0299  0.0953 -0.0237
                                            0.0067  0.4310 -0.0259 -0.0645  0.0034
                                           -0.2976  0.1004  0.0008  0.0146  0.7184
                                            0.0688 -0.1289  0.2388  0.0998  0.1004
                                            0.0838  0.2796
   216. (0.00276) RY*( 3) C  10           s(  0.00%)p 1.00(  5.91%)d15.93( 94.09%)
                                            0.0000  0.0005  0.0034  0.0048  0.0003
                                           -0.0096 -0.1364 -0.1263  0.0503 -0.0035
                                           -0.1023 -0.0003  0.0181  0.0049  0.0845
                                            0.0521 -0.0346 -0.5100 -0.5419 -0.0467
                                            0.5152  0.3458
   217. (0.00207) RY*( 4) C  10           s(  1.56%)p21.90( 34.10%)d41.33( 64.35%)
                                            0.0000 -0.0037 -0.0586  0.1094 -0.0127
                                            0.0009 -0.2059  0.1533 -0.0352  0.0038
                                            0.1865 -0.0028 -0.0396  0.0120 -0.3138
                                            0.3461 -0.1379  0.4606  0.0688  0.2605
                                            0.2057  0.5625
   218. (0.00127) RY*( 5) C  10           s( 33.57%)p 0.22(  7.24%)d 1.76( 59.19%)
                                            0.0000  0.0111  0.5748  0.0717 -0.0054
                                           -0.0151  0.0700  0.0170  0.0322  0.0447
                                           -0.0096  0.0961 -0.0884  0.0275 -0.0764
                                            0.1811 -0.0865  0.0657  0.2878 -0.6239
                                            0.3381 -0.0334
   219. (0.00107) RY*( 6) C  10           s(  0.25%)p99.99( 29.49%)d99.99( 70.26%)
                                            0.0000  0.0011  0.0458  0.0197 -0.0048
                                            0.0031 -0.4111 -0.1818 -0.0023  0.0069
                                           -0.2232 -0.0905 -0.0140  0.0009  0.1465
                                            0.1141  0.0078  0.1905 -0.2856 -0.4342
                                           -0.5671  0.2731
   220. (0.00032) RY*( 7) C  10           s(  1.49%)p52.63( 78.24%)d13.64( 20.28%)
                                           -0.0000  0.0006  0.0837  0.0876  0.0131
                                            0.0139 -0.6853  0.2008 -0.1645  0.0074
                                           -0.3812  0.0669 -0.1124 -0.0064  0.2289
                                           -0.1686  0.0418  0.0182  0.2576  0.2129
                                            0.2313 -0.1930
   221. (0.00023) RY*( 8) C  10           s( 63.92%)p 0.09(  5.59%)d 0.48( 30.49%)
                                            0.0000 -0.0170  0.6969 -0.3897 -0.0374
                                            0.0030  0.0745  0.0240  0.0728 -0.0126
                                           -0.1482 -0.0413  0.0137 -0.0080 -0.0598
                                            0.0092  0.1293 -0.1283 -0.0143  0.4356
                                           -0.2361  0.2069
   222. (0.00020) RY*( 9) C  10           s( 49.89%)p 0.60( 29.78%)d 0.41( 20.33%)
                                           -0.0000  0.0020  0.3165  0.6223  0.1072
                                            0.0021  0.1215 -0.0263  0.0263 -0.0133
                                           -0.0252 -0.2495 -0.0581 -0.0060 -0.1122
                                           -0.4475 -0.0483  0.2589 -0.3396  0.1253
                                            0.0278 -0.0668
   223. (0.00012) RY*(10) C  10           s(  1.44%)p63.88( 92.17%)d 4.43(  6.39%)
                                           -0.0000 -0.0023 -0.0179  0.0846  0.0834
                                            0.0051 -0.0229 -0.4598  0.3453  0.0045
                                           -0.0021  0.4295 -0.4696 -0.0031 -0.0101
                                            0.1411  0.4067  0.1576 -0.0581  0.1417
                                            0.0595 -0.1100
   224. (0.00008) RY*(11) C  10           s(  1.21%)p73.40( 88.57%)d 8.47( 10.23%)
   225. (0.00008) RY*(12) C  10           s(  3.07%)p22.94( 70.53%)d 8.59( 26.40%)
   226. (0.00005) RY*(13) C  10           s( 41.98%)p 0.31( 13.20%)d 1.07( 44.82%)
   227. (0.00001) RY*(14) C  10           s(  1.29%)p74.67( 96.07%)d 2.05(  2.64%)
   228. (0.00001) RY*(15) C  10           s( 83.60%)p 0.03(  2.24%)d 0.17( 14.17%)
   229. (0.00002) RY*(16) C  10           s( 10.19%)p 7.68( 78.20%)d 1.14( 11.61%)
   230. (0.00001) RY*(17) C  10           s(  1.36%)p66.97( 91.08%)d 5.56(  7.56%)
   231. (0.00495) RY*( 1) C  11           s(  0.25%)p99.99( 95.81%)d16.05(  3.95%)
                                           -0.0000 -0.0250  0.0353 -0.0186  0.0157
                                            0.0120 -0.1777  0.0645 -0.0454 -0.0111
                                           -0.2695 -0.0788  0.0632  0.0171 -0.9123
                                            0.0594 -0.0330 -0.0688 -0.0571 -0.0482
                                           -0.0392 -0.1662
   232. (0.00247) RY*( 2) C  11           s(  0.22%)p99.99( 98.34%)d 6.62(  1.44%)
                                           -0.0000 -0.0098  0.0453  0.0052  0.0013
                                           -0.0170 -0.5018  0.0725  0.0390  0.0324
                                            0.8235 -0.1166 -0.1145  0.0015 -0.1155
                                            0.0375 -0.0633 -0.0263  0.0081 -0.0939
                                            0.0093 -0.0690
   233. (0.00085) RY*( 3) C  11           s(  0.03%)p99.99( 71.55%)d99.99( 28.42%)
                                            0.0000  0.0001  0.0002  0.0179  0.0023
                                           -0.0133  0.6875  0.0974  0.1179 -0.0072
                                            0.3825  0.0535  0.0662  0.0049 -0.2479
                                           -0.0455 -0.0457  0.3028  0.2154 -0.0562
                                           -0.3659 -0.0951
   234. (0.00053) RY*( 4) C  11           s( 90.66%)p 0.06(  5.79%)d 0.04(  3.55%)
                                            0.0000  0.0066  0.9468  0.0997 -0.0150
                                            0.0031  0.0628  0.0688  0.0344 -0.0186
                                           -0.0504 -0.1688 -0.0127 -0.0197  0.0746
                                           -0.0741  0.0709 -0.1245  0.0498 -0.0955
                                           -0.0126 -0.0909
   235. (0.00051) RY*( 5) C  11           s(  0.47%)p47.77( 22.37%)d99.99( 77.17%)
                                           -0.0000  0.0004 -0.0216  0.0649  0.0019
                                           -0.0119  0.3713  0.0398 -0.0369 -0.0052
                                            0.2184  0.0831 -0.0443  0.0047 -0.1496
                                           -0.0604  0.0103 -0.3748  0.0246  0.3027
                                            0.7261 -0.1083
   236. (0.00024) RY*( 6) C  11           s(  3.97%)p18.68( 74.21%)d 5.49( 21.82%)
                                           -0.0000 -0.0046  0.1559 -0.1222 -0.0218
                                           -0.0070 -0.0283 -0.0136 -0.3495  0.0114
                                            0.1436  0.2180  0.6287  0.0003  0.0440
                                            0.3916  0.0063  0.0084 -0.2226  0.3867
                                           -0.1311 -0.0435
   237. (0.00019) RY*( 7) C  11           s( 47.48%)p 0.78( 36.81%)d 0.33( 15.71%)
                                            0.0000 -0.0047 -0.2361  0.6463 -0.0367
                                            0.0070  0.0423  0.2333 -0.1167 -0.0071
                                           -0.0129 -0.4416  0.2794  0.0086  0.1003
                                            0.0787  0.0926 -0.3272  0.1014 -0.0871
                                           -0.1567 -0.0873
   238. (0.00011) RY*( 8) C  11           s( 30.19%)p 1.96( 59.17%)d 0.35( 10.64%)
                                            0.0000  0.0087  0.0455  0.5448  0.0541
                                           -0.0031 -0.0253 -0.5690 -0.0467  0.0068
                                            0.0645  0.4473 -0.0179  0.0060 -0.0561
                                           -0.2258 -0.0802 -0.0312 -0.2447 -0.1076
                                           -0.0933 -0.1589
   239. (0.00007) RY*( 9) C  11           s(  1.01%)p58.55( 59.37%)d39.06( 39.61%)
   240. (0.00004) RY*(10) C  11           s(  0.36%)p99.99( 45.17%)d99.99( 54.47%)
   241. (0.00004) RY*(11) C  11           s(  7.25%)p11.54( 83.65%)d 1.26(  9.10%)
   242. (0.00003) RY*(12) C  11           s( 12.34%)p 0.89( 10.94%)d 6.22( 76.72%)
   243. (0.00001) RY*(13) C  11           s(  3.07%)p 4.98( 15.31%)d26.56( 81.62%)
   244. (0.00000) RY*(14) C  11           s(  2.87%)p16.43( 47.08%)d17.47( 50.05%)
   245. (0.00000) RY*(15) C  11           s(  0.68%)p99.99( 97.90%)d 2.09(  1.42%)
   246. (0.00001) RY*(16) C  11           s(  8.96%)p 7.52( 67.45%)d 2.63( 23.59%)
   247. (0.00000) RY*(17) C  11           s( 90.29%)p 0.10(  9.17%)d 0.01(  0.55%)
   248. (0.00512) RY*( 1) C  12           s(  0.31%)p99.99( 94.46%)d16.91(  5.23%)
                                            0.0000 -0.0244  0.0474 -0.0020  0.0158
                                            0.0143 -0.5274  0.0574 -0.0310 -0.0208
                                            0.6780 -0.0958  0.0455  0.0084 -0.4358
                                            0.0162 -0.0193  0.1051 -0.0627  0.1696
                                           -0.0010  0.0927
   249. (0.00206) RY*( 2) C  12           s(  0.44%)p99.99( 97.75%)d 4.07(  1.81%)
                                           -0.0000  0.0000  0.0661  0.0076 -0.0039
                                           -0.0006  0.0129 -0.0045  0.0036  0.0238
                                            0.5119 -0.0621 -0.1274  0.0350  0.8052
                                           -0.1036 -0.1851 -0.0256 -0.0666  0.0679
                                           -0.0522 -0.0752
   250. (0.00069) RY*( 3) C  12           s(  0.33%)p99.99( 62.21%)d99.99( 37.46%)
                                           -0.0000  0.0009  0.0275  0.0498  0.0059
                                           -0.0208  0.6372  0.1190  0.0882 -0.0112
                                            0.3431  0.0898  0.0614  0.0065 -0.2350
                                           -0.0895 -0.0278  0.1767  0.4387  0.2341
                                            0.0524 -0.3055
   251. (0.00057) RY*( 4) C  12           s(  0.30%)p89.62( 27.22%)d99.99( 72.47%)
                                            0.0000 -0.0002  0.0540 -0.0105 -0.0029
                                            0.0003 -0.4269 -0.0245 -0.0452  0.0010
                                           -0.2447 -0.0498 -0.0317 -0.0019  0.1509
                                           -0.0124  0.0323  0.4441  0.5236  0.0931
                                           -0.3875 -0.3074
   252. (0.00042) RY*( 5) C  12           s( 84.20%)p 0.13( 11.19%)d 0.05(  4.62%)
                                            0.0000  0.0033  0.9152  0.0506 -0.0431
                                           -0.0115  0.0421 -0.0018  0.1280  0.0116
                                           -0.0896 -0.1057 -0.1008 -0.0159 -0.0375
                                           -0.1518  0.1984 -0.0817 -0.0762  0.1571
                                           -0.0638  0.0701
   253. (0.00032) RY*( 6) C  12           s(  6.59%)p13.29( 87.56%)d 0.89(  5.85%)
                                           -0.0000  0.0030  0.2289 -0.1121 -0.0302
                                           -0.0019 -0.0029 -0.0192  0.0357  0.0133
                                            0.0470  0.5016 -0.1917  0.0148  0.0392
                                            0.7320 -0.2139  0.1224  0.1067 -0.0243
                                            0.0862  0.1553
   254. (0.00016) RY*( 7) C  12           s( 73.22%)p 0.05(  3.53%)d 0.32( 23.25%)
                                           -0.0000 -0.0018 -0.1453  0.8432 -0.0052
                                            0.0057  0.0032 -0.0277  0.0800 -0.0040
                                           -0.0343  0.0543 -0.1028  0.0091  0.0555
                                            0.0538  0.0855 -0.0035  0.1116  0.2628
                                           -0.0933  0.3772
   255. (0.00007) RY*( 8) C  12           s(  4.52%)p14.04( 63.49%)d 7.07( 31.99%)
   256. (0.00005) RY*( 9) C  12           s(  1.36%)p24.83( 33.66%)d47.93( 64.98%)
   257. (0.00002) RY*(10) C  12           s( 20.58%)p 0.28(  5.85%)d 3.58( 73.58%)
   258. (0.00000) RY*(11) C  12           s( 96.75%)p 0.01(  1.33%)d 0.02(  1.91%)
   259. (0.00000) RY*(12) C  12           s(  2.98%)p28.39( 84.60%)d 4.17( 12.42%)
   260. (0.00001) RY*(13) C  12           s(  1.96%)p11.36( 22.21%)d38.79( 75.83%)
   261. (0.00001) RY*(14) C  12           s(  0.04%)p99.99( 99.21%)d19.03(  0.75%)
   262. (0.00001) RY*(15) C  12           s(  1.83%)p51.87( 94.81%)d 1.84(  3.36%)
   263. (0.00001) RY*(16) C  12           s(  2.77%)p 4.77( 13.23%)d30.30( 84.00%)
   264. (0.00000) RY*(17) C  12           s(  1.91%)p51.06( 97.77%)d 0.16(  0.31%)
   265. (0.00557) RY*( 1) C  13           s(  0.74%)p99.99( 94.10%)d 7.01(  5.16%)
                                            0.0000 -0.0249  0.0799 -0.0102  0.0160
                                            0.0085 -0.2380 -0.0352 -0.0198 -0.0221
                                            0.7699  0.0773  0.0476 -0.0120  0.5298
                                           -0.0002  0.0191  0.0246  0.1061 -0.1681
                                            0.0894  0.0592
   266. (0.00201) RY*( 2) C  13           s(  0.13%)p99.99( 98.16%)d13.20(  1.72%)
                                            0.0000  0.0015 -0.0190  0.0302  0.0048
                                            0.0198  0.4649  0.0851 -0.1023 -0.0145
                                           -0.3565 -0.0591  0.0709  0.0328  0.7468
                                            0.1484 -0.1754  0.0588  0.0021  0.0704
                                            0.0165  0.0919
   267. (0.00087) RY*( 3) C  13           s(  0.40%)p99.99( 71.56%)d69.33( 28.03%)
                                            0.0000  0.0004 -0.0136  0.0621  0.0002
                                           -0.0098  0.6758 -0.1472  0.0409 -0.0054
                                            0.3873 -0.1315  0.0284  0.0024 -0.2494
                                            0.0693 -0.0166 -0.1876  0.0750  0.2073
                                            0.4322 -0.0987
   268. (0.00051) RY*( 4) C  13           s(  0.69%)p28.39( 19.71%)d99.99( 79.59%)
                                            0.0000  0.0006 -0.0586  0.0592  0.0000
                                            0.0111 -0.3506  0.1221 -0.0828  0.0067
                                           -0.1650 -0.0480 -0.0441 -0.0083  0.1045
                                            0.0739  0.0659  0.0575  0.5368  0.4255
                                            0.4134 -0.3905
   269. (0.00036) RY*( 5) C  13           s( 55.95%)p 0.66( 36.88%)d 0.13(  7.16%)
                                           -0.0000  0.0025  0.7403  0.0944 -0.0506
                                            0.0032  0.0393 -0.2779 -0.0649  0.0100
                                           -0.1355  0.2515 -0.0795  0.0204  0.0096
                                           -0.3591 -0.2614 -0.1438  0.2018 -0.0716
                                            0.0394 -0.0598
   270. (0.00027) RY*( 6) C  13           s( 36.18%)p 1.61( 58.15%)d 0.16(  5.67%)
                                           -0.0000  0.0028  0.5687 -0.1892 -0.0511
                                           -0.0111 -0.0153  0.3048  0.1786  0.0160
                                            0.0146 -0.2245 -0.2218 -0.0057 -0.0786
                                            0.5700  0.1586  0.0967  0.0212  0.0066
                                            0.0420  0.2122
   271. (0.00014) RY*( 7) C  13           s( 78.09%)p 0.09(  7.18%)d 0.19( 14.73%)
                                            0.0000 -0.0037 -0.0714  0.8804 -0.0272
                                            0.0000 -0.0515  0.1270  0.0586 -0.0023
                                            0.0118 -0.0806 -0.1275 -0.0081 -0.0574
                                            0.1273 -0.0842 -0.1393  0.1869 -0.1031
                                           -0.0741  0.2773
   272. (0.00007) RY*( 8) C  13           s(  8.49%)p 5.30( 44.98%)d 5.48( 46.53%)
   273. (0.00006) RY*( 9) C  13           s(  3.21%)p15.37( 49.34%)d14.79( 47.45%)
   274. (0.00003) RY*(10) C  13           s(  6.93%)p 1.53( 10.59%)d11.91( 82.49%)
   275. (0.00002) RY*(11) C  13           s(  0.41%)p99.99( 98.06%)d 3.79(  1.54%)
   276. (0.00001) RY*(12) C  13           s(  5.04%)p16.11( 81.22%)d 2.73( 13.74%)
   277. (0.00000) RY*(13) C  13           s(  3.53%)p 5.91( 20.89%)d21.40( 75.58%)
   278. (0.00001) RY*(14) C  13           s(  1.52%)p61.95( 94.11%)d 2.88(  4.38%)
   279. (0.00000) RY*(15) C  13           s( 97.41%)p 0.02(  1.73%)d 0.01(  0.86%)
   280. (0.00001) RY*(16) C  13           s(  1.25%)p16.29( 20.43%)d62.45( 78.32%)
   281. (0.00000) RY*(17) C  13           s(  0.10%)p99.99( 93.02%)d68.61(  6.88%)
   282. (0.00547) RY*( 1) C  14           s(  0.45%)p99.99( 94.85%)d10.52(  4.70%)
                                            0.0000 -0.0212  0.0616  0.0137  0.0062
                                           -0.0065  0.3384  0.0142  0.0149 -0.0007
                                           -0.0571 -0.0554  0.0003 -0.0242  0.9083
                                           -0.0174  0.0364 -0.0823 -0.0790 -0.0059
                                           -0.0642 -0.1727
   283. (0.00221) RY*( 2) C  14           s(  2.42%)p39.37( 95.18%)d 0.99(  2.40%)
                                            0.0000  0.0160  0.1542  0.0087 -0.0087
                                            0.0133  0.3716 -0.0789 -0.0628 -0.0240
                                           -0.8623  0.1096  0.0971 -0.0073 -0.1857
                                            0.0577 -0.0060 -0.0611  0.0720 -0.1106
                                            0.0502  0.0174
   284. (0.00084) RY*( 3) C  14           s(  1.07%)p61.97( 66.50%)d30.22( 32.43%)
                                            0.0000 -0.0010  0.0996 -0.0284 -0.0033
                                            0.0153 -0.6446 -0.2128 -0.0314  0.0092
                                           -0.3337 -0.2006 -0.0660 -0.0072  0.2081
                                            0.0583  0.0110  0.3097  0.2415 -0.0436
                                           -0.3996 -0.0919
   285. (0.00059) RY*( 4) C  14           s(  0.26%)p99.99( 37.30%)d99.99( 62.44%)
                                            0.0000 -0.0001  0.0474 -0.0182  0.0073
                                            0.0007  0.4874 -0.1600  0.0359  0.0008
                                            0.2462 -0.0806  0.1022 -0.0020 -0.1748
                                           -0.0196 -0.0038  0.3684  0.0409 -0.2894
                                           -0.6338  0.0385
   286. (0.00057) RY*( 5) C  14           s( 81.22%)p 0.18( 15.00%)d 0.05(  3.78%)
                                            0.0000 -0.0052  0.8888 -0.1473  0.0207
                                           -0.0154 -0.0426 -0.1528  0.0946  0.0117
                                            0.1797  0.2226 -0.1240 -0.0159  0.0020
                                           -0.0669  0.1165  0.0031  0.0457 -0.0930
                                            0.1551  0.0551
   287. (0.00024) RY*( 6) C  14           s( 15.64%)p 4.97( 77.67%)d 0.43(  6.69%)
                                            0.0000 -0.0079  0.2873  0.2698 -0.0316
                                            0.0033  0.0480  0.0144 -0.1855 -0.0088
                                            0.0051 -0.7731  0.2566 -0.0068 -0.0917
                                           -0.2597  0.0177 -0.1426 -0.0751  0.1814
                                            0.0452  0.0772
   288. (0.00022) RY*( 7) C  14           s(  6.62%)p12.99( 85.98%)d 1.12(  7.40%)
                                            0.0000  0.0064  0.2279  0.1089  0.0487
                                            0.0028 -0.0197  0.5648  0.0852 -0.0064
                                           -0.0160 -0.0923  0.0126 -0.0059 -0.0324
                                            0.7210  0.0573  0.0027 -0.1565  0.0965
                                           -0.1941  0.0501
   289. (0.00013) RY*( 8) C  14           s(  2.66%)p26.04( 69.35%)d10.51( 27.99%)
                                            0.0000  0.0044  0.0237  0.1496  0.0605
                                           -0.0113 -0.1171  0.3449 -0.2369  0.0047
                                            0.0670  0.2145  0.6090  0.0003  0.0352
                                           -0.1305  0.2545  0.1822  0.2379 -0.3073
                                            0.1421 -0.2748
   290. (0.00009) RY*( 9) C  14           s( 13.33%)p 4.06( 54.10%)d 2.44( 32.57%)
   291. (0.00007) RY*(10) C  14           s(  4.07%)p 6.93( 28.19%)d16.64( 67.74%)
   292. (0.00007) RY*(11) C  14           s( 63.28%)p 0.39( 24.45%)d 0.19( 12.27%)
   293. (0.00003) RY*(12) C  14           s(  3.34%)p 8.29( 27.71%)d20.62( 68.95%)
   294. (0.00003) RY*(13) C  14           s( 10.99%)p 1.54( 16.94%)d 6.56( 72.07%)
   295. (0.00001) RY*(14) C  14           s(  0.20%)p99.99( 80.62%)d96.79( 19.18%)
   296. (0.00000) RY*(15) C  14           s( 91.83%)p 0.02(  1.76%)d 0.07(  6.42%)
   297. (0.00001) RY*(16) C  14           s(  1.47%)p53.46( 78.60%)d13.56( 19.93%)
   298. (0.00001) RY*(17) C  14           s(  1.22%)p37.46( 45.88%)d43.19( 52.89%)
   299. (0.00936) RY*( 1) C  15           s(  9.20%)p 9.27( 85.34%)d 0.59(  5.46%)
                                            0.0000  0.0429  0.2966  0.0230 -0.0414
                                           -0.0453 -0.5575  0.0362  0.0479 -0.0189
                                           -0.2913 -0.0241  0.0272 -0.0357 -0.6656
                                            0.0665  0.0406  0.1003  0.0395  0.1121
                                           -0.0187 -0.1734
   300. (0.00705) RY*( 2) C  15           s( 28.10%)p 0.66( 18.59%)d 1.90( 53.31%)
                                           -0.0000  0.0122  0.5287 -0.0346 -0.0081
                                            0.0304  0.1452  0.1035  0.0106  0.0029
                                            0.2254  0.1812 -0.0136 -0.0557 -0.2328
                                           -0.0400  0.1019 -0.4088 -0.0454 -0.3137
                                            0.1340  0.4976
   301. (0.00634) RY*( 3) C  15           s(  1.10%)p 8.61(  9.50%)d81.00( 89.40%)
                                           -0.0000  0.0017  0.1047  0.0080 -0.0032
                                           -0.0355  0.1871  0.1980  0.0097  0.0684
                                           -0.0659 -0.0600 -0.0318  0.0010 -0.0670
                                           -0.0238  0.0275  0.1658 -0.1504  0.2903
                                           -0.8067  0.3298
   302. (0.00237) RY*( 4) C  15           s( 18.26%)p 3.72( 67.99%)d 0.75( 13.74%)
                                           -0.0000 -0.0057  0.3957  0.1614  0.0014
                                           -0.0255 -0.3203 -0.0495  0.0772 -0.0050
                                           -0.3838 -0.0134  0.0195 -0.0502  0.5778
                                           -0.2393  0.1636 -0.0415 -0.2990 -0.1856
                                           -0.0838 -0.0699
   303. (0.00102) RY*( 5) C  15           s( 33.11%)p 1.13( 37.55%)d 0.89( 29.35%)
                                           -0.0000  0.0030  0.5730 -0.0271 -0.0446
                                           -0.0101  0.5528 -0.1321 -0.0433  0.0205
                                            0.0199 -0.2077 -0.0553 -0.0222 -0.0478
                                            0.0257 -0.0062  0.3063  0.0085  0.0790
                                            0.1060 -0.4268
   304. (0.00032) RY*( 6) C  15           s(  6.60%)p11.50( 75.90%)d 2.65( 17.50%)
                                           -0.0000 -0.0013 -0.0913  0.2095  0.1175
                                           -0.0108  0.3356  0.2675  0.3386  0.0253
                                           -0.6080 -0.1968  0.1109  0.0151 -0.0700
                                           -0.0936 -0.1575 -0.2559  0.2831  0.0254
                                            0.1436  0.0899
   305. (0.00011) RY*( 7) C  15           s( 25.85%)p 2.44( 63.08%)d 0.43( 11.07%)
                                            0.0000  0.0023 -0.1525  0.4829 -0.0447
                                           -0.0018 -0.0374  0.2286 -0.0615 -0.0091
                                            0.2907 -0.5577 -0.2277  0.0025 -0.1755
                                           -0.2757  0.1384 -0.0121 -0.1593 -0.2738
                                           -0.0259 -0.0977
   306. (0.00009) RY*( 8) C  15           s( 22.47%)p 3.04( 68.31%)d 0.41(  9.22%)
   307. (0.00005) RY*( 9) C  15           s( 12.79%)p 4.79( 61.22%)d 2.03( 25.99%)
   308. (0.00004) RY*(10) C  15           s( 20.18%)p 2.92( 58.89%)d 1.04( 20.94%)
   309. (0.00001) RY*(11) C  15           s(  0.80%)p54.76( 43.97%)d68.77( 55.22%)
   310. (0.00001) RY*(12) C  15           s( 13.07%)p 5.70( 74.54%)d 0.95( 12.39%)
   311. (0.00002) RY*(13) C  15           s( 18.19%)p 2.44( 44.34%)d 2.06( 37.47%)
   312. (0.00001) RY*(14) C  15           s(  4.81%)p 4.41( 21.22%)d15.39( 73.97%)
   313. (0.00001) RY*(15) C  15           s(  2.43%)p31.43( 76.33%)d 8.74( 21.24%)
   314. (0.00001) RY*(16) C  15           s(  0.41%)p99.99( 77.05%)d55.14( 22.54%)
   315. (0.00000) RY*(17) C  15           s( 82.25%)p 0.21( 17.46%)d 0.00(  0.29%)
   316. (0.00274) RY*( 1) O  16           s(  2.76%)p34.78( 96.06%)d 0.43(  1.18%)
                                            0.0000  0.0012  0.1145  0.1205 -0.0007
                                           -0.0037  0.5876 -0.0759  0.0033 -0.0054
                                            0.5459 -0.0382  0.0141  0.0125 -0.5483
                                           -0.0807 -0.0503 -0.0412 -0.0181 -0.0369
                                           -0.0201  0.0894
   317. (0.00082) RY*( 2) O  16           s( 71.38%)p 0.38( 27.12%)d 0.02(  1.50%)
                                            0.0000  0.0075  0.8168 -0.2157 -0.0039
                                            0.0185 -0.3927  0.0079 -0.0407  0.0095
                                            0.2541 -0.0386  0.0089  0.0295 -0.0191
                                           -0.2168 -0.0212  0.0204 -0.0568 -0.0461
                                            0.0669 -0.0693
   318. (0.00073) RY*( 3) O  16           s( 18.23%)p 4.34( 79.11%)d 0.15(  2.65%)
                                            0.0000  0.0044  0.4218 -0.0665 -0.0007
                                            0.0130  0.4693 -0.0768  0.0257  0.0014
                                           -0.7248  0.1075 -0.0428  0.0157 -0.1355
                                           -0.0806 -0.0190  0.0698 -0.0289  0.0311
                                           -0.1376 -0.0305
   319. (0.00012) RY*( 4) O  16           s( 20.13%)p 3.85( 77.60%)d 0.11(  2.26%)
                                            0.0000  0.0109  0.2406  0.3786  0.0018
                                            0.0208  0.3757 -0.0779 -0.0019  0.0099
                                            0.1950 -0.0876  0.0257  0.0292  0.7574
                                            0.0606 -0.0608 -0.0970 -0.0972 -0.0519
                                           -0.0295 -0.0147
   320. (0.00006) RY*( 5) O  16           s(  6.57%)p13.93( 91.54%)d 0.29(  1.88%)
   321. (0.00004) RY*( 6) O  16           s( 41.88%)p 1.24( 51.87%)d 0.15(  6.25%)
   322. (0.00001) RY*( 7) O  16           s(  7.47%)p12.21( 91.24%)d 0.17(  1.28%)
   323. (0.00001) RY*( 8) O  16           s( 28.22%)p 2.54( 71.75%)d 0.00(  0.03%)
   324. (0.00000) RY*( 9) O  16           s(  0.04%)p99.99( 99.95%)d 0.22(  0.01%)
   325. (0.00000) RY*(10) O  16           s(  0.13%)p99.99( 99.87%)d 0.05(  0.01%)
   326. (0.00000) RY*(11) O  16           s( 99.94%)p 0.00(  0.06%)d 0.00(  0.00%)
   327. (0.00001) RY*(12) O  16           s(  0.18%)p99.99( 99.82%)d 0.01(  0.00%)
   328. (0.00000) RY*(13) O  16           s(  0.41%)p 9.01(  3.68%)d99.99( 95.91%)
   329. (0.00001) RY*(14) O  16           s(  1.22%)p 3.23(  3.93%)d77.81( 94.85%)
   330. (0.00000) RY*(15) O  16           s(  0.11%)p14.07(  1.51%)d99.99( 98.38%)
   331. (0.00000) RY*(16) O  16           s(  0.22%)p16.57(  3.66%)d99.99( 96.12%)
   332. (0.00000) RY*(17) O  16           s(  0.91%)p 1.87(  1.70%)d99.99( 97.39%)
   333. (0.00264) RY*( 1) F  17           s(  3.40%)p27.61( 93.90%)d 0.79(  2.70%)
                                           -0.0000 -0.0007  0.1841  0.0107  0.0006
                                           -0.0008  0.7795 -0.0022  0.0071 -0.0044
                                           -0.2038  0.0500  0.0004 -0.0021  0.5313
                                           -0.0706 -0.0014  0.1095  0.0403  0.0674
                                           -0.0100  0.0933
   334. (0.00215) RY*( 2) F  17           s(  0.69%)p99.99( 96.40%)d 4.25(  2.91%)
                                            0.0000 -0.0005  0.0788  0.0254  0.0007
                                            0.0029 -0.5532 -0.1267 -0.0104 -0.0013
                                           -0.5607 -0.0383 -0.0045 -0.0011  0.5709
                                            0.0091  0.0003 -0.0532 -0.0716  0.0284
                                            0.1040  0.0979
   335. (0.00072) RY*( 3) F  17           s(  6.85%)p13.57( 92.89%)d 0.04(  0.26%)
                                           -0.0000  0.0013  0.2276  0.1291  0.0021
                                           -0.0008  0.1567 -0.0126 -0.0089 -0.0022
                                           -0.7104  0.1947  0.0460 -0.0056 -0.5728
                                            0.1728  0.0389  0.0187 -0.0207 -0.0185
                                            0.0187 -0.0340
   336. (0.00036) RY*( 4) F  17           s( 87.60%)p 0.13( 10.96%)d 0.02(  1.44%)
                                           -0.0000 -0.0006  0.9359  0.0115  0.0010
                                           -0.0063 -0.1156 -0.0657  0.0090  0.0073
                                            0.2323 -0.1672 -0.0171 -0.0074 -0.0278
                                           -0.0935  0.0010 -0.0820 -0.0108 -0.0485
                                           -0.0280 -0.0668
   337. (0.00007) RY*( 5) F  17           s( 10.26%)p 8.09( 83.01%)d 0.66(  6.73%)
   338. (0.00004) RY*( 6) F  17           s(  0.21%)p99.99( 77.61%)d99.99( 22.18%)
   339. (0.00005) RY*( 7) F  17           s( 78.07%)p 0.20( 15.83%)d 0.08(  6.10%)
   340. (0.00000) RY*( 8) F  17           s(  0.18%)p99.99( 99.79%)d 0.17(  0.03%)
   341. (0.00001) RY*( 9) F  17           s(  0.05%)p99.99( 94.40%)d99.99(  5.55%)
   342. (0.00001) RY*(10) F  17           s(  5.26%)p17.95( 94.38%)d 0.07(  0.37%)
   343. (0.00000) RY*(11) F  17           s( 99.90%)p 0.00(  0.07%)d 0.00(  0.03%)
   344. (0.00000) RY*(12) F  17           s(  0.15%)p99.99( 99.29%)d 3.59(  0.56%)
   345. (0.00000) RY*(13) F  17           s(  0.68%)p12.31(  8.37%)d99.99( 90.95%)
   346. (0.00000) RY*(14) F  17           s(  2.92%)p 2.73(  7.97%)d30.48( 89.11%)
   347. (0.00001) RY*(15) F  17           s(  1.97%)p 7.35( 14.47%)d42.45( 83.57%)
   348. (0.00000) RY*(16) F  17           s(  0.53%)p14.56(  7.69%)d99.99( 91.79%)
   349. (0.00000) RY*(17) F  17           s(  1.29%)p 2.45(  3.15%)d74.25( 95.56%)
   350. (0.00038) RY*( 1) H  18           s(100.00%)
                                           -0.0005  1.0000  0.0029
   351. (0.00022) RY*( 2) H  18           s(100.00%)
                                           -0.0012 -0.0029  1.0000
   352. (0.00049) RY*( 1) H  19           s(100.00%)
                                           -0.0006  1.0000  0.0021
   353. (0.00022) RY*( 2) H  19           s(100.00%)
                                           -0.0012 -0.0021  1.0000
   354. (0.00090) RY*( 1) H  20           s(100.00%)
                                           -0.0016  1.0000  0.0013
   355. (0.00016) RY*( 2) H  20           s(100.00%)
                                           -0.0008 -0.0013  1.0000
   356. (0.00059) RY*( 1) H  21           s(100.00%)
                                           -0.0015  1.0000  0.0021
   357. (0.00021) RY*( 2) H  21           s(100.00%)
                                           -0.0007 -0.0021  1.0000
   358. (0.00047) RY*( 1) H  22           s(100.00%)
                                           -0.0006  1.0000  0.0022
   359. (0.00022) RY*( 2) H  22           s(100.00%)
                                           -0.0012 -0.0022  1.0000
   360. (0.00187) RY*( 1) H  23           s(100.00%)
                                            0.0025  1.0000 -0.0009
   361. (0.00022) RY*( 2) H  23           s(100.00%)
                                           -0.0008  0.0009  1.0000
   362. (0.00257) RY*( 1) H  24           s(100.00%)
                                            0.0068  1.0000 -0.0038
   363. (0.00041) RY*( 2) H  24           s(100.00%)
                                           -0.0020  0.0038  1.0000
   364. (0.00068) RY*( 1) H  25           s(100.00%)
                                           -0.0009  1.0000  0.0015
   365. (0.00020) RY*( 2) H  25           s(100.00%)
                                           -0.0011 -0.0015  1.0000
   366. (0.00040) RY*( 1) H  26           s(100.00%)
                                           -0.0007  1.0000  0.0037
   367. (0.00022) RY*( 2) H  26           s(100.00%)
                                           -0.0012 -0.0037  1.0000
   368. (0.00041) RY*( 1) H  27           s(100.00%)
                                           -0.0004  1.0000  0.0023
   369. (0.00022) RY*( 2) H  27           s(100.00%)
                                           -0.0013 -0.0023  1.0000
   370. (0.00088) RY*( 1) H  28           s(100.00%)
                                           -0.0018  1.0000  0.0015
   371. (0.00019) RY*( 2) H  28           s(100.00%)
                                           -0.0007 -0.0015  1.0000
   372. (0.00113) RY*( 1) H  29           s(100.00%)
                                            0.0038  1.0000 -0.0044
   373. (0.00024) RY*( 2) H  29           s(100.00%)
                                           -0.0012  0.0044  1.0000
   374. (0.01533) BD*( 1) C   1 - C   2  
                ( 50.11%)   0.7079* C   1 s( 34.67%)p 1.88( 65.30%)d 0.00(  0.03%)
                                            0.0000  0.5887 -0.0109  0.0002 -0.0000
                                            0.0540 -0.0277  0.0023 -0.0001 -0.7257
                                            0.0035  0.0142 -0.0000 -0.3487  0.0309
                                            0.0033  0.0001  0.0011 -0.0031  0.0107
                                           -0.0131 -0.0051
                ( 49.89%)  -0.7063* C   2 s( 34.73%)p 1.88( 65.24%)d 0.00(  0.03%)
                                            0.0000  0.5891 -0.0127 -0.0027 -0.0005
                                           -0.0306 -0.0267  0.0040 -0.0003  0.7353
                                           -0.0283 -0.0100  0.0004  0.3298  0.0171
                                           -0.0085  0.0005 -0.0011 -0.0043  0.0121
                                           -0.0117 -0.0034
   375. (0.01541) BD*( 1) C   1 - C   6  
                ( 50.06%)   0.7075* C   1 s( 34.65%)p 1.89( 65.32%)d 0.00(  0.03%)
                                            0.0000  0.5885 -0.0115 -0.0004 -0.0001
                                           -0.5126 -0.0006  0.0102  0.0000  0.1477
                                           -0.0390  0.0016 -0.0001  0.6055 -0.0151
                                           -0.0102 -0.0001 -0.0005 -0.0164  0.0032
                                            0.0044  0.0045
                ( 49.94%)  -0.7067* C   6 s( 34.69%)p 1.88( 65.28%)d 0.00(  0.03%)
                                            0.0000  0.5888 -0.0131 -0.0022 -0.0005
                                            0.5220 -0.0231  0.0071  0.0000 -0.1176
                                           -0.0341 -0.0064 -0.0003 -0.6037  0.0110
                                           -0.0098 -0.0001 -0.0026 -0.0155  0.0057
                                            0.0030  0.0048
   376. (0.32131) BD*( 2) C   1 - C   6  
                ( 49.85%)   0.7061* C   1 s(  0.00%)p 1.00( 99.96%)d 0.00(  0.04%)
                                           -0.0000  0.0004  0.0001 -0.0002  0.0000
                                           -0.7024 -0.0183 -0.0092  0.0005  0.2650
                                            0.0068  0.0034 -0.0002 -0.6597 -0.0171
                                           -0.0083  0.0003  0.0015  0.0008  0.0081
                                            0.0118 -0.0136
                ( 50.15%)  -0.7081* C   6 s(  0.00%)p 1.00( 99.96%)d 0.00(  0.04%)
                                            0.0000  0.0010  0.0002  0.0005  0.0000
                                           -0.7037 -0.0172  0.0088  0.0009  0.2637
                                            0.0065 -0.0031 -0.0003 -0.6588 -0.0163
                                            0.0083  0.0008  0.0110  0.0043  0.0051
                                           -0.0018  0.0148
   377. (0.01146) BD*( 1) C   1 - H  18  
                ( 39.72%)   0.6302* C   1 s( 30.60%)p 2.27( 69.34%)d 0.00(  0.07%)
                                            0.0003 -0.5529 -0.0179 -0.0001 -0.0002
                                           -0.4892 -0.0026 -0.0049 -0.0011 -0.6159
                                           -0.0032 -0.0063 -0.0014  0.2732  0.0014
                                            0.0028  0.0006 -0.0195  0.0071  0.0120
                                            0.0038  0.0087
                ( 60.28%)  -0.7764* H  18 s(100.00%)
                                           -1.0000 -0.0005 -0.0012
   378. (0.01517) BD*( 1) C   2 - C   3  
                ( 50.55%)   0.7110* C   2 s( 34.67%)p 1.88( 65.30%)d 0.00(  0.03%)
                                            0.0000  0.5887 -0.0107  0.0011  0.0002
                                           -0.4708 -0.0073  0.0095 -0.0008 -0.6044
                                            0.0350  0.0077 -0.0001  0.2531  0.0217
                                           -0.0065  0.0008  0.0126 -0.0094 -0.0056
                                           -0.0025 -0.0051
                ( 49.45%)  -0.7032* C   3 s( 34.91%)p 1.86( 65.06%)d 0.00(  0.03%)
                                           -0.0001  0.5907  0.0152 -0.0018 -0.0001
                                            0.4740 -0.0227 -0.0032  0.0008  0.5905
                                            0.0152 -0.0086 -0.0001 -0.2748  0.0307
                                           -0.0005 -0.0005  0.0127 -0.0071 -0.0047
                                           -0.0057 -0.0064
   379. (0.32140) BD*( 2) C   2 - C   3  
                ( 50.47%)   0.7104* C   2 s(  0.00%)p 1.00( 99.96%)d 0.00(  0.04%)
                                            0.0000  0.0024 -0.0013 -0.0013 -0.0003
                                            0.7018  0.0154  0.0080 -0.0003 -0.2684
                                           -0.0058 -0.0029  0.0001  0.6591  0.0137
                                            0.0076 -0.0005 -0.0007 -0.0007 -0.0077
                                           -0.0120  0.0145
                ( 49.53%)  -0.7038* C   3 s(  0.00%)p 1.00( 99.96%)d 0.00(  0.03%)
                                           -0.0000  0.0030  0.0019  0.0002  0.0001
                                            0.7058  0.0136  0.0098 -0.0009 -0.2640
                                           -0.0032 -0.0028  0.0006  0.6567  0.0123
                                            0.0102 -0.0013  0.0109  0.0040  0.0115
                                            0.0084  0.0012
   380. (0.01121) BD*( 1) C   2 - H  19  
                ( 39.63%)   0.6295* C   2 s( 30.52%)p 2.27( 69.42%)d 0.00(  0.07%)
                                            0.0003 -0.5521 -0.0185 -0.0014 -0.0003
                                           -0.5323 -0.0030 -0.0055 -0.0009  0.1393
                                            0.0012  0.0008  0.0001  0.6255  0.0039
                                            0.0064  0.0011  0.0059  0.0205 -0.0053
                                           -0.0096 -0.0096
                ( 60.37%)  -0.7770* H  19 s(100.00%)
                                           -1.0000 -0.0006 -0.0012
   381. (0.02566) BD*( 1) C   3 - C   4  
                ( 50.76%)   0.7125* C   3 s( 34.89%)p 1.87( 65.08%)d 0.00(  0.03%)
                                           -0.0001 -0.5906 -0.0054 -0.0046 -0.0003
                                            0.5232 -0.0097 -0.0077 -0.0003 -0.1100
                                           -0.0189  0.0008 -0.0016 -0.6037  0.0034
                                            0.0082 -0.0003  0.0016  0.0148 -0.0052
                                           -0.0035 -0.0040
                ( 49.24%)  -0.7017* C   4 s( 33.89%)p 1.95( 66.08%)d 0.00(  0.03%)
                                           -0.0000 -0.5821 -0.0052 -0.0017 -0.0002
                                           -0.5155  0.0070  0.0009 -0.0025  0.1445
                                           -0.0076 -0.0017  0.0024  0.6116 -0.0095
                                           -0.0013  0.0036  0.0015  0.0159 -0.0044
                                           -0.0051 -0.0061
   382. (0.01220) BD*( 1) C   3 - H  20  
                ( 39.62%)   0.6295* C   3 s( 30.11%)p 2.32( 69.82%)d 0.00(  0.07%)
                                           -0.0003  0.5485 -0.0163 -0.0025 -0.0000
                                            0.0481 -0.0098  0.0024  0.0007 -0.7537
                                           -0.0055 -0.0026 -0.0015 -0.3571  0.0067
                                           -0.0042 -0.0018 -0.0022  0.0004  0.0178
                                           -0.0182 -0.0060
                ( 60.38%)  -0.7770* H  20 s(100.00%)
                                            1.0000  0.0016  0.0008
   383. (0.02271) BD*( 1) C   4 - C   5  
                ( 49.01%)   0.7000* C   4 s( 34.27%)p 1.92( 65.70%)d 0.00(  0.03%)
                                            0.0000 -0.5854 -0.0058 -0.0013 -0.0004
                                            0.0450 -0.0112 -0.0004  0.0011 -0.7313
                                            0.0068  0.0006 -0.0027 -0.3461  0.0135
                                            0.0003 -0.0024 -0.0000  0.0022 -0.0110
                                            0.0123  0.0043
                ( 50.99%)  -0.7141* C   5 s( 35.11%)p 1.85( 64.86%)d 0.00(  0.03%)
                                           -0.0001 -0.5925 -0.0065 -0.0049 -0.0003
                                           -0.0315 -0.0189  0.0011 -0.0011  0.7367
                                           -0.0146 -0.0105  0.0003  0.3224  0.0147
                                           -0.0047  0.0015  0.0010  0.0041 -0.0107
                                            0.0109  0.0035
   384. (0.35146) BD*( 2) C   4 - C   5  
                ( 48.61%)   0.6972* C   4 s(  0.00%)p 1.00( 99.97%)d 0.00(  0.03%)
                                           -0.0001 -0.0002  0.0008  0.0007 -0.0001
                                           -0.7043 -0.0053 -0.0040  0.0049  0.2677
                                            0.0033  0.0013 -0.0013 -0.6571 -0.0099
                                           -0.0034  0.0036 -0.0097 -0.0038 -0.0103
                                           -0.0072 -0.0030
                ( 51.39%)  -0.7169* C   5 s(  0.00%)p 1.00( 99.96%)d 0.00(  0.04%)
                                            0.0000  0.0040 -0.0005  0.0015  0.0001
                                           -0.7034 -0.0071 -0.0059  0.0012  0.2621
                                            0.0035  0.0016 -0.0007 -0.6603 -0.0079
                                           -0.0040  0.0015  0.0105  0.0039  0.0049
                                           -0.0024  0.0153
   385. (0.02890) BD*( 1) C   4 - C   7  
                ( 51.51%)   0.7177* C   4 s( 31.81%)p 2.14( 68.16%)d 0.00(  0.03%)
                                            0.0002  0.5639 -0.0092 -0.0041 -0.0005
                                           -0.4853 -0.0007 -0.0002 -0.0007 -0.6098
                                           -0.0234  0.0020 -0.0023  0.2714  0.0007
                                           -0.0012  0.0014  0.0138 -0.0065 -0.0061
                                           -0.0030 -0.0062
                ( 48.49%)  -0.6964* C   7 s( 28.60%)p 2.50( 71.38%)d 0.00(  0.03%)
                                            0.0001  0.5347  0.0092 -0.0010  0.0001
                                            0.4912  0.0192 -0.0020  0.0042  0.6257
                                           -0.0077  0.0001  0.0007 -0.2838 -0.0000
                                           -0.0015 -0.0007  0.0111 -0.0075 -0.0097
                                           -0.0005 -0.0030
   386. (0.01487) BD*( 1) C   5 - C   6  
                ( 49.61%)   0.7044* C   5 s( 34.55%)p 1.89( 65.42%)d 0.00(  0.03%)
                                            0.0001 -0.5876 -0.0139  0.0021  0.0000
                                           -0.4696 -0.0085  0.0075 -0.0003 -0.6050
                                            0.0345  0.0038 -0.0008  0.2565  0.0228
                                           -0.0059 -0.0001 -0.0128  0.0094  0.0058
                                            0.0029  0.0050
                ( 50.39%)  -0.7098* C   6 s( 34.67%)p 1.88( 65.30%)d 0.00(  0.03%)
                                           -0.0000 -0.5887  0.0090 -0.0009 -0.0004
                                            0.4777 -0.0244  0.0070 -0.0001  0.5891
                                            0.0131  0.0122  0.0006 -0.2754  0.0310
                                           -0.0018  0.0002 -0.0131  0.0074  0.0047
                                            0.0056  0.0066
   387. (0.01184) BD*( 1) C   5 - H  21  
                ( 39.63%)   0.6295* C   5 s( 30.24%)p 2.30( 69.69%)d 0.00(  0.07%)
                                           -0.0004  0.5497 -0.0160 -0.0025 -0.0002
                                           -0.5317 -0.0045 -0.0029 -0.0008  0.1446
                                           -0.0075  0.0037  0.0020  0.6271  0.0014
                                            0.0037  0.0012 -0.0054 -0.0208  0.0052
                                            0.0095  0.0093
                ( 60.37%)  -0.7770* H  21 s(100.00%)
                                            1.0000  0.0015  0.0007
   388. (0.01106) BD*( 1) C   6 - H  22  
                ( 39.67%)   0.6298* C   6 s( 30.55%)p 2.27( 69.38%)d 0.00(  0.07%)
                                            0.0003 -0.5524 -0.0175 -0.0010 -0.0002
                                            0.0461  0.0006 -0.0001  0.0001 -0.7536
                                           -0.0038  0.0080 -0.0015 -0.3517 -0.0022
                                            0.0032 -0.0006  0.0033 -0.0007 -0.0172
                                            0.0181  0.0058
                ( 60.33%)  -0.7767* H  22 s(100.00%)
                                           -1.0000 -0.0006 -0.0012
   389. (0.03910) BD*( 1) C   7 - C   8  
                ( 49.52%)   0.7037* C   7 s( 28.47%)p 2.51( 71.50%)d 0.00(  0.03%)
                                           -0.0002 -0.5335 -0.0059  0.0002 -0.0002
                                           -0.4327 -0.0136  0.0038 -0.0050  0.6426
                                           -0.0037 -0.0063  0.0027 -0.3382  0.0118
                                           -0.0003  0.0006  0.0114 -0.0055  0.0077
                                            0.0040  0.0054
                ( 50.48%)  -0.7105* C   8 s( 32.21%)p 2.10( 67.76%)d 0.00(  0.02%)
                                           -0.0002 -0.5675  0.0085  0.0047  0.0008
                                            0.4537 -0.0038 -0.0025  0.0003 -0.5889
                                           -0.0159  0.0039 -0.0010  0.3529  0.0101
                                           -0.0031  0.0015  0.0116 -0.0067  0.0063
                                            0.0034  0.0033
   390. (0.03107) BD*( 1) C   7 - N   9  
                ( 61.08%)   0.7815* C   7 s( 22.14%)p 3.51( 77.76%)d 0.00(  0.09%)
                                           -0.0001  0.4698  0.0261  0.0016 -0.0005
                                           -0.5110  0.0293 -0.0001 -0.0008 -0.2976
                                           -0.0050  0.0012 -0.0000 -0.6532  0.0203
                                           -0.0016  0.0018  0.0099  0.0219  0.0134
                                            0.0049  0.0124
                ( 38.92%)  -0.6239* N   9 s( 35.27%)p 1.83( 64.70%)d 0.00(  0.03%)
                                           -0.0001  0.5939  0.0003 -0.0040  0.0001
                                            0.4739 -0.0022 -0.0049  0.0008  0.2437
                                           -0.0064 -0.0002  0.0005  0.6024  0.0019
                                           -0.0063  0.0006  0.0078  0.0113  0.0027
                                            0.0047  0.0096
   391. (0.02775) BD*( 1) C   7 - H  23  
                ( 38.26%)   0.6186* C   7 s( 20.84%)p 3.79( 79.08%)d 0.00(  0.08%)
                                            0.0003 -0.4557  0.0282 -0.0007 -0.0001
                                            0.5556  0.0093  0.0023  0.0007 -0.3256
                                           -0.0069  0.0029  0.0011 -0.6127 -0.0231
                                           -0.0042  0.0029  0.0106  0.0214 -0.0125
                                           -0.0065 -0.0046
                ( 61.74%)  -0.7857* H  23 s(100.00%)
                                           -1.0000  0.0025 -0.0008
   392. (0.03394) BD*( 1) C   8 - C  10  
                ( 49.33%)   0.7024* C   8 s( 32.91%)p 2.04( 67.05%)d 0.00(  0.05%)
                                            0.0001 -0.5736 -0.0011 -0.0023 -0.0005
                                           -0.2355 -0.0050  0.0010 -0.0009 -0.0951
                                            0.0095  0.0006 -0.0016 -0.7783  0.0095
                                            0.0009 -0.0035  0.0009 -0.0112 -0.0044
                                            0.0001 -0.0177
                ( 50.67%)  -0.7118* C  10 s( 38.85%)p 1.57( 61.13%)d 0.00(  0.02%)
                                           -0.0001 -0.6233 -0.0039 -0.0021 -0.0002
                                            0.2618 -0.0035 -0.0022 -0.0011  0.0036
                                            0.0097 -0.0015  0.0032  0.7365  0.0086
                                           -0.0117  0.0020  0.0010 -0.0086  0.0014
                                           -0.0014 -0.0114
   393. (0.39278) BD*( 2) C   8 - C  10  
                ( 47.44%)   0.6888* C   8 s(  0.00%)p 1.00( 99.96%)d 0.00(  0.04%)
                                           -0.0001  0.0038  0.0018  0.0003 -0.0000
                                           -0.8325 -0.0093 -0.0079  0.0025 -0.4615
                                           -0.0100 -0.0046  0.0010  0.3054  0.0054
                                            0.0038 -0.0007  0.0008 -0.0100 -0.0094
                                           -0.0105  0.0082
                ( 52.56%)  -0.7250* C  10 s(  0.00%)p 1.00( 99.96%)d 0.00(  0.03%)
                                           -0.0000  0.0029 -0.0001  0.0010  0.0001
                                           -0.8351 -0.0119 -0.0131 -0.0065 -0.4591
                                           -0.0094 -0.0054 -0.0043  0.3016  0.0052
                                            0.0036  0.0025  0.0077  0.0133  0.0050
                                           -0.0022 -0.0088
   394. (0.02118) BD*( 1) C   8 - C  14  
                ( 48.59%)   0.6970* C   8 s( 34.84%)p 1.87( 65.13%)d 0.00(  0.03%)
                                            0.0002 -0.5902 -0.0102 -0.0008 -0.0001
                                           -0.2127  0.0006  0.0013  0.0002  0.6559
                                           -0.0105 -0.0016  0.0005  0.4189 -0.0130
                                           -0.0014  0.0029  0.0094  0.0022 -0.0112
                                            0.0088  0.0018
                ( 51.41%)  -0.7170* C  14 s( 34.40%)p 1.91( 65.58%)d 0.00(  0.03%)
                                           -0.0001 -0.5864 -0.0072 -0.0023 -0.0004
                                            0.2192 -0.0137 -0.0033 -0.0005 -0.6616
                                            0.0140  0.0098 -0.0001 -0.4115 -0.0153
                                            0.0053 -0.0023  0.0072  0.0013 -0.0122
                                            0.0085 -0.0017
   395. (0.05233) BD*( 1) N   9 - C  15  
                ( 37.07%)   0.6088* N   9 s( 35.02%)p 1.85( 64.93%)d 0.00(  0.05%)
                                           -0.0000  0.5917  0.0098  0.0050  0.0000
                                           -0.6255  0.0208 -0.0019 -0.0017 -0.4952
                                            0.0112  0.0022 -0.0016  0.1091  0.0169
                                           -0.0048  0.0005  0.0196 -0.0034 -0.0044
                                            0.0046 -0.0066
                ( 62.93%)  -0.7933* C  15 s( 32.57%)p 2.07( 67.35%)d 0.00(  0.08%)
                                            0.0001  0.5704 -0.0189  0.0057 -0.0014
                                            0.6388 -0.0206 -0.0076 -0.0016  0.5007
                                           -0.0192 -0.0033 -0.0020 -0.1177  0.0082
                                           -0.0035  0.0025  0.0212 -0.0065 -0.0042
                                            0.0054 -0.0154
   396. (0.01584) BD*( 1) N   9 - H  24  
                ( 29.02%)   0.5387* N   9 s( 29.58%)p 2.38( 70.37%)d 0.00(  0.06%)
                                           -0.0001  0.5438 -0.0053 -0.0021 -0.0001
                                            0.1463 -0.0028 -0.0026  0.0009  0.2955
                                           -0.0032 -0.0029 -0.0001 -0.7711  0.0181
                                            0.0012  0.0022  0.0061 -0.0040 -0.0129
                                           -0.0003  0.0192
                ( 70.98%)  -0.8425* H  24 s(100.00%)
                                            1.0000 -0.0068  0.0020
   397. (0.02636) BD*( 1) C  10 - C  11  
                ( 49.56%)   0.7040* C  10 s( 38.06%)p 1.63( 61.91%)d 0.00(  0.02%)
                                            0.0000 -0.6169 -0.0062  0.0016 -0.0008
                                           -0.4335  0.0019  0.0033 -0.0000  0.5408
                                            0.0133 -0.0090  0.0012 -0.3713  0.0241
                                           -0.0057  0.0020  0.0100 -0.0081  0.0085
                                            0.0021  0.0008
                ( 50.44%)  -0.7102* C  11 s( 33.34%)p 2.00( 66.62%)d 0.00(  0.04%)
                                           -0.0000 -0.5774  0.0021 -0.0021 -0.0011
                                            0.4462 -0.0067 -0.0070  0.0011 -0.5969
                                            0.0281  0.0059 -0.0010  0.3304  0.0247
                                           -0.0106  0.0017  0.0148 -0.0095  0.0091
                                            0.0047  0.0023
   398. (0.02391) BD*( 1) C  10 - F  17  
                ( 72.63%)   0.8522* C  10 s( 22.81%)p 3.37( 76.86%)d 0.01(  0.33%)
                                            0.0001 -0.4771  0.0219  0.0019  0.0021
                                            0.2125 -0.0093 -0.0027 -0.0032 -0.7024
                                            0.0398  0.0095  0.0107 -0.4762  0.0347
                                            0.0112  0.0054  0.0179  0.0154 -0.0440
                                            0.0287  0.0052
                ( 27.37%)  -0.5232* F  17 s( 34.48%)p 1.90( 65.43%)d 0.00(  0.09%)
                                           -0.0000 -0.5871 -0.0018 -0.0049  0.0001
                                           -0.1877  0.0035  0.0010  0.0007  0.6451
                                           -0.0081 -0.0046 -0.0023  0.4503 -0.0013
                                           -0.0061 -0.0016  0.0094  0.0073 -0.0239
                                            0.0153  0.0012
   399. (0.01370) BD*( 1) C  11 - C  12  
                ( 49.38%)   0.7027* C  11 s( 35.58%)p 1.81( 64.39%)d 0.00(  0.03%)
                                            0.0002 -0.5962  0.0193  0.0008  0.0006
                                           -0.2057  0.0208  0.0003 -0.0003  0.6530
                                           -0.0258 -0.0072  0.0006  0.4166  0.0183
                                           -0.0096 -0.0001  0.0066  0.0007 -0.0132
                                            0.0088 -0.0032
                ( 50.62%)  -0.7115* C  12 s( 34.17%)p 1.93( 65.80%)d 0.00(  0.03%)
                                           -0.0001 -0.5844  0.0119  0.0005  0.0001
                                            0.2008  0.0146 -0.0059  0.0003 -0.6525
                                            0.0004  0.0136 -0.0002 -0.4357  0.0408
                                            0.0046  0.0005  0.0097  0.0017 -0.0111
                                            0.0101  0.0016
   400. (0.34247) BD*( 2) C  11 - C  12  
                ( 48.31%)   0.6951* C  11 s(  0.00%)p 1.00( 99.96%)d 0.00(  0.04%)
                                            0.0000  0.0004  0.0001 -0.0001  0.0000
                                           -0.8354 -0.0214 -0.0101  0.0006 -0.4567
                                           -0.0119 -0.0060  0.0002  0.3038  0.0079
                                            0.0039 -0.0003  0.0078  0.0148  0.0061
                                           -0.0016 -0.0096
                ( 51.69%)  -0.7189* C  12 s(  0.00%)p 1.00( 99.96%)d 0.00(  0.04%)
                                            0.0000 -0.0005 -0.0002 -0.0006 -0.0001
                                           -0.8347 -0.0223 -0.0116  0.0002 -0.4586
                                           -0.0123 -0.0065 -0.0000  0.3027  0.0081
                                            0.0048 -0.0001 -0.0110 -0.0037  0.0051
                                            0.0167  0.0006
   401. (0.00993) BD*( 1) C  11 - H  25  
                ( 39.08%)   0.6251* C  11 s( 30.98%)p 2.23( 68.96%)d 0.00(  0.06%)
                                            0.0002 -0.5564 -0.0163  0.0012  0.0004
                                           -0.2433  0.0038 -0.0026  0.0001 -0.0808
                                           -0.0049  0.0013  0.0006 -0.7898  0.0025
                                           -0.0054  0.0013 -0.0009 -0.0115 -0.0048
                                           -0.0012 -0.0209
                ( 60.92%)  -0.7805* H  25 s(100.00%)
                                           -1.0000 -0.0009 -0.0011
   402. (0.01508) BD*( 1) C  12 - C  13  
                ( 49.95%)   0.7067* C  12 s( 34.83%)p 1.87( 65.14%)d 0.00(  0.03%)
                                           -0.0000 -0.5901  0.0117 -0.0002  0.0002
                                            0.2309  0.0120 -0.0061 -0.0000  0.0867
                                           -0.0341  0.0028  0.0000  0.7673 -0.0185
                                           -0.0125 -0.0000  0.0026 -0.0101 -0.0015
                                            0.0002 -0.0143
                ( 50.05%)  -0.7075* C  13 s( 34.60%)p 1.89( 65.37%)d 0.00(  0.03%)
                                           -0.0000 -0.5881  0.0131  0.0019  0.0004
                                           -0.2427  0.0233 -0.0014  0.0000 -0.0570
                                           -0.0327 -0.0056 -0.0004 -0.7678  0.0148
                                           -0.0128 -0.0005  0.0017 -0.0084 -0.0050
                                            0.0012 -0.0151
   403. (0.01094) BD*( 1) C  12 - H  26  
                ( 39.55%)   0.6289* C  12 s( 30.92%)p 2.23( 69.02%)d 0.00(  0.06%)
                                           -0.0003  0.5557  0.0187  0.0001  0.0003
                                            0.4562  0.0027  0.0046  0.0010 -0.5954
                                           -0.0027 -0.0062 -0.0010  0.3571  0.0033
                                            0.0038  0.0011 -0.0166  0.0099 -0.0145
                                           -0.0040 -0.0067
                ( 60.45%)  -0.7775* H  26 s(100.00%)
                                            1.0000  0.0007  0.0012
   404. (0.01483) BD*( 1) C  13 - C  14  
                ( 50.54%)   0.7109* C  13 s( 34.63%)p 1.89( 65.34%)d 0.00(  0.03%)
                                            0.0001  0.5884 -0.0103  0.0017  0.0003
                                           -0.4423  0.0094 -0.0074 -0.0002  0.5754
                                            0.0091  0.0117  0.0008 -0.3531  0.0397
                                           -0.0020  0.0004 -0.0141  0.0069 -0.0061
                                           -0.0056 -0.0034
                ( 49.46%)  -0.7033* C  14 s( 34.87%)p 1.87( 65.10%)d 0.00(  0.03%)
                                           -0.0000  0.5903  0.0159 -0.0006 -0.0004
                                            0.4418 -0.0058 -0.0041  0.0004 -0.5850
                                            0.0282  0.0031 -0.0008  0.3345  0.0277
                                           -0.0070 -0.0002 -0.0124  0.0087 -0.0077
                                           -0.0037 -0.0002
   405. (0.33383) BD*( 2) C  13 - C  14  
                ( 49.64%)   0.7045* C  13 s(  0.00%)p 1.00( 99.96%)d 0.00(  0.04%)
                                            0.0000  0.0001  0.0003  0.0011  0.0000
                                           -0.8359 -0.0189  0.0107  0.0003 -0.4596
                                           -0.0099  0.0049  0.0004  0.2983  0.0068
                                           -0.0031 -0.0000 -0.0105 -0.0043  0.0043
                                            0.0158  0.0012
                ( 50.36%)  -0.7097* C  14 s(  0.00%)p 1.00( 99.96%)d 0.00(  0.04%)
                                            0.0000  0.0023 -0.0009  0.0014  0.0000
                                           -0.8365 -0.0143 -0.0109  0.0018 -0.4617
                                           -0.0098 -0.0056  0.0006  0.2935  0.0062
                                            0.0044 -0.0005  0.0015 -0.0099 -0.0089
                                           -0.0107  0.0081
   406. (0.01130) BD*( 1) C  13 - H  27  
                ( 39.58%)   0.6292* C  13 s( 30.68%)p 2.26( 69.25%)d 0.00(  0.07%)
                                           -0.0003  0.5536  0.0188  0.0003  0.0002
                                            0.2126  0.0012 -0.0022  0.0004 -0.6728
                                           -0.0037  0.0064 -0.0011 -0.4410 -0.0030
                                            0.0036 -0.0007 -0.0079 -0.0070  0.0193
                                           -0.0128 -0.0027
                ( 60.42%)  -0.7773* H  27 s(100.00%)
                                            1.0000  0.0004  0.0013
   407. (0.01189) BD*( 1) C  14 - H  28  
                ( 39.34%)   0.6272* C  14 s( 30.65%)p 2.26( 69.28%)d 0.00(  0.07%)
                                           -0.0003  0.5534 -0.0181 -0.0016  0.0001
                                           -0.2363 -0.0057  0.0004  0.0003 -0.0743
                                            0.0099 -0.0037 -0.0016 -0.7945 -0.0006
                                           -0.0047 -0.0015  0.0017  0.0118  0.0034
                                            0.0023  0.0223
                ( 60.66%)  -0.7788* H  28 s(100.00%)
                                            1.0000  0.0018  0.0007
   408. (0.26229) BD*( 1) C  15 - O  16  
                ( 72.90%)   0.8538* C  15 s(  0.01%)p99.99( 99.40%)d42.33(  0.58%)
                                           -0.0000  0.0116 -0.0002  0.0015  0.0003
                                            0.5762  0.0319  0.0157  0.0055 -0.7910
                                           -0.0406 -0.0187 -0.0069 -0.1811 -0.0070
                                           -0.0026 -0.0018  0.0232 -0.0280  0.0510
                                           -0.0401  0.0178
                ( 27.10%)  -0.5206* O  16 s(  0.02%)p99.99( 99.87%)d 5.19(  0.11%)
                                            0.0000  0.0145 -0.0014  0.0002 -0.0000
                                            0.5984 -0.0002  0.0000 -0.0020 -0.7862
                                           -0.0005 -0.0008  0.0028 -0.1498 -0.0007
                                           -0.0005  0.0007 -0.0096  0.0129 -0.0219
                                            0.0174 -0.0072
   409. (0.00538) BD*( 2) C  15 - O  16  
                ( 63.89%)   0.7993* C  15 s( 32.03%)p 2.12( 67.81%)d 0.00(  0.16%)
                                           -0.0001  0.5624 -0.0632 -0.0021 -0.0018
                                           -0.4728  0.0414 -0.0040  0.0030 -0.1887
                                            0.0258 -0.0030  0.0015 -0.6444  0.0347
                                            0.0054  0.0029  0.0089  0.0298  0.0107
                                            0.0090  0.0197
                ( 36.11%)  -0.6009* O  16 s( 36.99%)p 1.70( 62.90%)d 0.00(  0.11%)
                                            0.0000  0.6067 -0.0431 -0.0014 -0.0000
                                            0.4221 -0.0139 -0.0017 -0.0000  0.2111
                                           -0.0065 -0.0015 -0.0002  0.6369 -0.0195
                                            0.0003  0.0004  0.0073  0.0255  0.0128
                                            0.0065  0.0140
   410. (0.03737) BD*( 1) C  15 - H  29  
                ( 41.58%)   0.6448* C  15 s( 35.75%)p 1.79( 64.15%)d 0.00(  0.09%)
                                            0.0002 -0.5962 -0.0458  0.0023 -0.0017
                                            0.1735 -0.0098  0.0039 -0.0045  0.2843
                                           -0.0025 -0.0021 -0.0017 -0.7279 -0.0199
                                            0.0120 -0.0022  0.0010  0.0111  0.0167
                                            0.0036 -0.0227
                ( 58.42%)  -0.7643* H  29 s(100.00%)
                                           -1.0000  0.0038 -0.0012


 NHO Directionality and "Bond Bending" (deviations from line of nuclear centers)

         [Thresholds for printing:  angular deviation  >  1.0 degree]
                                    hybrid p-character > 25.0%
                                    orbital occupancy  >  0.10e

                                Line of Centers        Hybrid 1              Hybrid 2
                                ---------------  -------------------   ------------------
                NBO               Theta   Phi    Theta   Phi    Dev    Theta   Phi    Dev
 ========================================================================================
     1. BD (   1) C   1 - C   2   114.9  273.3   113.9  272.3   1.3     64.1   94.4   1.4
     2. BD (   1) C   1 - C   6    41.4  165.6    41.6  167.6   1.4    138.7  342.6   2.0
     3. BD (   2) C   1 - C   6    41.4  165.6   131.3  159.3  90.0    131.2  159.4  90.0
     5. BD (   1) C   2 - C   3    70.8  231.5    69.8  230.1   1.7    108.2   53.1   1.8
     6. BD (   2) C   2 - C   3    70.8  231.5    48.8  339.1  89.9     48.9  339.7  89.7
     8. BD (   1) C   3 - C   4    41.3  166.6     --     --    --     138.8  344.9   1.1
    10. BD (   1) C   4 - C   5    65.6   92.9     --     --    --     115.1  274.1   1.3
    11. BD (   2) C   4 - C   5    65.6   92.9   131.3  159.1  89.8    131.3  159.6  89.9
    12. BD (   1) C   4 - C   7    70.5  231.2    71.2  232.5   1.4      --     --    --
    13. BD (   1) C   5 - C   6   109.2   51.6   110.3   50.3   1.7     72.2  233.2   2.1
    16. BD (   1) C   7 - C   8    64.9  306.8    67.2  305.2   2.8      --     --    --
    17. BD (   1) C   7 - N   9   138.5  207.3   138.0  212.0   3.2      --     --    --
    19. BD (   1) C   8 - C  10    18.2   15.0    18.3   19.8   1.5    160.8  183.4   3.8
    20. BD (   2) C   8 - C  10    18.2   15.0    72.1  209.3  89.8     72.5  208.9  89.8
    21. BD (   1) C   8 - C  14   121.0  288.0     --     --    --      57.7  107.5   1.4
    22. BD (   1) N   9 - C  15    82.5  218.2    81.1  218.5   1.5      --     --    --
    24. BD (   1) C  10 - C  11    65.0  307.2    63.2  308.1   2.0      --     --    --
    25. BD (   1) C  10 - F  17    56.6  106.5    57.7  107.1   1.2      --     --    --
    26. BD (   1) C  11 - C  12   121.7  287.4   123.3  286.6   1.7     59.9  108.2   1.7
    27. BD (   2) C  11 - C  12   121.7  287.4    72.3  208.7  90.1    107.7   28.8  89.9
    29. BD (   1) C  12 - C  13   162.1  196.9   161.7  193.2   1.2     17.4   23.4   2.0
    31. BD (   1) C  13 - C  14   115.1  127.2   113.0  126.4   2.2     63.2  307.9   1.8
    32. BD (   2) C  13 - C  14   115.1  127.2    72.6  208.8  90.0     72.8  209.0  89.9
    34. BD (   1) C  14 - H  28   162.8  199.9   162.6  196.1   1.1      --     --    --
    35. BD (   1) C  15 - O  16   142.2  204.3   100.3  306.3  89.1     98.7  307.2  89.1
    36. BD (   2) C  15 - O  16   142.2  204.3   142.4  200.8   2.1     36.3   26.5   2.0
    37. BD (   1) C  15 - H  29    25.1  238.6    23.6  239.6   1.6      --     --    --
    55. LP (   1) N   9             --     --    100.2  307.8   --       --     --    --
    56. LP (   1) O  16             --     --    143.0  203.7   --       --     --    --
    57. LP (   2) O  16             --     --    125.5   43.5   --       --     --    --
    58. LP (   1) F  17             --     --     54.2  105.1   --       --     --    --
    59. LP (   2) F  17             --     --    140.3  139.8   --       --     --    --
    60. LP (   3) F  17             --     --     72.9  208.1   --       --     --    --
   376. BD*(   2) C   1 - C   6    41.4  165.6   131.3  159.3  90.0    131.2  159.4  90.0
   379. BD*(   2) C   2 - C   3    70.8  231.5    48.8  339.1  89.9     48.9  339.7  89.7
   384. BD*(   2) C   4 - C   5    65.6   92.9   131.3  159.1  89.8    131.3  159.6  89.9
   393. BD*(   2) C   8 - C  10    18.2   15.0    72.1  209.3  89.8     72.5  208.9  89.8
   400. BD*(   2) C  11 - C  12   121.7  287.4    72.3  208.7  90.1    107.7   28.8  89.9
   405. BD*(   2) C  13 - C  14   115.1  127.2    72.6  208.8  90.0     72.8  209.0  89.9
   408. BD*(   1) C  15 - O  16   142.2  204.3   100.3  306.3  89.1     98.7  307.2  89.1


 Second Order Perturbation Theory Analysis of Fock Matrix in NBO Basis

     Threshold for printing:   0.50 kcal/mol
                                                                              E(2)  E(j)-E(i) F(i,j)
         Donor NBO (i)                     Acceptor NBO (j)                 kcal/mol   a.u.    a.u. 
 ===================================================================================================

 within unit  1
   1. BD (   1) C   1 - C   2        / 95. RY*(   1) C   3                    0.86    1.85    0.036
   1. BD (   1) C   1 - C   2        / 96. RY*(   2) C   3                    1.56    1.92    0.049
   1. BD (   1) C   1 - C   2        /146. RY*(   1) C   6                    1.05    1.86    0.040
   1. BD (   1) C   1 - C   2        /147. RY*(   2) C   6                    1.43    2.19    0.050
   1. BD (   1) C   1 - C   2        /375. BD*(   1) C   1 - C   6            2.50    1.39    0.053
   1. BD (   1) C   1 - C   2        /377. BD*(   1) C   1 - H  18            1.32    1.39    0.038
   1. BD (   1) C   1 - C   2        /378. BD*(   1) C   2 - C   3            2.62    1.38    0.054
   1. BD (   1) C   1 - C   2        /380. BD*(   1) C   2 - H  19            1.34    1.38    0.038
   1. BD (   1) C   1 - C   2        /382. BD*(   1) C   3 - H  20            2.49    1.38    0.052
   1. BD (   1) C   1 - C   2        /388. BD*(   1) C   6 - H  22            2.35    1.38    0.051
   2. BD (   1) C   1 - C   6        / 78. RY*(   1) C   2                    1.01    1.85    0.039
   2. BD (   1) C   1 - C   6        / 79. RY*(   2) C   2                    1.47    2.17    0.051
   2. BD (   1) C   1 - C   6        /129. RY*(   1) C   5                    0.74    1.85    0.033
   2. BD (   1) C   1 - C   6        /130. RY*(   2) C   5                    1.80    1.91    0.052
   2. BD (   1) C   1 - C   6        /374. BD*(   1) C   1 - C   2            2.51    1.39    0.053
   2. BD (   1) C   1 - C   6        /377. BD*(   1) C   1 - H  18            1.33    1.39    0.038
   2. BD (   1) C   1 - C   6        /380. BD*(   1) C   2 - H  19            2.37    1.38    0.051
   2. BD (   1) C   1 - C   6        /386. BD*(   1) C   5 - C   6            2.54    1.38    0.053
   2. BD (   1) C   1 - C   6        /387. BD*(   1) C   5 - H  21            2.43    1.38    0.052
   2. BD (   1) C   1 - C   6        /388. BD*(   1) C   6 - H  22            1.34    1.38    0.039
   3. BD (   2) C   1 - C   6        / 81. RY*(   4) C   2                    0.80    1.80    0.037
   3. BD (   2) C   1 - C   6        /132. RY*(   4) C   5                    0.87    1.76    0.038
   3. BD (   2) C   1 - C   6        /379. BD*(   2) C   2 - C   3           28.76    0.35    0.090
   3. BD (   2) C   1 - C   6        /384. BD*(   2) C   4 - C   5           29.02    0.35    0.090
   4. BD (   1) C   1 - H  18        / 78. RY*(   1) C   2                    1.34    1.71    0.043
   4. BD (   1) C   1 - H  18        /146. RY*(   1) C   6                    1.32    1.71    0.043
   4. BD (   1) C   1 - H  18        /374. BD*(   1) C   1 - C   2            0.95    1.24    0.031
   4. BD (   1) C   1 - H  18        /375. BD*(   1) C   1 - C   6            0.94    1.24    0.030
   4. BD (   1) C   1 - H  18        /378. BD*(   1) C   2 - C   3            3.88    1.23    0.062
   4. BD (   1) C   1 - H  18        /380. BD*(   1) C   2 - H  19            0.57    1.23    0.024
   4. BD (   1) C   1 - H  18        /386. BD*(   1) C   5 - C   6            3.79    1.23    0.061
   4. BD (   1) C   1 - H  18        /388. BD*(   1) C   6 - H  22            0.56    1.23    0.024
   5. BD (   1) C   2 - C   3        / 61. RY*(   1) C   1                    0.96    1.88    0.038
   5. BD (   1) C   2 - C   3        / 62. RY*(   2) C   1                    1.41    2.18    0.050
   5. BD (   1) C   2 - C   3        /112. RY*(   1) C   4                    1.36    2.03    0.047
   5. BD (   1) C   2 - C   3        /114. RY*(   3) C   4                    1.05    1.99    0.041
   5. BD (   1) C   2 - C   3        /374. BD*(   1) C   1 - C   2            2.53    1.39    0.053
   5. BD (   1) C   2 - C   3        /377. BD*(   1) C   1 - H  18            2.29    1.39    0.050
   5. BD (   1) C   2 - C   3        /380. BD*(   1) C   2 - H  19            1.32    1.38    0.038
   5. BD (   1) C   2 - C   3        /381. BD*(   1) C   3 - C   4            3.69    1.37    0.064
   5. BD (   1) C   2 - C   3        /382. BD*(   1) C   3 - H  20            1.56    1.38    0.042
   5. BD (   1) C   2 - C   3        /385. BD*(   1) C   4 - C   7            4.00    1.26    0.064
   6. BD (   2) C   2 - C   3        / 63. RY*(   3) C   1                    1.38    0.78    0.032
   6. BD (   2) C   2 - C   3        /113. RY*(   2) C   4                    0.64    1.00    0.025
   6. BD (   2) C   2 - C   3        /376. BD*(   2) C   1 - C   6           27.75    0.35    0.088
   6. BD (   2) C   2 - C   3        /384. BD*(   2) C   4 - C   5           29.18    0.35    0.091
   7. BD (   1) C   2 - H  19        / 61. RY*(   1) C   1                    1.24    1.73    0.041
   7. BD (   1) C   2 - H  19        / 95. RY*(   1) C   3                    1.12    1.70    0.039
   7. BD (   1) C   2 - H  19        /374. BD*(   1) C   1 - C   2            0.94    1.24    0.030
   7. BD (   1) C   2 - H  19        /375. BD*(   1) C   1 - C   6            3.71    1.24    0.061
   7. BD (   1) C   2 - H  19        /377. BD*(   1) C   1 - H  18            0.57    1.24    0.024
   7. BD (   1) C   2 - H  19        /378. BD*(   1) C   2 - C   3            0.96    1.24    0.031
   7. BD (   1) C   2 - H  19        /381. BD*(   1) C   3 - C   4            3.99    1.22    0.062
   7. BD (   1) C   2 - H  19        /382. BD*(   1) C   3 - H  20            0.55    1.23    0.023
   8. BD (   1) C   3 - C   4        / 78. RY*(   1) C   2                    1.24    1.86    0.043
   8. BD (   1) C   3 - C   4        / 79. RY*(   2) C   2                    1.54    2.18    0.052
   8. BD (   1) C   3 - C   4        /129. RY*(   1) C   5                    0.86    1.85    0.036
   8. BD (   1) C   3 - C   4        /130. RY*(   2) C   5                    0.52    1.91    0.028
   8. BD (   1) C   3 - C   4        /163. RY*(   1) C   7                    1.71    1.77    0.049
   8. BD (   1) C   3 - C   4        /378. BD*(   1) C   2 - C   3            3.22    1.39    0.060
   8. BD (   1) C   3 - C   4        /380. BD*(   1) C   2 - H  19            1.97    1.38    0.047
   8. BD (   1) C   3 - C   4        /382. BD*(   1) C   3 - H  20            1.52    1.38    0.041
   8. BD (   1) C   3 - C   4        /383. BD*(   1) C   4 - C   5            3.39    1.38    0.061
   8. BD (   1) C   3 - C   4        /385. BD*(   1) C   4 - C   7            2.09    1.26    0.046
   8. BD (   1) C   3 - C   4        /387. BD*(   1) C   5 - H  21            2.34    1.38    0.051
   8. BD (   1) C   3 - C   4        /391. BD*(   1) C   7 - H  23            1.25    1.22    0.035
   9. BD (   1) C   3 - H  20        / 78. RY*(   1) C   2                    1.17    1.71    0.040
   9. BD (   1) C   3 - H  20        /112. RY*(   1) C   4                    1.74    1.89    0.051
   9. BD (   1) C   3 - H  20        /374. BD*(   1) C   1 - C   2            3.57    1.24    0.060
   9. BD (   1) C   3 - H  20        /378. BD*(   1) C   2 - C   3            1.14    1.24    0.034
   9. BD (   1) C   3 - H  20        /380. BD*(   1) C   2 - H  19            0.54    1.24    0.023
   9. BD (   1) C   3 - H  20        /381. BD*(   1) C   3 - C   4            1.26    1.23    0.035
   9. BD (   1) C   3 - H  20        /383. BD*(   1) C   4 - C   5            4.83    1.23    0.069
  10. BD (   1) C   4 - C   5        / 95. RY*(   1) C   3                    0.82    1.85    0.035
  10. BD (   1) C   4 - C   5        /146. RY*(   1) C   6                    1.17    1.86    0.042
  10. BD (   1) C   4 - C   5        /147. RY*(   2) C   6                    1.54    2.19    0.052
  10. BD (   1) C   4 - C   5        /163. RY*(   1) C   7                    1.69    1.77    0.049
  10. BD (   1) C   4 - C   5        /381. BD*(   1) C   3 - C   4            3.49    1.37    0.062
  10. BD (   1) C   4 - C   5        /382. BD*(   1) C   3 - H  20            2.48    1.38    0.052
  10. BD (   1) C   4 - C   5        /385. BD*(   1) C   4 - C   7            2.20    1.26    0.047
  10. BD (   1) C   4 - C   5        /386. BD*(   1) C   5 - C   6            3.02    1.38    0.058
  10. BD (   1) C   4 - C   5        /387. BD*(   1) C   5 - H  21            1.62    1.38    0.042
  10. BD (   1) C   4 - C   5        /388. BD*(   1) C   6 - H  22            1.94    1.38    0.046
  10. BD (   1) C   4 - C   5        /389. BD*(   1) C   7 - C   8            0.66    1.25    0.026
  10. BD (   1) C   4 - C   5        /390. BD*(   1) C   7 - N   9            0.56    1.20    0.023
  10. BD (   1) C   4 - C   5        /391. BD*(   1) C   7 - H  23            0.57    1.22    0.023
  11. BD (   2) C   4 - C   5        / 97. RY*(   3) C   3                    2.03    1.05    0.045
  11. BD (   2) C   4 - C   5        /148. RY*(   3) C   6                    1.77    0.81    0.037
  11. BD (   2) C   4 - C   5        /376. BD*(   2) C   1 - C   6           27.47    0.35    0.088
  11. BD (   2) C   4 - C   5        /379. BD*(   2) C   2 - C   3           27.45    0.35    0.088
  11. BD (   2) C   4 - C   5        /389. BD*(   1) C   7 - C   8            3.07    0.78    0.047
  11. BD (   2) C   4 - C   5        /390. BD*(   1) C   7 - N   9            4.63    0.73    0.056
  12. BD (   1) C   4 - C   7        / 95. RY*(   1) C   3                    1.48    1.81    0.047
  12. BD (   1) C   4 - C   7        /129. RY*(   1) C   5                    1.89    1.82    0.053
  12. BD (   1) C   4 - C   7        /182. RY*(   3) C   8                    1.75    1.51    0.046
  12. BD (   1) C   4 - C   7        /199. RY*(   3) N   9                    0.80    1.85    0.035
  12. BD (   1) C   4 - C   7        /378. BD*(   1) C   2 - C   3            2.13    1.35    0.048
  12. BD (   1) C   4 - C   7        /381. BD*(   1) C   3 - C   4            1.97    1.34    0.046
  12. BD (   1) C   4 - C   7        /383. BD*(   1) C   4 - C   5            2.13    1.34    0.048
  12. BD (   1) C   4 - C   7        /386. BD*(   1) C   5 - C   6            2.13    1.35    0.048
  12. BD (   1) C   4 - C   7        /389. BD*(   1) C   7 - C   8            2.91    1.21    0.053
  12. BD (   1) C   4 - C   7        /390. BD*(   1) C   7 - N   9            0.92    1.16    0.029
  12. BD (   1) C   4 - C   7        /391. BD*(   1) C   7 - H  23            1.09    1.18    0.032
  12. BD (   1) C   4 - C   7        /393. BD*(   2) C   8 - C  10            2.49    0.77    0.043
  12. BD (   1) C   4 - C   7        /394. BD*(   1) C   8 - C  14            1.05    1.33    0.033
  12. BD (   1) C   4 - C   7        /395. BD*(   1) N   9 - C  15            3.75    1.27    0.062
  13. BD (   1) C   5 - C   6        / 61. RY*(   1) C   1                    0.96    1.87    0.038
  13. BD (   1) C   5 - C   6        / 62. RY*(   2) C   1                    1.43    2.18    0.050
  13. BD (   1) C   5 - C   6        /112. RY*(   1) C   4                    0.92    2.03    0.039
  13. BD (   1) C   5 - C   6        /114. RY*(   3) C   4                    1.20    1.99    0.044
  13. BD (   1) C   5 - C   6        /375. BD*(   1) C   1 - C   6            2.50    1.39    0.053
  13. BD (   1) C   5 - C   6        /377. BD*(   1) C   1 - H  18            2.30    1.38    0.050
  13. BD (   1) C   5 - C   6        /383. BD*(   1) C   4 - C   5            3.43    1.38    0.061
  13. BD (   1) C   5 - C   6        /385. BD*(   1) C   4 - C   7            3.84    1.26    0.062
  13. BD (   1) C   5 - C   6        /387. BD*(   1) C   5 - H  21            1.39    1.38    0.039
  13. BD (   1) C   5 - C   6        /388. BD*(   1) C   6 - H  22            1.31    1.38    0.038
  14. BD (   1) C   5 - H  21        /112. RY*(   1) C   4                    1.83    1.88    0.053
  14. BD (   1) C   5 - H  21        /146. RY*(   1) C   6                    1.09    1.71    0.039
  14. BD (   1) C   5 - H  21        /375. BD*(   1) C   1 - C   6            3.61    1.24    0.060
  14. BD (   1) C   5 - H  21        /381. BD*(   1) C   3 - C   4            4.85    1.22    0.069
  14. BD (   1) C   5 - H  21        /383. BD*(   1) C   4 - C   5            1.33    1.23    0.036
  14. BD (   1) C   5 - H  21        /386. BD*(   1) C   5 - C   6            1.05    1.24    0.032
  14. BD (   1) C   5 - H  21        /388. BD*(   1) C   6 - H  22            0.55    1.24    0.023
  15. BD (   1) C   6 - H  22        / 61. RY*(   1) C   1                    1.23    1.73    0.041
  15. BD (   1) C   6 - H  22        /129. RY*(   1) C   5                    1.18    1.70    0.040
  15. BD (   1) C   6 - H  22        /374. BD*(   1) C   1 - C   2            3.70    1.24    0.060
  15. BD (   1) C   6 - H  22        /375. BD*(   1) C   1 - C   6            0.94    1.24    0.030
  15. BD (   1) C   6 - H  22        /377. BD*(   1) C   1 - H  18            0.57    1.24    0.024
  15. BD (   1) C   6 - H  22        /383. BD*(   1) C   4 - C   5            3.96    1.23    0.062
  15. BD (   1) C   6 - H  22        /386. BD*(   1) C   5 - C   6            0.95    1.23    0.031
  15. BD (   1) C   6 - H  22        /387. BD*(   1) C   5 - H  21            0.57    1.23    0.024
  16. BD (   1) C   7 - C   8        /113. RY*(   2) C   4                    1.32    1.43    0.039
  16. BD (   1) C   7 - C   8        /197. RY*(   1) N   9                    1.18    1.39    0.036
  16. BD (   1) C   7 - C   8        /214. RY*(   1) C  10                    1.60    1.90    0.050
  16. BD (   1) C   7 - C   8        /282. RY*(   1) C  14                    1.50    1.86    0.047
  16. BD (   1) C   7 - C   8        /383. BD*(   1) C   4 - C   5            1.75    1.34    0.043
  16. BD (   1) C   7 - C   8        /384. BD*(   2) C   4 - C   5            2.12    0.79    0.040
  16. BD (   1) C   7 - C   8        /385. BD*(   1) C   4 - C   7            2.95    1.22    0.054
  16. BD (   1) C   7 - C   8        /390. BD*(   1) C   7 - N   9            0.78    1.16    0.027
  16. BD (   1) C   7 - C   8        /391. BD*(   1) C   7 - H  23            0.74    1.18    0.026
  16. BD (   1) C   7 - C   8        /392. BD*(   1) C   8 - C  10            1.65    1.31    0.042
  16. BD (   1) C   7 - C   8        /394. BD*(   1) C   8 - C  14            2.48    1.33    0.051
  16. BD (   1) C   7 - C   8        /396. BD*(   1) N   9 - H  24            1.24    1.27    0.036
  16. BD (   1) C   7 - C   8        /397. BD*(   1) C  10 - C  11            2.20    1.31    0.048
  16. BD (   1) C   7 - C   8        /404. BD*(   1) C  13 - C  14            2.35    1.35    0.050
  17. BD (   1) C   7 - N   9        /181. RY*(   2) C   8                    0.59    2.13    0.032
  17. BD (   1) C   7 - N   9        /302. RY*(   4) C  15                    1.65    1.95    0.051
  17. BD (   1) C   7 - N   9        /303. RY*(   5) C  15                    0.63    2.65    0.037
  17. BD (   1) C   7 - N   9        /383. BD*(   1) C   4 - C   5            1.41    1.47    0.041
  17. BD (   1) C   7 - N   9        /384. BD*(   2) C   4 - C   5            1.49    0.92    0.036
  17. BD (   1) C   7 - N   9        /385. BD*(   1) C   4 - C   7            1.12    1.36    0.035
  17. BD (   1) C   7 - N   9        /389. BD*(   1) C   7 - C   8            0.96    1.34    0.032
  17. BD (   1) C   7 - N   9        /392. BD*(   1) C   8 - C  10            1.73    1.45    0.045
  17. BD (   1) C   7 - N   9        /395. BD*(   1) N   9 - C  15            0.88    1.40    0.032
  17. BD (   1) C   7 - N   9        /396. BD*(   1) N   9 - H  24            0.59    1.40    0.026
  17. BD (   1) C   7 - N   9        /409. BD*(   2) C  15 - O  16            1.77    1.49    0.046
  18. BD (   1) C   7 - H  23        /197. RY*(   1) N   9                    0.74    1.23    0.027
  18. BD (   1) C   7 - H  23        /381. BD*(   1) C   3 - C   4            5.51    1.18    0.072
  18. BD (   1) C   7 - H  23        /385. BD*(   1) C   4 - C   7            0.93    1.07    0.028
  18. BD (   1) C   7 - H  23        /389. BD*(   1) C   7 - C   8            0.56    1.06    0.022
  18. BD (   1) C   7 - H  23        /393. BD*(   2) C   8 - C  10            1.63    0.61    0.031
  18. BD (   1) C   7 - H  23        /394. BD*(   1) C   8 - C  14            3.91    1.18    0.061
  18. BD (   1) C   7 - H  23        /396. BD*(   1) N   9 - H  24            2.15    1.12    0.044
  19. BD (   1) C   8 - C  10        /163. RY*(   1) C   7                    1.64    1.79    0.049
  19. BD (   1) C   8 - C  10        /231. RY*(   1) C  11                    1.44    1.97    0.048
  19. BD (   1) C   8 - C  10        /232. RY*(   2) C  11                    0.97    2.01    0.040
  19. BD (   1) C   8 - C  10        /282. RY*(   1) C  14                    0.72    1.92    0.033
  19. BD (   1) C   8 - C  10        /283. RY*(   2) C  14                    0.56    1.97    0.030
  19. BD (   1) C   8 - C  10        /389. BD*(   1) C   7 - C   8            2.17    1.27    0.047
  19. BD (   1) C   8 - C  10        /390. BD*(   1) C   7 - N   9            1.63    1.22    0.040
  19. BD (   1) C   8 - C  10        /394. BD*(   1) C   8 - C  14            3.08    1.39    0.059
  19. BD (   1) C   8 - C  10        /397. BD*(   1) C  10 - C  11            4.02    1.38    0.066
  19. BD (   1) C   8 - C  10        /401. BD*(   1) C  11 - H  25            1.61    1.39    0.042
  19. BD (   1) C   8 - C  10        /407. BD*(   1) C  14 - H  28            2.14    1.40    0.049
  20. BD (   2) C   8 - C  10        /235. RY*(   5) C  11                    0.90    1.75    0.039
  20. BD (   2) C   8 - C  10        /284. RY*(   3) C  14                    1.78    1.18    0.045
  20. BD (   2) C   8 - C  10        /334. RY*(   2) F  17                    1.23    1.04    0.035
  20. BD (   2) C   8 - C  10        /384. BD*(   2) C   4 - C   5            1.55    0.37    0.021
  20. BD (   2) C   8 - C  10        /385. BD*(   1) C   4 - C   7            3.02    0.81    0.048
  20. BD (   2) C   8 - C  10        /390. BD*(   1) C   7 - N   9            1.25    0.74    0.030
  20. BD (   2) C   8 - C  10        /391. BD*(   1) C   7 - H  23            1.20    0.76    0.029
  20. BD (   2) C   8 - C  10        /393. BD*(   2) C   8 - C  10            0.64    0.35    0.013
  20. BD (   2) C   8 - C  10        /400. BD*(   2) C  11 - C  12           26.23    0.36    0.087
  20. BD (   2) C   8 - C  10        /405. BD*(   2) C  13 - C  14           28.37    0.36    0.091
  21. BD (   1) C   8 - C  14        /163. RY*(   1) C   7                    1.47    1.78    0.046
  21. BD (   1) C   8 - C  14        /215. RY*(   2) C  10                    0.58    2.34    0.033
  21. BD (   1) C   8 - C  14        /217. RY*(   4) C  10                    0.67    2.84    0.039
  21. BD (   1) C   8 - C  14        /265. RY*(   1) C  13                    1.26    1.89    0.044
  21. BD (   1) C   8 - C  14        /266. RY*(   2) C  13                    1.53    2.16    0.052
  21. BD (   1) C   8 - C  14        /389. BD*(   1) C   7 - C   8            2.40    1.25    0.049
  21. BD (   1) C   8 - C  14        /391. BD*(   1) C   7 - H  23            0.87    1.22    0.029
  21. BD (   1) C   8 - C  14        /392. BD*(   1) C   8 - C  10            2.97    1.36    0.057
  21. BD (   1) C   8 - C  14        /398. BD*(   1) C  10 - F  17            4.26    1.16    0.063
  21. BD (   1) C   8 - C  14        /404. BD*(   1) C  13 - C  14            3.01    1.39    0.058
  21. BD (   1) C   8 - C  14        /406. BD*(   1) C  13 - H  27            1.99    1.39    0.047
  21. BD (   1) C   8 - C  14        /407. BD*(   1) C  14 - H  28            1.37    1.39    0.039
  22. BD (   1) N   9 - C  15        /163. RY*(   1) C   7                    0.89    1.94    0.037
  22. BD (   1) N   9 - C  15        /164. RY*(   2) C   7                    1.27    1.80    0.043
  22. BD (   1) N   9 - C  15        /316. RY*(   1) O  16                    0.55    1.70    0.027
  22. BD (   1) N   9 - C  15        /385. BD*(   1) C   4 - C   7            1.11    1.43    0.036
  22. BD (   1) N   9 - C  15        /390. BD*(   1) C   7 - N   9            1.69    1.37    0.043
  22. BD (   1) N   9 - C  15        /396. BD*(   1) N   9 - H  24            0.62    1.47    0.027
  23. BD (   1) N   9 - H  24        /164. RY*(   2) C   7                    1.30    1.64    0.041
  23. BD (   1) N   9 - H  24        /299. RY*(   1) C  15                    0.86    2.11    0.038
  23. BD (   1) N   9 - H  24        /303. RY*(   5) C  15                    0.57    2.57    0.034
  23. BD (   1) N   9 - H  24        /389. BD*(   1) C   7 - C   8            0.80    1.26    0.028
  23. BD (   1) N   9 - H  24        /395. BD*(   1) N   9 - C  15            0.57    1.32    0.025
  23. BD (   1) N   9 - H  24        /409. BD*(   2) C  15 - O  16            1.10    1.40    0.035
  23. BD (   1) N   9 - H  24        /410. BD*(   1) C  15 - H  29            2.38    1.31    0.050
  24. BD (   1) C  10 - C  11        /180. RY*(   1) C   8                    0.95    2.08    0.040
  24. BD (   1) C  10 - C  11        /181. RY*(   2) C   8                    1.00    2.06    0.041
  24. BD (   1) C  10 - C  11        /248. RY*(   1) C  12                    0.93    1.90    0.038
  24. BD (   1) C  10 - C  11        /249. RY*(   2) C  12                    1.54    2.19    0.052
  24. BD (   1) C  10 - C  11        /333. RY*(   1) F  17                    0.56    1.47    0.026
  24. BD (   1) C  10 - C  11        /389. BD*(   1) C   7 - C   8            3.41    1.27    0.059
  24. BD (   1) C  10 - C  11        /392. BD*(   1) C   8 - C  10            4.63    1.37    0.071
  24. BD (   1) C  10 - C  11        /399. BD*(   1) C  11 - C  12            2.37    1.40    0.052
  24. BD (   1) C  10 - C  11        /401. BD*(   1) C  11 - H  25            1.26    1.39    0.037
  24. BD (   1) C  10 - C  11        /403. BD*(   1) C  12 - H  26            1.98    1.40    0.047
  25. BD (   1) C  10 - F  17        /180. RY*(   1) C   8                    0.59    2.51    0.034
  25. BD (   1) C  10 - F  17        /214. RY*(   1) C  10                    1.12    2.38    0.046
  25. BD (   1) C  10 - F  17        /392. BD*(   1) C   8 - C  10            0.60    1.80    0.030
  25. BD (   1) C  10 - F  17        /394. BD*(   1) C   8 - C  14            1.38    1.82    0.045
  25. BD (   1) C  10 - F  17        /399. BD*(   1) C  11 - C  12            0.98    1.83    0.038
  26. BD (   1) C  11 - C  12        /215. RY*(   2) C  10                    1.21    2.34    0.048
  26. BD (   1) C  11 - C  12        /217. RY*(   4) C  10                    1.07    2.84    0.049
  26. BD (   1) C  11 - C  12        /265. RY*(   1) C  13                    1.08    1.89    0.041
  26. BD (   1) C  11 - C  12        /266. RY*(   2) C  13                    1.45    2.16    0.050
  26. BD (   1) C  11 - C  12        /397. BD*(   1) C  10 - C  11            2.20    1.36    0.049
  26. BD (   1) C  11 - C  12        /398. BD*(   1) C  10 - F  17            4.19    1.16    0.062
  26. BD (   1) C  11 - C  12        /401. BD*(   1) C  11 - H  25            1.75    1.37    0.044
  26. BD (   1) C  11 - C  12        /402. BD*(   1) C  12 - C  13            2.42    1.39    0.052
  26. BD (   1) C  11 - C  12        /403. BD*(   1) C  12 - H  26            1.19    1.39    0.036
  26. BD (   1) C  11 - C  12        /406. BD*(   1) C  13 - H  27            2.40    1.39    0.052
  27. BD (   2) C  11 - C  12        /220. RY*(   7) C  10                    1.03    1.14    0.033
  27. BD (   2) C  11 - C  12        /268. RY*(   4) C  13                    0.82    1.75    0.037
  27. BD (   2) C  11 - C  12        /393. BD*(   2) C   8 - C  10           29.88    0.34    0.091
  27. BD (   2) C  11 - C  12        /405. BD*(   2) C  13 - C  14           26.45    0.35    0.087
  28. BD (   1) C  11 - H  25        /214. RY*(   1) C  10                    0.94    1.79    0.037
  28. BD (   1) C  11 - H  25        /248. RY*(   1) C  12                    1.17    1.74    0.040
  28. BD (   1) C  11 - H  25        /392. BD*(   1) C   8 - C  10            3.98    1.21    0.062
  28. BD (   1) C  11 - H  25        /397. BD*(   1) C  10 - C  11            0.81    1.21    0.028
  28. BD (   1) C  11 - H  25        /398. BD*(   1) C  10 - F  17            1.31    1.01    0.032
  28. BD (   1) C  11 - H  25        /399. BD*(   1) C  11 - C  12            1.32    1.24    0.036
  28. BD (   1) C  11 - H  25        /402. BD*(   1) C  12 - C  13            3.59    1.25    0.060
  28. BD (   1) C  11 - H  25        /403. BD*(   1) C  12 - H  26            0.53    1.24    0.023
  29. BD (   1) C  12 - C  13        /231. RY*(   1) C  11                    0.63    1.95    0.031
  29. BD (   1) C  12 - C  13        /232. RY*(   2) C  11                    1.81    1.99    0.054
  29. BD (   1) C  12 - C  13        /282. RY*(   1) C  14                    0.79    1.90    0.035
  29. BD (   1) C  12 - C  13        /283. RY*(   2) C  14                    1.62    1.95    0.050
  29. BD (   1) C  12 - C  13        /399. BD*(   1) C  11 - C  12            2.35    1.38    0.051
  29. BD (   1) C  12 - C  13        /401. BD*(   1) C  11 - H  25            2.33    1.37    0.051
  29. BD (   1) C  12 - C  13        /403. BD*(   1) C  12 - H  26            1.37    1.39    0.039
  29. BD (   1) C  12 - C  13        /404. BD*(   1) C  13 - C  14            2.64    1.39    0.054
  29. BD (   1) C  12 - C  13        /406. BD*(   1) C  13 - H  27            1.39    1.38    0.039
  29. BD (   1) C  12 - C  13        /407. BD*(   1) C  14 - H  28            2.43    1.38    0.052
  30. BD (   1) C  12 - H  26        /231. RY*(   1) C  11                    1.33    1.80    0.044
  30. BD (   1) C  12 - H  26        /265. RY*(   1) C  13                    1.36    1.74    0.043
  30. BD (   1) C  12 - H  26        /397. BD*(   1) C  10 - C  11            3.49    1.21    0.058
  30. BD (   1) C  12 - H  26        /399. BD*(   1) C  11 - C  12            0.94    1.24    0.031
  30. BD (   1) C  12 - H  26        /401. BD*(   1) C  11 - H  25            0.55    1.22    0.023
  30. BD (   1) C  12 - H  26        /402. BD*(   1) C  12 - C  13            1.01    1.24    0.032
  30. BD (   1) C  12 - H  26        /404. BD*(   1) C  13 - C  14            3.79    1.24    0.061
  30. BD (   1) C  12 - H  26        /406. BD*(   1) C  13 - H  27            0.55    1.24    0.023
  31. BD (   1) C  13 - C  14        /180. RY*(   1) C   8                    1.22    2.06    0.045
  31. BD (   1) C  13 - C  14        /181. RY*(   2) C   8                    1.16    2.04    0.044
  31. BD (   1) C  13 - C  14        /248. RY*(   1) C  12                    0.96    1.88    0.038
  31. BD (   1) C  13 - C  14        /249. RY*(   2) C  12                    1.43    2.17    0.050
  31. BD (   1) C  13 - C  14        /389. BD*(   1) C   7 - C   8            3.68    1.25    0.061
  31. BD (   1) C  13 - C  14        /394. BD*(   1) C   8 - C  14            3.32    1.37    0.060
  31. BD (   1) C  13 - C  14        /402. BD*(   1) C  12 - C  13            2.57    1.39    0.053
  31. BD (   1) C  13 - C  14        /403. BD*(   1) C  12 - H  26            2.32    1.38    0.051
  31. BD (   1) C  13 - C  14        /406. BD*(   1) C  13 - H  27            1.38    1.38    0.039
  31. BD (   1) C  13 - C  14        /407. BD*(   1) C  14 - H  28            1.55    1.38    0.041
  32. BD (   2) C  13 - C  14        /182. RY*(   3) C   8                    0.55    1.08    0.024
  32. BD (   2) C  13 - C  14        /250. RY*(   3) C  12                    1.63    1.17    0.043
  32. BD (   2) C  13 - C  14        /393. BD*(   2) C   8 - C  10           28.35    0.33    0.088
  32. BD (   2) C  13 - C  14        /400. BD*(   2) C  11 - C  12           30.23    0.34    0.091
  33. BD (   1) C  13 - H  27        /248. RY*(   1) C  12                    1.26    1.73    0.042
  33. BD (   1) C  13 - H  27        /282. RY*(   1) C  14                    1.18    1.74    0.041
  33. BD (   1) C  13 - H  27        /394. BD*(   1) C   8 - C  14            4.08    1.22    0.063
  33. BD (   1) C  13 - H  27        /399. BD*(   1) C  11 - C  12            3.72    1.23    0.060
  33. BD (   1) C  13 - H  27        /402. BD*(   1) C  12 - C  13            0.99    1.24    0.031
  33. BD (   1) C  13 - H  27        /403. BD*(   1) C  12 - H  26            0.55    1.23    0.023
  33. BD (   1) C  13 - H  27        /404. BD*(   1) C  13 - C  14            1.02    1.24    0.032
  33. BD (   1) C  13 - H  27        /407. BD*(   1) C  14 - H  28            0.53    1.23    0.023
  34. BD (   1) C  14 - H  28        /180. RY*(   1) C   8                    1.72    1.91    0.051
  34. BD (   1) C  14 - H  28        /265. RY*(   1) C  13                    1.19    1.74    0.041
  34. BD (   1) C  14 - H  28        /392. BD*(   1) C   8 - C  10            4.42    1.21    0.065
  34. BD (   1) C  14 - H  28        /394. BD*(   1) C   8 - C  14            1.29    1.23    0.035
  34. BD (   1) C  14 - H  28        /402. BD*(   1) C  12 - C  13            3.59    1.24    0.060
  34. BD (   1) C  14 - H  28        /404. BD*(   1) C  13 - C  14            1.13    1.24    0.033
  34. BD (   1) C  14 - H  28        /406. BD*(   1) C  13 - H  27            0.54    1.24    0.023
  35. BD (   1) C  15 - O  16        /197. RY*(   1) N   9                    0.58    1.10    0.022
  35. BD (   1) C  15 - O  16        /408. BD*(   1) C  15 - O  16            1.15    0.47    0.022
  36. BD (   2) C  15 - O  16        /198. RY*(   2) N   9                    1.29    2.18    0.047
  36. BD (   2) C  15 - O  16        /299. RY*(   1) C  15                    0.81    2.44    0.040
  36. BD (   2) C  15 - O  16        /390. BD*(   1) C   7 - N   9            2.38    1.54    0.054
  36. BD (   2) C  15 - O  16        /395. BD*(   1) N   9 - C  15            0.57    1.65    0.028
  37. BD (   1) C  15 - H  29        /198. RY*(   2) N   9                    1.19    1.75    0.041
  37. BD (   1) C  15 - H  29        /316. RY*(   1) O  16                    0.98    1.44    0.034
  37. BD (   1) C  15 - H  29        /396. BD*(   1) N   9 - H  24            3.64    1.22    0.059
  38. CR (   1) C   1                / 79. RY*(   2) C   2                    1.24   11.80    0.108
  38. CR (   1) C   1                /147. RY*(   2) C   6                    1.29   11.81    0.110
  38. CR (   1) C   1                /351. RY*(   2) H  18                    0.58   12.27    0.075
  38. CR (   1) C   1                /378. BD*(   1) C   2 - C   3            0.68   11.01    0.077
  38. CR (   1) C   1                /386. BD*(   1) C   5 - C   6            0.65   11.01    0.076
  39. CR (   1) C   2                / 62. RY*(   2) C   1                    1.30   11.81    0.110
  39. CR (   1) C   2                / 96. RY*(   2) C   3                    0.96   11.54    0.094
  39. CR (   1) C   2                /353. RY*(   2) H  19                    0.63   12.35    0.079
  39. CR (   1) C   2                /375. BD*(   1) C   1 - C   6            0.64   11.01    0.075
  39. CR (   1) C   2                /381. BD*(   1) C   3 - C   4            0.77   11.00    0.083
  40. CR (   1) C   3                / 79. RY*(   2) C   2                    1.38   11.80    0.114
  40. CR (   1) C   3                /114. RY*(   3) C   4                    1.94   11.61    0.134
  40. CR (   1) C   3                /354. RY*(   1) H  20                    0.63   11.71    0.077
  40. CR (   1) C   3                /374. BD*(   1) C   1 - C   2            0.65   11.01    0.076
  40. CR (   1) C   3                /383. BD*(   1) C   4 - C   5            0.77   11.00    0.082
  40. CR (   1) C   3                /385. BD*(   1) C   4 - C   7            0.82   10.88    0.085
  41. CR (   1) C   4                / 96. RY*(   2) C   3                    1.28   11.56    0.109
  41. CR (   1) C   4                /130. RY*(   2) C   5                    1.31   11.56    0.110
  41. CR (   1) C   4                /164. RY*(   2) C   7                    0.93   11.28    0.091
  41. CR (   1) C   4                /378. BD*(   1) C   2 - C   3            0.60   11.03    0.073
  41. CR (   1) C   4                /386. BD*(   1) C   5 - C   6            0.62   11.03    0.074
  42. CR (   1) C   5                /112. RY*(   1) C   4                    0.73   11.65    0.082
  42. CR (   1) C   5                /114. RY*(   3) C   4                    1.14   11.61    0.103
  42. CR (   1) C   5                /115. RY*(   4) C   4                    0.53   11.41    0.070
  42. CR (   1) C   5                /147. RY*(   2) C   6                    1.31   11.81    0.111
  42. CR (   1) C   5                /356. RY*(   1) H  21                    0.65   11.85    0.078
  42. CR (   1) C   5                /375. BD*(   1) C   1 - C   6            0.65   11.01    0.076
  42. CR (   1) C   5                /381. BD*(   1) C   3 - C   4            0.84   10.99    0.086
  42. CR (   1) C   5                /385. BD*(   1) C   4 - C   7            0.82   10.88    0.085
  43. CR (   1) C   6                / 62. RY*(   2) C   1                    1.33   11.80    0.112
  43. CR (   1) C   6                /130. RY*(   2) C   5                    1.09   11.53    0.100
  43. CR (   1) C   6                /359. RY*(   2) H  22                    0.63   12.35    0.079
  43. CR (   1) C   6                /374. BD*(   1) C   1 - C   2            0.64   11.01    0.075
  43. CR (   1) C   6                /383. BD*(   1) C   4 - C   5            0.74   11.00    0.081
  44. CR (   1) C   7                /112. RY*(   1) C   4                    1.06   11.71    0.100
  44. CR (   1) C   7                /180. RY*(   1) C   8                    0.92   11.73    0.093
  44. CR (   1) C   7                /361. RY*(   2) H  23                    0.51   12.87    0.072
  44. CR (   1) C   7                /381. BD*(   1) C   3 - C   4            0.67   11.05    0.077
  44. CR (   1) C   7                /383. BD*(   1) C   4 - C   5            0.56   11.06    0.071
  44. CR (   1) C   7                /394. BD*(   1) C   8 - C  14            0.64   11.05    0.075
  44. CR (   1) C   7                /395. BD*(   1) N   9 - C  15            0.70   10.99    0.079
  45. CR (   1) C   8                /166. RY*(   4) C   7                    0.97   11.16    0.093
  45. CR (   1) C   8                /215. RY*(   2) C  10                    1.50   11.98    0.120
  45. CR (   1) C   8                /283. RY*(   2) C  14                    1.41   11.60    0.114
  45. CR (   1) C   8                /397. BD*(   1) C  10 - C  11            0.68   11.01    0.078
  45. CR (   1) C   8                /398. BD*(   1) C  10 - F  17            0.74   10.80    0.080
  45. CR (   1) C   8                /404. BD*(   1) C  13 - C  14            0.63   11.04    0.075
  46. CR (   1) N   9                /166. RY*(   4) C   7                    0.67   15.34    0.091
  46. CR (   1) N   9                /300. RY*(   2) C  15                    0.65   16.12    0.092
  46. CR (   1) N   9                /303. RY*(   5) C  15                    0.93   16.39    0.110
  46. CR (   1) N   9                /363. RY*(   2) H  24                    0.97   16.86    0.114
  47. CR (   1) C  10                /181. RY*(   2) C   8                    1.37   11.78    0.114
  47. CR (   1) C  10                /232. RY*(   2) C  11                    1.34   11.73    0.112
  47. CR (   1) C  10                /389. BD*(   1) C   7 - C   8            0.82   10.99    0.086
  47. CR (   1) C  10                /392. BD*(   1) C   8 - C  10            1.24   11.09    0.106
  47. CR (   1) C  10                /394. BD*(   1) C   8 - C  14            0.66   11.11    0.077
  47. CR (   1) C  10                /397. BD*(   1) C  10 - C  11            0.95   11.10    0.092
  47. CR (   1) C  10                /398. BD*(   1) C  10 - F  17            2.68   10.89    0.153
  47. CR (   1) C  10                /399. BD*(   1) C  11 - C  12            0.56   11.13    0.070
  48. CR (   1) C  11                /215. RY*(   2) C  10                    1.49   11.96    0.119
  48. CR (   1) C  11                /249. RY*(   2) C  12                    1.43   11.80    0.116
  48. CR (   1) C  11                /364. RY*(   1) H  25                    0.53   11.42    0.070
  48. CR (   1) C  11                /392. BD*(   1) C   8 - C  10            0.92   10.98    0.091
  48. CR (   1) C  11                /398. BD*(   1) C  10 - F  17            0.54   10.78    0.068
  48. CR (   1) C  11                /402. BD*(   1) C  12 - C  13            0.64   11.02    0.075
  49. CR (   1) C  12                /232. RY*(   2) C  11                    0.98   11.62    0.095
  49. CR (   1) C  12                /266. RY*(   2) C  13                    1.31   11.78    0.111
  49. CR (   1) C  12                /367. RY*(   2) H  26                    0.53   12.18    0.072
  49. CR (   1) C  12                /397. BD*(   1) C  10 - C  11            0.56   10.98    0.070
  49. CR (   1) C  12                /404. BD*(   1) C  13 - C  14            0.66   11.01    0.076
  50. CR (   1) C  13                /249. RY*(   2) C  12                    1.22   11.79    0.107
  50. CR (   1) C  13                /283. RY*(   2) C  14                    0.90   11.57    0.091
  50. CR (   1) C  13                /286. RY*(   5) C  14                    0.54   11.50    0.070
  50. CR (   1) C  13                /369. RY*(   2) H  27                    0.63   12.34    0.079
  50. CR (   1) C  13                /394. BD*(   1) C   8 - C  14            0.75   10.99    0.082
  50. CR (   1) C  13                /399. BD*(   1) C  11 - C  12            0.62   11.00    0.074
  51. CR (   1) C  14                /181. RY*(   2) C   8                    1.57   11.67    0.121
  51. CR (   1) C  14                /266. RY*(   2) C  13                    1.36   11.78    0.113
  51. CR (   1) C  14                /370. RY*(   1) H  28                    0.67   11.76    0.079
  51. CR (   1) C  14                /389. BD*(   1) C   7 - C   8            0.75   10.88    0.081
  51. CR (   1) C  14                /392. BD*(   1) C   8 - C  10            0.70   10.98    0.079
  51. CR (   1) C  14                /402. BD*(   1) C  12 - C  13            0.64   11.01    0.075
  52. CR (   1) C  15                /373. RY*(   2) H  29                    0.54   12.70    0.074
  52. CR (   1) C  15                /390. BD*(   1) C   7 - N   9            1.26   10.95    0.106
  53. CR (   1) O  16                /299. RY*(   1) C  15                    4.29   20.70    0.267
  54. CR (   1) F  17                /214. RY*(   1) C  10                    3.17   26.16    0.258
  55. LP (   1) N   9                /165. RY*(   3) C   7                    1.00    1.19    0.033
  55. LP (   1) N   9                /301. RY*(   3) C  15                    2.64    1.88    0.068
  55. LP (   1) N   9                /389. BD*(   1) C   7 - C   8            7.74    0.80    0.075
  55. LP (   1) N   9                /391. BD*(   1) C   7 - H  23            6.40    0.77    0.067
  55. LP (   1) N   9                /408. BD*(   1) C  15 - O  16           83.94    0.35    0.155
  56. LP (   1) O  16                /299. RY*(   1) C  15                   11.29    2.15    0.139
  56. LP (   1) O  16                /300. RY*(   2) C  15                    1.01    2.34    0.043
  56. LP (   1) O  16                /310. RY*(  12) C  15                    1.24    4.63    0.068
  56. LP (   1) O  16                /410. BD*(   1) C  15 - H  29            0.58    1.35    0.025
  57. LP (   2) O  16                /300. RY*(   2) C  15                    2.77    1.86    0.065
  57. LP (   2) O  16                /313. RY*(  15) C  15                    0.73    1.09    0.026
  57. LP (   2) O  16                /390. BD*(   1) C   7 - N   9            0.95    0.77    0.025
  57. LP (   2) O  16                /395. BD*(   1) N   9 - C  15           22.95    0.88    0.128
  57. LP (   2) O  16                /410. BD*(   1) C  15 - H  29           17.36    0.88    0.112
  58. LP (   1) F  17                /214. RY*(   1) C  10                    9.79    2.31    0.134
  58. LP (   1) F  17                /392. BD*(   1) C   8 - C  10            1.48    1.73    0.045
  58. LP (   1) F  17                /397. BD*(   1) C  10 - C  11            0.97    1.73    0.037
  59. LP (   2) F  17                /215. RY*(   2) C  10                    0.60    2.10    0.032
  59. LP (   2) F  17                /217. RY*(   4) C  10                    1.33    2.60    0.053
  59. LP (   2) F  17                /392. BD*(   1) C   8 - C  10            8.35    1.12    0.086
  59. LP (   2) F  17                /397. BD*(   1) C  10 - C  11            8.42    1.12    0.087
  60. LP (   3) F  17                /216. RY*(   3) C  10                    2.38    2.11    0.064
  60. LP (   3) F  17                /393. BD*(   2) C   8 - C  10           24.68    0.57    0.115
 376. BD*(   2) C   1 - C   6        / 63. RY*(   3) C   1                    3.25    0.43    0.083
 376. BD*(   2) C   1 - C   6        / 76. RY*(  16) C   1                    0.69    0.35    0.035
 376. BD*(   2) C   1 - C   6        /148. RY*(   3) C   6                    2.42    0.45    0.074
 379. BD*(   2) C   2 - C   3        / 80. RY*(   3) C   2                    2.71    0.63    0.092
 379. BD*(   2) C   2 - C   3        / 97. RY*(   3) C   3                    0.64    0.70    0.047
 379. BD*(   2) C   2 - C   3        / 98. RY*(   4) C   3                    1.01    1.29    0.080
 384. BD*(   2) C   4 - C   5        / 97. RY*(   3) C   3                    0.74    0.70    0.048
 384. BD*(   2) C   4 - C   5        /113. RY*(   2) C   4                    0.57    0.65    0.041
 384. BD*(   2) C   4 - C   5        /131. RY*(   3) C   5                    3.34    0.62    0.097
 384. BD*(   2) C   4 - C   5        /136. RY*(   8) C   5                    0.54    0.53    0.036
 384. BD*(   2) C   4 - C   5        /148. RY*(   3) C   6                    0.63    0.45    0.036
 384. BD*(   2) C   4 - C   5        /389. BD*(   1) C   7 - C   8            1.08    0.42    0.043
 384. BD*(   2) C   4 - C   5        /390. BD*(   1) C   7 - N   9            1.58    0.38    0.050
 393. BD*(   2) C   8 - C  10        /185. RY*(   6) C   8                    0.51    1.39    0.054
 393. BD*(   2) C   8 - C  10        /216. RY*(   3) C  10                    0.71    1.54    0.066
 393. BD*(   2) C   8 - C  10        /219. RY*(   6) C  10                    0.67    1.30    0.059
 393. BD*(   2) C   8 - C  10        /284. RY*(   3) C  14                    0.66    0.83    0.047
 393. BD*(   2) C   8 - C  10        /334. RY*(   2) F  17                    0.65    0.69    0.042
 393. BD*(   2) C   8 - C  10        /379. BD*(   2) C   2 - C   3            1.23    0.02    0.007
 393. BD*(   2) C   8 - C  10        /384. BD*(   2) C   4 - C   5            8.79    0.02    0.018
 393. BD*(   2) C   8 - C  10        /385. BD*(   1) C   4 - C   7            1.64    0.46    0.053
 393. BD*(   2) C   8 - C  10        /390. BD*(   1) C   7 - N   9            0.55    0.39    0.029
 393. BD*(   2) C   8 - C  10        /391. BD*(   1) C   7 - H  23            0.91    0.41    0.038
 393. BD*(   2) C   8 - C  10        /400. BD*(   2) C  11 - C  12          385.20    0.01    0.094
 393. BD*(   2) C   8 - C  10        /405. BD*(   2) C  13 - C  14          267.98    0.01    0.093
 400. BD*(   2) C  11 - C  12        /233. RY*(   3) C  11                    2.46    0.74    0.092
 400. BD*(   2) C  11 - C  12        /251. RY*(   4) C  12                    1.22    1.29    0.085
 400. BD*(   2) C  11 - C  12        /261. RY*(  14) C  12                    0.52    0.35    0.029
 405. BD*(   2) C  13 - C  14        /250. RY*(   3) C  12                    0.56    0.82    0.047
 405. BD*(   2) C  13 - C  14        /267. RY*(   3) C  13                    2.59    0.71    0.093
 405. BD*(   2) C  13 - C  14        /275. RY*(  11) C  13                    0.57    0.47    0.036
 405. BD*(   2) C  13 - C  14        /285. RY*(   4) C  14                    1.35    1.27    0.090
 408. BD*(   1) C  15 - O  16        /301. RY*(   3) C  15                    1.53    1.52    0.117
 408. BD*(   1) C  15 - O  16        /304. RY*(   6) C  15                    0.80    1.49    0.085
 408. BD*(   1) C  15 - O  16        /318. RY*(   3) O  16                    1.49    0.73    0.081
 408. BD*(   1) C  15 - O  16        /405. BD*(   2) C  13 - C  14            1.31    0.02    0.008


 Natural Bond Orbitals (Summary):

                                                            Principal Delocalizations
           NBO                        Occupancy    Energy   (geminal,vicinal,remote)
 ====================================================================================
 Molecular unit  1  (C14H12FNO)
     1. BD (   1) C   1 - C   2          1.98167    -0.77306  378(g),375(g),382(v),388(v)
                                                    96(v),147(v),380(g),377(g)
                                                    146(v),95(v)
     2. BD (   1) C   1 - C   6          1.98161    -0.77194  386(g),374(g),387(v),380(v)
                                                    130(v),79(v),388(g),377(g)
                                                    78(v),129(v)
     3. BD (   2) C   1 - C   6          1.65910    -0.29706  384(v),379(v),132(v),81(v)
     4. BD (   1) C   1 - H  18          1.98162    -0.62356  378(v),386(v),78(v),146(v)
                                                    374(g),375(g),380(v),388(v)
     5. BD (   1) C   2 - C   3          1.97908    -0.77287  385(v),381(g),374(g),377(v)
                                                    382(g),62(v),112(v),380(g)
                                                    114(v),61(v)
     6. BD (   2) C   2 - C   3          1.66599    -0.29998  384(v),376(v),63(v),113(v)
     7. BD (   1) C   2 - H  19          1.98149    -0.62383  381(v),375(v),61(v),95(v)
                                                    378(g),374(g),377(v),382(v)
     8. BD (   1) C   3 - C   4          1.97380    -0.77467  383(g),378(g),387(v),385(g)
                                                    380(v),163(v),79(v),382(g)
                                                    78(v),391(v),129(v),130(v)
     9. BD (   1) C   3 - H  20          1.97982    -0.62750  383(v),374(v),112(v),381(g)
                                                    78(v),378(g),380(v)
    10. BD (   1) C   4 - C   5          1.97455    -0.77360  381(g),386(g),382(v),385(g)
                                                    388(v),163(v),387(g),147(v)
                                                    146(v),95(v),389(v),391(v)
                                                    390(v)
    11. BD (   2) C   4 - C   5          1.66590    -0.30114  376(v),379(v),390(v),389(v)
                                                    97(v),148(v)
    12. BD (   1) C   4 - C   7          1.96133    -0.73559  395(v),393(v),389(g),378(v)
                                                    386(v),383(g),381(g),129(v)
                                                    182(v),95(v),391(g),394(v)
                                                    390(g),199(v)
    13. BD (   1) C   5 - C   6          1.97933    -0.77109  385(v),383(g),375(g),377(v)
                                                    62(v),387(g),388(g),114(v)
                                                    61(v),112(v)
    14. BD (   1) C   5 - H  21          1.98060    -0.62430  381(v),375(v),112(v),383(g)
                                                    146(v),386(g),388(v)
    15. BD (   1) C   6 - H  22          1.98149    -0.62374  383(v),374(v),61(v),129(v)
                                                    386(g),375(g),377(v),387(v)
    16. BD (   1) C   7 - C   8          1.96492    -0.73542  385(g),384(v),394(g),404(v)
                                                    397(v),383(v),392(g),214(v)
                                                    282(v),113(v),396(v),197(v)
                                                    390(g),391(g)
    17. BD (   1) C   7 - N   9          1.98214    -0.86915  384(v),409(v),392(v),302(v)
                                                    383(v),385(g),389(g),395(g)
                                                    303(v),181(v),396(g)
    18. BD (   1) C   7 - H  23          1.96668    -0.58081  381(v),394(v),396(v),393(v)
                                                    385(g),197(v),389(g)
    19. BD (   1) C   8 - C  10          1.97610    -0.79623  397(g),394(g),389(g),407(v)
                                                    163(v),390(v),401(v),231(v)
                                                    232(v),282(v),283(v)
    20. BD (   2) C   8 - C  10          1.64876    -0.31660  405(v),400(v),385(v),284(v)
                                                    384(r),334(v),390(v),391(v)
                                                    235(v),393(g)
    21. BD (   1) C   8 - C  14          1.97088    -0.77858  398(v),404(g),392(g),389(g)
                                                    406(v),266(v),163(v),407(g)
                                                    265(v),391(v),217(v),215(v)
    22. BD (   1) N   9 - C  15          1.99101    -0.93915  390(g),164(v),385(v),163(v)
                                                    396(g),316(v)
    23. BD (   1) N   9 - H  24          1.98611    -0.78055  410(v),164(v),409(v),299(v)
                                                    389(v),395(g),303(v),384(r)
    24. BD (   1) C  10 - C  11          1.98074    -0.79363  392(g),389(v),399(g),403(v)
                                                    249(v),401(g),181(v),180(v)
                                                    248(v),333(v)
    25. BD (   1) C  10 - F  17          1.99620    -1.22370  394(v),214(g),399(v),392(g)
                                                    180(v)
    26. BD (   1) C  11 - C  12          1.97723    -0.77861  398(v),402(g),406(v),397(g)
                                                    401(g),266(v),215(v),403(g)
                                                    265(v),217(v)
    27. BD (   2) C  11 - C  12          1.67877    -0.30504  393(v),405(v),220(v),268(v)
    28. BD (   1) C  11 - H  25          1.97942    -0.63217  392(v),402(v),399(g),398(v)
                                                    248(v),214(v),397(g),403(v)
    29. BD (   1) C  12 - C  13          1.98165    -0.77572  404(g),407(v),399(g),401(v)
                                                    232(v),283(v),406(g),403(g)
                                                    282(v),231(v)
    30. BD (   1) C  12 - H  26          1.98143    -0.62780  404(v),397(v),265(v),231(v)
                                                    402(g),399(g),401(v),406(v)
    31. BD (   1) C  13 - C  14          1.97940    -0.77422  389(v),394(g),402(g),403(v)
                                                    407(g),249(v),406(g),180(v)
                                                    181(v),248(v)
    32. BD (   2) C  13 - C  14          1.66700    -0.30096  400(v),393(v),250(v),182(v)
    33. BD (   1) C  13 - H  27          1.98111    -0.62374  394(v),399(v),248(v),282(v)
                                                    404(g),402(g),403(v),407(v)
    34. BD (   1) C  14 - H  28          1.97961    -0.62932  392(v),402(v),180(v),394(g)
                                                    265(v),404(g),406(v)
    35. BD (   1) C  15 - O  16          1.99730    -0.44455  408(g),197(v)
    36. BD (   2) C  15 - O  16          1.99417    -1.11177  390(v),198(v),299(g),395(g)
    37. BD (   1) C  15 - H  29          1.98835    -0.68144  396(v),198(v),316(v)
    38. CR (   1) C   1                  1.99929   -10.39504  147(v),79(v),378(v),386(v)
                                                    351(v)
    39. CR (   1) C   2                  1.99929   -10.39730  62(v),96(v),381(v),375(v)
                                                    353(v)
    40. CR (   1) C   3                  1.99916   -10.39610  114(v),79(v),385(v),383(v)
                                                    374(v),354(v)
    41. CR (   1) C   4                  1.99911   -10.41983  130(v),96(v),164(v),386(v)
                                                    378(v)
    42. CR (   1) C   5                  1.99917   -10.39458  147(v),114(v),381(v),385(v)
                                                    112(v),375(v),356(v),115(v)
    43. CR (   1) C   6                  1.99929   -10.39619  62(v),130(v),383(v),374(v)
                                                    359(v)
    44. CR (   1) C   7                  1.99906   -10.45161  112(v),180(v),395(v),381(v)
                                                    394(v),383(v),361(v)
    45. CR (   1) C   8                  1.99903   -10.42569  215(v),283(v),166(v),398(v)
                                                    397(v),404(v)
    46. CR (   1) N   9                  1.99940   -14.60646  363(v),303(v),166(v),300(v)
    47. CR (   1) C  10                  1.99858   -10.51649  398(g),181(v),232(v),392(g)
                                                    397(g),389(v),394(v),399(v)
    48. CR (   1) C  11                  1.99919   -10.40341  215(v),249(v),392(v),402(v)
                                                    398(v),364(v)
    49. CR (   1) C  12                  1.99930   -10.40124  266(v),232(v),404(v),397(v)
                                                    367(v)
    50. CR (   1) C  13                  1.99929   -10.39569  249(v),283(v),394(v),369(v)
                                                    399(v),286(v)
    51. CR (   1) C  14                  1.99919   -10.40072  181(v),266(v),389(v),392(v)
                                                    370(v),402(v)
    52. CR (   1) C  15                  1.99948   -10.52192  390(v),373(v)
    53. CR (   1) O  16                  1.99981   -19.36803  299(v)
    54. CR (   1) F  17                  1.99991   -24.99963  214(v)
    55. LP (   1) N   9                  1.70233    -0.32418  408(v),389(v),391(v),301(v)
                                                    165(v)
    56. LP (   1) O  16                  1.98853    -0.82203  299(v),310(v),300(v),410(v)
    57. LP (   2) O  16                  1.90625    -0.34530  395(v),410(v),300(v),390(r)
                                                    313(v)
    58. LP (   1) F  17                  1.98893    -1.15356  214(v),392(v),397(v)
    59. LP (   2) F  17                  1.96771    -0.54263  397(v),392(v),217(v),215(v)
    60. LP (   3) F  17                  1.92459    -0.53644  393(v),216(v)
    61. RY*(   1) C   1                  0.00544     1.10370   
    62. RY*(   2) C   1                  0.00193     1.40839   
    63. RY*(   3) C   1                  0.00083     0.48317   
    64. RY*(   4) C   1                  0.00054     1.68778   
    65. RY*(   5) C   1                  0.00043     0.90361   
    66. RY*(   6) C   1                  0.00037     1.24022   
    67. RY*(   7) C   1                  0.00018     1.32162   
    68. RY*(   8) C   1                  0.00007     2.85071   
    69. RY*(   9) C   1                  0.00006     1.29351   
    70. RY*(  10) C   1                  0.00000     2.37350   
    71. RY*(  11) C   1                  0.00000    22.62997   
    72. RY*(  12) C   1                  0.00000     2.29108   
    73. RY*(  13) C   1                  0.00001     1.83243   
    74. RY*(  14) C   1                  0.00000     1.62835   
    75. RY*(  15) C   1                  0.00001     1.71817   
    76. RY*(  16) C   1                  0.00001     0.40374   
    77. RY*(  17) C   1                  0.00000     2.02186   
    78. RY*(   1) C   2                  0.00580     1.08241   
    79. RY*(   2) C   2                  0.00202     1.40211   
    80. RY*(   3) C   2                  0.00090     0.68116   
    81. RY*(   4) C   2                  0.00054     1.50355   
    82. RY*(   5) C   2                  0.00046     1.19383   
    83. RY*(   6) C   2                  0.00026     1.10705   
    84. RY*(   7) C   2                  0.00014     1.58138   
    85. RY*(   8) C   2                  0.00008     2.17709   
    86. RY*(   9) C   2                  0.00005     1.62167   
    87. RY*(  10) C   2                  0.00003     1.91814   
    88. RY*(  11) C   2                  0.00001     0.63790   
    89. RY*(  12) C   2                  0.00001     2.61291   
    90. RY*(  13) C   2                  0.00000    22.46910   
    91. RY*(  14) C   2                  0.00001     1.65400   
    92. RY*(  15) C   2                  0.00000     1.59407   
    93. RY*(  16) C   2                  0.00000     2.53431   
    94. RY*(  17) C   2                  0.00000     1.40556   
    95. RY*(   1) C   3                  0.00560     1.07735   
    96. RY*(   2) C   3                  0.00211     1.14319   
    97. RY*(   3) C   3                  0.00109     0.74561   
    98. RY*(   4) C   3                  0.00057     1.34398   
    99. RY*(   5) C   3                  0.00049     1.26294   
   100. RY*(   6) C   3                  0.00030     1.08605   
   101. RY*(   7) C   3                  0.00016     1.03081   
   102. RY*(   8) C   3                  0.00013     3.18454   
   103. RY*(   9) C   3                  0.00009     1.02199   
   104. RY*(  10) C   3                  0.00006     2.14946   
   105. RY*(  11) C   3                  0.00004     0.80889   
   106. RY*(  12) C   3                  0.00005     2.31073   
   107. RY*(  13) C   3                  0.00002     1.49969   
   108. RY*(  14) C   3                  0.00002     1.81411   
   109. RY*(  15) C   3                  0.00001     2.67648   
   110. RY*(  16) C   3                  0.00001     2.71712   
   111. RY*(  17) C   3                  0.00000    22.25336   
   112. RY*(   1) C   4                  0.00705     1.25849   
   113. RY*(   2) C   4                  0.00340     0.69772   
   114. RY*(   3) C   4                  0.00310     1.21471   
   115. RY*(   4) C   4                  0.00102     1.01626   
   116. RY*(   5) C   4                  0.00067     1.70396   
   117. RY*(   6) C   4                  0.00032     1.86519   
   118. RY*(   7) C   4                  0.00023     1.38040   
   119. RY*(   8) C   4                  0.00019     1.31862   
   120. RY*(   9) C   4                  0.00016     1.21449   
   121. RY*(  10) C   4                  0.00013     0.99836   
   122. RY*(  11) C   4                  0.00008     2.30743   
   123. RY*(  12) C   4                  0.00009     1.67703   
   124. RY*(  13) C   4                  0.00008     3.58953   
   125. RY*(  14) C   4                  0.00006     3.36799   
   126. RY*(  15) C   4                  0.00003     2.83650   
   127. RY*(  16) C   4                  0.00001     2.82088   
   128. RY*(  17) C   4                  0.00000    21.08852   
   129. RY*(   1) C   5                  0.00589     1.07960   
   130. RY*(   2) C   5                  0.00215     1.13594   
   131. RY*(   3) C   5                  0.00138     0.67443   
   132. RY*(   4) C   5                  0.00055     1.46763   
   133. RY*(   5) C   5                  0.00050     0.98254   
   134. RY*(   6) C   5                  0.00026     1.38177   
   135. RY*(   7) C   5                  0.00016     2.18333   
   136. RY*(   8) C   5                  0.00014     0.57883   
   137. RY*(   9) C   5                  0.00010     2.75874   
   138. RY*(  10) C   5                  0.00007     1.53477   
   139. RY*(  11) C   5                  0.00005     1.28622   
   140. RY*(  12) C   5                  0.00003     2.00990   
   141. RY*(  13) C   5                  0.00001     2.68856   
   142. RY*(  14) C   5                  0.00002     1.51948   
   143. RY*(  15) C   5                  0.00001     2.72411   
   144. RY*(  16) C   5                  0.00001     1.62102   
   145. RY*(  17) C   5                  0.00000    22.20917   
   146. RY*(   1) C   6                  0.00571     1.08964   
   147. RY*(   2) C   6                  0.00196     1.41659   
   148. RY*(   3) C   6                  0.00078     0.50535   
   149. RY*(   4) C   6                  0.00059     1.67953   
   150. RY*(   5) C   6                  0.00045     1.12558   
   151. RY*(   6) C   6                  0.00027     1.11575   
   152. RY*(   7) C   6                  0.00016     1.63253   
   153. RY*(   8) C   6                  0.00008     2.15085   
   154. RY*(   9) C   6                  0.00004     1.83713   
   155. RY*(  10) C   6                  0.00003     0.92579   
   156. RY*(  11) C   6                  0.00002     1.61446   
   157. RY*(  12) C   6                  0.00000     2.37075   
   158. RY*(  13) C   6                  0.00000     1.38903   
   159. RY*(  14) C   6                  0.00001     2.32784   
   160. RY*(  15) C   6                  0.00001     1.61409   
   161. RY*(  16) C   6                  0.00000     1.92681   
   162. RY*(  17) C   6                  0.00000    22.48763   
   163. RY*(   1) C   7                  0.01054     0.99678   
   164. RY*(   2) C   7                  0.00456     0.86020   
   165. RY*(   3) C   7                  0.00292     0.86942   
   166. RY*(   4) C   7                  0.00236     0.73383   
   167. RY*(   5) C   7                  0.00147     0.80592   
   168. RY*(   6) C   7                  0.00115     1.04196   
   169. RY*(   7) C   7                  0.00092     1.76190   
   170. RY*(   8) C   7                  0.00052     1.23555   
   171. RY*(   9) C   7                  0.00033     1.41441   
   172. RY*(  10) C   7                  0.00024     2.10775   
   173. RY*(  11) C   7                  0.00016     2.41270   
   174. RY*(  12) C   7                  0.00015     2.13179   
   175. RY*(  13) C   7                  0.00012     2.03517   
   176. RY*(  14) C   7                  0.00008     1.91696   
   177. RY*(  15) C   7                  0.00006     2.25121   
   178. RY*(  16) C   7                  0.00003     6.65734   
   179. RY*(  17) C   7                  0.00001    17.78456   
   180. RY*(   1) C   8                  0.00563     1.28189   
   181. RY*(   2) C   8                  0.00368     1.26551   
   182. RY*(   3) C   8                  0.00342     0.77880   
   183. RY*(   4) C   8                  0.00072     0.99608   
   184. RY*(   5) C   8                  0.00065     1.57974   
   185. RY*(   6) C   8                  0.00037     1.42782   
   186. RY*(   7) C   8                  0.00022     1.84597   
   187. RY*(   8) C   8                  0.00020     1.51902   
   188. RY*(   9) C   8                  0.00015     2.17244   
   189. RY*(  10) C   8                  0.00014     2.26540   
   190. RY*(  11) C   8                  0.00007     2.53907   
   191. RY*(  12) C   8                  0.00006     1.85752   
   192. RY*(  13) C   8                  0.00007     3.15657   
   193. RY*(  14) C   8                  0.00003     2.35484   
   194. RY*(  15) C   8                  0.00002     3.26809   
   195. RY*(  16) C   8                  0.00001     2.84911   
   196. RY*(  17) C   8                  0.00001    19.28527   
   197. RY*(   1) N   9                  0.00460     0.65078   
   198. RY*(   2) N   9                  0.00363     1.07248   
   199. RY*(   3) N   9                  0.00195     1.11259   
   200. RY*(   4) N   9                  0.00111     1.61425   
   201. RY*(   5) N   9                  0.00036     1.51146   
   202. RY*(   6) N   9                  0.00022     2.55467   
   203. RY*(   7) N   9                  0.00015     1.84248   
   204. RY*(   8) N   9                  0.00009     1.59886   
   205. RY*(   9) N   9                  0.00007     1.24599   
   206. RY*(  10) N   9                  0.00004     2.62481   
   207. RY*(  11) N   9                  0.00003     1.84698   
   208. RY*(  12) N   9                  0.00003     2.63300   
   209. RY*(  13) N   9                  0.00000     3.69685   
   210. RY*(  14) N   9                  0.00001     2.24679   
   211. RY*(  15) N   9                  0.00000    34.99463   
   212. RY*(  16) N   9                  0.00001     3.09260   
   213. RY*(  17) N   9                  0.00001     3.93513   
   214. RY*(   1) C  10                  0.00911     1.15992   
   215. RY*(   2) C  10                  0.00362     1.55706   
   216. RY*(   3) C  10                  0.00276     1.56940   
   217. RY*(   4) C  10                  0.00207     2.05646   
   218. RY*(   5) C  10                  0.00127     1.93269   
   219. RY*(   6) C  10                  0.00107     1.33803   
   220. RY*(   7) C  10                  0.00032     0.83818   
   221. RY*(   8) C  10                  0.00023     1.74000   
   222. RY*(   9) C  10                  0.00020     0.94400   
   223. RY*(  10) C  10                  0.00012     1.83561   
   224. RY*(  11) C  10                  0.00008     0.75738   
   225. RY*(  12) C  10                  0.00008     2.27867   
   226. RY*(  13) C  10                  0.00005     5.19765   
   227. RY*(  14) C  10                  0.00001     2.75571   
   228. RY*(  15) C  10                  0.00001    17.72372   
   229. RY*(  16) C  10                  0.00002     1.44145   
   230. RY*(  17) C  10                  0.00001     2.56550   
   231. RY*(   1) C  11                  0.00495     1.17691   
   232. RY*(   2) C  11                  0.00247     1.21587   
   233. RY*(   3) C  11                  0.00085     0.77974   
   234. RY*(   4) C  11                  0.00053     0.87095   
   235. RY*(   5) C  11                  0.00051     1.43710   
   236. RY*(   6) C  11                  0.00024     2.57342   
   237. RY*(   7) C  11                  0.00019     1.36204   
   238. RY*(   8) C  11                  0.00011     0.63108   
   239. RY*(   9) C  11                  0.00007     0.98971   
   240. RY*(  10) C  11                  0.00004     1.50750   
   241. RY*(  11) C  11                  0.00004     3.90650   
   242. RY*(  12) C  11                  0.00003     2.42218   
   243. RY*(  13) C  11                  0.00001     2.06501   
   244. RY*(  14) C  11                  0.00000     0.96924   
   245. RY*(  15) C  11                  0.00000     2.91656   
   246. RY*(  16) C  11                  0.00001     1.67397   
   247. RY*(  17) C  11                  0.00000    20.94424   
   248. RY*(   1) C  12                  0.00512     1.10488   
   249. RY*(   2) C  12                  0.00206     1.39513   
   250. RY*(   3) C  12                  0.00069     0.86570   
   251. RY*(   4) C  12                  0.00057     1.33620   
   252. RY*(   5) C  12                  0.00042     1.27847   
   253. RY*(   6) C  12                  0.00032     0.97398   
   254. RY*(   7) C  12                  0.00016     1.54149   
   255. RY*(   8) C  12                  0.00007     1.59551   
   256. RY*(   9) C  12                  0.00005     2.64867   
   257. RY*(  10) C  12                  0.00002     2.62976   
   258. RY*(  11) C  12                  0.00000    21.69581   
   259. RY*(  12) C  12                  0.00000     1.89489   
   260. RY*(  13) C  12                  0.00001     1.68956   
   261. RY*(  14) C  12                  0.00001     0.39750   
   262. RY*(  15) C  12                  0.00001     2.08016   
   263. RY*(  16) C  12                  0.00001     1.46217   
   264. RY*(  17) C  12                  0.00000     2.64078   
   265. RY*(   1) C  13                  0.00557     1.10931   
   266. RY*(   2) C  13                  0.00201     1.38316   
   267. RY*(   3) C  13                  0.00087     0.75472   
   268. RY*(   4) C  13                  0.00051     1.44533   
   269. RY*(   5) C  13                  0.00036     1.27626   
   270. RY*(   6) C  13                  0.00027     1.21096   
   271. RY*(   7) C  13                  0.00014     1.14216   
   272. RY*(   8) C  13                  0.00007     1.92016   
   273. RY*(   9) C  13                  0.00006     2.62449   
   274. RY*(  10) C  13                  0.00003     2.06243   
   275. RY*(  11) C  13                  0.00002     0.51344   
   276. RY*(  12) C  13                  0.00001     2.04489   
   277. RY*(  13) C  13                  0.00000     1.43270   
   278. RY*(  14) C  13                  0.00001     2.12794   
   279. RY*(  15) C  13                  0.00000    22.35715   
   280. RY*(  16) C  13                  0.00001     1.62546   
   281. RY*(  17) C  13                  0.00000     2.20220   
   282. RY*(   1) C  14                  0.00547     1.11966   
   283. RY*(   2) C  14                  0.00221     1.17003   
   284. RY*(   3) C  14                  0.00084     0.86144   
   285. RY*(   4) C  14                  0.00059     1.32251   
   286. RY*(   5) C  14                  0.00057     1.10075   
   287. RY*(   6) C  14                  0.00024     0.93596   
   288. RY*(   7) C  14                  0.00022     0.71311   
   289. RY*(   8) C  14                  0.00013     2.65764   
   290. RY*(   9) C  14                  0.00009     1.90248   
   291. RY*(  10) C  14                  0.00007     2.34729   
   292. RY*(  11) C  14                  0.00007     1.13831   
   293. RY*(  12) C  14                  0.00003     2.42446   
   294. RY*(  13) C  14                  0.00003     2.09320   
   295. RY*(  14) C  14                  0.00001     2.60250   
   296. RY*(  15) C  14                  0.00000    21.12349   
   297. RY*(  16) C  14                  0.00001     2.52906   
   298. RY*(  17) C  14                  0.00001     2.06845   
   299. RY*(   1) C  15                  0.00936     1.33093   
   300. RY*(   2) C  15                  0.00705     1.51407   
   301. RY*(   3) C  15                  0.00634     1.55256   
   302. RY*(   4) C  15                  0.00237     1.08398   
   303. RY*(   5) C  15                  0.00102     1.78577   
   304. RY*(   6) C  15                  0.00032     1.51399   
   305. RY*(   7) C  15                  0.00011     1.27916   
   306. RY*(   8) C  15                  0.00009     1.81605   
   307. RY*(   9) C  15                  0.00005     1.17442   
   308. RY*(  10) C  15                  0.00004     1.38019   
   309. RY*(  11) C  15                  0.00001     2.05958   
   310. RY*(  12) C  15                  0.00001     3.80841   
   311. RY*(  13) C  15                  0.00002     1.70920   
   312. RY*(  14) C  15                  0.00001     1.53353   
   313. RY*(  15) C  15                  0.00001     0.73986   
   314. RY*(  16) C  15                  0.00001     2.29728   
   315. RY*(  17) C  15                  0.00000    19.58000   
   316. RY*(   1) O  16                  0.00274     0.75876   
   317. RY*(   2) O  16                  0.00082     0.59092   
   318. RY*(   3) O  16                  0.00073     0.75723   
   319. RY*(   4) O  16                  0.00012     1.26089   
   320. RY*(   5) O  16                  0.00006     1.14939   
   321. RY*(   6) O  16                  0.00004     1.55377   
   322. RY*(   7) O  16                  0.00001     1.01381   
   323. RY*(   8) O  16                  0.00001     0.99967   
   324. RY*(   9) O  16                  0.00000     5.03721   
   325. RY*(  10) O  16                  0.00000     5.18139   
   326. RY*(  11) O  16                  0.00000    49.71733   
   327. RY*(  12) O  16                  0.00001     4.94392   
   328. RY*(  13) O  16                  0.00000     3.02161   
   329. RY*(  14) O  16                  0.00001     3.33850   
   330. RY*(  15) O  16                  0.00000     3.12649   
   331. RY*(  16) O  16                  0.00000     2.95544   
   332. RY*(  17) O  16                  0.00000     3.23020   
   333. RY*(   1) F  17                  0.00264     0.67911   
   334. RY*(   2) F  17                  0.00215     0.72127   
   335. RY*(   3) F  17                  0.00072     0.59420   
   336. RY*(   4) F  17                  0.00036     1.36258   
   337. RY*(   5) F  17                  0.00007     1.41124   
   338. RY*(   6) F  17                  0.00004     3.91633   
   339. RY*(   7) F  17                  0.00005     1.84691   
   340. RY*(   8) F  17                  0.00000     6.35108   
   341. RY*(   9) F  17                  0.00001     5.72300   
   342. RY*(  10) F  17                  0.00001     1.53136   
   343. RY*(  11) F  17                  0.00000    66.58000   
   344. RY*(  12) F  17                  0.00000     5.35307   
   345. RY*(  13) F  17                  0.00000     3.96470   
   346. RY*(  14) F  17                  0.00000     3.82275   
   347. RY*(  15) F  17                  0.00001     3.80400   
   348. RY*(  16) F  17                  0.00000     3.79566   
   349. RY*(  17) F  17                  0.00000     3.90589   
   350. RY*(   1) H  18                  0.00038     0.86402   
   351. RY*(   2) H  18                  0.00022     1.87741   
   352. RY*(   1) H  19                  0.00049     0.80737   
   353. RY*(   2) H  19                  0.00022     1.94972   
   354. RY*(   1) H  20                  0.00090     1.31592   
   355. RY*(   2) H  20                  0.00016     1.48833   
   356. RY*(   1) H  21                  0.00059     1.45257   
   357. RY*(   2) H  21                  0.00021     1.38965   
   358. RY*(   1) H  22                  0.00047     0.80039   
   359. RY*(   2) H  22                  0.00022     1.94897   
   360. RY*(   1) H  23                  0.00187     0.61314   
   361. RY*(   2) H  23                  0.00022     2.41771   
   362. RY*(   1) H  24                  0.00257     0.56915   
   363. RY*(   2) H  24                  0.00041     2.25169   
   364. RY*(   1) H  25                  0.00068     1.01962   
   365. RY*(   2) H  25                  0.00020     1.67331   
   366. RY*(   1) H  26                  0.00040     0.96598   
   367. RY*(   2) H  26                  0.00022     1.77453   
   368. RY*(   1) H  27                  0.00041     0.82256   
   369. RY*(   2) H  27                  0.00022     1.94907   
   370. RY*(   1) H  28                  0.00088     1.35611   
   371. RY*(   2) H  28                  0.00019     1.50586   
   372. RY*(   1) H  29                  0.00113     0.57357   
   373. RY*(   2) H  29                  0.00024     2.17844   
   374. BD*(   1) C   1 - C   2          0.01533     0.61466   
   375. BD*(   1) C   1 - C   6          0.01541     0.61392   
   376. BD*(   2) C   1 - C   6          0.32131     0.05197  384(v),379(v),63(g),148(g)
                                                    76(g)
   377. BD*(   1) C   1 - H  18          0.01146     0.61377   
   378. BD*(   1) C   2 - C   3          0.01517     0.61143   
   379. BD*(   2) C   2 - C   3          0.32140     0.04989  384(v),376(v),80(g),405(r)
                                                    98(g),97(g),393(r)
   380. BD*(   1) C   2 - H  19          0.01121     0.60820   
   381. BD*(   1) C   3 - C   4          0.02566     0.60033   
   382. BD*(   1) C   3 - H  20          0.01220     0.60617   
   383. BD*(   1) C   4 - C   5          0.02271     0.60517   
   384. BD*(   2) C   4 - C   5          0.35146     0.05050  379(v),376(v),393(r),131(g)
                                                    390(v),389(v),97(v),148(v)
                                                    113(g),136(g)
   385. BD*(   1) C   4 - C   7          0.02890     0.48873   
   386. BD*(   1) C   5 - C   6          0.01487     0.61107   
   387. BD*(   1) C   5 - H  21          0.01184     0.60787   
   388. BD*(   1) C   6 - H  22          0.01106     0.61083   
   389. BD*(   1) C   7 - C   8          0.03910     0.47464   
   390. BD*(   1) C   7 - N   9          0.03107     0.42589   
   391. BD*(   1) C   7 - H  23          0.02775     0.44152   
   392. BD*(   1) C   8 - C  10          0.03394     0.57729   
   393. BD*(   2) C   8 - C  10          0.39278     0.03344  400(v),405(v),384(r),385(v)
                                                    408(r),391(v),216(g),379(r)
                                                    219(g),284(v),334(v),185(g)
                                                    390(v)
   394. BD*(   1) C   8 - C  14          0.02118     0.59664   
   395. BD*(   1) N   9 - C  15          0.05233     0.53506   
   396. BD*(   1) N   9 - H  24          0.01584     0.53505   
   397. BD*(   1) C  10 - C  11          0.02636     0.57942   
   398. BD*(   1) C  10 - F  17          0.02391     0.37726   
   399. BD*(   1) C  11 - C  12          0.01370     0.60864   
   400. BD*(   2) C  11 - C  12          0.34247     0.04392  405(v),393(v),233(g),251(g)
                                                    261(g)
   401. BD*(   1) C  11 - H  25          0.00993     0.59394   
   402. BD*(   1) C  12 - C  13          0.01508     0.61417   
   403. BD*(   1) C  12 - H  26          0.01094     0.61029   
   404. BD*(   1) C  13 - C  14          0.01483     0.61196   
   405. BD*(   2) C  13 - C  14          0.33383     0.04813  400(v),393(v),267(g),379(r)
                                                    285(g),408(r),275(g),250(v)
   406. BD*(   1) C  13 - H  27          0.01130     0.60923   
   407. BD*(   1) C  14 - H  28          0.01189     0.60804   
   408. BD*(   1) C  15 - O  16          0.26229     0.02783  301(g),318(g),304(g),393(r)
                                                    405(r)
   409. BD*(   2) C  15 - O  16          0.00538     0.62013   
   410. BD*(   1) C  15 - H  29          0.03737     0.53115   
       -------------------------------
              Total Lewis  116.84225  ( 97.3685%)
        Valence non-Lewis    2.92327  (  2.4361%)
        Rydberg non-Lewis    0.23448  (  0.1954%)
       -------------------------------
            Total unit  1  120.00000  (100.0000%)
           Charge unit  1    0.00000
 D1PCM: PCM CHGder 1st derivatives, ID1Alg=3 FixD1E=F DoIter=F DoCFld=F I1PDM=0.
 Calling FoFJK, ICntrl=      2127 FMM=F ISym2X=0 I1Cent= 0 IOpClX= 0 NMat=1 NMatS=1 NMatT=0.
 -------------------------------------------------------------------
 Center     Atomic                   Forces (Hartrees/Bohr)
 Number     Number              X              Y              Z
 -------------------------------------------------------------------
      1        6          -0.037745764   -0.045629464    0.022131188
      2        6          -0.042378899    0.009288971    0.047912050
      3        6          -0.005344667    0.056363446    0.029071306
      4        6           0.021265193    0.034291786   -0.008139915
      5        6           0.041326309   -0.013741632   -0.048903800
      6        6           0.004703474   -0.058962293   -0.028082430
      7        6          -0.009955931    0.010654230    0.018687670
      8        6           0.013061789   -0.022692847    0.010859208
      9        7          -0.016344628   -0.029451085    0.038016844
     10        6           0.017363897   -0.051404917   -0.030798495
     11        6          -0.018770369   -0.003763348   -0.058141264
     12        6          -0.036748581    0.048115537   -0.029110785
     13        6          -0.016235421    0.052247157    0.032407794
     14        6           0.021001722    0.006479839    0.067638776
     15        6          -0.006195954    0.017036330   -0.106122702
     16        8           0.010307582    0.002067089    0.028139209
     17        9          -0.010798676    0.029008046    0.014141364
     18        1           0.031313318    0.039360939   -0.017506097
     19        1           0.033012550   -0.009344855   -0.039118623
     20        1           0.003998232   -0.048859953   -0.022698585
     21        1          -0.034638338    0.008248719    0.040210713
     22        1          -0.003296604    0.047627223    0.022500707
     23        1           0.004092513    0.003305355    0.003267787
     24        1           0.004235928    0.012215174   -0.039475471
     25        1           0.013887769    0.007244483    0.049827865
     26        1           0.028675888   -0.037136944    0.023498849
     27        1           0.013114233   -0.042266231   -0.028236131
     28        1          -0.017291368   -0.003816509   -0.050376823
     29        1          -0.005615195   -0.016484244    0.058399792
 -------------------------------------------------------------------
 Cartesian Forces:  Max     0.106122702 RMS     0.032526592

 GradGradGradGradGradGradGradGradGradGradGradGradGradGradGradGradGradGrad
 Berny optimization.
 FormGI is forming the generalized inverse of G from B-inverse, IUseBI=4.
 Internal  Forces:  Max     0.060090977 RMS     0.016024920
 Search for a local minimum.
 Step number   1 out of a maximum of  158
 All quantities printed in internal units (Hartrees-Bohrs-Radians)
 Mixed Optimization -- RFO/linear search
 Second derivative matrix not updated -- first step.
 ITU=  0
     Eigenvalues ---    0.00856   0.00957   0.01317   0.01476   0.01531
     Eigenvalues ---    0.01739   0.01909   0.01931   0.01942   0.01963
     Eigenvalues ---    0.01964   0.01974   0.01994   0.02003   0.02017
     Eigenvalues ---    0.02023   0.02030   0.02031   0.02034   0.02034
     Eigenvalues ---    0.02036   0.02044   0.02376   0.02376   0.05134
     Eigenvalues ---    0.06397   0.07028   0.15991   0.16000   0.16000
     Eigenvalues ---    0.16000   0.16000   0.16000   0.16000   0.16000
     Eigenvalues ---    0.16000   0.16000   0.16000   0.18451   0.19255
     Eigenvalues ---    0.22000   0.22000   0.22000   0.22000   0.22002
     Eigenvalues ---    0.22488   0.23471   0.24477   0.24996   0.25000
     Eigenvalues ---    0.25000   0.33106   0.33944   0.34285   0.40377
     Eigenvalues ---    0.40448   0.40570   0.40573   0.41231   0.43606
     Eigenvalues ---    0.43814   0.44134   0.44162   0.44212   0.44237
     Eigenvalues ---    0.44273   0.44274   0.44288   0.44292   0.44321
     Eigenvalues ---    0.44340   0.44343   0.44350   0.44666   0.44780
     Eigenvalues ---    0.44916   0.44997   0.53354   0.55386   0.65874
     Eigenvalues ---    0.83752
 RFO step:  Lambda=-7.46917286D-02 EMin= 8.56452974D-03
 Linear search not attempted -- first point.
 Maximum step size (   0.300) exceeded in Quadratic search.
    -- Step size scaled by   0.772
 Iteration  1 RMS(Cart)=  0.02988961 RMS(Int)=  0.00058080
 Iteration  2 RMS(Cart)=  0.00069899 RMS(Int)=  0.00003052
 Iteration  3 RMS(Cart)=  0.00000091 RMS(Int)=  0.00003051
 Variable       Old X    -DE/DX   Delta X   Delta X   Delta X     New X
                                 (Linear)    (Quad)   (Total)
    R1        2.65277  -0.00954   0.00000  -0.01385  -0.01386   2.63890
    R2        2.65414  -0.01171   0.00000  -0.01709  -0.01709   2.63705
    R3        1.92750   0.05326   0.00000   0.07933   0.07933   2.00683
    R4        2.65476  -0.01281   0.00000  -0.01889  -0.01889   2.63586
    R5        1.92961   0.05203   0.00000   0.07776   0.07776   2.00737
    R6        2.67139  -0.01435   0.00000  -0.02192  -0.02192   2.64947
    R7        1.92902   0.05402   0.00000   0.08066   0.08066   2.00967
    R8        2.66866  -0.01554   0.00000  -0.02364  -0.02363   2.64503
    R9        2.80724   0.02179   0.00000   0.04060   0.04060   2.84784
   R10        2.65584  -0.01128   0.00000  -0.01668  -0.01668   2.63916
   R11        1.92807   0.05369   0.00000   0.08005   0.08005   2.00812
   R12        1.92828   0.05277   0.00000   0.07871   0.07871   2.00699
   R13        2.82166   0.01771   0.00000   0.03367   0.03367   2.85533
   R14        2.69914   0.02821   0.00000   0.04470   0.04470   2.74385
   R15        2.06852   0.00101   0.00000   0.00186   0.00186   2.07037
   R16        2.67468  -0.02203   0.00000  -0.03415  -0.03412   2.64056
   R17        2.67202  -0.01663   0.00000  -0.02552  -0.02552   2.64650
   R18        2.54791  -0.00298   0.00000  -0.00365  -0.00365   2.54425
   R19        1.83325   0.04135   0.00000   0.05247   0.05247   1.88571
   R20        2.65802  -0.01855   0.00000  -0.02780  -0.02777   2.63025
   R21        2.46574   0.03357   0.00000   0.03532   0.03532   2.50106
   R22        2.65345  -0.01271   0.00000  -0.01843  -0.01843   2.63501
   R23        1.92995   0.05213   0.00000   0.07796   0.07796   2.00791
   R24        2.65093  -0.00959   0.00000  -0.01351  -0.01354   2.63739
   R25        1.92811   0.05246   0.00000   0.07821   0.07821   2.00632
   R26        2.65527  -0.01202   0.00000  -0.01748  -0.01751   2.63776
   R27        1.92829   0.05249   0.00000   0.07829   0.07829   2.00658
   R28        1.92747   0.05332   0.00000   0.07941   0.07941   2.00688
   R29        2.35953  -0.02852   0.00000  -0.02412  -0.02412   2.33541
   R30        1.92872   0.06009   0.00000   0.08968   0.08968   2.01840
    A1        2.09257  -0.00101   0.00000  -0.00191  -0.00192   2.09065
    A2        2.09580   0.00043   0.00000   0.00071   0.00072   2.09652
    A3        2.09481   0.00058   0.00000   0.00120   0.00120   2.09602
    A4        2.09498   0.00035   0.00000   0.00136   0.00136   2.09633
    A5        2.09405   0.00057   0.00000   0.00176   0.00177   2.09582
    A6        2.09416  -0.00092   0.00000  -0.00313  -0.00312   2.09103
    A7        2.10690  -0.00132   0.00000  -0.00365  -0.00365   2.10325
    A8        2.08292   0.00051   0.00000   0.00131   0.00131   2.08423
    A9        2.09337   0.00082   0.00000   0.00234   0.00234   2.09570
   A10        2.07020   0.00288   0.00000   0.00638   0.00640   2.07660
   A11        2.11518  -0.00374   0.00000  -0.00864  -0.00865   2.10653
   A12        2.09779   0.00085   0.00000   0.00227   0.00226   2.10005
   A13        2.10664  -0.00079   0.00000  -0.00228  -0.00228   2.10437
   A14        2.09412  -0.00087   0.00000  -0.00303  -0.00303   2.09110
   A15        2.08241   0.00166   0.00000   0.00531   0.00531   2.08772
   A16        2.09507  -0.00011   0.00000   0.00011   0.00010   2.09517
   A17        2.09463   0.00053   0.00000   0.00151   0.00151   2.09614
   A18        2.09348  -0.00042   0.00000  -0.00161  -0.00161   2.09188
   A19        1.93332   0.00190   0.00000   0.00322   0.00327   1.93659
   A20        1.89693   0.00479   0.00000   0.01406   0.01404   1.91096
   A21        1.89828  -0.00429   0.00000  -0.01573  -0.01585   1.88243
   A22        2.00044  -0.00775   0.00000  -0.02277  -0.02272   1.97773
   A23        1.88115   0.00094   0.00000   0.00049   0.00057   1.88172
   A24        1.84971   0.00440   0.00000   0.02091   0.02095   1.87066
   A25        2.10369  -0.00503   0.00000  -0.01136  -0.01138   2.09231
   A26        2.11268   0.00733   0.00000   0.01802   0.01800   2.13068
   A27        2.06670  -0.00231   0.00000  -0.00668  -0.00666   2.06004
   A28        2.15060   0.00297   0.00000   0.00778   0.00778   2.15838
   A29        2.07347   0.00211   0.00000   0.00796   0.00796   2.08143
   A30        2.05836  -0.00507   0.00000  -0.01568  -0.01568   2.04268
   A31        2.10454   0.00833   0.00000   0.01864   0.01869   2.12324
   A32        2.11239  -0.01105   0.00000  -0.02568  -0.02571   2.08668
   A33        2.06625   0.00272   0.00000   0.00704   0.00702   2.07327
   A34        2.09812  -0.00461   0.00000  -0.01184  -0.01182   2.08631
   A35        2.09759  -0.00078   0.00000  -0.00420  -0.00421   2.09338
   A36        2.08747   0.00538   0.00000   0.01604   0.01603   2.10350
   A37        2.09197  -0.00046   0.00000   0.00052   0.00049   2.09246
   A38        2.09554  -0.00108   0.00000  -0.00457  -0.00456   2.09098
   A39        2.09567   0.00154   0.00000   0.00406   0.00407   2.09974
   A40        2.09399  -0.00112   0.00000  -0.00123  -0.00129   2.09270
   A41        2.09511   0.00114   0.00000   0.00253   0.00256   2.09767
   A42        2.09409  -0.00002   0.00000  -0.00130  -0.00127   2.09282
   A43        2.11102   0.00016   0.00000   0.00062   0.00059   2.11161
   A44        2.09540  -0.00253   0.00000  -0.00835  -0.00834   2.08706
   A45        2.07676   0.00237   0.00000   0.00775   0.00776   2.08451
   A46        2.07972   0.02138   0.00000   0.05599   0.05599   2.13571
   A47        2.10855  -0.02047   0.00000  -0.06016  -0.06016   2.04839
   A48        2.09490  -0.00091   0.00000   0.00418   0.00418   2.09908
    D1       -0.00039  -0.00008   0.00000  -0.00065  -0.00065  -0.00104
    D2        3.14088   0.00015   0.00000   0.00124   0.00123  -3.14107
    D3        3.14035  -0.00012   0.00000  -0.00096  -0.00096   3.13939
    D4       -0.00156   0.00011   0.00000   0.00092   0.00092  -0.00064
    D5        0.00158  -0.00014   0.00000  -0.00113  -0.00112   0.00045
    D6       -3.14076   0.00001   0.00000   0.00011   0.00011  -3.14064
    D7       -3.13917  -0.00010   0.00000  -0.00081  -0.00081  -3.13998
    D8        0.00168   0.00005   0.00000   0.00043   0.00043   0.00211
    D9       -0.00322   0.00037   0.00000   0.00298   0.00297  -0.00024
   D10        3.13899   0.00050   0.00000   0.00407   0.00407  -3.14013
   D11        3.13869   0.00013   0.00000   0.00109   0.00109   3.13978
   D12       -0.00228   0.00027   0.00000   0.00219   0.00219  -0.00010
   D13        0.00552  -0.00041   0.00000  -0.00343  -0.00343   0.00209
   D14       -3.14141  -0.00012   0.00000  -0.00095  -0.00096   3.14081
   D15       -3.13669  -0.00055   0.00000  -0.00453  -0.00453  -3.14122
   D16       -0.00044  -0.00026   0.00000  -0.00205  -0.00206  -0.00250
   D17       -0.00433   0.00019   0.00000   0.00164   0.00164  -0.00269
   D18        3.14046   0.00011   0.00000   0.00097   0.00098   3.14144
   D19       -3.14063  -0.00008   0.00000  -0.00078  -0.00079  -3.14142
   D20        0.00416  -0.00017   0.00000  -0.00145  -0.00146   0.00271
   D21        1.15335  -0.00193   0.00000  -0.00625  -0.00626   1.14709
   D22       -1.05916   0.00318   0.00000   0.01044   0.01038  -1.04878
   D23       -3.06543  -0.00229   0.00000  -0.01341  -0.01333  -3.07876
   D24       -1.99367  -0.00163   0.00000  -0.00372  -0.00374  -1.99741
   D25        2.07700   0.00348   0.00000   0.01296   0.01290   2.08990
   D26        0.07074  -0.00199   0.00000  -0.01088  -0.01081   0.05993
   D27        0.00083   0.00008   0.00000   0.00060   0.00060   0.00143
   D28       -3.14002  -0.00008   0.00000  -0.00064  -0.00063  -3.14065
   D29        3.13924   0.00015   0.00000   0.00125   0.00126   3.14050
   D30       -0.00161   0.00000   0.00000   0.00002   0.00002  -0.00159
   D31        1.44589  -0.00246   0.00000  -0.01235  -0.01239   1.43350
   D32       -1.67923  -0.00218   0.00000  -0.01005  -0.01007  -1.68930
   D33       -2.68330  -0.00040   0.00000  -0.00824  -0.00826  -2.69156
   D34        0.47476  -0.00013   0.00000  -0.00593  -0.00594   0.46882
   D35       -0.62890   0.00109   0.00000   0.00460   0.00463  -0.62427
   D36        2.52917   0.00137   0.00000   0.00690   0.00695   2.53612
   D37       -2.95260   0.00033   0.00000  -0.00042  -0.00054  -2.95313
   D38        0.14620   0.00044   0.00000   0.00076   0.00065   0.14685
   D39        1.15722  -0.00033   0.00000   0.00077   0.00074   1.15796
   D40       -2.02716  -0.00023   0.00000   0.00195   0.00192  -2.02524
   D41       -0.91497  -0.00001   0.00000  -0.00089  -0.00075  -0.91572
   D42        2.18383   0.00009   0.00000   0.00029   0.00043   2.18426
   D43       -3.13272   0.00031   0.00000   0.00307   0.00305  -3.12967
   D44        0.00917   0.00029   0.00000   0.00277   0.00276   0.01192
   D45       -0.00718   0.00013   0.00000   0.00106   0.00107  -0.00611
   D46        3.13471   0.00011   0.00000   0.00076   0.00077   3.13548
   D47        3.13359  -0.00060   0.00000  -0.00469  -0.00471   3.12888
   D48       -0.00265  -0.00094   0.00000  -0.00753  -0.00753  -0.01018
   D49        0.00813  -0.00030   0.00000  -0.00239  -0.00239   0.00574
   D50       -3.12811  -0.00064   0.00000  -0.00522  -0.00521  -3.13332
   D51        3.12271  -0.00010   0.00000  -0.00094  -0.00095   3.12176
   D52       -0.02321   0.00041   0.00000   0.00297   0.00297  -0.02025
   D53        0.02357  -0.00037   0.00000  -0.00264  -0.00264   0.02093
   D54       -3.12236   0.00014   0.00000   0.00127   0.00128  -3.12108
   D55        0.00209   0.00006   0.00000   0.00059   0.00058   0.00268
   D56        3.14105   0.00014   0.00000   0.00112   0.00111  -3.14102
   D57       -3.13979   0.00009   0.00000   0.00088   0.00087  -3.13891
   D58       -0.00083   0.00016   0.00000   0.00141   0.00140   0.00058
   D59        0.00224  -0.00011   0.00000  -0.00097  -0.00097   0.00127
   D60        3.14096   0.00008   0.00000   0.00062   0.00062   3.14158
   D61       -3.13674  -0.00018   0.00000  -0.00147  -0.00147  -3.13821
   D62        0.00198   0.00001   0.00000   0.00012   0.00012   0.00210
   D63       -0.00132  -0.00003   0.00000  -0.00028  -0.00028  -0.00160
   D64        3.13947   0.00021   0.00000   0.00171   0.00172   3.14119
   D65       -3.14004  -0.00022   0.00000  -0.00186  -0.00186   3.14128
   D66        0.00075   0.00001   0.00000   0.00014   0.00014   0.00089
   D67       -0.00396   0.00023   0.00000   0.00197   0.00197  -0.00199
   D68        3.13234   0.00056   0.00000   0.00473   0.00474   3.13707
   D69        3.13843   0.00000   0.00000  -0.00003  -0.00003   3.13841
   D70       -0.00845   0.00032   0.00000   0.00273   0.00274  -0.00572
         Item               Value     Threshold  Converged?
 Maximum Force            0.060091     0.000450     NO 
 RMS     Force            0.016025     0.000300     NO 
 Maximum Displacement     0.119379     0.001800     NO 
 RMS     Displacement     0.029973     0.001200     NO 
 Predicted change in Energy=-3.880988D-02
 GradGradGradGradGradGradGradGradGradGradGradGradGradGradGradGradGradGrad

                          Input orientation:                          
 ---------------------------------------------------------------------
 Center     Atomic      Atomic             Coordinates (Angstroms)
 Number     Number       Type             X           Y           Z
 ---------------------------------------------------------------------
      1          6           0        3.551916    3.215618   -1.942534
      2          6           0        3.618476    1.953025   -2.535405
      3          6           0        2.796443    0.922095   -2.080409
      4          6           0        1.897783    1.140729   -1.026688
      5          6           0        1.836423    2.410071   -0.440055
      6          6           0        2.659411    3.442987   -0.894172
      7          6           0        1.006977    0.030221   -0.532404
      8          6           0        1.821282   -1.077082    0.095162
      9          7           0        0.155124   -0.426196   -1.616045
     10          6           0        2.251206   -0.960239    1.419560
     11          6           0        3.014751   -1.951182    2.029749
     12          6           0        3.366335   -3.090738    1.307169
     13          6           0        2.952919   -3.228584   -0.018694
     14          6           0        2.187257   -2.226296   -0.616656
     15          6           0       -0.889814   -1.257669   -1.444453
     16          8           0       -1.611925   -1.614873   -2.381617
     17          9           0        1.928537    0.116570    2.118148
     18          1           0        4.179119    4.000093   -2.287482
     19          1           0        4.296492    1.774614   -3.333435
     20          1           0        2.857207   -0.035488   -2.539011
     21          1           0        1.159970    2.590442    0.359384
     22          1           0        2.604041    4.401538   -0.440220
     23          1           0        0.351767    0.444535    0.241786
     24          1           0        0.318440   -0.087725   -2.540448
     25          1           0        3.326656   -1.834444    3.038750
     26          1           0        3.948656   -3.849266    1.768415
     27          1           0        3.218266   -4.094217   -0.573458
     28          1           0        1.880201   -2.336972   -1.627251
     29          1           0       -1.081020   -1.607866   -0.453685
 ---------------------------------------------------------------------
                    Distance matrix (angstroms):
                    1          2          3          4          5
     1  C    0.000000
     2  C    1.396448   0.000000
     3  C    2.418677   1.394839   0.000000
     4  C    2.807151   2.428340   1.402041   0.000000
     5  C    2.418526   2.788386   2.413809   1.399690   0.000000
     6  C    1.395466   2.415251   2.789414   2.428586   1.396584
     7  C    4.314155   3.811708   2.528625   1.507010   2.521942
     8  C    5.057132   4.396742   3.111392   2.486581   3.528019
     9  N    4.990752   4.301247   3.001681   2.416497   3.500590
    10  C    5.516639   5.098851   4.011265   3.243933   3.871589
    11  C    6.539374   6.037214   5.019639   4.488801   5.148681
    12  C    7.096841   6.345747   5.282357   5.050629   5.970956
    13  C    6.751866   5.798782   4.637164   4.606545   5.763552
    14  C    5.764953   4.816296   3.525060   3.404229   4.652974
    15  C    6.323556   5.641225   4.329469   3.701019   4.679049
    16  O    7.084609   6.333296   5.095158   4.663392   5.644549
    17  F    5.359907   5.280532   4.362340   3.307543   3.437009
    18  H    1.061967   2.136884   3.380643   3.869116   3.380737
    19  H    2.136701   1.062256   2.132372   3.387727   3.850636
    20  H    3.377588   2.129255   1.063472   2.142686   3.380588
    21  H    3.378030   3.851021   3.378464   2.137108   1.062650
    22  H    2.135841   3.378475   3.851462   3.387568   2.134286
    23  H    4.763519   4.545297   3.405451   2.117517   2.555864
    24  H    4.661003   3.880068   2.715119   2.508963   3.599293
    25  H    7.096976   6.745464   5.838272   5.236518   5.686720
    26  H    7.990065   7.231768   6.237542   6.076078   6.965498
    27  H    7.444420   6.370129   5.254734   5.417911   6.650793
    28  H    5.807349   4.717035   3.415607   3.529219   4.893441
    29  H    6.851771   6.252900   4.907306   4.093455   4.965427
                    6          7          8          9         10
     6  C    0.000000
     7  C    3.808987   0.000000
     8  C    4.702368   1.510978   0.000000
     9  N    4.665097   1.451981   2.475473   0.000000
    10  C    4.990830   2.517794   1.397325   3.727420   0.000000
    11  C    6.145945   3.810741   2.435373   4.877998   1.391869
    12  C    6.930744   4.323308   2.812643   5.094786   2.407316
    13  C    6.735166   3.830196   2.433624   4.269961   2.776034
    14  C    5.695675   2.547946   1.400470   2.892871   2.398576
    15  C    5.915739   2.467450   3.122991   1.346360   4.261109
    16  O    6.785185   3.603410   4.267384   2.263076   5.459054
    17  F    4.546790   2.807518   2.351336   4.169387   1.323502
    18  H    2.135695   5.376120   6.083921   6.019585   6.485669
    19  H    3.378388   4.659355   5.100404   4.994389   5.852656
    20  H    3.852844   2.730227   3.016112   2.881974   4.110072
    21  H    2.132267   2.715405   3.736024   3.743279   3.862914
    22  H    1.062054   4.654838   5.560092   5.539564   5.686117
    23  H    3.950485   1.095594   2.120447   2.061159   2.639776
    24  H    4.544920   2.126084   3.191207   0.997876   4.492052
    25  H    6.615464   4.648767   3.391822   5.805936   2.131338
    26  H    7.869464   5.384948   3.874338   6.128855   3.368904
    27  H    7.564696   4.680008   3.391419   4.891238   3.837857
    28  H    5.878137   2.750420   2.134830   2.574312   3.363940
    29  H    6.300473   2.655043   3.001053   2.067722   3.877138
                   11         12         13         14         15
    11  C    0.000000
    12  C    1.394389   0.000000
    13  C    2.414891   1.395646   0.000000
    14  C    2.786376   2.416317   1.395843   0.000000
    15  C    5.272255   5.389469   4.547955   3.330444   0.000000
    16  O    6.401514   6.369332   5.387510   4.233522   1.235846
    17  F    2.337365   3.607184   4.099452   3.610417   4.745920
    18  H    7.443918   7.991372   7.674942   6.747377   7.351792
    19  H    6.654935   6.787640   6.150178   5.276082   6.297679
    20  H    4.956639   4.938307   4.069032   2.990639   4.090471
    21  H    5.182343   6.167832   6.100711   5.020850   4.718410
    22  H    6.828359   7.731020   7.649716   6.643269   6.726227
    23  H    4.003469   4.766637   4.508398   3.352505   2.698597
    24  H    5.623990   5.754295   4.812974   3.430297   2.007449
    25  H    1.062542   2.139678   3.381016   3.848866   6.181456
    26  H    2.131477   1.061701   2.137872   3.380107   6.360007
    27  H    3.377973   2.136739   1.061835   2.134004   5.067639
    28  H    3.848335   3.374549   2.129120   1.061995   2.978472
    29  H    4.802151   5.007843   4.369051   3.330263   1.068091
                   16         17         18         19         20
    16  O    0.000000
    17  F    5.981692   0.000000
    18  H    8.066777   6.289391   0.000000
    19  H    6.877788   6.170582   2.461819   0.000000
    20  H    4.742612   4.751282   4.254014   2.445224   0.000000
    21  H    5.734209   3.131132   4.255383   4.913274   4.263428
    22  H    7.598722   5.036120   2.460570   4.258616   4.914897
    23  H    3.870334   2.472752   5.804120   5.487456   3.773657
    24  H    2.466519   4.933220   5.628418   4.463411   2.539305
    25  H    7.336087   2.570740   7.945896   7.387193   5.879460
    26  H    7.289399   4.464420   8.838317   7.601177   5.855774
    27  H    5.722528   5.161286   8.329405   6.574438   4.524053
    28  H    3.644919   4.477746   6.773428   5.065044   2.661330
    29  H    1.999707   4.318036   7.904497   6.975081   4.725525
                   21         22         23         24         25
    21  H    0.000000
    22  H    2.450465   0.000000
    23  H    2.296069   4.603883   0.000000
    24  H    4.036059   5.457876   2.832885   0.000000
    25  H    5.608310   7.177247   4.676187   6.574788   0.000000
    26  H    7.157651   8.646492   5.805595   6.774508   2.461735
    27  H    7.056305   8.518972   5.429707   5.322596   4.262202
    28  H    5.361423   6.880443   3.683231   2.886545   4.910838
    29  H    4.827929   7.049311   2.597866   2.936646   5.628148
                   26         27         28         29
    26  H    0.000000
    27  H    2.465327   0.000000
    28  H    4.253949   2.447204   0.000000
    29  H    5.937949   4.967912   3.267672   0.000000
 Symmetry turned off by external request.
 Stoichiometry    C14H12FNO
 Framework group  C1[X(C14H12FNO)]
 Deg. of freedom    81
 Full point group                 C1      NOp   1
 Rotational constants (GHZ):           0.5547584           0.3862710           0.2921182
 Standard basis: 6-311+G(d) (5D, 7F)
   410 basis functions,   672 primitive gaussians,   427 cartesian basis functions
    60 alpha electrons       60 beta electrons
       nuclear repulsion energy      1139.1081753958 Hartrees.
 NAtoms=   29 NActive=   29 NUniq=   29 SFac= 1.00D+00 NAtFMM=   60 NAOKFM=F Big=F
 Integral buffers will be    131072 words long.
 Raffenetti 2 integral format.
 Two-electron integral symmetry is turned off.
 ------------------------------------------------------------------------------
 Polarizable Continuum Model (PCM)
 =================================
 Model                : PCM.
 Atomic radii         : UFF (Universal Force Field).
 Polarization charges : Total charges.
 Charge compensation  : None.
 Solution method      : On-the-fly selection.
 Cavity type          : Scaled VdW (van der Waals Surface) (Alpha=1.100).
 Cavity algorithm     : GePol (No added spheres)
                        Default sphere list used, NSphG=   29.
                        Lebedev-Laikov grids with approx.  5.0 points / Ang**2.
                        Smoothing algorithm: York/Karplus (Gamma=1.0000).
                        Polarization charges: spherical gaussians, with
                                              point-specific exponents (IZeta= 3).
                        Self-potential: point-specific (ISelfS= 7).
                        Self-field    : sphere-specific E.n sum rule (ISelfD= 2).
 1st derivatives      : Analytical E(r).r(x)/FMM algorithm (CHGder, D1EAlg=3).
                        Cavity 1st derivative terms included.
 Solvent              : DiMethylSulfoxide, Eps=  46.826000 Eps(inf)=   2.007889
 ------------------------------------------------------------------------------
 One-electron integrals computed using PRISM.
 NBasis=   410 RedAO= T EigKep=  1.17D-06  NBF=   410
 NBsUse=   409 1.00D-06 EigRej=  9.15D-07 NBFU=   409
 Initial guess from the checkpoint file:  "BHFA_oF_conf6.chk"
 B after Tr=    -0.006445   -0.007732   -0.006790
         Rot=    1.000000    0.000220    0.000041   -0.000634 Ang=   0.08 deg.
 ExpMin= 4.38D-02 ExpMax= 1.14D+04 ExpMxC= 1.72D+03 IAcc=3 IRadAn=         5 AccDes= 0.00D+00
 Harris functional with IExCor= 1009 and IRadAn=       5 diagonalized for initial guess.
 HarFok:  IExCor= 1009 AccDes= 0.00D+00 IRadAn=         5 IDoV= 1 UseB2=F ITyADJ=14
 ICtDFT=  3500011 ScaDFX=  1.000000  1.000000  1.000000  1.000000
 FoFCou: FMM=F IPFlag=           0 FMFlag=      100000 FMFlg1=           0
         NFxFlg=           0 DoJE=T BraDBF=F KetDBF=T FulRan=T
         wScrn=  0.000000 ICntrl=       500 IOpCl=  0 I1Cent=   200000004 NGrid=           0
         NMat0=    1 NMatS0=      1 NMatT0=    0 NMatD0=    1 NMtDS0=    0 NMtDT0=    0
 Symmetry not used in FoFCou.
 Requested convergence on RMS density matrix=1.00D-08 within 128 cycles.
 Requested convergence on MAX density matrix=1.00D-06.
 Requested convergence on             energy=1.00D-06.
 No special actions if energy rises.
 Inv3:  Mode=1 IEnd=    15499587.
 Iteration    1 A*A^-1 deviation from unit magnitude is 6.11D-15 for    564.
 Iteration    1 A*A^-1 deviation from orthogonality  is 2.57D-15 for   2264    361.
 Iteration    1 A^-1*A deviation from unit magnitude is 5.88D-15 for    564.
 Iteration    1 A^-1*A deviation from orthogonality  is 5.32D-15 for   2105   2073.
 Error on total polarization charges =  0.01605
 SCF Done:  E(RM062X) =  -770.428801381     A.U. after   14 cycles
            NFock= 14  Conv=0.57D-08     -V/T= 2.0034
 D1PCM: PCM CHGder 1st derivatives, ID1Alg=3 FixD1E=F DoIter=F DoCFld=F I1PDM=0.
 Calling FoFJK, ICntrl=      2127 FMM=F ISym2X=0 I1Cent= 0 IOpClX= 0 NMat=1 NMatS=1 NMatT=0.
 -------------------------------------------------------------------
 Center     Atomic                   Forces (Hartrees/Bohr)
 Number     Number              X              Y              Z
 -------------------------------------------------------------------
      1        6          -0.011752033   -0.013771511    0.007104794
      2        6          -0.013061985    0.002770784    0.014440724
      3        6          -0.001682346    0.016903873    0.009198183
      4        6           0.006832300    0.012486157   -0.003646937
      5        6           0.012252427   -0.004840303   -0.014613611
      6        6           0.001955096   -0.018154831   -0.009047383
      7        6          -0.006360485    0.005291235    0.008545403
      8        6           0.002860214   -0.007662843    0.001104804
      9        7          -0.003915335   -0.009898504    0.013174112
     10        6           0.009441828   -0.026421547   -0.014494042
     11        6          -0.005284370   -0.000626509   -0.015723756
     12        6          -0.011706177    0.014602720   -0.010561899
     13        6          -0.004663399    0.016367153    0.010058069
     14        6           0.007598946    0.001518366    0.021374527
     15        6          -0.010362026    0.001267561   -0.044337303
     16        8           0.009088323    0.003728666    0.015375717
     17        9          -0.005800197    0.016670231    0.008542813
     18        1           0.009591249    0.011951285   -0.005358081
     19        1           0.010062383   -0.002886729   -0.012071959
     20        1           0.001388009   -0.015244520   -0.006696319
     21        1          -0.010795935    0.002275480    0.012319706
     22        1          -0.001053014    0.014486873    0.007029794
     23        1           0.002269891    0.000576189    0.000246945
     24        1           0.001907357    0.004009404   -0.012184650
     25        1           0.003567209    0.003263202    0.015108500
     26        1           0.008683068   -0.011179258    0.007452818
     27        1           0.003954405   -0.012875682   -0.008519702
     28        1          -0.006256207   -0.001166094   -0.015234965
     29        1           0.001240805   -0.003440847    0.021413700
 -------------------------------------------------------------------
 Cartesian Forces:  Max     0.044337303 RMS     0.011295070

 GradGradGradGradGradGradGradGradGradGradGradGradGradGradGradGradGradGrad
 Berny optimization.
 Using GEDIIS/GDIIS optimizer.
 FormGI is forming the generalized inverse of G from B-inverse, IUseBI=4.
 Internal  Forces:  Max     0.020770399 RMS     0.005457499
 Search for a local minimum.
 Step number   2 out of a maximum of  158
 All quantities printed in internal units (Hartrees-Bohrs-Radians)
 Mixed Optimization -- RFO/linear search
 Update second derivatives using D2CorX and points    1    2
 DE= -3.78D-02 DEPred=-3.88D-02 R= 9.73D-01
 TightC=F SS=  1.41D+00  RLast= 3.02D-01 DXNew= 5.0454D-01 9.0661D-01
 Trust test= 9.73D-01 RLast= 3.02D-01 DXMaxT set to 5.05D-01
 ITU=  1  0
 Use linear search instead of GDIIS.
     Eigenvalues ---    0.00856   0.00957   0.01317   0.01474   0.01533
     Eigenvalues ---    0.01733   0.01910   0.01930   0.01943   0.01963
     Eigenvalues ---    0.01964   0.01974   0.01993   0.02003   0.02017
     Eigenvalues ---    0.02023   0.02030   0.02031   0.02034   0.02034
     Eigenvalues ---    0.02036   0.02044   0.02376   0.02376   0.05185
     Eigenvalues ---    0.06483   0.06937   0.15873   0.15999   0.16000
     Eigenvalues ---    0.16000   0.16000   0.16000   0.16000   0.16000
     Eigenvalues ---    0.16000   0.16000   0.16020   0.18565   0.19089
     Eigenvalues ---    0.21942   0.22000   0.22000   0.22000   0.22103
     Eigenvalues ---    0.22476   0.23466   0.24414   0.24957   0.25000
     Eigenvalues ---    0.25008   0.33101   0.33983   0.34285   0.40346
     Eigenvalues ---    0.40388   0.40477   0.40524   0.41314   0.43579
     Eigenvalues ---    0.43801   0.43998   0.44146   0.44178   0.44225
     Eigenvalues ---    0.44273   0.44281   0.44290   0.44313   0.44327
     Eigenvalues ---    0.44341   0.44347   0.44639   0.44772   0.44914
     Eigenvalues ---    0.44985   0.46445   0.53314   0.55391   0.65419
     Eigenvalues ---    0.83246
 RFO step:  Lambda=-1.91388545D-03 EMin= 8.56428405D-03
 Quartic linear search produced a step of  0.58239.
 Iteration  1 RMS(Cart)=  0.05424812 RMS(Int)=  0.00115122
 Iteration  2 RMS(Cart)=  0.00209782 RMS(Int)=  0.00006945
 Iteration  3 RMS(Cart)=  0.00000200 RMS(Int)=  0.00006943
 Iteration  4 RMS(Cart)=  0.00000000 RMS(Int)=  0.00006943
 Variable       Old X    -DE/DX   Delta X   Delta X   Delta X     New X
                                 (Linear)    (Quad)   (Total)
    R1        2.63890  -0.00271  -0.00807   0.00149  -0.00660   2.63231
    R2        2.63705  -0.00368  -0.00996   0.00055  -0.00941   2.62764
    R3        2.00683   0.01623   0.04620  -0.00404   0.04216   2.04899
    R4        2.63586  -0.00405  -0.01100   0.00049  -0.01052   2.62535
    R5        2.00737   0.01598   0.04529  -0.00352   0.04177   2.04914
    R6        2.64947  -0.00474  -0.01276  -0.00031  -0.01306   2.63641
    R7        2.00967   0.01669   0.04697  -0.00327   0.04370   2.05337
    R8        2.64503  -0.00568  -0.01376  -0.00230  -0.01605   2.62898
    R9        2.84784   0.00706   0.02364   0.00061   0.02425   2.87208
   R10        2.63916  -0.00329  -0.00971   0.00137  -0.00834   2.63082
   R11        2.00812   0.01653   0.04662  -0.00350   0.04312   2.05123
   R12        2.00699   0.01613   0.04584  -0.00383   0.04201   2.04900
   R13        2.85533   0.00642   0.01961   0.00384   0.02345   2.87879
   R14        2.74385   0.00745   0.02604  -0.00646   0.01957   2.76342
   R15        2.07037  -0.00096   0.00108  -0.00589  -0.00481   2.06556
   R16        2.64056  -0.00687  -0.01987   0.00097  -0.01885   2.62171
   R17        2.64650  -0.00544  -0.01486  -0.00019  -0.01504   2.63147
   R18        2.54425  -0.00190  -0.00213  -0.00259  -0.00472   2.53954
   R19        1.88571   0.01296   0.03056  -0.00216   0.02840   1.91411
   R20        2.63025  -0.00707  -0.01617  -0.00361  -0.01975   2.61050
   R21        2.50106   0.01949   0.02057   0.01967   0.04024   2.54129
   R22        2.63501  -0.00344  -0.01074   0.00259  -0.00816   2.62685
   R23        2.00791   0.01575   0.04540  -0.00444   0.04096   2.04888
   R24        2.63739  -0.00295  -0.00789   0.00076  -0.00717   2.63022
   R25        2.00632   0.01599   0.04555  -0.00399   0.04156   2.04789
   R26        2.63776  -0.00369  -0.01019   0.00085  -0.00938   2.62838
   R27        2.00658   0.01594   0.04559  -0.00421   0.04139   2.04796
   R28        2.00688   0.01643   0.04625  -0.00342   0.04283   2.04971
   R29        2.33541  -0.01805  -0.01405  -0.01572  -0.02977   2.30564
   R30        2.01840   0.02077   0.05223   0.00418   0.05641   2.07481
    A1        2.09065  -0.00023  -0.00112   0.00100  -0.00016   2.09050
    A2        2.09652   0.00003   0.00042  -0.00114  -0.00071   2.09581
    A3        2.09602   0.00020   0.00070   0.00014   0.00086   2.09688
    A4        2.09633  -0.00013   0.00079  -0.00132  -0.00058   2.09575
    A5        2.09582   0.00031   0.00103   0.00093   0.00196   2.09778
    A6        2.09103  -0.00018  -0.00182   0.00038  -0.00144   2.08960
    A7        2.10325  -0.00064  -0.00212  -0.00173  -0.00388   2.09937
    A8        2.08423   0.00040   0.00076   0.00205   0.00281   2.08704
    A9        2.09570   0.00024   0.00136  -0.00033   0.00103   2.09673
   A10        2.07660   0.00169   0.00372   0.00488   0.00855   2.08514
   A11        2.10653  -0.00175  -0.00504  -0.00366  -0.00876   2.09777
   A12        2.10005   0.00006   0.00132  -0.00117   0.00007   2.10012
   A13        2.10437  -0.00072  -0.00133  -0.00359  -0.00491   2.09946
   A14        2.09110  -0.00023  -0.00176  -0.00048  -0.00225   2.08885
   A15        2.08772   0.00096   0.00309   0.00407   0.00716   2.09488
   A16        2.09517   0.00004   0.00006   0.00079   0.00082   2.09599
   A17        2.09614   0.00024   0.00088   0.00079   0.00167   2.09781
   A18        2.09188  -0.00028  -0.00094  -0.00158  -0.00252   2.08936
   A19        1.93659   0.00110   0.00190  -0.00363  -0.00193   1.93466
   A20        1.91096   0.00104   0.00818  -0.00961  -0.00171   1.90926
   A21        1.88243  -0.00145  -0.00923   0.00097  -0.00838   1.87405
   A22        1.97773  -0.00331  -0.01323  -0.01406  -0.02729   1.95044
   A23        1.88172   0.00058   0.00033   0.00841   0.00897   1.89069
   A24        1.87066   0.00212   0.01220   0.01982   0.03217   1.90283
   A25        2.09231  -0.00252  -0.00663  -0.00609  -0.01280   2.07952
   A26        2.13068   0.00418   0.01048   0.01221   0.02259   2.15328
   A27        2.06004  -0.00167  -0.00388  -0.00641  -0.01026   2.04978
   A28        2.15838  -0.00036   0.00453  -0.00889  -0.00437   2.15401
   A29        2.08143   0.00059   0.00463  -0.00155   0.00308   2.08451
   A30        2.04268  -0.00023  -0.00913   0.01054   0.00141   2.04408
   A31        2.12324   0.00465   0.01089   0.01303   0.02401   2.14725
   A32        2.08668  -0.00507  -0.01497  -0.01047  -0.02549   2.06119
   A33        2.07327   0.00041   0.00409  -0.00256   0.00148   2.07474
   A34        2.08631  -0.00289  -0.00688  -0.01037  -0.01722   2.06909
   A35        2.09338  -0.00041  -0.00245  -0.00437  -0.00684   2.08653
   A36        2.10350   0.00330   0.00934   0.01475   0.02406   2.12757
   A37        2.09246   0.00011   0.00028   0.00251   0.00274   2.09520
   A38        2.09098  -0.00061  -0.00265  -0.00303  -0.00567   2.08531
   A39        2.09974   0.00050   0.00237   0.00053   0.00292   2.10266
   A40        2.09270  -0.00008  -0.00075   0.00241   0.00158   2.09428
   A41        2.09767   0.00025   0.00149  -0.00079   0.00072   2.09839
   A42        2.09282  -0.00017  -0.00074  -0.00164  -0.00236   2.09046
   A43        2.11161  -0.00012   0.00034  -0.00116  -0.00088   2.11073
   A44        2.08706  -0.00114  -0.00486  -0.00434  -0.00924   2.07782
   A45        2.08451   0.00127   0.00452   0.00554   0.01001   2.09452
   A46        2.13571   0.00846   0.03261   0.01441   0.04702   2.18273
   A47        2.04839  -0.01066  -0.03504  -0.04264  -0.07768   1.97071
   A48        2.09908   0.00220   0.00243   0.02822   0.03065   2.12973
    D1       -0.00104  -0.00005  -0.00038  -0.00235  -0.00275  -0.00380
    D2       -3.14107   0.00011   0.00072   0.00653   0.00722  -3.13385
    D3        3.13939  -0.00008  -0.00056  -0.00421  -0.00478   3.13461
    D4       -0.00064   0.00008   0.00054   0.00466   0.00519   0.00456
    D5        0.00045  -0.00012  -0.00066  -0.00717  -0.00782  -0.00736
    D6       -3.14064   0.00000   0.00007  -0.00074  -0.00065  -3.14130
    D7       -3.13998  -0.00009  -0.00047  -0.00531  -0.00579   3.13742
    D8        0.00211   0.00003   0.00025   0.00112   0.00137   0.00348
    D9       -0.00024   0.00027   0.00173   0.01535   0.01703   0.01679
   D10       -3.14013   0.00039   0.00237   0.02257   0.02489  -3.11524
   D11        3.13978   0.00011   0.00064   0.00650   0.00711  -3.13629
   D12       -0.00010   0.00023   0.00127   0.01371   0.01497   0.01487
   D13        0.00209  -0.00030  -0.00200  -0.01853  -0.02057  -0.01848
   D14        3.14081  -0.00003  -0.00056   0.00128   0.00070   3.14152
   D15       -3.14122  -0.00043  -0.00264  -0.02579  -0.02847   3.11349
   D16       -0.00250  -0.00016  -0.00120  -0.00598  -0.00720  -0.00969
   D17       -0.00269   0.00013   0.00096   0.00897   0.00998   0.00729
   D18        3.14144   0.00008   0.00057   0.00646   0.00711  -3.13464
   D19       -3.14142  -0.00013  -0.00046  -0.01076  -0.01131   3.13046
   D20        0.00271  -0.00018  -0.00085  -0.01327  -0.01418  -0.01148
   D21        1.14709  -0.00140  -0.00365  -0.04617  -0.04982   1.09727
   D22       -1.04878   0.00132   0.00605  -0.01850  -0.01245  -1.06123
   D23       -3.07876  -0.00095  -0.00776  -0.03745  -0.04510  -3.12385
   D24       -1.99741  -0.00113  -0.00218  -0.02608  -0.02835  -2.02576
   D25        2.08990   0.00159   0.00751   0.00159   0.00903   2.09893
   D26        0.05993  -0.00068  -0.00630  -0.01736  -0.02362   0.03630
   D27        0.00143   0.00008   0.00035   0.00380   0.00416   0.00559
   D28       -3.14065  -0.00004  -0.00037  -0.00261  -0.00297   3.13956
   D29        3.14050   0.00012   0.00073   0.00629   0.00703  -3.13566
   D30       -0.00159   0.00000   0.00001  -0.00012  -0.00010  -0.00169
   D31        1.43350  -0.00074  -0.00721  -0.05458  -0.06195   1.37156
   D32       -1.68930  -0.00049  -0.00587  -0.03610  -0.04201  -1.73131
   D33       -2.69156  -0.00099  -0.00481  -0.08057  -0.08538  -2.77694
   D34        0.46882  -0.00074  -0.00346  -0.06210  -0.06544   0.40338
   D35       -0.62427   0.00005   0.00270  -0.05877  -0.05610  -0.68036
   D36        2.53612   0.00030   0.00405  -0.04030  -0.03616   2.49996
   D37       -2.95313  -0.00002  -0.00031  -0.00485  -0.00520  -2.95834
   D38        0.14685   0.00004   0.00038  -0.00175  -0.00141   0.14544
   D39        1.15796   0.00016   0.00043   0.01745   0.01772   1.17568
   D40       -2.02524   0.00021   0.00112   0.02054   0.02151  -2.00373
   D41       -0.91572  -0.00002  -0.00044   0.00220   0.00195  -0.91377
   D42        2.18426   0.00004   0.00025   0.00530   0.00575   2.19001
   D43       -3.12967   0.00023   0.00178   0.01776   0.01931  -3.11036
   D44        0.01192   0.00019   0.00160   0.01493   0.01636   0.02828
   D45       -0.00611   0.00005   0.00062   0.00023   0.00091  -0.00520
   D46        3.13548   0.00001   0.00045  -0.00260  -0.00205   3.13343
   D47        3.12888  -0.00045  -0.00274  -0.02622  -0.02915   3.09973
   D48       -0.01018  -0.00074  -0.00439  -0.04391  -0.04832  -0.05850
   D49        0.00574  -0.00019  -0.00139  -0.00807  -0.00949  -0.00375
   D50       -3.13332  -0.00049  -0.00303  -0.02576  -0.02866   3.12121
   D51        3.12176   0.00006  -0.00055   0.00539   0.00484   3.12660
   D52       -0.02025   0.00006   0.00173  -0.00022   0.00150  -0.01874
   D53        0.02093  -0.00002  -0.00154   0.00261   0.00108   0.02201
   D54       -3.12108  -0.00001   0.00074  -0.00300  -0.00225  -3.12333
   D55        0.00268   0.00009   0.00034   0.00638   0.00665   0.00933
   D56       -3.14102   0.00012   0.00065   0.00729   0.00791  -3.13311
   D57       -3.13891   0.00012   0.00051   0.00919   0.00963  -3.12928
   D58        0.00058   0.00016   0.00082   0.01009   0.01089   0.01147
   D59        0.00127  -0.00009  -0.00056  -0.00523  -0.00576  -0.00449
   D60        3.14158   0.00004   0.00036   0.00145   0.00187  -3.13974
   D61       -3.13821  -0.00013  -0.00086  -0.00612  -0.00701   3.13797
   D62        0.00210   0.00001   0.00007   0.00056   0.00061   0.00272
   D63       -0.00160  -0.00003  -0.00016  -0.00241  -0.00248  -0.00408
   D64        3.14119   0.00014   0.00100   0.00709   0.00817  -3.13382
   D65        3.14128  -0.00016  -0.00108  -0.00912  -0.01017   3.13111
   D66        0.00089   0.00001   0.00008   0.00038   0.00048   0.00137
   D67       -0.00199   0.00017   0.00115   0.00918   0.01032   0.00832
   D68        3.13707   0.00046   0.00276   0.02684   0.02964  -3.11648
   D69        3.13841   0.00000  -0.00002  -0.00029  -0.00029   3.13812
   D70       -0.00572   0.00029   0.00160   0.01737   0.01904   0.01332
         Item               Value     Threshold  Converged?
 Maximum Force            0.020770     0.000450     NO 
 RMS     Force            0.005457     0.000300     NO 
 Maximum Displacement     0.268918     0.001800     NO 
 RMS     Displacement     0.055081     0.001200     NO 
 Predicted change in Energy=-5.315864D-03
 GradGradGradGradGradGradGradGradGradGradGradGradGradGradGradGradGradGrad

                          Input orientation:                          
 ---------------------------------------------------------------------
 Center     Atomic      Atomic             Coordinates (Angstroms)
 Number     Number       Type             X           Y           Z
 ---------------------------------------------------------------------
      1          6           0        3.560000    3.206658   -1.900753
      2          6           0        3.636312    1.943219   -2.482329
      3          6           0        2.808593    0.920369   -2.036523
      4          6           0        1.883521    1.156705   -1.019287
      5          6           0        1.811603    2.419203   -0.439330
      6          6           0        2.649762    3.441369   -0.876142
      7          6           0        0.978968    0.036225   -0.533255
      8          6           0        1.796904   -1.094494    0.077618
      9          7           0        0.148820   -0.433097   -1.641870
     10          6           0        2.287425   -0.953111    1.367631
     11          6           0        3.067331   -1.911175    1.985837
     12          6           0        3.385013   -3.065869    1.280105
     13          6           0        2.915278   -3.240426   -0.018404
[truncated: 1,472,910 more chars]
