# Supplementary material for: Rotational Barriers in N-Benzhydrylformamides: An NMR and DFT Study
Source: Molecules. 2023 Jan 5;28(2):535. doi: 10.3390/molecules28020535 (PMC9863877; doi:10.3390/molecules28020535)
Supplement: Supplementary file 1 [file molecules-28-00535-s001.zip › Supplementary_Materials/Quantum_chemistry_output_files/Gaussian_output_files/Conformations/BHFA_oF/BHFA_oF_conf7.log]

 Entering Gaussian System, Link 0=g16
 Initial command:
 /usr/local/gaussian/g16/l1.exe "/home/gauss/GAUSS_SCRDIR/Gau-32102.inp" -scrdir="/home/gauss/GAUSS_SCRDIR/"
 Entering Link 1 = /usr/local/gaussian/g16/l1.exe PID=     32104.
  
 Copyright (c) 1988,1990,1992,1993,1995,1998,2003,2009,2016,
            Gaussian, Inc.  All Rights Reserved.
  
 This is part of the Gaussian(R) 16 program.  It is based on
 the Gaussian(R) 09 system (copyright 2009, Gaussian, Inc.),
 the Gaussian(R) 03 system (copyright 2003, Gaussian, Inc.),
 the Gaussian(R) 98 system (copyright 1998, Gaussian, Inc.),
 the Gaussian(R) 94 system (copyright 1995, Gaussian, Inc.),
 the Gaussian 92(TM) system (copyright 1992, Gaussian, Inc.),
 the Gaussian 90(TM) system (copyright 1990, Gaussian, Inc.),
 the Gaussian 88(TM) system (copyright 1988, Gaussian, Inc.),
 the Gaussian 86(TM) system (copyright 1986, Carnegie Mellon
 University), and the Gaussian 82(TM) system (copyright 1983,
 Carnegie Mellon University). Gaussian is a federally registered
 trademark of Gaussian, Inc.
  
 This software contains proprietary and confidential information,
 including trade secrets, belonging to Gaussian, Inc.
  
 This software is provided under written license and may be
 used, copied, transmitted, or stored only in accord with that
 written license.
  
 The following legend is applicable only to US Government
 contracts under FAR:
  
                    RESTRICTED RIGHTS LEGEND
  
 Use, reproduction and disclosure by the US Government is
 subject to restrictions as set forth in subparagraphs (a)
 and (c) of the Commercial Computer Software - Restricted
 Rights clause in FAR 52.227-19.
  
 Gaussian, Inc.
 340 Quinnipiac St., Bldg. 40, Wallingford CT 06492
  
  
 ---------------------------------------------------------------
 Warning -- This program may not be used in any manner that
 competes with the business of Gaussian, Inc. or will provide
 assistance to any competitor of Gaussian, Inc.  The licensee
 of this program is prohibited from giving any competitor of
 Gaussian, Inc. access to this program.  By using this program,
 the user acknowledges that Gaussian, Inc. is engaged in the
 business of creating and licensing software in the field of
 computational chemistry and represents and warrants to the
 licensee that it is not a competitor of Gaussian, Inc. and that
 it will not use this program in any manner prohibited above.
 ---------------------------------------------------------------
  

 Cite this work as:
 Gaussian 16, Revision A.03,
 M. J. Frisch, G. W. Trucks, H. B. Schlegel, G. E. Scuseria, 
 M. A. Robb, J. R. Cheeseman, G. Scalmani, V. Barone, 
 G. A. Petersson, H. Nakatsuji, X. Li, M. Caricato, A. V. Marenich, 
 J. Bloino, B. G. Janesko, R. Gomperts, B. Mennucci, H. P. Hratchian, 
 J. V. Ortiz, A. F. Izmaylov, J. L. Sonnenberg, D. Williams-Young, 
 F. Ding, F. Lipparini, F. Egidi, J. Goings, B. Peng, A. Petrone, 
 T. Henderson, D. Ranasinghe, V. G. Zakrzewski, J. Gao, N. Rega, 
 G. Zheng, W. Liang, M. Hada, M. Ehara, K. Toyota, R. Fukuda, 
 J. Hasegawa, M. Ishida, T. Nakajima, Y. Honda, O. Kitao, H. Nakai, 
 T. Vreven, K. Throssell, J. A. Montgomery, Jr., J. E. Peralta, 
 F. Ogliaro, M. J. Bearpark, J. J. Heyd, E. N. Brothers, K. N. Kudin, 
 V. N. Staroverov, T. A. Keith, R. Kobayashi, J. Normand, 
 K. Raghavachari, A. P. Rendell, J. C. Burant, S. S. Iyengar, 
 J. Tomasi, M. Cossi, J. M. Millam, M. Klene, C. Adamo, R. Cammi, 
 J. W. Ochterski, R. L. Martin, K. Morokuma, O. Farkas, 
 J. B. Foresman, and D. J. Fox, Gaussian, Inc., Wallingford CT, 2016.
 
 ******************************************
 Gaussian 16:  ES64L-G16RevA.03 25-Dec-2016
                15-Dec-2022 
 ******************************************
 %chk=BHFA_oF_conf7.chk
 %nprocshared=4
 Will use up to    4 processors via shared memory.
 %mem=2GB
 ----------------------------------------------------------------------
 # opt freq M062X/6-311+G* nosymm Integral(Grid=SuperFine) scrf=(IEFPCM
 , solvent=dimethylsulfoxide) pop=(nboread,mk,dipole)
 ----------------------------------------------------------------------
 1/18=20,19=15,26=6,38=1/1,3;
 2/9=110,12=2,15=1,17=6,18=5,40=1/2;
 3/5=4,6=6,7=11,11=2,25=1,30=1,70=2201,71=1,72=21,74=-55,75=-7/1,2,3;
 4//1;
 5/5=2,38=5,53=21/2;
 6/7=2,8=2,9=2,10=2,15=24,20=1,28=1,40=2/1,2,7;
 7/30=1/1,2,3,16;
 1/18=20,19=15,26=6/3(2);
 2/9=110,15=1/2;
 99//99;
 2/9=110,15=1/2;
 3/5=4,6=6,7=11,11=2,25=1,30=1,70=2205,71=1,72=21,74=-55,75=-7/1,2,3;
 4/5=5,16=3,69=1/1;
 5/5=2,38=5,53=21/2;
 7/30=1/1,2,3,16;
 1/18=20,19=15,26=6/3(-5);
 2/9=110,15=1/2;
 6/7=2,8=2,9=2,10=2,15=24,19=2,20=1,28=1,40=2/1,2,7;
 99/9=1/99;
 -------------
 BHFA_oF_conf7
 -------------
 Symbolic Z-matrix:
 Charge =  0 Multiplicity = 1
 C                     3.2881    3.4048   -1.6486 
 C                     3.0178    2.5126   -2.6971 
 C                     2.3061    1.3277   -2.4476 
 C                     1.8571    1.0115   -1.1435 
 C                     2.1314    1.9254   -0.1019 
 C                     2.8437    3.1115   -0.3493 
 C                     1.095    -0.2317   -0.836 
 C                     1.8506   -1.1366    0.0743 
 N                     0.7382   -0.9789   -2.0022 
 C                     3.0592   -1.7654   -0.3162 
 C                     3.7424   -2.612     0.5754 
 C                     3.2313   -2.8438    1.8615 
 C                     2.0329   -2.2311    2.2589 
 C                     1.349    -1.3857    1.3706 
 C                    -0.5294   -1.2322   -2.3951 
 O                    -1.5136   -0.8161   -1.7459 
 F                     3.5616   -1.5838   -1.5066 
 H                     3.806     4.2649   -1.8293 
 H                     3.3383    2.7253   -3.6427 
 H                     2.1206    0.6917   -3.2224 
 H                     1.8114    1.7255    0.8466 
 H                     3.0362    3.7601    0.4152 
 H                     0.179     0.0959   -0.3352 
 H                     1.4584   -1.3321   -2.5479 
 H                     4.6131   -3.0628    0.289 
 H                     3.7294   -3.4576    2.5065 
 H                     1.6587   -2.3998    3.1938 
 H                     0.4786   -0.9462    1.6728 
 H                    -0.6881   -1.7771   -3.2429 
 

 GradGradGradGradGradGradGradGradGradGradGradGradGradGradGradGradGradGrad
 Berny optimization.
 Initialization pass.
                           ----------------------------
                           !    Initial Parameters    !
                           ! (Angstroms and Degrees)  !
 --------------------------                            --------------------------
 ! Name  Definition              Value          Derivative Info.                !
 --------------------------------------------------------------------------------
 ! R1    R(1,2)                  1.403          estimate D2E/DX2                !
 ! R2    R(1,6)                  1.4042         estimate D2E/DX2                !
 ! R3    R(1,18)                 1.0201         estimate D2E/DX2                !
 ! R4    R(2,3)                  1.4045         estimate D2E/DX2                !
 ! R5    R(2,19)                 1.0208         estimate D2E/DX2                !
 ! R6    R(3,4)                  1.415          estimate D2E/DX2                !
 ! R7    R(3,20)                 1.0194         estimate D2E/DX2                !
 ! R8    R(4,5)                  1.4126         estimate D2E/DX2                !
 ! R9    R(4,7)                  1.4903         estimate D2E/DX2                !
 ! R10   R(5,6)                  1.4055         estimate D2E/DX2                !
 ! R11   R(5,21)                 1.0208         estimate D2E/DX2                !
 ! R12   R(6,22)                 1.0209         estimate D2E/DX2                !
 ! R13   R(7,8)                  1.4894         estimate D2E/DX2                !
 ! R14   R(7,9)                  1.4303         estimate D2E/DX2                !
 ! R15   R(7,23)                 1.0942         estimate D2E/DX2                !
 ! R16   R(8,10)                 1.4172         estimate D2E/DX2                !
 ! R17   R(8,14)                 1.4121         estimate D2E/DX2                !
 ! R18   R(9,15)                 1.3511         estimate D2E/DX2                !
 ! R19   R(9,24)                 0.9702         estimate D2E/DX2                !
 ! R20   R(10,11)                1.4066         estimate D2E/DX2                !
 ! R21   R(10,17)                1.3048         estimate D2E/DX2                !
 ! R22   R(11,12)                1.4032         estimate D2E/DX2                !
 ! R23   R(11,25)                1.0215         estimate D2E/DX2                !
 ! R24   R(12,13)                1.4034         estimate D2E/DX2                !
 ! R25   R(12,26)                1.0202         estimate D2E/DX2                !
 ! R26   R(13,14)                1.4041         estimate D2E/DX2                !
 ! R27   R(13,27)                1.021          estimate D2E/DX2                !
 ! R28   R(14,28)                1.0208         estimate D2E/DX2                !
 ! R29   R(15,16)                1.2503         estimate D2E/DX2                !
 ! R30   R(15,29)                1.0202         estimate D2E/DX2                !
 ! A1    A(2,1,6)              119.8483         estimate D2E/DX2                !
 ! A2    A(2,1,18)             120.1058         estimate D2E/DX2                !
 ! A3    A(6,1,18)             120.0459         estimate D2E/DX2                !
 ! A4    A(1,2,3)              120.0888         estimate D2E/DX2                !
 ! A5    A(1,2,19)             119.9507         estimate D2E/DX2                !
 ! A6    A(3,2,19)             119.9605         estimate D2E/DX2                !
 ! A7    A(2,3,4)              120.8648         estimate D2E/DX2                !
 ! A8    A(2,3,20)             118.915          estimate D2E/DX2                !
 ! A9    A(4,3,20)             120.2193         estimate D2E/DX2                !
 ! A10   A(3,4,5)              118.2544         estimate D2E/DX2                !
 ! A11   A(3,4,7)              122.6052         estimate D2E/DX2                !
 ! A12   A(5,4,7)              119.1348         estimate D2E/DX2                !
 ! A13   A(4,5,6)              120.9706         estimate D2E/DX2                !
 ! A14   A(4,5,21)             119.8404         estimate D2E/DX2                !
 ! A15   A(6,5,21)             119.1889         estimate D2E/DX2                !
 ! A16   A(1,6,5)              119.9698         estimate D2E/DX2                !
 ! A17   A(1,6,22)             120.0364         estimate D2E/DX2                !
 ! A18   A(5,6,22)             119.9937         estimate D2E/DX2                !
 ! A19   A(4,7,8)              111.9317         estimate D2E/DX2                !
 ! A20   A(4,7,9)              113.2748         estimate D2E/DX2                !
 ! A21   A(4,7,23)             105.8303         estimate D2E/DX2                !
 ! A22   A(8,7,9)              107.9083         estimate D2E/DX2                !
 ! A23   A(8,7,23)             109.0791         estimate D2E/DX2                !
 ! A24   A(9,7,23)             108.7097         estimate D2E/DX2                !
 ! A25   A(7,8,10)             122.2609         estimate D2E/DX2                !
 ! A26   A(7,8,14)             119.2105         estimate D2E/DX2                !
 ! A27   A(10,8,14)            118.5281         estimate D2E/DX2                !
 ! A28   A(7,9,15)             124.6891         estimate D2E/DX2                !
 ! A29   A(7,9,24)             117.6221         estimate D2E/DX2                !
 ! A30   A(15,9,24)            117.6883         estimate D2E/DX2                !
 ! A31   A(8,10,11)            120.4376         estimate D2E/DX2                !
 ! A32   A(8,10,17)            121.1975         estimate D2E/DX2                !
 ! A33   A(11,10,17)           118.3634         estimate D2E/DX2                !
 ! A34   A(10,11,12)           120.2311         estimate D2E/DX2                !
 ! A35   A(10,11,25)           120.1282         estimate D2E/DX2                !
 ! A36   A(12,11,25)           119.6407         estimate D2E/DX2                !
 ! A37   A(11,12,13)           119.8976         estimate D2E/DX2                !
 ! A38   A(11,12,26)           120.0661         estimate D2E/DX2                !
 ! A39   A(13,12,26)           120.0362         estimate D2E/DX2                !
 ! A40   A(12,13,14)           119.9767         estimate D2E/DX2                !
 ! A41   A(12,13,27)           120.007          estimate D2E/DX2                !
 ! A42   A(14,13,27)           120.0163         estimate D2E/DX2                !
 ! A43   A(8,14,13)            120.9279         estimate D2E/DX2                !
 ! A44   A(8,14,28)            119.9128         estimate D2E/DX2                !
 ! A45   A(13,14,28)           119.1591         estimate D2E/DX2                !
 ! A46   A(9,15,16)            121.6787         estimate D2E/DX2                !
 ! A47   A(9,15,29)            119.1921         estimate D2E/DX2                !
 ! A48   A(16,15,29)           119.1291         estimate D2E/DX2                !
 ! D1    D(6,1,2,3)             -0.0965         estimate D2E/DX2                !
 ! D2    D(6,1,2,19)           179.8609         estimate D2E/DX2                !
 ! D3    D(18,1,2,3)           179.9232         estimate D2E/DX2                !
 ! D4    D(18,1,2,19)           -0.1194         estimate D2E/DX2                !
 ! D5    D(2,1,6,5)              0.0807         estimate D2E/DX2                !
 ! D6    D(2,1,6,22)          -179.8048         estimate D2E/DX2                !
 ! D7    D(18,1,6,5)          -179.939          estimate D2E/DX2                !
 ! D8    D(18,1,6,22)            0.1754         estimate D2E/DX2                !
 ! D9    D(1,2,3,4)             -0.2741         estimate D2E/DX2                !
 ! D10   D(1,2,3,20)          -179.9283         estimate D2E/DX2                !
 ! D11   D(19,2,3,4)           179.7686         estimate D2E/DX2                !
 ! D12   D(19,2,3,20)            0.1143         estimate D2E/DX2                !
 ! D13   D(2,3,4,5)              0.6443         estimate D2E/DX2                !
 ! D14   D(2,3,4,7)            179.7721         estimate D2E/DX2                !
 ! D15   D(20,3,4,5)          -179.706          estimate D2E/DX2                !
 ! D16   D(20,3,4,7)            -0.5782         estimate D2E/DX2                !
 ! D17   D(3,4,5,6)             -0.6608         estimate D2E/DX2                !
 ! D18   D(3,4,5,21)           179.4547         estimate D2E/DX2                !
 ! D19   D(7,4,5,6)           -179.8196         estimate D2E/DX2                !
 ! D20   D(7,4,5,21)             0.2959         estimate D2E/DX2                !
 ! D21   D(3,4,7,8)            115.5305         estimate D2E/DX2                !
 ! D22   D(3,4,7,9)             -6.7486         estimate D2E/DX2                !
 ! D23   D(3,4,7,23)          -125.7559         estimate D2E/DX2                !
 ! D24   D(5,4,7,8)            -65.349          estimate D2E/DX2                !
 ! D25   D(5,4,7,9)            172.3719         estimate D2E/DX2                !
 ! D26   D(5,4,7,23)            53.3645         estimate D2E/DX2                !
 ! D27   D(4,5,6,1)              0.3068         estimate D2E/DX2                !
 ! D28   D(4,5,6,22)          -179.8076         estimate D2E/DX2                !
 ! D29   D(21,5,6,1)          -179.808          estimate D2E/DX2                !
 ! D30   D(21,5,6,22)            0.0776         estimate D2E/DX2                !
 ! D31   D(4,7,8,10)           -65.7486         estimate D2E/DX2                !
 ! D32   D(4,7,8,14)           114.5145         estimate D2E/DX2                !
 ! D33   D(9,7,8,10)            59.5453         estimate D2E/DX2                !
 ! D34   D(9,7,8,14)          -120.1916         estimate D2E/DX2                !
 ! D35   D(23,7,8,10)          177.4803         estimate D2E/DX2                !
 ! D36   D(23,7,8,14)           -2.2566         estimate D2E/DX2                !
 ! D37   D(4,7,9,15)          -117.7168         estimate D2E/DX2                !
 ! D38   D(4,7,9,24)            62.551          estimate D2E/DX2                !
 ! D39   D(8,7,9,15)           117.791          estimate D2E/DX2                !
 ! D40   D(8,7,9,24)           -61.9412         estimate D2E/DX2                !
 ! D41   D(23,7,9,15)           -0.3812         estimate D2E/DX2                !
 ! D42   D(23,7,9,24)          179.8866         estimate D2E/DX2                !
 ! D43   D(7,8,10,11)          179.9272         estimate D2E/DX2                !
 ! D44   D(7,8,10,17)           -0.5128         estimate D2E/DX2                !
 ! D45   D(14,8,10,11)          -0.3342         estimate D2E/DX2                !
 ! D46   D(14,8,10,17)         179.2258         estimate D2E/DX2                !
 ! D47   D(7,8,14,13)         -179.91           estimate D2E/DX2                !
 ! D48   D(7,8,14,28)           -0.0557         estimate D2E/DX2                !
 ! D49   D(10,8,14,13)           0.3433         estimate D2E/DX2                !
 ! D50   D(10,8,14,28)        -179.8025         estimate D2E/DX2                !
 ! D51   D(7,9,15,16)            0.0799         estimate D2E/DX2                !
 ! D52   D(7,9,15,29)         -179.9003         estimate D2E/DX2                !
 ! D53   D(24,9,15,16)         179.8118         estimate D2E/DX2                !
 ! D54   D(24,9,15,29)          -0.1683         estimate D2E/DX2                !
 ! D55   D(8,10,11,12)           0.1018         estimate D2E/DX2                !
 ! D56   D(8,10,11,25)         179.9979         estimate D2E/DX2                !
 ! D57   D(17,10,11,12)       -179.4705         estimate D2E/DX2                !
 ! D58   D(17,10,11,25)          0.4257         estimate D2E/DX2                !
 ! D59   D(10,11,12,13)          0.1299         estimate D2E/DX2                !
 ! D60   D(10,11,12,26)       -179.9392         estimate D2E/DX2                !
 ! D61   D(25,11,12,13)       -179.7667         estimate D2E/DX2                !
 ! D62   D(25,11,12,26)          0.1642         estimate D2E/DX2                !
 ! D63   D(11,12,13,14)         -0.1223         estimate D2E/DX2                !
 ! D64   D(11,12,13,27)        179.9008         estimate D2E/DX2                !
 ! D65   D(26,12,13,14)        179.9467         estimate D2E/DX2                !
 ! D66   D(26,12,13,27)         -0.0301         estimate D2E/DX2                !
 ! D67   D(12,13,14,8)          -0.1181         estimate D2E/DX2                !
 ! D68   D(12,13,14,28)       -179.9735         estimate D2E/DX2                !
 ! D69   D(27,13,14,8)         179.8587         estimate D2E/DX2                !
 ! D70   D(27,13,14,28)          0.0034         estimate D2E/DX2                !
 --------------------------------------------------------------------------------
 Trust Radius=3.00D-01 FncErr=5.00D-06 GrdErr=5.00D-06 EigMax=2.50D+02 EigMin=1.00D-04
 Number of steps in this run=    158 maximum allowed number of steps=    174.
 GradGradGradGradGradGradGradGradGradGradGradGradGradGradGradGradGradGrad

                          Input orientation:                          
 ---------------------------------------------------------------------
 Center     Atomic      Atomic             Coordinates (Angstroms)
 Number     Number       Type             X           Y           Z
 ---------------------------------------------------------------------
      1          6           0        3.288100    3.404800   -1.648600
      2          6           0        3.017800    2.512600   -2.697100
      3          6           0        2.306100    1.327700   -2.447600
      4          6           0        1.857100    1.011500   -1.143500
      5          6           0        2.131400    1.925400   -0.101900
      6          6           0        2.843700    3.111500   -0.349300
      7          6           0        1.095000   -0.231700   -0.836000
      8          6           0        1.850600   -1.136600    0.074300
      9          7           0        0.738200   -0.978900   -2.002200
     10          6           0        3.059200   -1.765400   -0.316200
     11          6           0        3.742400   -2.612000    0.575400
     12          6           0        3.231300   -2.843800    1.861500
     13          6           0        2.032900   -2.231100    2.258900
     14          6           0        1.349000   -1.385700    1.370600
     15          6           0       -0.529400   -1.232200   -2.395100
     16          8           0       -1.513600   -0.816100   -1.745900
     17          9           0        3.561600   -1.583800   -1.506600
     18          1           0        3.806000    4.264900   -1.829300
     19          1           0        3.338300    2.725300   -3.642700
     20          1           0        2.120600    0.691700   -3.222400
     21          1           0        1.811400    1.725500    0.846600
     22          1           0        3.036200    3.760100    0.415200
     23          1           0        0.179000    0.095900   -0.335200
     24          1           0        1.458400   -1.332100   -2.547900
     25          1           0        4.613100   -3.062800    0.289000
     26          1           0        3.729400   -3.457600    2.506500
     27          1           0        1.658700   -2.399800    3.193800
     28          1           0        0.478600   -0.946200    1.672800
     29          1           0       -0.688100   -1.777100   -3.242900
 ---------------------------------------------------------------------
                    Distance matrix (angstroms):
                    1          2          3          4          5
     1  C    0.000000
     2  C    1.403009   0.000000
     3  C    2.432503   1.404548   0.000000
     4  C    2.833862   2.452386   1.415012   0.000000
     5  C    2.432871   2.804563   2.426947   1.412581   0.000000
     6  C    1.404171   2.429230   2.806033   2.452373   1.405493
     7  C    4.323672   3.833019   2.548675   1.490268   2.503220
     8  C    5.065482   4.728602   3.555311   2.469294   3.079893
     9  N    5.083685   4.227296   2.824375   2.439466   3.739934
    10  C    5.344030   4.896089   3.831096   3.136980   3.811659
    11  C    6.430742   6.123384   5.169403   4.431560   4.862310
    12  C    7.167219   7.036863   6.068422   5.077577   5.273518
    13  C    6.971904   6.930704   5.906847   4.703370   4.781168
    14  C    5.985363   5.876038   4.780924   3.510759   3.707262
    15  C    6.052465   5.166949   3.820459   3.506576   4.723247
    16  O    6.393887   5.702509   4.436031   3.881318   4.848153
    17  F    4.998109   4.300407   3.307354   3.126139   4.041428
    18  H    1.020120   2.108291   3.355464   3.853978   3.355809
    19  H    2.107291   1.020843   2.108788   3.372990   3.825404
    20  H    3.346762   2.096803   1.019422   2.119795   3.355541
    21  H    3.350629   3.825276   3.354806   2.114801   1.020790
    22  H    2.109256   3.353059   3.826910   3.372629   2.110019
    23  H    4.726557   4.413366   3.241006   2.075498   2.685771
    24  H    5.157011   4.151591   2.793419   2.761116   4.128820
    25  H    6.880390   6.522795   5.664602   5.123233   5.585139
    26  H    8.034434   7.951548   7.033348   6.066371   6.191449
    27  H    7.732863   7.789835   6.792553   5.521639   5.458245
    28  H    6.152738   6.124284   5.048571   3.696539   3.758643
    29  H    6.723395   5.695008   4.386060   4.319932   5.614621
                    6          7          8          9         10
     6  C    0.000000
     7  C    3.804184   0.000000
     8  C    4.383154   1.489437   0.000000
     9  N    4.888413   1.430258   2.360965   0.000000
    10  C    4.881771   2.545684   1.417249   2.974596   0.000000
    11  C    5.866957   3.829700   2.450880   4.282085   1.406572
    12  C    6.364234   4.320110   2.831068   4.962013   2.436174
    13  C    6.000290   3.802060   2.450233   4.626146   2.810927
    14  C    5.041527   2.503061   1.412107   3.451716   2.431923
    15  C    5.867779   2.463832   3.430958   1.351052   4.181409
    16  O    6.030141   2.823869   3.838449   2.272179   4.884231
    17  F    4.888820   2.891711   2.372078   2.929695   1.304774
    18  H    2.108733   5.343742   6.051734   6.077724   6.261925
    19  H    3.352650   4.653365   5.562698   4.813819   5.595524
    20  H    3.825312   2.756706   3.779393   2.488136   3.919733
    21  H    2.101622   2.678620   2.964726   4.072002   3.885292
    22  H    1.020881   4.611749   5.049706   5.795062   5.573744
    23  H    4.024260   1.094156   2.116836   2.060774   3.429337
    24  H    5.147667   2.067255   2.658566   0.970168   2.780431
    25  H    6.454470   4.653792   3.374574   4.960553   2.112846
    26  H    7.217557   5.340300   3.851302   5.951437   3.358622
    27  H    6.658244   4.610608   3.371021   5.464860   3.831966
    28  H    5.113464   2.680399   2.115145   3.684303   3.359569
    29  H    6.689166   3.370590   4.225997   2.052021   4.754784
                   11         12         13         14         15
    11  C    0.000000
    12  C    1.403213   0.000000
    13  C    2.429331   1.403385   0.000000
    14  C    2.804375   2.431068   1.404100   0.000000
    15  C    5.382935   5.904131   5.405821   4.210991   0.000000
    16  O    6.019903   6.295949   5.533381   4.269835   1.250300
    17  F    2.329079   3.611204   4.115205   3.634986   4.201111
    18  H    7.285491   8.030311   7.877517   6.943017   7.023812
    19  H    6.814869   7.830871   7.816576   6.781653   5.672514
    20  H    5.288474   6.291220   6.212496   5.099667   3.377620
    21  H    4.755651   4.891282   4.206939   3.188723   4.973525
    22  H    6.413115   6.763235   6.348253   5.498972   6.747914
    23  H    4.567246   4.773244   3.947307   2.544365   2.551248
    24  H    4.075513   4.987105   4.923777   3.920393   1.996165
    25  H    1.021452   2.104778   3.351069   3.825816   6.082828
    26  H    2.108164   1.020235   2.108013   3.354004   6.864071
    27  H    3.353036   2.108371   1.021040   2.109116   6.114481
    28  H    3.825123   3.348709   2.100079   1.020824   4.200675
    29  H    5.908113   6.523377   6.154654   5.058394   1.020229
                   16         17         18         19         20
    16  O    0.000000
    17  F    5.138510   0.000000
    18  H    7.356743   5.862692   0.000000
    19  H    6.299230   4.814678   2.424362   0.000000
    20  H    4.202490   3.193486   4.189160   2.407275   0.000000
    21  H    4.923049   4.421789   4.193736   4.846116   4.209645
    22  H    6.805339   5.703212   2.425942   4.198646   4.846188
    23  H    2.384683   3.954182   5.724336   5.275839   3.529973
    24  H    3.121257   2.360320   6.111794   4.603814   2.233657
    25  H    6.835564   2.552895   7.670319   7.112347   5.713034
    26  H    7.249102   4.432184   8.856751   8.728910   7.254324
    27  H    6.080479   5.136209   8.617462   8.707780   7.137111
    28  H    3.958951   4.474372   7.105762   7.064866   5.416813
    29  H    1.961117   4.594785   7.661655   6.053374   3.739544
                   21         22         23         24         25
    21  H    0.000000
    22  H    2.413677   0.000000
    23  H    2.591713   4.706703   0.000000
    24  H    4.582156   6.099173   2.927813   0.000000
    25  H    5.575684   7.003892   5.479804   4.582080   0.000000
    26  H    5.770487   7.546473   5.771305   5.934825   2.419525
    27  H    4.748765   6.896557   4.568574   5.843562   4.195940
    28  H    3.097893   5.502012   2.282060   4.350085   4.846544
    29  H    5.936305   7.610039   3.565769   2.299677   6.498466
                   26         27         28         29
    26  H    0.000000
    27  H    2.424690   0.000000
    28  H    4.191645   2.412267   0.000000
    29  H    7.442714   6.879414   5.120126   0.000000
 Symmetry turned off by external request.
 Stoichiometry    C14H12FNO
 Framework group  C1[X(C14H12FNO)]
 Deg. of freedom    81
 Full point group                 C1      NOp   1
 Rotational constants (GHZ):           0.6039832           0.3876700           0.3074594
 Standard basis: 6-311+G(d) (5D, 7F)
   410 basis functions,   672 primitive gaussians,   427 cartesian basis functions
    60 alpha electrons       60 beta electrons
       nuclear repulsion energy      1151.9531465749 Hartrees.
 NAtoms=   29 NActive=   29 NUniq=   29 SFac= 1.00D+00 NAtFMM=   60 NAOKFM=F Big=F
 Integral buffers will be    131072 words long.
 Raffenetti 2 integral format.
 Two-electron integral symmetry is turned off.
 ------------------------------------------------------------------------------
 Polarizable Continuum Model (PCM)
 =================================
 Model                : PCM.
 Atomic radii         : UFF (Universal Force Field).
 Polarization charges : Total charges.
 Charge compensation  : None.
 Solution method      : On-the-fly selection.
 Cavity type          : Scaled VdW (van der Waals Surface) (Alpha=1.100).
 Cavity algorithm     : GePol (No added spheres)
                        Default sphere list used, NSphG=   29.
                        Lebedev-Laikov grids with approx.  5.0 points / Ang**2.
                        Smoothing algorithm: York/Karplus (Gamma=1.0000).
                        Polarization charges: spherical gaussians, with
                                              point-specific exponents (IZeta= 3).
                        Self-potential: point-specific (ISelfS= 7).
                        Self-field    : sphere-specific E.n sum rule (ISelfD= 2).
 1st derivatives      : Analytical E(r).r(x)/FMM algorithm (CHGder, D1EAlg=3).
                        Cavity 1st derivative terms included.
 Solvent              : DiMethylSulfoxide, Eps=  46.826000 Eps(inf)=   2.007889
 ------------------------------------------------------------------------------
 One-electron integrals computed using PRISM.
 NBasis=   410 RedAO= T EigKep=  1.28D-06  NBF=   410
 NBsUse=   409 1.00D-06 EigRej=  7.41D-07 NBFU=   409
 ExpMin= 4.38D-02 ExpMax= 1.14D+04 ExpMxC= 1.72D+03 IAcc=3 IRadAn=         7 AccDes= 0.00D+00
 Harris functional with IExCor= 1009 and IRadAn=       7 diagonalized for initial guess.
 HarFok:  IExCor= 1009 AccDes= 0.00D+00 IRadAn=         7 IDoV= 1 UseB2=F ITyADJ=14
 ICtDFT=  3500011 ScaDFX=  1.000000  1.000000  1.000000  1.000000
 FoFCou: FMM=F IPFlag=           0 FMFlag=      100000 FMFlg1=           0
         NFxFlg=           0 DoJE=T BraDBF=F KetDBF=T FulRan=T
         wScrn=  0.000000 ICntrl=       500 IOpCl=  0 I1Cent=   200000004 NGrid=           0
         NMat0=    1 NMatS0=      1 NMatT0=    0 NMatD0=    1 NMtDS0=    0 NMtDT0=    0
 Symmetry not used in FoFCou.
 Requested convergence on RMS density matrix=1.00D-08 within 128 cycles.
 Requested convergence on MAX density matrix=1.00D-06.
 Requested convergence on             energy=1.00D-06.
 No special actions if energy rises.
 Inv3:  Mode=1 IEnd=    15677388.
 Iteration    1 A*A^-1 deviation from unit magnitude is 6.22D-15 for   2277.
 Iteration    1 A*A^-1 deviation from orthogonality  is 3.63D-15 for   2272    364.
 Iteration    1 A^-1*A deviation from unit magnitude is 6.22D-15 for   2277.
 Iteration    1 A^-1*A deviation from orthogonality  is 1.50D-15 for   1893    934.
 Error on total polarization charges =  0.01553
 SCF Done:  E(RM062X) =  -770.393760015     A.U. after   16 cycles
            NFock= 16  Conv=0.42D-08     -V/T= 2.0027

 **********************************************************************

            Population analysis using the SCF density.

 **********************************************************************

 Alpha  occ. eigenvalues --  -25.28174 -19.60399 -14.78796 -10.65235 -10.64719
 Alpha  occ. eigenvalues --  -10.60349 -10.57382 -10.56653 -10.55666 -10.55513
 Alpha  occ. eigenvalues --  -10.55396 -10.54822 -10.54805 -10.54797 -10.54682
 Alpha  occ. eigenvalues --  -10.54633 -10.54389  -1.41618  -1.16407  -1.06720
 Alpha  occ. eigenvalues --   -0.97828  -0.96646  -0.90624  -0.86255  -0.85677
 Alpha  occ. eigenvalues --   -0.85482  -0.80292  -0.73816  -0.72428  -0.71946
 Alpha  occ. eigenvalues --   -0.70201  -0.68800  -0.65698  -0.64303  -0.61489
 Alpha  occ. eigenvalues --   -0.60267  -0.60072  -0.58666  -0.56955  -0.55271
 Alpha  occ. eigenvalues --   -0.53876  -0.52469  -0.51489  -0.50833  -0.50581
 Alpha  occ. eigenvalues --   -0.50345  -0.48039  -0.47306  -0.44877  -0.44260
 Alpha  occ. eigenvalues --   -0.43849  -0.42112  -0.41993  -0.41456  -0.35334
 Alpha  occ. eigenvalues --   -0.34041  -0.32111  -0.31476  -0.31224  -0.29930
 Alpha virt. eigenvalues --   -0.00613   0.00462   0.00766   0.00914   0.01450
 Alpha virt. eigenvalues --    0.01958   0.02245   0.02768   0.03388   0.03897
 Alpha virt. eigenvalues --    0.04132   0.04236   0.04802   0.05302   0.05686
 Alpha virt. eigenvalues --    0.06055   0.06771   0.07316   0.07687   0.08508
 Alpha virt. eigenvalues --    0.08731   0.09950   0.10495   0.10688   0.10725
 Alpha virt. eigenvalues --    0.11533   0.11919   0.12866   0.13174   0.13689
 Alpha virt. eigenvalues --    0.14083   0.14901   0.15166   0.15456   0.15670
 Alpha virt. eigenvalues --    0.16025   0.16422   0.16888   0.17332   0.17840
 Alpha virt. eigenvalues --    0.18654   0.18788   0.19368   0.19582   0.20079
 Alpha virt. eigenvalues --    0.20169   0.20516   0.20707   0.21114   0.21549
 Alpha virt. eigenvalues --    0.21898   0.21950   0.22226   0.22910   0.23329
 Alpha virt. eigenvalues --    0.23843   0.24065   0.24234   0.24476   0.24791
 Alpha virt. eigenvalues --    0.25186   0.25551   0.26118   0.26397   0.26502
 Alpha virt. eigenvalues --    0.26816   0.27009   0.27933   0.28091   0.28268
 Alpha virt. eigenvalues --    0.28390   0.29247   0.30032   0.30566   0.30837
 Alpha virt. eigenvalues --    0.31279   0.32007   0.32634   0.33038   0.33444
 Alpha virt. eigenvalues --    0.34537   0.34883   0.35693   0.36102   0.36433
 Alpha virt. eigenvalues --    0.37263   0.37817   0.38292   0.38978   0.39636
 Alpha virt. eigenvalues --    0.40693   0.40991   0.41469   0.42266   0.43770
 Alpha virt. eigenvalues --    0.46128   0.46739   0.47819   0.49643   0.51274
 Alpha virt. eigenvalues --    0.52191   0.52605   0.54994   0.56038   0.57055
 Alpha virt. eigenvalues --    0.57484   0.58463   0.58630   0.59336   0.59644
 Alpha virt. eigenvalues --    0.59994   0.60436   0.61397   0.61795   0.62718
 Alpha virt. eigenvalues --    0.63387   0.63408   0.63918   0.65903   0.66311
 Alpha virt. eigenvalues --    0.66924   0.68257   0.68910   0.69453   0.71031
 Alpha virt. eigenvalues --    0.71733   0.72025   0.72849   0.73467   0.74074
 Alpha virt. eigenvalues --    0.74610   0.75198   0.75373   0.76256   0.76694
 Alpha virt. eigenvalues --    0.77264   0.77519   0.77877   0.78821   0.79058
 Alpha virt. eigenvalues --    0.79660   0.81899   0.82211   0.83364   0.83905
 Alpha virt. eigenvalues --    0.84626   0.86464   0.87207   0.87296   0.88417
 Alpha virt. eigenvalues --    0.88941   0.89146   0.90816   0.91050   0.92737
 Alpha virt. eigenvalues --    0.93202   0.93743   0.95012   0.96108   0.97299
 Alpha virt. eigenvalues --    0.97627   0.99743   1.00575   1.02809   1.03732
 Alpha virt. eigenvalues --    1.05133   1.05906   1.07978   1.09680   1.11353
 Alpha virt. eigenvalues --    1.12178   1.12597   1.14475   1.15008   1.16628
 Alpha virt. eigenvalues --    1.17218   1.20047   1.21009   1.22693   1.24267
 Alpha virt. eigenvalues --    1.24729   1.26643   1.27813   1.28294   1.28780
 Alpha virt. eigenvalues --    1.30905   1.34241   1.35296   1.36529   1.37111
 Alpha virt. eigenvalues --    1.39146   1.43755   1.44993   1.47415   1.49120
 Alpha virt. eigenvalues --    1.50850   1.52594   1.53480   1.56174   1.56309
 Alpha virt. eigenvalues --    1.57106   1.58536   1.59531   1.61411   1.61530
 Alpha virt. eigenvalues --    1.63954   1.64546   1.66530   1.69769   1.71716
 Alpha virt. eigenvalues --    1.74213   1.77263   1.78427   1.80509   1.81659
 Alpha virt. eigenvalues --    1.81969   1.82459   1.83161   1.85583   1.87696
 Alpha virt. eigenvalues --    1.89096   1.90682   1.91480   1.92862   1.93244
 Alpha virt. eigenvalues --    1.93607   1.95236   1.95879   1.96597   1.98285
 Alpha virt. eigenvalues --    2.00040   2.01989   2.02776   2.03371   2.06342
 Alpha virt. eigenvalues --    2.06777   2.12841   2.16612   2.18389   2.22301
 Alpha virt. eigenvalues --    2.24348   2.25664   2.28518   2.29896   2.30317
 Alpha virt. eigenvalues --    2.31841   2.33011   2.33408   2.34492   2.35405
 Alpha virt. eigenvalues --    2.38460   2.38800   2.46819   2.48736   2.49727
 Alpha virt. eigenvalues --    2.51098   2.51786   2.56290   2.61090   2.65536
 Alpha virt. eigenvalues --    2.67859   2.71743   2.73831   2.75273   2.75604
 Alpha virt. eigenvalues --    2.78487   2.82345   2.83450   2.84883   2.86171
 Alpha virt. eigenvalues --    2.87131   2.88048   2.90791   2.93953   2.95679
 Alpha virt. eigenvalues --    2.96281   2.97448   2.98666   3.00208   3.00955
 Alpha virt. eigenvalues --    3.03436   3.08357   3.12372   3.15810   3.20630
 Alpha virt. eigenvalues --    3.22110   3.25899   3.29562   3.31898   3.34742
 Alpha virt. eigenvalues --    3.35881   3.36930   3.38690   3.39179   3.39905
 Alpha virt. eigenvalues --    3.41956   3.43839   3.44800   3.46674   3.50033
 Alpha virt. eigenvalues --    3.55705   3.57321   3.66354   3.70214   3.71470
 Alpha virt. eigenvalues --    3.71943   3.73214   3.74732   3.79230   3.87761
 Alpha virt. eigenvalues --    3.90043   3.96618   3.99498   4.00905   4.06684
 Alpha virt. eigenvalues --    4.09548   4.09777   4.11655   4.19838   4.23235
 Alpha virt. eigenvalues --    4.38065   4.61777   4.78936   4.79087   4.95917
 Alpha virt. eigenvalues --    5.00788   5.16680   5.29104   5.81624   6.48346
 Alpha virt. eigenvalues --    6.64120   6.94355  23.47025  23.49973  23.84257
 Alpha virt. eigenvalues --   23.89361  23.90606  23.93737  23.95170  23.96200
 Alpha virt. eigenvalues --   24.05607  24.07635  24.07982  24.09054  24.16552
 Alpha virt. eigenvalues --   24.17705  35.62345  50.07053  66.95068
          Condensed to atoms (all electrons):
               1          2          3          4          5          6
     1  C    6.682244  -0.510090   1.414263  -1.523746   1.167374  -0.637429
     2  C   -0.510090  10.208659  -3.855144   0.094325  -1.123298   1.185417
     3  C    1.414263  -3.855144  23.261934   0.727029  -9.004437  -1.496611
     4  C   -1.523746   0.094325   0.727029  21.923324  -8.838641   0.350004
     5  C    1.167374  -1.123298  -9.004437  -8.838641  22.967307  -2.896596
     6  C   -0.637429   1.185417  -1.496611   0.350004  -2.896596   9.554514
     7  C   -0.680642   0.158056  -7.546095  -5.816877   4.839064   0.212609
     8  C    0.055623   0.199689  -0.147839  -4.817491   1.530848   0.363880
     9  N    0.045258   0.032078   1.109336   0.288430  -0.805136  -0.118174
    10  C    0.103833  -0.279937   1.710472  -0.712939  -1.263375  -0.637257
    11  C    0.042936  -0.254833   0.084915  -0.096086   0.001458   0.041556
    12  C   -0.005077   0.019588   0.019332   0.241502  -0.067684  -0.018465
    13  C    0.012101  -0.041458   0.294023   0.033623  -0.362992   0.045580
    14  C   -0.078443   0.396838  -0.219374   2.789839   0.088293   0.292762
    15  C   -0.007062   0.034089  -0.157502   0.119254  -0.039241  -0.026837
    16  O   -0.001918   0.000217  -0.145908  -0.070893   0.096403   0.005782
    17  F   -0.000753  -0.000706  -0.112218   0.072249   0.082404  -0.000829
    18  H    0.254796   0.087319  -0.068251   0.049128  -0.091360   0.096175
    19  H    0.072164   0.247929   0.013571   0.011478   0.024874  -0.037921
    20  H   -0.027131   0.056010   0.234070   0.031282  -0.039288   0.011772
    21  H   -0.038488   0.017001  -0.022786   0.084401   0.176737   0.013458
    22  H    0.075983  -0.028560   0.017286   0.012726  -0.047094   0.303993
    23  H    0.005361  -0.007189   0.054568   0.090605  -0.021946  -0.018279
    24  H   -0.003359   0.012658  -0.098154   0.025551   0.038127   0.005134
    25  H   -0.000054   0.000169  -0.002473   0.003558   0.001012  -0.000010
    26  H   -0.000008  -0.000036  -0.000299  -0.000856  -0.000307   0.000041
    27  H   -0.000018   0.000049   0.000207   0.001598  -0.000491  -0.000243
    28  H    0.000418  -0.000381  -0.012414  -0.052870   0.044018   0.006139
    29  H   -0.000435  -0.004878  -0.038159  -0.005310   0.016666   0.000953
               7          8          9         10         11         12
     1  C   -0.680642   0.055623   0.045258   0.103833   0.042936  -0.005077
     2  C    0.158056   0.199689   0.032078  -0.279937  -0.254833   0.019588
     3  C   -7.546095  -0.147839   1.109336   1.710472   0.084915   0.019332
     4  C   -5.816877  -4.817491   0.288430  -0.712939  -0.096086   0.241502
     5  C    4.839064   1.530848  -0.805136  -1.263375   0.001458  -0.067684
     6  C    0.212609   0.363880  -0.118174  -0.637257   0.041556  -0.018465
     7  C   22.301928  -3.885238  -0.963963   2.939082  -0.207742  -0.196371
     8  C   -3.885238  22.595252  -1.178159  -5.300624  -0.785594  -1.521122
     9  N   -0.963963  -1.178159   8.305234   0.743043   0.046549   0.031733
    10  C    2.939082  -5.300624   0.743043  22.423262  -5.892257   0.962449
    11  C   -0.207742  -0.785594   0.046549  -5.892257  12.178844  -0.615429
    12  C   -0.196371  -1.521122   0.031733   0.962449  -0.615429   6.659218
    13  C   -0.915717   1.687453  -0.096130  -1.169707   1.350669  -0.796466
    14  C   -4.149468  -3.532021  -0.173774  -7.627371   0.161616   1.143465
    15  C    0.237995  -0.263340  -0.007186   0.007299   0.045399  -0.004100
    16  O    0.274378   0.036469  -0.264387  -0.058426  -0.001446  -0.001314
    17  F   -0.049995  -0.271198   0.014849   0.463682  -0.230362   0.072032
    18  H    0.007220   0.000358  -0.000060  -0.000694  -0.000176   0.000001
    19  H   -0.000760  -0.002408   0.000864   0.003021   0.000456   0.000002
    20  H    0.065923  -0.008474  -0.001580  -0.006152   0.000636   0.000006
    21  H    0.076449   0.001351   0.000932   0.017226  -0.003665   0.003474
    22  H   -0.003062   0.002407   0.000399  -0.000799   0.000612  -0.000232
    23  H    0.280674  -0.063185  -0.044152  -0.061342  -0.011712  -0.001276
    24  H    0.117716   0.093239   0.177117  -0.048642  -0.020692  -0.002610
    25  H    0.010612  -0.001582   0.000717  -0.074416   0.328992   0.077666
    26  H    0.005959   0.043893  -0.000048  -0.015479   0.043444   0.263416
    27  H    0.005100   0.025150   0.000498   0.026362  -0.032896   0.068827
    28  H    0.103726  -0.046210  -0.000523  -0.062521   0.015041  -0.015498
    29  H    0.095117   0.058305  -0.224256  -0.024087  -0.003195  -0.000622
              13         14         15         16         17         18
     1  C    0.012101  -0.078443  -0.007062  -0.001918  -0.000753   0.254796
     2  C   -0.041458   0.396838   0.034089   0.000217  -0.000706   0.087319
     3  C    0.294023  -0.219374  -0.157502  -0.145908  -0.112218  -0.068251
     4  C    0.033623   2.789839   0.119254  -0.070893   0.072249   0.049128
     5  C   -0.362992   0.088293  -0.039241   0.096403   0.082404  -0.091360
     6  C    0.045580   0.292762  -0.026837   0.005782  -0.000829   0.096175
     7  C   -0.915717  -4.149468   0.237995   0.274378  -0.049995   0.007220
     8  C    1.687453  -3.532021  -0.263340   0.036469  -0.271198   0.000358
     9  N   -0.096130  -0.173774  -0.007186  -0.264387   0.014849  -0.000060
    10  C   -1.169707  -7.627371   0.007299  -0.058426   0.463682  -0.000694
    11  C    1.350669   0.161616   0.045399  -0.001446  -0.230362  -0.000176
    12  C   -0.796466   1.143465  -0.004100  -0.001314   0.072032   0.000001
    13  C    8.938118  -2.586368  -0.041582  -0.008549  -0.042448  -0.000013
    14  C   -2.586368  19.603243   0.008897   0.023898   0.063781  -0.000049
    15  C   -0.041582   0.008897   4.996363   0.460372   0.004296  -0.000047
    16  O   -0.008549   0.023898   0.460372   8.122495  -0.000083  -0.000000
    17  F   -0.042448   0.063781   0.004296  -0.000083   9.086190   0.000006
    18  H   -0.000013  -0.000049  -0.000047  -0.000000   0.000006   0.392539
    19  H   -0.000019  -0.000843   0.000323   0.000004  -0.000046  -0.004289
    20  H    0.000139   0.006012   0.013073   0.000315  -0.001915  -0.000284
    21  H   -0.010223   0.018004   0.001390   0.000125  -0.000158  -0.000264
    22  H    0.000535  -0.002047   0.000055   0.000002   0.000003  -0.004114
    23  H    0.018308   0.064698   0.017551   0.008658  -0.000442  -0.000002
    24  H    0.005352   0.000279  -0.004097   0.001761  -0.002138  -0.000001
    25  H   -0.025847   0.013908   0.000330   0.000000  -0.005310   0.000000
    26  H    0.068494  -0.071107   0.000005  -0.000000  -0.000444   0.000000
    27  H    0.241660  -0.003579   0.000157   0.000005   0.000092   0.000000
    28  H    0.037104   0.331282   0.000929  -0.000729  -0.000212   0.000000
    29  H    0.002302   0.001497   0.437861  -0.045718   0.000043  -0.000000
              19         20         21         22         23         24
     1  C    0.072164  -0.027131  -0.038488   0.075983   0.005361  -0.003359
     2  C    0.247929   0.056010   0.017001  -0.028560  -0.007189   0.012658
     3  C    0.013571   0.234070  -0.022786   0.017286   0.054568  -0.098154
     4  C    0.011478   0.031282   0.084401   0.012726   0.090605   0.025551
     5  C    0.024874  -0.039288   0.176737  -0.047094  -0.021946   0.038127
     6  C   -0.037921   0.011772   0.013458   0.303993  -0.018279   0.005134
     7  C   -0.000760   0.065923   0.076449  -0.003062   0.280674   0.117716
     8  C   -0.002408  -0.008474   0.001351   0.002407  -0.063185   0.093239
     9  N    0.000864  -0.001580   0.000932   0.000399  -0.044152   0.177117
    10  C    0.003021  -0.006152   0.017226  -0.000799  -0.061342  -0.048642
    11  C    0.000456   0.000636  -0.003665   0.000612  -0.011712  -0.020692
    12  C    0.000002   0.000006   0.003474  -0.000232  -0.001276  -0.002610
    13  C   -0.000019   0.000139  -0.010223   0.000535   0.018308   0.005352
    14  C   -0.000843   0.006012   0.018004  -0.002047   0.064698   0.000279
    15  C    0.000323   0.013073   0.001390   0.000055   0.017551  -0.004097
    16  O    0.000004   0.000315   0.000125   0.000002   0.008658   0.001761
    17  F   -0.000046  -0.001915  -0.000158   0.000003  -0.000442  -0.002138
    18  H   -0.004289  -0.000284  -0.000264  -0.004114  -0.000002  -0.000001
    19  H    0.391931  -0.003622   0.000068  -0.000205   0.000021  -0.000025
    20  H   -0.003622   0.402795  -0.000130   0.000064  -0.000571   0.003250
    21  H    0.000068  -0.000130   0.384962  -0.003077  -0.001004   0.000043
    22  H   -0.000205   0.000064  -0.003077   0.390203   0.000011  -0.000002
    23  H    0.000021  -0.000571  -0.001004   0.000011   0.344614   0.002114
    24  H   -0.000025   0.003250   0.000043  -0.000002   0.002114   0.289844
    25  H    0.000000  -0.000000   0.000002  -0.000000   0.000011   0.000014
    26  H   -0.000000   0.000000   0.000001   0.000000  -0.000004  -0.000000
    27  H   -0.000000  -0.000000  -0.000006  -0.000000   0.000003  -0.000001
    28  H   -0.000000   0.000005  -0.000618   0.000007   0.001142   0.000021
    29  H   -0.000001   0.000200   0.000000   0.000000   0.001214   0.006135
              25         26         27         28         29
     1  C   -0.000054  -0.000008  -0.000018   0.000418  -0.000435
     2  C    0.000169  -0.000036   0.000049  -0.000381  -0.004878
     3  C   -0.002473  -0.000299   0.000207  -0.012414  -0.038159
     4  C    0.003558  -0.000856   0.001598  -0.052870  -0.005310
     5  C    0.001012  -0.000307  -0.000491   0.044018   0.016666
     6  C   -0.000010   0.000041  -0.000243   0.006139   0.000953
     7  C    0.010612   0.005959   0.005100   0.103726   0.095117
     8  C   -0.001582   0.043893   0.025150  -0.046210   0.058305
     9  N    0.000717  -0.000048   0.000498  -0.000523  -0.224256
    10  C   -0.074416  -0.015479   0.026362  -0.062521  -0.024087
    11  C    0.328992   0.043444  -0.032896   0.015041  -0.003195
    12  C    0.077666   0.263416   0.068827  -0.015498  -0.000622
    13  C   -0.025847   0.068494   0.241660   0.037104   0.002302
    14  C    0.013908  -0.071107  -0.003579   0.331282   0.001497
    15  C    0.000330   0.000005   0.000157   0.000929   0.437861
    16  O    0.000000  -0.000000   0.000005  -0.000729  -0.045718
    17  F   -0.005310  -0.000444   0.000092  -0.000212   0.000043
    18  H    0.000000   0.000000   0.000000   0.000000  -0.000000
    19  H    0.000000  -0.000000  -0.000000  -0.000000  -0.000001
    20  H   -0.000000   0.000000  -0.000000   0.000005   0.000200
    21  H    0.000002   0.000001  -0.000006  -0.000618   0.000000
    22  H   -0.000000   0.000000  -0.000000   0.000007   0.000000
    23  H    0.000011  -0.000004   0.000003   0.001142   0.001214
    24  H    0.000014  -0.000000  -0.000001   0.000021   0.006135
    25  H    0.377521  -0.003524  -0.000176   0.000048  -0.000000
    26  H   -0.003524   0.380130  -0.003816  -0.000268  -0.000000
    27  H   -0.000176  -0.003816   0.387852  -0.003060   0.000000
    28  H    0.000048  -0.000268  -0.003060   0.385565  -0.000009
    29  H   -0.000000  -0.000000   0.000000  -0.000009   0.471546
 Mulliken charges:
               1
     1  C   -0.417700
     2  C   -0.643585
     3  C   -0.013342
     4  C    0.985803
     5  C   -0.472699
     6  C   -0.601119
     7  C   -1.315680
     8  C    1.130570
     9  N    0.080492
    10  C   -0.163703
    11  C   -0.187039
    12  C   -0.316443
    13  C   -0.637944
    14  C   -0.563866
    15  C    0.165357
    16  O   -0.431512
    17  F   -0.140369
    18  H    0.282062
    19  H    0.283435
    20  H    0.263596
    21  H    0.284792
    22  H    0.284907
    23  H    0.341550
    24  H    0.401365
    25  H    0.298834
    26  H    0.290813
    27  H    0.286728
    28  H    0.269867
    29  H    0.254833
 Sum of Mulliken charges =  -0.00000
 Mulliken charges with hydrogens summed into heavy atoms:
               1
     1  C   -0.135638
     2  C   -0.360150
     3  C    0.250254
     4  C    0.985803
     5  C   -0.187907
     6  C   -0.316212
     7  C   -0.974130
     8  C    1.130570
     9  N    0.481857
    10  C   -0.163703
    11  C    0.111795
    12  C   -0.025631
    13  C   -0.351216
    14  C   -0.294000
    15  C    0.420189
    16  O   -0.431512
    17  F   -0.140369
 Electronic spatial extent (au):  <R**2>=           5783.8496
 Charge=              0.0000 electrons
 Dipole moment (field-independent basis, Debye):
    X=              4.4340    Y=             -1.1742    Z=              0.2784  Tot=              4.5953
 Quadrupole moment (field-independent basis, Debye-Ang):
   XX=           -101.4554   YY=            -88.5524   ZZ=            -80.8019
   XY=             -3.5234   XZ=             -4.8089   YZ=              0.5449
 Traceless Quadrupole moment (field-independent basis, Debye-Ang):
   XX=            -11.1855   YY=              1.7175   ZZ=              9.4680
   XY=             -3.5234   XZ=             -4.8089   YZ=              0.5449
 Octapole moment (field-independent basis, Debye-Ang**2):
  XXX=           -564.4327  YYY=             65.0431  ZZZ=            147.3359  XYY=           -141.1140
  XXY=              9.9943  XXZ=             76.5513  XZZ=           -163.7391  YZZ=             -6.3138
  YYZ=             64.3933  XYZ=            -19.9591
 Hexadecapole moment (field-independent basis, Debye-Ang**3):
 XXXX=          -3630.4430 YYYY=          -2367.9148 ZZZZ=          -1485.7976 XXXY=           -119.3165
 XXXZ=            221.4517 YYYX=             47.3475 YYYZ=            377.2433 ZZZX=            146.1470
 ZZZY=            386.9951 XXYY=           -782.6447 XXZZ=           -851.9140 YYZZ=           -595.9839
 XXYZ=             32.4829 YYXZ=             84.7061 ZZXY=              6.1628
 N-N= 1.151953146575D+03 E-N=-4.102122883765D+03  KE= 7.683502783921D+02
 Merz-Kollman atomic radii used.

 **********************************************************************

            Electrostatic Properties Using The SCF Density

 **********************************************************************

       Atomic Center    1 is at   3.288100  3.404800 -1.648600
       Atomic Center    2 is at   3.017800  2.512600 -2.697100
       Atomic Center    3 is at   2.306100  1.327700 -2.447600
       Atomic Center    4 is at   1.857100  1.011500 -1.143500
       Atomic Center    5 is at   2.131400  1.925400 -0.101900
       Atomic Center    6 is at   2.843700  3.111500 -0.349300
       Atomic Center    7 is at   1.095000 -0.231700 -0.836000
       Atomic Center    8 is at   1.850600 -1.136600  0.074300
       Atomic Center    9 is at   0.738200 -0.978900 -2.002200
       Atomic Center   10 is at   3.059200 -1.765400 -0.316200
       Atomic Center   11 is at   3.742400 -2.612000  0.575400
       Atomic Center   12 is at   3.231300 -2.843800  1.861500
       Atomic Center   13 is at   2.032900 -2.231100  2.258900
       Atomic Center   14 is at   1.349000 -1.385700  1.370600
       Atomic Center   15 is at  -0.529400 -1.232200 -2.395100
       Atomic Center   16 is at  -1.513600 -0.816100 -1.745900
       Atomic Center   17 is at   3.561600 -1.583800 -1.506600
       Atomic Center   18 is at   3.806000  4.264900 -1.829300
       Atomic Center   19 is at   3.338300  2.725300 -3.642700
       Atomic Center   20 is at   2.120600  0.691700 -3.222400
       Atomic Center   21 is at   1.811400  1.725500  0.846600
       Atomic Center   22 is at   3.036200  3.760100  0.415200
       Atomic Center   23 is at   0.179000  0.095900 -0.335200
       Atomic Center   24 is at   1.458400 -1.332100 -2.547900
       Atomic Center   25 is at   4.613100 -3.062800  0.289000
       Atomic Center   26 is at   3.729400 -3.457600  2.506500
       Atomic Center   27 is at   1.658700 -2.399800  3.193800
       Atomic Center   28 is at   0.478600 -0.946200  1.672800
       Atomic Center   29 is at  -0.688100 -1.777100 -3.242900
    1242 points will be used for fitting atomic charges
 Fitting point charges to electrostatic potential
 The dipole moment will be constrained to the correct value
 Charges from ESP fit, RMS=   0.00164 RRMS=   0.08093:
 ESP charges:
               1
     1  C   -0.220144
     2  C   -0.132305
     3  C   -0.221342
     4  C    0.017853
     5  C   -0.291163
     6  C   -0.082039
     7  C    0.575781
     8  C   -0.241233
     9  N   -0.700237
    10  C    0.381224
    11  C   -0.349458
    12  C   -0.113053
    13  C   -0.254654
    14  C   -0.109350
    15  C    0.538031
    16  O   -0.668283
    17  F   -0.216464
    18  H    0.173015
    19  H    0.166590
    20  H    0.157715
    21  H    0.161000
    22  H    0.157987
    23  H    0.049056
    24  H    0.379775
    25  H    0.223721
    26  H    0.181000
    27  H    0.192290
    28  H    0.159386
    29  H    0.085302
 Sum of ESP charges =   0.00000
 ESP charges with hydrogens summed into heavy atoms:
               1
     1  C   -0.047129
     2  C    0.034286
     3  C   -0.063628
     4  C    0.017853
     5  C   -0.130163
     6  C    0.075948
     7  C    0.624837
     8  C   -0.241233
     9  N   -0.320461
    10  C    0.381224
    11  C   -0.125737
    12  C    0.067947
    13  C   -0.062364
    14  C    0.050036
    15  C    0.623333
    16  O   -0.668283
    17  F   -0.216464
 Charge=   0.00000 Dipole=     4.4340    -1.1742     0.2784 Tot=     4.5953
 -----------------------------------------------------------------

              Electrostatic Properties (Atomic Units)

 -----------------------------------------------------------------
    Center     Electric         -------- Electric Field --------
               Potential          X             Y             Z
 -----------------------------------------------------------------
    1 Atom    -14.773301
    2 Atom    -14.770341
    3 Atom    -14.768885
    4 Atom    -14.752511
    5 Atom    -14.771516
    6 Atom    -14.771012
    7 Atom    -14.706664
    8 Atom    -14.740627
    9 Atom    -18.346204
   10 Atom    -14.662688
   11 Atom    -14.754737
   12 Atom    -14.754694
   13 Atom    -14.762087
   14 Atom    -14.757384
   15 Atom    -14.668089
   16 Atom    -22.419866
   17 Atom    -26.553232
   18 Atom     -1.100472
   19 Atom     -1.097617
   20 Atom     -1.093263
   21 Atom     -1.098878
   22 Atom     -1.099024
   23 Atom     -1.091916
   24 Atom     -0.981571
   25 Atom     -1.077223
   26 Atom     -1.083929
   27 Atom     -1.090312
   28 Atom     -1.088804
   29 Atom     -1.064855
 -----------------------------------------------------------------
 ******************************Gaussian NBO Version 3.1******************************
             N A T U R A L   A T O M I C   O R B I T A L   A N D
          N A T U R A L   B O N D   O R B I T A L   A N A L Y S I S
 ******************************Gaussian NBO Version 3.1******************************

       /RESON  / : Allow strongly delocalized NBO set
       /BNDIDX / : Print bond indices based on the NAO density matrix

 Analyzing the SCF density

 Job title: BHFA_oF_conf7                                                   

 Storage needed:    507262 in NPA,    674493 in NBO ( 268430961 available)
 GSVD:  LWork=       62308 too small for GESVD, short by      147224 words or      147224 for optimal perf.


 NATURAL POPULATIONS:  Natural atomic orbital occupancies 
                                                          
   NAO  Atom  No  lang   Type(AO)    Occupancy      Energy
 ----------------------------------------------------------
     1    C    1  S      Cor( 1S)     1.99929     -10.39099
     2    C    1  S      Val( 2S)     0.94965      -0.17296
     3    C    1  S      Ryd( 3S)     0.00110       0.76562
     4    C    1  S      Ryd( 4S)     0.00015       0.92683
     5    C    1  S      Ryd( 5S)     0.00000      22.98643
     6    C    1  px     Val( 2p)     1.04518      -0.10038
     7    C    1  px     Ryd( 4p)     0.00279       0.70094
     8    C    1  px     Ryd( 3p)     0.00025       0.32286
     9    C    1  px     Ryd( 5p)     0.00002       2.81617
    10    C    1  py     Val( 2p)     1.12959      -0.06590
    11    C    1  py     Ryd( 4p)     0.00487       0.95160
    12    C    1  py     Ryd( 3p)     0.00037       0.30632
    13    C    1  py     Ryd( 5p)     0.00005       3.05218
    14    C    1  pz     Val( 2p)     1.06124      -0.06100
    15    C    1  pz     Ryd( 4p)     0.00397       0.84586
    16    C    1  pz     Ryd( 3p)     0.00058       0.38847
    17    C    1  pz     Ryd( 5p)     0.00015       3.07289
    18    C    1  dxy    Ryd( 3d)     0.00064       1.88972
    19    C    1  dxz    Ryd( 3d)     0.00046       1.92821
    20    C    1  dyz    Ryd( 3d)     0.00050       2.28673
    21    C    1  dx2y2  Ryd( 3d)     0.00041       1.68547
    22    C    1  dz2    Ryd( 3d)     0.00065       2.30274

    23    C    2  S      Cor( 1S)     1.99929     -10.39298
    24    C    2  S      Val( 2S)     0.94712      -0.17264
    25    C    2  S      Ryd( 3S)     0.00113       0.83448
    26    C    2  S      Ryd( 4S)     0.00013       0.85494
    27    C    2  S      Ryd( 5S)     0.00000      22.96795
    28    C    2  px     Val( 2p)     1.01825      -0.10126
    29    C    2  px     Ryd( 4p)     0.00233       0.66921
    30    C    2  px     Ryd( 3p)     0.00031       0.33025
    31    C    2  px     Ryd( 5p)     0.00004       2.82953
    32    C    2  py     Val( 2p)     1.04665      -0.07088
    33    C    2  py     Ryd( 4p)     0.00340       0.80384
    34    C    2  py     Ryd( 3p)     0.00044       0.36928
    35    C    2  py     Ryd( 5p)     0.00012       3.02069
    36    C    2  pz     Val( 2p)     1.15927      -0.05489
    37    C    2  pz     Ryd( 4p)     0.00602       1.04772
    38    C    2  pz     Ryd( 3p)     0.00032       0.29383
    39    C    2  pz     Ryd( 5p)     0.00006       3.12675
    40    C    2  dxy    Ryd( 3d)     0.00042       2.05743
    41    C    2  dxz    Ryd( 3d)     0.00052       1.77060
    42    C    2  dyz    Ryd( 3d)     0.00051       2.24445
    43    C    2  dx2y2  Ryd( 3d)     0.00048       1.83476
    44    C    2  dz2    Ryd( 3d)     0.00078       2.18852

    45    C    3  S      Cor( 1S)     1.99917     -10.39147
    46    C    3  S      Val( 2S)     0.93452      -0.16507
    47    C    3  S      Ryd( 4S)     0.00108       0.89212
    48    C    3  S      Ryd( 3S)     0.00016       0.59916
    49    C    3  S      Ryd( 5S)     0.00001      23.27424
    50    C    3  px     Val( 2p)     1.02384      -0.10667
    51    C    3  px     Ryd( 4p)     0.00177       0.69698
    52    C    3  px     Ryd( 3p)     0.00040       0.47784
    53    C    3  px     Ryd( 5p)     0.00005       2.87808
    54    C    3  py     Val( 2p)     1.10178      -0.07738
    55    C    3  py     Ryd( 4p)     0.00395       0.98617
    56    C    3  py     Ryd( 3p)     0.00030       0.42494
    57    C    3  py     Ryd( 5p)     0.00008       3.10606
    58    C    3  pz     Val( 2p)     1.12595      -0.05746
    59    C    3  pz     Ryd( 4p)     0.00483       0.94404
    60    C    3  pz     Ryd( 3p)     0.00036       0.37294
    61    C    3  pz     Ryd( 5p)     0.00010       3.20459
    62    C    3  dxy    Ryd( 3d)     0.00039       2.02916
    63    C    3  dxz    Ryd( 3d)     0.00046       1.85117
    64    C    3  dyz    Ryd( 3d)     0.00092       2.16928
    65    C    3  dx2y2  Ryd( 3d)     0.00047       1.80603
    66    C    3  dz2    Ryd( 3d)     0.00045       2.31612

    67    C    4  S      Cor( 1S)     1.99912     -10.41663
    68    C    4  S      Val( 2S)     0.88465      -0.15710
    69    C    4  S      Ryd( 4S)     0.00137       0.85407
    70    C    4  S      Ryd( 3S)     0.00025       0.80822
    71    C    4  S      Ryd( 5S)     0.00001      23.34994
    72    C    4  px     Val( 2p)     1.01766      -0.10668
    73    C    4  px     Ryd( 4p)     0.00312       0.75838
    74    C    4  px     Ryd( 3p)     0.00023       0.73788
    75    C    4  px     Ryd( 5p)     0.00006       2.88188
    76    C    4  py     Val( 2p)     1.03118      -0.08094
    77    C    4  py     Ryd( 4p)     0.00598       1.06539
    78    C    4  py     Ryd( 3p)     0.00020       0.66929
    79    C    4  py     Ryd( 5p)     0.00008       3.24592
    80    C    4  pz     Val( 2p)     1.08539      -0.08052
    81    C    4  pz     Ryd( 4p)     0.00378       1.04945
    82    C    4  pz     Ryd( 3p)     0.00019       0.81885
    83    C    4  pz     Ryd( 5p)     0.00017       3.29450
    84    C    4  dxy    Ryd( 3d)     0.00044       2.12018
    85    C    4  dxz    Ryd( 3d)     0.00058       1.99568
    86    C    4  dyz    Ryd( 3d)     0.00066       2.39408
    87    C    4  dx2y2  Ryd( 3d)     0.00050       1.90809
    88    C    4  dz2    Ryd( 3d)     0.00050       2.32395

    89    C    5  S      Cor( 1S)     1.99917     -10.39134
    90    C    5  S      Val( 2S)     0.93525      -0.16626
    91    C    5  S      Ryd( 4S)     0.00102       0.89483
    92    C    5  S      Ryd( 3S)     0.00016       0.61260
    93    C    5  S      Ryd( 5S)     0.00001      23.24337
    94    C    5  px     Val( 2p)     1.02802      -0.10649
    95    C    5  px     Ryd( 4p)     0.00188       0.70974
    96    C    5  px     Ryd( 3p)     0.00038       0.45842
    97    C    5  px     Ryd( 5p)     0.00004       2.85865
    98    C    5  py     Val( 2p)     1.05767      -0.07799
    99    C    5  py     Ryd( 4p)     0.00273       0.88791
   100    C    5  py     Ryd( 3p)     0.00035       0.49032
   101    C    5  py     Ryd( 5p)     0.00011       3.14436
   102    C    5  pz     Val( 2p)     1.15894      -0.05784
   103    C    5  pz     Ryd( 4p)     0.00571       1.03000
   104    C    5  pz     Ryd( 3p)     0.00029       0.39597
   105    C    5  pz     Ryd( 5p)     0.00007       3.16995
   106    C    5  dxy    Ryd( 3d)     0.00043       2.07862
   107    C    5  dxz    Ryd( 3d)     0.00055       1.79529
   108    C    5  dyz    Ryd( 3d)     0.00050       2.24530
   109    C    5  dx2y2  Ryd( 3d)     0.00044       1.85159
   110    C    5  dz2    Ryd( 3d)     0.00077       2.19552

   111    C    6  S      Cor( 1S)     1.99929     -10.39397
   112    C    6  S      Val( 2S)     0.94859      -0.17429
   113    C    6  S      Ryd( 4S)     0.00112       0.82519
   114    C    6  S      Ryd( 3S)     0.00016       0.77809
   115    C    6  S      Ryd( 5S)     0.00000      23.04960
   116    C    6  px     Val( 2p)     1.01017      -0.10207
   117    C    6  px     Ryd( 4p)     0.00213       0.65739
   118    C    6  px     Ryd( 3p)     0.00029       0.33407
   119    C    6  px     Ryd( 5p)     0.00004       2.82336
   120    C    6  py     Val( 2p)     1.08805      -0.06754
   121    C    6  py     Ryd( 4p)     0.00426       0.88803
   122    C    6  py     Ryd( 3p)     0.00041       0.32608
   123    C    6  py     Ryd( 5p)     0.00008       3.03897
   124    C    6  pz     Val( 2p)     1.12446      -0.05803
   125    C    6  pz     Ryd( 4p)     0.00520       0.98242
   126    C    6  pz     Ryd( 3p)     0.00034       0.32979
   127    C    6  pz     Ryd( 5p)     0.00009       3.11175
   128    C    6  dxy    Ryd( 3d)     0.00039       2.00547
   129    C    6  dxz    Ryd( 3d)     0.00045       1.83333
   130    C    6  dyz    Ryd( 3d)     0.00090       2.15189
   131    C    6  dx2y2  Ryd( 3d)     0.00049       1.78995
   132    C    6  dz2    Ryd( 3d)     0.00047       2.30270

   133    C    7  S      Cor( 1S)     1.99904     -10.45003
   134    C    7  S      Val( 2S)     0.90056      -0.18986
   135    C    7  S      Ryd( 4S)     0.00259       1.22724
   136    C    7  S      Ryd( 3S)     0.00018       0.80194
   137    C    7  S      Ryd( 5S)     0.00001      23.44430
   138    C    7  px     Val( 2p)     1.16731      -0.14134
   139    C    7  px     Ryd( 3p)     0.01040       0.77180
   140    C    7  px     Ryd( 4p)     0.00146       0.91703
   141    C    7  px     Ryd( 5p)     0.00027       2.04054
   142    C    7  py     Val( 2p)     1.03213      -0.11286
   143    C    7  py     Ryd( 4p)     0.00201       0.61162
   144    C    7  py     Ryd( 3p)     0.00120       0.53249
   145    C    7  py     Ryd( 5p)     0.00026       2.24406
   146    C    7  pz     Val( 2p)     0.95393      -0.10064
   147    C    7  pz     Ryd( 4p)     0.00895       0.89417
   148    C    7  pz     Ryd( 3p)     0.00119       0.79170
   149    C    7  pz     Ryd( 5p)     0.00020       2.12215
   150    C    7  dxy    Ryd( 3d)     0.00081       2.19668
   151    C    7  dxz    Ryd( 3d)     0.00089       2.06827
   152    C    7  dyz    Ryd( 3d)     0.00104       2.28833
   153    C    7  dx2y2  Ryd( 3d)     0.00102       1.88783
   154    C    7  dz2    Ryd( 3d)     0.00095       2.05251

   155    C    8  S      Cor( 1S)     1.99903     -10.42587
   156    C    8  S      Val( 2S)     0.88987      -0.17321
   157    C    8  S      Ryd( 4S)     0.00114       0.94930
   158    C    8  S      Ryd( 3S)     0.00027       0.79276
   159    C    8  S      Ryd( 5S)     0.00001      23.32226
   160    C    8  px     Val( 2p)     1.06072      -0.10268
   161    C    8  px     Ryd( 4p)     0.00380       1.04487
   162    C    8  px     Ryd( 3p)     0.00020       0.68656
   163    C    8  px     Ryd( 5p)     0.00015       3.30030
   164    C    8  py     Val( 2p)     1.05166      -0.11646
   165    C    8  py     Ryd( 4p)     0.00434       0.86163
   166    C    8  py     Ryd( 3p)     0.00021       0.55974
   167    C    8  py     Ryd( 5p)     0.00007       3.11825
   168    C    8  pz     Val( 2p)     1.07634      -0.09792
   169    C    8  pz     Ryd( 4p)     0.00484       1.11323
   170    C    8  pz     Ryd( 3p)     0.00021       0.68013
   171    C    8  pz     Ryd( 5p)     0.00014       3.42668
   172    C    8  dxy    Ryd( 3d)     0.00058       2.21401
   173    C    8  dxz    Ryd( 3d)     0.00051       2.29201
   174    C    8  dyz    Ryd( 3d)     0.00061       2.10514
   175    C    8  dx2y2  Ryd( 3d)     0.00062       1.89942
   176    C    8  dz2    Ryd( 3d)     0.00059       2.29980

   177    N    9  S      Cor( 1S)     1.99940     -14.61025
   178    N    9  S      Val( 2S)     1.24189      -0.59014
   179    N    9  S      Ryd( 4S)     0.00120       1.32633
   180    N    9  S      Ryd( 3S)     0.00018       1.07451
   181    N    9  S      Ryd( 5S)     0.00000      35.27914
   182    N    9  px     Val( 2p)     1.34822      -0.28993
   183    N    9  px     Ryd( 4p)     0.00276       1.01412
   184    N    9  px     Ryd( 3p)     0.00015       0.85313
   185    N    9  px     Ryd( 5p)     0.00012       4.37340
   186    N    9  py     Val( 2p)     1.58178      -0.30874
   187    N    9  py     Ryd( 3p)     0.00615       0.78590
   188    N    9  py     Ryd( 4p)     0.00031       0.88873
   189    N    9  py     Ryd( 5p)     0.00001       4.07475
   190    N    9  pz     Val( 2p)     1.42840      -0.28951
   191    N    9  pz     Ryd( 4p)     0.00421       0.93347
   192    N    9  pz     Ryd( 3p)     0.00034       0.89824
   193    N    9  pz     Ryd( 5p)     0.00002       4.23125
   194    N    9  dxy    Ryd( 3d)     0.00053       2.39507
   195    N    9  dxz    Ryd( 3d)     0.00091       2.64694
   196    N    9  dyz    Ryd( 3d)     0.00067       2.60974
   197    N    9  dx2y2  Ryd( 3d)     0.00060       2.64243
   198    N    9  dz2    Ryd( 3d)     0.00036       2.47784

   199    C   10  S      Cor( 1S)     1.99857     -10.51769
   200    C   10  S      Val( 2S)     0.82323      -0.16709
   201    C   10  S      Ryd( 4S)     0.00133       1.19481
   202    C   10  S      Ryd( 3S)     0.00021       0.63202
   203    C   10  S      Ryd( 5S)     0.00002      22.60648
   204    C   10  px     Val( 2p)     0.99727      -0.10022
   205    C   10  px     Ryd( 4p)     0.00422       1.19867
   206    C   10  px     Ryd( 3p)     0.00059       0.52617
   207    C   10  px     Ryd( 5p)     0.00019       2.62637
   208    C   10  py     Val( 2p)     1.01985      -0.12695
   209    C   10  py     Ryd( 4p)     0.00193       1.00149
   210    C   10  py     Ryd( 3p)     0.00044       0.50831
   211    C   10  py     Ryd( 5p)     0.00012       2.64053
   212    C   10  pz     Val( 2p)     0.71403      -0.06435
   213    C   10  pz     Ryd( 4p)     0.00949       1.14838
   214    C   10  pz     Ryd( 3p)     0.00050       0.51472
   215    C   10  pz     Ryd( 5p)     0.00018       2.75267
   216    C   10  dxy    Ryd( 3d)     0.00077       2.14509
   217    C   10  dxz    Ryd( 3d)     0.00181       2.28778
   218    C   10  dyz    Ryd( 3d)     0.00201       2.04551
   219    C   10  dx2y2  Ryd( 3d)     0.00081       1.83476
   220    C   10  dz2    Ryd( 3d)     0.00240       2.16901

   221    C   11  S      Cor( 1S)     1.99919     -10.40356
   222    C   11  S      Val( 2S)     0.95743      -0.19119
   223    C   11  S      Ryd( 4S)     0.00121       0.82867
   224    C   11  S      Ryd( 3S)     0.00011       0.82168
   225    C   11  S      Ryd( 5S)     0.00001      23.02706
   226    C   11  px     Val( 2p)     1.14467      -0.09085
   227    C   11  px     Ryd( 4p)     0.00431       1.00598
   228    C   11  px     Ryd( 3p)     0.00031       0.32380
   229    C   11  px     Ryd( 5p)     0.00005       2.96192
   230    C   11  py     Val( 2p)     1.06191      -0.11122
   231    C   11  py     Ryd( 4p)     0.00267       0.76226
   232    C   11  py     Ryd( 3p)     0.00032       0.31674
   233    C   11  py     Ryd( 5p)     0.00007       2.87154
   234    C   11  pz     Val( 2p)     1.07446      -0.08494
   235    C   11  pz     Ryd( 4p)     0.00437       0.90916
   236    C   11  pz     Ryd( 3p)     0.00030       0.39304
   237    C   11  pz     Ryd( 5p)     0.00017       3.05596
   238    C   11  dxy    Ryd( 3d)     0.00058       2.00743
   239    C   11  dxz    Ryd( 3d)     0.00064       2.21806
   240    C   11  dyz    Ryd( 3d)     0.00049       2.05376
   241    C   11  dx2y2  Ryd( 3d)     0.00061       1.68979
   242    C   11  dz2    Ryd( 3d)     0.00045       2.20084

   243    C   12  S      Cor( 1S)     1.99930     -10.40164
   244    C   12  S      Val( 2S)     0.95088      -0.18228
   245    C   12  S      Ryd( 3S)     0.00106       0.80399
   246    C   12  S      Ryd( 4S)     0.00013       1.10244
   247    C   12  S      Ryd( 5S)     0.00001      22.79762
   248    C   12  px     Val( 2p)     1.06849      -0.07909
   249    C   12  px     Ryd( 4p)     0.00376       0.83998
   250    C   12  px     Ryd( 3p)     0.00038       0.35585
   251    C   12  px     Ryd( 5p)     0.00009       2.98337
   252    C   12  py     Val( 2p)     1.05867      -0.09856
   253    C   12  py     Ryd( 4p)     0.00298       0.77942
   254    C   12  py     Ryd( 3p)     0.00029       0.31948
   255    C   12  py     Ryd( 5p)     0.00003       2.85612
   256    C   12  pz     Val( 2p)     1.08710      -0.06760
   257    C   12  pz     Ryd( 4p)     0.00421       0.93931
   258    C   12  pz     Ryd( 3p)     0.00045       0.35193
   259    C   12  pz     Ryd( 5p)     0.00010       3.03978
   260    C   12  dxy    Ryd( 3d)     0.00052       2.05243
   261    C   12  dxz    Ryd( 3d)     0.00065       2.14963
   262    C   12  dyz    Ryd( 3d)     0.00066       1.94375
   263    C   12  dx2y2  Ryd( 3d)     0.00040       1.74787
   264    C   12  dz2    Ryd( 3d)     0.00044       2.17908

   265    C   13  S      Cor( 1S)     1.99929     -10.39544
   266    C   13  S      Val( 2S)     0.94655      -0.17622
   267    C   13  S      Ryd( 4S)     0.00105       0.81964
   268    C   13  S      Ryd( 3S)     0.00015       0.79326
   269    C   13  S      Ryd( 5S)     0.00001      23.03471
   270    C   13  px     Val( 2p)     1.05927      -0.07848
   271    C   13  px     Ryd( 4p)     0.00361       0.82042
   272    C   13  px     Ryd( 3p)     0.00037       0.36146
   273    C   13  px     Ryd( 5p)     0.00010       2.99403
   274    C   13  py     Val( 2p)     1.02732      -0.09874
   275    C   13  py     Ryd( 4p)     0.00242       0.69145
   276    C   13  py     Ryd( 3p)     0.00033       0.34193
   277    C   13  py     Ryd( 5p)     0.00006       2.86262
   278    C   13  pz     Val( 2p)     1.15176      -0.06358
   279    C   13  pz     Ryd( 4p)     0.00546       1.02277
   280    C   13  pz     Ryd( 3p)     0.00033       0.29562
   281    C   13  pz     Ryd( 5p)     0.00005       3.08120
   282    C   13  dxy    Ryd( 3d)     0.00043       2.09246
   283    C   13  dxz    Ryd( 3d)     0.00063       2.16118
   284    C   13  dyz    Ryd( 3d)     0.00041       1.95894
   285    C   13  dx2y2  Ryd( 3d)     0.00045       1.85264
   286    C   13  dz2    Ryd( 3d)     0.00075       2.01774

   287    C   14  S      Cor( 1S)     1.99919     -10.40036
   288    C   14  S      Val( 2S)     0.93820      -0.17543
   289    C   14  S      Ryd( 4S)     0.00118       0.90289
   290    C   14  S      Ryd( 3S)     0.00013       0.59226
   291    C   14  S      Ryd( 5S)     0.00001      23.19971
   292    C   14  px     Val( 2p)     1.12829      -0.07966
   293    C   14  px     Ryd( 4p)     0.00481       0.99244
   294    C   14  px     Ryd( 3p)     0.00030       0.41242
   295    C   14  px     Ryd( 5p)     0.00004       3.03949
   296    C   14  py     Val( 2p)     1.04199      -0.10391
   297    C   14  py     Ryd( 4p)     0.00262       0.79231
   298    C   14  py     Ryd( 3p)     0.00028       0.43941
   299    C   14  py     Ryd( 5p)     0.00004       2.90584
   300    C   14  pz     Val( 2p)     1.05159      -0.07264
   301    C   14  pz     Ryd( 4p)     0.00329       0.86632
   302    C   14  pz     Ryd( 3p)     0.00035       0.40921
   303    C   14  pz     Ryd( 5p)     0.00012       3.14603
   304    C   14  dxy    Ryd( 3d)     0.00060       1.98407
   305    C   14  dxz    Ryd( 3d)     0.00052       2.21592
   306    C   14  dyz    Ryd( 3d)     0.00052       2.05192
   307    C   14  dx2y2  Ryd( 3d)     0.00047       1.70305
   308    C   14  dz2    Ryd( 3d)     0.00057       2.16944

   309    C   15  S      Cor( 1S)     1.99949     -10.52176
   310    C   15  S      Val( 2S)     0.85870      -0.17746
   311    C   15  S      Ryd( 3S)     0.00755       0.71774
   312    C   15  S      Ryd( 4S)     0.00009       0.92305
   313    C   15  S      Ryd( 5S)     0.00003      22.64372
   314    C   15  px     Val( 2p)     0.77536      -0.00732
   315    C   15  px     Ryd( 4p)     0.01051       1.07189
   316    C   15  px     Ryd( 3p)     0.00047       0.79638
   317    C   15  px     Ryd( 5p)     0.00014       2.11900
   318    C   15  py     Val( 2p)     0.81991      -0.10266
   319    C   15  py     Ryd( 4p)     0.00245       0.97206
   320    C   15  py     Ryd( 3p)     0.00020       0.70470
   321    C   15  py     Ryd( 5p)     0.00008       2.04788
   322    C   15  pz     Val( 2p)     0.93638      -0.07676
   323    C   15  pz     Ryd( 4p)     0.00386       1.17246
   324    C   15  pz     Ryd( 3p)     0.00030       0.80355
   325    C   15  pz     Ryd( 5p)     0.00012       1.96603
   326    C   15  dxy    Ryd( 3d)     0.00355       1.91082
   327    C   15  dxz    Ryd( 3d)     0.00240       2.25881
   328    C   15  dyz    Ryd( 3d)     0.00149       1.85305
   329    C   15  dx2y2  Ryd( 3d)     0.00224       2.14245
   330    C   15  dz2    Ryd( 3d)     0.00243       1.79951

   331    O   16  S      Cor( 1S)     1.99981     -19.36602
   332    O   16  S      Val( 2S)     1.72725      -0.98455
   333    O   16  S      Ryd( 3S)     0.00346       0.89789
   334    O   16  S      Ryd( 4S)     0.00016       1.58433
   335    O   16  S      Ryd( 5S)     0.00000      49.78683
   336    O   16  px     Val( 2p)     1.67586      -0.33568
   337    O   16  px     Ryd( 3p)     0.00128       0.86611
   338    O   16  px     Ryd( 4p)     0.00007       0.87020
   339    O   16  px     Ryd( 5p)     0.00006       5.27313
   340    O   16  py     Val( 2p)     1.60466      -0.30872
   341    O   16  py     Ryd( 3p)     0.00135       0.73215
   342    O   16  py     Ryd( 4p)     0.00004       0.87909
   343    O   16  py     Ryd( 5p)     0.00003       5.09461
   344    O   16  pz     Val( 2p)     1.69422      -0.32543
   345    O   16  pz     Ryd( 3p)     0.00146       0.77017
   346    O   16  pz     Ryd( 4p)     0.00005       0.88110
   347    O   16  pz     Ryd( 5p)     0.00003       5.17138
   348    O   16  dxy    Ryd( 3d)     0.00106       3.21104
   349    O   16  dxz    Ryd( 3d)     0.00115       3.41627
   350    O   16  dyz    Ryd( 3d)     0.00046       3.09049
   351    O   16  dx2y2  Ryd( 3d)     0.00094       3.24630
   352    O   16  dz2    Ryd( 3d)     0.00084       3.10727

   353    F   17  S      Cor( 1S)     1.99991     -25.00313
   354    F   17  S      Val( 2S)     1.80499      -1.41697
   355    F   17  S      Ryd( 3S)     0.00095       1.23152
   356    F   17  S      Ryd( 4S)     0.00012       1.90047
   357    F   17  S      Ryd( 5S)     0.00000      66.69545
   358    F   17  px     Val( 2p)     1.90560      -0.54261
   359    F   17  px     Ryd( 3p)     0.00210       0.65013
   360    F   17  px     Ryd( 4p)     0.00025       1.44408
   361    F   17  px     Ryd( 5p)     0.00001       6.42250
   362    F   17  py     Val( 2p)     1.93477      -0.54176
   363    F   17  py     Ryd( 3p)     0.00234       0.59788
   364    F   17  py     Ryd( 4p)     0.00014       1.46690
   365    F   17  py     Ryd( 5p)     0.00000       6.39466
   366    F   17  pz     Val( 2p)     1.69107      -0.52913
   367    F   17  pz     Ryd( 3p)     0.00123       0.53158
   368    F   17  pz     Ryd( 4p)     0.00021       1.49760
   369    F   17  pz     Ryd( 5p)     0.00005       6.52158
   370    F   17  dxy    Ryd( 3d)     0.00015       3.88824
   371    F   17  dxz    Ryd( 3d)     0.00093       4.16001
   372    F   17  dyz    Ryd( 3d)     0.00060       4.00107
   373    F   17  dx2y2  Ryd( 3d)     0.00014       3.88880
   374    F   17  dz2    Ryd( 3d)     0.00117       4.23978

   375    H   18  S      Val( 1S)     0.79532       0.11034
   376    H   18  S      Ryd( 2S)     0.00040       0.83609
   377    H   18  S      Ryd( 3S)     0.00021       1.90917

   378    H   19  S      Val( 1S)     0.79395       0.10855
   379    H   19  S      Ryd( 2S)     0.00047       0.77804
   380    H   19  S      Ryd( 3S)     0.00022       1.98362

   381    H   20  S      Val( 1S)     0.79511       0.10634
   382    H   20  S      Ryd( 2S)     0.00098       1.15589
   383    H   20  S      Ryd( 3S)     0.00020       1.66067

   384    H   21  S      Val( 1S)     0.79313       0.10639
   385    H   21  S      Ryd( 2S)     0.00069       1.34659
   386    H   21  S      Ryd( 3S)     0.00022       1.49859

   387    H   22  S      Val( 1S)     0.79367       0.10873
   388    H   22  S      Ryd( 2S)     0.00048       0.76452
   389    H   22  S      Ryd( 3S)     0.00022       1.98773

   390    H   23  S      Val( 1S)     0.73601       0.05166
   391    H   23  S      Ryd( 2S)     0.00253       0.67053
   392    H   23  S      Ryd( 3S)     0.00017       2.38089

   393    H   24  S      Val( 1S)     0.59493       0.13800
   394    H   24  S      Ryd( 2S)     0.00176       0.66415
   395    H   24  S      Ryd( 3S)     0.00047       2.22927

   396    H   25  S      Val( 1S)     0.77909       0.09861
   397    H   25  S      Ryd( 2S)     0.00068       1.01687
   398    H   25  S      Ryd( 3S)     0.00020       1.68588

   399    H   26  S      Val( 1S)     0.79004       0.10693
   400    H   26  S      Ryd( 2S)     0.00039       0.98589
   401    H   26  S      Ryd( 3S)     0.00022       1.75544

   402    H   27  S      Val( 1S)     0.79080       0.10734
   403    H   27  S      Ryd( 2S)     0.00043       0.75158
   404    H   27  S      Ryd( 3S)     0.00022       2.00587

   405    H   28  S      Val( 1S)     0.78843       0.10463
   406    H   28  S      Ryd( 3S)     0.00052       1.55935
   407    H   28  S      Ryd( 2S)     0.00023       1.27235

   408    H   29  S      Val( 1S)     0.84794       0.03044
   409    H   29  S      Ryd( 2S)     0.00100       0.92575
   410    H   29  S      Ryd( 3S)     0.00011       1.85216

 WARNING:  1 low occupancy (<1.9990e) core orbital  found on  C   10

 WARNING:  Population inversion found on atom  C    1
           Population inversion found on atom  C    2
           Population inversion found on atom  C    3
           Population inversion found on atom  C    4
           Population inversion found on atom  C    5
           Population inversion found on atom  C    6
           Population inversion found on atom  C    7
           Population inversion found on atom  C    8
           Population inversion found on atom  N    9
           Population inversion found on atom  C   10
           Population inversion found on atom  C   11
           Population inversion found on atom  C   12
           Population inversion found on atom  C   13
           Population inversion found on atom  C   14
           Population inversion found on atom  C   15
           Population inversion found on atom  H   28


 Summary of Natural Population Analysis:                  
                                                          
                                       Natural Population 
                Natural  -----------------------------------------------
    Atom  No    Charge         Core      Valence    Rydberg      Total
 -----------------------------------------------------------------------
      C    1   -0.20191      1.99929     4.18566    0.01696     6.20191
      C    2   -0.18760      1.99929     4.17130    0.01702     6.18760
      C    3   -0.20103      1.99917     4.18609    0.01578     6.20103
      C    4   -0.03608      1.99912     4.01887    0.01809     6.03608
      C    5   -0.19448      1.99917     4.17988    0.01542     6.19448
      C    6   -0.18740      1.99929     4.17128    0.01683     6.18740
      C    7   -0.08639      1.99904     4.05393    0.03342     6.08639
      C    8   -0.09590      1.99903     4.07860    0.01828     6.09590
      N    9   -0.61822      1.99940     5.60028    0.01853     7.61822
      C   10    0.42003      1.99857     3.55438    0.02703     5.57997
      C   11   -0.25433      1.99919     4.23846    0.01667     6.25433
      C   12   -0.18063      1.99930     4.16514    0.01619     6.18063
      C   13   -0.20081      1.99929     4.18491    0.01662     6.20081
      C   14   -0.17513      1.99919     4.16008    0.01586     6.17513
      C   15    0.57225      1.99949     3.39035    0.03791     5.42775
      O   16   -0.71425      1.99981     6.70199    0.01244     8.71425
      F   17   -0.34672      1.99991     7.33642    0.01039     9.34672
      H   18    0.20407      0.00000     0.79532    0.00061     0.79593
      H   19    0.20536      0.00000     0.79395    0.00069     0.79464
      H   20    0.20371      0.00000     0.79511    0.00118     0.79629
      H   21    0.20597      0.00000     0.79313    0.00091     0.79403
      H   22    0.20563      0.00000     0.79367    0.00070     0.79437
      H   23    0.26129      0.00000     0.73601    0.00270     0.73871
      H   24    0.40285      0.00000     0.59493    0.00223     0.59715
      H   25    0.22003      0.00000     0.77909    0.00088     0.77997
      H   26    0.20935      0.00000     0.79004    0.00062     0.79065
      H   27    0.20855      0.00000     0.79080    0.00065     0.79145
      H   28    0.21082      0.00000     0.78843    0.00075     0.78918
      H   29    0.15095      0.00000     0.84794    0.00111     0.84905
 =======================================================================
   * Total *   -0.00000     33.98754    85.67601    0.33644   120.00000

                                 Natural Population      
 --------------------------------------------------------
   Core                      33.98754 ( 99.9634% of  34)
   Valence                   85.67601 ( 99.6233% of  86)
   Natural Minimal Basis    119.66356 ( 99.7196% of 120)
   Natural Rydberg Basis      0.33644 (  0.2804% of 120)
 --------------------------------------------------------

    Atom  No          Natural Electron Configuration
 ----------------------------------------------------------------------------
      C    1      [core]2S( 0.95)2p( 3.24)4p( 0.01)
      C    2      [core]2S( 0.95)2p( 3.22)4p( 0.01)
      C    3      [core]2S( 0.93)2p( 3.25)4p( 0.01)
      C    4      [core]2S( 0.88)2p( 3.13)4p( 0.01)
      C    5      [core]2S( 0.94)2p( 3.24)4p( 0.01)
      C    6      [core]2S( 0.95)2p( 3.22)4p( 0.01)
      C    7      [core]2S( 0.90)2p( 3.15)3p( 0.01)4p( 0.01)
      C    8      [core]2S( 0.89)2p( 3.19)4p( 0.01)
      N    9      [core]2S( 1.24)2p( 4.36)3p( 0.01)4p( 0.01)
      C   10      [core]2S( 0.82)2p( 2.73)3d( 0.01)4p( 0.02)
      C   11      [core]2S( 0.96)2p( 3.28)4p( 0.01)
      C   12      [core]2S( 0.95)2p( 3.21)4p( 0.01)
      C   13      [core]2S( 0.95)2p( 3.24)4p( 0.01)
      C   14      [core]2S( 0.94)2p( 3.22)4p( 0.01)
      C   15      [core]2S( 0.86)2p( 2.53)3S( 0.01)3d( 0.01)4p( 0.02)
      O   16      [core]2S( 1.73)2p( 4.97)
      F   17      [core]2S( 1.80)2p( 5.53)3p( 0.01)
      H   18            1S( 0.80)
      H   19            1S( 0.79)
      H   20            1S( 0.80)
      H   21            1S( 0.79)
      H   22            1S( 0.79)
      H   23            1S( 0.74)
      H   24            1S( 0.59)
      H   25            1S( 0.78)
      H   26            1S( 0.79)
      H   27            1S( 0.79)
      H   28            1S( 0.79)
      H   29            1S( 0.85)


 Wiberg bond index matrix in the NAO basis:                                    

     Atom    1       2       3       4       5       6       7       8       9
     ---- ------  ------  ------  ------  ------  ------  ------  ------  ------
   1.  C  0.0000  1.4412  0.0114  0.1094  0.0111  1.4277  0.0013  0.0029  0.0003
   2.  C  1.4412  0.0000  1.4286  0.0130  0.1137  0.0115  0.0076  0.0002  0.0007
   3.  C  0.0114  1.4286  0.0000  1.4073  0.0123  0.1099  0.0101  0.0097  0.0034
   4.  C  0.1094  0.0130  1.4073  0.0000  1.3953  0.0126  0.9876  0.0148  0.0147
   5.  C  0.0111  0.1137  0.0123  1.3953  0.0000  1.4451  0.0106  0.0063  0.0068
   6.  C  1.4277  0.0115  0.1099  0.0126  1.4451  0.0000  0.0082  0.0006  0.0007
   7.  C  0.0013  0.0076  0.0101  0.9876  0.0106  0.0082  0.0000  0.9833  0.9551
   8.  C  0.0029  0.0002  0.0097  0.0148  0.0063  0.0006  0.9833  0.0000  0.0174
   9.  N  0.0003  0.0007  0.0034  0.0147  0.0068  0.0007  0.9551  0.0174  0.0000
  10.  C  0.0005  0.0003  0.0013  0.0051  0.0009  0.0003  0.0101  1.3529  0.0066
  11.  C  0.0002  0.0001  0.0003  0.0006  0.0005  0.0000  0.0078  0.0129  0.0006
  12.  C  0.0005  0.0002  0.0008  0.0022  0.0006  0.0001  0.0014  0.1058  0.0035
  13.  C  0.0001  0.0000  0.0004  0.0003  0.0003  0.0000  0.0075  0.0128  0.0004
  14.  C  0.0008  0.0005  0.0014  0.0084  0.0014  0.0002  0.0125  1.4082  0.0107
  15.  C  0.0001  0.0001  0.0006  0.0085  0.0006  0.0004  0.0147  0.0094  1.2442
  16.  O  0.0001  0.0001  0.0008  0.0030  0.0006  0.0002  0.0088  0.0027  0.1690
  17.  F  0.0002  0.0007  0.0014  0.0018  0.0007  0.0003  0.0039  0.0462  0.0026
  18.  H  0.9303  0.0037  0.0076  0.0003  0.0076  0.0037  0.0004  0.0000  0.0000
  19.  H  0.0037  0.9299  0.0037  0.0070  0.0004  0.0076  0.0003  0.0001  0.0001
  20.  H  0.0075  0.0039  0.9279  0.0039  0.0087  0.0004  0.0022  0.0002  0.0013
  21.  H  0.0075  0.0004  0.0089  0.0038  0.9273  0.0039  0.0019  0.0003  0.0004
  22.  H  0.0037  0.0076  0.0004  0.0069  0.0036  0.9302  0.0003  0.0000  0.0002
  23.  H  0.0035  0.0001  0.0125  0.0031  0.0054  0.0003  0.8753  0.0033  0.0012
  24.  H  0.0001  0.0000  0.0005  0.0005  0.0003  0.0000  0.0057  0.0004  0.8064
  25.  H  0.0000  0.0000  0.0000  0.0000  0.0000  0.0000  0.0004  0.0060  0.0000
  26.  H  0.0000  0.0000  0.0000  0.0000  0.0000  0.0000  0.0003  0.0003  0.0000
  27.  H  0.0000  0.0000  0.0000  0.0001  0.0000  0.0000  0.0002  0.0071  0.0001
  28.  H  0.0000  0.0000  0.0001  0.0002  0.0001  0.0000  0.0020  0.0040  0.0003
  29.  H  0.0000  0.0000  0.0001  0.0001  0.0003  0.0000  0.0105  0.0001  0.0023

     Atom   10      11      12      13      14      15      16      17      18
     ---- ------  ------  ------  ------  ------  ------  ------  ------  ------
   1.  C  0.0005  0.0002  0.0005  0.0001  0.0008  0.0001  0.0001  0.0002  0.9303
   2.  C  0.0003  0.0001  0.0002  0.0000  0.0005  0.0001  0.0001  0.0007  0.0037
   3.  C  0.0013  0.0003  0.0008  0.0004  0.0014  0.0006  0.0008  0.0014  0.0076
   4.  C  0.0051  0.0006  0.0022  0.0003  0.0084  0.0085  0.0030  0.0018  0.0003
   5.  C  0.0009  0.0005  0.0006  0.0003  0.0014  0.0006  0.0006  0.0007  0.0076
   6.  C  0.0003  0.0000  0.0001  0.0000  0.0002  0.0004  0.0002  0.0003  0.0037
   7.  C  0.0101  0.0078  0.0014  0.0075  0.0125  0.0147  0.0088  0.0039  0.0004
   8.  C  1.3529  0.0129  0.1058  0.0128  1.4082  0.0094  0.0027  0.0462  0.0000
   9.  N  0.0066  0.0006  0.0035  0.0004  0.0107  1.2442  0.1690  0.0026  0.0000
  10.  C  0.0000  1.4008  0.0142  0.1040  0.0144  0.0011  0.0008  0.8942  0.0000
  11.  C  1.4008  0.0000  1.4309  0.0111  0.1091  0.0002  0.0002  0.0477  0.0000
  12.  C  0.0142  1.4309  0.0000  1.4370  0.0115  0.0007  0.0006  0.0065  0.0000
  13.  C  0.1040  0.0111  1.4370  0.0000  1.4300  0.0003  0.0003  0.0127  0.0000
  14.  C  0.0144  0.1091  0.0115  1.4300  0.0000  0.0012  0.0015  0.0066  0.0000
  15.  C  0.0011  0.0002  0.0007  0.0003  0.0012  0.0000  1.6063  0.0005  0.0000
  16.  O  0.0008  0.0002  0.0006  0.0003  0.0015  1.6063  0.0000  0.0003  0.0000
  17.  F  0.8942  0.0477  0.0065  0.0127  0.0066  0.0005  0.0003  0.0000  0.0000
  18.  H  0.0000  0.0000  0.0000  0.0000  0.0000  0.0000  0.0000  0.0000  0.0000
  19.  H  0.0000  0.0000  0.0000  0.0000  0.0000  0.0000  0.0000  0.0000  0.0026
  20.  H  0.0001  0.0000  0.0000  0.0000  0.0001  0.0001  0.0002  0.0001  0.0002
  21.  H  0.0001  0.0000  0.0000  0.0001  0.0004  0.0001  0.0000  0.0000  0.0002
  22.  H  0.0000  0.0000  0.0000  0.0000  0.0000  0.0000  0.0000  0.0000  0.0026
  23.  H  0.0077  0.0001  0.0001  0.0008  0.0027  0.0024  0.0047  0.0004  0.0000
  24.  H  0.0003  0.0004  0.0001  0.0001  0.0002  0.0027  0.0093  0.0026  0.0000
  25.  H  0.0035  0.9235  0.0052  0.0075  0.0006  0.0000  0.0000  0.0027  0.0000
  26.  H  0.0067  0.0037  0.9287  0.0039  0.0075  0.0000  0.0000  0.0005  0.0000
  27.  H  0.0004  0.0077  0.0038  0.9285  0.0038  0.0000  0.0000  0.0003  0.0000
  28.  H  0.0076  0.0003  0.0075  0.0039  0.9265  0.0001  0.0001  0.0006  0.0000
  29.  H  0.0003  0.0000  0.0001  0.0000  0.0003  0.9250  0.0373  0.0001  0.0000

     Atom   19      20      21      22      23      24      25      26      27
     ---- ------  ------  ------  ------  ------  ------  ------  ------  ------
   1.  C  0.0037  0.0075  0.0075  0.0037  0.0035  0.0001  0.0000  0.0000  0.0000
   2.  C  0.9299  0.0039  0.0004  0.0076  0.0001  0.0000  0.0000  0.0000  0.0000
   3.  C  0.0037  0.9279  0.0089  0.0004  0.0125  0.0005  0.0000  0.0000  0.0000
   4.  C  0.0070  0.0039  0.0038  0.0069  0.0031  0.0005  0.0000  0.0000  0.0001
   5.  C  0.0004  0.0087  0.9273  0.0036  0.0054  0.0003  0.0000  0.0000  0.0000
   6.  C  0.0076  0.0004  0.0039  0.9302  0.0003  0.0000  0.0000  0.0000  0.0000
   7.  C  0.0003  0.0022  0.0019  0.0003  0.8753  0.0057  0.0004  0.0003  0.0002
   8.  C  0.0001  0.0002  0.0003  0.0000  0.0033  0.0004  0.0060  0.0003  0.0071
   9.  N  0.0001  0.0013  0.0004  0.0002  0.0012  0.8064  0.0000  0.0000  0.0001
  10.  C  0.0000  0.0001  0.0001  0.0000  0.0077  0.0003  0.0035  0.0067  0.0004
  11.  C  0.0000  0.0000  0.0000  0.0000  0.0001  0.0004  0.9235  0.0037  0.0077
  12.  C  0.0000  0.0000  0.0000  0.0000  0.0001  0.0001  0.0052  0.9287  0.0038
  13.  C  0.0000  0.0000  0.0001  0.0000  0.0008  0.0001  0.0075  0.0039  0.9285
  14.  C  0.0000  0.0001  0.0004  0.0000  0.0027  0.0002  0.0006  0.0075  0.0038
  15.  C  0.0000  0.0001  0.0001  0.0000  0.0024  0.0027  0.0000  0.0000  0.0000
  16.  O  0.0000  0.0002  0.0000  0.0000  0.0047  0.0093  0.0000  0.0000  0.0000
  17.  F  0.0000  0.0001  0.0000  0.0000  0.0004  0.0026  0.0027  0.0005  0.0003
  18.  H  0.0026  0.0002  0.0002  0.0026  0.0000  0.0000  0.0000  0.0000  0.0000
  19.  H  0.0000  0.0026  0.0004  0.0002  0.0002  0.0000  0.0000  0.0000  0.0000
  20.  H  0.0026  0.0000  0.0002  0.0004  0.0002  0.0002  0.0000  0.0000  0.0000
  21.  H  0.0004  0.0002  0.0000  0.0026  0.0002  0.0000  0.0000  0.0000  0.0000
  22.  H  0.0002  0.0004  0.0026  0.0000  0.0000  0.0000  0.0000  0.0000  0.0000
  23.  H  0.0002  0.0002  0.0002  0.0000  0.0000  0.0095  0.0003  0.0000  0.0001
  24.  H  0.0000  0.0002  0.0000  0.0000  0.0095  0.0000  0.0000  0.0000  0.0000
  25.  H  0.0000  0.0000  0.0000  0.0000  0.0003  0.0000  0.0000  0.0027  0.0001
  26.  H  0.0000  0.0000  0.0000  0.0000  0.0000  0.0000  0.0027  0.0000  0.0026
  27.  H  0.0000  0.0000  0.0000  0.0000  0.0001  0.0000  0.0001  0.0026  0.0000
  28.  H  0.0000  0.0000  0.0000  0.0000  0.0004  0.0000  0.0003  0.0002  0.0025
  29.  H  0.0000  0.0000  0.0000  0.0000  0.0015  0.0011  0.0000  0.0000  0.0000

     Atom   28      29
     ---- ------  ------
   1.  C  0.0000  0.0000
   2.  C  0.0000  0.0000
   3.  C  0.0001  0.0001
   4.  C  0.0002  0.0001
   5.  C  0.0001  0.0003
   6.  C  0.0000  0.0000
   7.  C  0.0020  0.0105
   8.  C  0.0040  0.0001
   9.  N  0.0003  0.0023
  10.  C  0.0076  0.0003
  11.  C  0.0003  0.0000
  12.  C  0.0075  0.0001
  13.  C  0.0039  0.0000
  14.  C  0.9265  0.0003
  15.  C  0.0001  0.9250
  16.  O  0.0001  0.0373
  17.  F  0.0006  0.0001
  18.  H  0.0000  0.0000
  19.  H  0.0000  0.0000
  20.  H  0.0000  0.0000
  21.  H  0.0000  0.0000
  22.  H  0.0000  0.0000
  23.  H  0.0004  0.0015
  24.  H  0.0000  0.0011
  25.  H  0.0003  0.0000
  26.  H  0.0002  0.0000
  27.  H  0.0025  0.0000
  28.  H  0.0000  0.0000
  29.  H  0.0000  0.0000


 Wiberg bond index, Totals by atom:                                            

     Atom    1
     ---- ------
   1.  C  3.9644
   2.  C  3.9642
   3.  C  3.9614
   4.  C  4.0104
   5.  C  3.9605
   6.  C  3.9642
   7.  C  3.9300
   8.  C  4.0079
   9.  N  3.2489
  10.  C  3.8343
  11.  C  3.9587
  12.  C  3.9619
  13.  C  3.9620
  14.  C  3.9605
  15.  C  3.8194
  16.  O  1.8470
  17.  F  1.0337
  18.  H  0.9593
  19.  H  0.9589
  20.  H  0.9604
  21.  H  0.9590
  22.  H  0.9588
  23.  H  0.9357
  24.  H  0.8404
  25.  H  0.9530
  26.  H  0.9571
  27.  H  0.9575
  28.  H  0.9567
  29.  H  0.9791


 Atom-atom overlap-weighted NAO bond order:                                    

     Atom    1       2       3       4       5       6       7       8       9
     ---- ------  ------  ------  ------  ------  ------  ------  ------  ------
   1.  C  0.0000  1.1496  0.0136 -0.0448  0.0133  1.1446  0.0011 -0.0005 -0.0007
   2.  C  1.1496  0.0000  1.1409  0.0233 -0.0424  0.0172  0.0089 -0.0007  0.0002
   3.  C  0.0136  1.1409  0.0000  1.1290  0.0132 -0.0426  0.0123  0.0011 -0.0058
   4.  C -0.0448  0.0233  1.1290  0.0000  1.1251  0.0240  0.8660  0.0231 -0.0015
   5.  C  0.0133 -0.0424  0.0132  1.1251  0.0000  1.1457  0.0176 -0.0104  0.0034
   6.  C  1.1446  0.0172 -0.0426  0.0240  1.1457  0.0000  0.0079  0.0006 -0.0010
   7.  C  0.0011  0.0089  0.0123  0.8660  0.0176  0.0079  0.0000  0.8597  0.8041
   8.  C -0.0005 -0.0007  0.0011  0.0231 -0.0104  0.0006  0.8597  0.0000  0.0094
   9.  N -0.0007  0.0002 -0.0058 -0.0015  0.0034 -0.0010  0.8041  0.0094  0.0000
  10.  C  0.0000  0.0001 -0.0001 -0.0132 -0.0013  0.0006  0.0050  1.1263 -0.0085
  11.  C  0.0000  0.0001  0.0009  0.0003 -0.0003  0.0001  0.0085  0.0313 -0.0004
  12.  C -0.0000 -0.0000 -0.0001 -0.0003  0.0003 -0.0000  0.0011 -0.0402 -0.0002
  13.  C -0.0000 -0.0000  0.0001 -0.0006  0.0010 -0.0000  0.0096  0.0155 -0.0009
  14.  C -0.0000 -0.0001  0.0003  0.0001 -0.0022  0.0004  0.0282  1.1264  0.0013
  15.  C -0.0001  0.0001  0.0005  0.0029 -0.0000 -0.0002  0.0030  0.0027  1.0393
  16.  O  0.0000  0.0000 -0.0003  0.0016  0.0000  0.0000 -0.0004  0.0015 -0.0493
  17.  F  0.0001  0.0007  0.0018 -0.0003  0.0004  0.0000 -0.0046 -0.0315  0.0073
  18.  H  0.8060  0.0176  0.0020  0.0004  0.0019  0.0177 -0.0002  0.0000  0.0000
  19.  H  0.0184  0.8062  0.0162  0.0013 -0.0006  0.0030 -0.0005  0.0000 -0.0000
  20.  H  0.0030  0.0181  0.8017  0.0151  0.0025  0.0015 -0.0040 -0.0005 -0.0031
  21.  H  0.0028  0.0014  0.0027  0.0157  0.7998  0.0178 -0.0015 -0.0011 -0.0000
  22.  H  0.0184  0.0030 -0.0005  0.0012  0.0161  0.8065 -0.0006  0.0000  0.0000
  23.  H -0.0001 -0.0001 -0.0001  0.0171 -0.0037 -0.0002  0.7537  0.0165 -0.0042
  24.  H -0.0000 -0.0002  0.0029 -0.0016  0.0003 -0.0001 -0.0018 -0.0015  0.7117
  25.  H -0.0000  0.0000  0.0000  0.0000  0.0000 -0.0000 -0.0003  0.0010  0.0000
  26.  H  0.0000  0.0000  0.0000  0.0000 -0.0000  0.0000 -0.0002  0.0006  0.0000
  27.  H  0.0000  0.0000 -0.0000  0.0000 -0.0001  0.0000 -0.0008  0.0056  0.0000
  28.  H  0.0000  0.0000 -0.0001  0.0007 -0.0001  0.0000 -0.0046  0.0140  0.0004
  29.  H  0.0000 -0.0000 -0.0000  0.0004  0.0000  0.0000  0.0030  0.0003 -0.0000

     Atom   10      11      12      13      14      15      16      17      18
     ---- ------  ------  ------  ------  ------  ------  ------  ------  ------
   1.  C  0.0000  0.0000 -0.0000 -0.0000 -0.0000 -0.0001  0.0000  0.0001  0.8060
   2.  C  0.0001  0.0001 -0.0000 -0.0000 -0.0001  0.0001  0.0000  0.0007  0.0176
   3.  C -0.0001  0.0009 -0.0001  0.0001  0.0003  0.0005 -0.0003  0.0018  0.0020
   4.  C -0.0132  0.0003 -0.0003 -0.0006  0.0001  0.0029  0.0016 -0.0003  0.0004
   5.  C -0.0013 -0.0003  0.0003  0.0010 -0.0022 -0.0000  0.0000  0.0004  0.0019
   6.  C  0.0006  0.0001 -0.0000 -0.0000  0.0004 -0.0002  0.0000  0.0000  0.0177
   7.  C  0.0050  0.0085  0.0011  0.0096  0.0282  0.0030 -0.0004 -0.0046 -0.0002
   8.  C  1.1263  0.0313 -0.0402  0.0155  1.1264  0.0027  0.0015 -0.0315  0.0000
   9.  N -0.0085 -0.0004 -0.0002 -0.0009  0.0013  1.0393 -0.0493  0.0073  0.0000
  10.  C  0.0000  1.1478  0.0307 -0.0339  0.0267  0.0012 -0.0001  0.7376 -0.0000
  11.  C  1.1478  0.0000  1.1438  0.0115 -0.0374 -0.0000  0.0000 -0.0284 -0.0000
  12.  C  0.0307  1.1438  0.0000  1.1468  0.0123 -0.0000 -0.0000  0.0013  0.0000
  13.  C -0.0339  0.0115  1.1468  0.0000  1.1388  0.0000 -0.0000 -0.0001  0.0000
  14.  C  0.0267 -0.0374  0.0123  1.1388  0.0000  0.0018  0.0011  0.0038 -0.0000
  15.  C  0.0012 -0.0000 -0.0000  0.0000  0.0018  0.0000  1.2299 -0.0008 -0.0000
  16.  O -0.0001  0.0000 -0.0000 -0.0000  0.0011  1.2299  0.0000 -0.0000  0.0000
  17.  F  0.7376 -0.0284  0.0013 -0.0001  0.0038 -0.0008 -0.0000  0.0000  0.0000
  18.  H -0.0000 -0.0000  0.0000  0.0000 -0.0000 -0.0000  0.0000  0.0000  0.0000
  19.  H -0.0000 -0.0000  0.0000  0.0000  0.0000 -0.0000  0.0000  0.0000 -0.0034
  20.  H  0.0002 -0.0000  0.0000  0.0000  0.0000  0.0001  0.0001 -0.0001  0.0000
  21.  H -0.0005  0.0001  0.0001  0.0004 -0.0006 -0.0000 -0.0000  0.0001  0.0000
  22.  H -0.0000 -0.0000 -0.0000 -0.0000  0.0000 -0.0000  0.0000  0.0000 -0.0034
  23.  H  0.0011 -0.0002 -0.0002 -0.0001 -0.0003 -0.0056  0.0020  0.0004 -0.0000
  24.  H  0.0009  0.0005 -0.0001  0.0000  0.0003  0.0162  0.0040  0.0077  0.0000
  25.  H  0.0159  0.8021  0.0216  0.0026 -0.0001 -0.0000  0.0000  0.0026 -0.0000
  26.  H  0.0005  0.0171  0.8049  0.0182  0.0013  0.0000  0.0000  0.0000 -0.0000
  27.  H -0.0002  0.0059  0.0161  0.8005  0.0134  0.0000 -0.0000  0.0000 -0.0000
  28.  H  0.0001  0.0013  0.0031  0.0174  0.7988  0.0001 -0.0001 -0.0000 -0.0000
  29.  H  0.0000 -0.0000  0.0000  0.0000  0.0001  0.8057 -0.0111  0.0000 -0.0000

     Atom   19      20      21      22      23      24      25      26      27
     ---- ------  ------  ------  ------  ------  ------  ------  ------  ------
   1.  C  0.0184  0.0030  0.0028  0.0184 -0.0001 -0.0000 -0.0000  0.0000  0.0000
   2.  C  0.8062  0.0181  0.0014  0.0030 -0.0001 -0.0002  0.0000  0.0000  0.0000
   3.  C  0.0162  0.8017  0.0027 -0.0005 -0.0001  0.0029  0.0000  0.0000 -0.0000
   4.  C  0.0013  0.0151  0.0157  0.0012  0.0171 -0.0016  0.0000  0.0000  0.0000
   5.  C -0.0006  0.0025  0.7998  0.0161 -0.0037  0.0003  0.0000 -0.0000 -0.0001
   6.  C  0.0030  0.0015  0.0178  0.8065 -0.0002 -0.0001 -0.0000  0.0000  0.0000
   7.  C -0.0005 -0.0040 -0.0015 -0.0006  0.7537 -0.0018 -0.0003 -0.0002 -0.0008
   8.  C  0.0000 -0.0005 -0.0011  0.0000  0.0165 -0.0015  0.0010  0.0006  0.0056
   9.  N -0.0000 -0.0031 -0.0000  0.0000 -0.0042  0.7117  0.0000  0.0000  0.0000
  10.  C -0.0000  0.0002 -0.0005 -0.0000  0.0011  0.0009  0.0159  0.0005 -0.0002
  11.  C -0.0000 -0.0000  0.0001 -0.0000 -0.0002  0.0005  0.8021  0.0171  0.0059
  12.  C  0.0000  0.0000  0.0001 -0.0000 -0.0002 -0.0001  0.0216  0.8049  0.0161
  13.  C  0.0000  0.0000  0.0004 -0.0000 -0.0001  0.0000  0.0026  0.0182  0.8005
  14.  C  0.0000  0.0000 -0.0006  0.0000 -0.0003  0.0003 -0.0001  0.0013  0.0134
  15.  C -0.0000  0.0001 -0.0000 -0.0000 -0.0056  0.0162 -0.0000  0.0000  0.0000
  16.  O  0.0000  0.0001 -0.0000  0.0000  0.0020  0.0040  0.0000  0.0000 -0.0000
  17.  F  0.0000 -0.0001  0.0001  0.0000  0.0004  0.0077  0.0026  0.0000  0.0000
  18.  H -0.0034  0.0000  0.0000 -0.0034 -0.0000  0.0000 -0.0000 -0.0000 -0.0000
  19.  H  0.0000 -0.0037 -0.0000  0.0000 -0.0000 -0.0000 -0.0000  0.0000  0.0000
  20.  H -0.0037  0.0000  0.0000 -0.0000 -0.0003  0.0020 -0.0000  0.0000  0.0000
  21.  H -0.0000  0.0000  0.0000 -0.0035 -0.0018  0.0000  0.0000 -0.0000 -0.0000
  22.  H  0.0000 -0.0000 -0.0035  0.0000 -0.0000 -0.0000 -0.0000 -0.0000  0.0000
  23.  H -0.0000 -0.0003 -0.0018 -0.0000  0.0000  0.0024 -0.0000 -0.0000  0.0000
  24.  H -0.0000  0.0020  0.0000 -0.0000  0.0024  0.0000  0.0000  0.0000  0.0000
  25.  H -0.0000 -0.0000  0.0000 -0.0000 -0.0000  0.0000  0.0000 -0.0032 -0.0000
  26.  H  0.0000  0.0000 -0.0000 -0.0000 -0.0000  0.0000 -0.0032  0.0000 -0.0023
  27.  H  0.0000  0.0000 -0.0000  0.0000  0.0000  0.0000 -0.0000 -0.0023  0.0000
  28.  H  0.0000  0.0000 -0.0005 -0.0000 -0.0026  0.0000 -0.0000  0.0000 -0.0028
  29.  H -0.0000 -0.0001 -0.0000 -0.0000 -0.0008  0.0005 -0.0000 -0.0000 -0.0000

     Atom   28      29
     ---- ------  ------
   1.  C  0.0000  0.0000
   2.  C  0.0000 -0.0000
   3.  C -0.0001 -0.0000
   4.  C  0.0007  0.0004
   5.  C -0.0001  0.0000
   6.  C  0.0000  0.0000
   7.  C -0.0046  0.0030
   8.  C  0.0140  0.0003
   9.  N  0.0004 -0.0000
  10.  C  0.0001  0.0000
  11.  C  0.0013 -0.0000
  12.  C  0.0031  0.0000
  13.  C  0.0174  0.0000
  14.  C  0.7988  0.0001
  15.  C  0.0001  0.8057
  16.  O -0.0001 -0.0111
  17.  F -0.0000  0.0000
  18.  H -0.0000 -0.0000
  19.  H  0.0000 -0.0000
  20.  H  0.0000 -0.0001
  21.  H -0.0005 -0.0000
  22.  H -0.0000 -0.0000
  23.  H -0.0026 -0.0008
  24.  H  0.0000  0.0005
  25.  H -0.0000 -0.0000
  26.  H  0.0000 -0.0000
  27.  H -0.0028 -0.0000
  28.  H  0.0000 -0.0000
  29.  H -0.0000  0.0000


 Atom-atom overlap-weighted NAO bond order, Totals by atom:                    

     Atom    1
     ---- ------
   1.  C  3.1248
   2.  C  3.1440
   3.  C  3.0896
   4.  C  3.1850
   5.  C  3.0796
   6.  C  3.1434
   7.  C  3.3701
   8.  C  3.1491
   9.  N  2.5014
  10.  C  3.0365
  11.  C  3.1044
  12.  C  3.1408
  13.  C  3.1268
  14.  C  3.1145
  15.  C  3.0968
  16.  O  1.1788
  17.  F  0.6981
  18.  H  0.8388
  19.  H  0.8369
  20.  H  0.8324
  21.  H  0.8312
  22.  H  0.8372
  23.  H  0.7730
  24.  H  0.7441
  25.  H  0.8423
  26.  H  0.8369
  27.  H  0.8355
  28.  H  0.8253
  29.  H  0.7979


 MO bond order:                                                                

     Atom    1       2       3       4       5       6       7       8       9
     ---- ------  ------  ------  ------  ------  ------  ------  ------  ------
   1.  C  0.0000 -0.8244  0.0730 -0.0355  0.2776  0.5629  0.0332  0.0027 -0.0106
   2.  C -0.8244  0.0000 -0.3666 -0.0274 -0.1206  0.3442 -0.0551 -0.0144  0.0124
   3.  C  0.0730 -0.3666  0.0000  0.4264 -0.0105 -0.0441  0.1937  0.0275 -0.0095
   4.  C -0.0355 -0.0274  0.4264  0.0000 -0.9186  0.2157 -0.6475  0.0757  0.1078
   5.  C  0.2776 -0.1206 -0.0105 -0.9186  0.0000 -0.2734  0.0278  0.0170 -0.0903
   6.  C  0.5629  0.3442 -0.0441  0.2157 -0.2734  0.0000 -0.0733 -0.0126  0.0454
   7.  C  0.0332 -0.0551  0.1937 -0.6475  0.0278 -0.0733  0.0000  0.3910 -1.5029
   8.  C  0.0027 -0.0144  0.0275  0.0757  0.0170 -0.0126  0.3910  0.0000  0.2223
   9.  N -0.0106  0.0124 -0.0095  0.1078 -0.0903  0.0454 -1.5029  0.2223  0.0000
  10.  C  0.0262  0.0197 -0.0079  0.0981 -0.0299  0.0109  0.0255  2.0675  0.2346
  11.  C  0.0115  0.0025 -0.0034  0.0057  0.0225  0.0100 -0.1115 -0.0112 -0.0171
  12.  C -0.0215 -0.0185  0.0133 -0.0284  0.0543  0.0026 -0.0525 -1.0106 -0.1386
  13.  C -0.0158 -0.0016 -0.0044 -0.0203 -0.0012  0.0059  0.0043 -0.1440 -0.0140
  14.  C  0.0212  0.0166 -0.0178  0.0333 -0.0445 -0.0127  0.0918  1.9864  0.2567
  15.  C  0.0063  0.0046 -0.0326 -0.0566  0.0026 -0.0033  0.1434 -0.0682 -0.5084
  16.  O  0.0175 -0.0183 -0.0072 -0.0370 -0.0028  0.0164 -0.2294  0.0201 -0.1862
  17.  F  0.0013 -0.0086  0.0093 -0.0285  0.0139  0.0172  0.0282 -0.5375 -0.0671
  18.  H  1.4798  0.0928  0.1242  0.0365  0.1067 -0.0634  0.0234  0.0027  0.0026
  19.  H -0.0794  0.2077  0.0977  0.0260 -0.0009  0.0018 -0.0037  0.0052 -0.0070
  20.  H -0.0606 -0.0001 -0.7560  0.0238 -0.0648 -0.0007 -0.0488  0.0074  0.0185
  21.  H  0.0599  0.0224  0.0734  0.1118  0.8302 -0.0951 -0.0129  0.0149  0.0338
  22.  H  0.0327  0.1463  0.0277  0.1445  0.0753  1.8336 -0.0016  0.0041  0.0229
  23.  H -0.0367 -0.0030  0.0966 -0.0627  0.0482 -0.0207  0.3274 -0.0248  0.0278
  24.  H -0.0121  0.0104 -0.0116  0.0113 -0.0158  0.0141 -0.0470  0.0076  0.3226
  25.  H -0.0024  0.0006 -0.0008 -0.0006 -0.0033 -0.0002 -0.0138  0.0415 -0.0007
  26.  H  0.0007  0.0004 -0.0003 -0.0003 -0.0004  0.0010  0.0158  0.0187  0.0030
  27.  H -0.0028 -0.0004  0.0029 -0.0051  0.0039  0.0002 -0.0008  0.0852  0.0127
  28.  H -0.0022  0.0014 -0.0026 -0.0027 -0.0140  0.0034 -0.0217  0.0362  0.0184
  29.  H  0.0008 -0.0002 -0.0032  0.0125 -0.0110  0.0090 -0.1704  0.0213 -0.0445

     Atom   10      11      12      13      14      15      16      17      18
     ---- ------  ------  ------  ------  ------  ------  ------  ------  ------
   1.  C  0.0262  0.0115 -0.0215 -0.0158  0.0212  0.0063  0.0175  0.0013  1.4798
   2.  C  0.0197  0.0025 -0.0185 -0.0016  0.0166  0.0046 -0.0183 -0.0086  0.0928
   3.  C -0.0079 -0.0034  0.0133 -0.0044 -0.0178 -0.0326 -0.0072  0.0093  0.1242
   4.  C  0.0981  0.0057 -0.0284 -0.0203  0.0333 -0.0566 -0.0370 -0.0285  0.0365
   5.  C -0.0299  0.0225  0.0543 -0.0012 -0.0445  0.0026 -0.0028  0.0139  0.1067
   6.  C  0.0109  0.0100  0.0026  0.0059 -0.0127 -0.0033  0.0164  0.0172 -0.0634
   7.  C  0.0255 -0.1115 -0.0525  0.0043  0.0918  0.1434 -0.2294  0.0282  0.0234
   8.  C  2.0675 -0.0112 -1.0106 -0.1440  1.9864 -0.0682  0.0201 -0.5375  0.0027
   9.  N  0.2346 -0.0171 -0.1386 -0.0140  0.2567 -0.5084 -0.1862 -0.0671  0.0026
  10.  C  0.0000  2.0845  0.0788 -1.0034 -0.2525 -0.0667  0.0105  0.6117  0.0003
  11.  C  2.0845  0.0000  2.1463  0.0347 -1.0903  0.0112 -0.0100 -0.5531 -0.0026
  12.  C  0.0788  2.1463  0.0000  2.1631  0.0628  0.0602 -0.0357 -0.0409  0.0010
  13.  C -1.0034  0.0347  2.1631  0.0000  1.9740  0.0129  0.0141  0.3905  0.0026
  14.  C -0.2525 -1.0903  0.0628  1.9740  0.0000 -0.0566  0.0139 -0.0130 -0.0023
  15.  C -0.0667  0.0112  0.0602  0.0129 -0.0566  0.0000  1.3642 -0.0202  0.0013
  16.  O  0.0105 -0.0100 -0.0357  0.0141  0.0139  1.3642  0.0000  0.0084  0.0024
  17.  F  0.6117 -0.5531 -0.0409  0.3905 -0.0130 -0.0202  0.0084  0.0000  0.0049
  18.  H  0.0003 -0.0026  0.0010  0.0026 -0.0023  0.0013  0.0024  0.0049  0.0000
  19.  H  0.0094 -0.0007 -0.0064  0.0008  0.0084  0.0004 -0.0002  0.0019 -0.0560
  20.  H  0.0141  0.0004 -0.0074  0.0019  0.0114  0.0104 -0.0105 -0.0045 -0.0091
  21.  H -0.0019  0.0053  0.0012 -0.0077  0.0190 -0.0002  0.0006  0.0061 -0.0095
  22.  H  0.0037 -0.0036 -0.0041  0.0033 -0.0009  0.0001  0.0031  0.0034 -0.0558
  23.  H  0.0509 -0.0015 -0.0079 -0.0046 -0.0058 -0.0740  0.0536  0.0069  0.0019
  24.  H  0.0155  0.0143  0.0004 -0.0064 -0.0001  0.0721  0.1767 -0.0801  0.0005
  25.  H  0.0296  0.6160 -0.0112  0.0477  0.0072 -0.0002 -0.0035 -0.0279 -0.0003
  26.  H  0.0794  0.0399  0.9432  0.0073  0.0714  0.0032  0.0031 -0.0095 -0.0001
  27.  H  0.0252  0.0839  0.0113  0.8561  0.0388 -0.0044  0.0108  0.0179  0.0004
  28.  H  0.0351  0.0163  0.0327 -0.0150  0.3640  0.0020 -0.0020  0.0018  0.0010
  29.  H  0.0270 -0.0004 -0.0178  0.0041  0.0187 -0.5309  0.3331 -0.0089 -0.0002

     Atom   19      20      21      22      23      24      25      26      27
     ---- ------  ------  ------  ------  ------  ------  ------  ------  ------
   1.  C -0.0794 -0.0606  0.0599  0.0327 -0.0367 -0.0121 -0.0024  0.0007 -0.0028
   2.  C  0.2077 -0.0001  0.0224  0.1463 -0.0030  0.0104  0.0006  0.0004 -0.0004
   3.  C  0.0977 -0.7560  0.0734  0.0277  0.0966 -0.0116 -0.0008 -0.0003  0.0029
   4.  C  0.0260  0.0238  0.1118  0.1445 -0.0627  0.0113 -0.0006 -0.0003 -0.0051
   5.  C -0.0009 -0.0648  0.8302  0.0753  0.0482 -0.0158 -0.0033 -0.0004  0.0039
   6.  C  0.0018 -0.0007 -0.0951  1.8336 -0.0207  0.0141 -0.0002  0.0010  0.0002
   7.  C -0.0037 -0.0488 -0.0129 -0.0016  0.3274 -0.0470 -0.0138  0.0158 -0.0008
   8.  C  0.0052  0.0074  0.0149  0.0041 -0.0248  0.0076  0.0415  0.0187  0.0852
   9.  N -0.0070  0.0185  0.0338  0.0229  0.0278  0.3226 -0.0007  0.0030  0.0127
  10.  C  0.0094  0.0141 -0.0019  0.0037  0.0509  0.0155  0.0296  0.0794  0.0252
  11.  C -0.0007  0.0004  0.0053 -0.0036 -0.0015  0.0143  0.6160  0.0399  0.0839
  12.  C -0.0064 -0.0074  0.0012 -0.0041 -0.0079  0.0004 -0.0112  0.9432  0.0113
  13.  C  0.0008  0.0019 -0.0077  0.0033 -0.0046 -0.0064  0.0477  0.0073  0.8561
  14.  C  0.0084  0.0114  0.0190 -0.0009 -0.0058 -0.0001  0.0072  0.0714  0.0388
  15.  C  0.0004  0.0104 -0.0002  0.0001 -0.0740  0.0721 -0.0002  0.0032 -0.0044
  16.  O -0.0002 -0.0105  0.0006  0.0031  0.0536  0.1767 -0.0035  0.0031  0.0108
  17.  F  0.0019 -0.0045  0.0061  0.0034  0.0069 -0.0801 -0.0279 -0.0095  0.0179
  18.  H -0.0560 -0.0091 -0.0095 -0.0558  0.0019  0.0005 -0.0003 -0.0001  0.0004
  19.  H  0.0000 -0.0559  0.0100 -0.0097  0.0048  0.0010 -0.0006  0.0001 -0.0003
  20.  H -0.0559  0.0000 -0.0137  0.0088  0.0046  0.0153 -0.0004 -0.0008 -0.0005
  21.  H  0.0100 -0.0137  0.0000 -0.0551 -0.0055  0.0016 -0.0014 -0.0003 -0.0018
  22.  H -0.0097  0.0088 -0.0551  0.0000 -0.0034  0.0060 -0.0002 -0.0003 -0.0002
  23.  H  0.0048  0.0046 -0.0055 -0.0034  0.0000  0.1043  0.0080  0.0014 -0.0076
  24.  H  0.0010  0.0153  0.0016  0.0060  0.1043  0.0000  0.0051  0.0057  0.0037
  25.  H -0.0006 -0.0004 -0.0014 -0.0002  0.0080  0.0051  0.0000 -0.0553 -0.0128
  26.  H  0.0001 -0.0008 -0.0003 -0.0003  0.0014  0.0057 -0.0553  0.0000 -0.0505
  27.  H -0.0003 -0.0005 -0.0018 -0.0002 -0.0076  0.0037 -0.0128 -0.0505  0.0000
  28.  H -0.0017 -0.0005 -0.0039  0.0007 -0.0014  0.0026  0.0064 -0.0116 -0.0511
  29.  H -0.0008 -0.0023  0.0024  0.0020  0.0075 -0.0211 -0.0002  0.0001  0.0027

     Atom   28      29
     ---- ------  ------
   1.  C -0.0022  0.0008
   2.  C  0.0014 -0.0002
   3.  C -0.0026 -0.0032
   4.  C -0.0027  0.0125
   5.  C -0.0140 -0.0110
   6.  C  0.0034  0.0090
   7.  C -0.0217 -0.1704
   8.  C  0.0362  0.0213
   9.  N  0.0184 -0.0445
  10.  C  0.0351  0.0270
  11.  C  0.0163 -0.0004
  12.  C  0.0327 -0.0178
  13.  C -0.0150  0.0041
  14.  C  0.3640  0.0187
  15.  C  0.0020 -0.5309
  16.  O -0.0020  0.3331
  17.  F  0.0018 -0.0089
  18.  H  0.0010 -0.0002
  19.  H -0.0017 -0.0008
  20.  H -0.0005 -0.0023
  21.  H -0.0039  0.0024
  22.  H  0.0007  0.0020
  23.  H -0.0014  0.0075
  24.  H  0.0026 -0.0211
  25.  H  0.0064 -0.0002
  26.  H -0.0116  0.0001
  27.  H -0.0511  0.0027
  28.  H  0.0000  0.0002
  29.  H  0.0002  0.0000


 MO atomic valencies:                                                          

     Atom    1
     ---- ------
   1.  C  1.5036
   2.  C -0.5776
   3.  C -0.1127
   4.  C -0.5422
   5.  C -0.1220
   6.  C  2.4947
   7.  C -1.6877
   8.  C  3.2315
   9.  N -1.2555
  10.  C  4.1958
  11.  C  3.2996
  12.  C  4.1697
  13.  C  4.2850
  14.  C  3.4988
  15.  C  0.2729
  16.  O  1.5055
  17.  F -0.2765
  18.  H  1.6856
  19.  H  0.1519
  20.  H -0.9201
  21.  H  0.9834
  22.  H  2.1831
  23.  H  0.4844
  24.  H  0.5965
  25.  H  0.6262
  26.  H  1.0650
  27.  H  1.0174
  28.  H  0.3916
  29.  H -0.3704


 NATURAL BOND ORBITAL ANALYSIS:

                       Occupancies       Lewis Structure    Low   High
           Occ.    -------------------  -----------------   occ   occ
  Cycle   Thresh.   Lewis   Non-Lewis     CR  BD  3C  LP    (L)   (NL)   Dev
 =============================================================================
   1(1)    1.90   112.93882   7.06118     17  31   0  12     7      7    0.45
   2(2)    1.90   112.93882   7.06118     17  31   0  12     7      7    0.45
   3(1)    1.80   112.93882   7.06118     17  31   0  12     7      7    0.45
   4(2)    1.80   112.93882   7.06118     17  31   0  12     7      7    0.45
   5(1)    1.70   112.51460   7.48540     17  32   0  11     6      8    0.45
   6(2)    1.70   112.51460   7.48540     17  32   0  11     6      8    0.45
   7(1)    1.60   116.79997   3.20003     17  37   0   6     0      7    0.45
   8(2)    1.60   116.83284   3.16716     17  37   0   6     0      7    0.43
   9(3)    1.60   116.19042   3.80958     17  36   0   7     1      7    0.44
  10(4)    1.60   116.83284   3.16716     17  37   0   6     0      7    0.43
  11(1)    1.50   116.37720   3.62280     17  36   0   7     0      7    0.61
  12(2)    1.50   116.37720   3.62280     17  36   0   7     0      7    0.61
  13(1)    1.60   116.83284   3.16716     17  37   0   6     0      7    0.43
 -----------------------------------------------------------------------------

 Structure accepted: RESONANCE keyword permits strongly delocalized structure

 WARNING:  1 low occupancy (<1.9990e) core orbital  found on  C   10

 --------------------------------------------------------
   Core                     33.98753 ( 99.963% of  34)
   Valence Lewis            82.84531 ( 96.332% of  86)
  ==================       ============================
   Total Lewis             116.83284 ( 97.361% of 120)
  -----------------------------------------------------
   Valence non-Lewis         2.93107 (  2.443% of 120)
   Rydberg non-Lewis         0.23609 (  0.197% of 120)
  ==================       ============================
   Total non-Lewis           3.16716 (  2.639% of 120)
 --------------------------------------------------------


       (Occupancy)   Bond orbital/ Coefficients/ Hybrids
 ---------------------------------------------------------------------------------
     1. (1.98150) BD ( 1) C   1 - C   2  
                ( 49.93%)   0.7066* C   1 s( 34.72%)p 1.88( 65.24%)d 0.00(  0.03%)
                                            0.0000  0.5892 -0.0112  0.0001 -0.0000
                                           -0.1471 -0.0145  0.0049 -0.0001 -0.5034
                                           -0.0116  0.0115 -0.0001 -0.6127  0.0376
                                            0.0074 -0.0001  0.0069  0.0032  0.0134
                                           -0.0072  0.0055
                ( 50.07%)   0.7076* C   2 s( 34.71%)p 1.88( 65.26%)d 0.00(  0.03%)
                                            0.0000  0.5890 -0.0129 -0.0018 -0.0004
                                            0.1637 -0.0217  0.0003 -0.0000  0.5227
                                           -0.0347  0.0053  0.0001  0.5921  0.0117
                                            0.0126  0.0005  0.0054  0.0023  0.0131
                                           -0.0061  0.0083
     2. (1.66530) BD ( 2) C   1 - C   2  
                ( 50.36%)   0.7096* C   1 s(  0.00%)p 1.00( 99.96%)d 0.00(  0.04%)
                                            0.0000 -0.0008 -0.0001  0.0003  0.0000
                                            0.8585  0.0230  0.0110 -0.0005 -0.4770
                                           -0.0126 -0.0062  0.0004  0.1849  0.0050
                                            0.0026 -0.0001 -0.0105 -0.0064 -0.0004
                                           -0.0150 -0.0019
                ( 49.64%)   0.7046* C   2 s(  0.00%)p 1.00( 99.96%)d 0.00(  0.04%)
                                           -0.0000  0.0001 -0.0004 -0.0001 -0.0000
                                            0.8582  0.0216 -0.0110 -0.0011 -0.4778
                                           -0.0118  0.0062  0.0007  0.1844  0.0046
                                           -0.0025 -0.0004  0.0045  0.0159 -0.0082
                                            0.0006  0.0061
     3. (1.98156) BD ( 1) C   1 - C   6  
                ( 49.93%)   0.7066* C   1 s( 34.65%)p 1.89( 65.32%)d 0.00(  0.03%)
                                            0.0000  0.5885 -0.0116 -0.0001 -0.0000
                                           -0.2477 -0.0096  0.0061 -0.0001 -0.1553
                                           -0.0286  0.0066 -0.0001  0.7521 -0.0293
                                           -0.0114 -0.0001  0.0053 -0.0094 -0.0058
                                           -0.0011  0.0130
                ( 50.07%)   0.7076* C   6 s( 34.73%)p 1.88( 65.24%)d 0.00(  0.03%)
                                            0.0000  0.5892 -0.0134 -0.0021 -0.0005
                                            0.2633 -0.0210  0.0022 -0.0000  0.1818
                                           -0.0367 -0.0014 -0.0002 -0.7403  0.0033
                                           -0.0133 -0.0005  0.0040 -0.0084 -0.0033
                                           -0.0009  0.0147
     4. (1.98165) BD ( 1) C   1 - H  18  
                ( 60.22%)   0.7760* C   1 s( 30.54%)p 2.27( 69.39%)d 0.00(  0.07%)
                                           -0.0003  0.5524  0.0182 -0.0002  0.0001
                                            0.4226  0.0021  0.0041  0.0009  0.7024
                                            0.0036  0.0069  0.0014 -0.1477 -0.0006
                                           -0.0014 -0.0003  0.0182 -0.0035 -0.0073
                                           -0.0095 -0.0132
                ( 39.78%)   0.6307* H  18 s(100.00%)
                                            1.0000  0.0005  0.0012
     5. (1.97920) BD ( 1) C   2 - C   3  
                ( 49.55%)   0.7039* C   2 s( 34.73%)p 1.88( 65.24%)d 0.00(  0.03%)
                                            0.0000  0.5892 -0.0104  0.0007  0.0002
                                           -0.4084  0.0052 -0.0078 -0.0002 -0.6831
                                            0.0223 -0.0106 -0.0002  0.1304  0.0351
                                            0.0061  0.0006  0.0143 -0.0046 -0.0049
                                           -0.0072 -0.0046
                ( 50.45%)   0.7103* C   3 s( 34.88%)p 1.87( 65.08%)d 0.00(  0.03%)
                                           -0.0001  0.5904  0.0153 -0.0019 -0.0002
                                            0.4088 -0.0099 -0.0041  0.0004  0.6777
                                           -0.0015 -0.0080  0.0003 -0.1505  0.0398
                                           -0.0035 -0.0009  0.0142 -0.0026 -0.0019
                                           -0.0083 -0.0054
     6. (1.98139) BD ( 1) C   2 - H  19  
                ( 60.27%)   0.7764* C   2 s( 30.48%)p 2.28( 69.46%)d 0.00(  0.07%)
                                            0.0003 -0.5517 -0.0185 -0.0008 -0.0002
                                           -0.2615 -0.0013  0.0027 -0.0006 -0.1718
                                           -0.0004  0.0021 -0.0004  0.7724  0.0046
                                           -0.0074  0.0014 -0.0013  0.0128  0.0092
                                           -0.0022 -0.0204
                ( 39.73%)   0.6303* H  19 s(100.00%)
                                           -1.0000 -0.0005 -0.0012
     7. (1.97420) BD ( 1) C   3 - C   4  
                ( 49.07%)   0.7005* C   3 s( 34.81%)p 1.87( 65.17%)d 0.00(  0.03%)
                                            0.0001  0.5899  0.0055  0.0043  0.0004
                                           -0.2591  0.0117  0.0029  0.0001 -0.1937
                                            0.0205  0.0028  0.0014  0.7391  0.0032
                                           -0.0106  0.0013  0.0044 -0.0079 -0.0037
                                           -0.0012  0.0132
                ( 50.93%)   0.7136* C   4 s( 34.04%)p 1.94( 65.93%)d 0.00(  0.03%)
                                            0.0000  0.5834  0.0068  0.0026  0.0002
                                            0.2525 -0.0000 -0.0016  0.0008  0.1604
                                            0.0077  0.0004 -0.0003 -0.7547  0.0146
                                            0.0032 -0.0026  0.0041 -0.0087 -0.0054
                                           -0.0000  0.0129
     8. (1.66558) BD ( 2) C   3 - C   4  
                ( 49.78%)   0.7055* C   3 s(  0.00%)p 1.00( 99.96%)d 0.00(  0.04%)
                                           -0.0001 -0.0042 -0.0000 -0.0021 -0.0000
                                            0.8606  0.0100  0.0068 -0.0019 -0.4755
                                           -0.0081 -0.0025  0.0004  0.1805  0.0035
                                            0.0014 -0.0002  0.0043  0.0161 -0.0083
                                            0.0012  0.0055
                ( 50.22%)   0.7087* C   4 s(  0.00%)p 1.00( 99.96%)d 0.00(  0.03%)
                                            0.0001 -0.0002 -0.0067 -0.0004  0.0002
                                            0.8579  0.0058  0.0076 -0.0035 -0.4787
                                           -0.0095 -0.0039  0.0009  0.1851  0.0029
                                            0.0024 -0.0006  0.0050 -0.0095  0.0078
                                            0.0121 -0.0034
     9. (1.98046) BD ( 1) C   3 - H  20  
                ( 60.24%)   0.7761* C   3 s( 30.22%)p 2.31( 69.72%)d 0.00(  0.07%)
                                            0.0003 -0.5494  0.0164  0.0021  0.0001
                                            0.1552  0.0039 -0.0011 -0.0005  0.5251
                                            0.0068  0.0000  0.0000  0.6303 -0.0056
                                            0.0055  0.0025 -0.0045 -0.0068 -0.0217
                                            0.0080 -0.0085
                ( 39.76%)   0.6306* H  20 s(100.00%)
                                           -1.0000 -0.0017 -0.0009
    10. (1.97327) BD ( 1) C   4 - C   5  
                ( 50.88%)   0.7133* C   4 s( 33.88%)p 1.95( 66.09%)d 0.00(  0.03%)
                                           -0.0000  0.5820  0.0049  0.0007  0.0003
                                            0.1549  0.0039 -0.0003  0.0004  0.5136
                                           -0.0037 -0.0001  0.0020  0.6107 -0.0134
                                           -0.0030  0.0031  0.0057  0.0035  0.0141
                                           -0.0065  0.0068
                ( 49.12%)   0.7009* C   5 s( 34.99%)p 1.86( 64.98%)d 0.00(  0.03%)
                                            0.0001  0.5915  0.0059  0.0041  0.0004
                                           -0.1580  0.0135  0.0019  0.0007 -0.5308
                                            0.0162  0.0076  0.0004 -0.5851 -0.0105
                                            0.0087 -0.0018  0.0056  0.0019  0.0124
                                           -0.0065  0.0071
    11. (1.96626) BD ( 1) C   4 - C   7  
                ( 48.79%)   0.6985* C   4 s( 32.06%)p 2.12( 67.91%)d 0.00(  0.03%)
                                            0.0002  0.5661 -0.0090 -0.0043 -0.0005
                                           -0.4192  0.0030  0.0008 -0.0003 -0.6931
                                           -0.0201  0.0044 -0.0014  0.1498  0.0076
                                           -0.0016  0.0003  0.0132 -0.0031 -0.0044
                                           -0.0075 -0.0067
                ( 51.21%)   0.7156* C   7 s( 28.83%)p 2.47( 71.14%)d 0.00(  0.03%)
                                            0.0001  0.5369  0.0084  0.0004  0.0001
                                            0.4333  0.0209 -0.0020  0.0026  0.6909
                                           -0.0125 -0.0040  0.0026 -0.2137  0.0031
                                           -0.0001 -0.0011  0.0124 -0.0054 -0.0063
                                           -0.0026 -0.0056
    12. (1.97928) BD ( 1) C   5 - C   6  
                ( 50.46%)   0.7103* C   5 s( 34.86%)p 1.87( 65.11%)d 0.00(  0.03%)
                                           -0.0001  0.5902  0.0148 -0.0019 -0.0002
                                            0.4081 -0.0042 -0.0054  0.0004  0.6821
                                           -0.0201 -0.0066  0.0004 -0.1321 -0.0358
                                            0.0062  0.0003  0.0139 -0.0045 -0.0047
                                           -0.0072 -0.0043
                ( 49.54%)   0.7038* C   6 s( 34.63%)p 1.89( 65.34%)d 0.00(  0.03%)
                                            0.0000  0.5884 -0.0098  0.0012  0.0003
                                           -0.4092  0.0110 -0.0070 -0.0002 -0.6781
                                            0.0030 -0.0124 -0.0006  0.1558 -0.0401
                                           -0.0013 -0.0006  0.0143 -0.0024 -0.0017
                                           -0.0081 -0.0057
    13. (1.66914) BD ( 2) C   5 - C   6  
                ( 50.31%)   0.7093* C   5 s(  0.00%)p 1.00( 99.96%)d 0.00(  0.04%)
                                            0.0000 -0.0036 -0.0015 -0.0004  0.0001
                                            0.8589  0.0155  0.0142 -0.0013 -0.4732
                                           -0.0109 -0.0065  0.0011  0.1936  0.0035
                                            0.0012 -0.0003  0.0058 -0.0084  0.0077
                                            0.0132 -0.0039
                ( 49.69%)   0.7049* C   6 s(  0.00%)p 1.00( 99.96%)d 0.00(  0.04%)
                                            0.0000 -0.0001 -0.0004 -0.0008 -0.0001
                                            0.8589  0.0204 -0.0100 -0.0004 -0.4750
                                           -0.0116  0.0057 -0.0000  0.1888  0.0044
                                           -0.0024  0.0001 -0.0109 -0.0073 -0.0002
                                           -0.0154 -0.0021
    14. (1.98006) BD ( 1) C   5 - H  21  
                ( 60.32%)   0.7766* C   5 s( 30.05%)p 2.33( 69.88%)d 0.00(  0.07%)
                                           -0.0003  0.5480 -0.0167 -0.0021 -0.0001
                                           -0.2640 -0.0039 -0.0005  0.0001 -0.1661
                                           -0.0094  0.0029  0.0011  0.7755 -0.0016
                                            0.0049  0.0020  0.0020 -0.0134 -0.0091
                                            0.0019  0.0201
                ( 39.68%)   0.6300* H  21 s(100.00%)
                                            1.0000  0.0015  0.0009
    15. (1.98167) BD ( 1) C   6 - H  22  
                ( 60.29%)   0.7764* C   6 s( 30.55%)p 2.27( 69.38%)d 0.00(  0.07%)
                                           -0.0003  0.5525  0.0184  0.0007  0.0002
                                            0.1553  0.0005 -0.0017  0.0003  0.5288
                                            0.0026 -0.0054  0.0009  0.6245  0.0036
                                           -0.0058  0.0011  0.0039  0.0071  0.0219
                                           -0.0075  0.0083
                ( 39.71%)   0.6302* H  22 s(100.00%)
                                            1.0000  0.0005  0.0012
    16. (1.96147) BD ( 1) C   7 - C   8  
                ( 50.41%)   0.7100* C   7 s( 27.76%)p 2.60( 72.21%)d 0.00(  0.03%)
                                           -0.0001 -0.5269 -0.0054 -0.0007 -0.0002
                                           -0.4301 -0.0181  0.0014 -0.0036  0.5196
                                           -0.0102 -0.0037  0.0024 -0.5163  0.0050
                                            0.0059 -0.0021  0.0120 -0.0082  0.0088
                                            0.0020  0.0027
                ( 49.59%)   0.7042* C   8 s( 32.23%)p 2.10( 67.74%)d 0.00(  0.03%)
                                           -0.0002 -0.5676  0.0084  0.0033  0.0008
                                            0.4034 -0.0075 -0.0011  0.0011 -0.5010
                                           -0.0145  0.0045 -0.0011  0.5129  0.0172
                                           -0.0033  0.0004  0.0099 -0.0075  0.0112
                                            0.0010 -0.0028
    17. (1.98228) BD ( 1) C   7 - N   9  
                ( 38.51%)   0.6206* C   7 s( 21.63%)p 3.62( 78.28%)d 0.00(  0.09%)
                                           -0.0000  0.4644  0.0253  0.0014 -0.0004
                                           -0.2289  0.0151 -0.0066 -0.0030 -0.4435
                                            0.0128 -0.0020 -0.0010 -0.7300  0.0189
                                           -0.0055 -0.0009  0.0050  0.0081  0.0231
                                           -0.0065  0.0156
                ( 61.49%)   0.7842* N   9 s( 36.00%)p 1.78( 63.97%)d 0.00(  0.03%)
                                            0.0000  0.5999 -0.0059 -0.0035  0.0000
                                            0.1916 -0.0026 -0.0018  0.0005  0.4198
                                           -0.0031 -0.0045  0.0002  0.6532 -0.0037
                                           -0.0070  0.0009  0.0030  0.0043  0.0156
                                            0.0014  0.0068
    18. (1.96106) BD ( 1) C   7 - H  23  
                ( 63.18%)   0.7949* C   7 s( 21.82%)p 3.58( 78.11%)d 0.00(  0.07%)
                                            0.0002 -0.4664  0.0254  0.0013 -0.0001
                                            0.7567  0.0159  0.0003 -0.0035 -0.2340
                                           -0.0072 -0.0020  0.0008 -0.3910 -0.0219
                                           -0.0019  0.0032  0.0110  0.0176 -0.0056
                                           -0.0152  0.0052
                ( 36.82%)   0.6068* H  23 s(100.00%)
                                           -1.0000 -0.0049 -0.0001
    19. (1.97558) BD ( 1) C   8 - C  10  
                ( 50.55%)   0.7110* C   8 s( 32.66%)p 2.06( 67.29%)d 0.00(  0.05%)
                                           -0.0001  0.5715  0.0015  0.0035  0.0006
                                            0.6971 -0.0067 -0.0024  0.0035 -0.3480
                                           -0.0005  0.0007 -0.0011 -0.2562  0.0097
                                            0.0014 -0.0024 -0.0147 -0.0094  0.0036
                                            0.0105 -0.0062
                ( 49.45%)   0.7032* C  10 s( 38.90%)p 1.57( 61.08%)d 0.00(  0.02%)
                                            0.0001  0.6237  0.0040  0.0027  0.0000
                                           -0.6682 -0.0058  0.0100 -0.0016  0.3750
                                            0.0005 -0.0056 -0.0001  0.1530  0.0089
                                           -0.0039  0.0030 -0.0110 -0.0024  0.0015
                                            0.0063 -0.0068
    20. (1.97079) BD ( 1) C   8 - C  14  
                ( 51.44%)   0.7172* C   8 s( 35.06%)p 1.85( 64.91%)d 0.00(  0.03%)
                                           -0.0002  0.5921  0.0090 -0.0013  0.0002
                                           -0.2839  0.0137 -0.0002 -0.0025 -0.1421
                                           -0.0032 -0.0003  0.0010  0.7402 -0.0118
                                           -0.0015  0.0017 -0.0005 -0.0084 -0.0069
                                            0.0015  0.0133
                ( 48.56%)   0.6968* C  14 s( 34.65%)p 1.89( 65.33%)d 0.00(  0.03%)
                                            0.0002  0.5886  0.0073  0.0033  0.0004
                                            0.2839  0.0192 -0.0050  0.0019  0.1468
                                           -0.0179 -0.0020 -0.0012 -0.7417  0.0120
                                            0.0107 -0.0006 -0.0016 -0.0106 -0.0046
                                            0.0033  0.0110
    21. (1.67850) BD ( 2) C   8 - C  14  
                ( 52.40%)   0.7239* C   8 s(  0.00%)p 1.00( 99.96%)d 0.00(  0.03%)
                                            0.0000 -0.0021 -0.0038 -0.0001  0.0000
                                            0.5194  0.0011  0.0027 -0.0028  0.7791
                                            0.0067  0.0051 -0.0031  0.3505  0.0022
                                            0.0028 -0.0018 -0.0032  0.0090  0.0098
                                            0.0076  0.0095
                ( 47.60%)   0.6899* C  14 s(  0.00%)p 1.00( 99.95%)d 0.00(  0.05%)
                                           -0.0000 -0.0025 -0.0002 -0.0015 -0.0001
                                            0.5155  0.0055  0.0048 -0.0009  0.7817
                                            0.0115  0.0054 -0.0009  0.3499  0.0034
                                            0.0033 -0.0008  0.0100 -0.0027 -0.0126
                                            0.0097 -0.0095
    22. (1.99163) BD ( 1) N   9 - C  15  
                ( 63.22%)   0.7951* N   9 s( 35.74%)p 1.80( 64.22%)d 0.00(  0.04%)
                                           -0.0000  0.5977  0.0116  0.0047  0.0001
                                           -0.7515  0.0132  0.0012 -0.0027 -0.1463
                                            0.0147 -0.0037 -0.0002 -0.2344  0.0237
                                           -0.0053 -0.0006  0.0056  0.0088  0.0053
                                            0.0164 -0.0066
                ( 36.78%)   0.6064* C  15 s( 32.91%)p 2.04( 67.01%)d 0.00(  0.07%)
                                            0.0001  0.5733 -0.0209  0.0013 -0.0023
                                            0.7570 -0.0378 -0.0090  0.0012  0.1693
                                            0.0058 -0.0033 -0.0002  0.2583  0.0091
                                           -0.0052 -0.0000  0.0095  0.0146  0.0003
                                            0.0184 -0.0103
    23. (1.98476) BD ( 1) N   9 - H  24  
                ( 70.57%)   0.8401* N   9 s( 28.17%)p 2.55( 71.77%)d 0.00(  0.07%)
                                           -0.0002  0.5307 -0.0022 -0.0027 -0.0001
                                            0.6303 -0.0128 -0.0037 -0.0005 -0.3079
                                            0.0082 -0.0004  0.0011 -0.4746  0.0122
                                           -0.0004  0.0017 -0.0111 -0.0171  0.0125
                                            0.0103  0.0006
                ( 29.43%)   0.5425* H  24 s(100.00%)
                                            1.0000 -0.0043  0.0022
    24. (1.98097) BD ( 1) C  10 - C  11  
                ( 50.47%)   0.7104* C  10 s( 38.12%)p 1.62( 61.86%)d 0.00(  0.02%)
                                           -0.0000  0.6174  0.0060 -0.0025  0.0010
                                            0.4127 -0.0204  0.0037 -0.0013 -0.4819
                                            0.0054  0.0014  0.0004  0.4638  0.0187
                                           -0.0102  0.0014 -0.0102  0.0071 -0.0093
                                           -0.0004 -0.0006
                ( 49.53%)   0.7038* C  11 s( 33.37%)p 2.00( 66.59%)d 0.00(  0.04%)
                                            0.0000  0.5776 -0.0031  0.0019  0.0011
                                           -0.3850 -0.0190  0.0102 -0.0017  0.4858
                                           -0.0024 -0.0084  0.0013 -0.5291  0.0332
                                            0.0038 -0.0007 -0.0124  0.0086 -0.0136
                                           -0.0004  0.0025
    25. (1.65984) BD ( 2) C  10 - C  11  
                ( 48.41%)   0.6958* C  10 s(  0.00%)p 1.00( 99.96%)d 0.00(  0.04%)
                                           -0.0000  0.0033 -0.0005  0.0008  0.0000
                                            0.5202  0.0127  0.0109  0.0038  0.7808
                                            0.0196  0.0167  0.0053  0.3439  0.0087
                                            0.0080  0.0027 -0.0018  0.0096  0.0086
                                            0.0099  0.0091
                ( 51.59%)   0.7182* C  11 s(  0.00%)p 1.00( 99.95%)d 0.00(  0.05%)
                                            0.0000  0.0013 -0.0005 -0.0005 -0.0001
                                            0.5177  0.0144  0.0067  0.0011  0.7827
                                            0.0215  0.0101  0.0013  0.3433  0.0093
                                            0.0046  0.0006 -0.0069 -0.0083  0.0013
                                           -0.0199 -0.0025
    26. (1.99605) BD ( 1) C  10 - F  17  
                ( 27.24%)   0.5219* C  10 s( 22.71%)p 3.39( 76.96%)d 0.01(  0.33%)
                                            0.0001 -0.4761  0.0224  0.0015  0.0022
                                           -0.3332  0.0273  0.0087  0.0031 -0.1279
                                            0.0030 -0.0011  0.0040  0.7992 -0.0477
                                           -0.0117 -0.0124 -0.0086  0.0331  0.0124
                                           -0.0051 -0.0440
                ( 72.76%)   0.8530* F  17 s( 34.68%)p 1.88( 65.22%)d 0.00(  0.10%)
                                           -0.0000 -0.5889 -0.0028  0.0047  0.0001
                                            0.3158  0.0018 -0.0057 -0.0012  0.1073
                                           -0.0040  0.0010 -0.0004 -0.7354  0.0073
                                            0.0064  0.0027 -0.0034  0.0193  0.0060
                                           -0.0038 -0.0227
    27. (1.97712) BD ( 1) C  11 - C  12  
                ( 50.65%)   0.7117* C  11 s( 35.61%)p 1.81( 64.36%)d 0.00(  0.03%)
                                           -0.0002  0.5965 -0.0192 -0.0008 -0.0006
                                           -0.2867 -0.0204  0.0081  0.0002 -0.1342
                                            0.0233 -0.0013 -0.0003  0.7360 -0.0219
                                           -0.0090  0.0005 -0.0025 -0.0120 -0.0039
                                            0.0042  0.0111
                ( 49.35%)   0.7025* C  12 s( 34.19%)p 1.92( 65.78%)d 0.00(  0.03%)
                                            0.0001  0.5846 -0.0114 -0.0003 -0.0001
                                            0.3049 -0.0368 -0.0021 -0.0005  0.1274
                                            0.0204 -0.0050  0.0004 -0.7392  0.0088
                                            0.0147 -0.0002 -0.0013 -0.0085 -0.0076
                                            0.0017  0.0138
    28. (1.97924) BD ( 1) C  11 - H  25  
                ( 60.95%)   0.7807* C  11 s( 30.92%)p 2.23( 69.02%)d 0.00(  0.06%)
                                           -0.0002  0.5558  0.0170 -0.0010 -0.0004
                                            0.7073 -0.0027  0.0051 -0.0010 -0.3629
                                            0.0039 -0.0035  0.0003 -0.2412 -0.0048
                                            0.0003  0.0009 -0.0155 -0.0112  0.0052
                                            0.0114 -0.0083
                ( 39.05%)   0.6249* H  25 s(100.00%)
                                            1.0000  0.0009  0.0011
    29. (1.98151) BD ( 1) C  12 - C  13  
                ( 50.07%)   0.7076* C  12 s( 34.81%)p 1.87( 65.16%)d 0.00(  0.03%)
                                            0.0000  0.5899 -0.0121 -0.0003 -0.0003
                                           -0.6868  0.0118  0.0118  0.0000  0.3455
                                            0.0091 -0.0078 -0.0000  0.2422 -0.0380
                                            0.0001 -0.0001 -0.0136 -0.0060  0.0006
                                            0.0080 -0.0053
                ( 49.93%)   0.7066* C  13 s( 34.61%)p 1.89( 65.36%)d 0.00(  0.03%)
                                            0.0000  0.5881 -0.0134 -0.0015 -0.0004
                                            0.6905 -0.0182  0.0107  0.0002 -0.3589
                                            0.0250 -0.0036 -0.0000 -0.2144 -0.0294
                                           -0.0079 -0.0003 -0.0120 -0.0094  0.0019
                                            0.0087 -0.0036
    30. (1.66263) BD ( 2) C  12 - C  13  
                ( 49.32%)   0.7023* C  12 s(  0.00%)p 1.00( 99.96%)d 0.00(  0.04%)
                                            0.0000 -0.0005  0.0001  0.0003  0.0000
                                            0.5157  0.0123  0.0063 -0.0004  0.7826
                                            0.0187  0.0098 -0.0007  0.3472  0.0083
                                            0.0042 -0.0003 -0.0057 -0.0078  0.0005
                                           -0.0174 -0.0029
                ( 50.68%)   0.7119* C  13 s(  0.00%)p 1.00( 99.96%)d 0.00(  0.04%)
                                           -0.0000 -0.0003 -0.0002 -0.0001 -0.0001
                                            0.5150  0.0129 -0.0064 -0.0006  0.7829
                                            0.0196 -0.0102 -0.0008  0.3474  0.0087
                                           -0.0043 -0.0004  0.0091 -0.0028 -0.0119
                                            0.0087 -0.0086
    31. (1.98140) BD ( 1) C  12 - H  26  
                ( 60.46%)   0.7776* C  12 s( 30.92%)p 2.23( 69.02%)d 0.00(  0.06%)
                                            0.0003 -0.5557 -0.0187 -0.0004 -0.0004
                                           -0.4091 -0.0033 -0.0041 -0.0011  0.5006
                                            0.0031  0.0051  0.0011 -0.5216 -0.0021
                                           -0.0053 -0.0009  0.0121 -0.0147  0.0163
                                            0.0034 -0.0018
                ( 39.54%)   0.6288* H  26 s(100.00%)
                                           -1.0000 -0.0007 -0.0012
    32. (1.97949) BD ( 1) C  13 - C  14  
                ( 49.54%)   0.7038* C  13 s( 34.65%)p 1.89( 65.32%)d 0.00(  0.03%)
                                            0.0001  0.5885 -0.0099  0.0011  0.0003
                                           -0.4029  0.0353 -0.0040  0.0003  0.4876
                                           -0.0155  0.0075  0.0001 -0.5012 -0.0170
                                           -0.0111 -0.0006 -0.0098  0.0067 -0.0130
                                           -0.0009  0.0048
                ( 50.46%)   0.7104* C  14 s( 34.68%)p 1.88( 65.29%)d 0.00(  0.03%)
                                           -0.0000  0.5887  0.0156 -0.0014 -0.0004
                                            0.3846  0.0213 -0.0081  0.0001 -0.4840
                                            0.0013  0.0061 -0.0004  0.5187 -0.0349
                                           -0.0027  0.0008 -0.0118  0.0067 -0.0112
                                            0.0003  0.0011
    33. (1.98110) BD ( 1) C  13 - H  27  
                ( 60.42%)   0.7773* C  13 s( 30.66%)p 2.26( 69.28%)d 0.00(  0.07%)
                                           -0.0003  0.5534  0.0187  0.0004  0.0002
                                           -0.3056 -0.0022  0.0026 -0.0006 -0.1369
                                           -0.0004  0.0015 -0.0002  0.7619  0.0042
                                           -0.0073  0.0013  0.0042 -0.0149 -0.0059
                                            0.0019  0.0193
                ( 39.58%)   0.6291* H  27 s(100.00%)
                                            1.0000 -0.0003  0.0013
    34. (1.98008) BD ( 1) C  14 - H  28  
                ( 60.53%)   0.7780* C  14 s( 30.59%)p 2.27( 69.35%)d 0.00(  0.07%)
                                            0.0004 -0.5528  0.0180  0.0017 -0.0001
                                            0.7102  0.0026  0.0044  0.0010 -0.3635
                                           -0.0061 -0.0011  0.0002 -0.2383  0.0086
                                           -0.0044 -0.0017  0.0162  0.0104 -0.0063
                                           -0.0117  0.0103
                ( 39.47%)   0.6283* H  28 s(100.00%)
                                           -1.0000 -0.0015 -0.0007
    35. (1.99719) BD ( 1) C  15 - O  16  
                ( 26.56%)   0.5154* C  15 s(  0.02%)p99.99( 99.39%)d26.24(  0.59%)
                                           -0.0000 -0.0148  0.0010  0.0016 -0.0003
                                            0.0133 -0.0016  0.0006  0.0002  0.8301
                                            0.0359  0.0078 -0.0012 -0.5503 -0.0229
                                           -0.0037  0.0013 -0.0492  0.0327  0.0201
                                           -0.0226 -0.0383
                ( 73.44%)   0.8570* O  16 s(  0.02%)p99.99( 99.87%)d 4.62(  0.11%)
                                           -0.0000 -0.0153  0.0013 -0.0001  0.0000
                                           -0.0169  0.0006  0.0000  0.0000  0.8464
                                            0.0017  0.0011 -0.0029 -0.5311 -0.0016
                                           -0.0006  0.0020  0.0222 -0.0134 -0.0086
                                            0.0089  0.0160
    36. (1.99501) BD ( 2) C  15 - O  16  
                ( 36.02%)   0.6001* C  15 s( 32.34%)p 2.09( 67.50%)d 0.00(  0.16%)
                                            0.0001  0.5659 -0.0558 -0.0029 -0.0007
                                           -0.6365  0.0635  0.0025 -0.0036  0.2987
                                           -0.0077 -0.0049 -0.0011  0.4199 -0.0140
                                           -0.0072 -0.0014 -0.0193 -0.0275  0.0141
                                            0.0155 -0.0029
                ( 63.98%)   0.7999* O  16 s( 36.91%)p 1.71( 62.98%)d 0.00(  0.11%)
                                            0.0000  0.6062 -0.0400  0.0013 -0.0000
                                            0.6204 -0.0154 -0.0006  0.0006 -0.2457
                                            0.0097 -0.0005 -0.0001 -0.4289  0.0152
                                           -0.0009  0.0000 -0.0148 -0.0242  0.0085
                                            0.0147 -0.0033
    37. (1.98558) BD ( 1) C  15 - H  29  
                ( 58.35%)   0.7639* C  15 s( 35.10%)p 1.85( 64.81%)d 0.00(  0.08%)
                                           -0.0003  0.5909  0.0433  0.0009  0.0016
                                           -0.1207  0.0069 -0.0027 -0.0038 -0.4309
                                           -0.0121 -0.0022  0.0012 -0.6688 -0.0189
                                           -0.0028  0.0019  0.0029  0.0045  0.0193
                                           -0.0122  0.0170
                ( 41.65%)   0.6454* H  29 s(100.00%)
                                            1.0000  0.0048 -0.0003
    38. (1.99929) CR ( 1) C   1           s(100.00%)p 0.00(  0.00%)
                                            1.0000  0.0002  0.0000 -0.0000  0.0000
                                            0.0001  0.0000  0.0000  0.0000  0.0003
                                            0.0000  0.0000  0.0000 -0.0001 -0.0000
                                           -0.0000 -0.0000  0.0000 -0.0000 -0.0000
                                           -0.0000 -0.0000
    39. (1.99929) CR ( 1) C   2           s(100.00%)p 0.00(  0.00%)
                                            1.0000  0.0001  0.0000  0.0000  0.0000
                                            0.0001  0.0000 -0.0000  0.0000  0.0001
                                            0.0000 -0.0000  0.0000 -0.0003 -0.0000
                                            0.0000 -0.0000 -0.0000 -0.0000 -0.0000
                                            0.0000  0.0000
    40. (1.99916) CR ( 1) C   3           s(100.00%)p 0.00(  0.00%)
                                            1.0000  0.0002 -0.0000 -0.0000 -0.0000
                                            0.0001 -0.0000  0.0000  0.0000 -0.0002
                                           -0.0000 -0.0000 -0.0000 -0.0003  0.0000
                                           -0.0000 -0.0000  0.0000  0.0000  0.0000
                                           -0.0000  0.0000
    41. (1.99912) CR ( 1) C   4           s(100.00%)p 0.00(  0.00%)
                                            1.0000 -0.0001  0.0000  0.0000  0.0000
                                           -0.0000 -0.0000 -0.0000  0.0000  0.0002
                                            0.0000 -0.0000  0.0000 -0.0000 -0.0000
                                           -0.0000  0.0000 -0.0000  0.0000  0.0000
                                            0.0000  0.0000
    42. (1.99917) CR ( 1) C   5           s(100.00%)p 0.00(  0.00%)
                                            1.0000  0.0001 -0.0000 -0.0000 -0.0000
                                           -0.0001 -0.0000 -0.0000  0.0000  0.0001
                                           -0.0000 -0.0000  0.0000  0.0003 -0.0000
                                            0.0000  0.0000  0.0000 -0.0000 -0.0000
                                            0.0000  0.0000
    43. (1.99929) CR ( 1) C   6           s(100.00%)p 0.00(  0.00%)
                                            1.0000  0.0001  0.0000  0.0000  0.0000
                                            0.0001  0.0000 -0.0000  0.0000  0.0002
                                            0.0000 -0.0000  0.0000  0.0002  0.0000
                                           -0.0000  0.0000  0.0000  0.0000  0.0000
                                           -0.0000  0.0000
    44. (1.99904) CR ( 1) C   7           s(100.00%)p 0.00(  0.00%)
                                            1.0000 -0.0000 -0.0000 -0.0000 -0.0000
                                           -0.0003 -0.0000  0.0000 -0.0000  0.0000
                                            0.0000  0.0000 -0.0000  0.0000  0.0000
                                            0.0000 -0.0000 -0.0000 -0.0000  0.0000
                                            0.0000  0.0000
    45. (1.99902) CR ( 1) C   8           s(100.00%)p 0.00(  0.00%)
                                            1.0000  0.0000  0.0000  0.0000  0.0000
                                            0.0001  0.0000 -0.0000 -0.0000 -0.0002
                                           -0.0000  0.0000 -0.0000  0.0003  0.0000
                                           -0.0000  0.0000  0.0000 -0.0000  0.0000
                                            0.0000  0.0000
    46. (1.99940) CR ( 1) N   9           s(100.00%)p 0.00(  0.00%)
                                            1.0000  0.0001 -0.0000 -0.0000 -0.0000
                                            0.0001 -0.0000 -0.0000 -0.0000 -0.0000
                                            0.0000  0.0000  0.0000 -0.0001  0.0000
                                           -0.0000  0.0000 -0.0000 -0.0000  0.0000
                                            0.0000  0.0000
    47. (1.99858) CR ( 1) C  10           s(100.00%)p 0.00(  0.00%)
                                            1.0000  0.0000 -0.0000 -0.0000 -0.0000
                                            0.0001 -0.0000 -0.0000 -0.0000 -0.0000
                                            0.0000  0.0000 -0.0000 -0.0001  0.0000
                                            0.0000  0.0000  0.0000 -0.0000 -0.0000
                                            0.0000  0.0000
    48. (1.99919) CR ( 1) C  11           s(100.00%)p 0.00(  0.00%)
                                            1.0000  0.0002  0.0000 -0.0000 -0.0000
                                            0.0001 -0.0000  0.0000 -0.0000 -0.0001
                                            0.0000 -0.0000 -0.0000  0.0001 -0.0000
                                           -0.0000  0.0000 -0.0000 -0.0000  0.0000
                                            0.0000  0.0000
    49. (1.99930) CR ( 1) C  12           s(100.00%)p 0.00(  0.00%)
                                            1.0000  0.0001  0.0000  0.0000  0.0000
                                            0.0001  0.0000  0.0000  0.0000 -0.0002
                                           -0.0000 -0.0000 -0.0000  0.0002  0.0000
                                            0.0000  0.0000 -0.0000  0.0000 -0.0000
                                           -0.0000 -0.0000
    50. (1.99929) CR ( 1) C  13           s(100.00%)p 0.00(  0.00%)
                                            1.0000  0.0001  0.0000  0.0000  0.0000
                                           -0.0001 -0.0000  0.0000 -0.0000 -0.0000
                                           -0.0000  0.0000 -0.0000  0.0003  0.0000
                                           -0.0000  0.0000  0.0000 -0.0000 -0.0000
                                            0.0000  0.0000
    51. (1.99919) CR ( 1) C  14           s(100.00%)p 0.00(  0.00%)
                                            1.0000  0.0001 -0.0000 -0.0000 -0.0000
                                           -0.0003 -0.0000 -0.0000 -0.0000  0.0001
                                            0.0000  0.0000  0.0000  0.0002 -0.0000
                                           -0.0000  0.0000 -0.0000 -0.0000  0.0000
                                            0.0000 -0.0000
    52. (1.99949) CR ( 1) C  15           s(100.00%)p 0.00(  0.00%)
                                            1.0000  0.0001  0.0000  0.0000  0.0000
                                           -0.0001  0.0000  0.0000 -0.0000 -0.0002
                                           -0.0000  0.0000  0.0000 -0.0003 -0.0000
                                            0.0000  0.0000  0.0000  0.0000  0.0000
                                           -0.0000  0.0000
    53. (1.99981) CR ( 1) O  16           s(100.00%)p 0.00(  0.00%)
                                            1.0000  0.0002  0.0000  0.0000  0.0000
                                           -0.0002  0.0000 -0.0000 -0.0000  0.0000
                                           -0.0000 -0.0000  0.0000  0.0000 -0.0000
                                           -0.0000  0.0000  0.0000  0.0000 -0.0000
                                           -0.0000  0.0000
    54. (1.99991) CR ( 1) F  17           s(100.00%)p 0.00(  0.00%)
                                            1.0000  0.0001 -0.0000  0.0000  0.0000
                                            0.0000  0.0000 -0.0000  0.0000  0.0000
                                           -0.0000  0.0000  0.0000 -0.0001  0.0000
                                            0.0000 -0.0000 -0.0000  0.0000  0.0000
                                           -0.0000 -0.0000
    55. (1.69004) LP ( 1) N   9           s(  0.00%)p 1.00( 99.99%)d 0.00(  0.01%)
                                           -0.0001 -0.0009  0.0014 -0.0004 -0.0000
                                            0.0042 -0.0001  0.0011 -0.0002  0.8405
                                            0.0271  0.0055 -0.0004 -0.5406 -0.0184
                                           -0.0023  0.0000 -0.0079  0.0053 -0.0022
                                            0.0019  0.0038
    56. (1.98846) LP ( 1) O  16           s( 63.23%)p 0.58( 36.76%)d 0.00(  0.01%)
                                           -0.0003  0.7949  0.0195 -0.0007  0.0000
                                           -0.4717  0.0039 -0.0014 -0.0045  0.2059
                                           -0.0037 -0.0008  0.0017  0.3204 -0.0059
                                           -0.0013  0.0027  0.0038  0.0059 -0.0036
                                           -0.0045  0.0007
    57. (1.90189) LP ( 2) O  16           s(  0.01%)p 1.00( 99.93%)d 0.00(  0.06%)
                                           -0.0001  0.0034 -0.0003  0.0068  0.0001
                                           -0.6244 -0.0080  0.0013  0.0017 -0.4237
                                           -0.0037  0.0005  0.0001 -0.6556 -0.0054
                                            0.0009  0.0002 -0.0030 -0.0045  0.0105
                                           -0.0160  0.0148
    58. (1.98867) LP ( 1) F  17           s( 65.18%)p 0.53( 34.81%)d 0.00(  0.01%)
                                           -0.0002  0.8074 -0.0009  0.0026  0.0001
                                            0.2640  0.0023 -0.0052  0.0016  0.0530
                                           -0.0034  0.0012  0.0003 -0.5248  0.0041
                                            0.0045 -0.0030 -0.0010  0.0068  0.0014
                                           -0.0015 -0.0067
    59. (1.96714) LP ( 2) F  17           s(  0.14%)p99.99( 99.83%)d 0.22(  0.03%)
                                           -0.0000  0.0352 -0.0111 -0.0023  0.0001
                                           -0.7487 -0.0001 -0.0057 -0.0000  0.6079
                                            0.0002  0.0048 -0.0000 -0.2610 -0.0015
                                           -0.0045  0.0002 -0.0030 -0.0094  0.0101
                                            0.0068 -0.0074
    60. (1.92533) LP ( 3) F  17           s(  0.00%)p 1.00( 99.97%)d 0.00(  0.03%)
                                           -0.0000  0.0013 -0.0007  0.0003 -0.0000
                                           -0.5190 -0.0027 -0.0003 -0.0000 -0.7847
                                           -0.0039  0.0002  0.0001 -0.3384 -0.0017
                                           -0.0001 -0.0000  0.0071 -0.0058 -0.0120
                                            0.0021 -0.0097
    61. (0.00555) RY*( 1) C   1           s(  1.38%)p67.65( 93.25%)d 3.90(  5.37%)
                                            0.0000 -0.0239  0.1123  0.0180  0.0165
                                            0.0125 -0.4862  0.0451 -0.0272  0.0202
                                           -0.8082  0.0892 -0.0469 -0.0043  0.1698
                                           -0.0214  0.0097 -0.1218  0.0135  0.0839
                                            0.0558  0.1690
    62. (0.00194) RY*( 2) C   1           s(  0.00%)p 1.00( 98.12%)d 0.02(  1.88%)
                                           -0.0000 -0.0000  0.0022  0.0061  0.0006
                                           -0.0030 -0.0683  0.0133  0.0171  0.0101
                                            0.2338 -0.0420 -0.0585  0.0402  0.9135
                                           -0.1646 -0.2299 -0.0086 -0.0660 -0.1077
                                            0.0335  0.0407
    63. (0.00089) RY*( 3) C   1           s(  0.06%)p99.99( 91.53%)d99.99(  8.41%)
                                           -0.0000 -0.0001  0.0252 -0.0025 -0.0015
                                            0.0184 -0.7939 -0.1532 -0.0980 -0.0112
                                            0.4488  0.1060  0.0561  0.0036 -0.1787
                                           -0.0562 -0.0249 -0.1536 -0.0421 -0.0426
                                           -0.2386 -0.0030
    64. (0.00054) RY*( 4) C   1           s(  0.37%)p 2.64(  0.99%)d99.99( 98.64%)
                                           -0.0000  0.0006  0.0601  0.0114 -0.0002
                                            0.0085 -0.0466 -0.0228 -0.0081 -0.0067
                                            0.0327 -0.0274  0.0186  0.0005 -0.0242
                                           -0.0631  0.0171  0.2369  0.8030 -0.4228
                                            0.0424  0.3239
    65. (0.00042) RY*( 5) C   1           s(  1.24%)p75.63( 93.66%)d 4.12(  5.10%)
                                           -0.0000  0.0004  0.1112 -0.0019 -0.0044
                                           -0.0023 -0.0140 -0.0698  0.0298  0.0028
                                            0.0489  0.2389 -0.0583  0.0223  0.1124
                                            0.8802 -0.2827  0.0299  0.1572  0.1453
                                           -0.0592 -0.0274
    66. (0.00041) RY*( 6) C   1           s( 89.32%)p 0.09(  7.83%)d 0.03(  2.84%)
                                           -0.0000  0.0043  0.9437  0.0210 -0.0458
                                           -0.0125  0.0913  0.0263  0.1131 -0.0196
                                            0.0872  0.0103  0.1912  0.0015 -0.0323
                                           -0.1030 -0.0068  0.0085 -0.0973  0.0648
                                           -0.0060  0.1211
    67. (0.00018) RY*( 7) C   1           s( 79.53%)p 0.03(  2.76%)d 0.22( 17.71%)
                                            0.0000 -0.0037 -0.1283  0.8824 -0.0116
                                            0.0035  0.0203  0.0137  0.0776  0.0073
                                            0.0410 -0.0198  0.1321 -0.0018 -0.0147
                                            0.0142 -0.0312  0.0980 -0.0945  0.1477
                                           -0.0980  0.3566
    68. (0.00006) RY*( 8) C   1           s(  3.76%)p19.46( 73.07%)d 6.17( 23.17%)
    69. (0.00007) RY*( 9) C   1           s(  0.01%)p 1.00( 21.74%)d 3.60( 78.26%)
    70. (0.00001) RY*(10) C   1           s( 16.24%)p 0.44(  7.10%)d 4.72( 76.66%)
    71. (0.00000) RY*(11) C   1           s( 98.97%)p 0.01(  0.66%)d 0.00(  0.37%)
    72. (0.00001) RY*(12) C   1           s(  0.90%)p92.56( 83.12%)d17.79( 15.98%)
    73. (0.00001) RY*(13) C   1           s(  1.00%)p31.46( 31.41%)d67.71( 67.59%)
    74. (0.00001) RY*(14) C   1           s(  0.00%)p 1.00( 96.16%)d 0.04(  3.84%)
    75. (0.00001) RY*(15) C   1           s(  2.72%)p34.22( 93.11%)d 1.53(  4.17%)
    76. (0.00000) RY*(16) C   1           s(  1.84%)p 5.64( 10.37%)d47.73( 87.79%)
    77. (0.00000) RY*(17) C   1           s(  2.74%)p34.69( 95.20%)d 0.75(  2.05%)
    78. (0.00579) RY*( 1) C   2           s(  0.40%)p99.99( 94.75%)d12.28(  4.86%)
                                            0.0000 -0.0257  0.0519 -0.0226  0.0097
                                            0.0099 -0.2938 -0.0358 -0.0228  0.0080
                                           -0.1741 -0.0523 -0.0202 -0.0242  0.9051
                                            0.0613  0.0458  0.0415  0.1004  0.1002
                                           -0.0559 -0.1537
    79. (0.00203) RY*( 2) C   2           s(  0.31%)p99.99( 97.80%)d 6.01(  1.89%)
                                           -0.0000 -0.0016  0.0505 -0.0237 -0.0054
                                           -0.0160 -0.4059 -0.0639  0.0869 -0.0349
                                           -0.8043 -0.1372  0.1878 -0.0130 -0.2978
                                           -0.0636  0.0791  0.0469 -0.0256 -0.0930
                                           -0.0145 -0.0846
    80. (0.00082) RY*( 3) C   2           s(  0.44%)p99.99( 86.07%)d30.31( 13.48%)
                                           -0.0000  0.0003  0.0593 -0.0304 -0.0008
                                            0.0190 -0.7533  0.1992 -0.0728 -0.0105
                                            0.4467 -0.1172  0.0359  0.0060 -0.1671
                                            0.0686 -0.0218 -0.1245  0.1335 -0.1362
                                           -0.2814  0.0614
    81. (0.00060) RY*( 4) C   2           s(  0.94%)p 7.89(  7.39%)d97.88( 91.67%)
                                           -0.0000 -0.0006  0.0851 -0.0461 -0.0007
                                            0.0045  0.1992 -0.0662  0.0687 -0.0004
                                           -0.0851 -0.1080 -0.0705  0.0038  0.0311
                                            0.0145 -0.0057 -0.4936 -0.4015  0.0273
                                           -0.7025 -0.1330
    82. (0.00047) RY*( 5) C   2           s( 89.06%)p 0.08(  6.83%)d 0.05(  4.11%)
                                           -0.0000  0.0046  0.9431 -0.0128 -0.0327
                                           -0.0055  0.0755 -0.0726  0.0280  0.0018
                                            0.0518 -0.1154 -0.0265  0.0222 -0.0495
                                           -0.0223 -0.1907  0.1656  0.0685  0.0638
                                            0.0188 -0.0671
    83. (0.00029) RY*( 6) C   2           s(  4.23%)p20.96( 88.71%)d 1.67(  7.05%)
                                           -0.0000  0.0015  0.1796 -0.1003 -0.0009
                                           -0.0093 -0.0362  0.3027  0.1478 -0.0180
                                           -0.0910  0.7744  0.2985 -0.0026  0.0061
                                            0.2579  0.0915 -0.1765  0.0175  0.1677
                                           -0.0279  0.1009
    84. (0.00015) RY*( 7) C   2           s( 73.15%)p 0.09(  6.80%)d 0.27( 20.04%)
                                            0.0000 -0.0061 -0.0691  0.8522 -0.0218
                                            0.0020 -0.0329 -0.0427  0.0834  0.0007
                                           -0.0020  0.1173  0.0845 -0.0060 -0.0283
                                            0.0940 -0.1661  0.3125 -0.0146  0.1433
                                           -0.2831 -0.0437
    85. (0.00008) RY*( 8) C   2           s(  3.55%)p10.53( 37.40%)d16.62( 59.05%)
    86. (0.00005) RY*( 9) C   2           s(  3.18%)p18.01( 57.24%)d12.45( 39.58%)
    87. (0.00005) RY*(10) C   2           s(  0.95%)p92.52( 87.74%)d11.93( 11.32%)
    88. (0.00000) RY*(11) C   2           s(  0.29%)p99.99( 95.46%)d14.58(  4.25%)
    89. (0.00001) RY*(12) C   2           s(  6.92%)p12.60( 87.17%)d 0.86(  5.92%)
    90. (0.00001) RY*(13) C   2           s( 14.52%)p 1.13( 16.46%)d 4.76( 69.02%)
    91. (0.00000) RY*(14) C   2           s(  3.15%)p 3.81( 12.01%)d26.93( 84.84%)
    92. (0.00001) RY*(15) C   2           s(  0.19%)p99.99( 83.27%)d88.00( 16.54%)
    93. (0.00000) RY*(16) C   2           s( 98.34%)p 0.01(  1.10%)d 0.01(  0.56%)
    94. (0.00001) RY*(17) C   2           s(  0.47%)p71.46( 33.87%)d99.99( 65.65%)
    95. (0.00559) RY*( 1) C   3           s(  0.14%)p99.99( 94.73%)d35.52(  5.13%)
                                            0.0000 -0.0222  0.0300 -0.0034  0.0062
                                           -0.0047  0.2121  0.0163  0.0067 -0.0169
                                            0.6898  0.0165  0.0261 -0.0162  0.6493
                                           -0.0509  0.0204  0.0200 -0.0937 -0.1985
                                            0.0330 -0.0402
    96. (0.00206) RY*( 2) C   3           s(  1.22%)p78.78( 96.02%)d 2.26(  2.76%)
                                            0.0000  0.0163  0.1055 -0.0248 -0.0131
                                            0.0155  0.3112 -0.1019 -0.0748  0.0126
                                            0.5726 -0.0796 -0.0789 -0.0181 -0.6957
                                            0.1359  0.0614  0.1032  0.0295  0.0175
                                           -0.0443 -0.1173
    97. (0.00124) RY*( 3) C   3           s(  2.94%)p28.59( 84.12%)d 4.40( 12.94%)
                                            0.0000 -0.0023  0.1708  0.0146 -0.0059
                                            0.0020 -0.7984 -0.2781 -0.0433 -0.0095
                                            0.3121  0.0941  0.0831  0.0027 -0.0734
                                           -0.0668 -0.0369 -0.0179  0.2778 -0.1517
                                           -0.1202  0.1203
    98. (0.00066) RY*( 4) C   3           s( 22.01%)p 0.69( 15.25%)d 2.85( 62.73%)
                                            0.0000 -0.0036  0.4687 -0.0212 -0.0021
                                            0.0010 -0.2329  0.1260  0.0133 -0.0149
                                            0.0462 -0.2445  0.1287 -0.0001  0.0279
                                            0.0387 -0.0356  0.2524 -0.2979  0.3614
                                            0.5652 -0.1579
    99. (0.00050) RY*( 5) C   3           s( 58.00%)p 0.39( 22.80%)d 0.33( 19.19%)
                                            0.0000 -0.0042  0.7478 -0.1434  0.0179
                                           -0.0129  0.2608 -0.2394  0.1201 -0.0141
                                           -0.1951 -0.1509  0.1155 -0.0046  0.1136
                                           -0.0021  0.0290 -0.1758  0.1702 -0.0641
                                           -0.3533 -0.0556
   100. (0.00026) RY*( 6) C   3           s( 29.01%)p 2.37( 68.81%)d 0.07(  2.17%)
                                            0.0000 -0.0054  0.2499  0.4751 -0.0443
                                            0.0011  0.0330  0.1920 -0.2304 -0.0009
                                           -0.0408  0.1349 -0.2820 -0.0110 -0.0675
                                           -0.6299  0.3102  0.1015 -0.0294 -0.1014
                                           -0.0165  0.0034
   101. (0.00021) RY*( 7) C   3           s( 10.52%)p 6.50( 68.35%)d 2.01( 21.13%)
                                            0.0000  0.0009  0.2881 -0.1490 -0.0055
                                            0.0067  0.0255  0.4290  0.0309  0.0076
                                            0.0826  0.6588  0.0350 -0.0096 -0.0875
                                            0.1545 -0.1548 -0.1172 -0.1512  0.0840
                                           -0.0432  0.4072
   102. (0.00013) RY*( 8) C   3           s(  0.29%)p99.99( 81.71%)d61.21( 17.99%)
                                            0.0000  0.0075 -0.0015  0.0192  0.0501
                                            0.0067  0.0743 -0.6064 -0.1901 -0.0066
                                           -0.1007  0.5660  0.0789  0.0004  0.0366
                                            0.0940  0.2466 -0.0690 -0.2272  0.0436
                                            0.2229 -0.2683
   103. (0.00013) RY*( 9) C   3           s(  9.86%)p 6.98( 68.83%)d 2.16( 21.31%)
                                            0.0000  0.0101  0.0739  0.2786  0.1241
                                           -0.0094 -0.1094  0.3752 -0.0584 -0.0040
                                           -0.0296  0.0524  0.0005  0.0023  0.0797
                                            0.5736  0.4394 -0.0528  0.3053 -0.1030
                                           -0.0092 -0.3262
   104. (0.00007) RY*(10) C   3           s( 50.58%)p 0.50( 25.35%)d 0.48( 24.08%)
   105. (0.00006) RY*(11) C   3           s(  3.18%)p 6.11( 19.42%)d24.36( 77.41%)
   106. (0.00003) RY*(12) C   3           s(  9.58%)p 2.85( 27.28%)d 6.59( 63.14%)
   107. (0.00001) RY*(13) C   3           s(  1.94%)p44.13( 85.54%)d 6.46( 12.52%)
   108. (0.00001) RY*(14) C   3           s(  1.44%)p10.97( 15.85%)d57.24( 82.70%)
   109. (0.00000) RY*(15) C   3           s( 96.30%)p 0.02(  2.14%)d 0.02(  1.57%)
   110. (0.00001) RY*(16) C   3           s(  1.50%)p59.52( 89.26%)d 6.16(  9.24%)
   111. (0.00001) RY*(17) C   3           s(  1.57%)p22.10( 34.62%)d40.74( 63.82%)
   112. (0.00651) RY*( 1) C   4           s(  2.65%)p35.30( 93.66%)d 1.39(  3.69%)
                                            0.0000 -0.0082  0.1297 -0.0981 -0.0040
                                            0.0045 -0.3668 -0.0057 -0.0208  0.0183
                                           -0.8779  0.0233 -0.0317 -0.0066  0.1701
                                            0.0031  0.0052  0.1044 -0.0296 -0.0711
                                           -0.0265 -0.1391
   113. (0.00364) RY*( 2) C   4           s(  7.83%)p11.19( 87.62%)d 0.58(  4.55%)
                                           -0.0000  0.0068  0.2784  0.0260 -0.0064
                                            0.0051 -0.5073 -0.0361 -0.0198 -0.0159
                                            0.1061 -0.0199  0.0268 -0.0062 -0.7765
                                            0.0264  0.0293 -0.0625 -0.0139 -0.1844
                                           -0.0838  0.0204
   114. (0.00300) RY*( 3) C   4           s(  7.82%)p11.30( 88.36%)d 0.49(  3.82%)
                                            0.0000  0.0026  0.2785  0.0247 -0.0005
                                            0.0044 -0.6141 -0.0489 -0.0143 -0.0075
                                            0.4111 -0.0280 -0.0002  0.0181  0.5725
                                           -0.0082 -0.0768 -0.0072  0.1118  0.0008
                                           -0.1555 -0.0381
   115. (0.00074) RY*( 4) C   4           s( 58.80%)p 0.25( 14.51%)d 0.45( 26.69%)
                                           -0.0000 -0.0006  0.7661 -0.0328  0.0051
                                           -0.0106  0.2708  0.0960  0.0794 -0.0045
                                            0.0153 -0.2082  0.0162  0.0030  0.0324
                                            0.0986 -0.0389 -0.0203 -0.3781  0.1914
                                            0.2427 -0.1673
   116. (0.00068) RY*( 5) C   4           s( 14.17%)p 0.62(  8.72%)d 5.44( 77.10%)
                                            0.0000 -0.0017  0.3709  0.0645  0.0063
                                            0.0057  0.2510  0.0487  0.0185 -0.0071
                                           -0.0699 -0.1135  0.0386  0.0019  0.0230
                                           -0.0241 -0.0332  0.1972  0.7241 -0.3780
                                            0.0531  0.2493
   117. (0.00032) RY*( 6) C   4           s( 20.20%)p 2.01( 40.54%)d 1.94( 39.26%)
                                           -0.0000  0.0028 -0.1523  0.4227  0.0089
                                           -0.0100 -0.2449  0.5042  0.2094  0.0023
                                            0.0031 -0.1044  0.0757 -0.0058 -0.0474
                                           -0.1535  0.0686  0.2483  0.1164  0.2749
                                            0.4907 -0.0323
   118. (0.00028) RY*( 7) C   4           s(  1.06%)p46.70( 49.60%)d46.45( 49.34%)
                                            0.0000  0.0008 -0.0604  0.0819 -0.0162
                                           -0.0039 -0.0529  0.1929  0.0117  0.0063
                                            0.0308  0.3344  0.0105  0.0163  0.1021
                                            0.4721 -0.3307 -0.0160 -0.2821 -0.5000
                                            0.3254  0.2400
   119. (0.00022) RY*( 8) C   4           s( 26.48%)p 1.77( 46.78%)d 1.01( 26.74%)
                                           -0.0000  0.0021  0.0132  0.5144 -0.0079
                                            0.0040  0.0962 -0.0012  0.1399 -0.0004
                                           -0.0970 -0.1060  0.1700  0.0039  0.0322
                                           -0.4562 -0.4245 -0.3392 -0.1459 -0.2527
                                           -0.2368 -0.1056
   120. (0.00016) RY*( 9) C   4           s( 15.63%)p 4.57( 71.35%)d 0.83( 13.02%)
                                            0.0000 -0.0041  0.1803  0.3493  0.0415
                                            0.0031  0.0902  0.1389  0.0253 -0.0048
                                           -0.0541  0.5340  0.3930 -0.0027  0.0389
                                            0.2068  0.4457 -0.0969  0.0327  0.1242
                                           -0.3230  0.0017
   121. (0.00011) RY*(10) C   4           s(  6.30%)p 9.71( 61.19%)d 5.16( 32.51%)
                                            0.0000 -0.0026 -0.0092  0.2479 -0.0381
                                           -0.0051 -0.0847 -0.6785  0.1077 -0.0081
                                           -0.0972 -0.1390  0.3022  0.0031  0.0253
                                            0.1091  0.0067 -0.0050 -0.0459  0.2215
                                            0.2720  0.4471
   122. (0.00008) RY*(11) C   4           s(  1.95%)p31.89( 62.12%)d18.45( 35.93%)
   123. (0.00007) RY*(12) C   4           s( 16.98%)p 0.99( 16.83%)d 3.90( 66.19%)
   124. (0.00006) RY*(13) C   4           s( 11.34%)p 6.39( 72.39%)d 1.44( 16.27%)
   125. (0.00006) RY*(14) C   4           s(  5.34%)p 6.78( 36.18%)d10.96( 58.48%)
   126. (0.00001) RY*(15) C   4           s(  8.88%)p 6.97( 61.89%)d 3.29( 29.23%)
   127. (0.00000) RY*(16) C   4           s( 92.08%)p 0.01(  1.36%)d 0.07(  6.56%)
   128. (0.00001) RY*(17) C   4           s(  2.53%)p34.41( 86.98%)d 4.15( 10.49%)
   129. (0.00563) RY*( 1) C   5           s(  0.10%)p99.99( 94.80%)d49.20(  5.09%)
                                            0.0000 -0.0224  0.0226 -0.0025  0.0043
                                           -0.0085  0.3388  0.0022  0.0098 -0.0084
                                            0.2745  0.0441  0.0087  0.0215 -0.8673
                                            0.0427 -0.0334  0.0474  0.1026  0.1034
                                           -0.0575 -0.1554
   130. (0.00195) RY*( 2) C   5           s(  0.40%)p99.99( 96.77%)d 7.15(  2.83%)
                                            0.0000  0.0156  0.0590  0.0060 -0.0140
                                            0.0122  0.3502 -0.0846 -0.0772  0.0215
                                            0.8067 -0.1245 -0.1190  0.0119  0.3814
                                           -0.0707 -0.0176  0.0961 -0.0337 -0.1166
                                           -0.0116 -0.0649
   131. (0.00104) RY*( 3) C   5           s(  0.83%)p85.51( 71.00%)d33.92( 28.17%)
                                            0.0000 -0.0002  0.0702 -0.0581 -0.0012
                                            0.0175 -0.6709 -0.2772 -0.0488 -0.0123
                                            0.3651  0.1538  0.0384  0.0044 -0.1445
                                           -0.0280 -0.0120 -0.2757 -0.3163  0.0698
                                           -0.3008 -0.1013
   132. (0.00053) RY*( 4) C   5           s( 26.00%)p 0.95( 24.63%)d 1.90( 49.37%)
                                            0.0000 -0.0022  0.5064 -0.0592  0.0079
                                           -0.0090 -0.3752  0.0338 -0.0117 -0.0087
                                            0.1432 -0.2325  0.1249  0.0060 -0.1094
                                            0.0314 -0.0295  0.3577  0.1190  0.0153
                                            0.5899  0.0575
   133. (0.00047) RY*( 5) C   5           s( 61.62%)p 0.32( 19.64%)d 0.30( 18.73%)
                                            0.0000 -0.0049  0.7724 -0.1397  0.0099
                                           -0.0055  0.2860 -0.2114  0.1063 -0.0123
                                           -0.2082 -0.0472  0.0953  0.0114  0.0421
                                            0.0190 -0.0394 -0.2243 -0.0678 -0.1828
                                           -0.3133  0.0293
   134. (0.00025) RY*( 6) C   5           s( 20.26%)p 3.75( 75.91%)d 0.19(  3.83%)
                                            0.0000 -0.0057  0.2657  0.3605 -0.0444
                                            0.0029 -0.0283  0.1736 -0.1911  0.0071
                                            0.0333  0.5289 -0.3804  0.0109  0.0799
                                            0.4990 -0.1023  0.0971  0.0725  0.1400
                                           -0.0408  0.0489
   135. (0.00015) RY*( 7) C   5           s(  9.35%)p 6.06( 56.72%)d 3.63( 33.92%)
                                            0.0000  0.0083  0.0776  0.2804  0.0941
                                           -0.0102 -0.1130  0.3968  0.0116 -0.0084
                                           -0.0771 -0.2334 -0.2914 -0.0001 -0.0528
                                           -0.2530 -0.4296 -0.0980 -0.1362 -0.3204
                                           -0.0241 -0.4559
   136. (0.00014) RY*( 8) C   5           s( 20.29%)p 3.82( 77.55%)d 0.11(  2.16%)
                                           -0.0000 -0.0057 -0.1312  0.4308  0.0080
                                           -0.0006 -0.0339 -0.3384  0.0675 -0.0071
                                           -0.0322 -0.5583  0.0334 -0.0013 -0.0324
                                            0.5806  0.0559 -0.0734  0.0101 -0.1051
                                           -0.0483 -0.0521
   137. (0.00010) RY*( 9) C   5           s( 40.09%)p 0.67( 26.75%)d 0.83( 33.16%)
   138. (0.00008) RY*(10) C   5           s(  2.52%)p29.21( 73.53%)d 9.52( 23.96%)
   139. (0.00006) RY*(11) C   5           s( 19.20%)p 1.40( 26.95%)d 2.81( 53.86%)
   140. (0.00004) RY*(12) C   5           s(  0.88%)p24.60( 21.72%)d87.64( 77.39%)
   141. (0.00001) RY*(13) C   5           s(  1.47%)p45.28( 66.39%)d21.92( 32.14%)
   142. (0.00002) RY*(14) C   5           s(  1.61%)p 7.05( 11.33%)d54.12( 87.06%)
   143. (0.00000) RY*(15) C   5           s( 93.67%)p 0.04(  3.55%)d 0.03(  2.79%)
   144. (0.00001) RY*(16) C   5           s(  0.47%)p99.99( 94.94%)d 9.84(  4.59%)
   145. (0.00001) RY*(17) C   5           s(  1.34%)p43.18( 57.87%)d30.44( 40.79%)
   146. (0.00572) RY*( 1) C   6           s(  0.40%)p99.99( 94.70%)d12.32(  4.90%)
                                            0.0000 -0.0257  0.0490 -0.0290  0.0088
                                            0.0060 -0.1719 -0.0255 -0.0153  0.0187
                                           -0.6028 -0.0798 -0.0414  0.0187 -0.7363
                                           -0.0332 -0.0338  0.0162 -0.0887 -0.1946
                                            0.0341 -0.0430
   147. (0.00201) RY*( 2) C   6           s(  0.24%)p99.99( 97.80%)d 8.15(  1.96%)
                                           -0.0000 -0.0014  0.0430 -0.0233 -0.0039
                                           -0.0189 -0.4710 -0.0793  0.1038 -0.0248
                                           -0.5724 -0.0928  0.1324  0.0256  0.5922
                                            0.1047 -0.1485  0.0589  0.0255 -0.0059
                                           -0.0402 -0.1177
   148. (0.00081) RY*( 3) C   6           s(  0.45%)p99.99( 78.35%)d46.92( 21.20%)
                                            0.0000 -0.0001 -0.0230  0.0630  0.0048
                                           -0.0127  0.7117 -0.1792  0.0649  0.0066
                                           -0.4259  0.1672 -0.0268 -0.0011  0.1661
                                           -0.0522  0.0026  0.2361  0.0335  0.0841
                                            0.3848 -0.0060
   149. (0.00059) RY*( 4) C   6           s(  1.13%)p11.42( 12.93%)d75.93( 85.94%)
                                           -0.0000  0.0004  0.0864  0.0621  0.0006
                                            0.0139 -0.2879  0.0596 -0.0753 -0.0090
                                            0.1659 -0.0023  0.0675  0.0015 -0.0681
                                           -0.0060 -0.0123  0.2351 -0.4983  0.3953
                                            0.5960 -0.2105
   150. (0.00047) RY*( 5) C   6           s( 88.66%)p 0.09(  8.12%)d 0.04(  3.23%)
                                           -0.0000  0.0040  0.9407 -0.0235 -0.0325
                                           -0.0014  0.0883 -0.1137  0.0082 -0.0082
                                            0.0616 -0.1180  0.0607 -0.0218  0.0310
                                            0.0702  0.1803  0.0947 -0.0264 -0.1356
                                           -0.0648  0.0000
   151. (0.00028) RY*( 6) C   6           s(  5.17%)p17.10( 88.39%)d 1.24(  6.44%)
                                           -0.0000  0.0021  0.1980 -0.1115 -0.0081
                                           -0.0103 -0.0596  0.4318  0.1714 -0.0144
                                           -0.0637  0.5392  0.2372  0.0092  0.0290
                                           -0.5218 -0.2001 -0.1533 -0.0290 -0.0444
                                            0.0515  0.1881
   152. (0.00017) RY*( 7) C   6           s( 80.60%)p 0.05(  4.15%)d 0.19( 15.25%)
                                            0.0000 -0.0034 -0.0450  0.8965 -0.0179
                                            0.0013 -0.0345  0.0790  0.0371  0.0036
                                            0.0017  0.0717  0.1084  0.0043  0.0173
                                           -0.0855  0.0903  0.2338 -0.1461 -0.2053
                                           -0.1816  0.0361
   153. (0.00008) RY*( 8) C   6           s(  2.93%)p14.31( 41.88%)d18.85( 55.19%)
   154. (0.00005) RY*( 9) C   6           s(  4.05%)p12.74( 51.58%)d10.96( 44.37%)
   155. (0.00003) RY*(10) C   6           s(  8.53%)p 2.03( 17.29%)d 8.69( 74.17%)
   156. (0.00001) RY*(11) C   6           s(  1.12%)p42.44( 47.74%)d45.46( 51.13%)
   157. (0.00000) RY*(12) C   6           s(  5.26%)p16.01( 84.16%)d 2.01( 10.58%)
   158. (0.00001) RY*(13) C   6           s(  0.51%)p99.99( 97.71%)d 3.53(  1.79%)
   159. (0.00000) RY*(14) C   6           s(  0.49%)p25.11( 12.30%)d99.99( 87.21%)
   160. (0.00000) RY*(15) C   6           s( 97.92%)p 0.01(  0.97%)d 0.01(  1.11%)
   161. (0.00001) RY*(16) C   6           s(  1.38%)p52.92( 72.92%)d18.65( 25.70%)
   162. (0.00000) RY*(17) C   6           s(  1.25%)p71.09( 89.09%)d 7.71(  9.66%)
   163. (0.01201) RY*( 1) C   7           s(  4.33%)p21.71( 94.01%)d 0.38(  1.66%)
                                            0.0000 -0.0072  0.2077 -0.0107 -0.0014
                                           -0.0391  0.7898 -0.0680  0.0263  0.0084
                                           -0.0507  0.0139  0.0084  0.0136 -0.5527
                                           -0.0196  0.0236  0.0768  0.0865 -0.0052
                                           -0.0536  0.0168
   164. (0.00734) RY*( 2) C   7           s(  3.30%)p28.95( 95.47%)d 0.37(  1.23%)
                                            0.0000 -0.0266  0.1796 -0.0005  0.0045
                                            0.0016  0.5187  0.1316  0.0084  0.0076
                                            0.2843  0.0171  0.0049  0.0145  0.7646
                                            0.0465  0.0055  0.0098  0.0144 -0.0902
                                            0.0604 -0.0159
   165. (0.00209) RY*( 3) C   7           s(  0.68%)p95.03( 64.94%)d50.30( 34.38%)
                                           -0.0000  0.0013  0.0652  0.0509  0.0007
                                            0.0008 -0.0301  0.0418  0.0199 -0.0072
                                            0.2271 -0.6111  0.0492  0.0050 -0.0701
                                            0.4625 -0.0061  0.2334 -0.2045  0.1955
                                           -0.2024 -0.4102
   166. (0.00148) RY*( 4) C   7           s(  3.71%)p22.20( 82.30%)d 3.77( 13.99%)
                                            0.0000 -0.0064  0.1591 -0.1079 -0.0084
                                           -0.0073 -0.0389 -0.8323  0.0192  0.0024
                                            0.0026 -0.2056  0.0132  0.0051  0.1325
                                           -0.2615 -0.0054 -0.0316  0.0234 -0.2756
                                           -0.2105 -0.1344
   167. (0.00111) RY*( 5) C   7           s( 11.22%)p 6.15( 69.04%)d 1.76( 19.74%)
                                            0.0000  0.0008  0.3273 -0.0710  0.0041
                                           -0.0028 -0.1873  0.0967  0.1053  0.0171
                                            0.6883  0.3277 -0.0489 -0.0028 -0.2235
                                            0.0249 -0.0213 -0.1895 -0.1522 -0.1919
                                           -0.3135  0.0564
   168. (0.00105) RY*( 6) C   7           s(  0.65%)p83.36( 54.36%)d68.98( 44.99%)
                                            0.0000 -0.0014 -0.0072  0.0791  0.0145
                                           -0.0084  0.0408  0.3538  0.2458 -0.0055
                                           -0.2467  0.0114  0.0809 -0.0034  0.0687
                                           -0.5327 -0.0167 -0.0838 -0.1115  0.0241
                                           -0.4808 -0.4457
   169. (0.00082) RY*( 7) C   7           s( 40.57%)p 1.30( 52.88%)d 0.16(  6.55%)
                                           -0.0000  0.0013  0.6345  0.0550  0.0034
                                           -0.0116 -0.1380 -0.0238  0.1735  0.0024
                                           -0.4770  0.2202 -0.0678  0.0176  0.1133
                                            0.4262 -0.0594 -0.0722  0.1679  0.0819
                                           -0.1578 -0.0223
   170. (0.00054) RY*( 8) C   7           s(  4.42%)p 6.05( 26.72%)d15.58( 68.86%)
                                           -0.0000 -0.0043  0.2019 -0.0582  0.0058
                                            0.0051 -0.0913 -0.1178 -0.1954  0.0121
                                            0.2388  0.2424 -0.0206  0.0157 -0.0042
                                           -0.2688 -0.1340  0.2829  0.3313  0.5837
                                            0.1975 -0.3451
   171. (0.00041) RY*( 9) C   7           s( 25.16%)p 2.32( 58.40%)d 0.65( 16.44%)
                                           -0.0000 -0.0003  0.4454 -0.2280  0.0357
                                           -0.0059 -0.1341  0.2734  0.1330  0.0069
                                            0.0107 -0.5328 -0.2275  0.0097 -0.0640
                                           -0.3538 -0.0916 -0.0039  0.0925 -0.0961
                                            0.3092  0.2258
   172. (0.00028) RY*(10) C   7           s(  8.97%)p 8.31( 74.54%)d 1.84( 16.49%)
                                           -0.0000 -0.0006  0.2445  0.1725 -0.0135
                                           -0.0001 -0.0777 -0.0224  0.1757 -0.0032
                                            0.0244  0.0218  0.7479 -0.0007 -0.0454
                                           -0.0808  0.3729  0.0021 -0.1669 -0.0327
                                            0.3643 -0.0568
   173. (0.00022) RY*(11) C   7           s( 18.70%)p 2.34( 43.77%)d 2.01( 37.54%)
                                            0.0000 -0.0033 -0.1378  0.4096 -0.0136
                                            0.0027  0.0045 -0.0930  0.4248  0.0158
                                            0.1872 -0.1633 -0.1993 -0.0004  0.0041
                                           -0.0027  0.3833 -0.3101  0.4541  0.2484
                                           -0.0507  0.0935
   174. (0.00015) RY*(12) C   7           s(  3.58%)p18.04( 64.61%)d 8.88( 31.81%)
                                           -0.0000  0.0007  0.1072  0.1538 -0.0260
                                           -0.0021 -0.0328 -0.0268 -0.0239 -0.0082
                                           -0.0645  0.1666 -0.5310 -0.0007  0.0002
                                           -0.0741  0.5695  0.3698 -0.3548 -0.1169
                                            0.1444 -0.1446
   175. (0.00012) RY*(13) C   7           s( 27.28%)p 1.86( 50.80%)d 0.80( 21.93%)
                                            0.0000 -0.0021 -0.0406  0.5115  0.0976
                                            0.0027  0.0151 -0.0977  0.3632 -0.0088
                                            0.0506  0.0870 -0.1342 -0.0118 -0.0557
                                            0.0008 -0.5786  0.0752 -0.1568 -0.1951
                                            0.3456 -0.1775
   176. (0.00009) RY*(14) C   7           s( 30.20%)p 0.67( 20.26%)d 1.64( 49.54%)
   177. (0.00005) RY*(15) C   7           s(  4.61%)p 1.87(  8.63%)d18.83( 86.76%)
   178. (0.00006) RY*(16) C   7           s( 17.81%)p 2.14( 38.16%)d 2.47( 44.03%)
   179. (0.00001) RY*(17) C   7           s( 94.77%)p 0.01(  1.36%)d 0.04(  3.86%)
   180. (0.00622) RY*( 1) C   8           s(  1.32%)p72.34( 95.76%)d 2.21(  2.92%)
                                           -0.0000  0.0102 -0.0709  0.0899  0.0050
                                           -0.0123  0.2961 -0.0262  0.0341  0.0141
                                           -0.6238  0.0158 -0.0088 -0.0068  0.6915
                                           -0.0014 -0.0003  0.0779 -0.1151  0.0943
                                            0.0283  0.0148
   181. (0.00362) RY*( 2) C   8           s(  3.81%)p23.66( 90.06%)d 1.61(  6.14%)
                                           -0.0000  0.0110  0.1947 -0.0032 -0.0044
                                           -0.0088 -0.8899 -0.0315 -0.0184  0.0120
                                           -0.2600 -0.0222 -0.0192  0.0034  0.1808
                                           -0.0761 -0.0080  0.0438 -0.0340 -0.1392
                                           -0.1860  0.0658
   182. (0.00288) RY*( 3) C   8           s(  0.60%)p99.99( 96.09%)d 5.51(  3.31%)
                                           -0.0000 -0.0041  0.0730  0.0256 -0.0018
                                            0.0122  0.0988 -0.0536 -0.0364  0.0058
                                           -0.7031 -0.0470 -0.0285 -0.0057 -0.6688
                                            0.0144  0.0440 -0.0603 -0.0565  0.0103
                                           -0.1057 -0.1223
   183. (0.00092) RY*( 4) C   8           s( 83.76%)p 0.11(  9.49%)d 0.08(  6.75%)
                                           -0.0000 -0.0003  0.9149  0.0262  0.0002
                                            0.0036  0.1991  0.0146 -0.0040  0.0061
                                            0.0423  0.0573 -0.0269 -0.0106  0.0555
                                           -0.0690  0.2031  0.1706  0.1302 -0.1050
                                            0.0983 -0.0269
   184. (0.00067) RY*( 5) C   8           s(  1.88%)p 1.64(  3.08%)d50.67( 95.04%)
                                           -0.0000 -0.0000  0.1365  0.0062  0.0088
                                           -0.0054  0.0113 -0.0354 -0.0096 -0.0084
                                           -0.0085 -0.1054 -0.0204 -0.0056  0.0046
                                           -0.1311  0.0202 -0.3827  0.2805  0.6346
                                           -0.2582  0.5059
   185. (0.00035) RY*( 6) C   8           s(  9.57%)p 3.89( 37.18%)d 5.57( 53.25%)
                                            0.0000 -0.0004  0.0740  0.2986 -0.0321
                                           -0.0182 -0.1975  0.4147  0.3472  0.0019
                                           -0.0539  0.0523 -0.0901  0.0056 -0.0201
                                            0.1015 -0.1246 -0.2597  0.0463  0.3096
                                            0.5362 -0.2821
   186. (0.00029) RY*( 7) C   8           s(  7.16%)p 4.38( 31.41%)d 8.57( 61.43%)
                                           -0.0000  0.0038 -0.1622  0.2055  0.0555
                                            0.0031 -0.0805  0.1444 -0.2015 -0.0114
                                           -0.1212  0.2312  0.2142 -0.0077 -0.1035
                                            0.2872  0.1969  0.3954  0.3825 -0.0362
                                            0.3116  0.4617
   187. (0.00022) RY*( 8) C   8           s( 52.02%)p 0.66( 34.16%)d 0.27( 13.82%)
                                            0.0000 -0.0003 -0.0149  0.7211 -0.0049
                                            0.0007  0.0062 -0.0417 -0.1432  0.0028
                                            0.1332 -0.2322 -0.1134  0.0042  0.0406
                                            0.3171  0.3641 -0.0883 -0.1222 -0.0223
                                           -0.3150 -0.1257
   188. (0.00020) RY*( 9) C   8           s(  2.72%)p32.04( 87.08%)d 3.75( 10.21%)
                                           -0.0000 -0.0014  0.1272 -0.0894  0.0549
                                           -0.0058 -0.0147 -0.2525  0.1578  0.0013
                                            0.0314  0.6443 -0.0691 -0.0017 -0.0024
                                            0.5837 -0.1422 -0.1232 -0.2098  0.1062
                                           -0.1727  0.0421
   189. (0.00016) RY*(10) C   8           s( 12.16%)p 6.27( 76.27%)d 0.95( 11.58%)
                                           -0.0000  0.0002 -0.0691  0.3415 -0.0129
                                           -0.0029 -0.0358 -0.6761  0.3792  0.0027
                                            0.0373  0.0701 -0.1763 -0.0018 -0.0909
                                           -0.3382 -0.0202  0.1856 -0.0096  0.0294
                                            0.2499  0.1338
   190. (0.00011) RY*(11) C   8           s(  1.07%)p52.99( 56.52%)d39.77( 42.42%)
                                           -0.0000 -0.0047  0.0764  0.0665 -0.0198
                                            0.0093  0.0980  0.3271  0.4587  0.0002
                                            0.0087 -0.2976 -0.1642 -0.0071 -0.0866
                                            0.1535 -0.3021  0.2221 -0.2726 -0.2023
                                           -0.1601  0.4837
   191. (0.00007) RY*(12) C   8           s(  3.00%)p 7.67( 23.04%)d24.63( 73.96%)
   192. (0.00008) RY*(13) C   8           s( 15.53%)p 3.39( 52.63%)d 2.05( 31.84%)
   193. (0.00004) RY*(14) C   8           s(  7.55%)p 6.50( 49.13%)d 5.73( 43.32%)
   194. (0.00001) RY*(15) C   8           s(  0.83%)p99.99( 96.86%)d 2.79(  2.31%)
   195. (0.00001) RY*(16) C   8           s( 96.15%)p 0.03(  3.03%)d 0.01(  0.82%)
   196. (0.00002) RY*(17) C   8           s(  0.91%)p63.78( 58.33%)d44.55( 40.75%)
   197. (0.00649) RY*( 1) N   9           s(  0.24%)p99.99( 96.60%)d12.92(  3.16%)
                                            0.0000  0.0014  0.0492 -0.0049 -0.0004
                                           -0.0008 -0.0291 -0.0053 -0.0070 -0.0282
                                            0.8068  0.0211 -0.0001  0.0183 -0.5589
                                           -0.0143  0.0009 -0.0309  0.0308 -0.0804
                                            0.0724  0.1341
   198. (0.00296) RY*( 2) N   9           s(  7.85%)p11.02( 86.49%)d 0.72(  5.66%)
                                           -0.0000 -0.0095  0.2799 -0.0073 -0.0010
                                           -0.0031 -0.8370  0.0576 -0.0290  0.0035
                                            0.1513 -0.1080  0.0136  0.0039  0.2920
                                           -0.2001 -0.0036  0.1217  0.2000  0.0121
                                           -0.0318  0.0253
   199. (0.00117) RY*( 3) N   9           s( 56.66%)p 0.71( 40.51%)d 0.05(  2.83%)
                                            0.0000  0.0121  0.7506 -0.0550  0.0015
                                           -0.0031 -0.0344 -0.0693 -0.1544 -0.0023
                                           -0.3830 -0.0305  0.0185 -0.0044 -0.4727
                                            0.0604 -0.0130 -0.1196 -0.1054 -0.0460
                                           -0.0112  0.0251
   200. (0.00052) RY*( 4) N   9           s( 25.03%)p 2.63( 65.84%)d 0.36(  9.13%)
                                           -0.0000 -0.0181  0.3844 -0.3197  0.0042
                                            0.0122  0.3949  0.1593 -0.2108  0.0065
                                            0.3067 -0.1625 -0.0485  0.0107  0.4603
                                           -0.3094 -0.0437 -0.1132 -0.2294  0.1166
                                           -0.0297  0.1066
   201. (0.00036) RY*( 5) N   9           s( 12.77%)p 2.05( 26.17%)d 4.78( 61.06%)
                                            0.0000 -0.0023  0.3352  0.1237 -0.0075
                                            0.0289  0.2916 -0.0728  0.0318  0.0013
                                            0.1097  0.1748  0.0239  0.0046  0.2417
                                            0.2599  0.0212  0.2416  0.6264 -0.2547
                                            0.2894 -0.1060
   202. (0.00023) RY*( 6) N   9           s(  1.85%)p29.15( 53.93%)d23.90( 44.22%)
                                            0.0000  0.0042  0.1219  0.0599  0.0069
                                            0.0014 -0.0264  0.2919 -0.0044  0.0031
                                            0.0593  0.6689 -0.0004  0.0028 -0.0007
                                           -0.0478  0.0093  0.4820 -0.3751  0.0204
                                           -0.1095 -0.2383
   203. (0.00021) RY*( 7) N   9           s(  0.41%)p96.05( 39.28%)d99.99( 60.31%)
                                            0.0000 -0.0043  0.0509  0.0384  0.0022
                                            0.0062  0.0673 -0.2645 -0.0507  0.0048
                                            0.1217 -0.5171  0.0046 -0.0038 -0.0601
                                            0.1550 -0.0766  0.4716 -0.1091  0.2491
                                           -0.1552 -0.5316
   204. (0.00013) RY*( 8) N   9           s( 24.65%)p 2.95( 72.74%)d 0.11(  2.61%)
                                           -0.0000 -0.0029 -0.0177  0.4953  0.0297
                                            0.0032  0.0433 -0.5819 -0.3551  0.0012
                                            0.0235  0.1744 -0.1123  0.0035  0.0677
                                           -0.4425 -0.1296 -0.0540 -0.0780 -0.1301
                                           -0.0016 -0.0125
   205. (0.00010) RY*( 9) N   9           s(  2.84%)p21.92( 62.35%)d12.23( 34.80%)
   206. (0.00006) RY*(10) N   9           s( 50.91%)p 0.54( 27.37%)d 0.43( 21.72%)
   207. (0.00002) RY*(11) N   9           s( 10.17%)p 7.60( 77.27%)d 1.24( 12.56%)
   208. (0.00003) RY*(12) N   9           s(  4.32%)p 9.69( 41.83%)d12.48( 53.85%)
   209. (0.00003) RY*(13) N   9           s(  1.42%)p 3.56(  5.06%)d65.81( 93.52%)
   210. (0.00001) RY*(14) N   9           s(  0.71%)p99.99( 93.97%)d 7.49(  5.32%)
   211. (0.00001) RY*(15) N   9           s(  0.28%)p99.99( 98.39%)d 4.73(  1.33%)
   212. (0.00000) RY*(16) N   9           s( 99.19%)p 0.01(  0.61%)d 0.00(  0.20%)
   213. (0.00001) RY*(17) N   9           s(  0.78%)p15.01( 11.64%)d99.99( 87.58%)
   214. (0.00901) RY*( 1) C  10           s(  5.31%)p17.75( 94.25%)d 0.08(  0.43%)
                                           -0.0000  0.0457  0.2247 -0.0163 -0.0160
                                            0.0204  0.3520 -0.0383 -0.0222 -0.0000
                                            0.1448  0.0168  0.0013 -0.0305 -0.8894
                                            0.0324  0.0440  0.0316 -0.0183  0.0003
                                           -0.0098  0.0539
   215. (0.00355) RY*( 2) C  10           s(  1.29%)p64.51( 83.30%)d11.93( 15.41%)
                                            0.0000  0.0153 -0.0739  0.0815 -0.0239
                                            0.0124  0.7078  0.0413 -0.1298 -0.0063
                                           -0.5093  0.0401  0.0586 -0.0041  0.1661
                                           -0.1413  0.0364 -0.0426 -0.2119  0.2000
                                            0.1520 -0.2104
   216. (0.00265) RY*( 3) C  10           s(  0.20%)p16.83(  3.33%)d99.99( 96.47%)
                                            0.0000  0.0001  0.0140  0.0421 -0.0028
                                           -0.0026 -0.0654 -0.0096  0.0048 -0.0075
                                           -0.1085 -0.0876  0.0598 -0.0052 -0.0337
                                           -0.0674  0.0123 -0.3650  0.3190  0.7070
                                           -0.0221  0.4790
   217. (0.00203) RY*( 4) C  10           s(  1.50%)p23.11( 34.61%)d42.65( 63.89%)
                                            0.0000 -0.0031  0.0050  0.1208 -0.0190
                                            0.0130 -0.3059  0.3248 -0.1266 -0.0018
                                            0.2614 -0.1512  0.0350 -0.0121 -0.1152
                                           -0.1214  0.1016 -0.0421 -0.4030  0.4460
                                            0.2615 -0.4554
   218. (0.00126) RY*( 5) C  10           s( 33.41%)p 0.15(  5.07%)d 1.84( 61.52%)
                                            0.0000  0.0116  0.5736  0.0707  0.0010
                                            0.0184 -0.0018  0.1099 -0.0758  0.0111
                                           -0.0601 -0.0288  0.0304 -0.0486  0.0848
                                           -0.1164  0.0625 -0.1924  0.5596 -0.0611
                                           -0.1426 -0.4909
   219. (0.00103) RY*( 6) C  10           s(  0.36%)p78.98( 28.36%)d99.99( 71.28%)
                                           -0.0000  0.0007 -0.0162  0.0574 -0.0060
                                           -0.0135  0.2204  0.1615 -0.0002 -0.0225
                                            0.3559  0.2201 -0.0318 -0.0118  0.1396
                                            0.1120 -0.0007  0.2054  0.3800  0.0051
                                            0.7174  0.1076
   220. (0.00035) RY*( 7) C  10           s(  7.50%)p 9.59( 71.88%)d 2.75( 20.62%)
                                           -0.0000  0.0009  0.0622  0.2654  0.0251
                                            0.0063 -0.4450 -0.2062 -0.1321  0.0131
                                           -0.6058  0.1505 -0.0942  0.0101 -0.2470
                                           -0.0268 -0.0182  0.2891  0.0860 -0.0159
                                            0.3391 -0.0047
   221. (0.00024) RY*( 8) C  10           s( 40.08%)p 0.97( 38.94%)d 0.52( 20.98%)
                                           -0.0000  0.0050  0.1942  0.5980  0.0744
                                           -0.0072  0.1083 -0.3566 -0.0459 -0.0088
                                            0.2341  0.1593  0.0852  0.0084  0.1676
                                            0.3537  0.0867  0.2622 -0.1102  0.2463
                                           -0.2603 -0.0214
   222. (0.00023) RY*( 9) C  10           s( 60.10%)p 0.17( 10.35%)d 0.49( 29.54%)
                                            0.0000 -0.0154  0.7338 -0.2454 -0.0465
                                           -0.0077 -0.0318  0.0434  0.1672 -0.0038
                                           -0.0771  0.1015 -0.1098  0.0133  0.1834
                                            0.0929 -0.0431 -0.0407 -0.4260  0.0117
                                            0.1830  0.2804
   223. (0.00014) RY*(10) C  10           s(  0.71%)p99.99( 95.82%)d 4.86(  3.47%)
                                           -0.0000 -0.0028  0.0725  0.0094  0.0422
                                            0.0003  0.0423 -0.5121  0.2251  0.0083
                                            0.2019 -0.1572 -0.0283  0.0002  0.0685
                                           -0.7306  0.1968  0.1403 -0.0195  0.0116
                                            0.1191  0.0164
   224. (0.00011) RY*(11) C  10           s(  2.44%)p36.14( 88.12%)d 3.87(  9.44%)
                                            0.0000 -0.0062  0.1481  0.0055 -0.0489
                                            0.0001  0.0028 -0.0429 -0.5315  0.0039
                                            0.0422 -0.4687  0.5701  0.0080  0.0574
                                           -0.0385 -0.2134  0.1352 -0.0232 -0.1534
                                            0.0979  0.2060
   225. (0.00009) RY*(12) C  10           s(  1.73%)p42.19( 72.94%)d14.65( 25.33%)
   226. (0.00005) RY*(13) C  10           s( 15.05%)p 2.21( 33.21%)d 3.44( 51.74%)
   227. (0.00002) RY*(14) C  10           s(  3.19%)p28.80( 91.75%)d 1.59(  5.07%)
   228. (0.00003) RY*(15) C  10           s( 38.65%)p 1.19( 45.80%)d 0.40( 15.55%)
   229. (0.00001) RY*(16) C  10           s( 88.68%)p 0.04(  3.30%)d 0.09(  8.03%)
   230. (0.00000) RY*(17) C  10           s(  0.07%)p99.99( 99.10%)d10.99(  0.82%)
   231. (0.00503) RY*( 1) C  11           s(  0.18%)p99.99( 95.97%)d21.32(  3.85%)
                                            0.0000 -0.0249  0.0256 -0.0178  0.0146
                                            0.0179 -0.7856  0.0562 -0.0389 -0.0150
                                            0.3129 -0.0698  0.0510  0.0080  0.4733
                                            0.0702 -0.0554  0.0741  0.0960 -0.0915
                                           -0.0827  0.0924
   232. (0.00250) RY*( 2) C  11           s(  0.43%)p99.99( 97.95%)d 3.75(  1.62%)
                                           -0.0000 -0.0104  0.0639  0.0111  0.0021
                                           -0.0031 -0.2414  0.0551 -0.0420  0.0163
                                            0.4997 -0.0884 -0.0296 -0.0318 -0.7929
                                            0.1110  0.1256  0.0031  0.1076 -0.0468
                                           -0.0480 -0.0105
   233. (0.00078) RY*( 3) C  11           s(  0.04%)p99.99( 88.27%)d99.99( 11.68%)
                                           -0.0000  0.0003  0.0071  0.0198  0.0004
                                           -0.0134  0.4735  0.0502  0.0633 -0.0197
                                            0.7265  0.1139  0.0899 -0.0092  0.3126
                                            0.0428  0.0539  0.1448 -0.0875 -0.2246
                                            0.0789 -0.1777
   234. (0.00059) RY*( 4) C  11           s(  3.27%)p 1.94(  6.34%)d27.60( 90.39%)
                                            0.0000  0.0013  0.1791  0.0257  0.0011
                                            0.0006  0.1289  0.0108 -0.0442  0.0057
                                            0.1591  0.0397 -0.0817  0.0068  0.0869
                                            0.0516 -0.0283 -0.1009  0.5009  0.4270
                                            0.4824  0.4773
   235. (0.00055) RY*( 5) C  11           s( 84.99%)p 0.09(  7.70%)d 0.09(  7.32%)
                                            0.0000  0.0066  0.9177  0.0861 -0.0124
                                           -0.0158  0.0530 -0.0518  0.0765 -0.0006
                                           -0.1165 -0.0713 -0.0448  0.0228  0.0455
                                            0.2041  0.0219 -0.0502  0.0373 -0.2118
                                           -0.1427 -0.0634
   236. (0.00025) RY*( 6) C  11           s(  3.85%)p19.83( 76.38%)d 5.13( 19.77%)
                                           -0.0000 -0.0049  0.1768 -0.0780 -0.0339
                                           -0.0015  0.0422  0.3710 -0.0631  0.0054
                                            0.0415 -0.1056  0.3242 -0.0102 -0.1269
                                           -0.2876 -0.6352  0.2122 -0.2724  0.0095
                                            0.0224  0.2791
   237. (0.00018) RY*( 7) C  11           s( 44.11%)p 0.88( 38.74%)d 0.39( 17.15%)
                                            0.0000 -0.0049 -0.2600  0.6103 -0.0326
                                            0.0090  0.0993  0.1060  0.0497 -0.0086
                                           -0.0628 -0.2801  0.0834  0.0062  0.0041
                                            0.4526 -0.2636 -0.2101  0.1204 -0.2994
                                           -0.0203  0.1510
   238. (0.00009) RY*( 8) C  11           s(  5.49%)p12.73( 69.84%)d 4.50( 24.67%)
   239. (0.00009) RY*( 9) C  11           s( 23.79%)p 2.54( 60.50%)d 0.66( 15.71%)
   240. (0.00005) RY*(10) C  11           s(  4.95%)p12.61( 62.39%)d 6.60( 32.66%)
   241. (0.00003) RY*(11) C  11           s(  6.48%)p 8.49( 55.05%)d 5.93( 38.47%)
   242. (0.00003) RY*(12) C  11           s(  9.57%)p 2.67( 25.50%)d 6.79( 64.93%)
   243. (0.00001) RY*(13) C  11           s(  5.65%)p 3.98( 22.48%)d12.72( 71.87%)
   244. (0.00001) RY*(14) C  11           s( 14.05%)p 4.53( 63.66%)d 1.59( 22.28%)
   245. (0.00000) RY*(15) C  11           s( 92.52%)p 0.06(  5.97%)d 0.02(  1.51%)
   246. (0.00001) RY*(16) C  11           s(  0.23%)p99.99( 25.79%)d99.99( 73.98%)
   247. (0.00000) RY*(17) C  11           s(  0.48%)p99.99( 97.54%)d 4.08(  1.98%)
   248. (0.00507) RY*( 1) C  12           s(  0.38%)p99.99( 94.32%)d13.95(  5.30%)
                                            0.0000 -0.0243  0.0536  0.0059  0.0172
                                            0.0111 -0.4825  0.0286 -0.0254 -0.0155
                                            0.5848 -0.0589  0.0347  0.0183 -0.5931
                                            0.0896 -0.0408  0.0649 -0.1760  0.1190
                                            0.0579  0.0184
   249. (0.00204) RY*( 2) C  12           s(  0.23%)p99.99( 97.97%)d 7.71(  1.80%)
                                            0.0000  0.0004  0.0474  0.0081 -0.0046
                                            0.0284  0.6661 -0.0982 -0.1525 -0.0051
                                           -0.1420  0.0284  0.0277 -0.0305 -0.6678
                                            0.0814  0.1648  0.0719 -0.0254 -0.0354
                                           -0.0281  0.1005
   250. (0.00075) RY*( 3) C  12           s(  0.03%)p99.99( 56.99%)d99.99( 42.98%)
                                           -0.0000  0.0002  0.0177  0.0050  0.0015
                                           -0.0053  0.3728  0.0996  0.0555 -0.0076
                                            0.5645  0.1508  0.0843 -0.0037  0.2540
                                            0.0567  0.0388  0.3048  0.0315 -0.3100
                                            0.4552 -0.1805
   251. (0.00050) RY*( 4) C  12           s(  0.21%)p99.99( 32.87%)d99.99( 66.93%)
                                           -0.0000  0.0003  0.0434  0.0131 -0.0002
                                           -0.0091  0.2948  0.0084  0.0422 -0.0122
                                            0.4425  0.0312  0.0473 -0.0063  0.1999
                                            0.0130  0.0222 -0.3461  0.2180  0.5385
                                           -0.1825  0.4227
   252. (0.00040) RY*( 5) C  12           s( 78.95%)p 0.21( 16.54%)d 0.06(  4.51%)
                                           -0.0000  0.0026  0.8869  0.0279 -0.0451
                                           -0.0169 -0.0299 -0.1864  0.2037  0.0149
                                           -0.0642  0.0164 -0.1584 -0.0060  0.0867
                                            0.2208  0.0440  0.0144 -0.1567 -0.0525
                                            0.0447  0.1248
   253. (0.00033) RY*( 6) C  12           s( 12.77%)p 6.38( 81.50%)d 0.45(  5.73%)
                                           -0.0000  0.0014  0.3147 -0.1634 -0.0441
                                            0.0105  0.0408  0.6108 -0.1236  0.0011
                                           -0.0139 -0.1554 -0.0272 -0.0177 -0.0549
                                           -0.5758  0.2547 -0.1093 -0.0401  0.1041
                                            0.0733 -0.1659
   254. (0.00017) RY*( 7) C  12           s( 71.81%)p 0.08(  5.63%)d 0.31( 22.56%)
                                            0.0000  0.0000 -0.1047  0.8408 -0.0146
                                            0.0076  0.0352  0.0352  0.0812 -0.0063
                                           -0.0423  0.0550 -0.1102  0.0018  0.0150
                                           -0.1304  0.1138 -0.1880 -0.3675  0.0882
                                            0.2174  0.0118
   255. (0.00007) RY*( 8) C  12           s(  2.57%)p22.64( 58.24%)d15.23( 39.18%)
   256. (0.00005) RY*( 9) C  12           s(  2.11%)p18.19( 38.42%)d28.16( 59.47%)
   257. (0.00002) RY*(10) C  12           s( 17.41%)p 0.87( 15.17%)d 3.87( 67.42%)
   258. (0.00000) RY*(11) C  12           s( 95.87%)p 0.02(  1.51%)d 0.03(  2.62%)
   259. (0.00000) RY*(12) C  12           s(  4.74%)p18.19( 86.20%)d 1.91(  9.06%)
   260. (0.00001) RY*(13) C  12           s(  0.67%)p38.70( 25.89%)d99.99( 73.44%)
   261. (0.00000) RY*(14) C  12           s(  6.35%)p14.51( 92.10%)d 0.24(  1.55%)
   262. (0.00001) RY*(15) C  12           s(  0.01%)p 1.00( 98.82%)d 0.01(  1.17%)
   263. (0.00001) RY*(16) C  12           s(  3.31%)p 4.57( 15.12%)d24.63( 81.57%)
   264. (0.00000) RY*(17) C  12           s(  2.66%)p31.18( 82.80%)d 5.48( 14.54%)
   265. (0.00556) RY*( 1) C  13           s(  0.81%)p99.99( 94.01%)d 6.39(  5.18%)
                                            0.0000 -0.0250  0.0822 -0.0224  0.0149
                                           -0.0078  0.3609 -0.0048  0.0094 -0.0057
                                            0.1518  0.0429  0.0152  0.0244 -0.8801
                                           -0.0809 -0.0522 -0.1002  0.1203  0.0197
                                            0.0061 -0.1639
   266. (0.00199) RY*( 2) C  13           s(  0.07%)p99.99( 98.27%)d22.75(  1.66%)
                                            0.0000  0.0013 -0.0117  0.0235  0.0060
                                            0.0320  0.7412  0.1287 -0.1775 -0.0250
                                           -0.5616 -0.0954  0.1329  0.0081  0.1975
                                            0.0300 -0.0384 -0.0107 -0.0861  0.0739
                                            0.0506 -0.0319
   267. (0.00075) RY*( 3) C  13           s(  0.31%)p99.99( 85.57%)d45.70( 14.12%)
                                           -0.0000  0.0003  0.0112  0.0544  0.0017
                                           -0.0115  0.4520 -0.0898  0.0497 -0.0158
                                            0.7133 -0.1767  0.0703 -0.0076  0.3042
                                           -0.0425  0.0343 -0.0617  0.1839  0.2070
                                            0.1447  0.1995
   268. (0.00054) RY*( 4) C  13           s(  0.01%)p99.99(  3.73%)d99.99( 96.26%)
                                           -0.0000 -0.0002  0.0085 -0.0083  0.0004
                                            0.0038  0.0894 -0.0168  0.0369  0.0044
                                            0.1305  0.0256  0.0698  0.0019  0.0623
                                           -0.0191  0.0281 -0.3188 -0.3342  0.1029
                                           -0.8570 -0.0648
   269. (0.00038) RY*( 5) C  13           s( 56.91%)p 0.67( 38.30%)d 0.08(  4.80%)
                                           -0.0000  0.0024  0.7517  0.0469 -0.0421
                                            0.0177  0.0055 -0.3933 -0.2250 -0.0054
                                           -0.0606  0.3174  0.0989 -0.0140  0.1172
                                           -0.1879  0.1177 -0.1402  0.1154 -0.1200
                                            0.0237 -0.0066
   270. (0.00028) RY*( 6) C  13           s( 31.00%)p 2.04( 63.19%)d 0.19(  5.80%)
                                           -0.0000  0.0025  0.5538 -0.0149 -0.0557
                                           -0.0077 -0.0811  0.5632  0.1500  0.0116
                                            0.0247 -0.4388 -0.2053 -0.0141  0.0023
                                            0.0993  0.2002 -0.1055 -0.1010  0.1014
                                            0.0729 -0.1454
   271. (0.00017) RY*( 7) C  13           s( 85.04%)p 0.04(  3.57%)d 0.13( 11.39%)
                                            0.0000 -0.0055 -0.1405  0.9114 -0.0054
                                           -0.0020 -0.0263  0.0844 -0.0473 -0.0012
                                           -0.0020  0.0140 -0.0334  0.0070 -0.0149
                                           -0.0151  0.1543 -0.2663  0.0270 -0.1895
                                            0.0552 -0.0577
   272. (0.00007) RY*( 8) C  13           s(  3.54%)p 7.91( 27.97%)d19.36( 68.49%)
   273. (0.00004) RY*( 9) C  13           s( 12.52%)p 4.97( 62.21%)d 2.02( 25.27%)
   274. (0.00002) RY*(10) C  13           s(  0.52%)p99.99( 92.38%)d13.53(  7.09%)
   275. (0.00002) RY*(11) C  13           s(  3.74%)p11.79( 44.07%)d13.96( 52.19%)
   276. (0.00001) RY*(12) C  13           s(  3.34%)p28.84( 96.36%)d 0.09(  0.30%)
   277. (0.00002) RY*(13) C  13           s(  3.36%)p 3.34( 11.24%)d25.38( 85.40%)
   278. (0.00000) RY*(14) C  13           s( 93.73%)p 0.06(  5.65%)d 0.01(  0.62%)
   279. (0.00001) RY*(15) C  13           s(  1.02%)p 8.99(  9.15%)d88.24( 89.83%)
   280. (0.00000) RY*(16) C  13           s(  4.06%)p17.14( 69.66%)d 6.46( 26.27%)
   281. (0.00000) RY*(17) C  13           s(  0.09%)p99.99( 94.76%)d58.37(  5.16%)
   282. (0.00568) RY*( 1) C  14           s(  0.49%)p99.99( 94.92%)d 9.45(  4.60%)
                                            0.0000 -0.0228  0.0658 -0.0015  0.0037
                                           -0.0224  0.8308 -0.0269  0.0292  0.0122
                                           -0.4907 -0.0179 -0.0157  0.0101 -0.1103
                                            0.0547 -0.0110  0.0827  0.0720 -0.1015
                                           -0.0831  0.1294
   283. (0.00214) RY*( 2) C  14           s(  1.20%)p80.53( 96.24%)d 2.15(  2.57%)
                                            0.0000  0.0152  0.1076 -0.0002 -0.0117
                                            0.0002 -0.0691 -0.0359 -0.0312 -0.0105
                                           -0.3331  0.0660  0.0647  0.0278  0.8987
                                           -0.1273 -0.1056 -0.0941  0.1053 -0.0305
                                           -0.0027 -0.0693
   284. (0.00099) RY*( 3) C  14           s(  0.98%)p66.09( 64.67%)d35.11( 34.35%)
                                            0.0000 -0.0007  0.0801 -0.0577 -0.0055
                                           -0.0004 -0.3824 -0.1832 -0.0322  0.0030
                                           -0.5836 -0.2342 -0.0318  0.0013 -0.2493
                                           -0.0841 -0.0148  0.1677 -0.2548 -0.3576
                                           -0.0780 -0.3413
   285. (0.00055) RY*( 4) C  14           s( 32.22%)p 0.93( 30.04%)d 1.17( 37.74%)
                                           -0.0000 -0.0020  0.5622 -0.0773  0.0144
                                           -0.0162  0.2459 -0.0147  0.1148  0.0008
                                            0.4459 -0.0504 -0.0033 -0.0082  0.1047
                                           -0.1046  0.0543  0.0086 -0.2298 -0.2727
                                           -0.3279 -0.3776
   286. (0.00052) RY*( 5) C  14           s( 55.55%)p 0.27( 15.26%)d 0.53( 29.20%)
                                           -0.0000 -0.0035  0.7386 -0.0972  0.0230
                                           -0.0099 -0.1704 -0.0140  0.0809  0.0179
                                           -0.1805  0.1008 -0.1436 -0.0034 -0.1969
                                           -0.1032  0.0599 -0.0981  0.3296  0.2758
                                            0.2715  0.1546
   287. (0.00024) RY*( 6) C  14           s( 17.80%)p 4.41( 78.45%)d 0.21(  3.75%)
                                            0.0000 -0.0050  0.2502  0.3381 -0.0326
                                           -0.0040 -0.0551 -0.1652 -0.0476 -0.0008
                                            0.0526 -0.3828  0.1575  0.0122  0.0599
                                            0.6663 -0.3607 -0.0414 -0.0591 -0.0331
                                            0.0438  0.1711
   288. (0.00016) RY*( 7) C  14           s(  7.35%)p10.47( 76.92%)d 2.14( 15.74%)
                                           -0.0000  0.0126  0.0230  0.2616  0.0660
                                           -0.0067 -0.0616  0.6952  0.1909 -0.0009
                                           -0.0499  0.0790  0.1083 -0.0050 -0.0982
                                           -0.0936 -0.4546  0.2013  0.2591 -0.1298
                                           -0.0577 -0.1720
   289. (0.00011) RY*( 8) C  14           s(  6.72%)p12.66( 85.03%)d 1.23(  8.25%)
                                            0.0000 -0.0107  0.0423  0.2549 -0.0170
                                           -0.0045 -0.0370 -0.1571  0.0139 -0.0040
                                           -0.0734  0.8303  0.0711 -0.0058 -0.0658
                                            0.3401  0.0642 -0.0543 -0.0931 -0.1835
                                            0.0719 -0.1790
   290. (0.00010) RY*( 9) C  14           s( 18.96%)p 1.06( 20.04%)d 3.22( 61.00%)
                                            0.0000  0.0037  0.0020  0.4151  0.1316
                                            0.0078  0.0737 -0.2466  0.1843 -0.0015
                                           -0.0428  0.0297 -0.0881  0.0070  0.0122
                                           -0.2370 -0.1823  0.2841 -0.3280  0.6227
                                           -0.0460 -0.1785
   291. (0.00007) RY*(10) C  14           s( 45.31%)p 0.59( 26.51%)d 0.62( 28.17%)
   292. (0.00007) RY*(11) C  14           s(  6.80%)p 5.81( 39.46%)d 7.91( 53.74%)
   293. (0.00002) RY*(12) C  14           s(  5.59%)p 4.98( 27.83%)d11.90( 66.57%)
   294. (0.00002) RY*(13) C  14           s(  6.66%)p 3.38( 22.55%)d10.62( 70.79%)
   295. (0.00002) RY*(14) C  14           s(  2.47%)p14.82( 36.55%)d24.73( 60.99%)
   296. (0.00000) RY*(15) C  14           s( 88.92%)p 0.00(  0.44%)d 0.12( 10.64%)
   297. (0.00000) RY*(16) C  14           s(  1.07%)p87.44( 93.13%)d 5.45(  5.80%)
   298. (0.00001) RY*(17) C  14           s(  2.01%)p45.80( 92.05%)d 2.95(  5.94%)
   299. (0.00975) RY*( 1) C  15           s(  2.18%)p39.79( 86.56%)d 5.18( 11.27%)
                                           -0.0000  0.0264  0.1382  0.0072 -0.0438
                                           -0.0756 -0.8290  0.0182 -0.0536  0.0044
                                            0.2211  0.0115  0.0072  0.0076  0.3462
                                            0.0137  0.0157  0.0262  0.0521 -0.1718
                                            0.1956 -0.2037
   300. (0.00690) RY*( 2) C  15           s( 39.82%)p 0.46( 18.49%)d 1.05( 41.68%)
                                           -0.0000  0.0138  0.6303 -0.0275 -0.0035
                                            0.0005  0.0058  0.2194  0.0216  0.0312
                                            0.1683 -0.0918  0.0384  0.0457  0.2683
                                           -0.1414  0.0551 -0.0808 -0.1556  0.2629
                                           -0.4141  0.3814
   301. (0.00643) RY*( 3) C  15           s(  0.02%)p55.82(  1.04%)d99.99( 98.94%)
                                            0.0000  0.0002 -0.0071  0.0103 -0.0054
                                            0.0005 -0.0041  0.0210  0.0078 -0.0600
                                            0.0500 -0.0188  0.0249  0.0393 -0.0325
                                            0.0126 -0.0055 -0.8090  0.5212  0.1148
                                           -0.1314 -0.1812
   302. (0.00262) RY*( 4) C  15           s(  8.32%)p 9.33( 77.60%)d 1.69( 14.08%)
                                           -0.0000  0.0024  0.2875 -0.0218  0.0024
                                           -0.0228 -0.3730 -0.0561 -0.0999  0.0259
                                           -0.3993  0.0691  0.1113  0.0411 -0.6434
                                            0.0706  0.1590  0.1725  0.2588  0.0662
                                           -0.1540  0.1264
   303. (0.00076) RY*( 5) C  15           s( 40.58%)p 0.61( 24.88%)d 0.85( 34.54%)
                                           -0.0000  0.0062  0.6219 -0.1198 -0.0680
                                           -0.0037  0.3667 -0.2790  0.0470  0.0129
                                            0.0415  0.0244  0.0867  0.0222  0.0817
                                            0.0568  0.1179  0.1348  0.2452 -0.1568
                                            0.3702 -0.3247
   304. (0.00040) RY*( 6) C  15           s(  0.05%)p99.99( 97.25%)d59.88(  2.70%)
                                            0.0000  0.0008  0.0203  0.0059 -0.0024
                                            0.0014  0.0154  0.0298 -0.0074 -0.0290
                                            0.8050  0.1917 -0.0431  0.0186 -0.5181
                                           -0.1215  0.0195 -0.0025 -0.0302 -0.0989
                                            0.0775  0.1015
   305. (0.00014) RY*( 7) C  15           s( 29.95%)p 1.40( 41.78%)d 0.94( 28.27%)
                                            0.0000  0.0131  0.1667  0.5211 -0.0011
                                            0.0124  0.0803  0.1390 -0.2439  0.0057
                                           -0.0474  0.2223  0.0141  0.0048 -0.0286
                                            0.5216  0.0874 -0.2034 -0.3001 -0.3645
                                           -0.1149 -0.0720
   306. (0.00005) RY*( 8) C  15           s( 18.02%)p 3.75( 67.61%)d 0.80( 14.37%)
   307. (0.00004) RY*( 9) C  15           s( 23.70%)p 2.73( 64.76%)d 0.49( 11.53%)
   308. (0.00003) RY*(10) C  15           s(  4.46%)p16.58( 73.87%)d 4.86( 21.68%)
   309. (0.00002) RY*(11) C  15           s( 24.74%)p 2.72( 67.33%)d 0.32(  7.93%)
   310. (0.00001) RY*(12) C  15           s( 13.78%)p 5.57( 76.69%)d 0.69(  9.53%)
   311. (0.00002) RY*(13) C  15           s(  4.93%)p11.59( 57.21%)d 7.67( 37.86%)
   312. (0.00000) RY*(14) C  15           s( 84.44%)p 0.06(  4.86%)d 0.13( 10.71%)
   313. (0.00000) RY*(15) C  15           s(  1.27%)p37.67( 47.88%)d40.00( 50.85%)
   314. (0.00001) RY*(16) C  15           s(  3.07%)p27.98( 85.83%)d 3.62( 11.10%)
   315. (0.00001) RY*(17) C  15           s(  0.30%)p25.39(  7.65%)d99.99( 92.05%)
   316. (0.00175) RY*( 1) O  16           s(  3.05%)p31.19( 95.16%)d 0.59(  1.79%)
                                           -0.0000  0.0014  0.1678 -0.0484 -0.0031
                                           -0.0015  0.6696 -0.0871 -0.0028 -0.0045
                                            0.4109 -0.0063  0.0359 -0.0067  0.5684
                                           -0.0033  0.0477 -0.0269 -0.0359  0.0699
                                           -0.0715  0.0767
   317. (0.00127) RY*( 2) O  16           s(  0.01%)p 1.00( 99.01%)d 0.01(  0.98%)
                                            0.0000 -0.0001  0.0068  0.0019 -0.0002
                                           -0.0003  0.0070 -0.0043 -0.0046 -0.0002
                                           -0.8059 -0.0799 -0.0602  0.0006  0.5698
                                            0.0627  0.0442  0.0827 -0.0535  0.0014
                                           -0.0050  0.0095
   318. (0.00071) RY*( 3) O  16           s( 94.83%)p 0.05(  4.76%)d 0.00(  0.40%)
                                           -0.0000  0.0087  0.9565  0.1824 -0.0035
                                            0.0350 -0.0880 -0.1016 -0.0617 -0.0146
                                           -0.0724  0.0263  0.0198 -0.0223 -0.1162
                                            0.0554  0.0305  0.0193  0.0344 -0.0340
                                            0.0222 -0.0291
   319. (0.00010) RY*( 4) O  16           s(  6.79%)p13.21( 89.69%)d 0.52(  3.52%)
                                            0.0000 -0.0102 -0.0107  0.2602  0.0019
                                           -0.0217 -0.6614 -0.0179 -0.0227  0.0098
                                            0.3817 -0.1213  0.0034  0.0145  0.5421
                                           -0.0504 -0.0330 -0.0581 -0.0737  0.0337
                                            0.1463 -0.0621
   320. (0.00007) RY*( 5) O  16           s( 19.63%)p 2.94( 57.65%)d 1.16( 22.72%)
   321. (0.00004) RY*( 6) O  16           s( 38.66%)p 1.56( 60.48%)d 0.02(  0.85%)
   322. (0.00004) RY*( 7) O  16           s(  2.11%)p43.33( 91.39%)d 3.08(  6.50%)
   323. (0.00001) RY*( 8) O  16           s( 16.35%)p 4.82( 78.74%)d 0.30(  4.91%)
   324. (0.00000) RY*( 9) O  16           s(  0.95%)p99.99( 98.97%)d 0.08(  0.08%)
   325. (0.00001) RY*(10) O  16           s(  3.34%)p28.84( 96.35%)d 0.09(  0.31%)
   326. (0.00000) RY*(11) O  16           s( 99.95%)p 0.00(  0.04%)d 0.00(  0.01%)
   327. (0.00000) RY*(12) O  16           s(  2.45%)p39.87( 97.51%)d 0.02(  0.04%)
   328. (0.00000) RY*(13) O  16           s(  2.77%)p 1.91(  5.28%)d33.26( 91.96%)
   329. (0.00001) RY*(14) O  16           s(  7.83%)p 1.68( 13.17%)d10.09( 79.00%)
   330. (0.00000) RY*(15) O  16           s(  0.03%)p99.99(  6.34%)d99.99( 93.63%)
   331. (0.00000) RY*(16) O  16           s(  0.70%)p 5.10(  3.55%)d99.99( 95.76%)
   332. (0.00000) RY*(17) O  16           s(  0.40%)p 5.85(  2.35%)d99.99( 97.25%)
   333. (0.00257) RY*( 1) F  17           s(  8.21%)p10.86( 89.13%)d 0.32(  2.66%)
                                            0.0000 -0.0008  0.2842 -0.0361  0.0016
                                           -0.0027  0.5654 -0.0463 -0.0023 -0.0003
                                           -0.7175  0.0226 -0.0039  0.0055  0.2314
                                           -0.0240  0.0017 -0.0276 -0.0898  0.1119
                                            0.0597 -0.0417
   334. (0.00233) RY*( 2) F  17           s(  0.06%)p99.99( 97.22%)d44.87(  2.72%)
                                            0.0000 -0.0001  0.0246 -0.0016  0.0000
                                            0.0012 -0.6774 -0.0484 -0.0031  0.0020
                                           -0.6270 -0.1219 -0.0103 -0.0009 -0.3155
                                           -0.0579 -0.0095 -0.0525  0.0795  0.0853
                                           -0.0237  0.1013
   335. (0.00102) RY*( 3) F  17           s(  6.56%)p14.20( 93.17%)d 0.04(  0.27%)
                                           -0.0000  0.0010  0.2292 -0.1143  0.0017
                                           -0.0038 -0.4170  0.1630  0.0233  0.0019
                                            0.0278  0.0596 -0.0013  0.0010  0.8331
                                           -0.1767 -0.0328  0.0446  0.0143 -0.0140
                                           -0.0120 -0.0121
   336. (0.00050) RY*( 4) F  17           s( 85.90%)p 0.15( 12.78%)d 0.02(  1.32%)
                                           -0.0000 -0.0006  0.9251  0.0556  0.0009
                                           -0.0075 -0.0507 -0.0832 -0.0113  0.0073
                                            0.2216 -0.0382 -0.0088 -0.0074 -0.2426
                                            0.0900  0.0202 -0.0023  0.0602 -0.0870
                                           -0.0206  0.0397
   337. (0.00009) RY*( 5) F  17           s( 24.03%)p 2.92( 70.10%)d 0.24(  5.86%)
   338. (0.00003) RY*( 6) F  17           s( 10.20%)p 7.59( 77.46%)d 1.21( 12.34%)
   339. (0.00004) RY*( 7) F  17           s( 60.48%)p 0.50( 30.13%)d 0.16(  9.38%)
   340. (0.00003) RY*( 8) F  17           s(  0.29%)p99.99( 91.72%)d27.72(  7.99%)
   341. (0.00001) RY*( 9) F  17           s(  1.25%)p78.88( 98.62%)d 0.10(  0.13%)
   342. (0.00000) RY*(10) F  17           s( 99.84%)p 0.00(  0.15%)d 0.00(  0.00%)
   343. (0.00000) RY*(11) F  17           s(  0.04%)p99.99( 99.80%)d 3.95(  0.16%)
   344. (0.00000) RY*(12) F  17           s(  0.10%)p99.99( 99.82%)d 0.76(  0.08%)
   345. (0.00000) RY*(13) F  17           s(  1.11%)p 5.03(  5.61%)d83.69( 93.28%)
   346. (0.00001) RY*(14) F  17           s(  0.78%)p12.76( 10.00%)d99.99( 89.22%)
   347. (0.00000) RY*(15) F  17           s(  0.23%)p65.49( 15.20%)d99.99( 84.57%)
   348. (0.00000) RY*(16) F  17           s(  0.16%)p30.56(  5.01%)d99.99( 94.82%)
   349. (0.00001) RY*(17) F  17           s(  0.74%)p 5.76(  4.24%)d99.99( 95.03%)
   350. (0.00040) RY*( 1) H  18           s(100.00%)
                                           -0.0005  1.0000  0.0024
   351. (0.00021) RY*( 2) H  18           s(100.00%)
                                           -0.0012 -0.0024  1.0000
   352. (0.00047) RY*( 1) H  19           s(100.00%)
                                           -0.0005  1.0000  0.0020
   353. (0.00022) RY*( 2) H  19           s(100.00%)
                                           -0.0012 -0.0020  1.0000
   354. (0.00098) RY*( 1) H  20           s(100.00%)
                                           -0.0017  1.0000  0.0016
   355. (0.00020) RY*( 2) H  20           s(100.00%)
                                           -0.0009 -0.0016  1.0000
   356. (0.00069) RY*( 1) H  21           s(100.00%)
                                           -0.0015  1.0000  0.0021
   357. (0.00022) RY*( 2) H  21           s(100.00%)
                                           -0.0009 -0.0021  1.0000
   358. (0.00048) RY*( 1) H  22           s(100.00%)
                                           -0.0005  1.0000  0.0019
   359. (0.00022) RY*( 2) H  22           s(100.00%)
                                           -0.0012 -0.0019  1.0000
   360. (0.00255) RY*( 1) H  23           s(100.00%)
                                           -0.0049  1.0000  0.0001
   361. (0.00017) RY*( 2) H  23           s(100.00%)
                                           -0.0000 -0.0001  1.0000
   362. (0.00177) RY*( 1) H  24           s(100.00%)
                                            0.0043  1.0000 -0.0044
   363. (0.00047) RY*( 2) H  24           s(100.00%)
                                           -0.0022  0.0044  1.0000
   364. (0.00068) RY*( 1) H  25           s(100.00%)
                                           -0.0009  1.0000  0.0015
   365. (0.00020) RY*( 2) H  25           s(100.00%)
                                           -0.0011 -0.0015  1.0000
   366. (0.00039) RY*( 1) H  26           s(100.00%)
                                           -0.0007  1.0000  0.0040
   367. (0.00022) RY*( 2) H  26           s(100.00%)
                                           -0.0012 -0.0040  1.0000
   368. (0.00043) RY*( 1) H  27           s(100.00%)
                                            0.0003  1.0000 -0.0017
   369. (0.00022) RY*( 2) H  27           s(100.00%)
                                           -0.0013  0.0017  1.0000
   370. (0.00053) RY*( 1) H  28           s(100.00%)
                                           -0.0015  1.0000  0.0027
   371. (0.00023) RY*( 2) H  28           s(100.00%)
                                           -0.0007 -0.0027  1.0000
   372. (0.00102) RY*( 1) H  29           s(100.00%)
                                           -0.0048  1.0000 -0.0014
   373. (0.00011) RY*( 2) H  29           s(100.00%)
                                            0.0003  0.0014  1.0000
   374. (0.01564) BD*( 1) C   1 - C   2  
                ( 50.07%)   0.7076* C   1 s( 34.72%)p 1.88( 65.24%)d 0.00(  0.03%)
                                            0.0000  0.5892 -0.0112  0.0001 -0.0000
                                           -0.1471 -0.0145  0.0049 -0.0001 -0.5034
                                           -0.0116  0.0115 -0.0001 -0.6127  0.0376
                                            0.0074 -0.0001  0.0069  0.0032  0.0134
                                           -0.0072  0.0055
                ( 49.93%)  -0.7066* C   2 s( 34.71%)p 1.88( 65.26%)d 0.00(  0.03%)
                                            0.0000  0.5890 -0.0129 -0.0018 -0.0004
                                            0.1637 -0.0217  0.0003 -0.0000  0.5227
                                           -0.0347  0.0053  0.0001  0.5921  0.0117
                                            0.0126  0.0005  0.0054  0.0023  0.0131
                                           -0.0061  0.0083
   375. (0.32599) BD*( 2) C   1 - C   2  
                ( 49.64%)   0.7046* C   1 s(  0.00%)p 1.00( 99.96%)d 0.00(  0.04%)
                                           -0.0000  0.0008  0.0001 -0.0003 -0.0000
                                           -0.8585 -0.0230 -0.0110  0.0005  0.4770
                                            0.0126  0.0062 -0.0004 -0.1849 -0.0050
                                           -0.0026  0.0001  0.0105  0.0064  0.0004
                                            0.0150  0.0019
                ( 50.36%)  -0.7096* C   2 s(  0.00%)p 1.00( 99.96%)d 0.00(  0.04%)
                                            0.0000 -0.0001  0.0004  0.0001  0.0000
                                           -0.8582 -0.0216  0.0110  0.0011  0.4778
                                            0.0118 -0.0062 -0.0007 -0.1844 -0.0046
                                            0.0025  0.0004 -0.0045 -0.0159  0.0082
                                           -0.0006 -0.0061
   376. (0.01548) BD*( 1) C   1 - C   6  
                ( 50.07%)   0.7076* C   1 s( 34.65%)p 1.89( 65.32%)d 0.00(  0.03%)
                                            0.0000  0.5885 -0.0116 -0.0001 -0.0000
                                           -0.2477 -0.0096  0.0061 -0.0001 -0.1553
                                           -0.0286  0.0066 -0.0001  0.7521 -0.0293
                                           -0.0114 -0.0001  0.0053 -0.0094 -0.0058
                                           -0.0011  0.0130
                ( 49.93%)  -0.7066* C   6 s( 34.73%)p 1.88( 65.24%)d 0.00(  0.03%)
                                            0.0000  0.5892 -0.0134 -0.0021 -0.0005
                                            0.2633 -0.0210  0.0022 -0.0000  0.1818
                                           -0.0367 -0.0014 -0.0002 -0.7403  0.0033
                                           -0.0133 -0.0005  0.0040 -0.0084 -0.0033
                                           -0.0009  0.0147
   377. (0.01156) BD*( 1) C   1 - H  18  
                ( 39.78%)   0.6307* C   1 s( 30.54%)p 2.27( 69.39%)d 0.00(  0.07%)
                                            0.0003 -0.5524 -0.0182  0.0002 -0.0001
                                           -0.4226 -0.0021 -0.0041 -0.0009 -0.7024
                                           -0.0036 -0.0069 -0.0014  0.1477  0.0006
                                            0.0014  0.0003 -0.0182  0.0035  0.0073
                                            0.0095  0.0132
                ( 60.22%)  -0.7760* H  18 s(100.00%)
                                           -1.0000 -0.0005 -0.0012
   378. (0.01523) BD*( 1) C   2 - C   3  
                ( 50.45%)   0.7103* C   2 s( 34.73%)p 1.88( 65.24%)d 0.00(  0.03%)
                                            0.0000  0.5892 -0.0104  0.0007  0.0002
                                           -0.4084  0.0052 -0.0078 -0.0002 -0.6831
                                            0.0223 -0.0106 -0.0002  0.1304  0.0351
                                            0.0061  0.0006  0.0143 -0.0046 -0.0049
                                           -0.0072 -0.0046
                ( 49.55%)  -0.7039* C   3 s( 34.88%)p 1.87( 65.08%)d 0.00(  0.03%)
                                           -0.0001  0.5904  0.0153 -0.0019 -0.0002
                                            0.4088 -0.0099 -0.0041  0.0004  0.6777
                                           -0.0015 -0.0080  0.0003 -0.1505  0.0398
                                           -0.0035 -0.0009  0.0142 -0.0026 -0.0019
                                           -0.0083 -0.0054
   379. (0.01131) BD*( 1) C   2 - H  19  
                ( 39.73%)   0.6303* C   2 s( 30.48%)p 2.28( 69.46%)d 0.00(  0.07%)
                                           -0.0003  0.5517  0.0185  0.0008  0.0002
                                            0.2615  0.0013 -0.0027  0.0006  0.1718
                                            0.0004 -0.0021  0.0004 -0.7724 -0.0046
                                            0.0074 -0.0014  0.0013 -0.0128 -0.0092
                                            0.0022  0.0204
                ( 60.27%)  -0.7764* H  19 s(100.00%)
                                            1.0000  0.0005  0.0012
   380. (0.02434) BD*( 1) C   3 - C   4  
                ( 50.93%)   0.7136* C   3 s( 34.81%)p 1.87( 65.17%)d 0.00(  0.03%)
                                            0.0001  0.5899  0.0055  0.0043  0.0004
                                           -0.2591  0.0117  0.0029  0.0001 -0.1937
                                            0.0205  0.0028  0.0014  0.7391  0.0032
                                           -0.0106  0.0013  0.0044 -0.0079 -0.0037
                                           -0.0012  0.0132
                ( 49.07%)  -0.7005* C   4 s( 34.04%)p 1.94( 65.93%)d 0.00(  0.03%)
                                            0.0000  0.5834  0.0068  0.0026  0.0002
                                            0.2525 -0.0000 -0.0016  0.0008  0.1604
                                            0.0077  0.0004 -0.0003 -0.7547  0.0146
                                            0.0032 -0.0026  0.0041 -0.0087 -0.0054
                                           -0.0000  0.0129
   381. (0.35127) BD*( 2) C   3 - C   4  
                ( 50.22%)   0.7087* C   3 s(  0.00%)p 1.00( 99.96%)d 0.00(  0.04%)
                                           -0.0001 -0.0042 -0.0000 -0.0021 -0.0000
                                            0.8606  0.0100  0.0068 -0.0019 -0.4755
                                           -0.0081 -0.0025  0.0004  0.1805  0.0035
                                            0.0014 -0.0002  0.0043  0.0161 -0.0083
                                            0.0012  0.0055
                ( 49.78%)  -0.7055* C   4 s(  0.00%)p 1.00( 99.96%)d 0.00(  0.03%)
                                            0.0001 -0.0002 -0.0067 -0.0004  0.0002
                                            0.8579  0.0058  0.0076 -0.0035 -0.4787
                                           -0.0095 -0.0039  0.0009  0.1851  0.0029
                                            0.0024 -0.0006  0.0050 -0.0095  0.0078
                                            0.0121 -0.0034
   382. (0.01273) BD*( 1) C   3 - H  20  
                ( 39.76%)   0.6306* C   3 s( 30.22%)p 2.31( 69.72%)d 0.00(  0.07%)
                                           -0.0003  0.5494 -0.0164 -0.0021 -0.0001
                                           -0.1552 -0.0039  0.0011  0.0005 -0.5251
                                           -0.0068 -0.0000 -0.0000 -0.6303  0.0056
                                           -0.0055 -0.0025  0.0045  0.0068  0.0217
                                           -0.0080  0.0085
                ( 60.24%)  -0.7761* H  20 s(100.00%)
                                            1.0000  0.0017  0.0009
   383. (0.02199) BD*( 1) C   4 - C   5  
                ( 49.12%)   0.7009* C   4 s( 33.88%)p 1.95( 66.09%)d 0.00(  0.03%)
                                            0.0000 -0.5820 -0.0049 -0.0007 -0.0003
                                           -0.1549 -0.0039  0.0003 -0.0004 -0.5136
                                            0.0037  0.0001 -0.0020 -0.6107  0.0134
                                            0.0030 -0.0031 -0.0057 -0.0035 -0.0141
                                            0.0065 -0.0068
                ( 50.88%)  -0.7133* C   5 s( 34.99%)p 1.86( 64.98%)d 0.00(  0.03%)
                                           -0.0001 -0.5915 -0.0059 -0.0041 -0.0004
                                            0.1580 -0.0135 -0.0019 -0.0007  0.5308
                                           -0.0162 -0.0076 -0.0004  0.5851  0.0105
                                           -0.0087  0.0018 -0.0056 -0.0019 -0.0124
                                            0.0065 -0.0071
   384. (0.03572) BD*( 1) C   4 - C   7  
                ( 51.21%)   0.7156* C   4 s( 32.06%)p 2.12( 67.91%)d 0.00(  0.03%)
                                            0.0002  0.5661 -0.0090 -0.0043 -0.0005
                                           -0.4192  0.0030  0.0008 -0.0003 -0.6931
                                           -0.0201  0.0044 -0.0014  0.1498  0.0076
                                           -0.0016  0.0003  0.0132 -0.0031 -0.0044
                                           -0.0075 -0.0067
                ( 48.79%)  -0.6985* C   7 s( 28.83%)p 2.47( 71.14%)d 0.00(  0.03%)
                                            0.0001  0.5369  0.0084  0.0004  0.0001
                                            0.4333  0.0209 -0.0020  0.0026  0.6909
                                           -0.0125 -0.0040  0.0026 -0.2137  0.0031
                                           -0.0001 -0.0011  0.0124 -0.0054 -0.0063
                                           -0.0026 -0.0056
   385. (0.01488) BD*( 1) C   5 - C   6  
                ( 49.54%)   0.7038* C   5 s( 34.86%)p 1.87( 65.11%)d 0.00(  0.03%)
                                            0.0001 -0.5902 -0.0148  0.0019  0.0002
                                           -0.4081  0.0042  0.0054 -0.0004 -0.6821
                                            0.0201  0.0066 -0.0004  0.1321  0.0358
                                           -0.0062 -0.0003 -0.0139  0.0045  0.0047
                                            0.0072  0.0043
                ( 50.46%)  -0.7103* C   6 s( 34.63%)p 1.89( 65.34%)d 0.00(  0.03%)
                                           -0.0000 -0.5884  0.0098 -0.0012 -0.0003
                                            0.4092 -0.0110  0.0070  0.0002  0.6781
                                           -0.0030  0.0124  0.0006 -0.1558  0.0401
                                            0.0013  0.0006 -0.0143  0.0024  0.0017
                                            0.0081  0.0057
   386. (0.32067) BD*( 2) C   5 - C   6  
                ( 49.69%)   0.7049* C   5 s(  0.00%)p 1.00( 99.96%)d 0.00(  0.04%)
                                           -0.0000  0.0036  0.0015  0.0004 -0.0001
                                           -0.8589 -0.0155 -0.0142  0.0013  0.4732
                                            0.0109  0.0065 -0.0011 -0.1936 -0.0035
                                           -0.0012  0.0003 -0.0058  0.0084 -0.0077
                                           -0.0132  0.0039
                ( 50.31%)  -0.7093* C   6 s(  0.00%)p 1.00( 99.96%)d 0.00(  0.04%)
                                           -0.0000  0.0001  0.0004  0.0008  0.0001
                                           -0.8589 -0.0204  0.0100  0.0004  0.4750
                                            0.0116 -0.0057  0.0000 -0.1888 -0.0044
                                            0.0024 -0.0001  0.0109  0.0073  0.0002
                                            0.0154  0.0021
   387. (0.01221) BD*( 1) C   5 - H  21  
                ( 39.68%)   0.6300* C   5 s( 30.05%)p 2.33( 69.88%)d 0.00(  0.07%)
                                            0.0003 -0.5480  0.0167  0.0021  0.0001
                                            0.2640  0.0039  0.0005 -0.0001  0.1661
                                            0.0094 -0.0029 -0.0011 -0.7755  0.0016
                                           -0.0049 -0.0020 -0.0020  0.0134  0.0091
                                           -0.0019 -0.0201
                ( 60.32%)  -0.7766* H  21 s(100.00%)
                                           -1.0000 -0.0015 -0.0009
   388. (0.01110) BD*( 1) C   6 - H  22  
                ( 39.71%)   0.6302* C   6 s( 30.55%)p 2.27( 69.38%)d 0.00(  0.07%)
                                            0.0003 -0.5525 -0.0184 -0.0007 -0.0002
                                           -0.1553 -0.0005  0.0017 -0.0003 -0.5288
                                           -0.0026  0.0054 -0.0009 -0.6245 -0.0036
                                            0.0058 -0.0011 -0.0039 -0.0071 -0.0219
                                            0.0075 -0.0083
                ( 60.29%)  -0.7764* H  22 s(100.00%)
                                           -1.0000 -0.0005 -0.0012
   389. (0.03214) BD*( 1) C   7 - C   8  
                ( 49.59%)   0.7042* C   7 s( 27.76%)p 2.60( 72.21%)d 0.00(  0.03%)
                                            0.0001  0.5269  0.0054  0.0007  0.0002
                                            0.4301  0.0181 -0.0014  0.0036 -0.5196
                                            0.0102  0.0037 -0.0024  0.5163 -0.0050
                                           -0.0059  0.0021 -0.0120  0.0082 -0.0088
                                           -0.0020 -0.0027
                ( 50.41%)  -0.7100* C   8 s( 32.23%)p 2.10( 67.74%)d 0.00(  0.03%)
                                            0.0002  0.5676 -0.0084 -0.0033 -0.0008
                                           -0.4034  0.0075  0.0011 -0.0011  0.5010
                                            0.0145 -0.0045  0.0011 -0.5129 -0.0172
                                            0.0033 -0.0004 -0.0099  0.0075 -0.0112
                                           -0.0010  0.0028
   390. (0.03230) BD*( 1) C   7 - N   9  
                ( 61.49%)   0.7842* C   7 s( 21.63%)p 3.62( 78.28%)d 0.00(  0.09%)
                                           -0.0000  0.4644  0.0253  0.0014 -0.0004
                                           -0.2289  0.0151 -0.0066 -0.0030 -0.4435
                                            0.0128 -0.0020 -0.0010 -0.7300  0.0189
                                           -0.0055 -0.0009  0.0050  0.0081  0.0231
                                           -0.0065  0.0156
                ( 38.51%)  -0.6206* N   9 s( 36.00%)p 1.78( 63.97%)d 0.00(  0.03%)
                                            0.0000  0.5999 -0.0059 -0.0035  0.0000
                                            0.1916 -0.0026 -0.0018  0.0005  0.4198
                                           -0.0031 -0.0045  0.0002  0.6532 -0.0037
                                           -0.0070  0.0009  0.0030  0.0043  0.0156
                                            0.0014  0.0068
   391. (0.02212) BD*( 1) C   7 - H  23  
                ( 36.82%)   0.6068* C   7 s( 21.82%)p 3.58( 78.11%)d 0.00(  0.07%)
                                           -0.0002  0.4664 -0.0254 -0.0013  0.0001
                                           -0.7567 -0.0159 -0.0003  0.0035  0.2340
                                            0.0072  0.0020 -0.0008  0.3910  0.0219
                                            0.0019 -0.0032 -0.0110 -0.0176  0.0056
                                            0.0152 -0.0052
                ( 63.18%)  -0.7949* H  23 s(100.00%)
                                            1.0000  0.0049  0.0001
   392. (0.03666) BD*( 1) C   8 - C  10  
                ( 49.45%)   0.7032* C   8 s( 32.66%)p 2.06( 67.29%)d 0.00(  0.05%)
                                            0.0001 -0.5715 -0.0015 -0.0035 -0.0006
                                           -0.6971  0.0067  0.0024 -0.0035  0.3480
                                            0.0005 -0.0007  0.0011  0.2562 -0.0097
                                           -0.0014  0.0024  0.0147  0.0094 -0.0036
                                           -0.0105  0.0062
                ( 50.55%)  -0.7110* C  10 s( 38.90%)p 1.57( 61.08%)d 0.00(  0.02%)
                                           -0.0001 -0.6237 -0.0040 -0.0027 -0.0000
                                            0.6682  0.0058 -0.0100  0.0016 -0.3750
                                           -0.0005  0.0056  0.0001 -0.1530 -0.0089
                                            0.0039 -0.0030  0.0110  0.0024 -0.0015
                                           -0.0063  0.0068
   393. (0.01948) BD*( 1) C   8 - C  14  
                ( 48.56%)   0.6968* C   8 s( 35.06%)p 1.85( 64.91%)d 0.00(  0.03%)
                                            0.0002 -0.5921 -0.0090  0.0013 -0.0002
                                            0.2839 -0.0137  0.0002  0.0025  0.1421
                                            0.0032  0.0003 -0.0010 -0.7402  0.0118
                                            0.0015 -0.0017  0.0005  0.0084  0.0069
                                           -0.0015 -0.0133
                ( 51.44%)  -0.7172* C  14 s( 34.65%)p 1.89( 65.33%)d 0.00(  0.03%)
                                           -0.0002 -0.5886 -0.0073 -0.0033 -0.0004
                                           -0.2839 -0.0192  0.0050 -0.0019 -0.1468
                                            0.0179  0.0020  0.0012  0.7417 -0.0120
                                           -0.0107  0.0006  0.0016  0.0106  0.0046
                                           -0.0033 -0.0110
   394. (0.36268) BD*( 2) C   8 - C  14  
                ( 47.60%)   0.6899* C   8 s(  0.00%)p 1.00( 99.96%)d 0.00(  0.03%)
                                           -0.0000  0.0021  0.0038  0.0001 -0.0000
                                           -0.5194 -0.0011 -0.0027  0.0028 -0.7791
                                           -0.0067 -0.0051  0.0031 -0.3505 -0.0022
                                           -0.0028  0.0018  0.0032 -0.0090 -0.0098
                                           -0.0076 -0.0095
                ( 52.40%)  -0.7239* C  14 s(  0.00%)p 1.00( 99.95%)d 0.00(  0.05%)
                                            0.0000  0.0025  0.0002  0.0015  0.0001
                                           -0.5155 -0.0055 -0.0048  0.0009 -0.7817
                                           -0.0115 -0.0054  0.0009 -0.3499 -0.0034
                                           -0.0033  0.0008 -0.0100  0.0027  0.0126
                                           -0.0097  0.0095
   395. (0.05641) BD*( 1) N   9 - C  15  
                ( 36.78%)   0.6064* N   9 s( 35.74%)p 1.80( 64.22%)d 0.00(  0.04%)
                                            0.0000 -0.5977 -0.0116 -0.0047 -0.0001
                                            0.7515 -0.0132 -0.0012  0.0027  0.1463
                                           -0.0147  0.0037  0.0002  0.2344 -0.0237
                                            0.0053  0.0006 -0.0056 -0.0088 -0.0053
                                           -0.0164  0.0066
                ( 63.22%)  -0.7951* C  15 s( 32.91%)p 2.04( 67.01%)d 0.00(  0.07%)
                                           -0.0001 -0.5733  0.0209 -0.0013  0.0023
                                           -0.7570  0.0378  0.0090 -0.0012 -0.1693
                                           -0.0058  0.0033  0.0002 -0.2583 -0.0091
                                            0.0052  0.0000 -0.0095 -0.0146 -0.0003
                                           -0.0184  0.0103
   396. (0.01534) BD*( 1) N   9 - H  24  
                ( 29.43%)   0.5425* N   9 s( 28.17%)p 2.55( 71.77%)d 0.00(  0.07%)
                                            0.0002 -0.5307  0.0022  0.0027  0.0001
                                           -0.6303  0.0128  0.0037  0.0005  0.3079
                                           -0.0082  0.0004 -0.0011  0.4746 -0.0122
                                            0.0004 -0.0017  0.0111  0.0171 -0.0125
                                           -0.0103 -0.0006
                ( 70.57%)  -0.8401* H  24 s(100.00%)
                                           -1.0000  0.0043 -0.0022
   397. (0.02656) BD*( 1) C  10 - C  11  
                ( 49.53%)   0.7038* C  10 s( 38.12%)p 1.62( 61.86%)d 0.00(  0.02%)
                                            0.0000 -0.6174 -0.0060  0.0025 -0.0010
                                           -0.4127  0.0204 -0.0037  0.0013  0.4819
                                           -0.0054 -0.0014 -0.0004 -0.4638 -0.0187
                                            0.0102 -0.0014  0.0102 -0.0071  0.0093
                                            0.0004  0.0006
                ( 50.47%)  -0.7104* C  11 s( 33.37%)p 2.00( 66.59%)d 0.00(  0.04%)
                                           -0.0000 -0.5776  0.0031 -0.0019 -0.0011
                                            0.3850  0.0190 -0.0102  0.0017 -0.4858
                                            0.0024  0.0084 -0.0013  0.5291 -0.0332
                                           -0.0038  0.0007  0.0124 -0.0086  0.0136
                                            0.0004 -0.0025
   398. (0.36282) BD*( 2) C  10 - C  11  
                ( 51.59%)   0.7182* C  10 s(  0.00%)p 1.00( 99.96%)d 0.00(  0.04%)
                                           -0.0000  0.0033 -0.0005  0.0008  0.0000
                                            0.5202  0.0127  0.0109  0.0038  0.7808
                                            0.0196  0.0167  0.0053  0.3439  0.0087
                                            0.0080  0.0027 -0.0018  0.0096  0.0086
                                            0.0099  0.0091
                ( 48.41%)  -0.6958* C  11 s(  0.00%)p 1.00( 99.95%)d 0.00(  0.05%)
                                            0.0000  0.0013 -0.0005 -0.0005 -0.0001
                                            0.5177  0.0144  0.0067  0.0011  0.7827
                                            0.0215  0.0101  0.0013  0.3433  0.0093
                                            0.0046  0.0006 -0.0069 -0.0083  0.0013
                                           -0.0199 -0.0025
   399. (0.02434) BD*( 1) C  10 - F  17  
                ( 72.76%)   0.8530* C  10 s( 22.71%)p 3.39( 76.96%)d 0.01(  0.33%)
                                            0.0001 -0.4761  0.0224  0.0015  0.0022
                                           -0.3332  0.0273  0.0087  0.0031 -0.1279
                                            0.0030 -0.0011  0.0040  0.7992 -0.0477
                                           -0.0117 -0.0124 -0.0086  0.0331  0.0124
                                           -0.0051 -0.0440
                ( 27.24%)  -0.5219* F  17 s( 34.68%)p 1.88( 65.22%)d 0.00(  0.10%)
                                           -0.0000 -0.5889 -0.0028  0.0047  0.0001
                                            0.3158  0.0018 -0.0057 -0.0012  0.1073
                                           -0.0040  0.0010 -0.0004 -0.7354  0.0073
                                            0.0064  0.0027 -0.0034  0.0193  0.0060
                                           -0.0038 -0.0227
   400. (0.01368) BD*( 1) C  11 - C  12  
                ( 49.35%)   0.7025* C  11 s( 35.61%)p 1.81( 64.36%)d 0.00(  0.03%)
                                            0.0002 -0.5965  0.0192  0.0008  0.0006
                                            0.2867  0.0204 -0.0081 -0.0002  0.1342
                                           -0.0233  0.0013  0.0003 -0.7360  0.0219
                                            0.0090 -0.0005  0.0025  0.0120  0.0039
                                           -0.0042 -0.0111
                ( 50.65%)  -0.7117* C  12 s( 34.19%)p 1.92( 65.78%)d 0.00(  0.03%)
                                           -0.0001 -0.5846  0.0114  0.0003  0.0001
                                           -0.3049  0.0368  0.0021  0.0005 -0.1274
                                           -0.0204  0.0050 -0.0004  0.7392 -0.0088
                                           -0.0147  0.0002  0.0013  0.0085  0.0076
                                           -0.0017 -0.0138
   401. (0.01005) BD*( 1) C  11 - H  25  
                ( 39.05%)   0.6249* C  11 s( 30.92%)p 2.23( 69.02%)d 0.00(  0.06%)
                                            0.0002 -0.5558 -0.0170  0.0010  0.0004
                                           -0.7073  0.0027 -0.0051  0.0010  0.3629
                                           -0.0039  0.0035 -0.0003  0.2412  0.0048
                                           -0.0003 -0.0009  0.0155  0.0112 -0.0052
                                           -0.0114  0.0083
                ( 60.95%)  -0.7807* H  25 s(100.00%)
                                           -1.0000 -0.0009 -0.0011
   402. (0.01498) BD*( 1) C  12 - C  13  
                ( 49.93%)   0.7066* C  12 s( 34.81%)p 1.87( 65.16%)d 0.00(  0.03%)
                                           -0.0000 -0.5899  0.0121  0.0003  0.0003
                                            0.6868 -0.0118 -0.0118 -0.0000 -0.3455
                                           -0.0091  0.0078  0.0000 -0.2422  0.0380
                                           -0.0001  0.0001  0.0136  0.0060 -0.0006
                                           -0.0080  0.0053
                ( 50.07%)  -0.7076* C  13 s( 34.61%)p 1.89( 65.36%)d 0.00(  0.03%)
                                           -0.0000 -0.5881  0.0134  0.0015  0.0004
                                           -0.6905  0.0182 -0.0107 -0.0002  0.3589
                                           -0.0250  0.0036  0.0000  0.2144  0.0294
                                            0.0079  0.0003  0.0120  0.0094 -0.0019
                                           -0.0087  0.0036
   403. (0.33010) BD*( 2) C  12 - C  13  
                ( 50.68%)   0.7119* C  12 s(  0.00%)p 1.00( 99.96%)d 0.00(  0.04%)
                                            0.0000 -0.0005  0.0001  0.0003  0.0000
                                            0.5157  0.0123  0.0063 -0.0004  0.7826
                                            0.0187  0.0098 -0.0007  0.3472  0.0083
                                            0.0042 -0.0003 -0.0057 -0.0078  0.0005
                                           -0.0174 -0.0029
                ( 49.32%)  -0.7023* C  13 s(  0.00%)p 1.00( 99.96%)d 0.00(  0.04%)
                                           -0.0000 -0.0003 -0.0002 -0.0001 -0.0001
                                            0.5150  0.0129 -0.0064 -0.0006  0.7829
                                            0.0196 -0.0102 -0.0008  0.3474  0.0087
                                           -0.0043 -0.0004  0.0091 -0.0028 -0.0119
                                            0.0087 -0.0086
   404. (0.01093) BD*( 1) C  12 - H  26  
                ( 39.54%)   0.6288* C  12 s( 30.92%)p 2.23( 69.02%)d 0.00(  0.06%)
                                           -0.0003  0.5557  0.0187  0.0004  0.0004
                                            0.4091  0.0033  0.0041  0.0011 -0.5006
                                           -0.0031 -0.0051 -0.0011  0.5216  0.0021
                                            0.0053  0.0009 -0.0121  0.0147 -0.0163
                                           -0.0034  0.0018
                ( 60.46%)  -0.7776* H  26 s(100.00%)
                                            1.0000  0.0007  0.0012
   405. (0.01473) BD*( 1) C  13 - C  14  
                ( 50.46%)   0.7104* C  13 s( 34.65%)p 1.89( 65.32%)d 0.00(  0.03%)
                                            0.0001  0.5885 -0.0099  0.0011  0.0003
                                           -0.4029  0.0353 -0.0040  0.0003  0.4876
                                           -0.0155  0.0075  0.0001 -0.5012 -0.0170
                                           -0.0111 -0.0006 -0.0098  0.0067 -0.0130
                                           -0.0009  0.0048
                ( 49.54%)  -0.7038* C  14 s( 34.68%)p 1.88( 65.29%)d 0.00(  0.03%)
                                           -0.0000  0.5887  0.0156 -0.0014 -0.0004
                                            0.3846  0.0213 -0.0081  0.0001 -0.4840
                                            0.0013  0.0061 -0.0004  0.5187 -0.0349
                                           -0.0027  0.0008 -0.0118  0.0067 -0.0112
                                            0.0003  0.0011
   406. (0.01115) BD*( 1) C  13 - H  27  
                ( 39.58%)   0.6291* C  13 s( 30.66%)p 2.26( 69.28%)d 0.00(  0.07%)
                                            0.0003 -0.5534 -0.0187 -0.0004 -0.0002
                                            0.3056  0.0022 -0.0026  0.0006  0.1369
                                            0.0004 -0.0015  0.0002 -0.7619 -0.0042
                                            0.0073 -0.0013 -0.0042  0.0149  0.0059
                                           -0.0019 -0.0193
                ( 60.42%)  -0.7773* H  27 s(100.00%)
                                           -1.0000  0.0003 -0.0013
   407. (0.01133) BD*( 1) C  14 - H  28  
                ( 39.47%)   0.6283* C  14 s( 30.59%)p 2.27( 69.35%)d 0.00(  0.07%)
                                           -0.0004  0.5528 -0.0180 -0.0017  0.0001
                                           -0.7102 -0.0026 -0.0044 -0.0010  0.3635
                                            0.0061  0.0011 -0.0002  0.2383 -0.0086
                                            0.0044  0.0017 -0.0162 -0.0104  0.0063
                                            0.0117 -0.0103
                ( 60.53%)  -0.7780* H  28 s(100.00%)
                                            1.0000  0.0015  0.0007
   408. (0.28104) BD*( 1) C  15 - O  16  
                ( 73.44%)   0.8570* C  15 s(  0.02%)p99.99( 99.39%)d26.24(  0.59%)
                                           -0.0000 -0.0148  0.0010  0.0016 -0.0003
                                            0.0133 -0.0016  0.0006  0.0002  0.8301
                                            0.0359  0.0078 -0.0012 -0.5503 -0.0229
                                           -0.0037  0.0013 -0.0492  0.0327  0.0201
                                           -0.0226 -0.0383
                ( 26.56%)  -0.5154* O  16 s(  0.02%)p99.99( 99.87%)d 4.62(  0.11%)
                                           -0.0000 -0.0153  0.0013 -0.0001  0.0000
                                           -0.0169  0.0006  0.0000  0.0000  0.8464
                                            0.0017  0.0011 -0.0029 -0.5311 -0.0016
                                           -0.0006  0.0020  0.0222 -0.0134 -0.0086
                                            0.0089  0.0160
   409. (0.00620) BD*( 2) C  15 - O  16  
                ( 63.98%)   0.7999* C  15 s( 32.34%)p 2.09( 67.50%)d 0.00(  0.16%)
                                            0.0001  0.5659 -0.0558 -0.0029 -0.0007
                                           -0.6365  0.0635  0.0025 -0.0036  0.2987
                                           -0.0077 -0.0049 -0.0011  0.4199 -0.0140
                                           -0.0072 -0.0014 -0.0193 -0.0275  0.0141
                                            0.0155 -0.0029
                ( 36.02%)  -0.6001* O  16 s( 36.91%)p 1.71( 62.98%)d 0.00(  0.11%)
                                            0.0000  0.6062 -0.0400  0.0013 -0.0000
                                            0.6204 -0.0154 -0.0006  0.0006 -0.2457
                                            0.0097 -0.0005 -0.0001 -0.4289  0.0152
                                           -0.0009  0.0000 -0.0148 -0.0242  0.0085
                                            0.0147 -0.0033
   410. (0.03590) BD*( 1) C  15 - H  29  
                ( 41.65%)   0.6454* C  15 s( 35.10%)p 1.85( 64.81%)d 0.00(  0.08%)
                                            0.0003 -0.5909 -0.0433 -0.0009 -0.0016
                                            0.1207 -0.0069  0.0027  0.0038  0.4309
                                            0.0121  0.0022 -0.0012  0.6688  0.0189
                                            0.0028 -0.0019 -0.0029 -0.0045 -0.0193
                                            0.0122 -0.0170
                ( 58.35%)  -0.7639* H  29 s(100.00%)
                                           -1.0000 -0.0048  0.0003


 NHO Directionality and "Bond Bending" (deviations from line of nuclear centers)

         [Thresholds for printing:  angular deviation  >  1.0 degree]
                                    hybrid p-character > 25.0%
                                    orbital occupancy  >  0.10e

                                Line of Centers        Hybrid 1              Hybrid 2
                                ---------------  -------------------   ------------------
                NBO               Theta   Phi    Theta   Phi    Dev    Theta   Phi    Dev
 ========================================================================================
     1. BD (   1) C   1 - C   2   138.4  253.1   137.1  252.7   1.3     39.8   73.9   1.9
     2. BD (   2) C   1 - C   2   138.4  253.1   100.7  151.0  90.0    100.6  150.9  90.0
     3. BD (   1) C   1 - C   6    22.3  213.4    23.4  215.2   1.3    159.3   30.4   1.9
     5. BD (   1) C   2 - C   3    79.8  239.0    77.7  238.5   2.1     98.4   59.4   1.9
     8. BD (   2) C   3 - C   4    22.8  215.2   100.5  151.0  90.1    100.8  150.5  89.5
    11. BD (   1) C   4 - C   7    78.1  238.5    79.3  239.7   1.6    104.6   56.1   3.5
    12. BD (   1) C   5 - C   6   100.1   59.0   101.9   58.7   1.8     81.9  239.5   2.1
    13. BD (   2) C   5 - C   6   100.1   59.0   101.1  151.1  90.1    100.9  151.0  89.9
    16. BD (   1) C   7 - C   8    52.3  309.9    53.2  311.6   1.6    129.2  127.7   2.2
    17. BD (   1) C   7 - N   9   144.6  244.5   145.8  242.7   1.5      --     --    --
    18. BD (   1) C   7 - H  23    62.8  160.3    63.0  162.5   2.0      --     --    --
    19. BD (   1) C   8 - C  10   106.0  332.5   107.7  333.2   1.9     78.1  150.9   4.3
    20. BD (   1) C   8 - C  14    23.4  206.4     --     --    --     155.7   22.7   1.8
    21. BD (   2) C   8 - C  14    23.4  206.4   110.5  236.5  90.0    110.4  236.7  90.0
    22. BD (   1) N   9 - C  15   106.9  191.3   106.1  190.4   1.2     70.3   13.6   3.5
    24. BD (   1) C  10 - C  11    50.7  308.9    52.5  309.7   2.0    128.5  129.7   1.0
    25. BD (   2) C  10 - C  11    50.7  308.9    69.8   56.3  89.9     69.9   56.5  89.9
    26. BD (   1) C  10 - F  17   155.8   19.9   156.4   22.5   1.2      --     --    --
    27. BD (   1) C  11 - C  12    23.6  204.4    24.3  200.6   1.7    157.2   28.3   1.7
    29. BD (   1) C  12 - C  13    73.6  152.9    74.7  152.4   1.3    108.3  333.7   2.0
    30. BD (   2) C  12 - C  13    73.6  152.9   110.3  236.6  90.0    110.3  236.6  90.0
    32. BD (   1) C  13 - C  14   129.2  129.0   131.1  127.7   2.1     52.2  309.8   1.6
    34. BD (   1) C  14 - H  28    72.8  153.2    73.7  152.7   1.1      --     --    --
    35. BD (   1) C  15 - O  16    58.7  157.1    56.6  269.2  89.0     57.9  271.1  88.9
    36. BD (   2) C  15 - O  16    58.7  157.1    58.2  153.6   3.0    122.5  338.6   1.8
    55. LP (   1) N   9             --     --    122.7   89.7   --       --     --    --
    56. LP (   1) O  16             --     --     58.5  156.8   --       --     --    --
    57. LP (   2) O  16             --     --    130.9  214.1   --       --     --    --
    58. LP (   1) F  17             --     --    152.7   11.0   --       --     --    --
    59. LP (   2) F  17             --     --    105.4  140.9   --       --     --    --
    60. LP (   3) F  17             --     --    109.8  236.5   --       --     --    --
   375. BD*(   2) C   1 - C   2   138.4  253.1   100.7  151.0  90.0    100.6  150.9  90.0
   381. BD*(   2) C   3 - C   4    22.8  215.2   100.5  151.0  90.1    100.8  150.5  89.5
   386. BD*(   2) C   5 - C   6   100.1   59.0   101.1  151.1  90.1    100.9  151.0  89.9
   394. BD*(   2) C   8 - C  14    23.4  206.4   110.5  236.5  90.0    110.4  236.7  90.0
   398. BD*(   2) C  10 - C  11    50.7  308.9    69.8   56.3  89.9     69.9   56.5  89.9
   403. BD*(   2) C  12 - C  13    73.6  152.9   110.3  236.6  90.0    110.3  236.6  90.0
   408. BD*(   1) C  15 - O  16    58.7  157.1    56.6  269.2  89.0     57.9  271.1  88.9


 Second Order Perturbation Theory Analysis of Fock Matrix in NBO Basis

     Threshold for printing:   0.50 kcal/mol
                                                                              E(2)  E(j)-E(i) F(i,j)
         Donor NBO (i)                     Acceptor NBO (j)                 kcal/mol   a.u.    a.u. 
 ===================================================================================================

 within unit  1
   1. BD (   1) C   1 - C   2        / 95. RY*(   1) C   3                    0.87    1.86    0.036
   1. BD (   1) C   1 - C   2        / 96. RY*(   2) C   3                    1.59    1.96    0.050
   1. BD (   1) C   1 - C   2        /146. RY*(   1) C   6                    1.04    1.86    0.039
   1. BD (   1) C   1 - C   2        /147. RY*(   2) C   6                    1.44    2.17    0.050
   1. BD (   1) C   1 - C   2        /376. BD*(   1) C   1 - C   6            2.56    1.39    0.053
   1. BD (   1) C   1 - C   2        /377. BD*(   1) C   1 - H  18            1.36    1.39    0.039
   1. BD (   1) C   1 - C   2        /378. BD*(   1) C   2 - C   3            2.64    1.39    0.054
   1. BD (   1) C   1 - C   2        /379. BD*(   1) C   2 - H  19            1.35    1.38    0.039
   1. BD (   1) C   1 - C   2        /382. BD*(   1) C   3 - H  20            2.46    1.38    0.052
   1. BD (   1) C   1 - C   2        /388. BD*(   1) C   6 - H  22            2.38    1.38    0.051
   2. BD (   2) C   1 - C   2        / 97. RY*(   3) C   3                    0.51    0.94    0.021
   2. BD (   2) C   1 - C   2        / 98. RY*(   4) C   3                    0.57    1.72    0.031
   2. BD (   2) C   1 - C   2        /148. RY*(   3) C   6                    0.53    0.95    0.022
   2. BD (   2) C   1 - C   2        /149. RY*(   4) C   6                    0.75    1.82    0.036
   2. BD (   2) C   1 - C   2        /381. BD*(   2) C   3 - C   4           28.15    0.35    0.089
   2. BD (   2) C   1 - C   2        /386. BD*(   2) C   5 - C   6           28.70    0.35    0.090
   3. BD (   1) C   1 - C   6        / 78. RY*(   1) C   2                    1.03    1.86    0.039
   3. BD (   1) C   1 - C   6        / 79. RY*(   2) C   2                    1.47    2.16    0.051
   3. BD (   1) C   1 - C   6        /129. RY*(   1) C   5                    0.92    1.86    0.037
   3. BD (   1) C   1 - C   6        /130. RY*(   2) C   5                    1.55    2.00    0.050
   3. BD (   1) C   1 - C   6        /374. BD*(   1) C   1 - C   2            2.56    1.39    0.053
   3. BD (   1) C   1 - C   6        /377. BD*(   1) C   1 - H  18            1.35    1.38    0.039
   3. BD (   1) C   1 - C   6        /379. BD*(   1) C   2 - H  19            2.39    1.38    0.051
   3. BD (   1) C   1 - C   6        /385. BD*(   1) C   5 - C   6            2.57    1.38    0.053
   3. BD (   1) C   1 - C   6        /387. BD*(   1) C   5 - H  21            2.45    1.38    0.052
   3. BD (   1) C   1 - C   6        /388. BD*(   1) C   6 - H  22            1.34    1.38    0.039
   4. BD (   1) C   1 - H  18        / 78. RY*(   1) C   2                    1.33    1.71    0.043
   4. BD (   1) C   1 - H  18        /146. RY*(   1) C   6                    1.33    1.71    0.043
   4. BD (   1) C   1 - H  18        /374. BD*(   1) C   1 - C   2            0.97    1.24    0.031
   4. BD (   1) C   1 - H  18        /376. BD*(   1) C   1 - C   6            0.95    1.24    0.031
   4. BD (   1) C   1 - H  18        /378. BD*(   1) C   2 - C   3            3.83    1.24    0.061
   4. BD (   1) C   1 - H  18        /379. BD*(   1) C   2 - H  19            0.56    1.23    0.024
   4. BD (   1) C   1 - H  18        /385. BD*(   1) C   5 - C   6            3.80    1.23    0.061
   4. BD (   1) C   1 - H  18        /388. BD*(   1) C   6 - H  22            0.55    1.23    0.023
   5. BD (   1) C   2 - C   3        / 61. RY*(   1) C   1                    0.98    1.88    0.038
   5. BD (   1) C   2 - C   3        / 62. RY*(   2) C   1                    1.42    2.18    0.050
   5. BD (   1) C   2 - C   3        /112. RY*(   1) C   4                    1.11    2.00    0.042
   5. BD (   1) C   2 - C   3        /113. RY*(   2) C   4                    0.64    1.79    0.030
   5. BD (   1) C   2 - C   3        /114. RY*(   3) C   4                    0.69    1.73    0.031
   5. BD (   1) C   2 - C   3        /374. BD*(   1) C   1 - C   2            2.60    1.39    0.054
   5. BD (   1) C   2 - C   3        /377. BD*(   1) C   1 - H  18            2.33    1.38    0.051
   5. BD (   1) C   2 - C   3        /379. BD*(   1) C   2 - H  19            1.34    1.38    0.038
   5. BD (   1) C   2 - C   3        /380. BD*(   1) C   3 - C   4            3.66    1.37    0.063
   5. BD (   1) C   2 - C   3        /382. BD*(   1) C   3 - H  20            1.52    1.38    0.041
   5. BD (   1) C   2 - C   3        /384. BD*(   1) C   4 - C   7            3.91    1.26    0.063
   6. BD (   1) C   2 - H  19        / 61. RY*(   1) C   1                    1.25    1.73    0.042
   6. BD (   1) C   2 - H  19        / 95. RY*(   1) C   3                    1.18    1.71    0.040
   6. BD (   1) C   2 - H  19        /374. BD*(   1) C   1 - C   2            0.95    1.24    0.031
   6. BD (   1) C   2 - H  19        /376. BD*(   1) C   1 - C   6            3.73    1.24    0.061
   6. BD (   1) C   2 - H  19        /377. BD*(   1) C   1 - H  18            0.57    1.24    0.024
   6. BD (   1) C   2 - H  19        /378. BD*(   1) C   2 - C   3            0.99    1.24    0.031
   6. BD (   1) C   2 - H  19        /380. BD*(   1) C   3 - C   4            4.07    1.23    0.063
   6. BD (   1) C   2 - H  19        /382. BD*(   1) C   3 - H  20            0.57    1.23    0.024
   7. BD (   1) C   3 - C   4        / 78. RY*(   1) C   2                    1.20    1.86    0.042
   7. BD (   1) C   3 - C   4        / 79. RY*(   2) C   2                    1.56    2.16    0.052
   7. BD (   1) C   3 - C   4        /129. RY*(   1) C   5                    0.74    1.86    0.033
   7. BD (   1) C   3 - C   4        /130. RY*(   2) C   5                    0.54    2.00    0.029
   7. BD (   1) C   3 - C   4        /163. RY*(   1) C   7                    0.51    1.71    0.027
   7. BD (   1) C   3 - C   4        /164. RY*(   2) C   7                    1.06    1.52    0.036
   7. BD (   1) C   3 - C   4        /378. BD*(   1) C   2 - C   3            3.17    1.39    0.059
   7. BD (   1) C   3 - C   4        /379. BD*(   1) C   2 - H  19            1.96    1.38    0.047
   7. BD (   1) C   3 - C   4        /382. BD*(   1) C   3 - H  20            1.59    1.38    0.042
   7. BD (   1) C   3 - C   4        /383. BD*(   1) C   4 - C   5            3.46    1.38    0.062
   7. BD (   1) C   3 - C   4        /384. BD*(   1) C   4 - C   7            2.04    1.26    0.045
   7. BD (   1) C   3 - C   4        /387. BD*(   1) C   5 - H  21            2.42    1.38    0.052
   7. BD (   1) C   3 - C   4        /389. BD*(   1) C   7 - C   8            0.63    1.25    0.025
   7. BD (   1) C   3 - C   4        /390. BD*(   1) C   7 - N   9            0.51    1.19    0.022
   7. BD (   1) C   3 - C   4        /391. BD*(   1) C   7 - H  23            0.54    1.21    0.023
   8. BD (   2) C   3 - C   4        / 80. RY*(   3) C   2                    1.95    0.85    0.040
   8. BD (   2) C   3 - C   4        /131. RY*(   3) C   5                    1.81    1.09    0.044
   8. BD (   2) C   3 - C   4        /375. BD*(   2) C   1 - C   2           28.45    0.35    0.090
   8. BD (   2) C   3 - C   4        /386. BD*(   2) C   5 - C   6           26.91    0.35    0.087
   8. BD (   2) C   3 - C   4        /389. BD*(   1) C   7 - C   8            3.13    0.78    0.048
   8. BD (   2) C   3 - C   4        /391. BD*(   1) C   7 - H  23            2.85    0.74    0.045
   8. BD (   2) C   3 - C   4        /394. BD*(   2) C   8 - C  14            0.69    0.34    0.014
   9. BD (   1) C   3 - H  20        / 78. RY*(   1) C   2                    1.16    1.71    0.040
   9. BD (   1) C   3 - H  20        /112. RY*(   1) C   4                    1.75    1.86    0.051
   9. BD (   1) C   3 - H  20        /374. BD*(   1) C   1 - C   2            3.64    1.24    0.060
   9. BD (   1) C   3 - H  20        /378. BD*(   1) C   2 - C   3            1.10    1.24    0.033
   9. BD (   1) C   3 - H  20        /379. BD*(   1) C   2 - H  19            0.56    1.23    0.023
   9. BD (   1) C   3 - H  20        /380. BD*(   1) C   3 - C   4            1.31    1.23    0.036
   9. BD (   1) C   3 - H  20        /383. BD*(   1) C   4 - C   5            4.69    1.23    0.068
  10. BD (   1) C   4 - C   5        / 95. RY*(   1) C   3                    0.79    1.86    0.034
  10. BD (   1) C   4 - C   5        / 96. RY*(   2) C   3                    0.57    1.96    0.030
  10. BD (   1) C   4 - C   5        /146. RY*(   1) C   6                    1.17    1.86    0.042
  10. BD (   1) C   4 - C   5        /147. RY*(   2) C   6                    1.60    2.17    0.053
  10. BD (   1) C   4 - C   5        /163. RY*(   1) C   7                    1.16    1.71    0.040
  10. BD (   1) C   4 - C   5        /164. RY*(   2) C   7                    1.28    1.52    0.040
  10. BD (   1) C   4 - C   5        /380. BD*(   1) C   3 - C   4            3.43    1.37    0.061
  10. BD (   1) C   4 - C   5        /382. BD*(   1) C   3 - H  20            2.50    1.38    0.053
  10. BD (   1) C   4 - C   5        /384. BD*(   1) C   4 - C   7            1.99    1.26    0.045
  10. BD (   1) C   4 - C   5        /385. BD*(   1) C   5 - C   6            3.08    1.38    0.058
  10. BD (   1) C   4 - C   5        /387. BD*(   1) C   5 - H  21            1.59    1.38    0.042
  10. BD (   1) C   4 - C   5        /388. BD*(   1) C   6 - H  22            1.95    1.38    0.047
  10. BD (   1) C   4 - C   5        /390. BD*(   1) C   7 - N   9            2.15    1.19    0.045
  11. BD (   1) C   4 - C   7        / 95. RY*(   1) C   3                    1.50    1.82    0.047
  11. BD (   1) C   4 - C   7        /129. RY*(   1) C   5                    1.55    1.83    0.048
  11. BD (   1) C   4 - C   7        /181. RY*(   2) C   8                    1.34    1.86    0.045
  11. BD (   1) C   4 - C   7        /197. RY*(   1) N   9                    1.07    1.44    0.035
  11. BD (   1) C   4 - C   7        /378. BD*(   1) C   2 - C   3            2.09    1.35    0.048
  11. BD (   1) C   4 - C   7        /380. BD*(   1) C   3 - C   4            2.13    1.34    0.048
  11. BD (   1) C   4 - C   7        /383. BD*(   1) C   4 - C   5            1.90    1.34    0.045
  11. BD (   1) C   4 - C   7        /385. BD*(   1) C   5 - C   6            2.16    1.35    0.048
  11. BD (   1) C   4 - C   7        /389. BD*(   1) C   7 - C   8            2.57    1.21    0.050
  11. BD (   1) C   4 - C   7        /390. BD*(   1) C   7 - N   9            0.85    1.15    0.028
  11. BD (   1) C   4 - C   7        /391. BD*(   1) C   7 - H  23            1.06    1.18    0.032
  11. BD (   1) C   4 - C   7        /393. BD*(   1) C   8 - C  14            1.70    1.33    0.043
  11. BD (   1) C   4 - C   7        /394. BD*(   2) C   8 - C  14            1.76    0.78    0.036
  11. BD (   1) C   4 - C   7        /395. BD*(   1) N   9 - C  15            1.72    1.26    0.042
  12. BD (   1) C   5 - C   6        / 61. RY*(   1) C   1                    0.96    1.88    0.038
  12. BD (   1) C   5 - C   6        / 62. RY*(   2) C   1                    1.43    2.18    0.050
  12. BD (   1) C   5 - C   6        /112. RY*(   1) C   4                    0.97    2.00    0.040
  12. BD (   1) C   5 - C   6        /113. RY*(   2) C   4                    0.70    1.79    0.032
  12. BD (   1) C   5 - C   6        /114. RY*(   3) C   4                    0.80    1.73    0.033
  12. BD (   1) C   5 - C   6        /376. BD*(   1) C   1 - C   6            2.52    1.39    0.053
  12. BD (   1) C   5 - C   6        /377. BD*(   1) C   1 - H  18            2.33    1.38    0.051
  12. BD (   1) C   5 - C   6        /383. BD*(   1) C   4 - C   5            3.60    1.38    0.063
  12. BD (   1) C   5 - C   6        /384. BD*(   1) C   4 - C   7            3.68    1.26    0.061
  12. BD (   1) C   5 - C   6        /387. BD*(   1) C   5 - H  21            1.49    1.38    0.041
  12. BD (   1) C   5 - C   6        /388. BD*(   1) C   6 - H  22            1.30    1.38    0.038
  13. BD (   2) C   5 - C   6        / 63. RY*(   3) C   1                    1.41    0.78    0.032
  13. BD (   2) C   5 - C   6        /375. BD*(   2) C   1 - C   2           27.83    0.35    0.088
  13. BD (   2) C   5 - C   6        /381. BD*(   2) C   3 - C   4           29.18    0.35    0.091
  14. BD (   1) C   5 - H  21        /112. RY*(   1) C   4                    1.84    1.85    0.052
  14. BD (   1) C   5 - H  21        /146. RY*(   1) C   6                    1.14    1.71    0.039
  14. BD (   1) C   5 - H  21        /376. BD*(   1) C   1 - C   6            3.61    1.24    0.060
  14. BD (   1) C   5 - H  21        /380. BD*(   1) C   3 - C   4            4.80    1.23    0.069
  14. BD (   1) C   5 - H  21        /383. BD*(   1) C   4 - C   5            1.28    1.23    0.035
  14. BD (   1) C   5 - H  21        /385. BD*(   1) C   5 - C   6            1.08    1.24    0.033
  14. BD (   1) C   5 - H  21        /388. BD*(   1) C   6 - H  22            0.55    1.23    0.023
  15. BD (   1) C   6 - H  22        / 61. RY*(   1) C   1                    1.25    1.73    0.042
  15. BD (   1) C   6 - H  22        /129. RY*(   1) C   5                    1.17    1.72    0.040
  15. BD (   1) C   6 - H  22        /374. BD*(   1) C   1 - C   2            3.69    1.24    0.060
  15. BD (   1) C   6 - H  22        /376. BD*(   1) C   1 - C   6            0.94    1.24    0.030
  15. BD (   1) C   6 - H  22        /377. BD*(   1) C   1 - H  18            0.56    1.24    0.024
  15. BD (   1) C   6 - H  22        /383. BD*(   1) C   4 - C   5            3.95    1.23    0.062
  15. BD (   1) C   6 - H  22        /385. BD*(   1) C   5 - C   6            0.96    1.24    0.031
  15. BD (   1) C   6 - H  22        /387. BD*(   1) C   5 - H  21            0.56    1.23    0.023
  16. BD (   1) C   7 - C   8        /113. RY*(   2) C   4                    1.33    1.75    0.044
  16. BD (   1) C   7 - C   8        /197. RY*(   1) N   9                    1.44    1.45    0.041
  16. BD (   1) C   7 - C   8        /214. RY*(   1) C  10                    1.19    1.87    0.042
  16. BD (   1) C   7 - C   8        /282. RY*(   1) C  14                    1.82    1.82    0.052
  16. BD (   1) C   7 - C   8        /380. BD*(   1) C   3 - C   4            1.95    1.34    0.046
  16. BD (   1) C   7 - C   8        /381. BD*(   2) C   3 - C   4            2.18    0.79    0.040
  16. BD (   1) C   7 - C   8        /384. BD*(   1) C   4 - C   7            2.60    1.22    0.050
  16. BD (   1) C   7 - C   8        /390. BD*(   1) C   7 - N   9            0.75    1.15    0.026
  16. BD (   1) C   7 - C   8        /391. BD*(   1) C   7 - H  23            0.93    1.18    0.030
  16. BD (   1) C   7 - C   8        /392. BD*(   1) C   8 - C  10            1.68    1.31    0.042
  16. BD (   1) C   7 - C   8        /393. BD*(   1) C   8 - C  14            2.47    1.33    0.051
  16. BD (   1) C   7 - C   8        /395. BD*(   1) N   9 - C  15            1.98    1.26    0.045
  16. BD (   1) C   7 - C   8        /397. BD*(   1) C  10 - C  11            2.19    1.31    0.048
  16. BD (   1) C   7 - C   8        /405. BD*(   1) C  13 - C  14            2.30    1.34    0.050
  17. BD (   1) C   7 - N   9        /113. RY*(   2) C   4                    0.69    1.89    0.032
  17. BD (   1) C   7 - N   9        /182. RY*(   3) C   8                    0.85    1.82    0.035
  17. BD (   1) C   7 - N   9        /299. RY*(   1) C  15                    1.78    2.14    0.055
  17. BD (   1) C   7 - N   9        /303. RY*(   5) C  15                    0.72    3.08    0.042
  17. BD (   1) C   7 - N   9        /383. BD*(   1) C   4 - C   5            2.31    1.48    0.052
  17. BD (   1) C   7 - N   9        /384. BD*(   1) C   4 - C   7            0.93    1.36    0.032
  17. BD (   1) C   7 - N   9        /389. BD*(   1) C   7 - C   8            0.88    1.35    0.031
  17. BD (   1) C   7 - N   9        /393. BD*(   1) C   8 - C  14            1.30    1.47    0.039
  17. BD (   1) C   7 - N   9        /394. BD*(   2) C   8 - C  14            1.61    0.91    0.038
  17. BD (   1) C   7 - N   9        /395. BD*(   1) N   9 - C  15            1.26    1.40    0.038
  17. BD (   1) C   7 - N   9        /396. BD*(   1) N   9 - H  24            0.61    1.40    0.026
  17. BD (   1) C   7 - N   9        /410. BD*(   1) C  15 - H  29            1.25    1.40    0.038
  18. BD (   1) C   7 - H  23        /380. BD*(   1) C   3 - C   4            2.94    1.18    0.053
  18. BD (   1) C   7 - H  23        /381. BD*(   2) C   3 - C   4            4.11    0.63    0.050
  18. BD (   1) C   7 - H  23        /384. BD*(   1) C   4 - C   7            1.01    1.07    0.029
  18. BD (   1) C   7 - H  23        /389. BD*(   1) C   7 - C   8            0.86    1.06    0.027
  18. BD (   1) C   7 - H  23        /392. BD*(   1) C   8 - C  10            5.17    1.15    0.069
  18. BD (   1) C   7 - H  23        /396. BD*(   1) N   9 - H  24            4.53    1.11    0.064
  19. BD (   1) C   8 - C  10        /163. RY*(   1) C   7                    1.91    1.74    0.052
  19. BD (   1) C   8 - C  10        /231. RY*(   1) C  11                    1.47    1.96    0.048
  19. BD (   1) C   8 - C  10        /232. RY*(   2) C  11                    0.96    2.02    0.039
  19. BD (   1) C   8 - C  10        /282. RY*(   1) C  14                    0.77    1.88    0.034
  19. BD (   1) C   8 - C  10        /283. RY*(   2) C  14                    0.58    1.99    0.030
  19. BD (   1) C   8 - C  10        /389. BD*(   1) C   7 - C   8            2.27    1.27    0.048
  19. BD (   1) C   8 - C  10        /391. BD*(   1) C   7 - H  23            1.08    1.24    0.033
  19. BD (   1) C   8 - C  10        /393. BD*(   1) C   8 - C  14            3.00    1.40    0.058
  19. BD (   1) C   8 - C  10        /397. BD*(   1) C  10 - C  11            4.14    1.38    0.067
  19. BD (   1) C   8 - C  10        /401. BD*(   1) C  11 - H  25            1.62    1.39    0.043
  19. BD (   1) C   8 - C  10        /407. BD*(   1) C  14 - H  28            2.01    1.40    0.048
  20. BD (   1) C   8 - C  14        /163. RY*(   1) C   7                    1.84    1.72    0.050
  20. BD (   1) C   8 - C  14        /215. RY*(   2) C  10                    0.58    2.32    0.033
  20. BD (   1) C   8 - C  14        /217. RY*(   4) C  10                    0.62    2.86    0.038
  20. BD (   1) C   8 - C  14        /265. RY*(   1) C  13                    1.21    1.89    0.043
  20. BD (   1) C   8 - C  14        /266. RY*(   2) C  13                    1.56    2.18    0.052
  20. BD (   1) C   8 - C  14        /384. BD*(   1) C   4 - C   7            0.74    1.27    0.027
  20. BD (   1) C   8 - C  14        /389. BD*(   1) C   7 - C   8            2.60    1.26    0.051
  20. BD (   1) C   8 - C  14        /390. BD*(   1) C   7 - N   9            0.54    1.20    0.023
  20. BD (   1) C   8 - C  14        /392. BD*(   1) C   8 - C  10            2.91    1.35    0.056
  20. BD (   1) C   8 - C  14        /399. BD*(   1) C  10 - F  17            4.36    1.15    0.063
  20. BD (   1) C   8 - C  14        /405. BD*(   1) C  13 - C  14            2.97    1.39    0.058
  20. BD (   1) C   8 - C  14        /406. BD*(   1) C  13 - H  27            1.99    1.39    0.047
  20. BD (   1) C   8 - C  14        /407. BD*(   1) C  14 - H  28            1.42    1.38    0.040
  21. BD (   2) C   8 - C  14        /219. RY*(   6) C  10                    0.82    1.65    0.036
  21. BD (   2) C   8 - C  14        /267. RY*(   3) C  13                    1.79    0.87    0.038
  21. BD (   2) C   8 - C  14        /381. BD*(   2) C   3 - C   4            0.65    0.36    0.014
  21. BD (   2) C   8 - C  14        /384. BD*(   1) C   4 - C   7            3.08    0.80    0.048
  21. BD (   2) C   8 - C  14        /390. BD*(   1) C   7 - N   9            4.70    0.73    0.056
  21. BD (   2) C   8 - C  14        /398. BD*(   2) C  10 - C  11           29.07    0.34    0.090
  21. BD (   2) C   8 - C  14        /403. BD*(   2) C  12 - C  13           25.94    0.36    0.086
  22. BD (   1) N   9 - C  15        /163. RY*(   1) C   7                    2.02    1.88    0.055
  22. BD (   1) N   9 - C  15        /384. BD*(   1) C   4 - C   7            0.54    1.43    0.025
  22. BD (   1) N   9 - C  15        /390. BD*(   1) C   7 - N   9            1.62    1.36    0.042
  22. BD (   1) N   9 - C  15        /396. BD*(   1) N   9 - H  24            0.76    1.48    0.030
  23. BD (   1) N   9 - H  24        /163. RY*(   1) C   7                    0.87    1.72    0.035
  23. BD (   1) N   9 - H  24        /164. RY*(   2) C   7                    0.99    1.53    0.035
  23. BD (   1) N   9 - H  24        /302. RY*(   4) C  15                    1.62    1.92    0.050
  23. BD (   1) N   9 - H  24        /303. RY*(   5) C  15                    0.59    2.99    0.038
  23. BD (   1) N   9 - H  24        /391. BD*(   1) C   7 - H  23            1.92    1.23    0.043
  23. BD (   1) N   9 - H  24        /409. BD*(   2) C  15 - O  16            3.53    1.40    0.063
  23. BD (   1) N   9 - H  24        /410. BD*(   1) C  15 - H  29            0.53    1.31    0.024
  24. BD (   1) C  10 - C  11        /180. RY*(   1) C   8                    1.33    2.04    0.047
  24. BD (   1) C  10 - C  11        /248. RY*(   1) C  12                    0.90    1.90    0.037
  24. BD (   1) C  10 - C  11        /249. RY*(   2) C  12                    1.54    2.20    0.052
  24. BD (   1) C  10 - C  11        /333. RY*(   1) F  17                    0.65    1.52    0.028
  24. BD (   1) C  10 - C  11        /389. BD*(   1) C   7 - C   8            3.42    1.27    0.059
  24. BD (   1) C  10 - C  11        /392. BD*(   1) C   8 - C  10            4.67    1.37    0.072
  24. BD (   1) C  10 - C  11        /400. BD*(   1) C  11 - C  12            2.40    1.40    0.052
  24. BD (   1) C  10 - C  11        /401. BD*(   1) C  11 - H  25            1.28    1.39    0.038
  24. BD (   1) C  10 - C  11        /404. BD*(   1) C  12 - H  26            1.98    1.41    0.047
  25. BD (   2) C  10 - C  11        /251. RY*(   4) C  12                    1.12    1.59    0.041
  25. BD (   2) C  10 - C  11        /334. RY*(   2) F  17                    1.31    1.03    0.036
  25. BD (   2) C  10 - C  11        /394. BD*(   2) C   8 - C  14           27.06    0.36    0.089
  25. BD (   2) C  10 - C  11        /398. BD*(   2) C  10 - C  11            0.54    0.35    0.012
  25. BD (   2) C  10 - C  11        /403. BD*(   2) C  12 - C  13           28.76    0.37    0.092
  26. BD (   1) C  10 - F  17        /180. RY*(   1) C   8                    0.66    2.47    0.036
  26. BD (   1) C  10 - F  17        /214. RY*(   1) C  10                    1.13    2.36    0.046
  26. BD (   1) C  10 - F  17        /392. BD*(   1) C   8 - C  10            0.56    1.80    0.029
  26. BD (   1) C  10 - F  17        /393. BD*(   1) C   8 - C  14            1.35    1.83    0.045
  26. BD (   1) C  10 - F  17        /400. BD*(   1) C  11 - C  12            0.96    1.84    0.038
  27. BD (   1) C  11 - C  12        /215. RY*(   2) C  10                    1.18    2.33    0.047
  27. BD (   1) C  11 - C  12        /217. RY*(   4) C  10                    1.07    2.86    0.050
  27. BD (   1) C  11 - C  12        /265. RY*(   1) C  13                    1.11    1.89    0.041
  27. BD (   1) C  11 - C  12        /266. RY*(   2) C  13                    1.42    2.18    0.050
  27. BD (   1) C  11 - C  12        /397. BD*(   1) C  10 - C  11            2.25    1.36    0.049
  27. BD (   1) C  11 - C  12        /399. BD*(   1) C  10 - F  17            4.23    1.15    0.062
  27. BD (   1) C  11 - C  12        /401. BD*(   1) C  11 - H  25            1.76    1.37    0.044
  27. BD (   1) C  11 - C  12        /402. BD*(   1) C  12 - C  13            2.41    1.39    0.052
  27. BD (   1) C  11 - C  12        /404. BD*(   1) C  12 - H  26            1.19    1.39    0.036
  27. BD (   1) C  11 - C  12        /406. BD*(   1) C  13 - H  27            2.38    1.39    0.051
  28. BD (   1) C  11 - H  25        /214. RY*(   1) C  10                    0.86    1.77    0.035
  28. BD (   1) C  11 - H  25        /248. RY*(   1) C  12                    1.17    1.74    0.041
  28. BD (   1) C  11 - H  25        /392. BD*(   1) C   8 - C  10            3.96    1.21    0.062
  28. BD (   1) C  11 - H  25        /397. BD*(   1) C  10 - C  11            0.81    1.21    0.028
  28. BD (   1) C  11 - H  25        /399. BD*(   1) C  10 - F  17            1.32    1.01    0.033
  28. BD (   1) C  11 - H  25        /400. BD*(   1) C  11 - C  12            1.33    1.24    0.036
  28. BD (   1) C  11 - H  25        /402. BD*(   1) C  12 - C  13            3.60    1.25    0.060
  28. BD (   1) C  11 - H  25        /404. BD*(   1) C  12 - H  26            0.54    1.24    0.023
  29. BD (   1) C  12 - C  13        /231. RY*(   1) C  11                    0.61    1.94    0.031
  29. BD (   1) C  12 - C  13        /232. RY*(   2) C  11                    1.84    2.00    0.054
  29. BD (   1) C  12 - C  13        /282. RY*(   1) C  14                    0.71    1.86    0.032
  29. BD (   1) C  12 - C  13        /283. RY*(   2) C  14                    1.80    1.97    0.053
  29. BD (   1) C  12 - C  13        /400. BD*(   1) C  11 - C  12            2.36    1.39    0.051
  29. BD (   1) C  12 - C  13        /401. BD*(   1) C  11 - H  25            2.36    1.37    0.051
  29. BD (   1) C  12 - C  13        /404. BD*(   1) C  12 - H  26            1.37    1.39    0.039
  29. BD (   1) C  12 - C  13        /405. BD*(   1) C  13 - C  14            2.58    1.39    0.053
  29. BD (   1) C  12 - C  13        /406. BD*(   1) C  13 - H  27            1.39    1.38    0.039
  29. BD (   1) C  12 - C  13        /407. BD*(   1) C  14 - H  28            2.44    1.38    0.052
  30. BD (   2) C  12 - C  13        /233. RY*(   3) C  11                    2.04    0.87    0.041
  30. BD (   2) C  12 - C  13        /285. RY*(   4) C  14                    0.86    1.49    0.035
  30. BD (   2) C  12 - C  13        /394. BD*(   2) C   8 - C  14           30.38    0.35    0.092
  30. BD (   2) C  12 - C  13        /398. BD*(   2) C  10 - C  11           28.31    0.33    0.087
  31. BD (   1) C  12 - H  26        /231. RY*(   1) C  11                    1.32    1.79    0.044
  31. BD (   1) C  12 - H  26        /265. RY*(   1) C  13                    1.36    1.74    0.044
  31. BD (   1) C  12 - H  26        /397. BD*(   1) C  10 - C  11            3.57    1.21    0.059
  31. BD (   1) C  12 - H  26        /400. BD*(   1) C  11 - C  12            0.96    1.24    0.031
  31. BD (   1) C  12 - H  26        /401. BD*(   1) C  11 - H  25            0.56    1.22    0.023
  31. BD (   1) C  12 - H  26        /402. BD*(   1) C  12 - C  13            1.00    1.24    0.031
  31. BD (   1) C  12 - H  26        /405. BD*(   1) C  13 - C  14            3.73    1.24    0.061
  31. BD (   1) C  12 - H  26        /406. BD*(   1) C  13 - H  27            0.55    1.24    0.023
  32. BD (   1) C  13 - C  14        /180. RY*(   1) C   8                    0.86    2.02    0.037
  32. BD (   1) C  13 - C  14        /181. RY*(   2) C   8                    1.02    1.90    0.040
  32. BD (   1) C  13 - C  14        /182. RY*(   3) C   8                    0.75    1.73    0.032
  32. BD (   1) C  13 - C  14        /248. RY*(   1) C  12                    0.97    1.88    0.038
  32. BD (   1) C  13 - C  14        /249. RY*(   2) C  12                    1.42    2.18    0.050
  32. BD (   1) C  13 - C  14        /389. BD*(   1) C   7 - C   8            3.54    1.25    0.060
  32. BD (   1) C  13 - C  14        /393. BD*(   1) C   8 - C  14            3.15    1.38    0.059
  32. BD (   1) C  13 - C  14        /402. BD*(   1) C  12 - C  13            2.53    1.39    0.053
  32. BD (   1) C  13 - C  14        /404. BD*(   1) C  12 - H  26            2.30    1.38    0.051
  32. BD (   1) C  13 - C  14        /406. BD*(   1) C  13 - H  27            1.38    1.38    0.039
  32. BD (   1) C  13 - C  14        /407. BD*(   1) C  14 - H  28            1.44    1.38    0.040
  33. BD (   1) C  13 - H  27        /248. RY*(   1) C  12                    1.25    1.73    0.042
  33. BD (   1) C  13 - H  27        /282. RY*(   1) C  14                    1.19    1.71    0.040
  33. BD (   1) C  13 - H  27        /393. BD*(   1) C   8 - C  14            4.01    1.22    0.063
  33. BD (   1) C  13 - H  27        /400. BD*(   1) C  11 - C  12            3.71    1.23    0.060
  33. BD (   1) C  13 - H  27        /402. BD*(   1) C  12 - C  13            0.98    1.24    0.031
  33. BD (   1) C  13 - H  27        /404. BD*(   1) C  12 - H  26            0.55    1.23    0.023
  33. BD (   1) C  13 - H  27        /405. BD*(   1) C  13 - C  14            1.00    1.23    0.031
  33. BD (   1) C  13 - H  27        /407. BD*(   1) C  14 - H  28            0.55    1.23    0.023
  34. BD (   1) C  14 - H  28        /180. RY*(   1) C   8                    1.76    1.87    0.051
  34. BD (   1) C  14 - H  28        /265. RY*(   1) C  13                    1.12    1.74    0.040
  34. BD (   1) C  14 - H  28        /392. BD*(   1) C   8 - C  10            4.55    1.20    0.066
  34. BD (   1) C  14 - H  28        /393. BD*(   1) C   8 - C  14            1.35    1.23    0.036
  34. BD (   1) C  14 - H  28        /402. BD*(   1) C  12 - C  13            3.57    1.24    0.059
  34. BD (   1) C  14 - H  28        /405. BD*(   1) C  13 - C  14            1.10    1.24    0.033
  34. BD (   1) C  14 - H  28        /406. BD*(   1) C  13 - H  27            0.54    1.24    0.023
  35. BD (   1) C  15 - O  16        /197. RY*(   1) N   9                    0.92    1.16    0.029
  35. BD (   1) C  15 - O  16        /408. BD*(   1) C  15 - O  16            1.20    0.47    0.023
  36. BD (   2) C  15 - O  16        /164. RY*(   2) C   7                    0.70    1.86    0.032
  36. BD (   2) C  15 - O  16        /299. RY*(   1) C  15                    0.71    2.38    0.037
  36. BD (   2) C  15 - O  16        /395. BD*(   1) N   9 - C  15            0.61    1.64    0.029
  36. BD (   2) C  15 - O  16        /396. BD*(   1) N   9 - H  24            1.56    1.64    0.045
  37. BD (   1) C  15 - H  29        /198. RY*(   2) N   9                    0.79    1.79    0.034
  37. BD (   1) C  15 - H  29        /316. RY*(   1) O  16                    0.86    1.64    0.034
  37. BD (   1) C  15 - H  29        /390. BD*(   1) C   7 - N   9            5.55    1.09    0.070
  38. CR (   1) C   1                / 79. RY*(   2) C   2                    1.25   11.78    0.108
  38. CR (   1) C   1                /147. RY*(   2) C   6                    1.26   11.79    0.109
  38. CR (   1) C   1                /351. RY*(   2) H  18                    0.60   12.30    0.076
  38. CR (   1) C   1                /378. BD*(   1) C   2 - C   3            0.67   11.01    0.077
  38. CR (   1) C   1                /385. BD*(   1) C   5 - C   6            0.65   11.00    0.076
  39. CR (   1) C   2                / 62. RY*(   2) C   1                    1.32   11.80    0.111
  39. CR (   1) C   2                / 96. RY*(   2) C   3                    1.02   11.59    0.097
  39. CR (   1) C   2                /353. RY*(   2) H  19                    0.65   12.37    0.080
  39. CR (   1) C   2                /376. BD*(   1) C   1 - C   6            0.65   11.01    0.076
  39. CR (   1) C   2                /380. BD*(   1) C   3 - C   4            0.79   11.00    0.084
  40. CR (   1) C   3                / 79. RY*(   2) C   2                    1.38   11.78    0.114
  40. CR (   1) C   3                /113. RY*(   2) C   4                    0.50   11.41    0.068
  40. CR (   1) C   3                /114. RY*(   3) C   4                    1.33   11.35    0.110
  40. CR (   1) C   3                /354. RY*(   1) H  20                    0.53   11.55    0.070
  40. CR (   1) C   3                /374. BD*(   1) C   1 - C   2            0.66   11.01    0.076
  40. CR (   1) C   3                /383. BD*(   1) C   4 - C   5            0.77   11.00    0.083
  40. CR (   1) C   3                /384. BD*(   1) C   4 - C   7            0.83   10.88    0.086
  41. CR (   1) C   4                / 96. RY*(   2) C   3                    1.25   11.61    0.108
  41. CR (   1) C   4                /130. RY*(   2) C   5                    1.20   11.65    0.106
  41. CR (   1) C   4                /169. RY*(   7) C   7                    0.81   11.41    0.086
  41. CR (   1) C   4                /378. BD*(   1) C   2 - C   3            0.63   11.03    0.074
  41. CR (   1) C   4                /385. BD*(   1) C   5 - C   6            0.61   11.03    0.074
  42. CR (   1) C   5                /112. RY*(   1) C   4                    0.58   11.62    0.074
  42. CR (   1) C   5                /113. RY*(   2) C   4                    1.16   11.41    0.103
  42. CR (   1) C   5                /114. RY*(   3) C   4                    0.51   11.35    0.068
  42. CR (   1) C   5                /147. RY*(   2) C   6                    1.35   11.79    0.113
  42. CR (   1) C   5                /356. RY*(   1) H  21                    0.61   11.74    0.076
  42. CR (   1) C   5                /376. BD*(   1) C   1 - C   6            0.65   11.01    0.076
  42. CR (   1) C   5                /380. BD*(   1) C   3 - C   4            0.80   11.00    0.084
  42. CR (   1) C   5                /384. BD*(   1) C   4 - C   7            0.78   10.88    0.083
  43. CR (   1) C   6                / 62. RY*(   2) C   1                    1.31   11.80    0.111
  43. CR (   1) C   6                /130. RY*(   2) C   5                    1.10   11.63    0.101
  43. CR (   1) C   6                /359. RY*(   2) H  22                    0.65   12.38    0.080
  43. CR (   1) C   6                /374. BD*(   1) C   1 - C   2            0.64   11.01    0.075
  43. CR (   1) C   6                /383. BD*(   1) C   4 - C   5            0.77   11.00    0.082
  44. CR (   1) C   7                /112. RY*(   1) C   4                    1.04   11.68    0.098
  44. CR (   1) C   7                /180. RY*(   1) C   8                    0.93   11.69    0.093
  44. CR (   1) C   7                /361. RY*(   2) H  23                    0.51   12.83    0.072
  44. CR (   1) C   7                /380. BD*(   1) C   3 - C   4            0.70   11.05    0.079
  44. CR (   1) C   7                /383. BD*(   1) C   4 - C   5            0.52   11.06    0.068
  44. CR (   1) C   7                /392. BD*(   1) C   8 - C  10            0.55   11.02    0.070
  44. CR (   1) C   7                /393. BD*(   1) C   8 - C  14            0.51   11.05    0.067
  44. CR (   1) C   7                /395. BD*(   1) N   9 - C  15            0.77   10.98    0.083
  45. CR (   1) C   8                /167. RY*(   5) C   7                    0.89   11.27    0.089
  45. CR (   1) C   8                /215. RY*(   2) C  10                    1.51   11.97    0.120
  45. CR (   1) C   8                /283. RY*(   2) C  14                    1.39   11.62    0.114
  45. CR (   1) C   8                /397. BD*(   1) C  10 - C  11            0.68   11.01    0.078
  45. CR (   1) C   8                /399. BD*(   1) C  10 - F  17            0.75   10.80    0.081
  45. CR (   1) C   8                /405. BD*(   1) C  13 - C  14            0.64   11.04    0.075
  46. CR (   1) N   9                /164. RY*(   2) C   7                    1.58   15.36    0.139
  46. CR (   1) N   9                /299. RY*(   1) C  15                    1.08   15.89    0.117
  46. CR (   1) N   9                /303. RY*(   5) C  15                    0.77   16.82    0.102
  46. CR (   1) N   9                /363. RY*(   2) H  24                    0.98   16.84    0.114
  47. CR (   1) C  10                /181. RY*(   2) C   8                    1.18   11.64    0.105
  47. CR (   1) C  10                /182. RY*(   3) C   8                    0.63   11.47    0.076
  47. CR (   1) C  10                /232. RY*(   2) C  11                    1.36   11.74    0.113
  47. CR (   1) C  10                /389. BD*(   1) C   7 - C   8            0.84   11.00    0.087
  47. CR (   1) C  10                /392. BD*(   1) C   8 - C  10            1.24   11.09    0.105
  47. CR (   1) C  10                /393. BD*(   1) C   8 - C  14            0.62   11.12    0.074
  47. CR (   1) C  10                /397. BD*(   1) C  10 - C  11            0.96   11.10    0.093
  47. CR (   1) C  10                /399. BD*(   1) C  10 - F  17            2.69   10.89    0.154
  47. CR (   1) C  10                /400. BD*(   1) C  11 - C  12            0.56   11.13    0.071
  48. CR (   1) C  11                /215. RY*(   2) C  10                    1.44   11.95    0.117
  48. CR (   1) C  11                /249. RY*(   2) C  12                    1.41   11.81    0.115
  48. CR (   1) C  11                /364. RY*(   1) H  25                    0.52   11.42    0.069
  48. CR (   1) C  11                /392. BD*(   1) C   8 - C  10            0.92   10.98    0.091
  48. CR (   1) C  11                /399. BD*(   1) C  10 - F  17            0.55   10.78    0.069
  48. CR (   1) C  11                /402. BD*(   1) C  12 - C  13            0.65   11.02    0.076
  49. CR (   1) C  12                /232. RY*(   2) C  11                    0.94   11.62    0.093
  49. CR (   1) C  12                /266. RY*(   2) C  13                    1.31   11.80    0.111
  49. CR (   1) C  12                /367. RY*(   2) H  26                    0.51   12.15    0.071
  49. CR (   1) C  12                /397. BD*(   1) C  10 - C  11            0.58   10.98    0.071
  49. CR (   1) C  12                /405. BD*(   1) C  13 - C  14            0.65   11.01    0.076
  50. CR (   1) C  13                /249. RY*(   2) C  12                    1.25   11.80    0.109
  50. CR (   1) C  13                /283. RY*(   2) C  14                    0.98   11.59    0.095
  50. CR (   1) C  13                /369. RY*(   2) H  27                    0.67   12.40    0.081
  50. CR (   1) C  13                /393. BD*(   1) C   8 - C  14            0.72   11.00    0.080
  50. CR (   1) C  13                /400. BD*(   1) C  11 - C  12            0.62   11.01    0.074
  51. CR (   1) C  14                /180. RY*(   1) C   8                    0.81   11.64    0.087
  51. CR (   1) C  14                /182. RY*(   3) C   8                    0.70   11.35    0.079
  51. CR (   1) C  14                /266. RY*(   2) C  13                    1.33   11.80    0.112
  51. CR (   1) C  14                /370. RY*(   1) H  28                    0.73   11.96    0.084
  51. CR (   1) C  14                /389. BD*(   1) C   7 - C   8            0.75   10.88    0.081
  51. CR (   1) C  14                /392. BD*(   1) C   8 - C  10            0.76   10.98    0.082
  51. CR (   1) C  14                /402. BD*(   1) C  12 - C  13            0.64   11.01    0.075
  52. CR (   1) C  15                /390. BD*(   1) C   7 - N   9            1.32   10.94    0.108
  53. CR (   1) O  16                /299. RY*(   1) C  15                    3.65   20.64    0.246
  53. CR (   1) O  16                /300. RY*(   2) C  15                    1.02   20.89    0.131
  54. CR (   1) F  17                /214. RY*(   1) C  10                    3.22   26.14    0.260
  55. LP (   1) N   9                /165. RY*(   3) C   7                    1.07    1.48    0.039
  55. LP (   1) N   9                /301. RY*(   3) C  15                    2.58    1.98    0.069
  55. LP (   1) N   9                /304. RY*(   6) C  15                    1.48    0.92    0.036
  55. LP (   1) N   9                /383. BD*(   1) C   4 - C   5            0.55    0.93    0.022
  55. LP (   1) N   9                /384. BD*(   1) C   4 - C   7            6.12    0.81    0.068
  55. LP (   1) N   9                /389. BD*(   1) C   7 - C   8            4.98    0.80    0.061
  55. LP (   1) N   9                /394. BD*(   2) C   8 - C  14            2.15    0.37    0.025
  55. LP (   1) N   9                /408. BD*(   1) C  15 - O  16           88.34    0.35    0.159
  56. LP (   1) O  16                /299. RY*(   1) C  15                    9.05    2.10    0.123
  56. LP (   1) O  16                /300. RY*(   2) C  15                    2.63    2.34    0.070
  56. LP (   1) O  16                /308. RY*(  10) C  15                    0.76    3.37    0.045
  56. LP (   1) O  16                /395. BD*(   1) N   9 - C  15            0.57    1.35    0.025
  57. LP (   2) O  16                /299. RY*(   1) C  15                    0.86    1.62    0.034
  57. LP (   2) O  16                /300. RY*(   2) C  15                    2.70    1.86    0.065
  57. LP (   2) O  16                /395. BD*(   1) N   9 - C  15           23.91    0.87    0.130
  57. LP (   2) O  16                /410. BD*(   1) C  15 - H  29           17.22    0.88    0.111
  58. LP (   1) F  17                /214. RY*(   1) C  10                    9.96    2.29    0.135
  58. LP (   1) F  17                /392. BD*(   1) C   8 - C  10            1.58    1.73    0.047
  58. LP (   1) F  17                /397. BD*(   1) C  10 - C  11            0.85    1.73    0.034
  59. LP (   2) F  17                /215. RY*(   2) C  10                    0.55    2.09    0.031
  59. LP (   2) F  17                /217. RY*(   4) C  10                    1.24    2.63    0.051
  59. LP (   2) F  17                /392. BD*(   1) C   8 - C  10            8.01    1.12    0.085
  59. LP (   2) F  17                /397. BD*(   1) C  10 - C  11            8.57    1.13    0.088
  60. LP (   3) F  17                /216. RY*(   3) C  10                    2.37    2.13    0.065
  60. LP (   3) F  17                /398. BD*(   2) C  10 - C  11           24.39    0.57    0.114
 375. BD*(   2) C   1 - C   2        / 63. RY*(   3) C   1                    3.33    0.43    0.083
 375. BD*(   2) C   1 - C   2        / 74. RY*(  14) C   1                    0.64    0.39    0.035
 375. BD*(   2) C   1 - C   2        / 80. RY*(   3) C   2                    1.80    0.50    0.066
 375. BD*(   2) C   1 - C   2        / 81. RY*(   4) C   2                    0.52    1.56    0.063
 381. BD*(   2) C   3 - C   4        / 80. RY*(   3) C   2                    0.67    0.50    0.039
 381. BD*(   2) C   3 - C   4        / 97. RY*(   3) C   3                    3.07    0.59    0.091
 381. BD*(   2) C   3 - C   4        /131. RY*(   3) C   5                    0.67    0.74    0.048
 381. BD*(   2) C   3 - C   4        /389. BD*(   1) C   7 - C   8            1.37    0.43    0.049
 381. BD*(   2) C   3 - C   4        /391. BD*(   1) C   7 - H  23            1.05    0.39    0.042
 386. BD*(   2) C   5 - C   6        /132. RY*(   4) C   5                    0.86    1.24    0.073
 386. BD*(   2) C   5 - C   6        /133. RY*(   5) C   5                    0.62    1.00    0.055
 386. BD*(   2) C   5 - C   6        /148. RY*(   3) C   6                    2.74    0.60    0.090
 386. BD*(   2) C   5 - C   6        /158. RY*(  13) C   6                    0.77    0.43    0.040
 394. BD*(   2) C   8 - C  14        /267. RY*(   3) C  13                    0.72    0.51    0.040
 394. BD*(   2) C   8 - C  14        /284. RY*(   3) C  14                    2.37    0.82    0.093
 394. BD*(   2) C   8 - C  14        /384. BD*(   1) C   4 - C   7            1.05    0.44    0.043
 394. BD*(   2) C   8 - C  14        /390. BD*(   1) C   7 - N   9            1.52    0.37    0.048
 398. BD*(   2) C  10 - C  11        /220. RY*(   7) C  10                    1.08    0.81    0.062
 398. BD*(   2) C  10 - C  11        /233. RY*(   3) C  11                    1.76    0.54    0.064
 398. BD*(   2) C  10 - C  11        /234. RY*(   4) C  11                    0.61    1.59    0.065
 398. BD*(   2) C  10 - C  11        /334. RY*(   2) F  17                    0.63    0.68    0.044
 398. BD*(   2) C  10 - C  11        /381. BD*(   2) C   3 - C   4            0.61    0.02    0.005
 398. BD*(   2) C  10 - C  11        /394. BD*(   2) C   8 - C  14          319.19    0.01    0.093
 398. BD*(   2) C  10 - C  11        /403. BD*(   2) C  12 - C  13          224.06    0.02    0.093
 403. BD*(   2) C  12 - C  13        /233. RY*(   3) C  11                    0.64    0.52    0.040
 403. BD*(   2) C  12 - C  13        /250. RY*(   3) C  12                    1.90    0.88    0.090
 403. BD*(   2) C  12 - C  13        /262. RY*(  15) C  12                    0.73    0.36    0.035
 403. BD*(   2) C  12 - C  13        /267. RY*(   3) C  13                    2.04    0.51    0.071
 408. BD*(   1) C  15 - O  16        /301. RY*(   3) C  15                    2.29    1.63    0.144
 408. BD*(   1) C  15 - O  16        /304. RY*(   6) C  15                    2.58    0.57    0.091
 408. BD*(   1) C  15 - O  16        /317. RY*(   2) O  16                    2.04    0.57    0.081


 Natural Bond Orbitals (Summary):

                                                            Principal Delocalizations
           NBO                        Occupancy    Energy   (geminal,vicinal,remote)
 ====================================================================================
 Molecular unit  1  (C14H12FNO)
     1. BD (   1) C   1 - C   2          1.98150    -0.77001  378(g),376(g),382(v),388(v)
                                                    96(v),147(v),377(g),379(g)
                                                    146(v),95(v)
     2. BD (   2) C   1 - C   2          1.66530    -0.29539  386(v),381(v),149(v),98(v)
                                                    148(v),97(v)
     3. BD (   1) C   1 - C   6          1.98156    -0.76975  385(g),374(g),387(v),379(v)
                                                    130(v),79(v),377(g),388(g)
                                                    78(v),129(v)
     4. BD (   1) C   1 - H  18          1.98165    -0.62091  378(v),385(v),78(v),146(v)
                                                    374(g),376(g),379(v),388(v)
     5. BD (   1) C   2 - C   3          1.97920    -0.76967  384(v),380(g),374(g),377(v)
                                                    382(g),62(v),379(g),112(v)
                                                    61(v),114(v),113(v)
     6. BD (   1) C   2 - H  19          1.98139    -0.62134  380(v),376(v),61(v),95(v)
                                                    378(g),374(g),377(v),382(v)
     7. BD (   1) C   3 - C   4          1.97420    -0.76911  383(g),378(g),387(v),384(g)
                                                    379(v),382(g),79(v),78(v)
                                                    164(v),129(v),389(v),130(v)
                                                    391(v),163(v),390(v)
     8. BD (   2) C   3 - C   4          1.66558    -0.29777  375(v),386(v),389(v),391(v)
                                                    80(v),131(v),394(r)
     9. BD (   1) C   3 - H  20          1.98046    -0.62360  383(v),374(v),112(v),380(g)
                                                    78(v),378(g),379(v)
    10. BD (   1) C   4 - C   5          1.97327    -0.76892  380(g),385(g),382(v),390(v)
                                                    384(g),388(v),147(v),387(g)
                                                    164(v),146(v),163(v),95(v)
                                                    96(v)
    11. BD (   1) C   4 - C   7          1.96626    -0.73250  389(g),385(v),380(g),378(v)
                                                    394(v),383(g),395(v),393(v)
                                                    129(v),95(v),181(v),197(v)
                                                    391(g),390(g)
    12. BD (   1) C   5 - C   6          1.97928    -0.76856  384(v),383(g),376(g),377(v)
                                                    387(g),62(v),388(g),112(v)
                                                    61(v),114(v),113(v)
    13. BD (   2) C   5 - C   6          1.66914    -0.29641  381(v),375(v),63(v)
    14. BD (   1) C   5 - H  21          1.98006    -0.62189  380(v),376(v),112(v),383(g)
                                                    146(v),385(g),388(v)
    15. BD (   1) C   6 - H  22          1.98167    -0.62198  383(v),374(v),61(v),129(v)
                                                    385(g),376(g),377(v),387(v)
    16. BD (   1) C   7 - C   8          1.96147    -0.73302  384(g),381(v),393(g),405(v)
                                                    397(v),395(v),380(v),282(v)
                                                    392(g),197(v),113(v),214(v)
                                                    391(g),390(g)
    17. BD (   1) C   7 - N   9          1.98228    -0.86808  383(v),394(v),299(v),393(v)
                                                    395(g),410(v),384(g),389(g)
                                                    182(v),303(v),113(v),396(g)
    18. BD (   1) C   7 - H  23          1.96106    -0.58053  392(v),381(v),396(v),380(v)
                                                    384(g),389(g)
    19. BD (   1) C   8 - C  10          1.97558    -0.79681  397(g),393(g),389(g),407(v)
                                                    163(v),401(v),231(v),391(v)
                                                    232(v),282(v),283(v)
    20. BD (   1) C   8 - C  14          1.97079    -0.77884  399(v),405(g),392(g),389(g)
                                                    406(v),163(v),266(v),407(g)
                                                    265(v),384(v),217(v),215(v)
                                                    390(v)
    21. BD (   2) C   8 - C  14          1.67850    -0.30647  398(v),403(v),390(v),384(v)
                                                    267(v),219(v),381(r)
    22. BD (   1) N   9 - C  15          1.99163    -0.94111  163(v),390(g),396(g),384(v)
    23. BD (   1) N   9 - H  24          1.98476    -0.78021  409(v),391(v),302(v),164(v)
                                                    163(v),303(v),410(v)
    24. BD (   1) C  10 - C  11          1.98097    -0.79487  392(g),389(v),400(g),404(v)
                                                    249(v),180(v),401(g),248(v)
                                                    333(v)
    25. BD (   2) C  10 - C  11          1.65984    -0.31729  403(v),394(v),334(v),251(v)
    26. BD (   1) C  10 - F  17          1.99605    -1.22978  393(v),214(g),400(v),180(v)
                                                    392(g)
    27. BD (   1) C  11 - C  12          1.97712    -0.77995  399(v),402(g),406(v),397(g)
                                                    401(g),266(v),404(g),215(v)
                                                    265(v),217(v)
    28. BD (   1) C  11 - H  25          1.97924    -0.63243  392(v),402(v),400(g),399(v)
                                                    248(v),214(v),397(g),404(v)
    29. BD (   1) C  12 - C  13          1.98151    -0.77561  405(g),407(v),401(v),400(g)
                                                    232(v),283(v),406(g),404(g)
                                                    282(v),231(v)
    30. BD (   2) C  12 - C  13          1.66263    -0.30005  394(v),398(v),233(v),285(v)
    31. BD (   1) C  12 - H  26          1.98140    -0.62823  405(v),397(v),265(v),231(v)
                                                    402(g),400(g),401(v),406(v)
    32. BD (   1) C  13 - C  14          1.97949    -0.77480  389(v),393(g),402(g),404(v)
                                                    407(g),249(v),406(g),181(v)
                                                    248(v),180(v),182(v)
    33. BD (   1) C  13 - H  27          1.98110    -0.62366  393(v),400(v),248(v),282(v)
                                                    405(g),402(g),404(v),407(v)
    34. BD (   1) C  14 - H  28          1.98008    -0.62866  392(v),402(v),180(v),393(g)
                                                    265(v),405(g),406(v)
    35. BD (   1) C  15 - O  16          1.99719    -0.44278  408(g),197(v)
    36. BD (   2) C  15 - O  16          1.99501    -1.10892  396(v),299(g),164(r),395(g)
    37. BD (   1) C  15 - H  29          1.98558    -0.67324  390(v),316(v),198(v)
    38. CR (   1) C   1                  1.99929   -10.39124  147(v),79(v),378(v),385(v)
                                                    351(v)
    39. CR (   1) C   2                  1.99929   -10.39321  62(v),96(v),380(v),376(v)
                                                    353(v)
    40. CR (   1) C   3                  1.99916   -10.39175  79(v),114(v),384(v),383(v)
                                                    374(v),354(v),113(v)
    41. CR (   1) C   4                  1.99912   -10.41650  96(v),130(v),169(v),378(v)
                                                    385(v)
    42. CR (   1) C   5                  1.99917   -10.39159  147(v),113(v),380(v),384(v)
                                                    376(v),356(v),112(v),114(v)
    43. CR (   1) C   6                  1.99929   -10.39420  62(v),130(v),383(v),359(v)
                                                    374(v)
    44. CR (   1) C   7                  1.99904   -10.45000  112(v),180(v),395(v),380(v)
                                                    392(v),383(v),393(v),361(v)
    45. CR (   1) C   8                  1.99902   -10.42591  215(v),283(v),167(v),399(v)
                                                    397(v),405(v)
    46. CR (   1) N   9                  1.99940   -14.61056  164(v),299(v),363(v),303(v)
    47. CR (   1) C  10                  1.99858   -10.51773  399(g),232(v),392(g),181(v)
                                                    397(g),389(v),182(v),393(v)
                                                    400(v)
    48. CR (   1) C  11                  1.99919   -10.40395  215(v),249(v),392(v),402(v)
                                                    399(v),364(v)
    49. CR (   1) C  12                  1.99930   -10.40183  266(v),232(v),405(v),397(v)
                                                    367(v)
    50. CR (   1) C  13                  1.99929   -10.39565  249(v),283(v),393(v),369(v)
                                                    400(v)
    51. CR (   1) C  14                  1.99919   -10.40058  266(v),180(v),392(v),389(v)
                                                    370(v),182(v),402(v)
    52. CR (   1) C  15                  1.99949   -10.52186  390(v)
    53. CR (   1) O  16                  1.99981   -19.36690  299(v),300(v)
    54. CR (   1) F  17                  1.99991   -25.00387  214(v)
    55. LP (   1) N   9                  1.69004    -0.32316  408(v),384(v),389(v),301(v)
                                                    394(r),304(v),165(v),383(r)
    56. LP (   1) O  16                  1.98846    -0.82137  299(v),300(v),308(v),395(v)
    57. LP (   2) O  16                  1.90189    -0.34329  395(v),410(v),300(v),299(v)
    58. LP (   1) F  17                  1.98867    -1.15550  214(v),392(v),397(v)
    59. LP (   2) F  17                  1.96714    -0.54898  397(v),392(v),217(v),215(v)
    60. LP (   3) F  17                  1.92533    -0.54136  398(v),216(v)
    61. RY*(   1) C   1                  0.00555     1.10860   
    62. RY*(   2) C   1                  0.00194     1.40961   
    63. RY*(   3) C   1                  0.00089     0.48228   
    64. RY*(   4) C   1                  0.00054     1.68480   
    65. RY*(   5) C   1                  0.00042     0.89862   
    66. RY*(   6) C   1                  0.00041     1.13414   
    67. RY*(   7) C   1                  0.00018     1.33807   
    68. RY*(   8) C   1                  0.00006     1.21136   
    69. RY*(   9) C   1                  0.00007     2.86410   
    70. RY*(  10) C   1                  0.00001     2.08667   
    71. RY*(  11) C   1                  0.00000    22.53414   
    72. RY*(  12) C   1                  0.00001     1.74118   
    73. RY*(  13) C   1                  0.00001     1.49779   
    74. RY*(  14) C   1                  0.00001     0.44062   
    75. RY*(  15) C   1                  0.00001     2.58996   
    76. RY*(  16) C   1                  0.00000     1.49871   
    77. RY*(  17) C   1                  0.00000     2.69580   
    78. RY*(   1) C   2                  0.00579     1.08680   
    79. RY*(   2) C   2                  0.00203     1.39109   
    80. RY*(   3) C   2                  0.00082     0.55024   
    81. RY*(   4) C   2                  0.00060     1.61684   
    82. RY*(   5) C   2                  0.00047     1.16659   
    83. RY*(   6) C   2                  0.00029     1.01213   
    84. RY*(   7) C   2                  0.00015     1.42934   
    85. RY*(   8) C   2                  0.00008     2.20175   
    86. RY*(   9) C   2                  0.00005     1.76389   
    87. RY*(  10) C   2                  0.00005     0.94707   
    88. RY*(  11) C   2                  0.00000     2.49918   
    89. RY*(  12) C   2                  0.00001     2.58924   
    90. RY*(  13) C   2                  0.00001     1.60005   
    91. RY*(  14) C   2                  0.00000     1.53524   
    92. RY*(  15) C   2                  0.00001     1.84839   
    93. RY*(  16) C   2                  0.00000    22.42665   
    94. RY*(  17) C   2                  0.00001     1.56779   
    95. RY*(   1) C   3                  0.00559     1.09013   
    96. RY*(   2) C   3                  0.00206     1.19263   
    97. RY*(   3) C   3                  0.00124     0.64516   
    98. RY*(   4) C   3                  0.00066     1.42609   
    99. RY*(   5) C   3                  0.00050     1.09670   
   100. RY*(   6) C   3                  0.00026     1.39753   
   101. RY*(   7) C   3                  0.00021     0.96782   
   102. RY*(   8) C   3                  0.00013     0.98119   
   103. RY*(   9) C   3                  0.00013     1.90956   
   104. RY*(  10) C   3                  0.00007     1.58068   
   105. RY*(  11) C   3                  0.00006     2.73212   
   106. RY*(  12) C   3                  0.00003     2.07707   
   107. RY*(  13) C   3                  0.00001     2.33728   
   108. RY*(  14) C   3                  0.00001     1.62559   
   109. RY*(  15) C   3                  0.00000    22.26873   
   110. RY*(  16) C   3                  0.00001     2.50830   
   111. RY*(  17) C   3                  0.00001     2.18034   
   112. RY*(   1) C   4                  0.00651     1.23154   
   113. RY*(   2) C   4                  0.00364     1.02032   
   114. RY*(   3) C   4                  0.00300     0.96316   
   115. RY*(   4) C   4                  0.00074     1.08910   
   116. RY*(   5) C   4                  0.00068     1.51934   
   117. RY*(   6) C   4                  0.00032     1.20633   
   118. RY*(   7) C   4                  0.00028     1.84800   
   119. RY*(   8) C   4                  0.00022     1.53083   
   120. RY*(   9) C   4                  0.00016     1.32794   
   121. RY*(  10) C   4                  0.00011     1.61383   
   122. RY*(  11) C   4                  0.00008     3.06593   
   123. RY*(  12) C   4                  0.00007     2.70879   
   124. RY*(  13) C   4                  0.00006     1.03514   
   125. RY*(  14) C   4                  0.00006     3.38942   
   126. RY*(  15) C   4                  0.00001     2.89714   
   127. RY*(  16) C   4                  0.00000    21.05588   
   128. RY*(  17) C   4                  0.00001     2.76583   
   129. RY*(   1) C   5                  0.00563     1.09358   
   130. RY*(   2) C   5                  0.00195     1.23503   
   131. RY*(   3) C   5                  0.00104     0.79627   
   132. RY*(   4) C   5                  0.00053     1.28994   
   133. RY*(   5) C   5                  0.00047     1.05001   
   134. RY*(   6) C   5                  0.00025     1.24015   
   135. RY*(   7) C   5                  0.00015     2.27880   
   136. RY*(   8) C   5                  0.00014     0.57416   
   137. RY*(   9) C   5                  0.00010     1.41164   
   138. RY*(  10) C   5                  0.00008     1.45085   
   139. RY*(  11) C   5                  0.00006     2.73046   
   140. RY*(  12) C   5                  0.00004     2.31932   
   141. RY*(  13) C   5                  0.00001     1.86259   
   142. RY*(  14) C   5                  0.00002     1.92624   
   143. RY*(  15) C   5                  0.00000    21.57771   
   144. RY*(  16) C   5                  0.00001     2.65719   
   145. RY*(  17) C   5                  0.00001     2.55725   
   146. RY*(   1) C   6                  0.00572     1.08790   
   147. RY*(   2) C   6                  0.00201     1.40268   
   148. RY*(   3) C   6                  0.00081     0.65156   
   149. RY*(   4) C   6                  0.00059     1.52479   
   150. RY*(   5) C   6                  0.00047     1.14184   
   151. RY*(   6) C   6                  0.00028     1.02230   
   152. RY*(   7) C   6                  0.00017     1.20348   
   153. RY*(   8) C   6                  0.00008     2.07156   
   154. RY*(   9) C   6                  0.00005     2.23726   
   155. RY*(  10) C   6                  0.00003     2.02797   
   156. RY*(  11) C   6                  0.00001     1.32014   
   157. RY*(  12) C   6                  0.00000     2.32421   
   158. RY*(  13) C   6                  0.00001     0.48232   
   159. RY*(  14) C   6                  0.00000     1.46481   
   160. RY*(  15) C   6                  0.00000    22.52872   
   161. RY*(  16) C   6                  0.00001     2.35275   
   162. RY*(  17) C   6                  0.00000     2.37177   
   163. RY*(   1) C   7                  0.01201     0.94241   
   164. RY*(   2) C   7                  0.00734     0.74736   
   165. RY*(   3) C   7                  0.00209     1.15963   
   166. RY*(   4) C   7                  0.00148     0.98754   
   167. RY*(   5) C   7                  0.00111     0.84405   
   168. RY*(   6) C   7                  0.00105     1.60333   
   169. RY*(   7) C   7                  0.00082     0.99643   
   170. RY*(   8) C   7                  0.00054     1.69478   
   171. RY*(   9) C   7                  0.00041     1.54045   
   172. RY*(  10) C   7                  0.00028     1.95870   
   173. RY*(  11) C   7                  0.00022     1.79972   
   174. RY*(  12) C   7                  0.00015     2.27460   
   175. RY*(  13) C   7                  0.00012     1.74445   
   176. RY*(  14) C   7                  0.00009     2.01636   
   177. RY*(  15) C   7                  0.00005     2.25720   
   178. RY*(  16) C   7                  0.00006     2.05515   
   179. RY*(  17) C   7                  0.00001    22.25405   
   180. RY*(   1) C   8                  0.00622     1.24073   
   181. RY*(   2) C   8                  0.00362     1.12727   
   182. RY*(   3) C   8                  0.00288     0.95395   
   183. RY*(   4) C   8                  0.00092     1.13372   
   184. RY*(   5) C   8                  0.00067     1.68609   
   185. RY*(   6) C   8                  0.00035     1.80357   
   186. RY*(   7) C   8                  0.00029     1.76471   
   187. RY*(   8) C   8                  0.00022     1.24678   
   188. RY*(   9) C   8                  0.00020     1.00829   
   189. RY*(  10) C   8                  0.00016     1.42577   
   190. RY*(  11) C   8                  0.00011     2.60684   
   191. RY*(  12) C   8                  0.00007     2.53918   
   192. RY*(  13) C   8                  0.00008     3.55645   
   193. RY*(  14) C   8                  0.00004     1.78556   
   194. RY*(  15) C   8                  0.00001     2.86576   
   195. RY*(  16) C   8                  0.00001    21.91423   
   196. RY*(  17) C   8                  0.00002     1.99932   
   197. RY*(   1) N   9                  0.00649     0.71222   
   198. RY*(   2) N   9                  0.00296     1.11278   
   199. RY*(   3) N   9                  0.00117     1.39890   
   200. RY*(   4) N   9                  0.00052     1.23363   
   201. RY*(   5) N   9                  0.00036     2.17308   
   202. RY*(   6) N   9                  0.00023     1.47663   
   203. RY*(   7) N   9                  0.00021     1.90142   
   204. RY*(   8) N   9                  0.00013     1.61515   
   205. RY*(   9) N   9                  0.00010     3.00936   
   206. RY*(  10) N   9                  0.00006     1.58938   
   207. RY*(  11) N   9                  0.00002     1.16878   
   208. RY*(  12) N   9                  0.00003     3.34740   
   209. RY*(  13) N   9                  0.00003     2.69554   
   210. RY*(  14) N   9                  0.00001     3.96630   
   211. RY*(  15) N   9                  0.00001     4.14585   
   212. RY*(  16) N   9                  0.00000    34.88698   
   213. RY*(  17) N   9                  0.00001     2.06500   
   214. RY*(   1) C  10                  0.00901     1.13317   
   215. RY*(   2) C  10                  0.00355     1.54509   
   216. RY*(   3) C  10                  0.00265     1.58666   
   217. RY*(   4) C  10                  0.00203     2.07926   
   218. RY*(   5) C  10                  0.00126     2.00889   
   219. RY*(   6) C  10                  0.00103     1.34530   
   220. RY*(   7) C  10                  0.00035     0.84228   
   221. RY*(   8) C  10                  0.00024     0.98609   
   222. RY*(   9) C  10                  0.00023     1.93259   
   223. RY*(  10) C  10                  0.00014     0.69782   
   224. RY*(  11) C  10                  0.00011     2.16189   
   225. RY*(  12) C  10                  0.00009     1.28320   
   226. RY*(  13) C  10                  0.00005     3.59927   
   227. RY*(  14) C  10                  0.00002     2.93167   
   228. RY*(  15) C  10                  0.00003     1.25556   
   229. RY*(  16) C  10                  0.00001    19.68606   
   230. RY*(  17) C  10                  0.00000     2.73770   
   231. RY*(   1) C  11                  0.00503     1.16409   
   232. RY*(   2) C  11                  0.00250     1.22016   
   233. RY*(   3) C  11                  0.00078     0.56991   
   234. RY*(   4) C  11                  0.00059     1.62119   
   235. RY*(   5) C  11                  0.00055     0.91201   
   236. RY*(   6) C  11                  0.00025     2.52063   
   237. RY*(   7) C  11                  0.00018     1.29479   
   238. RY*(   8) C  11                  0.00009     0.75469   
   239. RY*(   9) C  11                  0.00009     0.66816   
   240. RY*(  10) C  11                  0.00005     3.55738   
   241. RY*(  11) C  11                  0.00003     2.91609   
   242. RY*(  12) C  11                  0.00003     1.78894   
   243. RY*(  13) C  11                  0.00001     1.40154   
   244. RY*(  14) C  11                  0.00001     1.25480   
   245. RY*(  15) C  11                  0.00000    21.26835   
   246. RY*(  16) C  11                  0.00001     1.75985   
   247. RY*(  17) C  11                  0.00000     2.76199   
   248. RY*(   1) C  12                  0.00507     1.10779   
   249. RY*(   2) C  12                  0.00204     1.40281   
   250. RY*(   3) C  12                  0.00075     0.92728   
   251. RY*(   4) C  12                  0.00050     1.26809   
   252. RY*(   5) C  12                  0.00040     1.26347   
   253. RY*(   6) C  12                  0.00033     1.01583   
   254. RY*(   7) C  12                  0.00017     1.62408   
   255. RY*(   8) C  12                  0.00007     1.63818   
   256. RY*(   9) C  12                  0.00005     2.44381   
   257. RY*(  10) C  12                  0.00002     3.09832   
   258. RY*(  11) C  12                  0.00000    21.03611   
   259. RY*(  12) C  12                  0.00000     2.02374   
   260. RY*(  13) C  12                  0.00001     1.72685   
   261. RY*(  14) C  12                  0.00000     2.69505   
   262. RY*(  15) C  12                  0.00001     0.40464   
   263. RY*(  16) C  12                  0.00001     1.49898   
   264. RY*(  17) C  12                  0.00000     2.05432   
   265. RY*(   1) C  13                  0.00556     1.11443   
   266. RY*(   2) C  13                  0.00199     1.40298   
   267. RY*(   3) C  13                  0.00075     0.55997   
   268. RY*(   4) C  13                  0.00054     1.65718   
   269. RY*(   5) C  13                  0.00038     1.18792   
   270. RY*(   6) C  13                  0.00028     1.24392   
   271. RY*(   7) C  13                  0.00017     1.09190   
   272. RY*(   8) C  13                  0.00007     2.42218   
   273. RY*(   9) C  13                  0.00004     2.22892   
   274. RY*(  10) C  13                  0.00002     0.62397   
   275. RY*(  11) C  13                  0.00002     2.02482   
   276. RY*(  12) C  13                  0.00001     1.97442   
   277. RY*(  13) C  13                  0.00002     2.00810   
   278. RY*(  14) C  13                  0.00000    21.65539   
   279. RY*(  15) C  13                  0.00001     1.66632   
   280. RY*(  16) C  13                  0.00000     1.90150   
   281. RY*(  17) C  13                  0.00000     2.42600   
   282. RY*(   1) C  14                  0.00568     1.08702   
   283. RY*(   2) C  14                  0.00214     1.19106   
   284. RY*(   3) C  14                  0.00099     0.87002   
   285. RY*(   4) C  14                  0.00055     1.19382   
   286. RY*(   5) C  14                  0.00052     1.25880   
   287. RY*(   6) C  14                  0.00024     1.13634   
   288. RY*(   7) C  14                  0.00016     1.67538   
   289. RY*(   8) C  14                  0.00011     0.54338   
   290. RY*(   9) C  14                  0.00010     2.45719   
   291. RY*(  10) C  14                  0.00007     1.31448   
   292. RY*(  11) C  14                  0.00007     2.43509   
   293. RY*(  12) C  14                  0.00002     1.58529   
   294. RY*(  13) C  14                  0.00002     2.89926   
   295. RY*(  14) C  14                  0.00002     2.07009   
   296. RY*(  15) C  14                  0.00000    20.44701   
   297. RY*(  16) C  14                  0.00000     2.82866   
   298. RY*(  17) C  14                  0.00001     2.81759   
   299. RY*(   1) C  15                  0.00975     1.27474   
   300. RY*(   2) C  15                  0.00690     1.52046   
   301. RY*(   3) C  15                  0.00643     1.66032   
   302. RY*(   4) C  15                  0.00262     1.14323   
   303. RY*(   5) C  15                  0.00076     2.21232   
   304. RY*(   6) C  15                  0.00040     0.59799   
   305. RY*(   7) C  15                  0.00014     1.18468   
   306. RY*(   8) C  15                  0.00005     2.52679   
   307. RY*(   9) C  15                  0.00004     0.72015   
   308. RY*(  10) C  15                  0.00003     2.55249   
   309. RY*(  11) C  15                  0.00002     1.52541   
   310. RY*(  12) C  15                  0.00001     2.15365   
   311. RY*(  13) C  15                  0.00002     2.07246   
   312. RY*(  14) C  15                  0.00000    18.77228   
   313. RY*(  15) C  15                  0.00000     1.69496   
   314. RY*(  16) C  15                  0.00001     2.74597   
   315. RY*(  17) C  15                  0.00001     1.49627   
   316. RY*(   1) O  16                  0.00175     0.96408   
   317. RY*(   2) O  16                  0.00127     0.59476   
   318. RY*(   3) O  16                  0.00071     0.69907   
   319. RY*(   4) O  16                  0.00010     1.01277   
   320. RY*(   5) O  16                  0.00007     1.73064   
   321. RY*(   6) O  16                  0.00004     1.65691   
   322. RY*(   7) O  16                  0.00004     1.35185   
   323. RY*(   8) O  16                  0.00001     0.78601   
   324. RY*(   9) O  16                  0.00000     5.06151   
   325. RY*(  10) O  16                  0.00001     5.05559   
   326. RY*(  11) O  16                  0.00000    49.59818   
   327. RY*(  12) O  16                  0.00000     5.05080   
   328. RY*(  13) O  16                  0.00000     3.03343   
   329. RY*(  14) O  16                  0.00001     2.98517   
   330. RY*(  15) O  16                  0.00000     3.04641   
   331. RY*(  16) O  16                  0.00000     3.16966   
   332. RY*(  17) O  16                  0.00000     3.07532   
   333. RY*(   1) F  17                  0.00257     0.72305   
   334. RY*(   2) F  17                  0.00233     0.71683   
   335. RY*(   3) F  17                  0.00102     0.55881   
   336. RY*(   4) F  17                  0.00050     1.21479   
   337. RY*(   5) F  17                  0.00009     1.51662   
   338. RY*(   6) F  17                  0.00003     2.17565   
   339. RY*(   7) F  17                  0.00004     1.89105   
   340. RY*(   8) F  17                  0.00003     2.88555   
   341. RY*(   9) F  17                  0.00001     5.12171   
   342. RY*(  10) F  17                  0.00000    66.52791   
   343. RY*(  11) F  17                  0.00000     6.41737   
   344. RY*(  12) F  17                  0.00000     6.39001   
   345. RY*(  13) F  17                  0.00000     3.77719   
   346. RY*(  14) F  17                  0.00001     4.00052   
   347. RY*(  15) F  17                  0.00000     3.74268   
   348. RY*(  16) F  17                  0.00000     3.79515   
   349. RY*(  17) F  17                  0.00001     4.07996   
   350. RY*(   1) H  18                  0.00040     0.83873   
   351. RY*(   2) H  18                  0.00021     1.90572   
   352. RY*(   1) H  19                  0.00047     0.77992   
   353. RY*(   2) H  19                  0.00022     1.98087   
   354. RY*(   1) H  20                  0.00098     1.15715   
   355. RY*(   2) H  20                  0.00020     1.65799   
   356. RY*(   1) H  21                  0.00069     1.34875   
   357. RY*(   2) H  21                  0.00022     1.49521   
   358. RY*(   1) H  22                  0.00048     0.76627   
   359. RY*(   2) H  22                  0.00022     1.98510   
   360. RY*(   1) H  23                  0.00255     0.66871   
   361. RY*(   2) H  23                  0.00017     2.38082   
   362. RY*(   1) H  24                  0.00177     0.66472   
   363. RY*(   2) H  24                  0.00047     2.22507   
   364. RY*(   1) H  25                  0.00068     1.01855   
   365. RY*(   2) H  25                  0.00020     1.68328   
   366. RY*(   1) H  26                  0.00039     0.99101   
   367. RY*(   2) H  26                  0.00022     1.74940   
   368. RY*(   1) H  27                  0.00043     0.75310   
   369. RY*(   2) H  27                  0.00022     2.00352   
   370. RY*(   1) H  28                  0.00053     1.56231   
   371. RY*(   2) H  28                  0.00023     1.26822   
   372. RY*(   1) H  29                  0.00102     0.92103   
   373. RY*(   2) H  29                  0.00011     1.85434   
   374. BD*(   1) C   1 - C   2          0.01564     0.61880   
   375. BD*(   2) C   1 - C   2          0.32599     0.05434  386(v),381(v),63(g),80(g)
                                                    74(g),81(g)
   376. BD*(   1) C   1 - C   6          0.01548     0.61691   
   377. BD*(   1) C   1 - H  18          0.01156     0.61518   
   378. BD*(   1) C   2 - C   3          0.01523     0.61743   
   379. BD*(   1) C   2 - H  19          0.01131     0.61138   
   380. BD*(   1) C   3 - C   4          0.02434     0.60414   
   381. BD*(   2) C   3 - C   4          0.35127     0.05272  386(v),375(v),394(r),97(g)
                                                    389(v),391(v),131(v),80(v)
   382. BD*(   1) C   3 - H  20          0.01273     0.61141   
   383. BD*(   1) C   4 - C   5          0.02199     0.60874   
   384. BD*(   1) C   4 - C   7          0.03572     0.48920   
   385. BD*(   1) C   5 - C   6          0.01488     0.61375   
   386. BD*(   2) C   5 - C   6          0.32067     0.05347  381(v),375(v),148(g),394(r)
                                                    132(g),158(g),133(g)
   387. BD*(   1) C   5 - H  21          0.01221     0.60788   
   388. BD*(   1) C   6 - H  22          0.01110     0.61177   
   389. BD*(   1) C   7 - C   8          0.03214     0.47796   
   390. BD*(   1) C   7 - N   9          0.03230     0.41989   
   391. BD*(   1) C   7 - H  23          0.02212     0.44491   
   392. BD*(   1) C   8 - C  10          0.03666     0.57443   
   393. BD*(   1) C   8 - C  14          0.01948     0.60055   
   394. BD*(   2) C   8 - C  14          0.36268     0.04506  403(v),398(v),381(r),284(g)
                                                    390(v),386(r),384(v),267(v)
   395. BD*(   1) N   9 - C  15          0.05641     0.53122   
   396. BD*(   1) N   9 - H  24          0.01534     0.53414   
   397. BD*(   1) C  10 - C  11          0.02656     0.57910   
   398. BD*(   2) C  10 - C  11          0.36282     0.03260  394(v),403(v),233(g),220(g)
                                                    334(v),234(g)
   399. BD*(   1) C  10 - F  17          0.02434     0.37343   
   400. BD*(   1) C  11 - C  12          0.01368     0.60959   
   401. BD*(   1) C  11 - H  25          0.01005     0.59209   
   402. BD*(   1) C  12 - C  13          0.01498     0.61299   
   403. BD*(   2) C  12 - C  13          0.33010     0.04943  394(v),398(v),267(g),250(g)
                                                    262(g),233(v)
   404. BD*(   1) C  12 - H  26          0.01093     0.61020   
   405. BD*(   1) C  13 - C  14          0.01473     0.61127   
   406. BD*(   1) C  13 - H  27          0.01115     0.60841   
   407. BD*(   1) C  14 - H  28          0.01133     0.60458   
   408. BD*(   1) C  15 - O  16          0.28104     0.02920  304(g),301(g),317(g)
   409. BD*(   2) C  15 - O  16          0.00620     0.61647   
   410. BD*(   1) C  15 - H  29          0.03590     0.53479   
       -------------------------------
              Total Lewis  116.83284  ( 97.3607%)
        Valence non-Lewis    2.93107  (  2.4426%)
        Rydberg non-Lewis    0.23609  (  0.1967%)
       -------------------------------
            Total unit  1  120.00000  (100.0000%)
           Charge unit  1    0.00000
 D1PCM: PCM CHGder 1st derivatives, ID1Alg=3 FixD1E=F DoIter=F DoCFld=F I1PDM=0.
 Calling FoFJK, ICntrl=      2127 FMM=F ISym2X=0 I1Cent= 0 IOpClX= 0 NMat=1 NMatS=1 NMatT=0.
 -------------------------------------------------------------------
 Center     Atomic                   Forces (Hartrees/Bohr)
 Number     Number              X              Y              Z
 -------------------------------------------------------------------
      1        6          -0.031201978   -0.052493248    0.010276878
      2        6          -0.019715834   -0.012027772    0.060857441
      3        6           0.010074510    0.036229245    0.052965734
      4        6           0.020510850    0.033938407   -0.014588633
      5        6           0.021120882    0.011986653   -0.059316303
      6        6          -0.013545652   -0.043190173   -0.047972866
      7        6          -0.007890393    0.001935086    0.005042320
      8        6           0.013561951   -0.014480645    0.022256753
      9        7          -0.040617679    0.002388159   -0.007532506
     10        6          -0.020890372   -0.012240526    0.061879231
     11        6          -0.052172624    0.028259697    0.013535601
     12        6          -0.034711120    0.040966005   -0.040529644
     13        6           0.023357860    0.009776575   -0.056370187
     14        6           0.061455811   -0.031109513   -0.019446776
     15        6          -0.022072489    0.053769485    0.082958312
     16        8           0.022666262   -0.011962427   -0.018985325
     17        9           0.008948545    0.008867768   -0.034045108
     18        1           0.026926034    0.044877725   -0.009482793
     19        1           0.016143080    0.010276466   -0.048777632
     20        1          -0.010476001   -0.032925290   -0.040710466
     21        1          -0.017193363   -0.011326447    0.049936575
     22        1           0.009346355    0.032916083    0.039584185
     23        1          -0.001315736   -0.007052961   -0.002645054
     24        1           0.030249520   -0.016409777   -0.023533779
     25        1           0.044141505   -0.021564923   -0.017383740
     26        1           0.026564477   -0.031847416    0.032239945
     27        1          -0.019423506   -0.008364684    0.047403521
     28        1          -0.045139400    0.023891267    0.013018483
     29        1           0.001298504   -0.033082819   -0.050634167
 -------------------------------------------------------------------
 Cartesian Forces:  Max     0.082958312 RMS     0.032144464

 GradGradGradGradGradGradGradGradGradGradGradGradGradGradGradGradGradGrad
 Berny optimization.
 FormGI is forming the generalized inverse of G from B-inverse, IUseBI=4.
 Internal  Forces:  Max     0.059541285 RMS     0.015966409
 Search for a local minimum.
 Step number   1 out of a maximum of  158
 All quantities printed in internal units (Hartrees-Bohrs-Radians)
 Mixed Optimization -- RFO/linear search
 Second derivative matrix not updated -- first step.
 ITU=  0
     Eigenvalues ---    0.00895   0.00906   0.01292   0.01496   0.01497
     Eigenvalues ---    0.01711   0.01905   0.01920   0.01934   0.01958
     Eigenvalues ---    0.01970   0.01980   0.02001   0.02002   0.02022
     Eigenvalues ---    0.02025   0.02036   0.02037   0.02039   0.02039
     Eigenvalues ---    0.02042   0.02045   0.02339   0.02339   0.05255
     Eigenvalues ---    0.06492   0.06852   0.16000   0.16000   0.16000
     Eigenvalues ---    0.16000   0.16000   0.16000   0.16000   0.16000
     Eigenvalues ---    0.16000   0.16000   0.16000   0.18361   0.19069
     Eigenvalues ---    0.22000   0.22000   0.22000   0.22000   0.22000
     Eigenvalues ---    0.22488   0.23467   0.24477   0.24997   0.24999
     Eigenvalues ---    0.25000   0.33420   0.33511   0.34337   0.40344
     Eigenvalues ---    0.40376   0.40565   0.40628   0.40952   0.43601
     Eigenvalues ---    0.43718   0.44107   0.44173   0.44198   0.44204
     Eigenvalues ---    0.44207   0.44212   0.44301   0.44302   0.44319
     Eigenvalues ---    0.44367   0.44395   0.44430   0.44740   0.44796
     Eigenvalues ---    0.45001   0.45042   0.53343   0.54798   0.65884
     Eigenvalues ---    0.83126
 RFO step:  Lambda=-7.38862911D-02 EMin= 8.94682393D-03
 Linear search not attempted -- first point.
 Maximum step size (   0.300) exceeded in Quadratic search.
    -- Step size scaled by   0.779
 Iteration  1 RMS(Cart)=  0.03257612 RMS(Int)=  0.00035664
 Iteration  2 RMS(Cart)=  0.00064336 RMS(Int)=  0.00003265
 Iteration  3 RMS(Cart)=  0.00000024 RMS(Int)=  0.00003265
 Variable       Old X    -DE/DX   Delta X   Delta X   Delta X     New X
                                 (Linear)    (Quad)   (Total)
    R1        2.65130  -0.01099   0.00000  -0.01606  -0.01607   2.63523
    R2        2.65350  -0.01012   0.00000  -0.01488  -0.01489   2.63861
    R3        1.92775   0.05319   0.00000   0.08009   0.08009   2.00784
    R4        2.65421  -0.00997   0.00000  -0.01480  -0.01480   2.63941
    R5        1.92911   0.05239   0.00000   0.07907   0.07907   2.00818
    R6        2.67399  -0.01703   0.00000  -0.02637  -0.02637   2.64762
    R7        1.92643   0.05339   0.00000   0.08022   0.08022   2.00665
    R8        2.66939  -0.01358   0.00000  -0.02096  -0.02096   2.64843
    R9        2.81620   0.02286   0.00000   0.04362   0.04362   2.85982
   R10        2.65600  -0.01350   0.00000  -0.02022  -0.02022   2.63578
   R11        1.92901   0.05401   0.00000   0.08149   0.08149   2.01051
   R12        1.92919   0.05232   0.00000   0.07897   0.07897   2.00815
   R13        2.81463   0.02144   0.00000   0.04082   0.04082   2.85544
   R14        2.70279   0.01933   0.00000   0.03113   0.03113   2.73393
   R15        2.06766  -0.00222   0.00000  -0.00414  -0.00414   2.06351
   R16        2.67821  -0.02297   0.00000  -0.03621  -0.03618   2.64203
   R17        2.66850  -0.01537   0.00000  -0.02370  -0.02370   2.64479
   R18        2.55312  -0.00729   0.00000  -0.00912  -0.00912   2.54399
   R19        1.83335   0.04166   0.00000   0.05342   0.05342   1.88677
   R20        2.65804  -0.01933   0.00000  -0.02932  -0.02928   2.62875
   R21        2.46567   0.03574   0.00000   0.03798   0.03798   2.50365
   R22        2.65169  -0.01120   0.00000  -0.01636  -0.01636   2.63533
   R23        1.93026   0.05202   0.00000   0.07865   0.07865   2.00892
   R24        2.65201  -0.01085   0.00000  -0.01550  -0.01553   2.63648
   R25        1.92796   0.05251   0.00000   0.07910   0.07910   2.00707
   R26        2.65336  -0.01036   0.00000  -0.01508  -0.01511   2.63825
   R27        1.92949   0.05190   0.00000   0.07838   0.07838   2.00787
   R28        1.92908   0.05263   0.00000   0.07942   0.07942   2.00850
   R29        2.36272  -0.03168   0.00000  -0.02725  -0.02725   2.33547
   R30        1.92795   0.05954   0.00000   0.08969   0.08969   2.01764
    A1        2.09175  -0.00182   0.00000  -0.00400  -0.00401   2.08773
    A2        2.09624   0.00087   0.00000   0.00185   0.00186   2.09810
    A3        2.09520   0.00096   0.00000   0.00215   0.00216   2.09735
    A4        2.09594   0.00067   0.00000   0.00239   0.00238   2.09833
    A5        2.09354   0.00039   0.00000   0.00122   0.00122   2.09476
    A6        2.09371  -0.00106   0.00000  -0.00361  -0.00360   2.09010
    A7        2.10949  -0.00135   0.00000  -0.00369  -0.00368   2.10581
    A8        2.07546   0.00072   0.00000   0.00199   0.00198   2.07744
    A9        2.09822   0.00064   0.00000   0.00172   0.00171   2.09994
   A10        2.06393   0.00262   0.00000   0.00572   0.00573   2.06966
   A11        2.13986   0.00200   0.00000   0.00512   0.00511   2.14497
   A12        2.07929  -0.00461   0.00000  -0.01079  -0.01080   2.06849
   A13        2.11134  -0.00050   0.00000  -0.00174  -0.00173   2.10960
   A14        2.09161  -0.00055   0.00000  -0.00178  -0.00179   2.08982
   A15        2.08024   0.00105   0.00000   0.00353   0.00352   2.08376
   A16        2.09387   0.00039   0.00000   0.00134   0.00133   2.09520
   A17        2.09503   0.00048   0.00000   0.00158   0.00158   2.09661
   A18        2.09429  -0.00087   0.00000  -0.00292  -0.00291   2.09137
   A19        1.95358  -0.00423   0.00000  -0.00748  -0.00759   1.94599
   A20        1.97702  -0.00220   0.00000  -0.00266  -0.00274   1.97427
   A21        1.84709   0.00491   0.00000   0.01594   0.01587   1.86296
   A22        1.88336   0.00963   0.00000   0.03075   0.03082   1.91417
   A23        1.90379  -0.00294   0.00000  -0.01310  -0.01292   1.89087
   A24        1.89734  -0.00568   0.00000  -0.02585  -0.02573   1.87162
   A25        2.13386  -0.00627   0.00000  -0.01443  -0.01445   2.11941
   A26        2.08062   0.00990   0.00000   0.02444   0.02442   2.10504
   A27        2.06871  -0.00363   0.00000  -0.01000  -0.00997   2.05874
   A28        2.17623  -0.00544   0.00000  -0.01443  -0.01443   2.16181
   A29        2.05289   0.00365   0.00000   0.01030   0.01030   2.06319
   A30        2.05405   0.00179   0.00000   0.00411   0.00411   2.05816
   A31        2.10203   0.00933   0.00000   0.02105   0.02112   2.12315
   A32        2.11530  -0.01250   0.00000  -0.02937  -0.02940   2.08590
   A33        2.06583   0.00317   0.00000   0.00831   0.00828   2.07411
   A34        2.09843  -0.00444   0.00000  -0.01170  -0.01167   2.08676
   A35        2.09663  -0.00081   0.00000  -0.00422  -0.00424   2.09240
   A36        2.08812   0.00524   0.00000   0.01592   0.01590   2.10403
   A37        2.09261  -0.00054   0.00000   0.00033   0.00030   2.09291
   A38        2.09555  -0.00104   0.00000  -0.00452  -0.00451   2.09104
   A39        2.09503   0.00158   0.00000   0.00419   0.00421   2.09924
   A40        2.09399  -0.00181   0.00000  -0.00291  -0.00297   2.09102
   A41        2.09452   0.00135   0.00000   0.00293   0.00297   2.09748
   A42        2.09468   0.00046   0.00000  -0.00002   0.00001   2.09469
   A43        2.11059   0.00110   0.00000   0.00323   0.00320   2.11379
   A44        2.09287  -0.00330   0.00000  -0.01078  -0.01076   2.08211
   A45        2.07972   0.00220   0.00000   0.00755   0.00756   2.08728
   A46        2.12369   0.01267   0.00000   0.03356   0.03356   2.15725
   A47        2.08030  -0.01664   0.00000  -0.05107  -0.05108   2.02922
   A48        2.07920   0.00397   0.00000   0.01751   0.01751   2.09671
    D1       -0.00168   0.00000   0.00000   0.00001   0.00001  -0.00167
    D2        3.13916  -0.00009   0.00000  -0.00077  -0.00078   3.13839
    D3        3.14025   0.00009   0.00000   0.00077   0.00077   3.14102
    D4       -0.00208  -0.00000   0.00000  -0.00002  -0.00002  -0.00210
    D5        0.00141   0.00005   0.00000   0.00044   0.00044   0.00185
    D6       -3.13819   0.00006   0.00000   0.00057   0.00057  -3.13761
    D7       -3.14053  -0.00004   0.00000  -0.00031  -0.00031  -3.14084
    D8        0.00306  -0.00003   0.00000  -0.00019  -0.00018   0.00288
    D9       -0.00478   0.00006   0.00000   0.00053   0.00053  -0.00426
   D10       -3.14034  -0.00035   0.00000  -0.00285  -0.00284   3.14000
   D11        3.13755   0.00016   0.00000   0.00131   0.00131   3.13886
   D12        0.00200  -0.00025   0.00000  -0.00206  -0.00206  -0.00007
   D13        0.01124  -0.00016   0.00000  -0.00143  -0.00144   0.00981
   D14        3.13761   0.00017   0.00000   0.00171   0.00173   3.13934
   D15       -3.13646   0.00026   0.00000   0.00198   0.00198  -3.13449
   D16       -0.01009   0.00058   0.00000   0.00513   0.00514  -0.00495
   D17       -0.01153   0.00021   0.00000   0.00188   0.00189  -0.00965
   D18        3.13208   0.00014   0.00000   0.00127   0.00128   3.13335
   D19       -3.13844  -0.00016   0.00000  -0.00128  -0.00127  -3.13972
   D20        0.00516  -0.00023   0.00000  -0.00189  -0.00188   0.00328
   D21        2.01639   0.00387   0.00000   0.01741   0.01739   2.03378
   D22       -0.11778  -0.00398   0.00000  -0.01552  -0.01551  -0.13329
   D23       -2.19485   0.00103   0.00000   0.00731   0.00733  -2.18753
   D24       -1.14056   0.00426   0.00000   0.02072   0.02069  -1.11986
   D25        3.00846  -0.00359   0.00000  -0.01221  -0.01220   2.99625
   D26        0.93139   0.00142   0.00000   0.01062   0.01063   0.94202
   D27        0.00535  -0.00018   0.00000  -0.00145  -0.00145   0.00390
   D28       -3.13823  -0.00019   0.00000  -0.00157  -0.00157  -3.13981
   D29       -3.13824  -0.00011   0.00000  -0.00085  -0.00085  -3.13909
   D30        0.00135  -0.00012   0.00000  -0.00097  -0.00097   0.00038
   D31       -1.14753   0.00033   0.00000  -0.00057  -0.00057  -1.14810
   D32        1.99866   0.00007   0.00000  -0.00286  -0.00287   1.99579
   D33        1.03926   0.00160   0.00000   0.01316   0.01320   1.05246
   D34       -2.09774   0.00134   0.00000   0.01087   0.01089  -2.08684
   D35        3.09762  -0.00137   0.00000  -0.00754  -0.00757   3.09005
   D36       -0.03938  -0.00163   0.00000  -0.00984  -0.00987  -0.04926
   D37       -2.05455  -0.00009   0.00000   0.00525   0.00526  -2.04929
   D38        1.09172   0.00032   0.00000   0.00867   0.00868   1.10041
   D39        2.05584  -0.00029   0.00000  -0.00618  -0.00629   2.04955
   D40       -1.08108   0.00011   0.00000  -0.00276  -0.00287  -1.08395
   D41       -0.00665   0.00096   0.00000   0.00644   0.00653  -0.00012
   D42        3.13961   0.00136   0.00000   0.00986   0.00996  -3.13361
   D43        3.14032  -0.00006   0.00000  -0.00037  -0.00033   3.13999
   D44       -0.00895  -0.00009   0.00000  -0.00090  -0.00087  -0.00982
   D45       -0.00583   0.00023   0.00000   0.00200   0.00200  -0.00383
   D46        3.12808   0.00020   0.00000   0.00147   0.00146   3.12954
   D47       -3.14002   0.00005   0.00000   0.00057   0.00060  -3.13942
   D48       -0.00097   0.00015   0.00000   0.00140   0.00141   0.00044
   D49        0.00599  -0.00019   0.00000  -0.00162  -0.00161   0.00438
   D50       -3.13815  -0.00009   0.00000  -0.00080  -0.00080  -3.13894
   D51        0.00139   0.00038   0.00000   0.00313   0.00313   0.00452
   D52       -3.13985   0.00058   0.00000   0.00480   0.00479  -3.13506
   D53        3.13831  -0.00002   0.00000  -0.00027  -0.00027   3.13804
   D54       -0.00294   0.00019   0.00000   0.00139   0.00139  -0.00155
   D55        0.00178  -0.00015   0.00000  -0.00124  -0.00124   0.00054
   D56        3.14156  -0.00008   0.00000  -0.00072  -0.00073   3.14083
   D57       -3.13235  -0.00005   0.00000  -0.00056  -0.00054  -3.13289
   D58        0.00743   0.00001   0.00000  -0.00004  -0.00003   0.00740
   D59        0.00227   0.00002   0.00000   0.00005   0.00004   0.00231
   D60       -3.14053   0.00001   0.00000   0.00003   0.00002  -3.14051
   D61       -3.13752  -0.00004   0.00000  -0.00045  -0.00045  -3.13797
   D62        0.00287  -0.00005   0.00000  -0.00047  -0.00047   0.00240
   D63       -0.00213   0.00005   0.00000   0.00039   0.00038  -0.00176
   D64        3.13986  -0.00002   0.00000  -0.00010  -0.00010   3.13976
   D65        3.14066   0.00006   0.00000   0.00041   0.00040   3.14107
   D66       -0.00053  -0.00001   0.00000  -0.00008  -0.00008  -0.00060
   D67       -0.00206   0.00004   0.00000   0.00040   0.00040  -0.00166
   D68       -3.14113  -0.00006   0.00000  -0.00040  -0.00039  -3.14152
   D69        3.13913   0.00010   0.00000   0.00088   0.00088   3.14001
   D70        0.00006   0.00001   0.00000   0.00009   0.00009   0.00015
         Item               Value     Threshold  Converged?
 Maximum Force            0.059541     0.000450     NO 
 RMS     Force            0.015966     0.000300     NO 
 Maximum Displacement     0.108344     0.001800     NO 
 RMS     Displacement     0.032722     0.001200     NO 
 Predicted change in Energy=-3.853646D-02
 GradGradGradGradGradGradGradGradGradGradGradGradGradGradGradGradGradGrad

                          Input orientation:                          
 ---------------------------------------------------------------------
 Center     Atomic      Atomic             Coordinates (Angstroms)
 Number     Number       Type             X           Y           Z
 ---------------------------------------------------------------------
      1          6           0        3.298832    3.388112   -1.635651
      2          6           0        3.030334    2.508167   -2.683626
      3          6           0        2.316055    1.331261   -2.448022
      4          6           0        1.864613    1.015385   -1.159849
      5          6           0        2.134790    1.911005   -0.116277
      6          6           0        2.847695    3.087037   -0.349003
      7          6           0        1.084598   -0.243374   -0.847872
      8          6           0        1.843682   -1.145148    0.097551
      9          7           0        0.706947   -0.985476   -2.030959
     10          6           0        3.042532   -1.755993   -0.282340
     11          6           0        3.745952   -2.585436    0.585020
     12          6           0        3.249760   -2.819435    1.867136
     13          6           0        2.053699   -2.224517    2.269630
     14          6           0        1.359603   -1.395193    1.386707
     15          6           0       -0.567964   -1.210197   -2.400315
     16          8           0       -1.546205   -0.799858   -1.766228
     17          9           0        3.521839   -1.551565   -1.500438
     18          1           0        3.842664    4.283091   -1.815017
     19          1           0        3.368128    2.732393   -3.665928
     20          1           0        2.121020    0.675544   -3.260162
     21          1           0        1.793990    1.693069    0.867733
     22          1           0        3.044625    3.753601    0.454846
     23          1           0        0.162303    0.072018   -0.355646
     24          1           0        1.432982   -1.359582   -2.605233
     25          1           0        4.654588   -3.036148    0.266644
     26          1           0        3.784167   -3.451265    2.532901
     27          1           0        1.670983   -2.401269    3.244941
     28          1           0        0.448800   -0.943672    1.696898
     29          1           0       -0.708012   -1.778554   -3.293241
 ---------------------------------------------------------------------
                    Distance matrix (angstroms):
                    1          2          3          4          5
     1  C    0.000000
     2  C    1.394505   0.000000
     3  C    2.420006   1.396714   0.000000
     4  C    2.813042   2.430885   1.401059   0.000000
     5  C    2.417714   2.783861   2.409563   1.401490   0.000000
     6  C    1.396293   2.412242   2.787699   2.432214   1.394792
     7  C    4.325635   3.837559   2.560555   1.513350   2.505890
     8  C    5.066744   4.742341   3.582692   2.499879   3.077423
     9  N    5.099255   4.246133   2.851393   2.470317   3.754244
    10  C    5.325312   4.893811   3.840453   3.136566   3.781328
    11  C    6.388628   6.094337   5.156012   4.421529   4.827592
    12  C    7.127803   7.010060   6.059759   5.078102   5.249205
    13  C    6.950049   6.920033   5.913428   4.721657   4.775109
    14  C    5.981243   5.881766   4.801406   3.542721   3.713599
    15  C    6.056506   5.182108   3.844327   3.522697   4.718433
    16  O    6.405508   5.720958   4.463582   3.911071   4.860127
    17  F    4.946556   4.257104   3.265351   3.074350   3.978592
    18  H    1.062503   2.136520   3.382976   3.875543   3.380731
    19  H    2.134664   1.062685   2.133852   3.389558   3.846534
    20  H    3.374062   2.125500   1.061873   2.143023   3.377953
    21  H    3.377077   3.847737   3.376045   2.139003   1.063915
    22  H    2.137378   3.376584   3.850349   3.390797   2.132872
    23  H    4.740538   4.424919   3.256129   2.105835   2.707374
    24  H    5.192503   4.185351   2.836401   2.813522   4.169434
    25  H    6.835782   6.487043   5.649107   5.121891   5.565100
    26  H    8.024304   7.955831   7.059568   6.105084   6.204234
    27  H    7.745128   7.816540   6.837962   5.577920   5.487131
    28  H    6.163840   6.145609   5.083535   3.742116   3.778802
    29  H    6.745135   5.720388   4.419313   4.356128   5.638038
                    6          7          8          9         10
     6  C    0.000000
     7  C    3.801186   0.000000
     8  C    4.372509   1.511036   0.000000
     9  N    4.898687   1.446731   2.418309   0.000000
    10  C    4.847405   2.537981   1.398103   3.017669   0.000000
    11  C    5.818609   3.823773   2.435301   4.317265   1.391075
    12  C    6.321340   4.323805   2.812779   5.002445   2.407094
    13  C    5.974970   3.818757   2.434558   4.673760   2.776663
    14  C    5.031649   2.528964   1.399564   3.503466   2.397530
    15  C    5.860104   2.464911   3.472693   1.346224   4.221302
    16  O    6.035133   2.841509   3.883842   2.276231   4.916566
    17  F    4.826686   2.842068   2.352648   2.919851   1.324872
    18  H    2.137687   5.388059   6.092587   6.134912   6.281706
    19  H    3.376183   4.691603   5.614537   4.855672   5.630300
    20  H    3.849441   2.781676   3.829631   2.503903   3.953350
    21  H    2.129292   2.682602   2.941280   4.093737   3.844159
    22  H    1.062669   4.638383   5.056448   5.839762   5.558694
    23  H    4.037537   1.091964   2.124597   2.054654   3.412142
    24  H    5.183088   2.110831   2.742207   0.998436   2.853704
    25  H    6.413835   4.667608   3.392001   5.006807   2.130471
    26  H    7.206368   5.385895   3.874866   6.031437   3.368910
    27  H    6.665027   4.663848   3.393188   5.546977   3.839172
    28  H    5.117325   2.714869   2.131713   3.737019   3.362246
    29  H    6.707128   3.398538   4.290666   2.055343   4.809638
                   11         12         13         14         15
    11  C    0.000000
    12  C    1.394556   0.000000
    13  C    2.414932   1.395167   0.000000
    14  C    2.784609   2.414948   1.396102   0.000000
    15  C    5.423410   5.947756   5.450720   4.253383   0.000000
    16  O    6.059999   6.346756   5.592594   4.328873   1.235880
    17  F    2.338429   3.608612   4.101428   3.610447   4.201523
    18  H    7.276413   8.022198   7.888833   6.975639   7.069117
    19  H    6.818549   7.839107   7.844076   6.826438   5.713021
    20  H    5.297152   6.306990   6.244476   5.144035   3.394995
    21  H    4.711230   4.845696   4.168962   3.161549   4.968694
    22  H    6.379044   6.726177   6.325604   5.497067   6.770675
    23  H    4.559545   4.778457   3.967811   2.573330   2.521515
    24  H    4.126774   5.043208   4.989759   3.992774   2.016951
    25  H    1.063073   2.140581   3.381616   3.847624   6.141809
    26  H    2.131986   1.062093   2.137461   3.379305   6.949823
    27  H    3.378549   2.136760   1.062517   2.135926   6.188735
    28  H    3.847451   3.375329   2.131733   1.062851   4.229894
    29  H    5.960685   6.586113   6.226674   5.130684   1.067690
                   16         17         18         19         20
    16  O    0.000000
    17  F    5.130378   0.000000
    18  H    7.408013   5.851931   0.000000
    19  H    6.343211   4.802631   2.460837   0.000000
    20  H    4.225777   3.165271   4.250517   2.439375   0.000000
    21  H    4.930450   4.372796   4.254694   4.910415   4.264014
    22  H    6.836877   5.674122   2.463636   4.257734   4.912104
    23  H    2.380947   3.902954   5.779961   5.320984   3.554859
    24  H    3.145278   2.370813   6.186337   4.649099   2.245900
    25  H    6.898072   2.570931   7.652698   7.099025   5.712616
    26  H    7.343387   4.466038   8.872884   8.765626   7.304532
    27  H    6.166573   5.163940   8.660256   8.774673   7.210109
    28  H    3.999246   4.476166   7.153384   7.127120   5.476370
    29  H    1.998045   4.599707   7.722521   6.091178   3.745279
                   21         22         23         24         25
    21  H    0.000000
    22  H    2.445476   0.000000
    23  H    2.605161   4.745391   0.000000
    24  H    4.637942   6.173016   2.953768   0.000000
    25  H    5.559661   6.980551   5.498051   4.630043   0.000000
    26  H    5.761750   7.534941   5.820234   6.025250   2.462901
    27  H    4.736017   6.895937   4.621416   5.946956   4.263241
    28  H    3.073997   5.508664   2.307952   4.432825   4.910473
    29  H    5.968743   7.663889   3.579320   2.287520   6.558338
                   26         27         28         29
    26  H    0.000000
    27  H    2.464759   0.000000
    28  H    4.255772   2.452500   0.000000
    29  H    7.544638   6.985357   5.190061   0.000000
 Symmetry turned off by external request.
 Stoichiometry    C14H12FNO
 Framework group  C1[X(C14H12FNO)]
 Deg. of freedom    81
 Full point group                 C1      NOp   1
 Rotational constants (GHZ):           0.5984415           0.3904635           0.3062553
 Standard basis: 6-311+G(d) (5D, 7F)
   410 basis functions,   672 primitive gaussians,   427 cartesian basis functions
    60 alpha electrons       60 beta electrons
       nuclear repulsion energy      1150.4549977832 Hartrees.
 NAtoms=   29 NActive=   29 NUniq=   29 SFac= 1.00D+00 NAtFMM=   60 NAOKFM=F Big=F
 Integral buffers will be    131072 words long.
 Raffenetti 2 integral format.
 Two-electron integral symmetry is turned off.
 ------------------------------------------------------------------------------
 Polarizable Continuum Model (PCM)
 =================================
 Model                : PCM.
 Atomic radii         : UFF (Universal Force Field).
 Polarization charges : Total charges.
 Charge compensation  : None.
 Solution method      : On-the-fly selection.
 Cavity type          : Scaled VdW (van der Waals Surface) (Alpha=1.100).
 Cavity algorithm     : GePol (No added spheres)
                        Default sphere list used, NSphG=   29.
                        Lebedev-Laikov grids with approx.  5.0 points / Ang**2.
                        Smoothing algorithm: York/Karplus (Gamma=1.0000).
                        Polarization charges: spherical gaussians, with
                                              point-specific exponents (IZeta= 3).
                        Self-potential: point-specific (ISelfS= 7).
                        Self-field    : sphere-specific E.n sum rule (ISelfD= 2).
 1st derivatives      : Analytical E(r).r(x)/FMM algorithm (CHGder, D1EAlg=3).
                        Cavity 1st derivative terms included.
 Solvent              : DiMethylSulfoxide, Eps=  46.826000 Eps(inf)=   2.007889
 ------------------------------------------------------------------------------
 One-electron integrals computed using PRISM.
 NBasis=   410 RedAO= T EigKep=  1.28D-06  NBF=   410
 NBsUse=   409 1.00D-06 EigRej=  7.46D-07 NBFU=   409
 Initial guess from the checkpoint file:  "BHFA_oF_conf7.chk"
 B after Tr=    -0.007661    0.012685    0.004212
         Rot=    1.000000    0.000328   -0.000342    0.000810 Ang=   0.11 deg.
 ExpMin= 4.38D-02 ExpMax= 1.14D+04 ExpMxC= 1.72D+03 IAcc=3 IRadAn=         5 AccDes= 0.00D+00
 Harris functional with IExCor= 1009 and IRadAn=       5 diagonalized for initial guess.
 HarFok:  IExCor= 1009 AccDes= 0.00D+00 IRadAn=         5 IDoV= 1 UseB2=F ITyADJ=14
 ICtDFT=  3500011 ScaDFX=  1.000000  1.000000  1.000000  1.000000
 FoFCou: FMM=F IPFlag=           0 FMFlag=      100000 FMFlg1=           0
         NFxFlg=           0 DoJE=T BraDBF=F KetDBF=T FulRan=T
         wScrn=  0.000000 ICntrl=       500 IOpCl=  0 I1Cent=   200000004 NGrid=           0
         NMat0=    1 NMatS0=      1 NMatT0=    0 NMatD0=    1 NMtDS0=    0 NMtDT0=    0
 Symmetry not used in FoFCou.
 Requested convergence on RMS density matrix=1.00D-08 within 128 cycles.
 Requested convergence on MAX density matrix=1.00D-06.
 Requested convergence on             energy=1.00D-06.
 No special actions if energy rises.
 Inv3:  Mode=1 IEnd=    15595200.
 Iteration    1 A*A^-1 deviation from unit magnitude is 4.33D-15 for   2267.
 Iteration    1 A*A^-1 deviation from orthogonality  is 1.59D-15 for   1859   1587.
 Iteration    1 A^-1*A deviation from unit magnitude is 4.22D-15 for   2257.
 Iteration    1 A^-1*A deviation from orthogonality  is 3.82D-15 for   1639   1606.
 Error on total polarization charges =  0.01585
 SCF Done:  E(RM062X) =  -770.431314934     A.U. after   14 cycles
            NFock= 14  Conv=0.66D-08     -V/T= 2.0034
 D1PCM: PCM CHGder 1st derivatives, ID1Alg=3 FixD1E=F DoIter=F DoCFld=F I1PDM=0.
 Calling FoFJK, ICntrl=      2127 FMM=F ISym2X=0 I1Cent= 0 IOpClX= 0 NMat=1 NMatS=1 NMatT=0.
 -------------------------------------------------------------------
 Center     Atomic                   Forces (Hartrees/Bohr)
 Number     Number              X              Y              Z
 -------------------------------------------------------------------
      1        6          -0.009215898   -0.015746036    0.002438902
      2        6          -0.005827452   -0.003045061    0.018739969
      3        6           0.002508874    0.009474714    0.017076740
      4        6           0.007134656    0.012616761   -0.006733506
      5        6           0.006976703    0.003551997   -0.017115669
      6        6          -0.004297896   -0.013084079   -0.014376617
      7        6          -0.000243454    0.000149416    0.001645393
      8        6           0.001624164   -0.003052801    0.006466121
      9        7          -0.009410367    0.000229219   -0.005008854
     10        6          -0.009276661   -0.006812915    0.031148770
     11        6          -0.013613496    0.007604507    0.002516396
     12        6          -0.012193901    0.012997563   -0.011632886
     13        6           0.007278364    0.002984716   -0.017104319
     14        6           0.019334219   -0.009569714   -0.005455827
     15        6          -0.018051573    0.021383871    0.033446756
     16        8           0.013241606   -0.006209537   -0.009952926
     17        9           0.005188452    0.004620604   -0.019232676
     18        1           0.008071706    0.013379057   -0.002715628
     19        1           0.004891589    0.002984310   -0.014689962
     20        1          -0.003471144   -0.009518859   -0.012411306
     21        1          -0.005356796   -0.003849845    0.015006347
     22        1           0.002650641    0.009810630    0.012037711
     23        1          -0.001069480   -0.003865245   -0.001407433
     24        1           0.007991673   -0.005534857   -0.006385779
     25        1           0.012986533   -0.005745872   -0.006155001
     26        1           0.008287553   -0.009454960    0.009364533
     27        1          -0.005779202   -0.002428445    0.014041868
     28        1          -0.013916871    0.007255010    0.003622165
     29        1           0.003557456   -0.011124150   -0.017173281
 -------------------------------------------------------------------
 Cartesian Forces:  Max     0.033446756 RMS     0.010946326

 GradGradGradGradGradGradGradGradGradGradGradGradGradGradGradGradGradGrad
 Berny optimization.
 Using GEDIIS/GDIIS optimizer.
 FormGI is forming the generalized inverse of G from B-inverse, IUseBI=4.
 Internal  Forces:  Max     0.020272001 RMS     0.005344681
 Search for a local minimum.
 Step number   2 out of a maximum of  158
 All quantities printed in internal units (Hartrees-Bohrs-Radians)
 Mixed Optimization -- RFO/linear search
 Update second derivatives using D2CorX and points    1    2
 DE= -3.76D-02 DEPred=-3.85D-02 R= 9.75D-01
 TightC=F SS=  1.41D+00  RLast= 3.04D-01 DXNew= 5.0454D-01 9.1057D-01
 Trust test= 9.75D-01 RLast= 3.04D-01 DXMaxT set to 5.05D-01
 ITU=  1  0
 Use linear search instead of GDIIS.
     Eigenvalues ---    0.00895   0.00906   0.01291   0.01493   0.01499
     Eigenvalues ---    0.01709   0.01905   0.01920   0.01935   0.01958
     Eigenvalues ---    0.01970   0.01980   0.02001   0.02003   0.02023
     Eigenvalues ---    0.02025   0.02036   0.02037   0.02039   0.02039
     Eigenvalues ---    0.02042   0.02045   0.02339   0.02339   0.05127
     Eigenvalues ---    0.06552   0.06857   0.15896   0.16000   0.16000
     Eigenvalues ---    0.16000   0.16000   0.16000   0.16000   0.16000
     Eigenvalues ---    0.16000   0.16000   0.16003   0.18671   0.19145
     Eigenvalues ---    0.21916   0.22000   0.22000   0.22000   0.22002
     Eigenvalues ---    0.22468   0.23466   0.24416   0.24933   0.24999
     Eigenvalues ---    0.25003   0.33396   0.33635   0.34336   0.40222
     Eigenvalues ---    0.40326   0.40516   0.40571   0.40986   0.43551
     Eigenvalues ---    0.43674   0.44104   0.44146   0.44189   0.44201
     Eigenvalues ---    0.44209   0.44211   0.44271   0.44311   0.44364
     Eigenvalues ---    0.44387   0.44412   0.44685   0.44788   0.44986
     Eigenvalues ---    0.45033   0.46409   0.53529   0.54849   0.65349
     Eigenvalues ---    0.82522
 RFO step:  Lambda=-1.99292278D-03 EMin= 8.94644450D-03
 Quartic linear search produced a step of  0.57118.
 Iteration  1 RMS(Cart)=  0.05304892 RMS(Int)=  0.00091580
 Iteration  2 RMS(Cart)=  0.00139253 RMS(Int)=  0.00008792
 Iteration  3 RMS(Cart)=  0.00000105 RMS(Int)=  0.00008792
 Iteration  4 RMS(Cart)=  0.00000000 RMS(Int)=  0.00008792
 Variable       Old X    -DE/DX   Delta X   Delta X   Delta X     New X
                                 (Linear)    (Quad)   (Total)
    R1        2.63523  -0.00347  -0.00918   0.00036  -0.00883   2.62640
    R2        2.63861  -0.00270  -0.00850   0.00211  -0.00641   2.63220
    R3        2.00784   0.01586   0.04575  -0.00462   0.04113   2.04897
    R4        2.63941  -0.00261  -0.00846   0.00212  -0.00633   2.63308
    R5        2.00818   0.01576   0.04516  -0.00405   0.04111   2.04930
    R6        2.64762  -0.00660  -0.01506  -0.00415  -0.01919   2.62843
    R7        2.00665   0.01601   0.04582  -0.00433   0.04149   2.04814
    R8        2.64843  -0.00407  -0.01197   0.00100  -0.01096   2.63747
    R9        2.85982   0.00813   0.02491   0.00444   0.02935   2.88917
   R10        2.63578  -0.00435  -0.01155   0.00008  -0.01148   2.62430
   R11        2.01051   0.01638   0.04655  -0.00370   0.04285   2.05335
   R12        2.00815   0.01575   0.04510  -0.00401   0.04109   2.04925
   R13        2.85544   0.00566   0.02331  -0.00502   0.01829   2.87373
   R14        2.73393   0.00549   0.01778  -0.00268   0.01510   2.74903
   R15        2.06351  -0.00085  -0.00237  -0.00068  -0.00304   2.06047
   R16        2.64203  -0.00735  -0.02067  -0.00004  -0.02065   2.62138
   R17        2.64479  -0.00523  -0.01354  -0.00112  -0.01465   2.63014
   R18        2.54399  -0.00122  -0.00521   0.00333  -0.00188   2.54212
   R19        1.88677   0.01156   0.03051  -0.00614   0.02437   1.91114
   R20        2.62875  -0.00750  -0.01673  -0.00445  -0.02113   2.60762
   R21        2.50365   0.02027   0.02169   0.01994   0.04163   2.54528
   R22        2.63533  -0.00269  -0.00934   0.00339  -0.00596   2.62937
   R23        2.00892   0.01538   0.04493  -0.00498   0.03994   2.04886
   R24        2.63648  -0.00308  -0.00887   0.00167  -0.00725   2.62923
   R25        2.00707   0.01566   0.04518  -0.00454   0.04064   2.04771
   R26        2.63825  -0.00319  -0.00863   0.00060  -0.00808   2.63017
   R27        2.00787   0.01538   0.04477  -0.00486   0.03991   2.04777
   R28        2.00850   0.01607   0.04536  -0.00325   0.04212   2.05061
   R29        2.33547  -0.01765  -0.01556  -0.01315  -0.02872   2.30676
   R30        2.01764   0.01982   0.05123   0.00211   0.05334   2.07098
    A1        2.08773  -0.00065  -0.00229  -0.00014  -0.00246   2.08528
    A2        2.09810   0.00029   0.00106  -0.00010   0.00097   2.09907
    A3        2.09735   0.00035   0.00123   0.00023   0.00147   2.09882
    A4        2.09833   0.00035   0.00136   0.00132   0.00269   2.10102
    A5        2.09476   0.00021   0.00070   0.00104   0.00173   2.09649
    A6        2.09010  -0.00056  -0.00206  -0.00237  -0.00443   2.08567
    A7        2.10581  -0.00080  -0.00210  -0.00300  -0.00513   2.10068
    A8        2.07744   0.00032   0.00113   0.00067   0.00173   2.07917
    A9        2.09994   0.00047   0.00098   0.00237   0.00327   2.10321
   A10        2.06966   0.00151   0.00327   0.00421   0.00747   2.07713
   A11        2.14497   0.00105   0.00292   0.00301   0.00585   2.15083
   A12        2.06849  -0.00256  -0.00617  -0.00704  -0.01328   2.05521
   A13        2.10960  -0.00036  -0.00099  -0.00150  -0.00249   2.10712
   A14        2.08982  -0.00034  -0.00102  -0.00206  -0.00309   2.08673
   A15        2.08376   0.00069   0.00201   0.00357   0.00557   2.08933
   A16        2.09520  -0.00006   0.00076  -0.00081  -0.00006   2.09514
   A17        2.09661   0.00028   0.00090   0.00097   0.00188   2.09849
   A18        2.09137  -0.00022  -0.00166  -0.00016  -0.00182   2.08956
   A19        1.94599  -0.00163  -0.00434   0.00584   0.00109   1.94708
   A20        1.97427  -0.00026  -0.00157   0.01020   0.00831   1.98258
   A21        1.86296   0.00217   0.00906   0.01175   0.02086   1.88382
   A22        1.91417   0.00341   0.01760   0.00812   0.02560   1.93978
   A23        1.89087  -0.00117  -0.00738  -0.01229  -0.01941   1.87146
   A24        1.87162  -0.00269  -0.01469  -0.02610  -0.04057   1.83105
   A25        2.11941  -0.00324  -0.00825  -0.00811  -0.01644   2.10297
   A26        2.10504   0.00492   0.01395   0.01218   0.02605   2.13109
   A27        2.05874  -0.00167  -0.00569  -0.00404  -0.00971   2.04903
   A28        2.16181  -0.00289  -0.00824  -0.00898  -0.01735   2.14446
   A29        2.06319   0.00199   0.00588   0.00716   0.01291   2.07610
   A30        2.05816   0.00089   0.00235   0.00163   0.00385   2.06202
   A31        2.12315   0.00508   0.01206   0.01374   0.02591   2.14906
   A32        2.08590  -0.00589  -0.01679  -0.01297  -0.02982   2.05607
   A33        2.07411   0.00081   0.00473  -0.00081   0.00386   2.07797
   A34        2.08676  -0.00319  -0.00666  -0.01278  -0.01939   2.06737
   A35        2.09240  -0.00015  -0.00242  -0.00224  -0.00468   2.08771
   A36        2.10403   0.00334   0.00908   0.01502   0.02407   2.12810
   A37        2.09291   0.00024   0.00017   0.00386   0.00398   2.09689
   A38        2.09104  -0.00074  -0.00258  -0.00437  -0.00692   2.08412
   A39        2.09924   0.00050   0.00240   0.00051   0.00294   2.10218
   A40        2.09102  -0.00027  -0.00170   0.00280   0.00100   2.09201
   A41        2.09748   0.00041   0.00169   0.00011   0.00186   2.09934
   A42        2.09469  -0.00015   0.00000  -0.00291  -0.00286   2.09183
   A43        2.11379  -0.00019   0.00183  -0.00358  -0.00180   2.11199
   A44        2.08211  -0.00107  -0.00615  -0.00191  -0.00804   2.07408
   A45        2.08728   0.00125   0.00432   0.00549   0.00983   2.09712
   A46        2.15725   0.00604   0.01917   0.01603   0.03519   2.19245
   A47        2.02922  -0.00929  -0.02917  -0.04051  -0.06969   1.95953
   A48        2.09671   0.00325   0.01000   0.02449   0.03449   2.13120
    D1       -0.00167   0.00000   0.00001   0.00029   0.00028  -0.00140
    D2        3.13839  -0.00006  -0.00044  -0.00269  -0.00314   3.13525
    D3        3.14102   0.00007   0.00044   0.00361   0.00405  -3.13812
    D4       -0.00210   0.00001  -0.00001   0.00063   0.00063  -0.00147
    D5        0.00185   0.00006   0.00025   0.00325   0.00351   0.00536
    D6       -3.13761   0.00006   0.00033   0.00274   0.00310  -3.13452
    D7       -3.14084  -0.00001  -0.00018  -0.00007  -0.00026  -3.14110
    D8        0.00288  -0.00001  -0.00011  -0.00058  -0.00067   0.00221
    D9       -0.00426   0.00003   0.00030   0.00242   0.00273  -0.00152
   D10        3.14000  -0.00029  -0.00162  -0.01570  -0.01728   3.12273
   D11        3.13886   0.00009   0.00075   0.00539   0.00612  -3.13820
   D12       -0.00007  -0.00022  -0.00118  -0.01273  -0.01388  -0.01395
   D13        0.00981  -0.00012  -0.00082  -0.00848  -0.00933   0.00047
   D14        3.13934   0.00012   0.00099   0.00920   0.01033  -3.13351
   D15       -3.13449   0.00021   0.00113   0.00988   0.01095  -3.12354
   D16       -0.00495   0.00044   0.00294   0.02756   0.03061   0.02566
   D17       -0.00965   0.00018   0.00108   0.01206   0.01317   0.00353
   D18        3.13335   0.00012   0.00073   0.00874   0.00950  -3.14034
   D19       -3.13972  -0.00007  -0.00073  -0.00490  -0.00554   3.13793
   D20        0.00328  -0.00012  -0.00108  -0.00822  -0.00921  -0.00593
   D21        2.03378   0.00171   0.00993   0.05947   0.06940   2.10318
   D22       -0.13329  -0.00135  -0.00886   0.03629   0.02749  -0.10580
   D23       -2.18753   0.00071   0.00418   0.05499   0.05922  -2.12830
   D24       -1.11986   0.00197   0.01182   0.07722   0.08896  -1.03090
   D25        2.99625  -0.00109  -0.00697   0.05404   0.04705   3.04331
   D26        0.94202   0.00097   0.00607   0.07273   0.07879   1.02081
   D27        0.00390  -0.00016  -0.00083  -0.00959  -0.01038  -0.00648
   D28       -3.13981  -0.00016  -0.00090  -0.00908  -0.00997   3.13341
   D29       -3.13909  -0.00011  -0.00048  -0.00629  -0.00671   3.13739
   D30        0.00038  -0.00010  -0.00055  -0.00578  -0.00629  -0.00591
   D31       -1.14810  -0.00002  -0.00032  -0.01413  -0.01449  -1.16259
   D32        1.99579  -0.00024  -0.00164  -0.03030  -0.03206   1.96373
   D33        1.05246   0.00100   0.00754   0.00944   0.01712   1.06958
   D34       -2.08684   0.00079   0.00622  -0.00672  -0.00045  -2.08729
   D35        3.09005  -0.00100  -0.00432  -0.02428  -0.02859   3.06146
   D36       -0.04926  -0.00122  -0.00564  -0.04045  -0.04615  -0.09541
   D37       -2.04929   0.00003   0.00300   0.02734   0.03046  -2.01883
   D38        1.10041   0.00045   0.00496   0.05554   0.06068   1.16108
   D39        2.04955  -0.00027  -0.00360   0.00586   0.00200   2.05154
   D40       -1.08395   0.00014  -0.00164   0.03406   0.03222  -1.05173
   D41       -0.00012   0.00082   0.00373   0.03084   0.03464   0.03452
   D42       -3.13361   0.00123   0.00569   0.05904   0.06485  -3.06876
   D43        3.13999  -0.00014  -0.00019  -0.01141  -0.01133   3.12865
   D44       -0.00982  -0.00021  -0.00050  -0.01667  -0.01690  -0.02672
   D45       -0.00383   0.00008   0.00114   0.00436   0.00547   0.00164
   D46        3.12954   0.00001   0.00084  -0.00089  -0.00009   3.12945
   D47       -3.13942   0.00018   0.00034   0.01451   0.01508  -3.12434
   D48        0.00044   0.00019   0.00081   0.01393   0.01491   0.01535
   D49        0.00438  -0.00003  -0.00092  -0.00110  -0.00195   0.00243
   D50       -3.13894  -0.00002  -0.00045  -0.00168  -0.00213  -3.14107
   D51        0.00452   0.00038   0.00179   0.02280   0.02454   0.02906
   D52       -3.13506   0.00031   0.00274   0.01654   0.01922  -3.11584
   D53        3.13804  -0.00003  -0.00015  -0.00531  -0.00541   3.13263
   D54       -0.00155  -0.00009   0.00080  -0.01157  -0.01072  -0.01227
   D55        0.00054  -0.00008  -0.00071  -0.00463  -0.00529  -0.00475
   D56        3.14083  -0.00006  -0.00042  -0.00334  -0.00380   3.13703
   D57       -3.13289   0.00001  -0.00031   0.00065   0.00049  -3.13240
   D58        0.00740   0.00004  -0.00002   0.00194   0.00199   0.00938
   D59        0.00231   0.00003   0.00002   0.00154   0.00152   0.00382
   D60       -3.14051  -0.00000   0.00001  -0.00025  -0.00028  -3.14079
   D61       -3.13797   0.00001  -0.00026   0.00025   0.00001  -3.13796
   D62        0.00240  -0.00003  -0.00027  -0.00153  -0.00179   0.00061
   D63       -0.00176   0.00003   0.00022   0.00164   0.00180   0.00004
   D64        3.13976  -0.00003  -0.00006  -0.00136  -0.00141   3.13835
   D65        3.14107   0.00006   0.00023   0.00344   0.00362  -3.13850
   D66       -0.00060   0.00000  -0.00004   0.00044   0.00041  -0.00019
   D67       -0.00166  -0.00003   0.00023  -0.00187  -0.00160  -0.00325
   D68       -3.14152  -0.00004  -0.00022  -0.00129  -0.00140   3.14027
   D69        3.14001   0.00003   0.00050   0.00111   0.00160  -3.14158
   D70        0.00015   0.00002   0.00005   0.00170   0.00179   0.00195
         Item               Value     Threshold  Converged?
 Maximum Force            0.020272     0.000450     NO
[truncated: 1,676,169 more chars]
